# Supplementary material for: Real-world datasets for portfolio selection and solutions of some stochastic dominance portfolio models
Source: Data Brief. 2016 Jun 28;8:858–62. doi: 10.1016/j.dib.2016.06.031 (PMC4959918; doi:10.1016/j.dib.2016.06.031)
Supplement: Supplementary file 2 — Supplementary material [file mmc2.zip]

Archive with 140 entries (126 files):
- Datasets/
- Datasets/DowJones/
- Datasets/DowJones/DowJones.mat
- Datasets/DowJones/DowJones.xlsx
- Datasets/FF49Industries/
- Datasets/FF49Industries/FF49Industries.mat
- Datasets/FF49Industries/FF49Industries.xlsx
- Datasets/FTSE100/
- Datasets/FTSE100/FTSE100.mat
- Datasets/FTSE100/FTSE100.xlsx
- Datasets/NASDAQ100/
- Datasets/NASDAQ100/NASDAQ100.mat
- Datasets/NASDAQ100/NASDAQ100.xlsx
- Datasets/NASDAQComp/
- Datasets/NASDAQComp/NASDAQComp.mat
- Datasets/NASDAQComp/NASDAQComp.xlsx
- Datasets/SP500/
- Datasets/SP500/SP500.mat
- Datasets/SP500/SP500.xlsx
- Solutions/
- Solutions/DowJones/
- Solutions/DowJones/OptPortfolios_CZeSD_DowJones.txt
- Solutions/DowJones/OptPortfolios_KP_SSD_DowJones.txt
- Solutions/DowJones/OptPortfolios_LR_ASSD_DowJones.txt
- Solutions/DowJones/OptPortfolios_L_SSD_DowJones.txt
- Solutions/DowJones/OptPortfolios_MeanVar_DowJones.txt
- Solutions/DowJones/OptPortfolios_RMZ_SSD_DowJones.txt
- Solutions/DowJones/OutofSamplePortReturns_CZeSD_DowJones_List.txt
- Solutions/DowJones/OutofSamplePortReturns_CZeSD_DowJones_Matr.txt
- Solutions/DowJones/OutofSamplePortReturns_KP_SSD_DowJones_List.txt
- Solutions/DowJones/OutofSamplePortReturns_KP_SSD_DowJones_Matr.txt
- Solutions/DowJones/OutofSamplePortReturns_LR_ASSD_DowJones_List.txt
- Solutions/DowJones/OutofSamplePortReturns_LR_ASSD_DowJones_Matr.txt
- Solutions/DowJones/OutofSamplePortReturns_L_SSD_DowJones_List.txt
- Solutions/DowJones/OutofSamplePortReturns_L_SSD_DowJones_Matr.txt
- Solutions/DowJones/OutofSamplePortReturns_MeanVar_DowJones_List.txt
- Solutions/DowJones/OutofSamplePortReturns_MeanVar_DowJones_Matr.txt
- Solutions/DowJones/OutofSamplePortReturns_RMZ_SSD_DowJones_List.txt
- Solutions/DowJones/OutofSamplePortReturns_RMZ_SSD_DowJones_Matr.txt
- Solutions/DowJones/OutofSampleReturns_Index_DowJones.txt
- Solutions/FF49Industries/
- Solutions/FF49Industries/OptPortfolios_CZeSD_FF49Industries.txt
- Solutions/FF49Industries/OptPortfolios_KP_SSD_FF49Industries.txt
- Solutions/FF49Industries/OptPortfolios_LR_ASSD_FF49Industries.txt
- Solutions/FF49Industries/OptPortfolios_L_SSD_FF49Industries.txt
- Solutions/FF49Industries/OptPortfolios_MeanVar_FF49Industries.txt
- Solutions/FF49Industries/OptPortfolios_RMZ_SSD_FF49Industries.txt
- Solutions/FF49Industries/OutofSamplePortReturns_CZeSD_FF49Industries_List.txt
- Solutions/FF49Industries/OutofSamplePortReturns_CZeSD_FF49Industries_Matr.txt
- Solutions/FF49Industries/OutofSamplePortReturns_KP_SSD_FF49Industries_List.txt
- Solutions/FF49Industries/OutofSamplePortReturns_KP_SSD_FF49Industries_Matr.txt
- Solutions/FF49Industries/OutofSamplePortReturns_LR_ASSD_FF49Industries_List.txt
- Solutions/FF49Industries/OutofSamplePortReturns_LR_ASSD_FF49Industries_Matr.txt
- Solutions/FF49Industries/OutofSamplePortReturns_L_SSD_FF49Industries_List.txt
- Solutions/FF49Industries/OutofSamplePortReturns_L_SSD_FF49Industries_Matr.txt
- Solutions/FF49Industries/OutofSamplePortReturns_MeanVar_FF49Industries_List.txt
- Solutions/FF49Industries/OutofSamplePortReturns_MeanVar_FF49Industries_Matr.txt
- Solutions/FF49Industries/OutofSamplePortReturns_RMZ_SSD_FF49Industries_List.txt
- Solutions/FF49Industries/OutofSamplePortReturns_RMZ_SSD_FF49Industries_Matr.txt
- Solutions/FF49Industries/OutofSampleReturns_Index_FF49Industries.txt
- Solutions/FTSE100/
- Solutions/FTSE100/OptPortfolios_CZeSD_FTSE100.txt
- Solutions/FTSE100/OptPortfolios_KP_SSD_FTSE100.txt
- Solutions/FTSE100/OptPortfolios_LR_ASSD_FTSE100.txt
- Solutions/FTSE100/OptPortfolios_L_SSD_FTSE100.txt
- Solutions/FTSE100/OptPortfolios_MeanVar_FTSE100.txt
- Solutions/FTSE100/OptPortfolios_RMZ_SSD_FTSE100.txt
- Solutions/FTSE100/OutofSamplePortReturns_CZeSD_FTSE100_List.txt
- Solutions/FTSE100/OutofSamplePortReturns_CZeSD_FTSE100_Matr.txt
- Solutions/FTSE100/OutofSamplePortReturns_KP_SSD_FTSE100_List.txt
- Solutions/FTSE100/OutofSamplePortReturns_KP_SSD_FTSE100_Matr.txt
- Solutions/FTSE100/OutofSamplePortReturns_LR_ASSD_FTSE100_List.txt
- Solutions/FTSE100/OutofSamplePortReturns_LR_ASSD_FTSE100_Matr.txt
- Solutions/FTSE100/OutofSamplePortReturns_L_SSD_FTSE100_List.txt
- Solutions/FTSE100/OutofSamplePortReturns_L_SSD_FTSE100_Matr.txt
- Solutions/FTSE100/OutofSamplePortReturns_MeanVar_FTSE100_List.txt
- Solutions/FTSE100/OutofSamplePortReturns_MeanVar_FTSE100_Matr.txt
- Solutions/FTSE100/OutofSamplePortReturns_RMZ_SSD_FTSE100_List.txt
- Solutions/FTSE100/OutofSamplePortReturns_RMZ_SSD_FTSE100_Matr.txt
- Solutions/FTSE100/OutofSampleReturns_Index_FTSE100.txt
- Solutions/NASDAQ100/
- Solutions/NASDAQ100/OptPortfolios_CZeSD_NASDAQ100.txt
- Solutions/NASDAQ100/OptPortfolios_KP_SSD_NASDAQ100.txt
- Solutions/NASDAQ100/OptPortfolios_LR_ASSD_NASDAQ100.txt
- Solutions/NASDAQ100/OptPortfolios_L_SSD_NASDAQ100.txt
- Solutions/NASDAQ100/OptPortfolios_MeanVar_NASDAQ100.txt
- Solutions/NASDAQ100/OptPortfolios_RMZ_SSD_NASDAQ100.txt
- Solutions/NASDAQ100/OutofSamplePortReturns_CZeSD_NASDAQ100_List.txt
- Solutions/NASDAQ100/OutofSamplePortReturns_CZeSD_NASDAQ100_Matr.txt
- Solutions/NASDAQ100/OutofSamplePortReturns_KP_SSD_NASDAQ100_List.txt
- Solutions/NASDAQ100/OutofSamplePortReturns_KP_SSD_NASDAQ100_Matr.txt
- Solutions/NASDAQ100/OutofSamplePortReturns_LR_ASSD_NASDAQ100_List.txt
- Solutions/NASDAQ100/OutofSamplePortReturns_LR_ASSD_NASDAQ100_Matr.txt
- Solutions/NASDAQ100/OutofSamplePortReturns_L_SSD_NASDAQ100_List.txt
- Solutions/NASDAQ100/OutofSamplePortReturns_L_SSD_NASDAQ100_Matr.txt
- Solutions/NASDAQ100/OutofSamplePortReturns_MeanVar_NASDAQ100_List.txt
- Solutions/NASDAQ100/OutofSamplePortReturns_MeanVar_NASDAQ100_Matr.txt
- Solutions/NASDAQ100/OutofSamplePortReturns_RMZ_SSD_NASDAQ100_List.txt
- Solutions/NASDAQ100/OutofSamplePortReturns_RMZ_SSD_NASDAQ100_Matr.txt
- Solutions/NASDAQ100/OutofSampleReturns_Index_NASDAQ100.txt
- Solutions/NASDAQComp/
- Solutions/NASDAQComp/OptPortfolios_CZeSD_NASDAQComp.txt
- Solutions/NASDAQComp/OptPortfolios_KP_SSD_NASDAQComp.txt
- Solutions/NASDAQComp/OptPortfolios_LR_ASSD_NASDAQComp.txt
- Solutions/NASDAQComp/OptPortfolios_L_SSD_NASDAQComp.txt
- Solutions/NASDAQComp/OptPortfolios_MeanVar_NASDAQComp.txt
- Solutions/NASDAQComp/OptPortfolios_RMZ_SSD_NASDAQComp.txt
- Solutions/NASDAQComp/OutofSamplePortReturns_CZeSD_NASDAQComp_List.txt
- Solutions/NASDAQComp/OutofSamplePortReturns_CZeSD_NASDAQComp_Matr.txt
- Solutions/NASDAQComp/OutofSamplePortReturns_KP_SSD_NASDAQComp_List.txt
- Solutions/NASDAQComp/OutofSamplePortReturns_KP_SSD_NASDAQComp_Matr.txt
- Solutions/NASDAQComp/OutofSamplePortReturns_LR_ASSD_NASDAQComp_List.txt
- Solutions/NASDAQComp/OutofSamplePortReturns_LR_ASSD_NASDAQComp_Matr.txt
- Solutions/NASDAQComp/OutofSamplePortReturns_L_SSD_NASDAQComp_List.txt
- Solutions/NASDAQComp/OutofSamplePortReturns_L_SSD_NASDAQComp_Matr.txt
- Solutions/NASDAQComp/OutofSamplePortReturns_MeanVar_NASDAQComp_List.txt
- Solutions/NASDAQComp/OutofSamplePortReturns_MeanVar_NASDAQComp_Matr.txt
- Solutions/NASDAQComp/OutofSamplePortReturns_RMZ_SSD_NASDAQComp_List.txt
- Solutions/NASDAQComp/OutofSamplePortReturns_RMZ_SSD_NASDAQComp_Matr.txt
- Solutions/NASDAQComp/OutofSampleReturns_Index_NASDAQComp.txt
- Solutions/SP500/
- Solutions/SP500/OptPortfolios_CZeSD_SP500.txt
- Solutions/SP500/OptPortfolios_KP_SSD_SP500.txt
- Solutions/SP500/OptPortfolios_LR_ASSD_SP500.txt
- Solutions/SP500/OptPortfolios_L_SSD_SP500.txt
- Solutions/SP500/OptPortfolios_MeanVar_SP500.txt
- Solutions/SP500/OptPortfolios_RMZ_SSD_SP500.txt
- Solutions/SP500/OutofSamplePortReturns_CZeSD_SP500_List.txt
- Solutions/SP500/OutofSamplePortReturns_CZeSD_SP500_Matr.txt
- Solutions/SP500/OutofSamplePortReturns_KP_SSD_SP500_List.txt
- Solutions/SP500/OutofSamplePortReturns_KP_SSD_SP500_Matr.txt
- Solutions/SP500/OutofSamplePortReturns_LR_ASSD_SP500_List.txt
- Solutions/SP500/OutofSamplePortReturns_LR_ASSD_SP500_Matr.txt
- Solutions/SP500/OutofSamplePortReturns_L_SSD_SP500_List.txt
- Solutions/SP500/OutofSamplePortReturns_L_SSD_SP500_Matr.txt
- Solutions/SP500/OutofSamplePortReturns_MeanVar_SP500_List.txt
- Solutions/SP500/OutofSamplePortReturns_MeanVar_SP500_Matr.txt
- Solutions/SP500/OutofSamplePortReturns_RMZ_SSD_SP500_List.txt
- Solutions/SP500/OutofSamplePortReturns_RMZ_SSD_SP500_Matr.txt
- Solutions/SP500/OutofSampleReturns_Index_SP500.txt
