# Supplementary material for: Real-world datasets for portfolio selection and solutions of some stochastic dominance portfolio models
Source: Data Brief. 2016 Jun 28;8:858–62. doi: 10.1016/j.dib.2016.06.031 (PMC4959918; doi:10.1016/j.dib.2016.06.031)
Supplement: Supplementary file 2 — Supplementary material [file mmc2.zip › Datasets/DowJones/DowJones.xlsx]

## Sheet: Assets_Returns
0.00738344	0.0127828	0.00520833	-0.0382847	-0.0120979	-0.0560786	-0.0414745	-0.0329666	-0.0233235	0.0109549	-0.156313	-0.021467	0.0446399	-0.0216329	-0.01248	0.00483092	-0.0419556	-0.0116429	0.0246523	-0.027021	-0.0156504	-0.00931933	-0.0278348	-0.0268832	-0.00861802	0.00653347	0.051115	0.0042735
0.0146587	0.0604962	-0.0414508	0.014044	0.00815095	0.00395898	0.014423	0.0397713	0.0716414	0.0144405	0.0603009	-0.010969	0.0559463	0.030267	0.00947829	0.00961538	0.00912507	0.0458115	-0.108267	0.015873	0.0238489	0.0419147	0.0633932	0.0502509	-0.0434783	0.0129876	0.0549752	0.0468085
0.0616021	0.0284542	0.00540541	0.0231022	0.0101257	0.0118301	0.0189497	0.0163957	0.0362071	0.0266934	0.0252627	0.0147875	0.0903219	0.012424	0.00625953	0.0261905	-0.00904255	-0.0112641	0.0674507	0	0.0170829	0.1072	0.0307693	0.0406657	0.0181761	0.0224355	-0.0180456	-0.00203577
0.157034	0.0762171	0.0215054	0.0293417	0.0400777	0.0526382	-0.0372057	-0.0134435	0.0161376	0.0450552	-0.0123398	0.00911041	0.0657164	0.032373	0.0841375	0.0116009	0.0346679	0.143038	-0.0379132	0.0234375	0.0152681	0.0483072	0.0671654	0.0321764	0	-0.018807	0.00408819	0.00203993
-0.00297344	-0.0428872	-0.0368421	-0.0197333	-0.0134858	0.00925594	-0.057971	0.00272436	-0.0105819	-0.0132671	-0.0187211	-0.0397112	0.00269237	-0.023784	-0.020156	-0.0447266	-0.0158676	-0.0675526	-0.0131357	-0.0419908	0.00751425	0.00768019	0.00699406	0.00890872	-0.0401802	-0.0223638	0.00610081	-0.0528455
-0.0473192	0	0.010929	0.0044671	0	-0.00733684	-0.0564062	0.0353301	0.00800849	0.021857	0	0.0075188	-0.0213945	-0.015506	-0.0234234	0.0168068	0.00896152	-0.0510689	0.0532423	0.00796818	-0.0268654	0.0267735	-0.00867873	-0.00661194	-0.0325627	0.00980295	-0.0282892	0.0257511
0.0217739	0.0268595	-0.00540541	0.0356349	0.00781953	0.031424	0.0108652	-0.00918953	0.0344956	0.0427579	-0.0126917	0.0130567	0.0327934	0.0236198	-0.00299815	-0.00354003	0.042626	-0.0225282	0.0252754	0.00790519	0.00460458	-0.0167491	0.0140084	0.0044373	0.0288525	-0.00323775	0.00207568	-0.0041841
0.0637936	0.0611167	-0.00814783	0.00430797	0.0348684	0.0214977	0.0376387	0.034441	0.0487052	0.0141931	0.0149973	-0.0110498	-0.00792733	0.00439469	0.0240574	0.050946	0.0085188	-0.0102433	0.0246523	0.0313727	0.0167909	0.0359079	0.0120906	0.019908	0.0700866	0.0129876	0	0.00840336
-0.091456	-0.0287983	0.00273533	-0.0214201	-0.0336935	-0.0456094	-0.015544	-0.0345745	-0.0488999	-0.0435363	-0.0401461	-0.0484173	-0.0373618	-0.0273493	-0.0705519	-0.0135288	-0.00844684	0.0103493	-0.0360888	-0.0532323	-0.0330321	-0.0401757	-0.0443691	-0.0303619	-0.0480342	-0.0833342	0.00622743	-0.0458333
-0.00936884	-0.0169616	-0.010929	-0.00875277	-0.00775886	0.0386011	-0.0157894	-0.00795628	0.0205656	-0.00813787	0	0.0313113	0.03603	-0.00562585	0	-0.00342675	-0.00170203	0.056338	0.07488	-0.0281062	-0.013975	0.0456537	-0.00356982	-0.0156635	-0.00458578	0.0419599	0.0123778	-0.0109205
0.0539003	0.103525	0.0276243	0.0485724	0.0273402	0.0619478	0.0855526	0.0588235	0.0327578	0.0327975	0.00879641	0.0227705	0.101602	0.0248872	0.0917855	0.0137615	0.0102383	0.0521212	0.186067	0.0495868	0.00787451	0.0436604	0.0519672	0.0295418	-0.0092138	0.0167806	0.0488797	-0.00661901
0.00607246	0.0273341	0.0322581	0.0210458	0.0418355	0.00999645	0.0295568	0.0656549	0.0634063	0.0666612	0.056762	0.0426747	0.0121481	-0.00552029	0.031832	0.0339367	0.0574317	-0.0103687	0.0296185	0.023622	0.0468727	0	0.0630348	0.0242862	0.0883742	0.0660037	0.0446507	0.0488889
-0.0539199	0.0684332	-0.0026	0.0185535	-0.00183959	0.0247544	0.0287082	0.00236929	0.0321174	0.0357143	0.0186052	-0.00355872	0.127093	0.0321825	0.0225083	0.02407	0.0415364	-0.00931315	0.0475378	0.0307692	-0.0208959	0.0627063	0.0144224	-0.00215172	0.0256465	0.00619482	-0.00371155	0
0.0253066	0.0569789	-0.0287247	0.0141734	0	0.00160974	0.0093098	-0.0354595	-0.0200105	0.00862529	0.0142151	-0.0321429	-0.0148878	0.0118334	0.0439553	-0.00641026	0.0306703	-0.0211516	0.0635327	0.0261134	0.00457651	0.0491858	0.0331775	-0.0194349	-0.0208398	-0.0369246	0.00932537	-0.00423729
0.00622235	0.037037	0.0376344	0.0399203	0.0292595	0.0643067	0.0460754	0.0269608	0.0997736	0.0598242	0.02999	0.0387424	0.0561483	0.0903338	0.0210186	0.0354822	0.0029735	0.0732293	0.0428884	0.0581822	0.0318644	-0.02496	0.0565732	0.0572613	0.0765989	0.0223638	-0.00739374	0.012766
-0.0429435	-0.0276739	-0.00776788	-0.0172715	-0.0213165	-0.0211406	-0.0264318	-0.0167037	-0.00411713	-0.0430108	0.00193863	0.00355241	-0.0388539	-0.0126702	-0.0205859	-0.00415369	-0.0415431	-0.0246085	-0.0738565	-0.0274916	-0.0220553	-0.0320807	0.0158684	-0.02708	-0.0316231	-0.00937408	-0.0186161	0.0336134
0.00638955	0	-0.00783704	-0.0097625	0.00362432	0.0185119	-0.0588165	-0.0291301	0.0248446	-0.00843146	0.00193488	0.00531258	0.0234001	0.00394782	-0.0105767	-0.00938312	0.00929524	0.0756881	0.0530131	-0.00352794	0.0390961	0.00661185	0.00854701	0.00856528	0	-0.00946278	-0.0189813	-0.0243902
0.0509345	-0.005	-0.00526316	0.0216867	0.0036286	-0.00454386	-0.0576921	-0.024996	-0.0282892	-0.0283197	-0.0174175	-0.0299324	-0.0415881	-0.0068887	-0.0318649	-0.0178964	0.00920186	-0.00533049	0.143072	-0.0283688	-0.021709	-0.0229895	-0.029661	-0.0191048	-0.00408038	-0.0414043	-0.0947748	-0.0375
0.0666576	-0.0100503	0.010582	0.0752931	0.0162091	0.0745845	0.0408121	0.0410235	0.0395045	0.0408068	0.0157608	0.0235964	0.00435684	0.0207902	0.0439553	0.0160789	0.0577445	-0.00428725	0.00734049	0.0401401	0.0325435	0.0470609	0.0327511	-0.0043359	0.0245826	0.0232554	-0.0940171	0
0.059692	0.00683327	-0.00784921	-0.0179476	0.0124098	0.0113274	0	-0.0492619	0.048	-0.0055933	0.040707	-0.0124142	0.0366626	0.0349198	-0.0158313	0.00421941	-0.00574193	-0.0182992	0	0.010532	0.0128939	0.122242	0.0211416	0.0108661	0.0120089	-0.0357145	0.00943396	0.021645
-0.0214389	0.0672872	0.0290194	0.036563	0.047282	0.00700937	-0.0588235	-0.0207267	0.10687	0.0225351	0.0130144	0.0754042	0.074984	-0.00937469	0.0963105	0.0283597	0.0375674	0.122807	0.131353	0.0486111	0.0169761	0.0773858	0.0124224	0.0387167	-0.0237204	0.0808116	-0.00233271	0.029661
-0.0904572	-0.0914789	-0.0179446	0.00176084	-0.0300875	-0.034776	-0.0104125	-0.0211606	-0.103448	0.01652	0.0404475	0.0267113	-0.113357	-0.0614937	-0.131743	-0.0531155	-0.0139291	-0.109375	-0.129149	-0.125828	-0.00973819	-0.0386029	-0.0858896	-0.00828155	-0.0242841	-0.0249231	-0.0281029	-0.0246914
0.0211187	-0.0555944	0.0600478	0.0088	0	0.00144041	-0.0157894	0.0297297	-0.0230769	-0.00813445	0.0406391	0.0276449	-0.0623141	-0.0493874	-0.0252409	-0.0323625	0.0113036	-0.00986842	0.118528	-0.0265212	0.0126403	-0.042844	0.049217	-0.00418203	-0.0331977	0.063895	-0.0578311	0.0253165
-0.0678604	-0.110217	0.0689655	-0.106455	-0.0896691	-0.129497	-0.0855654	-0.0314956	-0.0984315	-0.0928882	-0.0695961	0.0047443	-0.0769144	-0.131498	-0.141203	-0.0735787	-0.0782122	-0.0775194	-0.152255	-0.0933858	-0.0915371	-0.158997	-0.138593	-0.0838577	-0.0987088	-0.0510495	-0.0741808	-0.0452675
0.00949883	0.0743693	-0.0345585	0.0527375	0.0227298	0.0809952	0.122807	0	0.0611358	0.0722892	0.060192	-0.0157481	0.0833231	0.0647143	0.0268018	-0.00120145	0.0530283	-0.0156062	0.1562	0.0214662	0.0228971	0.0412598	0.0420792	-0.0549201	0.0428438	-0.0221515	0.0303914	0.00431034
-0.0783653	-0.146196	0.00715606	-0.0352533	-0.0555437	-0.042818	-0.0520875	-0.0189719	-0.0699527	-0.0505708	-0.046464	0.0240026	-0.104894	-0.0642177	-0.130678	-0.0144578	-0.0517955	0.047561	-0.0878741	-0.0462252	-0.0238782	-0.0330348	-0.0783848	-0.0411585	-0.0913111	-0.0258911	-0.029495	-0.0472103
0.0272	0.0945648	-0.0592379	-0.00577231	-0.00393449	-0.0303511	-0.0494508	-0.0607735	0.0265487	-0.0147883	0.00904554	-0.06875	0.0585928	0.0110181	0.0901742	0.0207804	-0.0166922	0.0209546	0.014982	-0.00439827	-0.0305829	-0.071647	-0.00257732	-0.00252121	-0.0201099	-0.0232554	-0.0110498	-0.0135135
-0.0198784	0.0124437	0.00755261	0.0154739	-0.0236057	0.0148324	0	0.0058814	-0.0172414	0.0150103	0.0160742	0.0184537	0	-0.00726535	-0.0792726	-0.0239521	0.00771687	-0.0205245	0	-0.0132814	-0.0063085	-0.0368	-0.00258398	-0.0101265	-0.0102533	-0.0204062	-0.0390976	0.0228311
-0.0337521	-0.0935269	0.007504	-0.00571735	-0.0141303	0	0.01157	-0.00877051	-0.0526316	0	0	0.0115348	0	-0.0256386	-0.0262704	0.0392639	-0.00765778	0	0.065583	-0.00896867	-0.00634855	0.0305843	-0.0181347	0.0332439	0	-0.0138895	0.0116279	-0.0290214
-0.0559211	0.0896178	0.0248138	-0.0172384	-0.0347522	-0.0178613	-0.108576	0.0707954	-0.0138963	-0.041411	0.0193692	0.011398	-0.0184499	-0.0501268	0.0115203	-0.00708384	-0.0108005	0.0512224	0	-0.0452492	-0.00159861	0.066654	-0.0369393	-0.0841505	-0.0414542	-0.0140851	-0.0229885	-0.0482724
-0.1037	-0.0369756	-0.0217956	-0.0428789	-0.0762784	-0.0528846	-0.224354	0.00275437	-0.0281692	-0.0524642	-0.0327961	0	-0.0714112	-0.0659683	-0.0265745	-0.00118716	-0.0811286	-0.0675526	-0.027354	-0.037915	-0.0287997	-0.0903111	-0.115068	-0.0351478	-0.102705	-0.0321397	-0.0235294	-0.00241932
0.00823769	0.147428	-0.0173228	0.0733195	0.0321061	0.0750391	0.0247932	0.0796721	0.120782	0.0846797	0.049988	-0.0515299	0.0445066	0.0875732	0.0625	0.0380952	0.0899878	0	-0.0351541	0.0640478	0.0477779	0.015341	0.0959752	-0.00838995	0.0783273	0.033207	0.0301108	0.00242519
-0.0450748	-0.016731	0.0151133	0.0094846	-0.0311073	0.0389576	0.00805156	-0.0127251	-0.0732828	0.0270224	0.0221061	0	-0.0697752	-0.0220765	-0.0368	0.00458716	-0.023367	-0.0154394	-0.116779	0.00925926	-0.0157242	-0.0902704	-0.00847458	0.059317	-0.0446961	-0.0178594	-0.0175347	-0.0483092
-0.0472025	-0.143979	-0.0223364	-0.0169143	-0.00229014	-0.0437446	-0.175988	0.0180429	-0.0372096	-0.011696	-0.0266117	-0.0560246	-0.087473	-0.0491426	-0.0419191	-0.0936073	0.00159345	-0.0940893	0.00825048	-0.0366972	-0.0335442	-0.0496139	0.048433	-0.0186709	-0.128652	-0.0581783	-0.0505905	0.0101523
0.121582	0.132773	0.00761827	0.0439677	-0.0114991	0.0637237	-0.00971643	0.0683523	0.120782	0.0680527	0.080344	0.0107914	0.15069	0.0712383	0.123508	0.0856423	0.0477759	0.375499	0.122954	0.0333257	0.0429734	0.0304987	0.0543478	0.0434783	0.067114	0.0887986	0.0689551	0.0201005
-0.0401223	-0.0235096	-0.0403021	-0.0402874	-0.0534753	-0.0460863	-0.166659	-0.0521328	-0.0862069	-0.0304755	-0.053802	-0.0444868	-0.0793624	-0.0521528	-0.0816086	-0.0162413	-0.0486342	-0.0590513	-0.0730568	-0.0552999	-0.012677	-0.088572	-0.0489691	-0.0520833	-0.100637	-0.0602819	-0.0615792	-0.00985222
0.112933	0.0501094	0.0288671	0.0305344	0.0589498	0.0257662	0.0823333	0.0700021	0.0707472	0.034286	0.0133886	0.0465581	0.103426	0.0508867	0.1197	0.0176868	0.0127761	0.116255	0.149567	0.0195123	0.0433381	0.0647073	0	-0.021978	0.111898	0.0377343	0.0125	0.0945274
0.0901895	0.0494735	0.0255102	-0.011117	0.0278452	0.0298269	0.0434873	0.0186927	0.0176213	0.00277572	0.0280392	-0.00889964	0.023454	-0.0157036	0.0276306	0.0475106	0.0394365	0.119816	0.0412064	0.100487	-0.013846	0.104408	-0.00813008	0.0140404	0.0880423	0.0218222	0.0678914	0.113636
0.00347598	0.00909376	0.00746667	-0.00373935	0	-0.00152385	0.041675	-0.0206429	0.0303102	0.0275393	-0.00480769	-0.010772	0.0992086	0.0558589	0	0.0154867	0.0379326	0.0641975	0.0197036	-0.00869565	0.0031172	0.0865753	0.0327869	0.0110804	0	0.0177898	0.00867522	-0.0285714
0.0103148	0.0107727	0.00740343	-0.0169143	-0.0361067	-0.00305235	-0.0599995	-0.0117119	-0.00840336	-0.0375251	-0.00161031	0.00725955	-0.0485957	-0.0151224	-0.0335882	-0.00762702	-0.00731074	-0.0162413	-0.025929	-0.0131649	0.00777655	0.00723495	-0.0767196	-0.0328769	-0.0635824	-0.00349224	-0.0802296	0.0210084
0.0374095	0.0515474	-0.00490196	0.0860387	0.0187296	0.0183801	0.0212679	0.0331785	0.0466034	0.0417692	0.033902	0.0054083	0.102195	0.0345291	0.0486222	-0.00439079	0.00589316	0.112421	0.0596812	0.0444448	0.0138887	0.0108666	0.0315186	0.0566575	0.0308547	0.0210505	0.0591953	0.0617284
0.0951087	0.00175421	-0.0221635	-0.00528451	0.0482696	0.0255644	0.072925	0.0298157	0.00405509	0.00802574	-0.00156002	-0.00896344	0.0132304	0.0197734	0	0	0.0146429	0.00636042	0.08128	0.0255321	0.0426187	0.0390817	-0.00277778	0.0107239	0.0419223	0.0103083	0.0794165	-0.0213209
-0.0389645	0	0.0277037	-0.00353417	-0.0285083	0.005863	-0.14563	-0.0200453	-0.0282323	0.0159237	0.00312491	0.00542786	-0.0195864	-0.0145425	-0.0529796	-0.0165363	-0.00433239	0.0849719	0.00577094	-0.0331952	-0.0175164	0.0102578	-0.00835655	0.0291821	-0.0229815	0.00680588	-0.0272566	0.017825
0.0965806	0.0168304	0.00490196	0.0106515	0.0406363	0.00728603	0.022718	0.00681708	0.0456501	-0.0104438	0.00781788	0.0251799	0.0266369	-0.0110708	0.0873613	0.0212987	0.0101505	-0.0226537	0.0459026	-0.0257512	0.0222847	0.0814024	0.0365169	-0.0283546	-0.00588052	-0.0135141	0.0448181	-0.0350195
-0.0227186	0	0.0097561	0.00878456	-0.00433189	0.00289333	-0.0444533	-0.0316016	-0.0396825	-0.0184738	0	0.0192954	0.00326076	0.0099482	-0.00963122	-0.00768212	0.031557	0.0596026	0.0220847	0.0264319	-0.00290427	0.00938929	-0.0162602	0.0159237	-0.0236797	0.00684671	0.00804722	0.0120968
0.0057954	-0.00497512	-0.0169043	-0.0714262	-0.0631903	-0.0533908	0.0116373	-0.0909068	-0.0413223	-0.0456946	-0.0557273	-0.0172118	-0.0647236	-0.0406351	-0.00324163	-0.0243363	-0.0764896	-0.1375	-0.123727	-0.0600862	-0.0408169	-0.0962792	-0.0165289	-0.0417753	-0.0424303	-0.0408181	-0.0531915	-0.0517928
0.0694031	0.0250962	-0.0172029	0.020641	0.00698864	-0.0304868	-0.0229793	0.00512736	0.00430345	0	-0.0213087	0	0.0242134	-0.0269551	0.0293529	-0.031746	-0.00151229	0.0442029	0.0675357	-0.0228239	-0.0060784	-0.0240169	-0.00560224	-0.0517753	-0.00632724	-0.0531864	0.0309034	-0.0168067
0.0972878	0.16612	0.025	0.0606588	0.0600443	0.0220149	0.105881	0.102038	0.0815525	0.0816853	0.0988294	0.0157647	0.111492	0.0765202	0.139177	0.120607	0.057317	0.271339	0.126379	0.0747664	0.0443442	0.225347	0.0929577	0.0747218	0.0573276	0.0561741	-0.029977	0.0405949
0.0738759	0.0307272	0.0243902	0.0363925	0.0566432	-0.0461572	0.127658	-0.0902756	0.00793651	-0.00781667	0.0701261	0.0120662	0.0364669	0.00121628	-0.0221875	0.0386642	0.0185499	0.0518559	0.0918234	-0.0347826	-0.0366054	-0.00573783	-0.0335052	-0.0267463	-0.0240891	0.014185	0.0786517	0.0102703
0.013769	0.0745279	-0.0238095	0.0217473	0.0742141	0.0354817	0.16981	-0.0152692	0.0669228	0.0131192	0.032738	-0.0477003	0.0146626	0.139536	0.0681455	0.0251493	0.0588198	0.0404774	0.102883	0.0540541	0.0227978	0.10691	0.101333	0.0576879	0.14197	-0.0244751	0.0442667	0.0569106
0.110886	0.0517104	0.0634146	0.0458264	0.0249516	0.0560751	0.120967	0.0723536	0.0885614	0.0751426	0.102092	0.0715566	0.112734	0.0139632	0.0532444	0.0392542	0.0621734	-0.00199501	-0.0169216	0.025641	0.0772628	0.0495956	-0.00484262	0.0389654	0.118917	0.0860253	-0.0249298	0.05
-0.0611314	-0.00959878	-0.0206385	0.014082	0.0430788	0.00294881	0	-0.0192783	0.0067797	0.0120443	0.0500541	-0.0317169	0.0181757	-0.00105137	-0.0151917	0.0377715	0.0161872	0.0149925	0.1206	0.05	0.00414095	-0.106986	-0.0462287	-0.04	0.0386508	0.0198	0.0460274	-0.003663
0.00651118	-0.00244038	0.00936765	0.0154272	0.00537792	-0.0147007	-0.0503652	-0.0466842	0.0202021	0.0190476	0.00118999	-0.0172414	0	0.0477124	0.0256663	-0.0272976	0.0122562	-0.0295421	0	-0.015873	-0.0329681	0.0863581	-0.0433673	0	-0.0697607	-0.0388366	-0.00977999	0.00735294
0.00646905	0.0388621	0.0139211	-0.0136754	-0.024997	-0.00746003	0.0378727	-0.0103076	-0.0528056	-0.0327178	0.00475429	0.0578919	0.0127548	-0.0121432	-0.04	-0.0224509	-0.00242525	0.0172501	-0.0500197	0.0483871	0.0142054	0.0179861	0.056	0.03125	0.0299906	0.0370372	0.0963006	-0.0255474
0.0878262	-0.0724618	0.0160146	0.0878252	0.00182876	0.0225483	0.0437959	0.00260374	0.0174273	0.00483868	0.0130352	-0.0149228	0.0151239	0.03279	-0.0468667	-0.0114833	0.0364118	-0.0822943	-0.0242537	0.0115323	0.00840481	0.0528759	-0.0227273	0.0151596	0.0291325	-0.00973932	0	0.0149813
0.0668901	0	0.0157694	0.0509917	0.00549383	0.0117701	-0.027961	0.0233775	0.0205479	0.0384615	-0.033909	0.016835	-0.00994132	-0.0218256	0.0272785	-0.00968056	-0.00820115	-0.0375	0.157638	0.0646453	0.00694024	-0.0908868	-0.00775194	-0.0273669	0.0377389	-0.0327855	-0.0608144	0.00369004
-0.0479418	-0.0100827	0.0487803	0.0242632	-0.0272667	-0.037796	-0.0791477	0.0253811	0.0134228	-0.0162074	0.0169452	0.0413881	0.0451175	-0.0628818	-0.0611425	-0.112413	-0.0141668	-0.0344438	0.103964	-0.0392914	-0.037241	-0.0447319	-0.0078125	-0.0383671	0.0272642	-0.0203427	-0.0599484	0
0.0619899	0.0865392	-0.0274874	-0.00657684	0.0429797	0.0226604	0.0312564	0.0123742	0.0264901	0.0305846	0.0285714	-0.0333839	0.0263887	0.0162277	0.0765103	-0.0110132	0.0107808	-0.0964912	0.00648325	0.00743499	0.0100312	0.00550071	-0.015748	0.015966	0	0.00692364	-0.0306122	0.0257353
0.0219097	0.0432965	0.00217739	0.02649	0.0268931	0.00442975	0.166673	-0.0244503	0.0870916	-0.018265	0.0555556	0	0.0326992	0.01172	0.0210186	0.00668151	0.0236932	0.168932	0.0483938	0.0479767	0.00850739	-0.0219526	0.0426667	0.028783	0	0.0584174	0.0131537	0.0358423
-0.11072	0.0213316	0.0325344	0.00128826	0.0296572	0.0294204	0.0194804	0.0100279	0.0504501	0.00698052	0.0109684	0.0345368	0.0475202	-0.0200035	0.115994	-0.0542053	0.0150503	0.0669989	0.0523041	-0.0211268	-0.0210937	-0.0251703	-0.0460358	-0.0305345	-0.0354013	0.00973932	-0.0259658	-0.0155737
-0.0120547	-0.102215	0.0105076	-0.00515464	-0.00507713	-0.0157179	0.0382164	-0.0297762	-0.0451977	0.00230578	-0.0325483	-0.0158983	-0.0107988	0.00537207	-0.0161405	0.0152066	0.00227843	0.0991178	-0.0262744	0.00719424	0.00718435	0.0890834	0	-0.0629924	-0.00458578	0.0257246	0.0453289	-0.0122995
-0.0528137	-0.0427917	-0.016632	-0.0181389	-0.0460092	-0.0333792	0.0245299	-0.0127902	-0.0414201	-0.0529847	-0.0246459	-0.00807498	0.0130859	-0.0181612	-0.0540232	-0.033412	-0.0193399	-0.0571294	-0.0360547	-0.0357143	-0.00142757	0.00790274	-0.0160858	0.0252236	-0.0506903	0.0282157	-0.0331592	-0.00355872
-0.137377	0.0511121	-0.00422832	-0.00791138	0.0410787	-0.00601354	-0.0658638	0.00777539	0.0154272	0.0754138	0.0597621	0.0228013	0.0194102	0.0642053	-0.0173421	-0.0143028	0.0800445	0.0956435	0.0934684	-0.0148148	0.00285447	0.0209087	0.0245232	-0.0136742	-0.0194116	0.0487774	0.050119	-0.0142857
0.0497604	0.0036435	-0.0233579	-0.0106383	-0.0188726	-0.00151004	0	-0.0488443	-0.00607906	-0.0158264	-0.0151809	-0.0414013	-0.0126938	-0.00613863	0.0656151	0.0241838	0.0182598	0.00776965	-0.0256728	0.0150376	0.0185226	-0.105094	0	0.00831472	-0.0940612	0	0.0326756	-0.0308
-0.161102	-0.0387462	0.0130435	-0.0188215	0.0104906	-0.00604931	-0.0384615	0.00270226	-0.0122325	0.0137857	-0.00881756	-0.013289	0.0085559	-0.00720764	-0.080563	-0.0247915	0.00949579	-0.110204	0.0672955	0.0111052	-0.0125872	-0.12037	-0.0212766	-0.0412132	0.0054628	-0.0116235	-0.0365001	-0.0056045
0.0366996	0.109667	0.0064412	0.0150708	0.0103817	0.0045646	0.1	-0.0134797	0.0247679	0.0136127	0.0377813	-0.00673401	0.11253	0	0.0515307	0.0169492	0.0104505	0.123853	0.0547763	-0.0109832	-0.00425237	0.0423616	0.00815217	-0.00572152	0.0326157	0.0147027	-0.0656646	-0.0150376
0.0735474	0.0181949	0.00426438	-0.0458797	0.0616503	0.0166706	0.0181818	0.0109321	0.021153	0.0111821	-0.034268	0.00847186	0.00764586	-0.0217597	0.147079	0.0130933	-0.0392979	0.0235828	0.0129663	0.0333274	0.0810834	0.00624	0.0431267	0.0806913	0.0736776	0.0985525	0.156767	-0.00763359
-0.0659503	-0.0133702	-0.0148653	-0.0183943	-0.0387135	-0.0149074	0.0952429	-0.0405435	-0.00296331	-0.0243398	0.0110901	-0.0134454	-0.0246247	-0.0116476	-0.136754	-0.0376029	-0.0161481	0.00753212	-0.0948536	-0.028674	-0.0276341	-0.040388	-0.0129199	-0.0346623	-0.0588208	-0.0184693	-0.0257047	-0.0307692
-0.0869803	0.0271027	-0.00862069	-0.0172911	0.00167534	0.0257193	-0.0163043	0.0507061	0.0148416	0.0158767	0.0153474	-0.0494012	0.0757182	-0.00750892	-0.0197706	-0.0280811	0.0339195	0.083993	0.0849953	-0.0332046	0.0378897	-0.00969345	0.026178	0.0138076	0	0.0322549	-0.00959236	-0.0436508
-0.00593333	-0.135427	0.010873	-0.0146581	-0.0117238	-0.0707906	-0.033149	-0.0268101	-0.0116959	-0.0156286	-0.0215845	0.00895771	-0.0595505	-0.0302314	-0.116168	-0.0113085	-0.0317494	-0.119675	-0.0495956	-0.0343573	-0.0208583	-0.0163139	-0.0688776	-0.0217983	-0.0312566	-0.0390587	-0.0581116	0.031117
0.0179733	0.0910492	0.0301074	0.00595238	0.0152639	0.0095204	-0.0171428	0.0798916	0.0325396	0.0158767	-0.00663304	0.017762	0.0824732	0.0133602	0.0400088	0	0.0426232	0.0322581	0.0466981	0.0592952	0.0013281	-0.0365708	0.00821918	-0.011142	-0.0161242	0.0162585	0.0231322	0.0261602
0.0999407	-0.0613274	-0.0229678	0.00739408	0	0.00471531	0.00580462	-0.0408187	0.037254	0.00892857	0.00221867	-0.0104712	0.00798468	0.0494536	-0.0302412	0.0216031	0.00209986	0.0116071	-0.0131022	-0.0149254	-0.026593	0.072387	-0.0380435	0.00562476	-0.0437195	0.00533131	-0.0402013	-0.0117647
-0.026713	0.0429114	0.0106872	0.0205628	0.00666774	0.00625757	0.23122	-0.0159549	0.041432	0.019908	0.0421252	0	0.0369287	0.0230369	0.0594677	-0.0124378	0.0177822	0.0728155	0.148897	0.00378182	-0.0150292	0.112611	0.0310734	0.0168158	0.0457183	-0.0106061	0.0183289	0.00793651
0.0110154	-0.0340019	0.00633909	0.010065	-0.028182	-0.00466399	-0.0328676	0.0486455	-0.0159152	0.021699	0.0191593	0.0299853	-0.0610596	-0.00102581	-0.0160175	0.0277078	-0.00719293	0.0711641	-0.0138667	0.0339685	0.0319003	0	-0.0520548	0.063365	0.0109256	0.00804208	0.0282819	0.00393701
-0.0108954	0.0407452	-0.00420168	0.0227921	-0.00683203	-0.0062478	-0.00484662	0.00773532	0.0080906	-0.0063728	0.0313051	-0.022263	0.0243888	-0.0368875	-0.0108522	-0.00612941	0.0331225	0.0134409	-0.0727721	-0.0474511	-0.0537624	-0.0231577	0.0260116	-0.0155522	0.12432	0.0425504	-0.015008	-0.0196078
0.0659077	0.0284914	-0.0147646	0.0153226	-0.0103103	0.0267302	-0.00976386	-0.0460374	0.0133647	0.0619624	0.0182285	0.00175412	0.0158658	0.0191501	0.0713834	-0.00369717	0.0130295	0.0856385	-0.010175	-0.0344768	-0.0156269	0.0147694	0.0253521	-0.04736	0	-0.0255092	-0.0101524	-0.004
0.0670285	0.148808	-0.0128479	0.00411743	0.0191019	0.0061234	0.0738919	0.0241295	0.0369395	0.0181055	0.017883	-0.0192336	0.0599033	0.00626682	0.00512013	-0.0235168	0.00494111	-0.0244328	-0.0229817	0.0198349	0.00288811	0.0437379	0.010989	0.0138076	0.0144338	0.0183243	-0.00256002	0.0301173
-0.0241316	-0.0331348	0	-0.0491803	-0.0408898	-0.0258759	-0.0321029	-0.0471221	-0.0330749	-0.0217298	-0.0156188	-0.0106952	-0.0368647	-0.0580891	-0.0382053	-0.0367534	-0.0334643	0.0372093	-0.00522718	-0.0350134	-0.023024	0.00564931	-0.013587	-0.0435965	-0.0521313	-0.0565555	-0.0668301	0.00585109
0.0495121	0.0622608	0.0151809	0.0617839	0.0603854	0.034373	0.00947485	0.0851658	0.0421053	0.0484847	0.0297714	0.02703	0.0510221	0.0484478	0.0715692	0.00131368	0.0234262	0.0958951	0.0578685	0.0524129	0.029457	0.0610823	0.0743802	0.105408	0.0599969	0.0681193	0.0523281	0.0193798
0	0	-0.0042735	0.00541271	0.00336116	0.00907001	-0.00469859	0.0101249	0.0227232	0.0134782	0.00961841	0.00701754	0.0461162	-0.0020953	-0.0197706	0.0183969	0.00994626	-0.00818382	0.0248997	0	-0.00572187	0.0444981	0.0205128	-0.0128825	0	-0.0153046	-0.00522727	-0.0228137
0.00470178	-0.052756	0.010733	-0.037685	-0.0584389	-0.0149744	0	-0.017541	-0.0197532	-0.0190054	0.0267299	0	-0.0301517	-0.0273678	-0.0505527	0.0425828	0.0206909	-0.0384005	-0.126196	-0.0191511	-0.0115096	-0.0250866	0.040201	-0.0365617	-0.0235923	-0.0362688	-0.0210526	0.0194553
-0.112683	0.0278768	0.0127388	0.00978347	-0.0106394	0.0212789	-0.0660342	-0.0153082	0.00252293	0.013569	-0.053906	0.00348432	-0.0263181	-0.0162382	-0.116974	0.0259881	0.000964377	-0.0145215	0.111072	0.03125	0.029109	0.0514643	-0.0531401	0.0135632	-0.0144884	-0.00268941	-0.0107527	-0.019084
0.0476444	0.0225525	-0.0167714	-0.013846	-0.0107538	-0.00148757	0.0252485	-0.0129513	-0.0100503	-0.0191265	0.0216141	0.0104167	0.0589588	-0.012096	-0.0121058	0.0096502	0.00578558	0.0465506	0.025024	0.0189333	0.00141546	0.0219691	0.0153061	-0.0320853	0.0147014	-0.0323464	-0.016313	0
0	0.0486343	0.0149219	-0.00702022	0.00544405	0.0119183	0	-0.0446215	-0.0304569	0.00585109	0.00191999	0.0103093	0.0116096	0.0155923	0.0305183	-0.00955796	-0.00191581	-0.08896	0.0536339	0.0408984	0.0183609	0.0358893	0.0201005	-0.00553365	-0.00965892	0.00557362	-0.0138079	-0.0466926
-0.0277731	-0.00566251	-0.00420168	-0.0198065	-0.0306364	-0.0132501	-0.0738919	-0.0384602	-0.026178	-0.013569	0.0134326	0.0153034	-0.0412821	-0.0120668	-0.0532455	-0.0458384	-0.0163303	0.0154549	-0.0509037	-0.00357714	-0.0208012	-0.0577037	-0.046798	-0.0527822	-0.190247	-0.030471	0.0140012	-0.0673502
0.0363626	0.0424124	0.0274295	0.00433132	0.00558569	-0.00298401	0.0372385	0.0314285	0.0268817	0.00589707	-0.0132545	0.0351787	0.0358773	0.02553	0.06872	0.0240223	0.0185527	0.0211	0.0658092	0.0215055	0.0339907	0.0293638	0.00516796	0.0264072	0	0.0285702	0.00277572	0.0503319
0.0977376	-0.0135796	0.00615686	0.021554	0.0499033	-0.0134779	0.0256369	-0.00553926	0.026178	-0.013675	0.0345488	-0.00970874	0.0277177	0.0238098	0.00583876	-0.00987654	0.00863088	0.0409892	0.0824253	0.010532	0.0219201	0.0357186	0.0257069	0.0914277	-0.0361337	0.0361138	0.0771346	0
-0.059374	-0.00822828	0.00816327	0.0632887	-0.0105644	0.00911128	-0.0199921	0.0139253	-0.0306122	0.0277292	0.038952	-0.0212444	-0.00224886	0.00316801	-0.00580487	-0.0199501	0.0209129	0.022779	-0.00211073	-0.0347222	-0.0174256	-0.00688559	-0.0100251	-0.0104711	-0.0437559	0.0107198	-0.0179068	0.025
-0.0339803	0.00829655	-0.00202105	0.0224847	-0.0249077	-0.00150322	-0.0102122	0.00549362	-0.0263158	0.0154142	0.00178287	0.00501103	0.0225231	-0.00210192	-0.0409462	-0.0127226	0.0204845	0.0467706	0.031728	0	-0.0150086	0.0416593	0	0.0290876	-0.0261358	-0.0159136	0.0104167	0.0528455
0.0803692	0.07147	-0.0223155	0.0142324	0	0	0.0103176	0.0136639	0.0702703	0.00759011	-0.0160344	-0.0415309	0.0550595	-0.0316876	0.0487824	0.0322144	-0.0109482	0.113374	0.0308048	0.0215827	0.0138513	0.0577995	0.00253165	0.0257153	0.0268372	0.0242564	-0.0103093	0.042471
-0.0302146	-0.00260904	-0.033195	-0.0127592	0.00182207	-0.00753713	-0.0357182	-0.0188696	-0.0277818	0.0112934	-0.00544348	-0.0329263	0.00208925	-0.0490657	-0.0290243	-0.0287122	0.0415127	-0.018837	-0.00994441	-0.0140845	-0.0314209	0.0041949	-0.0757576	-0.0275728	-0.00653395	-0.0473683	-0.0989667	-0.0129659
-0.0167598	-0.0166823	-0.00214249	-0.0258399	-0.0419013	-0.0166861	-0.0581968	-0.00274681	-0.00778808	0.0204872	-0.0218581	-0.0286738	-0.0229189	-0.0309651	-0.035947	-0.021853	0.0292298	-0.0578742	-0.0462553	-0.0357143	-0.0310287	-0.0167631	-0.0273224	-0.0257649	0	-0.0110456	-0.0809256	-0.020635
0.00972465	0.0588265	0.0215053	0.0477456	0	0.0169692	-0.0168539	0	0.0418848	0.049273	0.0186281	0.00184207	0.0511805	0.0141982	0.040388	-0.0302214	0.0197929	0.0614294	0.0337546	0.0148148	0.0160087	0.0297947	0.00842697	-0.0158813	0.0131538	0.0139635	0.091211	0.0383142
-0.050698	0.00739512	-0.0547367	0.022789	-0.0133063	0	-0.102857	0.00826312	0.0351759	0.0069565	0.0274312	-0.0460377	0.0324493	-0.0186659	0.00894085	-0.0772379	0.0219381	0.0531441	0.0408025	0.0109431	0	-0.0289326	-0.0417827	-0.00536774	-0.0324577	-0.00826366	-0.0864642	-0.0147601
0.0279852	0.00122347	0.0311803	0.0519762	0.0443236	0.0288312	0.0382164	0.0409868	0.0315495	0.0138169	0.0729391	0.0250934	0.0196469	0.0380535	0.065061	0.0205581	-0.00908356	0.0274769	0.0744905	0.0361013	0	0.0978811	0.00581395	0.0216214	-0.0067093	-0.016665	0.0220872	0.00561498
0.0197937	0.0453071	0.0107956	0.0423531	0.0627247	0.0339304	0.0306698	0.010497	0.0400039	0.0732455	0.011622	0.0188324	-0.00385645	0.00571779	-0.0221875	0.0158297	0.0666698	0.00899974	-0.00182192	0.0557494	0.0329515	0.00193491	0.066474	0.0925791	0.0270185	0.0254212	0.0246914	0.0316604
0.101941	0.0374534	0	0.0428932	0.0677068	0.0698935	0.1131	-0.0103879	0.0633484	0.0317462	0.124579	0.012942	0.0715648	0.0467013	0.107927	0.0240771	0.0390627	0.18578	0.138953	0.0363091	0.0429949	0.15281	0.00813008	0.0460089	0.105251	0.0192834	0.0301108	0.0397112
0.0220051	0.0519199	0.0192342	-0.023813	-0.0130042	-0.0200015	0.058819	-0.00787741	-0.0340426	0.0215435	-0.0320608	0	0.00361283	0.0435271	0.0103059	0.0207491	0.00601339	0.00365356	0.0304898	0.0254777	0.0186173	-0.0419226	0.0188172	-0.0393481	0.023821	-0.0162146	0.0204727	0.0347222
0.0689872	0.0912162	-0.00629264	0.0199593	-0.00824067	0.0244987	0.0909091	-0.0185155	0.0198203	-0.0496964	0.0180722	-0.00364964	-0.00179991	0.0573469	0.0862842	-0.0216802	-0.0426002	0.0856531	0.0155914	0.0434783	-0.00652349	-0.00174849	0.0316623	0.0289156	0.0174365	0.0164819	-0.0429847	-0.0318819
0.032245	-0.0363966	0.0126582	-0.0869565	0.0697745	-0.0292231	0.0370333	-0.0107847	-0.0367137	-0.0792442	-0.0976327	-0.003663	-0.0648618	0.037482	0.14953	0.0554017	-0.041376	-0.0376726	-0.00153127	-0.0119048	0.0249634	0.0420821	0.0409207	0.0351324	0	0.0756789	0.15569	-0.0329263
0.0078313	-0.0153201	0.00833333	0.011901	-0.0279529	0.0629318	0.0223287	0.0136267	0.00223857	0.0172173	-0.0131252	-0.0367647	-0.0192684	0.00760294	-0.00202924	-0.015748	-0.00977141	0.0604632	0.0844672	0.0240964	-0.0384597	-0.0235745	0.0687961	-0.0814474	0.0342932	-0.030152	-0.0155359	0.046595
0.019361	0.0362898	-0.022724	-0.00234919	-0.0287568	0.0386046	-0.0131004	-0.0241944	-0.0201307	0.0676817	-0.0365344	-0.0229008	0	0.0556555	-0.0264859	-0.0253355	0.0156275	0.0587553	-0.0552252	0.0323482	-0.0266683	0.0362376	-0.0643678	-0.00247486	-0.0165867	-0.0466319	-0.0157979	-0.0171233
-0.0399029	-0.0039934	-0.0126849	0.00471698	0.0180965	-0.00247744	0.137161	-0.00275437	-0.00228676	-0.00159239	0	0.0273438	0.0176808	0.0277041	0.092063	-0.0177817	-0.00404902	0.0649872	0.0779505	-0.0113961	0.00822061	0.0149508	-0.0565111	-0.00246519	-0.0336978	0.0298914	0.0668583	-0.00871359
0.015835	-0.04819	-0.00214475	-0.0516432	-0.00324167	-0.00620899	0.00778835	-0.0138099	-0.0228834	-0.0222173	-0.0103448	-0.0304183	-0.0347473	-0.00521208	0.0287382	0	-0.0357729	0.00291395	-0.0153101	-0.0115274	0.00271485	-0.0229562	-0.0390625	0.0123723	0	0.00791478	0.0150295	0.0210897
0.0311763	-0.0305804	-0.0107262	-0.00247921	0.0405204	0.0187514	0.0463319	-0.00560632	-0.0304413	0.0324675	0.0296193	-0.0470588	-0.0119946	0.0795434	-0.0260762	-0.0041805	0.00843261	-0.0504187	-0.158194	0.00875106	0.00677551	-0.0721189	0.0189702	-0.0171032	-0.00581216	-0.0130907	0.017288	-0.00171842
0.0170224	0.0706944	-0.0282029	0.00124666	-0.00934677	-0.00367967	-0.018456	-0.025348	0.0434783	0.0235874	0.0118415	0.00411523	0.0364352	0.000811516	0.00572687	-0.0209768	0.0493287	0.012419	0.0771874	-0.0462428	-0.0215321	0.0560596	-0.0132979	0.027351	-0.029249	-0.0397884	-0.012132	-0.00862345
-0.0520443	-0.032506	-0.00892857	-0.0285025	-0.0251498	-0.0270998	-0.018794	-0.0115639	-0.0254667	-0.0153659	-0.0317858	0.0184393	-0.0449272	-0.0186104	-0.0532438	-0.00143086	-0.0350604	-0.0277333	-0.032698	-0.0272776	0	-0.0428265	-0.032345	-0.0169376	0.0602416	-0.033146	-0.0344058	-0.0365191
-0.00588545	0.0441254	0.0247784	-0.00765714	0.00644192	-0.00253076	-0.0114943	-0.00877051	0.00950122	0.0202784	-0.0258987	0.0221361	0.0613516	-0.010717	0.0502236	0.0157391	-0.0255965	0.00475407	0.0305878	0.0591953	-0.0123795	0.00893021	0.00278552	0.0344746	-0.0284005	0.0171412	-0.0101782	0.0144404
-0.0059203	0.034187	-0.0285748	-0.0269903	0.00161556	0.0152313	0.0775163	-0.00294937	-0.0094118	0	-0.0124085	0.00787402	0.0154119	-0.000835185	-0.0325012	-0.0352135	-0.00169768	0.0236579	0.0078	0.00293647	-0.00417668	-0.0567382	-0.025	0.0261943	0.040923	0.0533719	0.017999	0.0231288
-0.0773778	-0.0661512	-0.00452489	0.0105681	-0.0272051	0.00124956	-0.0395656	-0.0177539	0.00712972	0.00458962	-0.0233364	-0.0058625	-0.0284571	0.00500718	-0.1581	-0.0262774	-0.00169626	-0.0369778	-0.0123834	-0.0498489	-0.00699343	0.00943169	-0.002849	-0.0185614	0.0337154	0.00799921	0.0176808	-0.0260842
0.045137	0.0104396	0.05	0.0209151	-0.00492681	0.00623999	-0.0374562	-0.0210809	-0.00236226	0.0152256	0.0496232	0.0569778	0.0117134	0.0555959	0.0868337	-0.00299851	0.0161591	0.0575965	0.00470201	0.0401185	-0.00563321	0.0130143	0.0228571	-0.0141919	0	0.0211649	-0.00744811	-0.00178857
-0.0699207	-0.0309556	-0.0194771	0.0345732	-0.00496707	-0.00744155	-0.0116732	0.0215349	0.0118242	-0.017991	0.0332722	-0.035319	0.0115778	-0.0416676	-0.138228	0.0526341	0.0259391	-0.0787223	-0.01876	-0.0296737	0	0.00550588	0.0223464	0.0311867	-0.0217325	-0.0181344	-0.015008	0.0053696
0.00441053	0.00535131	0.03532	-0.0420832	0.0465057	0	0.0669356	0.0210863	-0.011686	-0.00610686	-0.0982948	0.0308286	-0.0171748	-0.00819777	0.0225202	0.0228571	-0.0579132	-0.0197044	-0.0923322	0.0122325	0.053821	-0.00547573	0.0218579	0.0302286	0.0111076	0.0448534	0.137065	-0.0195758
-0.017614	-0.0412824	0.00212878	-0.0322978	-0.0364991	0.0350037	0.0627275	0.0324483	-0.0189126	-0.0122888	0.0375877	0.0186916	-0.0407655	-0.0124104	0	-0.0153654	-0.021643	-0.0469656	0	0.0543809	-0.00134507	-0.0937412	-0.0374332	-0.0316098	-0.0384668	0.00505285	-0.0067	-0.00362977
0.085179	0.00661157	0.0212766	0.0400578	0.0181263	0.0012073	0.034725	0.0228585	0	0.0388777	0.045287	0.0256881	0.0161918	-0.00920878	0.0294284	0.0496478	0.0442481	0.0632732	0.0877122	0	0.00404063	0.0141759	-0.0388889	0.0209903	0.0171377	0.0879379	0.0089888	0.032787
0.0289258	0	-0.00833333	-0.00770627	0.0242663	0.00964673	0.0134174	-0.0307262	0.0192772	0.0224575	-0.00346067	-0.023253	0.0478014	0.0143693	0.0119468	0.0148627	0.0110156	0.0497807	-0.0241959	0.0429847	0.018767	0.0420357	0.017341	-0.0137058	0.0224828	-0.0184765	0.0222789	-0.00176085
-0.0300918	-0.0109469	0.00420168	-0.0284565	-0.0284388	-0.00358296	-0.00330597	0.00864411	0.00236786	0.0366008	-0.0173968	0.00549158	-0.0114017	0.0566628	-0.110589	-0.0332869	-0.0234702	0.0535974	0.044641	-0.0384615	-0.00526261	-0.067217	-0.0113636	-0.0208296	-0.0274812	-0.00705813	-0.0239685	-0.0106007
-0.0145156	0.0266059	0.0125523	0.0106524	-0.00324716	-0.0167883	-0.00996675	-0.00571335	-0.0117962	0	0.0336256	0.00546741	0.0307645	-0.0441626	0.026412	0.0110193	0.0480687	-0.012071	0.0569507	0.0485669	-0.00264742	-0.0329225	0.00574713	-0.00473568	0.0339058	-0.00474153	0.0468714	0.0374971
-0.0336	0.0734367	0.0144661	0.0329359	-0.0032734	0.017075	-0.00671676	-0.00287309	0.0167103	0.0112994	0.0239837	0.0362319	0.055972	0.0198059	0.0515307	-0.0122638	0.00982742	0.175772	0.0523875	0.0272481	0.0159135	0.00430307	0.00571429	-0.0142442	0.0218512	0.00952423	0.0447729	-0.00860312
-0.0565349	-0.0482868	0.0183266	-0.0765306	-0.00163422	-0.0215828	0.0270325	0.0115255	0.0164282	-0.0251441	-0.0468278	0.0157315	-0.0229727	-0.0388346	-0.00734141	0.00414015	-0.0437971	-0.0411223	-0.0369979	-0.0132584	-0.00260853	-0.0275518	0.0227273	0.0120443	0.0267466	-0.0353739	-0.0265275	0.0208333
-0.0299355	-0.0391687	-0.0059968	-0.0220994	0.00328953	-0.0269591	-0.0197368	0.00284854	0.0138569	-0.0372449	-0.0403537	-0.0137694	0.00180968	-0.00674076	-0.0419722	0.0343385	-0.00254223	0.0133148	-0.0132728	-0.0376344	0.0143953	0.0087005	-0.0222222	-0.0357181	-0.0156202	0.031783	-0.0503146	0.00169796
-0.159138	-0.0198124	-0.00201529	0.0197695	-0.00327874	-0.0478581	-0.0503354	0.0142073	-0.0136675	-0.0416667	0.0548448	-0.0401369	-0.0415086	-0.0169457	0.11342	0.0119543	0.0306104	-0.071505	-0.0598988	0.0111732	-0.00903027	-0.028088	-0.0482955	-0.00246519	0.00528934	-0.0568704	-0.0596064	-0.00169508
0.0564414	-0.0269362	0.00403226	0.00831472	0.0360746	-0.0291072	0.0424027	0.00280066	0.00231317	0.00310062	0.0294656	-0.00727273	0.00752502	-0.0137902	0.0694519	0.035431	-0.0321784	0.0799737	0.041417	0.041432	0.00390476	0.088918	-0.0686567	0.0222733	-0.0105395	0.0150739	-0.00703104	0.0544218
-0.0106612	-0.0380459	-0.00200482	0.0274725	-0.0205691	0.0708461	0.0271159	0.00279284	0.0207336	0.0526368	0.0319838	-0.0128234	0.0373306	-0.0209831	-0.0130216	-0.00506972	0.0434822	0.0263599	0.0886993	-0.0185635	0.00908142	0.0244501	0.0641026	-0.0145202	0.031922	-0.0099014	-0.0283687	0.0322581
0.0162247	0.00718265	-0.0160965	0.00266952	-0.0080809	0.0178136	-0.00330297	0.0445659	-0.00451469	-0.00882824	0.00815924	0.0185529	0.0135179	-0.0250035	-0.00437907	-0.00254778	-0.0122562	-0.0308789	-0.00424262	0.00540541	0.00128628	0.0836861	-0.0451807	0.012281	-0.0154592	-0.0200008	0.0413585	-0.020315
-0.0478971	-0.0106971	0.0163599	-0.0213334	0.00652052	-0.00499823	-0.0231736	0.0160022	-0.00907033	-0.0267016	-0.021033	0.00182441	0.0026624	0.0476271	-0.0175933	-0.0510857	-0.0198499	0.0585172	-0.0183066	-0.0322581	0.0102685	0.0202353	0.0189274	-0.0048466	0	0.00765232	0.00466542	-0.0414674
0.0112001	0.0541565	-0.00201529	0.0272481	-0.0291289	-0.0201014	-0.0711862	-0.0105017	0.00457668	-0.0152488	0.0115676	-0.00727273	0.0398938	0	0.0179084	-0.00538359	0.0303779	0.0201158	0.0315948	-0.03056	0.00253892	-0.00539668	-0.0278638	0.0487801	-0.0471221	-0.00506138	0.0186048	-0.0183002
0.0110142	0.0102573	0.0362903	0.0610125	0.00332832	0.0410276	0.0109489	0.0132652	0.0205049	0.0650208	0.0359529	0.047619	0.0562744	0.00699152	0.0726852	0.0270637	0.0393138	0.0492268	0.0501301	-0.0200528	0.0228135	0.0597783	0.0286624	0.0581354	0.00549281	0.0941483	0	0.0508475
-0.0354979	-0.0390072	0.00194864	-0.002504	0.00499187	-0.029562	-0.0577645	-0.00523475	0.0223214	0.00290233	0.00314951	-0.0034965	0.00968132	-0.0138944	-0.0287021	-0.0671917	-0.0165494	-0.0398864	-0.0543578	-0.0204725	-0.00619207	-0.0273499	-0.0154799	-0.0241793	-0.0327939	-0.0232587	-0.0433684	-0.0290323
0.0141506	-0.0193697	-0.0116504	0.0125354	0.0049512	-0.0101487	0.0536368	0.042103	0.0262009	0.00579713	0.0188679	0.0157867	-0.0048	0.021131	-0.0106078	0.00141017	0	-0.0391494	-0.028077	0.0149302	-0.00124779	-0.0158366	0.00314465	0.00676036	0.0113137	-0.0190444	-0.0787701	-0.00830831
-0.0335377	-0.00718265	0.00982001	-0.0272317	-0.0246656	-0.0153874	-0.0654547	-0.0126242	-0.0234077	-0.0172911	-0.0123407	-0.00345424	-0.00722894	-0.0931007	-0.0576555	-0.0394923	-0.0312501	-0.0839807	0.00724049	-0.0147106	-0.016229	-0.00534857	-0.0376176	-0.0447426	-0.0726378	-0.0315557	-0.0284852	-0.0351733
0.0636411	0.0796735	0	0.00508908	-0.00169999	-0.0234376	0.0116732	-0.00767594	-0.00435731	0.00880239	-0.0343798	0.019067	0.0364079	0.0494284	0.0521275	0.0176212	-0.0347415	0.04176	-0.0229223	0.0149302	0	0.0394797	-0.029316	0.0304411	0.00602228	-0.0100255	0.0293204	0.0104167
0.0271471	0.0201452	-0.0272374	0.0607597	0.00844956	-0.0106629	0.023077	0.0128891	0	0.0145302	0.0404505	-0.00510476	-0.00936397	0.00724484	0.0560552	-0.00721272	0.0077138	0.0720319	0.0380992	0.00293647	0.0101512	-0.0051731	0.00671141	0.0136436	0.0538948	-0.00506138	0.0207256	-0.0137457
0.0476444	0.0756632	0.004	-0.0119294	0.0385327	0.0727764	-0.0300723	-0.0178133	0.0328264	0.0171921	-0.0062109	-0.00512548	0.0307291	0.0539543	0.0693799	0.027614	-0.00765476	0.0845272	0.115816	0.0645164	0.0351764	0.0729333	0.00666667	0.0112071	0.0284183	-0.00763284	0.0761509	-0.0139373
-0.0606369	-0.0320977	0.0219155	-0.00725024	0.0128993	-0.0276364	-0.0465116	0	0	0.00845525	0.0125145	0.0309278	0.0321139	0.0102368	-0.00957546	-0.0452618	-0.0437014	0.0228534	0.0228134	-0.0137698	-0.018205	-0.01135	-0.0596026	-0.126382	-0.0110463	-0.00513057	-0.0117887	-0.00353357
-0.0376347	-0.0268532	0.00779725	-0.0754222	0.00955511	0.00774916	0.0406537	0.00259025	0.00211525	-0.0782123	-0.085005	0.00499733	-0.00666667	-0.0135107	0.00582055	-0.0192569	-0.0698929	-0.0761979	-0.0742642	-0.00279777	0.00618086	0.00490217	0	-0.0152364	-0.0223568	-0.0128839	0.019093	0.0478695
-0.0279064	0.0616714	-0.032885	-0.0315789	-0.0488983	0.012816	-0.00781873	-0.0258402	-0.0317092	-0.0454594	0.00337295	-0.0348233	-0.042502	-0.0445196	-0.024913	-0.0468302	-0.00866757	-0.00726968	0.0534584	-0.0392159	-0.0245715	0.0114243	0.0352113	-0.0309278	-0.0400057	-0.0417772	-0.0796325	-0.0033841
0.0114573	0.0259913	-0.016	0.0461913	0	0.00506968	0	-0.00265209	0.024014	-0.0634924	-0.0437657	0.0137457	-0.00700932	0.0143339	0.0353568	-0.00475183	-0.0262399	0.0709759	0.0888535	0.014582	0.00126036	0.00160772	-0.00340136	0.00798298	-0.029753	0.0299729	0.0101782	0.0101868
0.113657	0.0476899	0.0284553	0.0129912	0.0132631	0.0403041	0.0551246	0.00797744	0.0341153	0.115255	0.044011	-0.00508746	0.0611687	0.0247385	0	-0.127389	0.0598817	0.0547009	-0.00468433	-0.0229885	-0.00880307	0.00160514	0.00682594	0.00526858	0.0122662	0.005289	0.0604536	-0.0134454
0.0510286	0.0241797	-0.021736	0.0179446	0.00655259	0.0363144	0.05597	-0.0105524	0.0144363	-0.00911372	-0.00336728	-0.00340716	0.0133038	0.0758629	0.0398329	-0.0145985	-0.0282516	0.0302955	-0.0468239	0.0441129	0.0634514	-0.00801282	-0.0305085	-0.0551141	-0.00605877	-0.00262837	-0.0118727	-0.0153295
0.0145708	-0.00416	-0.0262658	0.0226741	0.0211378	-0.00934248	-0.0106007	0.0213346	0.00202927	0.0184049	0.0439875	-0.0307693	0.0196937	0.0256356	-0.0109315	0.0203674	0.0377909	0.0294046	0.00981225	0.0366244	0.00119022	0.0339671	0.034965	0.0194489	0.042689	0.0342989	0.0144154	-0.0276817
0.0573924	0.0251	-0.0290456	-0.0295567	-0.00637517	-0.00708055	0.0178542	-0.0522201	0.0182589	-0.00904096	-0.0534922	-0.0511437	0.0214662	0.0218781	0.0221519	-0.0199609	-0.0560191	0.0836958	0.0219253	-0.00815652	0.00119276	0.0500781	-0.0236486	-0.0108991	-0.0116923	-0.020409	0.037915	-0.0284698
0.0384654	0.00950855	0.00641368	0.0101523	0	0.0285088	0.0245642	-0.00275437	-0.0219155	-0.00607906	0.0479509	0.0167257	0	-0.0152873	-0.00725475	-0.0388919	0.0801162	0.0490292	-0.0190473	0.035621	-0.040474	0.0253329	-0.0276817	-0.063365	0.0236612	-0.0416641	-0.0342359	0.0347956
-0.0108828	-0.0458184	0.0148585	0.0100503	0.052898	-0.00462473	-0.00342739	0.0580115	0.0162933	-0.00305323	0.0294118	0.00731264	0.00209747	0.0186296	0.014569	-0.0250452	-0.00549417	0.0483921	0.0291102	0.0185143	-0.00248319	0.0276093	-0.00355872	0.00589176	0.0231143	-0.00271865	0.00472055	0.0336312
0.0132228	0.0522852	-0.0041841	0.00248358	0.0136926	0.00696559	0.0309278	-0.0182784	0.0320642	-0.0245399	-0.00793905	-0.00181198	0.0230642	0.0289611	0.0250952	0.0790514	-0.0027646	0.0239669	0.028317	0.018186	0.0149238	-0.0240432	0.00357143	0.0497025	0.0339058	0.0490461	0.0682318	0.0136986
0.00433385	0.00268023	0.00840336	0.0322622	-0.00449775	-0.0115241	-0.013336	0.0319145	0	0.00628931	-0.00159744	-0.00545745	0.065567	-0.0251836	0.10486	-0.0348015	0.0304715	0.00337122	0.0435663	0.00254694	0	-0.00434089	-0.00711744	0.022284	0.0819591	0.0337688	-0.0638736	0.0185784
-0.00867879	-0.0669294	0.00833333	-0.0144231	0.00451807	-0.0256395	-0.0202703	0.0283506	-0.0116505	-0.0125	0.0208308	0.00914372	-0.00192001	-0.0151944	-0.0126382	-0.0455409	0.0188184	-0.0532783	-0.0109995	-0.0152672	0.0134821	0.0131167	-0.00716846	0.0272391	-0.010098	-0.0251288	-0.00469837	0
0.041524	0.0387116	0.0392595	0.0414595	0.0510466	0.0382794	0.0413794	0.06266	0.00392929	0.101266	-0.0125539	0.0163014	0.0385387	0.0432083	0.153846	-0.222665	0.00263613	0.0280876	0.0133405	0.0155039	0.00604633	-0.00577461	0.0649819	0.0106101	0.010201	0.0283507	0.030729	0.0315119
-0.00211317	-0.0331318	-0.00596738	-0.0515224	-0.00713218	0.0115166	0.0264954	-0.0283014	0.0156556	0	-0.0588208	-0.00890983	0	0.0473346	0.00416	0.0588279	-0.060525	0.0959661	-0.0372772	0.0178158	-0.0108172	-0.0303355	0.0542373	0.00525776	0	-0.0300723	-0.0137688	0
-0.0209882	-0.0271358	-0.0179968	-0.0222184	-0.0158311	-0.0296097	-0.00322838	0.00242678	-0.0308286	-0.0344828	-0.0219729	0.00359712	-0.0259769	-0.0338982	-0.0428794	-0.0314048	-0.0168057	-0.025018	0.0478468	-0.02	-0.0218709	-0.00743962	0.0192926	0.0208876	0.0101138	-0.00258517	0.0116392	-0.0096463
0.100846	0.0469889	-0.0142598	-0.0555556	-0.00585321	-0.0751209	-0.0064699	-0.0242134	-0.0616272	-0.0297619	-0.0535383	-0.0125477	-0.0285714	-0.00584675	0.18353	-0.0473777	-0.0142466	0.0672882	-0.0108798	0.00510204	-0.00869784	-0.0240237	-0.0347003	-0.0127836	-0.00499844	-0.0518156	0.0505672	0.00486753
-0.0721334	0.00140026	-0.0185917	0	-0.00440516	0.0228428	0.0749158	0.0397002	0.0148271	0.0582773	-0.0766428	0.00181779	0.0372518	0.0500039	0.139191	0.0366492	-0.0433525	0.0705699	0.120882	0.00253401	0.00250809	0.0399748	-0.0163399	-0.0310878	0.0301413	0.0273259	-0.00875277	-0.00646205
0.00842353	-0.00842566	0.0210526	-0.0374332	0.00442465	0.00744955	-0.0424218	0.00954499	0.0793322	-0.0318796	0.0573158	0.0144928	0	-0.0280121	-0.0332282	-0.0126303	-0.00301842	0.0462881	0.0176438	-0.0151899	-0.00125091	-0.0236689	-0.0199336	0.0187036	-0.0195062	-0.0372378	-0.0331162	0.0081327
0.0208129	-0.0112815	0.0144296	-0.0222222	0.0147121	-0.00985664	0.0379746	-0.00709106	0.0193424	0.0299401	-0.0130812	0.0553543	0.00756751	0.0518693	-0.0132826	0.0767267	-0.0575748	-0.0267912	0.00577108	0.0128576	-0.011264	0.0197044	-0.0237288	0.00525776	-0.0199099	0.0248641	0.0228385	0.00967742
-0.0775314	-0.0200044	0.022361	0.0198818	0.00578839	0.039803	0.0426804	0.00476114	-0.00379508	-0.0436093	-0.0568182	0.0287676	-0.0375263	0.0383616	-0.0460795	0.00475061	-0.00964842	-0.0303054	-0.00765062	0.0253807	0.103797	-0.0267412	-0.0173611	-0.0104438	0.0253889	0.0727782	0.0424143	0.0638978
-0.046484	-0.0247789	-0.0178958	0.00278998	-0.0201704	-0.0263142	-0.0204702	0.0260706	-0.0247589	-0.0151928	0.0321349	-0.0115158	-0.00390175	-0.00792031	0.0459233	-0.0401855	0.0487011	-0.0184897	-0.137068	-0.0173307	-0.0160553	0.00304854	-0.0282686	-0.0475016	-0.0247603	-0.0251288	-0.0192822	-0.027027
0.0232316	-0.0822332	0.0445344	-0.13056	-0.022054	-0.0196569	0	0.0415677	-0.0507812	0.0185185	-0.159538	0.0532447	-0.0645795	-0.0292557	0.0315392	0.00985222	-0.0928789	-0.0477619	-0.248325	0.0125985	-0.024474	-0.196345	0	0.00278339	-0.0152238	-0.0154624	-0.0240072	-0.0571012
-0.0340309	0.0619163	-0.00968682	0.0958471	0.003003	0.0576398	-0.0208908	-0.0177394	0.0864198	0.0212073	0.0995333	-0.0094787	0.0502094	-0.0410941	0.00656773	0.0682927	0.0784964	0.042542	0.119048	-0.0124418	-0.00358286	0.102255	-0.0109091	-0.00553365	0.0154592	-0.0340295	0.0357941	0.0130933
0.0610474	0.0260709	0.00978157	-0.0116619	0.0494732	0.0308101	0.0213365	0	0.0265152	0.0385806	0.0168556	-0.0095694	0.0298806	0.0457117	0.0325133	0.0251105	-0.0316437	0.0554156	-0.0318979	0.0579388	0.0491605	0.00862145	0.0147059	0.0416711	0.0863001	0.0569094	0.0280742	0.0355413
0.00882105	0.0478322	-0.0193798	0.0265535	-0.0128516	-0.0252858	0.020898	-0.0474045	-0.0147601	-0.0171429	0.0289786	-0.00644124	0.00194043	-0.0109267	-0.00314626	-0.0200411	0.00980056	0.0579952	0.120859	-0.00714667	-0.00800201	0.0408635	0.0326087	0.00532478	0.0140144	-0.0358967	-0.0252101	0
-0.0657759	-0.0484972	0.0256949	-0.091954	0.0289418	-0.0235841	-0.0321614	0.0165892	-0.011236	-0.0232558	-0.0704255	0.0372798	-0.0154471	-0.0193397	-0.0474238	-0.0250036	-0.0744321	-0.101812	-0.117647	0.0191847	0.0161293	0.0131143	-0.0315789	0.00266526	0.0414765	0.0106342	0.00862069	-0.00155757
-0.0422757	0.0434849	0.0211915	0.0126582	0.015475	-0.0434783	-0.00604712	0.0186492	0.00757576	-0.00298095	0.038961	0.021875	-0.00980706	-0.0168979	0.0110727	-0.0349614	-0.034963	0.0232733	0.0805689	0.0117685	-0.00226545	-0.0145575	0.0253623	0.00792374	-0.0309779	0.0342132	0.0299077	0.01875
-0.0196003	0.051714	0.0113208	0.03437	-0.00831106	-0.0429302	-0.0303903	-0.00915182	-0.105263	-0.0208908	-0.01666	0.0214067	-0.0613832	-0.0286543	-0.0361034	0.0169043	-0.010872	-0.0256075	0.00769965	-0.0418605	-0.00113719	-0.03605	-0.0141343	-0.00524097	0.0274033	0.0101785	-0.0352666	-0.0214724
0	-0.0150381	0.0261194	-0.033228	0.0419036	-0.00263758	0.0626933	0.00923635	0.00840336	-0.039639	0.0402506	0.0164647	-0.0126582	-0.011797	0.0669786	-0.0308752	0.00366588	0.020403	-0.0204082	-0.00485437	0.00227318	0	0.0537634	0.0290278	0.0400017	0.00755593	0.0430109	0.00156489
-0.0300162	-0.0346542	-0.0127244	0.0375	0.0187642	0.0132228	-0.0412956	0	-0.108333	-0.0317462	0.00815313	-0.0117821	-0.0541333	0	-0.168087	-0.0343137	0.0474454	-0.0171151	0.0208333	-0.0707356	0.0442699	-0.0306065	0.0238095	0.030769	-0.0213743	0.0550002	0.0268009	0.0172169
0.0103343	-0.0761733	-0.0515652	-0.0451855	-0.031582	0.00261004	-0.0923075	-0.0320395	-0.0046729	0.0393445	0.03231	-0.0342749	-0.0180651	-0.0208984	-0.106132	-0.0177706	0.00696821	-0.0552532	0.0357224	-0.0314962	-0.0250001	-0.0140573	-0.00664452	-0.0199003	-0.008731	0.00237077	0.0763121	-0.0323102
0.0586857	0.0715452	0.029123	0.132493	-0.012223	0.0208344	0.0406779	-0.0165458	-0.0140845	0	0.0919799	0.0555556	0.0460047	-0.0182889	0.110126	0.0180921	0.0588228	0.064599	0.120685	0.0785955	0.0122609	-0.00710609	0.0133779	0.00760197	-0.0132119	-0.014187	0.0279881	0.0270296
0.0602364	0.0348518	-0.0396196	-0.0222842	0.0357624	0	-0.00325993	0.0168242	-0.0047619	-0.0126184	-0.0215054	-0.00292398	0.0293279	-0.0186372	0.0567102	-0.00761827	-0.0130711	0.144581	-0.00219428	-0.0150754	-0.00880967	0.0447768	0.00990099	0.0377876	-0.00892583	-0.0119879	0	0.0108334
0.0136435	-0.0294772	0.0117878	-0.00284446	-0.00531684	0.00510024	-0.0555529	-0.0189095	0.0382775	0.0255592	0.0494418	0.00439648	-0.0313333	0.0031639	-0.0341544	-0.0255756	0.0231746	0.0530143	-0.017621	-0.0127592	0	0.00689413	0.0490196	0.00728544	-0.0180265	-0.00242831	0.00181197	-0.00765454
0.0335995	0.0650364	0.0097056	0.031424	-0.0093446	0.0126941	0.0207612	0.0385522	0.0322581	0.0218119	0.00175918	-0.0116789	0.0794113	0.116718	0.050522	0.0446238	-0.00647212	0.0407459	0.0762255	0.038764	0.013332	0.0187091	0	0.0313213	0.0321148	0.0170313	0.00543768	-0.0169778
-0.0173469	0.00541874	0.00769231	-0.0110804	0	-0.0150403	0.0406779	0.00696357	-0.00446429	0.0121951	0	0.041359	0.00817107	-0.00564855	0.0660923	0.0603015	-0.00325439	-0.00457863	-0.00416	-0.00995025	-0.00986833	-0.0300955	-0.0124611	-0.0116785	0.0222293	0.00956978	0.0324266	0.0188384
-0.103743	0.00677146	-0.00190534	-0.0392159	0.00943274	-0.0203573	-0.0749236	0.0276493	-0.044843	-0.0120482	-0.0296193	0.0212789	-0.0837825	0.00284032	0.0484876	-0.00947867	-0.0424838	-0.0555963	-0.0795041	-0.00502513	0.0310083	-0.0344721	-0.0189274	-0.00236027	-0.00436005	-0.00237077	0.0541042	-0.0107834
-0.120662	-0.0107409	0.00190898	0.0466474	-0.00801149	0.00260486	0.0950707	0.00672535	0.0140845	0.0213366	0.0394857	-0.0180578	0.017692	-0.0169937	-0.0172044	-0.00478469	0.0648454	0.0588692	0.0477382	0.00252121	-0.0633725	-0.0267886	0	0	0.0262067	-0.0213756	0.029796	-0.0109059
-0.112059	-0.0393021	0	-0.0529206	0.0255724	0.0233077	0.032157	0.0178184	-0.0694444	-0.0149207	-0.0328127	-0.00141217	-0.0231862	-0.0172944	-0.00655407	-0.0528846	-0.0512844	-0.0578628	0.0412039	-0.00755268	-0.00573431	-0.150453	-0.0096463	0.0355334	0.00850804	-0.0315557	-0.0257236	-0.00314961
0.0125777	0.0183427	0.00954504	-0.0294118	0.00131037	0.0303854	0.0436112	0.0284456	0.0646766	0.0484848	-0.0160629	-0.00991728	0.0267063	-0.0146597	-0.0132228	0.0228386	-0.0304008	0.105639	0.0604267	0.0126863	-0.00345889	-0.0259317	-0.0194805	-0.00228468	0.0548489	-0.0325797	-0.00660069	0.0157978
-0.0404745	-0.0332234	-0.0226842	-0.0333382	0.00261731	0.0122806	-0.0477565	-0.0170223	-0.0420561	-0.0115607	-0.0780368	-0.0200287	0.00867747	-0.0297629	-0.0379429	-0.0421798	-0.0383281	-0.0133751	-0.023588	-0.0150377	-0.00115825	-0.0310496	-0.0264901	-0.0389872	-0.0079976	-0.0181344	-0.0282367	0.00466813
-0.0130182	-0.0401232	-0.00193732	0	0.018311	0.0291316	0.0156714	0.00649245	0.0195122	0.0350877	0.0137763	-0.00729695	-0.00860282	-0.076686	0.0324899	-0.00259482	0	-0.00447558	0.036211	-0.00508908	-0.00810944	0.0183363	0.0170068	0.0405688	0.0121057	0.00527504	0.0410258	0.0417932
-0.325621	-0.0597203	0.00387597	-0.00939942	0.0218147	-0.0613217	-0.0185185	-0.00860076	-0.00478469	0.00282034	-0.0213623	-0.0132376	-0.00577457	-0.0265806	-0.0853995	-0.0935069	-0.0688394	-0.104053	-0.0291047	0.0102302	0.0303726	0.015705	0.00668896	-0.0458716	0.0238969	0.0262456	0.0459771	0.0118871
0.0487325	-0.00633914	0.0135166	-0.0316456	-0.00753848	-0.0276364	0.0251547	0.0303677	-0.0240385	-0.0140801	0.0317524	0.0417289	0.014536	0.0853231	0.0393119	-0.0286534	0	0.121155	0.0159998	-0.0126542	-0.00340007	-0.0154622	0.0265781	0.0552923	0.0661521	0.0102306	0.00156735	0.0176212
0.0605334	-0.0702981	0.00571122	-0.022881	0.00254001	0.00516611	0.00613989	-0.0105246	0.00985222	-0.00571429	-0.0788487	0.0257511	0.048708	-0.0597437	-0.00472055	0.0353984	-0.0428022	-0.0540313	-0.0157478	0.0615385	-0.0318548	0.015705	0.00970874	0.0182232	-0.0364965	-0.0506309	-0.0203738	-0.00288601
0.0438157	0.00347497	-0.0208303	-0.0167171	0.00378218	-0.0257061	0.0243877	0	-0.00487805	-0.00862529	-0.00416867	-0.0362623	0.0163868	0	0.0973823	-0.0170941	-0.00406823	0.119035	-0.0200189	0.0144928	0.00234798	-0.0242977	0.00320513	0.0335605	0.0265188	-0.0159984	0.0160052	0.0506537
-0.0756706	0.0650506	0.00193114	0.0136054	-0.0163519	-0.0237467	-0.0297643	-0.0170223	-0.00980392	-0.0260824	-0.00629931	0.0173662	0.00269033	0.046821	0.114701	-0.049271	-0.036736	-0.0637868	-0.0653065	0.0380952	0.00351956	-0.0249608	-0.0255591	0.0173159	-0.0147671	0.0650387	0.015743	-0.00826446
0.0318705	-0.00963082	-0.00192741	0.0838872	0	0.037833	-0.03067	-0.0173171	0.029703	0.0386857	0.0590785	0.0327193	-0.120644	-0.00958265	-0.00193866	0.0823122	0.101696	-0.0181949	0.0043878	-0.00458716	0.00467241	0.0348872	0.0327869	-0.019159	-0.0149767	-0.0127242	0	-0.00416889
-0.0836787	-0.0568508	0.00773692	0.00310094	0.00767342	-0.0052065	0.0221468	0.114539	-0.00480769	-0.0114614	0.00397766	0.0151493	0.0152451	0.025801	-0.00388485	0.00563383	-0.0192264	-0.0787281	0.0130224	0	0.0162793	-0.0426854	-0.00952381	-0.00433147	-0.00760221	-0.00515269	0.013951	0.00976515
-0.00969201	0.0430491	0.00575507	-0.015437	-0.0126835	0.0261772	0.00309846	0.00790738	-0.0531401	0	0.0178667	0.0176413	-0.0210162	-0.012576	-0.019525	0.0252147	0.0313706	-0.0477569	0.055815	0.00230046	-0.0160185	-0.0211526	0.0160256	-0.0239685	0.0268116	0	-0.0214019	0.0110497
-0.0193562	0.00823758	-0.00190534	-0.0313481	-0.00514599	-0.0229593	0.0617259	0.0117628	-0.00510204	0.0318888	-0.058479	-0.0346667	-0.0122687	0.0382163	0.0318723	-0.040988	-0.045631	-0.118693	-0.105703	0.011498	0.00116364	-0.0143655	0.0189274	0.0245571	0.0149325	0.0259056	0.00312	0.00546448
-0.0148592	-0.00980433	-0.00956326	-0.0194176	0.00517261	-0.0104402	0.0174419	-0.011626	-0.025641	-0.0393258	-0.0227774	0.00828729	-0.0900665	-0.0521438	0.0057822	-0.0370326	-0.0278835	0.0658734	0.0363636	-0.0363636	-0.015102	-0.099782	-0.00928793	-0.00653941	0.0183767	-0.0328265	-0.0155714	-0.00815217
-0.00506529	0.0875894	0.011583	0.0462049	-0.00771281	0.0131879	0.0257143	-0.0176477	0.0526316	0.00584795	0.0317693	0.0219178	0.0511986	0	0.0806083	-0.0118343	0.0245886	0.143262	0.201768	0.0070717	-0.0235825	0.018958	-0.01875	-0.0350877	0.0397104	-0.00522434	0.00157975	0.00684712
-0.0807784	0.004552	0.00191145	-0.0252367	-0.00259921	-0.0052065	0.00835656	-0.00798629	-0.01	-0.0203535	-0.0513316	0.0335099	0.022722	-0.0161857	0.0337623	0.0598802	-0.0239985	-0.0270289	-0.0109546	-0.0281031	-0.0181171	0	-0.0159236	0.0227345	-0.0138847	-0.031493	0.0236993	-0.00407946
0.0439385	0.0166538	-0.00952683	0.0323626	0.00260599	0.0418868	0	-0.0442656	0.0707071	-0.00296263	0.0454649	-0.0116711	-0.0380914	0.0427623	-0.0996723	-0.00282938	0.0163924	-0.0707585	0	0.0072328	0.0270595	-0.0186053	-0.0323625	0.0133261	-0.00352004	0.00541799	0	0.00136393
0.194765	-0.0118857	-0.00384615	0.0438874	0.0155331	0.0577845	-0.0718212	0.0947366	0.00943396	0.0386857	0.0558901	0.0118089	0.0395998	0.0946406	-0.0381562	-0.00282834	0.0403201	0.0353733	0.00368411	0.0358813	0.0287435	0.0405452	0.0167224	0.0263158	-0.0530092	-0.00808546	0.00154074	0.0136426
0.0572331	-0.0301488	0.0135166	0.00901386	-0.0229494	-0.0118723	-0.00297857	-0.0519216	-0.0046729	-0.0171921	-0.0196141	-0.00129494	0	-0.0345819	0.00792381	0.0198818	-0.00775148	0.0445956	0.00550588	0.0438838	-0.0151333	-0.0389654	-0.0164474	0.0982974	0.0149325	0.00271865	0.106315	0.0444168
0.050028	0.00465098	-0.00761902	0.0178571	0.0182743	0.0336496	-0.0119356	0.0324527	-0.0187793	0.00583093	0	0.00519481	0.0222286	0.0417895	-0.00393076	0.0640716	0	0.075398	0.04755	0.00884956	-0.0118211	0.121636	0.0100334	-0.0389103	-0.0661789	0.0352283	0.0278553	-0.0347959
-0.0238222	-0.0293594	-0.0172775	0.00876725	-0.0384653	0.0116313	-0.0694911	0.00589647	0.0813397	-0.0376767	-0.00399363	-0.0335917	0.00931299	-0.0515791	-0.0513774	0.052356	0	0.0116404	0.0244159	-0.0219298	0.00358715	0.0192462	-0.0264901	0.00404208	-0.0354345	0.00785263	-0.00947863	-0.0413865
0.040703	0.025478	-0.0195312	0.0115943	0.00533815	0.0344853	-0.0162312	-0.0488306	0.0353982	-0.00301687	0.0662747	-0.0307508	0.0892244	-0.0332331	0	0.0149254	0.0234361	0.0531427	0.00342354	-0.00896861	0.00595986	-0.0614295	0.00680272	0.0302452	0.0367362	0	-0.0164158	-0.0041805
0.0155744	-0.0434489	0.0239044	0.0257927	0.0424402	-0.00667144	-0.046202	-0.0472276	0.0128205	0.018127	-0.00941912	-0.0110345	-0.062146	-0.046873	-0.04168	0.0196078	0.0267192	-0.0219149	-0.0424418	0.00678371	0.0331759	0.0176038	0.0472973	-0.0215295	-0.0629974	0.0181815	-0.0709339	-0.0223777
-0.0230895	0.0324565	-0.0369619	-0.0111732	-0.00382327	0.0290869	0.0588206	0.0301752	-0.00421941	0.00297212	0.00189809	-0.0446305	0.0180759	0.0327881	0.0413223	0.0456692	0.0074345	0.00225996	0.021265	0.0516892	-0.00687812	-0.0420759	0.00967742	-0.0119936	0.0630324	-0.020409	0.0284455	0.0157391
0.0157862	0.0675817	0.0141381	0.0254192	0.0255414	-0.00869955	0.0392157	0.0313793	-0.0508475	0.0295858	0.0265593	0.0116789	0.00887218	0.041269	-0.00627973	-0.0114906	0.0110726	0.105141	0.0677111	0.00640684	-0.00231114	-0.0180591	-0.00638978	0	-0.0118664	0	0	0.0366197
-0.0852579	-0.0412095	0.00199522	-0.0523374	0.0062293	0	-0.0125811	-0.010144	-0.03125	0.00574713	-0.0314263	-0.0014407	-0.0351872	0.0365852	-0.0336139	0.0674381	-0.0401466	-0.0303719	-0.0276396	-0.0254778	0.0266205	-0.0499865	0.0578778	0.00404208	0.0040113	0.00781613	-0.00436913	-0.0176652
-0.0338838	0.00766811	0.0139133	-0.00872558	0.0321776	-0.0263136	0.0318498	0.00615021	-0.00921659	-0.0200046	0.00382903	-0.00433757	-0.0212717	0.0117694	0.0173915	0.0174293	0.0304164	0.0313233	0.0451422	0.00653946	0.0101464	-0.0111332	0.0851064	-0.00605161	-0.0159437	0.0232535	0.0248515	-0.0138313
0	-0.0183024	0.00784314	0.0410559	0.0239795	0.0495464	0.0216074	-0.00203633	-0.0418605	0.0320748	0.0475252	0.0290276	-0.0155291	0.03197	0.0726711	0.012848	0.0405911	0.00402239	-0.0191898	-0.021645	-0.0256698	0.0224453	-0.00840336	0.00608846	0.0323915	0.00505285	0.0271065	0.00701488
0.0482366	-0.00465098	-0.0077821	0.0197229	-0.0257563	-0.012871	-0.024174	-0.0428574	-0.00970874	0.00564972	-0.0127012	-0.00704995	-0.0220882	-0.0281632	-0.023917	-0.0253701	0	0.0362887	0.00814349	-0.00442478	-0.0206183	0.0246178	-0.0141243	-0.0322581	-0.0705911	-0.00502744	-0.00694222	-0.0153226
0.125492	0.0702105	0.0137286	0.00552486	0.00841238	0.0239115	0.0216744	-0.0426446	-0.0245098	-0.0252854	0.0220587	0.0426136	0.00968517	0.107245	0.0938847	0.0282031	0.063832	0.0661699	0	0.0355556	0.0105262	0.0695462	-0.0200573	0.0666667	-0.00421813	0.0580822	0.0125851	-0.0113154
-0.0966775	-0.0116804	0.0057996	-0.0302242	0.0214563	-0.0191083	0.00605818	-0.0423173	0.0150754	-0.040346	-0.0287826	-0.0204381	-0.0351487	-0.0235616	-0.0112	-0.0295359	-0.0266706	0.01277	0.0712081	-0.0236086	0.0115748	0.037504	0.0409357	0.0097625	0.0635664	0.00954693	0.0220994	-0.0200287
0.152286	0.00592811	0.0173108	-0.0849862	0.00583675	0.00865493	-0.0903617	0.032557	-0.0148515	-0.0270224	-0.0888889	0.0305981	-0.0298013	0.00536081	-0.0113269	0.0195617	-0.0479424	0.012609	-0.00906823	0.028575	0.0171635	-0.00481155	0	-0.00966812	0.00398282	0.0236396	0.0837795	0.0189805
-0.06432	-0.00146391	0.00566804	0.0495358	0	0.0214586	0.046363	0.0225229	0.0653266	0.00925432	0.0508098	0.00809718	0.0648491	0.00799834	-0.00381073	-0.036244	0.0503566	0.0320266	0.0426927	0.0384615	-0.0348735	-0.0314883	-0.0280899	0.0527375	0.0357156	0.0369492	0.0386555	0.0128917
0.114569	-0.0514247	-0.0169143	-0.0176992	0.00463339	-0.0210078	-0.0569619	-0.046252	0.0188679	-0.00305323	-0.0464218	-0.00936869	0	-0.0132248	-0.0498026	-0.039823	-0.0376719	0	-0.0248699	-0.0185218	-0.0221452	0	-0.017341	-0.0408221	-0.0613075	-0.0222708	0.0108024	-0.0579894
0.0136545	-0.0200919	0.0133812	0.0120121	-0.00115301	0.00429725	-0.0201342	0.00923635	0.00925926	0.00613497	-0.0547572	-0.0283805	0.0096115	-0.00536081	0.0302452	-0.00460829	-0.0391407	0.0310328	0.0270011	0.0146785	0.00953815	0.002496	0.05	0.0425595	0.0122412	-0.00911201	0.00712972	-0.033033
-0.0202815	0.0110406	-0.00188377	-0.0148321	-0.00115434	-0.0192308	0	-0.0297475	0.0183486	0.0121951	-0.0150179	-0.0180785	-0.00952	-0.0215654	0.0450128	-0.0254667	-0.0259274	-0.0234048	-0.0233575	0	-0.00472205	0.0224719	0.0644258	0.0333891	-0.040323	0.0091958	0.0200453	0.0357118
0.00695195	0.03124	-0.0189035	-0.0331373	-0.0243024	0.00217787	0.0205479	0.0330177	0.0225225	0.0271036	0.0108757	-0.0184159	0.0673036	0.0578526	0.0299624	0.00475061	-0.0152082	0.0102569	-0.0119581	0.00206281	0	0.00974026	-0.0157895	-0.0233365	-0.0168016	-0.0296112	0.00231584	-0.00299851
0.0376649	-0.0151274	0.00577725	-0.0124611	0.00355337	-0.00652642	-0.0234926	-0.0251141	0	-0.0234605	-0.0193863	0.011544	0.00300541	-0.0338534	0.0363518	-0.0118166	-0.0115856	0.0898619	0.0242056	0.0226838	-0.00949286	0.0314123	0.0213904	0.00918824	-0.0170888	-0.00469701	0.0530527	-0.0360903
0.00657943	0.0322949	0	0.00315964	-0.00472105	-0.00656224	0.0412371	-0.00702462	-0.0132159	0	-0.00219428	0.00142882	0.0239496	-0.0107794	-0.0175383	0.100478	0	-0.00470262	0.0191904	-0.00403226	-0.0143698	0.00233813	0.0026178	0.0163906	0.00434647	0.0613214	0.0251935	-0.0140381
-0.0688161	-0.00743962	0.00383142	-0.00628931	-0.0118814	-0.0132183	0.00659802	-0.0165109	-0.0446429	0.00901386	0.0220122	0.0356103	0.00585263	0.00544844	0.0321371	0.0195617	0	-0.0312289	0.0695655	-0.0242915	-0.0145793	0.0747652	-0.0391645	-0.021494	0.0389624	0.0288911	0.0117538	0.00157975
-0.0634119	0.0375154	-0.00763359	-0.0158278	-0.00481202	-0.0312462	-0.026227	0.0311743	0.0140187	0.00297143	-0.0474003	-0.0288837	-0.00872787	-0.0460739	-0.0501594	-0.0852881	-0.0507815	-0.148404	-0.0135459	-0.0248963	-0.0135651	-0.0326117	-0.00271739	-0.0311441	-0.0208398	-0.0172793	-0.0369604	-0.00631913
0	-0.0217101	-0.0615385	-0.0514472	-0.0531418	-0.0322614	-0.0336727	-0.0488376	-0.0645161	-0.0445058	-0.0294079	-0.0509915	-0.0557104	-0.053973	-0.0200508	-0.0116513	-0.0411498	0.00381804	-0.0357099	-0.027663	-0.0199979	-0.0539608	-0.0354223	-0.0585922	-0.0723449	-0.0747265	-0.00658246	-0.0079466
0.00749474	0.0296145	0.0102492	0.0508532	0.00383306	0.0309568	0.0801452	-0.012223	0.0147783	0.00310062	0.0163131	0.0268657	0.0683213	0.0150118	0.0288121	0	0.0171663	0.00755271	0.0569798	-0.00437638	0.0535679	0.10453	0.019774	0.0301106	0.114687	0.083138	0.0231842	0.00801026
-0.11568	-0.0459762	0.0101387	0.00322065	-0.0355736	-0.016168	-0.0322606	0.00989937	-0.0533981	-0.0247679	-0.0137614	0.0450558	-0.0581439	-0.0532577	-0.154479	0.0070717	-0.0295376	-0.104891	-0.0754714	-0.00658991	-0.0702167	-0.0666703	-0.00831025	0.00585109	-0.0123419	-0.00219399	-0.0453108	0.0381559
0.0464083	0.129501	0.0220916	0.0321545	0.0197584	0.0704202	-0.06	0.051471	0.0410256	0.0317462	0.0930077	0.0305981	0.0308667	0.059378	0.0748044	0.110074	0.0739124	0.0627786	-0.0699705	0.0553062	-0.00520779	0.00460096	0	-0.013569	0	0.0219771	0.00451978	0.00459664
0	0.0186709	-0.0334019	0.0467342	-0.00904276	-0.00876883	0.00708936	-0.0303023	-0.00492611	0.0307694	0.0404428	-0.0512822	0.0119748	-0.00294924	-0.0377891	-0.021097	0.00809669	0.0235828	0.106573	0.0020998	0.0366497	-0.0114497	0	-0.0176786	0.00416536	0.00645098	-0.00562251	-0.0487805
0.00812935	-0.0340437	-0.00202927	-0.0297619	-0.0104271	-0.0530998	-0.0352057	-0.0312492	-0.029703	-0.0567119	-0.026601	0.00853487	-0.0354994	-0.0355027	-0.030969	-0.0172414	-0.0401583	-0.076872	0.0311661	-0.0460251	0.00252289	0.00231646	-0.00558659	0.0220032	-0.0249015	-0.00854738	-0.0441195	0.00320513
-0.0559986	0.0298321	0.00203339	0.0490798	-0.00132819	0.0327138	0.0145927	0.0173669	-0.0714286	0.00632911	0.039933	-0.00140818	0	0.0245422	-0.0192134	0.0263158	0.0251031	-0.25	0.0247209	0.0153474	-0.00503727	0.0555852	-0.0168539	0	-0.0340454	0.0409492	0.0426036	-0.0239642
0.0338838	0.0644705	0.00406504	0.0233918	-0.00790374	-0.00452327	0.0359742	0.0317066	0.010989	0.0157182	0.0222058	-0.0183638	0.0981603	0.0269404	0.0347831	0.0555556	-0.0122407	0.0888729	0.0348656	0.0410403	0.0354436	0.0679279	0.00285714	-0.00195381	0.0396493	0.0186352	0.00340704	0.00981999
-0.0184522	0.0358205	-0.00809717	0.0171429	0.0425402	0.0249984	0.0555583	0.0118227	0.0326087	0.00619198	0.00988465	-0.00431425	0.0195485	0.0320705	0.0315164	0.0303611	0.00826394	0.0357038	-0.0077761	0.0124481	0.00244677	-0.0246018	0.0569801	0.03333	0.004236	0.0040635	-0.0271493	0.00486484
-0.085578	0.0405694	-0.00203755	-0.0393258	-0.00509442	0.0243887	0.0624946	0.028037	0	0.0369233	-0.0136955	0.0144509	-0.00821588	-0.00564855	0.00510962	-0.0157171	0.0122909	-0.0147539	0.0548259	0.0102426	0	-0.0442468	0.0512129	-0.00189449	0.0673187	-0.00202523	0.00697302	0.0225806
-0.0137056	-0.0297986	-0.0245398	0.0204632	-0.0102533	-0.0281425	0.0123864	0.0136382	0.0368421	-0.0652822	0.0059619	0.022792	-0.0138132	0.00284032	-0.0354818	0.0179673	0.0121485	-0.0850252	-0.0346455	-0.0243408	0.0146326	0.035243	-0.00512821	0.0095026	0.0225145	0.00202934	-0.0207816	0
0.0046666	0.0118014	-0.0167714	0	-0.0181447	-0.0133583	-0.0366972	0.00224178	-0.00507614	0.0222274	0.00787685	-0.0389972	-0.0364133	0.011336	-0.0104875	-0.0333365	-0.0120027	0.0601149	-0.0128327	-0.0124741	-0.0168272	0	-0.0154639	-0.00188022	-0.0308359	-0.0364371	0.00353962	-0.00315457
-0.032308	-0.0303556	-0.0255863	-0.0200528	0	-0.00676959	-0.00634667	-0.0246085	-0.0204082	0.00621118	-0.0273911	-0.0173913	-0.0203546	-0.0336132	0.0148653	-0.00202516	-0.0202383	-0.0463891	-0.0129829	0.00631918	-0.0171152	-0.0276159	-0.0209424	-0.0358519	-0.0454511	-0.00209828	-0.0117546	-0.00316456
-0.0190933	-0.0313367	0	0.0029193	-0.021102	-0.0159107	-0.00639487	0.0206429	0.0260417	0.0277728	0.0100635	0	0.0178077	-0.0144967	-0.0125589	-0.0731707	-0.0123994	0.0189134	-0.0368337	-0.0083682	-0.00746398	0.0634103	-0.00802139	0.0137017	-0.00951784	-0.0273704	-0.0428063	0.0253968
0.0486081	-0.0373177	0.0240664	0.00292013	0.0188655	0.016168	-0.0128566	-0.00449765	-0.0203046	0.00901386	0.00795533	0.0147493	0.0116606	-0.0088217	0.0187932	-0.0241263	-0.0251031	0.00794439	-0.0300588	-0.0379747	-0.00250393	0.0329225	0.0215633	-0.00579456	0.00479806	0.0151512	0.0670849	0.0123839
0.0509178	0.0439241	-0.0042735	0.0145302	0.0132331	-0.0113669	0.00977196	0.00451798	0.0725389	0.00892381	-0.0138309	0.0465116	-0.00576829	-0.00296674	-0.0246753	0.022472	0.0214543	-0.121031	0.036615	0.0175439	0.0301518	-0.00994441	-0.0105541	0.0368962	0.0143517	0.027717	0.0104754	-0.00611621
0.116736	0.013624	0	0.0716382	0.0417753	-0.00459607	-0.0129058	-0.0134849	-0.0338164	0.0206538	-0.0120241	-0.0277778	-0.0550645	-0.0178606	-0.0138643	0.0945093	0.00840999	-0.0359545	-0.0407652	-0.0818966	-0.00731833	-0.0100443	-0.0186667	-0.0618064	-0.00942811	-0.0124469	-0.0126747	0.04
0.0532827	0.0427294	0.0321923	0.00534759	0.00751952	0.0254025	0.0130745	0.0569465	0.01	0.0260069	-0.00202516	0.00857143	-0.00613985	0.0333338	0.0313564	0.0100369	-0.0125027	0.0900635	0.0424976	0.0328638	0.0589701	0.00811697	-0.0190217	0.0020056	0.0238142	0	0.0256747	0.00295858
0.0112416	-0.0070146	-0.00415799	0.0132936	-0.0149268	-0.0270247	-0.0193548	-0.00215482	-0.0346535	-0.0112677	0.0183024	-0.0226629	-0.0123444	0	-0.0272635	0.00596741	0.0295376	-0.0142763	-0.0217391	-0.0318182	0.0139196	0.034271	-0.00277008	-0.0239042	0.00929645	0.00840372	-0.0568864	-0.00589971
0.0258835	0.0271094	0	0.0393744	-0.015153	0.0347172	0.0098684	-0.0215986	-0.025641	0.00855161	0.043899	-0.0376812	0.0499949	0.0175988	0.0474207	0.0177834	0.0860637	0.0115698	0.03056	-0.0140845	0.00228619	-0.0019462	0.0166667	0.0163264	0.0184343	-0.0124988	0.0253298	0.0474777
0.00719715	0.00346824	-0.0104417	-0.0075798	-0.0205189	0.0156616	0.016284	-0.0331112	0.0105263	0.0508475	0.0497072	0.0240964	0.0595288	-0.0317006	0.0493824	0.0524305	0.01887	0.0514276	0.086253	0.0047619	0.00456954	0.0039	-0.0355191	-0.0240962	0	-0.0105498	0.0094118	-0.0254958
0.0143717	0.0446091	0.00843882	0.00763769	0.0523657	0.0506641	0.0128231	0.00228273	0.0208333	-0.00537634	0.00547327	0	0.0196584	0.0089267	0.0372453	0.0239823	0.00740694	0.141337	0.0173736	0.056872	0.0022706	0.0077697	0.0226629	0.0432063	0.0271447	0.0405125	0.0780907	-0.00290698
0	-0.0186182	-0.0041841	0.0126222	-0.00497958	0.00838274	-0.0284809	-0.00455507	0	0	-0.0289913	0.0117647	-0.0247935	-0.0294996	-0.0286005	-0.0306278	-0.00367935	-0.0619172	0.00975602	0.0044843	-0.013604	-0.0134921	0.0166205	-0.0118406	0.0220308	-0.0225411	-0.0205423	-0.0174927
0.0106063	0.00222857	-0.0105008	-0.0149627	-0.0174977	-0.0332656	-0.0456077	-0.0228836	0.0255102	-0.0189232	-0.0037254	0.0174419	-0.0141153	0.0182407	0.00413491	0.00929071	-0.00737964	0.0127184	0.0241467	-0.03125	0.0252866	0.00195381	-0.013624	-0.00597846	0.0603425	-0.0146748	-0.0551843	-0.0237389
-0.00697055	0.0133702	0.0106123	0.0101266	0.0279844	0.0430094	-0.0102389	0.00468308	-0.0348259	0.0798946	-0.0131056	-0.06	0.0200526	-0.00596889	0.0426424	0.0368325	0.029738	0.0476362	0.0165132	0	0.0179353	-0.0176	-0.00276243	0.026101	0.0162612	0.0127647	0.058415	0.0151976
-0.0440098	-0.0230681	-0.0231059	-0.0150377	-0.0247511	-0.016489	-0.0206897	0.00466125	-0.0257732	0.0153061	0.032261	0.0121581	-0.0449393	-0.0330333	-0.0687588	-0.0195354	0.0072198	-0.0670341	-0.0533678	-0.0138249	-0.0330381	-0.057614	-0.0387812	-0.0137017	-0.023996	-0.0336113	-0.055191	-0.0269461
-0.0240079	0.00561523	-0.00645503	0.0458017	-0.0329942	-0.00419813	-0.0246423	-0.0185626	-0.015873	-0.0100503	0.0293998	0.00900901	0	-0.00932235	-0.0379398	-0.00181449	0.0465953	0.128268	0.0416627	-0.0186916	-0.00455533	-0.00421257	0.00576369	-0.00991746	-0.0163944	0	0.0163589	0
0.173626	-0.0201306	0.015155	-0.0121616	-0.0157496	0.00842487	0.0360952	-0.0425506	0.00537634	-0.00507614	0.0160801	0	0.00881995	-0.0219391	0.00310707	0.0381155	-0.0136978	0.009032	0.0188236	0.0142857	-0.0160185	0.0338974	0.00286533	-0.00401442	0.0124979	0.00434617	-0.0206933	0.0523077
0.0224719	0.00683831	0.0213219	0.0467941	0.07467	0.0542806	0.0487862	0.0271605	0.0160428	0.0280571	0.0105448	0.0178571	0.0291568	-0.00320445	-0.0372224	0.0244755	0.00347495	-0.0269832	0.00462635	0.0422535	0.0488379	0.0040917	0.00857143	0.0321933	0.00823658	0.0281406	0.0446047	0.00584795
0.062905	0.0680347	-0.00626637	0.0164744	-0.0496248	-0.0257461	-0.0598005	-0.0384638	-0.0157895	-0.0198512	0.0278316	0.00584795	-0.00850534	-0.00321476	0.0225479	-0.00341297	-0.0346058	0.0231318	-0.0505819	0.00900901	-0.0177402	-0.0183898	-0.0113314	-0.0409327	-0.0367394	-0.00421247	0.0471872	-0.0377907
0.0222016	0.0700601	0.0567261	0.0115704	0.0208814	0.0223564	0.0742047	0.0475013	0.00534759	0.0202532	0.00337865	0.0465116	0.0400012	0.0193507	0.0441283	0.0205479	0.0215102	0.0905004	0.0218035	0.03125	0	0.0124541	0.00573066	0.0243902	0.04661	0.00845701	0.0257511	0.0543807
-0.0564056	-0.017854	-0.0278329	-0.0274601	-0.0127808	-0.00993685	-0.0526341	-0.0167037	0.0159574	-0.00247743	0.00168364	-0.0333333	0.00549891	0.0063278	-0.0321933	-0.0352376	-0.0105286	0.0166099	-0.0829416	0.012987	-0.0406316	0.0103033	0	-0.033727	-0.0121437	-0.0733739	-0.0376569	-0.0286533
0.0429435	0.0424079	-0.0224981	0.0305921	0.0103595	0.0200796	0.0104167	-0.00971147	-0.0157068	0.0223841	0.0370424	-0.0431034	0.0382523	0.0817671	0.0353398	0.0139131	0.0567402	0.102028	0.0129157	0	0.00235465	0.00608773	-0.00854701	-0.030804	0.0245859	-0.00905014	0	-0.0147493
-0.102971	-0.0155041	0.0104636	-0.0136986	-0.028212	-0.00393561	-0.0309278	-0.00245058	-0.0106383	0.0340634	-0.0129973	0.0510511	-0.0263178	-0.0145389	0.0622526	0	-0.00671666	-0.0240521	0.0153143	-0.0042735	-0.0117378	0.0303062	0.0316092	-0.027539	-0.0600009	0	-0.0456487	0.00898204
-0.00822562	-0.00196538	0.00620785	-0.0115778	-0.00263458	-0.00395116	0.0106383	-0.0147396	0.0215054	-0.0188236	-0.0115106	-0.00285714	0.0108097	0.0501514	-0.0132356	-0.0308749	0.00338104	-0.00382514	-0.0326751	-0.0128755	-0.0237544	0.00391527	-0.00835655	0.00653941	0.00851699	-0.0251142	-0.0159489	-0.0296736
-0.0165136	-0.000984625	-0.0164609	0.00468386	-0.00793731	-0.0238138	0.0666695	0.00249335	-0.0526316	-0.0119866	-0.0133059	-0.017192	-0.016046	-0.022474	-0.0172384	0.0106195	0.0134672	0.00570488	-0.0233726	-0.0130435	0.0121662	0.00585	0.0449438	0.0302959	0	0.00936806	-0.00231111	0.0244648
-0.0184474	-0.00295679	0.0376569	-0.0069893	0.0106635	0.00813376	-0.0164526	0	-0.0111111	-0.0315573	0.0134853	0.0116618	-0.0271664	-0.0229907	-0.058486	-0.0105079	0.00332487	-0.011345	-0.0718128	0.00440529	0.0144216	0.0136203	0.0188172	-0.0125983	-0.00844507	0	-0.0417632	0
0.0718779	-0.00790814	-0.00806452	0.0399023	0.0554148	0.00604622	-0.00333914	0.0124358	0.0168539	0.0300753	0.0465945	0.0259366	0.0307205	0.0529445	-0.0424286	0.0141593	0.0132442	0.0134062	0.0515853	0.0131579	-0.0284331	0.0114757	0.00527704	0.0510635	-0.0042585	0.0232008	0.00968519	0.0626866
-0.00636943	-0.0279502	0	-0.00225373	-0.0050045	-0.0020033	-0.0167838	0	-0.0276243	0.0048662	-0.0190779	0.00561798	0.00812683	0.036312	0.0886447	0.0261809	0.0261422	0.066144	-0.0108991	0	0.0219509	0.136388	-0.00524934	0.00809711	0.00427671	0.00907067	0.0431653	0.0140449
0.00324114	0.00410019	-0.0121951	-0.00904977	0.0251242	-0.00401463	-0.0204779	-0.0221138	-0.0340909	-0.00241744	0.00161815	-0.0027933	-0.0107516	-0.00808456	0.0148973	0	-0.0286634	-0.00352328	-0.00551843	0.012987	0.0190911	-0.00503456	-0.00791557	0.0100369	0.0042585	0.00898534	0.0137931	-0.00831025
0.056429	-0.0143182	-0.00411523	-0.0182648	-0.0122484	-0.0181452	0.0487862	-0.0150729	0.0294118	-0.0364117	-0.0339883	-0.0112045	-0.0135881	-0.00271682	0.0332649	0.0272109	-0.0360662	-0.00712273	-0.00553133	-0.0042735	-0.00468336	-0.0368353	0.0132979	0.0139196	0	-0.0133617	0.0476152	-0.0139665
0.0800544	0.0643191	0.00413223	0.0186047	0.0446694	0.0349084	0.0332172	0.0255106	-0.0114286	0.0201512	0.0318395	0	0.0358216	0.0381457	0.0321939	0.0264901	0.0408197	0.0501652	-0.019503	0.0128755	0.00235465	0.0156716	0.023622	0.0117584	0.0254194	0.0225724	-0.010819	0.0368272
-0.0505883	-0.0204601	0.0493827	0.0205443	-0.0451311	-0.0158737	-0.0385853	0.00497431	-0.00578035	0.00493829	0.0357037	0.0453258	-0.00266169	-0.0157511	0.0330217	-0.0419355	-0.00980609	-0.0460488	0.0255636	-0.00423729	-0.00939258	0.00683821	-0.0282051	-0.00581705	-0.00825931	-0.00441334	-0.0765897	-0.00546448
-0.0503015	-0.060701	-0.0196078	0.03132	0.0174106	0.0604817	0.0234141	0.0816831	0.0581395	0.0343982	0.00314484	-0.0162602	0.00799677	0.0906673	-0.00532012	-0.03367	0.0330069	-0.0680027	0.0415559	0.114894	-0.0142166	-0.0102312	-0.0527704	-0.0097435	0.0249957	-0.0576502	-0.0213232	0.0274725
0.00935101	0.0317831	-0.0059968	0.00217268	0.0171127	0.0114089	0.0392157	-0.0114439	0.0604396	0.0118803	0.0156149	0.030303	0.0396857	0.0268952	0.0517943	0.0365826	0.0351443	0.124758	0.0531915	0.0114504	0.00480719	-0.0480778	0.0501393	0.0255874	0.0447154	0.0211784	0.0411582	0.026738
0.0802683	0.0184771	0.00603298	-0.010826	0.0120243	-0.0094012	0.00628679	-0.0138867	-0.015544	-0.0164357	-0.00769481	-0.00802139	-0.00763967	0.00238046	0.0475269	0.00672271	-0.00926129	-0.0648221	-0.0353455	0.0226415	0.0167467	0.0198235	-0.0185676	0.00960617	0	0.0138235	-0.00697302	-0.0078125
-0.028544	-0.0262194	0.0140032	-0.0262583	0.0189966	-0.00189686	-0.00312001	-0.0211275	-0.00526316	0.0190932	0.00930239	0.0134771	-0.00255693	0.0106895	0.0218866	0.00167212	0.0311508	-0.0146093	-0.099484	-0.0369004	-0.0117654	-0.00706842	-0.00540541	-0.00951477	0.0505894	0.00227378	-0.0187353	0.00524934
-0.100007	0.0227911	0.00394476	0.022472	0	0.00950232	-0.00940437	0.0215835	-0.010582	0.0210811	0.0107651	0.00531915	-0.0642722	0.0011777	-0.0063543	-0.0133333	0.0151074	-0.0203722	-0.00290233	0.0153257	0.0380953	0.0356393	0.00543478	0.0134388	0.00740274	0.00226862	-0.0238663	0.00261097
0.0391626	0.0414831	0.00589075	0.0197838	-0.0163149	0.00188865	-0.00949365	-0.0328627	0.0427807	0.0252257	0.0379913	0.00529101	-0.0137374	0.051638	0.0502809	0.0844595	0.011904	0.0359301	-0.0116618	-0.00754717	-0.0114648	0.0172285	-0.00810811	0.0132606	-0.0257343	-0.00226349	-0.0464585	0.046875
-0.0408566	0.0728946	0.013675	0.0387931	0.0355485	0.0112742	-0.00639487	0.0291258	0.0153846	0.0178972	-0.0307537	0.00263158	-0.00277772	-0.0267856	-0.0106408	0.0218069	-0.011764	-0.00546534	0.0206536	0.0456274	0.037119	0.047388	0.0190736	-0.00747661	-0.0037764	0.0113355	0	0.00746269
-0.075426	0.0307942	0.00385355	0.0290456	-0.00916151	0.0334574	0.0128643	0.00471621	-0.00505051	0.0153882	0.0453174	0.00524934	0.016753	0.009178	0.0245778	0.0182927	0.0624987	0.0201849	0.0693635	0.0181818	0.0335592	-0.0210091	0.0534759	-0.0188384	0.0113721	0.053814	0.0487221	0.00246914
0.0549686	0.0263649	0.0191938	-0.00201935	0.00924622	-0.0071917	-0.0222248	0.0328627	-0.00507614	-0.00649697	0.0346822	0.00522193	-0.0439517	0.009089	0.0494732	0.0179641	-0.0336115	0.0934894	0.0351305	-0.0107143	0.0108232	-0.00494255	0.0482234	0.0422328	0.05617	0.0106396	0.0195598	-0.0147783
-0.0453279	-0.0410959	-0.00188625	-0.0383807	0	-0.0434803	-0.00974029	-0.0204553	0.0612245	0.00653946	-0.0279286	-0.0363636	0.0114931	-0.015768	0.0114287	-0.0250024	0.00869267	0.0427719	-0.0313315	-0.0180505	-0.0149895	0.0099342	0.0242131	0.0239381	-0.0177243	0.0273669	0.0743364	0
0.0316271	0.0133943	0.00943698	0.00840336	0.00685466	0.0416702	0.0622979	-0.00231981	-0.0240385	0.012987	0.00286897	-0.0161725	-0.00568635	0	0	0.0377099	-0.0143645	-0.0189416	-0.0323449	0.0147059	-0.00217549	-0.0164362	0.0189125	-0.0269813	0.0180441	0.0245912	0	0.0125
0.0477829	0.0907389	0.00560447	0.00833333	-0.0204458	-0.0309098	0.00308889	-0.00465041	0	-0.0235077	0.0229273	-0.0246575	-0.0114275	-0.00228786	0.0621565	0.0218	0.0116611	0.0418094	0.00278105	0.0108696	0.0108939	-0.0183349	0.025522	0.0480652	-0.0212731	-0.00400185	0.0067	-0.00740741
0.0163444	0.00485949	0.035319	0.0578512	0.0301616	0.0506567	0.0276922	0	-0.0394089	0.0218819	-0.0280067	0.0449438	-0.0375711	0.0229366	0.0265872	0.0640138	0	-0.0431981	-0.141671	0.0250896	0.0431026	0.00679176	0.0294118	0.0440888	0.0144936	0.0281119	-0.01109	-0.0124378
-0.0192404	0.0562621	0.0179533	0.0136687	0.0157637	-0.00893114	-0.0059928	0.0210288	-0.0564103	-0.012848	-0.0259365	0.0510753	-0.00300541	-0.0313891	0.0790224	-0.014708	-0.00576334	0.0161178	-0.0485284	-0.013986	-0.0247908	0.0388324	-0.0351648	0	-0.0142866	0.0332054	0.0313901	-0.0302267
0.0587805	-0.0273925	0.00352733	0.0250513	0.0376907	0.0324326	0.0602459	0.0274596	0.0380435	0.0542336	0.025136	-0.00255754	0.00301447	0.006943	0.0720366	0.0176413	0.0260878	0.0920644	-0.0204188	0.0319149	0.00847368	0.019523	-0.00455581	-0.0135135	0.0108677	0.0245733	-0.0130435	0.0155844
0.0771571	0.0179881	-0.00879013	-0.0432361	-0.0149554	-0.0314137	0.0198818	0.0155916	0.0732984	-0.0473284	-0.0620472	-0.0025641	0.0450486	0.0137958	-0.0291259	0.0133333	-0.048022	0.0523231	0.0659778	0.0171821	0.031511	0.0191491	0.00457666	0.0273973	0.0143378	0.0184494	0.0969163	0.0332481
0.0114891	0.0730224	-0.00886241	0	-0.00867419	-0.00900582	0.0167131	-0.0438603	-0.0390244	0.0151223	0.0307792	-0.0205656	-0.0344895	-0.0068013	0.0519089	0.00263158	0.00889901	-0.0276054	-0.0488649	-0.0202703	-0.0427705	-0.00624975	0.0250569	-0.00666667	-0.0105989	-0.0181152	0.00401606	-0.0247525
-0.0325528	0.00286076	-0.00179177	0.00785857	-0.0131304	0.0127227	0.013703	-0.0229361	-0.035533	0.0148902	0.0328261	0	-0.0327323	0.0114131	0.0164491	-0.00262467	0.0617635	0.0425837	-0.0102795	0	-0.0127646	-0.0126184	0.00444444	0.00335034	0	-0.00922626	-0.0819968	0.00507614
0.0190214	-0.0314151	0.0179211	0.0272905	0.0266102	0.00718458	0.0162162	0.044602	0.0473684	0.0125787	0.0202406	0.0262467	0.0338399	0.0112843	-0.00107702	-0.0394737	0.0914144	-0.00541453	0.0968863	0.0137931	0.0107765	0.00800261	0.090708	0.0367948	0.0178606	0	0.0435728	0.030303
0.015448	-0.0117994	-0.0088	0.00569565	-0.0194403	0.012479	-0.0478722	-0.0269659	0.0251256	-0.00206709	-0.00142776	-0.00511509	-0.00296787	0.0535712	-0.0361744	-0.0109589	-0.0228434	0.0164109	0.0473239	-0.00340136	0.0106616	0.0426928	0.0121704	0.00161032	-0.0245604	-0.00185993	0.0167014	-0.0514706
0.00456389	0.0723865	0.0177619	0.045283	0.0198257	0.0422498	0.0474837	0.0623536	0.0539216	0.0414938	0.0226997	0	-0.059706	-0.010591	0.106989	0.0387812	0.00779394	0.0700951	-0.0180627	0.0375427	0.0168759	0.0379535	0.0420842	0.0193237	0.0143794	0.0205224	0.0677583	0.0361757
0.0845533	-0.000694778	-0.0209423	0.00361011	-0.0172837	-0.0304055	0.0133312	0	-0.0418605	0.0478088	0.0305177	-0.0385604	0.0126971	-0.0235549	0.0526384	0.048	0.015463	0.0264408	0.0552044	-0.00328947	-0.0248971	-0.0204723	-0.0211538	-0.00947364	0.0106463	-0.0127968	-0.0423077	-0.0124688
-0.0247266	0.0132278	0.0106952	-0.0260777	0.00330231	0.00523025	-0.0105221	-0.0195659	0.0291262	-0.0190114	0.00673161	0.0213904	0.0266445	-0.0285082	-0.0259569	-0.00636336	0.0076159	-0.0110247	-0.0232558	0.029703	-0.0191487	0.00298028	-0.0314342	-0.00079617	-0.0140359	0.0203673	0.0341398	-0.0126263
0.0359721	0.0872862	0	-0.0360125	0.0470898	-0.0415963	0.0877658	0.00665081	-0.00943396	-0.0116279	-0.0508105	0	0.0381766	-0.0135467	0.109817	0.0307299	-0.0125958	0.089324	-0.0297524	-0.025641	0.0195226	0.0357333	0.0425963	0.027929	0.0213486	0.0417433	0.0912587	-0.00255754
0.00771623	0.1024	0.0193975	0.0306513	-0.00417784	0.00542303	-0.0586796	-0.0176183	0.0190476	0.00392157	0.0366289	0.0052356	0.0176399	-0.00228786	0.0878381	0.0658406	0.0306104	0.0501181	0.128823	-0.00657895	0.0170231	0.00286891	0.00972763	0.00776149	0.0139381	-0.0209039	0.0516043	0.0025641
-0.074	-0.14105	0.00692042	0.0371747	0.00209768	-0.0323742	0.0753224	0.0336308	0.00934579	0.0195312	0.00542606	0	-0.014452	0.009178	-0.120192	0.002331	-0.0123734	-0.0412294	-0.0298957	0.0231788	-0.0167381	-0.00861879	-0.0134875	-0.0231051	-0.00686855	0.0142325	-0.0659924	-0.0179028
-0.00826905	-0.0333926	-0.00343643	0.0286738	-0.0104866	0.024167	-0.00241739	-0.00650653	-0.0138889	0.00574406	0.0945993	0.0286458	0.0322628	0.0659063	-0.033463	0.0127888	0.0350856	0.00905655	0.00840788	0	-0.0361683	0.0448004	0.046875	0.0599316	0.0657357	-0.0596472	0.0199304	0.015625
-0.0360899	0.0345462	-0.0275862	-0.0139373	-0.00423095	0.00725694	0.0217918	0.0283835	-0.0469484	0.00190782	-0.019757	0.00759494	-0.0085193	-0.0298497	-0.0230769	0	-0.014527	-0.00225996	-0.0722133	-0.012945	-0.0088291	0.0636286	-0.00932836	-0.00148571	0.0259756	-0.00932952	-0.0586172	0.0102564
0	0.0547372	-0.00886241	-0.0176678	-0.00212447	-0.00720465	0.00474314	-0.0148634	-0.0295567	0.00950266	0.0176404	-0.0175879	-0.00860282	0.0373602	0.0452787	0.0172235	0	0.058439	-0.00599755	0.0196721	-0.00891145	-0.0442092	-0.0263653	-0.00447331	-0.00632516	-0.0244808	-0.00377358	-0.00253807
0.0173004	-0.04305	-0.016103	-0.0269813	-0.0191916	-0.0272252	0.00943017	0.0129328	0.0304569	-0.0489644	-0.0297029	-0.0358056	-0.0260116	0	-0.0922754	-0.0361174	-0.0319412	0.0743198	0.0512	-0.0514469	-0.00224509	0.0149768	0.00386847	-0.0179641	0.0159179	0.00965046	0.0246242	0.0127226
-0.0255092	-0.0469507	0.00182109	0.0184843	0.0217378	0.0335822	0.123836	0.014895	-0.0344828	0.0257458	-0.0204122	0.0212202	-0.0326351	-0.0423693	-0.0269807	-0.0480112	0.0152275	-0.00990296	-0.0372449	-0.0135593	-0.02027	0.0133832	-0.017341	0.00761951	0.0172414	-0.00955822	-0.0332716	0.0301508
-0.00143257	-0.00346426	0.0127012	-0.00181198	0	0.00180441	-0.0353463	-0.0125803	0.0153061	-0.0096556	0	0.0207792	-0.0184085	-0.00885308	0.0383865	0.0110721	0.0049997	0.0439169	-0.00297143	0.00687285	0	-0.0211642	0.0254902	0.0211849	0.00463018	0.0250951	0.045889	0.0585366
0.0305836	0.0877456	0.0250896	0.0181818	0.00212447	0.0252279	0.0344845	-0.0021228	0.0100503	-0.00584485	-0.0208375	0	0.0562499	-0.0133901	0.0780219	-0.0620457	0.0373133	0.0975193	0.0835817	0.0170648	0.00689392	-0.0121428	0.0611855	0.00592591	0.0368034	0.0470806	-0.0036563	0.00921659
-0.170906	-0.0576242	0.0157371	0.01964	0.0594506	0.0522802	-0.004165	0.0425538	0.0248756	0.0490165	0.0558513	0.0127226	-0.0414213	0.040721	-0.0418988	-0.0233464	0.0407711	-0.0470361	0.0303073	0.0671141	0.0273982	0.0902819	0.0198198	-0.011782	0.0295917	0.0359727	-0.0403669	0.0114155
0.0225139	-0.0192	0.00171841	0.0350264	0.0320641	0.0371611	-0.0188284	-0.00816557	-0.038835	0.0485983	0.0654955	-0.00753769	-0.00925556	0.0108726	-0.0457287	-0.0146061	0.052994	0.024692	0.0160341	0.0314465	-0.0288877	0.104134	-0.0212014	0.0148983	-0.00575138	-0.0572918	-0.110898	-0.020316
0.00298552	-0.0219874	-0.0137457	-0.00507345	-0.0135905	-0.00482921	0.0341117	0.0185192	0	-0.0178254	0.0070922	-0.0151899	-0.0124598	-0.019356	-0.0145867	0.00808625	-0.0043761	-0.0579818	0.0421053	-0.0731707	0.0434794	0.0602182	-0.0306859	0.0190873	0.0173381	-0.00920926	-0.0494656	0.0737327
-0.0747879	-0.0580717	0.0243902	0.0425143	-0.00984663	0.0501597	0.0371135	-0.026262	-0.0252525	0.0399275	0.0586817	0.0257069	-0.0220882	-0.015353	0.0169134	-0.0160428	0.0285715	-0.0236985	-0.0075798	0.0263158	-0.00219457	-0.0482096	-0.0465549	-0.0230549	-0.0227209	-0.0223058	-0.0475077	-0.0171674
0.0377222	0.0436163	0.0136054	0.0130506	0	-0.021569	0.00397933	0.0248959	-0.0673575	0	0.0332595	-0.0325815	0	0.0133657	0.0498962	0.0217391	0.017093	0.0746927	-0.00508094	0.0192308	-0.0021994	-0.0101476	0.0566406	0.0221264	0.0348777	0.00760489	0.0546278	0.00873362
-0.0276701	0.110939	0.00671141	0.0402603	0.00994455	0.018896	-0.0594058	0.0323906	0.00555556	0.00523841	0.0214662	-0.0103627	-0.00322839	0.00219734	0.0693103	0.0531915	0	0.0884493	0.0409205	0.0251572	-0.00880967	0.0125233	-0.0166359	-0.0144254	-0.0449389	-0.0113197	-0.0472937	-0.0281385
0.00350737	0.0661586	0.0133333	0.0108334	-0.00590609	0.00464013	-0.0252631	0.0137232	-0.0331492	0	-0.0210151	-0.0287958	-0.0161709	0.0109626	0.0333393	-0.00757576	-0.0273111	0.058051	0.0589678	0.00613497	0.00222384	0.024708	0.0093985	0.035139	-0.0500048	-0.0400756	0.0401852	-0.0757238
0.0815792	-0.052321	-0.00822105	-0.0183768	-0.00396395	0.00922747	0.00863584	-0.0154748	0.0628571	-0.0225722	0	0.0404313	0.0723666	0.00651153	0.0152315	0.0229008	-0.0259164	0.049359	0.0672814	0.00609756	0.048779	0.0526316	0.0391061	0.00423648	0.021671	-0.0099416	0.03864	0.0120482
0.072121	-0.0109105	0.013267	0.0202834	0.0437388	0.028963	0.00428609	-0.0235753	0.0268817	0.0497337	0	-0.00259067	0.0245373	0.00215472	-0.052081	-0.0310965	0.0376936	0.0201742	0.0130504	0.0454545	-0.00211219	0.00416	0.0286738	-0.0014062	0.0393985	-0.0220884	-0.0131291	0.0309524
-0.0550075	-0.107069	0.0392798	0.0229333	0.0133316	0.0400002	0.00212878	0.0281716	0.0157068	0.0186153	0.0193134	0.038961	0.0568885	0.0365567	-0.0744881	-0.0449274	0.0149545	-0.0717433	-0.0493593	0.0173913	0.0974544	0.0124549	0.0209059	0.00423358	0	0.0677621	-0.0133037	-0.00230947
0.0194273	0.0145302	-0.0031496	0.00896863	-0.016919	0	0.00851235	0.00586988	0.0154639	-0.00830831	-0.0231512	-0.0125	0.0141654	0.0435695	-0.0342021	0.0309118	-0.0126308	-0.015762	0.0564296	0.00569801	-0.00578931	-0.0430426	0	0.0421303	0.00874486	0.0461558	0.10337	0.0138889
0.00312878	0.00717023	-0.0063191	0.0400025	0.0631041	-0.0370331	0.0295342	0.0252912	-0.0203046	0.0217783	0.0538757	0.0202532	-0.0363216	-0.0139184	0.02916	0.00260757	0.0575713	0.0929481	0.034188	0.00849858	0.0116493	0.00430326	-0.00682594	0.0404358	-0.00577673	0.0183815	0.00203339	0.0525114
-0.0221167	0.0597393	0.0699521	0.0270632	0.0179845	0.0251437	-0.0163918	0.00379445	-0.0207254	0.040981	0.0490798	0.0471464	0.0231966	-0.00604714	0.0283467	0.00130247	0.0201601	-0.0630648	0.0433851	0.0280899	0.0499052	0.0191862	0.00171821	-0.0103627	0	0	0.00406504	-0.0281996
-0.16506	-0.0657698	-0.0401212	-0.0110957	0.0265044	-0.0317441	-0.045835	0.0132337	-0.031746	-0.0220473	0.00584795	-0.0402844	0.0198254	-0.0344805	-0.0984315	-0.0753247	0.0256918	-0.112671	-0.0138519	-0.00273224	-0.00731489	0.03765	0	-0.0444984	-0.0465142	-0.0108323	-0.0647773	0.0245536
0	0.0402207	0.00774241	-0.0294508	-0.0137734	-0.0104333	0.0174708	-0.0205224	0.00546448	-0.0724614	-0.0310047	0.0296296	0.04722	0.0210091	0.0305749	0.0252809	0.00192829	0.0811387	0.0100369	-0.0219178	-0.057089	0.066529	0.0634648	0.0438354	0.00609374	0.00547392	0.054116	-0.0174292
-0.011634	-0.0303737	-0.0107551	-0.0115607	0.00523613	0	0.00858024	0.0190479	-0.0326087	0.03125	0.00799677	0.00479616	0.0132637	-0.0308677	-0.0381288	0.00136767	0.00961317	-0.0261205	0.0397613	0.0112045	0.0371104	0.0529423	0.0112903	-0.00393909	0.00303257	0.0145197	-0.0349108	-0.0133038
0.0862614	-0.0171031	0.0481391	0.0277754	0.0190936	0.0572281	-0.0468052	0.029905	0.0505618	0.0117818	0.0198381	0.0620525	-0.078531	0.0530779	0.0154078	-0.0246239	-0.0266651	-0.0510854	-0.0573673	0	0.00941677	-0.0341254	0.0239234	-0.00790934	-0.00906192	0.0429357	0.0340426	0.0494382
-0.0143943	-0.0434831	-0.0666689	-0.015645	-0.0425829	-0.0242171	-0.0156268	0.00544376	-0.0481283	-0.0199668	-0.0389044	-0.047191	-0.0113625	-0.0322563	-0.073746	-0.0673213	-0.00391365	-0.0503025	-0.0547572	-0.0221607	-0.0298507	-0.0167258	-0.0404984	-0.0185881	-0.0548771	-0.037736	-0.0637827	-0.0449679
-0.106252	0.115162	0.0111137	0.00289017	0.0533774	0.00876074	0.0952381	-0.0180509	-0.0786517	-0.0118819	-0.0121457	0.0117925	0.0143689	0.0083316	-0.0257648	0.230078	0.0412565	0.157054	-0.00429868	0.0906516	-0.0307692	0.0472561	0.0275974	0.0148785	0.103223	0.0481266	0.103293	0.0269058
-0.0450748	-0.0176696	-0.00471208	0.0864553	0.0118228	-0.011578	0.0931677	-0.00735176	-0.0243902	0.0206186	0.0737702	-0.018648	-0.00283511	0.0206619	0.0468769	0.0415648	0.0396218	0.0425852	0.0668138	0.0467532	0.0337282	-0.00720871	-0.0252765	0.0560045	0.0175489	0.0221105	0.0159363	0.0174672
0.00422996	0.0746937	0.0189274	0.0384594	0.0434047	-0.0190317	-0.00946818	0.0333345	0.1125	0.026936	0.0458014	-0.00712589	0.0426169	-0.00202387	0.0746249	0.0539906	0.00362955	0.0816471	0.0141446	0.00248139	0.0230334	-0.0163606	0.0307942	0.010101	0.0459717	0.0349411	-0.0156863	-0.0193133
-0.0298679	0.0244469	0.0325102	0.0102171	0.019202	0.0343258	0.0344168	0.066307	0.0224719	0.0442597	0.0182452	0.0741627	0.010898	0.0263686	-0.00454017	0.0267261	0.0217016	0.0256605	0.0697111	0.0717822	0.0394002	0.0147873	0.0471698	0.028752	0.0357183	0.0385868	0.0776924	0.02407
-0.0308861	-0.0163217	-0.0224911	-0.0480406	-0.0266853	-0.00576996	0.00184547	-0.0806712	-0.0659341	0.0109916	-0.0250925	-0.00668151	0.0215611	0.0138359	-0.0115396	0.0238612	-0.0265485	-0.0111193	-0.0316545	-0.0715935	-0.039713	-0.0200508	-0.0195195	0.00607338	-0.0185669	-0.0263175	-0.00924507	0.025641
0.0728032	0.0281011	-0.0138012	-0.00398195	0.0128993	-0.0304775	0.0350569	-0.0310801	0.0235294	0.015528	-0.0294089	0.00896861	-0.0527746	0.0136471	0.0488652	0.058261	-0.0418202	0.123587	-0.00769231	0.00995025	-0.0338342	-0.0538888	0.00153139	0.0483092	-0.0108114	0.00795013	0.0335821	-0.0458333
-0.110194	-0.0434879	-0.0124416	0.032	-0.0079575	0.0254448	0.0374332	-0.00943244	-0.00574713	0.0275229	0.0322	-0.00888889	0.0612804	0.0269221	-0.091097	-0.0700702	0.0379516	-0.117499	0.0290729	0.0123153	0.0116752	0.0648293	-0.0030581	0.0195834	0.0245859	0.00946278	-0.0198527	0.0240175
-0.0142933	0.00259326	0.00157228	-0.0155039	-0.0176608	0.00438272	-0.0945031	-0.0247613	0.0289017	-0.0342286	-0.0477092	-0.0201794	0.00788034	-0.0056168	0.00682275	0.00968958	-0.0511883	0.0396696	-0.0433174	-0.0170316	-0.0230777	0.0848763	0.0184049	-0.0101677	-0.0506679	-0.00937408	0.0294658	-0.0618337
0.00963099	0.0906785	0.0251572	-0.00918845	0.0179783	-0.00726954	0.0588251	-0.0156259	0.101124	0.0169517	-0.0327584	0.0434783	0.0416624	0.00753137	0.0769309	0.0628981	-0.032755	0.059951	-0.0216567	0.0321782	0.0177163	0.0833297	0.0316265	0.0171251	0.0955077	0.0425852	0.0518753	0.0204545
-0.0813505	-0.0510634	0.0260761	-0.00794704	0.0144399	0.0161044	0.016129	0.0218254	-0.0357143	0.0242424	0.0796879	-0.0197368	-0.019998	-0.041122	-0.0774723	-0.127381	-0.00398382	-0.110548	-0.0100572	-0.0359712	0.00386807	0.0659285	0.0262774	0.040404	0.00769101	-0.00151101	-0.0561197	0.00222717
0.0625365	0.0287879	-0.00747622	-0.00400321	0.00474733	-0.00432124	0.029981	-0.0194178	-0.00529101	-0.00295858	0.0332102	0.00671141	-0.0255122	0.0116935	0.0407066	0.0149407	0.0140008	0.0924924	0.0426797	-0.0199005	0.0250472	-0.0265048	-0.0341394	-0.0355969	0.0229039	0.0166667	-0.0270298	-0.0444444
-0.0441419	0.00973232	0.00452048	-0.0120665	0.00315245	-0.020258	-0.0325316	-0.0475241	-0.0585106	-0.0207715	-0.00179142	0.00666667	-0.0471205	-0.00770554	0.0612694	0.0815404	-0.0236705	-0.0185323	-0.04873	-0.0279188	-0.0300752	-0.0196743	-0.0220913	0.00111677	-0.0298525	-0.0059615	0.00185481	0.0395349
0.0564044	-0.00226698	0.00299849	-0.0257781	-0.0172652	-0.00443449	-0.0212389	0.0207903	0.0282486	-0.0181818	-0.00715279	0	0.00824836	-0.0388363	-0.00102928	-0.0439791	-0.0282811	-0.0444595	0.0102426	0.0130548	0.00775436	0.0601877	-0.0180723	-0.0201153	-0.015382	-0.0119945	0.0591495	-0.0357942
-0.0242497	0.0892159	-0.0194343	0.00278552	0.0159734	0.0103869	-0.0325497	0.0957219	-0.00549451	-0.0046321	0.00540541	-0.0154525	0.010898	0.0121236	0.118674	-0.0602393	0.0249465	0.05782	-0.0608456	-0.0206186	-0.00577022	0.050939	0.00920245	0.0330655	-0.0156295	0.0242802	-0.0855174	0.0185615
-0.0149337	-0.00110687	0.0472585	0.0208311	-0.0235872	-0.0102801	0.0299035	-0.0315967	0.0331492	0.00620157	-0.0250925	0.0493274	0.0215611	-0.0119784	0.00553804	0.0128186	-0.0141996	0.109338	0.00431273	0.0157895	0.021276	-0.013846	-0.0182371	-0.0430412	0.0211653	-0.0533355	-0.019084	-0.0159453
0.0354112	-0.00777088	-0.0378456	-0.0231271	-0.01771	-0.01187	-0.0562585	-0.0383883	0.00534759	-0.00308167	-0.0183795	-0.042735	-0.0184749	-0.0282819	0.0091714	-0.0149579	-0.0617282	-0.0120282	-0.0344087	-0.0129534	-0.00378749	0.00140225	-0.0495356	-0.0299921	-0.049224	-0.0187775	-0.00583346	-0.0439815
0.0560533	0.0615228	0.0226904	0.0320312	0.0295032	0.0450485	0.0711507	0.0419164	0.0319149	0.063372	0.0131056	0.0580357	0.120968	0.0103979	0.0436366	0.00583925	0.0526322	0.0681253	-0.033397	0.00262467	-0.00190252	0.0813421	0.034202	0.0428063	0.0435994	0.0175439	0.00391388	0.0193705
0.0323849	-0.0158077	0.0325444	0.0283423	0.0748433	0.00718135	0.0197516	-0.0363993	0.0154639	0.0813953	-0.0129361	0.0464135	0.0215828	0.0185146	-0.0104474	0.0418119	0.0583334	0.0250595	0.00690133	0.0183246	0.0609524	-0.0025899	0.0409449	0.00342258	-0.0104445	0.0391846	0.0584793	-0.00950119
-0.0424935	0.014979	-0.00286533	0.0249323	0.0074034	0.0313864	0.0088014	0.0159055	0.0152284	0.0215054	0.0505618	-0.0141129	-0.025817	0.0101038	0	-0.0300986	0.0157471	0.0133434	-0.0274601	0.00771208	0.0107739	0.0546123	0.0151286	0.00341091	0	-0.00150899	0.00736646	0.028777
-0.0748378	-0.00105317	-0.0344828	-0.00640001	-0.0249979	-0.0290487	-0.0244314	-0.0410961	0.04	-0.0263158	0.0178225	-0.0306748	0.00241156	-0.0340026	0.0792225	-0.0310363	0.00387902	-0.0219303	0.047059	-0.00765306	-0.0284192	-0.0061554	0.00596125	-0.01359	-0.0501331	-0.0166164	-0.0585007	-0.00932401
-0.0252291	0.0190176	0.0163714	0.0244825	0.0377088	0.0356137	0.0322003	0.0306109	-0.00480769	0.0108108	0.0385346	-0.00421941	0.0769237	0.0331295	-0.0326265	-0.0260973	0.00772153	0.00447149	-0.0853864	-0.0179949	0.0146237	0.0409408	0.0237037	0.0413317	0.0138916	-0.018434	0.0097056	-0.0188235
-0.0206592	0.0331605	-0.0102512	-0.0188659	0.00290959	-0.0247594	0.00173033	-0.0376247	0	-0.013369	0.0118017	0.0169492	-0.0334847	-0.00601564	-0.0286652	-0.00121608	-0.0249043	-0.0290076	0.0270309	-0.0157068	-0.0144129	-0.00953514	-0.0376266	-0.0264608	-0.0164356	-0.0125175	0.00577231	0.0143885
-0.0583077	-0.00401844	0.0177515	-0.00769231	0.0130378	0.0324422	-0.0484402	0.0164619	-0.00483092	0.0569106	-0.026664	0.0145833	0.0115482	0.00403633	0.0223556	-0.0280507	0.00785806	-0.00690169	-0.0765544	0	0.0164532	-0.0084255	0.0706767	0.0339714	-0.00557516	0.0221866	0.0592702	0
-0.0336018	-0.0146047	0.0145349	0.0258398	-0.00142847	-0.00956383	0.0381818	0.0161953	-0.0339806	0.0128205	-0.0205479	-0.0164271	-0.00913148	0	0.0205843	0.0188226	0.0311872	0.0810126	0.0569861	0.0106383	0.0269771	0.012132	0.00983146	0.01205	0.0140084	0.0186028	0.0108303	0.0189125
-0.110561	-0.0163516	0.00859599	-0.0327456	-0.038679	-0.0344838	-0.0577933	-0.051795	-0.0351759	-0.0405063	-0.00349929	-0.0167015	-0.0460865	-0.0522125	-0.0282836	-0.0307901	-0.0189025	-0.0256845	-0.0563765	-0.0631579	-0.0560421	0	-0.00139082	-0.030303	-0.0552518	-0.0532715	-0.0107143	-0.0116009
-0.101318	-0.0805107	0.00426364	-0.0416667	-0.0298116	-0.0385716	-0.020449	0.027314	-0.0260417	-0.0395778	0.00175158	0.00636943	-0.0531391	-0.0699111	-0.0530849	-0.076239	-0.0404616	-0.0879142	-0.322079	-0.0393258	-0.0500922	-0.021579	-0.0334262	-0.0435286	-0.0409341	-0.0273303	-0.0794224	0.00938967
0.178234	0.0824836	-0.0339462	0.0625	-0.00614257	0.0237753	0.0322611	-0.0409004	-0.00534759	0.0412088	0.0210158	-0.0274262	0.0688775	0.0204968	0.0452052	0.0178839	0.0542153	-0.024097	0.0613031	0.0614035	0.057224	-0.0196078	-0.00432277	-0.00349499	-0.00305105	0.00661184	0.0294149	0.00232558
0.0987279	-0.0240099	-0.0322108	-0.0255754	-0.0108178	0.0101607	-0.0018397	0.00639554	0.0215054	-0.0237467	-0.0411665	0	-0.0143227	-0.0468708	0.00865887	0.132432	-0.0342837	-0.0123549	-0.028881	0.0110193	-0.0191939	0.002496	0.00144718	0.0269264	0.0672782	0.0443333	-0.00952683	-0.0348028
-0.0561289	0.0417129	0.0196647	0.0577428	0.0734398	0.048847	0.0773481	0.0402553	0.0315789	0.0621622	0.0536674	0.0347072	0.016954	0.0936742	0.0720355	0.0429594	0.0512822	0.111253	0.0817968	0.0299728	0.0391389	0.0785559	0.0346821	0.0330655	0.0315186	0.0298748	0.0596185	-0.0120192
0.0952	0.0287408	-0.0311549	0.044665	-0.0101949	-0.0273964	0.00854564	-0.00203633	0.0561224	0.0127226	0.00339831	-0.0209644	0.0547627	0.00214088	0.0512001	0.026314	0.0412732	0.0528677	0.0618443	0.0026455	-0.00564972	-0.00694013	0.0167598	0.0386332	0.0111118	0.0152665	0.03085	0.00973236
0.0272705	-0.0139753	0.0229684	-0.00950119	0	0.0197204	0.0423743	-0.036736	0.0386473	0.0376884	0.00676548	0.0278373	-0.0361218	-0.00854523	-0.0167452	-0.0189503	0	-0.0427365	0.0161968	0.00791557	0.0246212	-0.00931321	0.00686813	-0.0180642	-0.00824037	-0.0165414	-0.0088	0.00722892
0.021095	-0.00505266	-0.0224527	-0.0311751	0.00735606	-0.0110502	0.0097561	-0.02966	0	-0.00968523	-0.0100841	-0.0125	0.00936675	0.0237072	0.00620189	0.0227273	-0.0342337	-0.0156207	0	-0.0026178	-0.0221811	0.0047079	-0.0136426	-0.00216797	0.011081	0.0107032	0.0124305	-0.00717703
0.00522284	-0.00306002	-0.00153384	-0.0247525	-0.0291953	-0.00698526	-0.0418667	-0.0174683	-0.0186047	-0.0220049	-0.0356537	-0.00632911	-0.0139156	-0.0400018	-0.0176935	0.0166649	-0.0205227	-0.0430836	-0.0159387	-0.0262467	0.0396975	0.0105244	0.00138313	-0.0216851	-0.0410964	-0.0060517	-0.0333305	-0.00240964
-0.0928299	0.019396	0.0337423	0.0126904	0.0300733	0.0070344	0.011762	0.00888744	0.00473934	0.035	0.0334564	0.029724	0.0352883	0.0219306	0.0461981	0.0284154	0.0133341	0.0308118	0.00971397	0.0161725	-0.00545455	0.0486074	-0.00414365	0.0266074	-0.00285927	0.0319655	0.0671475	0.0120773
0.0170549	0.053045	0.0103881	0.00501253	0.0321177	0.0391057	0.0614632	0.0374468	0.0330189	0.02657	0.00511072	0.028866	0.0590974	0.0343328	0.0613749	0.0435724	0.0244362	0.0988414	0.102564	0.0344828	0.0219378	0.0739605	0.0110957	0.0453528	0.0515751	0.0265485	0.0153088	0.0334129
0	0.0475379	0.0176211	0.0124688	0.0014123	0.00806598	-0.00782347	-0.00424559	-0.00913242	-0.0376471	0.0305084	0.00200401	-0.0214609	0.0560201	0.0803928	0.01222	0.0183475	0.0156947	-0.0174326	-0.0205128	0.00178891	0.0215744	0.0384088	-0.0144661	-0.0190729	-0.00143745	0.00502243	0.0138568
-0.00838443	-0.0426511	-0.0389633	0.00985222	0.0282537	0.0399986	0.0110385	0.0213223	-0.0276498	-0.00488998	0.0411157	0.002	-0.00219473	-0.00589745	-0.0032585	0.00201207	0.0144166	0.0226592	-0.014807	-0.0078534	-0.00357143	-0.0201144	-0.001321	0.00943903	0.0277833	0.0143879	0.00500267	0.0113895
0.0422766	0.0426464	0.055558	0.0146341	0.0343352	0.0141017	0.0218434	0.0396632	0.014218	-0.012285	0.00157725	0.0439122	0.0285705	0.0138359	0.09758	0.0271068	0	0.0634407	-0.0300206	-0.0158311	0.00179211	0.0215523	0.0436508	0.00934412	0.0324268	0.0482278	-0.0331674	0.0225225
0.0918997	-0.00635349	-0.00284494	0.00961538	0.00929497	-0.0341341	0.00763236	-0.0421655	0.0186916	-0.0174129	0.0441692	0.0229446	-0.00854615	0	0.0274405	0.0166194	0.0177609	-0.0113585	-0.0309695	0	0.0214669	-0.0190907	-0.00506971	0.0113185	-0.00785209	0.0392421	0.0171526	0
0.0148592	-0.0192175	0.0156896	-0.0333333	0.00789555	0.0130886	0.00606182	0.0104805	0.00917431	0.00759494	0.03927	0.00560748	-0.00431379	0.0233917	0.00115958	0.00096	0.047119	-0.0699272	-0.0159694	-0.0428954	0.00350263	0.00819672	0.00636943	0.0325534	-0.0158285	0.00911441	-0.00168903	0.00220264
-0.0439248	0.019594	-0.00842697	-0.0615764	-0.0078337	-0.0155026	0.00150361	0.00207435	-0.00909091	-0.00251256	-0.0813909	-0.0185874	-0.0649326	0.0114308	-0.0162376	-0.0211336	-0.0283331	-0.0463416	-0.0584312	-0.0140056	0.0506108	0.0122016	-0.0518987	0.000983644	0	-0.039999	-0.0641892	-0.0373626
-0.00514286	0.0100596	0.00283286	0.0262467	0.0250005	0.0538036	0.0406016	0.00414011	-0.0366972	0.02267	0.0632884	-0.0151515	-0.00925833	0.00753137	0.0412755	0.0107965	0.0343062	0.0475206	0.0275859	0.0255682	0.00332226	-0.120481	-0.00934579	0.0246047	0.018766	0.0120956	0.0234686	-0.0136986
0.0667433	0.0407652	0.0169492	0.0537084	0.0474996	0.034873	0.0260116	0.00824977	0.00952381	0.0246305	0.05655	0.0173077	0.0607457	0.0523346	0.12231	0.0446602	0.0746266	0.0969049	0.181195	0.0443213	0.0761589	0.0479412	0.00269542	0.0297806	0.0526274	0.00398367	0.0335068	0.0162037
-0.048137	0.0469888	0.0138889	-0.0169903	0.0134778	0.0360998	0.00845071	-0.0020483	-0.0660377	0.00480769	0.00140619	-0.00378072	-0.0682811	0.014211	-0.0686174	0.0910781	0.00771689	-0.0470004	-0.00283636	0.0265252	0.0138462	-0.030508	0.00268817	-0.0167881	0.0175062	-0.0211627	0.00512218	0.0182232
0.0101821	0.0207801	0.0397282	0.0617284	0.00362794	0.0301979	0.0656448	0.0286912	0.030303	-0.0167464	0.0182819	0.028463	-0.0189106	0.0297704	0.0530859	0.0741043	0.0321586	0.0631213	0.0284808	-0.0180879	0.030349	0.00225799	0.0576408	0.0512302	0.0319378	0.0189186	0.088285	0.01566
0.00492776	0.0276953	0	-0.0162791	-0.00481784	-0.0202932	-0.0235911	-0.0119538	0	-0.00973236	-0.02762	-0.0110701	0.0192751	0.00510512	0.0462947	0.0341012	-0.02374	0.0185534	-0.0443215	-0.0263158	-0.0206186	0.0313827	-0.0114068	0.0108303	-0.0119071	0.0198942	-0.014043	0.0352423
-0.0049036	0.0364525	0.00131541	-0.00945626	-0.0460056	-0.0184128	-0.0349014	-0.0282248	-0.0343137	-0.012285	-0.036934	-0.0391791	0.00236596	-0.0101543	0.0235989	-0.0184049	-0.0227937	-0.0127469	0.101454	0.0405405	0.00300752	-0.00869565	-0.0115385	-0.0580343	0.00241144	-0.00390078	-0.0189873	-0.00212766
-0.0950834	-0.0611618	-0.00526316	-0.0668258	-0.0342613	-0.0128949	-0.0528501	0.0103718	-0.0558376	-0.0422886	-0.0457204	-0.0194175	-0.0849055	-0.0512797	-0.0220896	-0.071095	-0.0559894	-0.0645838	-0.0105263	-0.0519481	-0.0284858	-0.0701754	0.0453956	-0.0293854	0.0264422	-0.043081	-0.0354839	-0.0191898
0.0277228	0.0912047	0.0608466	0.0204604	0.0617564	0.0296921	0.0763595	0.0287501	0.0107527	0.0883117	0.0510045	0.0455446	0.0515411	0.0396401	0.0392863	0.0378483	0.0939058	0.0157768	-0.0132936	0.00821918	0.0432099	0.150943	0.0322581	0.0585938	0.0655712	0.0450206	0.0267559	0.0282609
-0.0645472	-0.00298984	-0.00872618	0.0250627	0.00619074	0.00922393	0.00136207	0.0698595	0	0.0143198	0.00146823	0.00757576	0.0049059	-0.029465	0.00756751	-0.00405316	-0.0225903	0.00777285	-0.0269627	0	0.00443787	0.00410492	0.0252404	0.00922804	0.00879175	0	-0.00977199	0.00211416
-0.178167	0.0104814	0.00628728	-0.00977995	-0.0258329	-0.00228491	-0.0476829	-0.0074648	-0.0585106	-0.00941176	-0.0220264	0.0056391	-0.0195102	-0.0142871	0.0422123	0.0496352	0.0215703	0.040465	0.0332411	-0.0244565	0	-0.00816321	-0.003517	-0.0201126	-0.0392151	0.0339406	-0.0115105	-0.0232068
0.0139411	-0.00740502	0.031252	-0.00740741	0.0429317	-0.00801918	0.00143176	-0.0300737	0.0621469	0.0261283	0.0210234	0.0186916	0.0149194	-0.0144898	0.0576057	0.0162778	0.00150948	0.0240654	-0.048249	-0.0111421	-0.017673	-0.0102979	0.00470588	0.0223881	0.0340141	0.056819	0.0565722	0.012959
-0.0655029	0.0835817	-0.00606253	0.0149254	0.016947	0.0404163	0.0614262	0.0426356	-0.0265957	0.087963	0.0279388	-0.0146789	0.0416737	0.0367615	-0.0110679	0.0190707	0.0316258	0.0813837	-0.0197227	0.0535211	0.0164918	0.110197	-0.00234192	-0.0109489	0.0460509	0.0585433	-0.0110261	0.0426439
-0.0183501	0.0592218	0.00731707	0.0710784	-0.0440445	-0.0432842	-0.0457583	-0.0260214	0	-0.0404255	-0.0185957	-0.0130354	-0.0964712	0.0159585	0.0335643	-0.127246	-0.0131391	-0.0852877	0.0603402	-0.0240642	-0.0324484	-0.0262231	0.0293427	0.0184502	-0.00209225	-0.0654645	-0.0334369	0.0245399
-0.0188616	0.0650238	-0.00968523	0.0480549	0.0485667	0.0765651	0.0578267	0.0229004	0.0218579	0.0554324	0.0612243	0	0.0468749	0.0174526	0.0915931	0.0626058	0.0680483	-0.00182953	0.0596295	-0.00821918	0.0320122	0.0423138	-0.0159635	0	0.0399111	0.0446864	0.00988465	0.00598802
-0.0422245	-0.045175	-0.0207804	0.0414847	-0.0130616	0.0571127	0.04	0.0410447	0.0481283	-0.0210084	-0.00824174	-0.0169811	0.0522357	0.0377363	-0.0747544	-0.0782878	0.0235454	-0.150177	-0.0204603	0.0165746	-0.0132939	0	-0.00579374	0.0289855	0.0505096	-0.00115466	0.0326263	0.107143
0.044086	0.00127672	0.0374531	0.0293501	0.0240659	0.0183487	0.0435908	0.0161296	0.00510204	0.0407725	0.0692475	0.049904	-0.0307319	0.033059	0.0189626	0.0157618	0.0541262	0.0797387	0.13577	0.0163043	0.0179641	0.105162	0.004662	0.0704225	0.0480758	0.0150455	0.00789635	0.00537634
0.0192242	0.0229844	-0.0120337	-0.0101833	0.00234665	0	0.0282545	0	0	0.0371134	0.00129948	-0.0310786	0.0195102	-0.0320011	-0.0355987	-0.00776	0.0102711	-0.0578844	-0.0620724	-0.0106952	0.0176471	-0.0300553	-0.0208817	-0.00164211	-0.0293595	-0.00456119	0.0141091	-0.00713012
-0.0301448	-0.00624021	-0.0328886	-0.0390947	-0.03048	-0.0360362	-0.0250896	-0.0370373	0.0964467	-0.0397614	-0.0413991	-0.00943396	0.0669876	-0.0297539	-0.0209718	0.00868811	-0.0444732	-0.0805076	0.00735686	-0.0621622	0.0693642	-0.0240909	-0.0319905	-0.0181245	-0.013232	0.0206185	-0.0262775	-0.0143627
0.0310818	0.00502513	0.0377834	0.0492505	0.0241882	0.0363452	0.0747559	-0.0146529	0.0138889	0.0124224	0.0458818	0.0266667	0.0156915	0.0459995	-0.0077107	0.00689062	0.0146279	-0.0161245	0.0486616	0.0345821	0	-0.0546764	0.0391677	0.0369128	0.0363994	0.0190791	0.0365105	0.0346084
-0.00757831	0.005	-0.0206291	-0.055102	-0.014169	0.00601312	-0.0627147	-0.0408922	0.0547945	-0.0143149	-0.043869	-0.00371058	0.0198676	-0.0097739	-0.0578596	-0.0453366	-0.0445604	-0.0796338	0.00231646	0.0306407	-0.027027	-0.0205254	0.00353357	-0.0242693	-0.0572984	0.0033055	-0.013785	-0.0140845
0	-0.103236	0.0359335	0	0.0143727	-0.0169327	0.00608175	-0.0271308	0.030303	-0.00829876	-0.0215903	0.0484171	0.00216624	-0.0131592	-0.042166	-0.0197133	-0.0137189	-0.0407064	-0.00231111	0.027027	-0.0152778	-0.0190416	-0.00704225	0.0398009	0.0392125	0.00329276	0.0357168	-0.00357143
0.106058	0.017336	0.0311005	-0.0863931	-0.0625762	-0.0699101	-0.0918966	-0.0318744	-0.0630252	-0.0669456	-0.0717284	-0.0106572	-0.0755923	-0.0283315	0.0650719	0.00365631	-0.0625867	0.0212169	-0.116016	-0.00526316	-0.045134	-0.0388348	-0.0673759	-0.0334953	-0.0962257	-0.0722103	-0.0374836	-0.0698925
0.0684259	0.045677	-0.025522	0.0307329	0.0125937	0.0217858	0.00399467	0.0102901	0.0044843	0.0112108	0.0445766	-0.0664273	0.042056	0.0120085	0.0431267	-0.0346084	0.0281895	0.131164	0.0603719	0.031746	-0.0295421	-0.113131	0.0152091	-0.00824818	0.00208924	-0.0271233	-0.0186916	0.00770713
-0.0384836	0.0156453	-0.0142857	-0.0275229	-0.00497364	0.020259	-0.0397878	-0.0611007	-0.00892857	-0.0133038	-0.0227574	-0.0173077	0.00448789	-0.035594	-0.0783822	0.0301887	-0.0461757	-0.0218056	-0.00990099	-0.0025641	-0.00913242	0.029609	0.0062422	-0.0349443	-0.0312504	-0.0278774	0.00793905	-0.00191205
-0.0398746	0.105259	0.031401	0.0801887	0.0437504	0.0282098	-0.0552497	0.0281989	0	0.0539326	0.0349345	0.0136986	0.0133874	0.0808438	0.034584	0.00640879	0.0468997	-0.111509	-0.074992	0.0514139	0.0215054	-0.0707965	-0.0198511	-0.0120717	0.00860265	0.0610961	0.0614146	-0.00574713
-0.0208431	0.0673674	0.00936768	0.0393013	0.0275438	0.0132133	0.0263158	0.092827	0	0.0426439	0.0604759	0.019305	0	0.00975405	0.0578138	0.0946316	0.02601	-0.0171764	-0.0324322	0.0122249	0.0390977	0.0166705	-0.0341772	0.0296713	0.0938161	-0.0352531	0.0474777	0.00578035
-0.0355838	0.0462415	0.0858469	0.0483193	0.0862464	0.0431302	0.105412	0.067567	0.0225225	0.0797546	0.0583577	0.0625	0.041852	0.0579707	0.110161	0.104738	0.0309865	0.266136	0.0949623	0.0531401	0.0434153	0.100706	0.0484928	0.0491553	0.0799173	0.0523769	0.0835671	0.0727969
0.0331082	-0.0171599	0.0106838	-0.00601202	0.0300442	0.0288452	0.0206196	0.00361605	0.0484581	0.00757576	0.0150376	0.0374332	-0.00845581	0.0289207	-0.0207705	0.0443955	0.0122955	0.0690003	0.0586776	-0.0275229	0.0249653	-0.0425529	-0.005	0.012924	0.00361281	0.0243051	0.00653805	0.0607143
-0.0320472	-0.0253969	0	-0.0120968	0.0166667	-0.0140197	-0.0643939	-0.00720605	0.0252101	0.0225564	-0.00864	-0.0292096	0.0191897	-0.0147934	-0.0274954	-0.0273775	-0.00539778	-0.0317728	-0.00963852	-0.0165094	-0.0108254	-0.0133403	-0.0226131	-0.0271157	-0.0125894	-0.0146903	0.0181818	-0.00841751
-0.00724757	0.0673217	0.012685	-0.022449	0.00614816	0.0464474	0.0269895	0	-0.0122951	0.00183824	0.00124334	0.00530973	0.0209221	0	0.0545242	0.0274062	0.00949853	0.105639	0.00730313	-0.0191847	0.00820793	0.0112577	0.0308483	0.0327869	0.01275	0.00688199	-0.00510204	-0.0424448
0.00365024	0.0122075	0.00208768	-0.00835073	-0.0122212	-0.0317033	-0.00656926	0.0326691	0.00829876	-0.00733945	0.0174149	-0.0123239	0.0307327	-0.0285299	-0.0823447	0.00504802	-0.0322584	0.00649169	0.0652053	-0.0464548	-0.0135685	0.00446149	0.0511222	0.00476444	-0.00719467	-0.0170845	0.0025641	0.0336879
-0.0183501	0.00602692	0.025	0.0378947	0.0371122	0.0402253	0.0330698	0.00702873	0.0493827	0.012939	0.0611207	0.0249554	0.0397647	0.00154904	-0.00333356	-0.00286944	0.0388889	-0.0193494	0.0113488	-0.0025641	0.0206327	0.0110829	0.0628707	0.0505528	0.0308002	0.0289685	0.0422015	0.0548885
-0.0676996	0.0499533	0.046748	0.0750507	0.0576536	0.017985	0.0448133	0.0785338	0.0313725	0.0456204	0.035718	0.0695652	0.0172084	0.0354939	-0.0134003	0.0273381	0.0481277	0.015969	-0.0291585	0.0231362	0.0539084	0.0657965	0.0334821	0.0421052	0.0579913	0.076576	0.0588917	0.0422764
-0.00812861	-0.0252163	-0.0407767	-0.0339623	-0.0150376	-0.0326853	-0.0183824	-0.0323601	-0.00760456	-0.026178	-0.0100111	-0.0536585	0.0263165	-0.0387509	-0.0140115	-0.0168067	0.00637824	0.0333009	0.00232056	-0.0226131	0.0230179	-0.0308673	-0.0561555	-0.0317506	0.0083073	-0.0104598	-0.023175	-0.0265211
-0.0732107	-0.0131748	-0.00809717	0.00585938	-0.00763131	0.0319609	-0.0305858	0.0150477	0.0363954	-0.0250896	0.0741572	0.0163216	0.0109846	-0.0046502	-0.0232417	0.02849	0.0373884	-0.0384928	-0.0414817	-0.00642879	0.0225	-0.00849254	-0.0286041	-0.0104298	-0.0181219	0.063424	0.0189837	-0.0224359
-0.0306544	0.0247264	0.0336751	0.00582524	0.0749983	0.0203553	0.0611698	-0.00329436	0.0406656	0.0275735	0.0376568	0.0211341	0.00543914	-0.0529598	0.0392235	0.0470914	0.0116074	0.100554	0.0216308	0.00517465	-0.00916968	-0.0203511	0.0471143	0.037653	0.0520154	-0.00298182	0.00814713	0.0704918
0.131158	0.0497112	-0.0404754	-0.0279938	0.0161018	0.0290555	-0.00970778	-0.0776851	0.0142096	-0.00178891	-0.0231871	0.00413775	-0.0108129	0.0180923	0.0687008	0.00793651	-0.0277791	0.0363882	-0.0435202	0.0411841	0.0215926	0.0491858	0.0281215	-0.0159675	0.00478387	-0.00598147	0.0369515	-0.0176123
0.0340502	0	0.00926091	-0.0357498	-0.00528222	0.00800661	0	0.0250887	0.00175412	-0.0206108	-0.0330254	-0.0123647	0.00819672	-0.0282714	0.0880965	0.0892388	0.0397534	0.00244493	0.0504282	-0.0086507	-0.0477063	0.0125067	-0.04814	0.000736283	-0.0119071	0.0110331	0.0111359	-0.00857242
0.0175043	0.00781535	0.0336375	-0.00205974	0.0132757	0.0117042	0.0416676	0.000873984	0.0786741	0.0201281	-0.0106707	0.0459085	0.0379382	0.059021	0.0335498	0.0120482	-0.0382335	0.00814943	0.0281029	0.0723192	-0.0336071	-0.00412178	0.0678161	-0.00368342	0.0136582	0.0625005	0.0143154	0.0290868
0.201499	0.0333022	0.00986193	0.00619196	-0.0497824	-0.0132211	0.0447049	0.0358083	-0.0178307	-0.0107623	-0.00754951	0.0151649	0.0365578	0.016482	0.0924501	0.0119048	0.0248453	0.0549217	0.0933901	-0.0151181	-0.000657218	0.030995	0.00645856	0.00222012	0.0522977	0.00280084	0.0228031	-0.0550039
0.24355	-0.023396	-0.0175781	-0.043077	-0.00551526	-0.0180084	-0.0202703	0.0219219	-0.0231023	-0.10426	-0.0456521	0.00707421	-0.00755666	-0.0162147	-0.00646202	-0.0305882	-0.0763641	-0.0758002	-0.170827	-0.0247915	-0.0013132	-0.0340648	0.0106952	-0.0309986	-0.00979024	0.0102421	0.00636943	-0.0258691
-0.0380757	-0.0316469	-0.0109328	-0.00428725	-0.0258791	-0.0780382	0.0114952	-0.0140271	-0.0354757	-0.0222672	-0.0444191	-0.0304438	-0.0253827	-0.0125601	-0.0162539	0.00970874	-0.0209961	0.00827925	0.00250852	-0.0290557	-0.0348445	-0.0124547	-0.0518519	-0.0159927	-0.020533	-0.0599076	-0.0147679	-0.0124468
-0.0238208	0.0196063	0.00201005	-0.00538042	-0.0265666	0.00832565	0.0335209	-0.0125503	0.0297752	-0.0113888	0.0607865	0.012076	0.0260437	-0.00397567	-0.00396352	0.00961538	0.0026808	0.0279349	-0.0175478	-0.0162115	0.0102191	-0.0672269	-0.00892857	-0.0170254	0.0069864	0.0274505	0.0235546	0.00840336
-0.0569382	-0.0315956	-0.0180541	-0.0184	-0.0243627	-0.0229365	-0.0219892	-0.018644	-0.0340136	-0.0397906	-0.00337078	-0.0143198	-0.0418781	-0.0191539	-0.021901	-0.0345238	-0.0180487	-0.0359696	-0.00765714	-0.0405578	-0.0303449	-0.0382847	-0.018018	-0.0165392	-0.0408623	-0.0486641	-0.0282444	-0.0216667
-0.0114573	0.0538993	0.0500494	0.0143348	0.0699306	0.00375757	0.0410334	0.059585	0.0792225	0.0316267	0.0507327	0.0419694	0.0648984	0.0138315	0.0413873	0.0147965	0.0197407	0.00663849	0.073263	-0.0118869	0.0243405	0.0163971	0.00917431	0.0200199	0.0434098	-0.00300873	-0.0290618	0.0511073
0	-0.06191	-0.0233463	0.00543304	-0.00840419	0.0130947	-0.0280769	0.00244459	-0.00162872	-0.0264288	-0.00321888	0.0232378	0.0335821	-0.00882447	-0.0403929	-0.0643985	0.000668081	-0.0807259	0.0239599	-0.014708	-0.030551	-0.0230487	-0.0647727	-0.0133475	-0.0523892	-0.0010065	-0.0509978	-0.00324149
0.0609454	0.0200846	0.02291	0.042164	0.0593234	0.0489387	0.051112	0.0243892	0.00408366	0.0396335	0.0635056	0.0314162	0.0318903	0.0307667	0.0468421	0.0792208	0.0980657	0.0779573	0.0116921	0.0474921	-0.0259092	0.0448151	0.0267315	0.0739845	0.0552856	0.0135947	0.0572411	0.0479662
-0.0328955	0.00891143	0.00973708	-0.0373444	-0.0177809	-0.0105625	0.00158562	0.00793806	-0.0431232	0.0454283	-0.0111304	-0.00770584	-0.0192448	0.00549959	-0.0103762	0.0108303	-0.0127579	-0.0141359	-0.0947942	-0.00259067	0.0618237	-0.0338635	0.0414201	-0.0288854	0.0123231	-0.00745167	-0.044199	0.00465478
-0.00558447	0.00464535	0.0298923	0.0312483	0.0117645	0.0249108	0.0548795	0.0440929	0.00340136	0.00499661	0.0276356	0.0392	0.00713438	0.0374998	-0.0196572	-0.00178667	-0.00430899	0.0733564	-0.0153338	-0.00519481	0.039947	-0.023357	-0.0431818	-0.0389028	0.0517515	-0.0350344	0.0589615	0.0393835
0.0342055	0.0120304	-0.03277	0.0135858	-0.0071535	0.0104158	-0.024012	-0.0211154	-0.0322061	-0.0248525	0.0338629	-0.0263334	0.0330617	0.0195779	-0.0100278	-0.00298056	-0.0117417	0.0274978	0.0817146	-0.0391645	0.00455833	-0.00359806	0.04038	-0.00952381	-0.0397973	0.0082991	0.0447581	-0.0185747
-0.176354	-0.0301688	0.00677482	-0.0268041	0.0108119	-0.0128848	-0.00307535	0.0100165	-0.00700527	-0.0407748	0.0298636	0.0175439	-0.00342857	-0.0125546	-0.0918299	-0.0669856	-0.0525339	-0.00381999	0.012002	0.0380435	-0.0272197	-0.0408126	-0.0216895	0.024041	-0.00226036	-0.06996	-0.0167189	0.00757003
-0.0969434	-0.0292193	-0.107692	-0.0677966	-0.116756	-0.085292	-0.0380447	-0.0343248	-0.091711	-0.0892669	0.0140318	-0.0804598	-0.0642219	-0.0695605	-0.11078	-0.0769231	-0.10231	-0.105149	-0.183657	-0.0772272	-0.0166566	-0.0838486	-0.1972	-0.126763	-0.0966784	-0.0530959	-0.102019	-0.0323054
0.0295338	0.0417493	0.0732759	0.0727273	0.083754	0.0799231	0.0149644	0.0276444	0.128156	0.0875166	0.0784164	0.084375	0.127453	0.0996813	0.0501672	0.129167	0.064707	0.16295	0.0899903	0.0354633	-0.000678591	0.0614639	0.109012	0.0170265	0.0685627	0.119159	-0.010649	-0.00465839
0.0755842	-0.0293577	-0.0411631	0.0116508	-0.00186387	0	-0.0389687	-0.00230555	0.00860863	-0.0429185	-0.0547503	-0.0338628	-0.0315234	-0.000732619	-0.0429962	-0.0387464	-0.0221004	-0.0346604	0.123841	-0.0191781	0.0196621	-0.0180222	-0.0222805	0.00440387	-0.0187762	-0.0229646	-0.0394756	0.0132593
-0.010039	0.0360097	0.0376963	0.0628273	0.0625003	0.0431735	-0.0454777	0.0408337	0.0870334	0.0695067	0.0334871	-0.00149143	0.0392835	0.0416974	0.0707197	0.059502	0.0324875	0.0152794	0.0201401	0.0530726	0.00930851	0.0498079	0.0656836	0.0412295	-0.00159608	0.00854556	-0.0610193	-0.0161651
-0.0472226	0.00463243	0.0151346	0.010839	0.00614495	0.0346269	0.0103329	0.00148014	-0.00627942	0.0492646	0.00174851	-0.00970755	-0.0259179	0.0519657	-0.0287527	-0.00362319	0.0123123	0.00226445	-0.0243957	0.0397878	0.00856285	-0.0262073	-0.00125786	0.00168222	-0.00479152	0.0317801	0.00530504	0
0.00698967	0.0613432	-0.0208732	0.00877037	0.0331594	0.0179581	0.0454527	0.0539533	0.0331727	0.0319681	0.0629372	-0.0392157	0.0376922	0.0427245	0.0432027	0.0915142	0.0304041	0.0863305	0.00118857	-0.00255102	0.0307	0.0217926	0.0869018	0.0428946	0.0617975	0.0102665	0.0382565	0.0328638
-0.123206	0.0160821	0.0263959	0.00772948	-0.0059114	0.0288694	0.0206531	0.00911493	-0.0122324	-0.0154889	-0.0164448	-0.00313972	0.0245744	-0.0332899	-0.0375755	0.00277713	0.0990165	-0.00760267	-0.00237432	-0.028133	-0.026616	-0.053962	-0.0463499	-0.00564645	0.060468	0.0447156	0.050826	0.017423
-0.104354	-0.0684347	-0.00593471	-0.00287479	0.0144422	0.00701484	-0.0436626	0.005561	0.0185759	0.0363831	0.0150501	-0.0401587	-0.0208567	0.0291394	-0.0804818	-0.106312	0.00715947	-0.136493	-0.0584008	-0.0315789	-0.0345042	-0.0570231	-0.0486027	-0.0543352	0.00997823	-0.0505825	-0.0193471	-0.0111678
-0.044998	-0.0670326	-0.0398009	0.0298062	-0.0100513	-0.0108346	-0.0484409	-0.0041483	-0.0729483	0.00284478	-0.0205957	-0.0131255	-0.0479233	0.00257346	-0.00952793	0.0167276	0.00414817	0.0572142	-0.0468413	0.00815217	-0.0910327	-0.10267	-0.00383142	-0.0360232	-0.00917534	-0.0625013	-0.0468558	0.00526988
-0.013883	-0.00541102	0.0207254	-0.0242764	-0.0194578	-0.000782194	0.0175541	0.000696329	-0.00492066	0.0037843	-0.00924879	0.0307578	-0.0268456	-0.00385029	-0.00875169	0.00182913	-0.0112102	0.0251642	0.0239002	-0.00269542	-0.0140938	-0.029793	-0.0115385	-0.0115644	-0.0113967	0.0284156	-0.0245775	-0.0232198
0.209471	0.0321614	-0.00609136	-0.00478317	0.039692	0.0344561	0.0345026	-0.0214994	0.0477787	0.00188502	0.0840406	-0.0233884	0.0609214	0.0186832	0.0520756	0.0358871	0.0334129	0.0346073	0.0298336	0.027027	0.00376102	0.10664	0.00907912	0.0522023	0.0244982	0.0265673	0.0543745	0.0191706
0.149559	-0.00671293	-0.0398381	0.0144215	-0.0116207	-0.00302937	-0.0872724	-0.000708602	-0.00628931	-0.00564441	-0.0422866	-0.0313791	0.00758222	-0.0442758	0.015098	-0.0593062	-0.0190525	-0.0388348	-0.0201512	-0.0236842	-0.00674543	-0.0671575	-0.066838	-0.0461907	-0.0801706	-0.0952369	-0.0654089	-0.0662153
0.0308377	0.0443985	0.0351081	0.0274897	-0.0142725	-0.0364458	0.0280166	0.0113482	0.0158228	-0.0160818	0.00735894	0.0468897	0.0204284	0.0178701	-0.0107425	0.0486891	0.0335476	0.0392725	-0.0102828	0.0256043	0.0052818	0.0312888	-0.0426997	0.0224201	0.00306039	0.0102965	-0.0242262	0.00725351
0.0331895	0.0480652	-0.00925137	-0.00830406	0.0178853	-0.0102457	-0.0319905	0.0182324	-0.035828	-0.0298092	0.00974025	-0.0154736	-0.00842657	0.0130043	0.0384321	-0.0654762	0.0387259	-0.0215949	-0.0272625	-0.0118245	-0.015015	-0.0257944	0.0230216	0.0991214	-0.0320109	0.0486973	0.00689877	0.117599
-0.0900317	0.0925909	0.00414938	0.0241861	0.0518854	0.0127395	0.0887382	0.0234171	0.0549274	0.0574827	0.0627009	0.000828454	0.0510095	0.117457	0.0691848	0.0248397	0.0328946	0.129144	0.118822	0.0132979	0.0594512	0.0264774	0.0872011	0.0790118	0.0913373	0.0237582	0.10137	-0.00357796
0.0848504	0.0149281	0.0247934	0.00090972	-0.019095	0.0251584	0.0882509	-0.0235541	0.0413502	0.0103108	-0.0226929	0.0107425	0.0202192	-0.0103395	0.0331076	-0.0254807	-0.0169859	0.000975948	0.0345965	0.0301816	0.0028777	-0.0257944	-0.0401035	-0.00148166	-0.0144328	0.0242622	0.0447761	0.0114943
0.0161973	0.00198998	0.0181452	0.00272087	0.00973335	0.0391089	-0.0232438	-0.0199854	0.0397082	0.0176237	0.0356024	0.0188075	0.0386522	0.0348242	-0.0233067	0.0446429	0.016739	0.0136687	0.0738182	0.080257	0.010043	0.0187017	0.0862534	0.0177778	0.0344106	0.0175072	0.0190476	-0.0113636
0.0897473	0.0365054	-0.00990099	0.0425354	-0.00160787	-0.0118063	0.0253834	0.0035156	0.045257	0.00911578	0.0687605	-0.011236	0.0467589	0.0235563	0.123791	0.004884	0.109931	0.0115607	0.0247065	-0.00235849	-0.0227273	0.142189	0.00620347	-0.000726639	0.00495186	-0.0384606	-0.026871	0.00862069
0.0706285	0.0206751	0.016	0.0381944	-0.0144787	-0.0141895	0.0211458	0.0350378	0.0148872	-0.0171621	-0.0174847	0.072239	-0.0574293	-0.0410966	-0.069678	-0.00911397	-0.0291869	-0.00571429	0.0262039	0.00590827	0.0348837	-0.0548844	0.0406905	0.0502585	0.0323953	0.0536842	0.0288116	0.00925812
0	-0.0446368	-0.015748	-0.00752642	0.0253034	0.0333312	-0.04192	0.0182822	0.0946645	0.0670941	-0.0106762	-0.00757003	0.0270777	-0.0325716	-0.143366	-0.0570193	0.0147855	-0.0617839	0.0551619	0.0176282	0.00983146	0.052415	-0.0035545	0.00485103	0.00750339	0.0179819	-0.0104999	0.0225829
0.173046	0.0302336	0.0270016	0.00926842	0.0111489	-0.0359228	0.0822352	0.0505308	0.00365604	-0.0111959	0.0129497	0.0114429	0.0470825	0.0360304	0.0349736	0.053316	0.00631377	0.0515628	0.00967746	-0.0207852	0.0180807	-0.0282702	-0.0214031	0.004143	0.0176015	0.00686935	0.0908	0.020704
-0.0210891	0.0228634	0.0593946	-0.00918331	0.0133846	0.0501894	0.0340957	0.0518993	-0.0351961	0.0574913	0.0937501	0.0482655	-0.0404676	-0.0604318	-0.0333901	0.00123457	0.0120653	0.00582522	-0.00767022	-0.0283019	0.0280044	-0.0276921	0.0036452	0.0185578	0.0126417	0.0721253	-0.0270253	-0.0141977
0.050268	0.0484389	-0.000917647	-0.0336984	0.0606047	-0.0108602	0.0080083	-0.0234662	0.0150944	0.0329489	0.0162359	-0.043886	-0.00843485	0.0248779	0.0303781	0.0184957	-0.0367189	0.0415041	0.00676486	0.152913	-0.0033212	-0.0227919	-0.0217918	-0.0182197	-0.0433639	0	-0.0222222	-0.0240066
-0.0432697	0.0227434	0.00735969	0.0627725	0.0175842	0.0182998	0.0990662	-0.00493054	-0.0161071	0.0111643	0.055591	-0.0353638	0.0607258	0.0266417	-0.0452344	0.0266344	0.0450497	0.0231681	0.053743	0.0410509	-0.0206677	0.046647	0.110149	0.0707914	0.151099	-0.0154556	-0.00909091	0.00983838
0.00714667	-0.0145923	-0.0109589	-0.0319922	0	-0.0222852	-0.00425102	-0.0674902	0.0314841	-0.0189274	-0.020583	-0.0156006	0.00958076	0.0173031	0.0321517	-0.0171	-0.0506866	-0.0362348	0.0191301	-0.00100951	0.0319957	-0.022284	-0.0434783	-0.0160493	0.0113368	0.12096	-0.00229358	-0.0347947
0.0969074	0.0676963	0.0775622	-0.0322034	-0.00791786	-0.0117653	-0.0798476	0.0165999	0.020759	-0.0313518	0.121139	0.0618067	-0.00264783	0.0464838	0.00327869	0.0671866	-0.0239523	0.0864724	-0.00178445	0.0131563	0.0197889	-0.0156808	-0.00699301	0.0123951	-0.0206466	-0.0140028	0.045977	0.0136998
-0.0430627	-0.0455737	0.0188517	-0.028021	-0.0428176	-0.00669645	-0.0153132	-0.0411499	-0.0514335	-0.0390029	0.000550385	-0.00447761	-0.0548686	0.0482115	0.0457516	0.0370995	-0.0771984	-0.0250878	-0.0752068	-0.0609376	-0.0666225	0.0897303	-0.056338	0.00386804	-0.0204839	-0.0267332	-0.0263736	-0.0576114
0.0472203	-0.0249135	0.00588595	0.0198198	0.0235038	0.00898799	0.0485407	0.0803805	0.0264796	0.0535406	-0.00661157	0.0337319	0.0552449	0.0511635	0.025	0.011383	0.029916	0.0638863	0.0793775	0.0648919	0.0720698	0.0239002	0.0174129	0.0224616	0.0276774	0.0351921	0.0248307	0.0233975
0.0645534	-0.043292	-0.0242462	-0.00883392	-0.0140743	-0.0386026	-0.00359622	-0.0598984	0.004914	0.0155725	-0.0160852	-0.013777	-0.0106477	-0.0491635	0.00609756	0.0230431	0.0161395	-0.00250609	0.0340837	-0.017982	-0.0290876	-0.0570608	-0.0293399	-0.0257366	-0.030522	0.0547266	-0.0209269	0.0368732
-0.0787402	0.0215122	-0.00514138	0.0124777	-0.00826649	0.0440147	0.0266133	-0.0288398	0.0635697	-0.000805812	-0.0016911	-0.0272071	0.00627658	-0.0925538	-0.0378812	0.0445268	0.0132342	0.0401339	-0.0390328	0.0244151	0.0213049	0.0206349	-0.0201511	-0.0309278	0.0234573	0.0157239	0.0506206	0.00142248
-0.0220061	-0.00580974	-0.0275624	-0.00704225	0.0303049	-0.00739621	0.0153764	0.0276247	0.0206897	0.0185771	-0.0474309	-0.021164	0.0606075	0.0603973	-0.0637784	-0.0215655	-0.0135842	-0.0112515	-0.0424089	0.0427027	-0.00130378	0.0175094	-0.00514139	0.0239362	0.00241103	0.0208971	0.00321028	-0.0170455
-0.0582622	-0.0211822	0.000884321	-0.0221645	-0.0250013	0.0193744	-0.0718297	0.0174727	0.018018	0.00872452	-0.0148183	-0.023937	0.0630251	-0.0472844	-0.0849441	-0.0389544	-0.0127129	-0.0430907	-0.0461811	0.023808	-0.0169713	-0.0304489	-0.0155039	-0.0227283	-0.000600484	-0.0841541	-0.0565619	0.0361272
0.03808	0.0231355	0.00796602	0.0262934	0.0188544	0.0277773	0.0689969	0.00132079	0.0265487	0.0196528	0.043922	0.0253165	0.0181793	0.0456853	0.0193	0.0138667	0.0429195	0.0535301	-0.00593198	0.00186047	0.000665073	0.00409177	-0.0393701	-0.0285725	0.0499691	0.0496682	0.0124416	-0.0097629
0.00914509	0.00291758	-0.0377538	0.00883392	-0.0066624	-0.0348497	-0.0484082	0.00263809	-0.0247862	-0.0215883	-0.00403366	-0.0192914	-0.0217379	-0.031823	-0.0351683	-0.0552333	0.0205766	0.00967739	-0.000750693	-0.0538534	-0.140014	-0.05578	-0.0491803	-0.0588215	-0.0705282	-0.097003	-0.0636855	-0.00422535
-0.0044802	0.114907	0.0310219	0.0472855	0.0268284	0.0221068	0.0164986	0.010527	0.0132597	0.0228539	0.0324083	0.0291122	0.0682552	-0.030641	0.104673	-0.0367483	0.0146165	0.0814694	-0.00621379	0.0667322	0.0254642	0.0518637	-0.0172414	0.0021814	0.0413346	0.0253275	0.00954654	-0.029703
0.0479697	0.121333	0.0123894	0.0301003	0.0551497	0.063447	0.0910724	-0.0488272	0.0828791	0.0600924	-0.0140152	0.00917431	0.00594115	0.040803	0.0262282	0.0554913	0.0551412	0.0849321	0.0540572	0.0183993	0	0.0794656	0.0438596	0.0623616	0.0586491	0.0170365	-0.00945626	-0.0306122
0.0587546	0.00348854	0.025351	-0.0600649	0.0110041	0.0196606	0.0181825	0.0308007	-0.0130901	0.00872093	-0.00397863	0.0257576	0.091583	-0.0651572	-0.0307074	-0.00383439	0.0160074	0.0129329	-0.0123502	0.0623322	-0.00752445	0.0444098	0.0896359	0.0382253	0.0139896	0.0477382	0.0369909	0.0421053
0.117349	0.0904349	-0.0383645	-0.0077734	0.0183692	-0.0299203	-0.0340909	-0.0013278	0.0459167	0.00144092	0.0839041	-0.0443131	0.0338273	0.116474	0.120984	0.0500284	0	0.0134387	-0.0346092	0.00170068	-0.0265364	-0.0230804	-0.0218509	-0.00197344	0.0286978	-0.1263	-0.0402744	-0.02886
0.0680637	-0.00478384	0.000887943	0.0739789	0.0207059	-0.0130224	0.00840404	-0.0332464	0.0741465	-0.0266199	-0.00631912	0.0139104	-0.0130869	-0.020635	-0.00758484	0.0219895	0.02595	0.0948288	-0.0229098	-0.0415973	0.035048	-0.00746661	0.0354796	-0.0210804	-0.01663	-0.0192128	0.0263789	-0.0193165
-0.0499768	-0.00213675	0.0124003	-0.00162075	-0.0366477	-0.00625001	-0.016668	-0.00962705	-0.0717516	0.0044346	-0.0312674	0.0426829	-0.0689665	-0.0502421	0.0527511	0.0286885	-0.0962051	-0.0551172	-0.0784958	-0.0398569	-0.0564345	-0.0701752	-0.208122	0.0477805	-0.0152779	-0.0727604	-0.0864486	-0.0954545
0.0200016	-0.0711983	-0.0411212	-0.0178571	-0.0271755	-0.147449	0.0144082	0.0361102	-0.035225	-0.0331114	-0.0399335	-0.0511696	-0.0669504	-0.0529026	-0.0145243	0.0577689	-0.0284861	-0.0102585	-0.0232354	-0.0461255	-0.046252	-0.0363988	-0.0288462	-0.00577933	-0.0271473	-0.0010065	0.00894936	-0.0435511
0.0800319	-0.0368876	-0.0127737	-0.0165289	-0.0188533	0.0467205	-0.0843789	-0.116622	0.0233249	-0.0243531	-0.0495726	-0.0670274	0.0519059	-0.0522522	0.0213695	-0.0216573	0.0380661	0.027855	-0.395237	-0.0183768	0.0225739	-0.0391522	0.0363036	-0.0633054	-0.081435	-0.00704922	-0.0405578	0.0157618
0.105469	0.0275265	0.0295749	0.0277297	0.0170836	0.00626498	-0.0291964	0.0349011	-0.00396433	-0.0132618	0.00359712	0.0710158	-0.0058032	-0.0209107	0.0339118	-0.0365736	0.0406343	-0.010713	-0.0430739	0.0236454	-0.00490336	-0.0887986	-0.0589172	-0.0131045	-0.0464962	-0.106491	0.0409533	-0.05
-0.0178929	0.028541	0.0134664	0.00163533	0.00489789	0.00622346	-0.0366542	0.0263939	0.0706485	0.0071159	0.00716846	-0.0292984	0.0277349	0.0368928	-0.0551303	0.0274717	0.000951518	0.0496814	0.0724162	0.00769972	-0.0139701	0.0015949	-0.0338409	-0.0356405	0.0110526	0.106697	-0.00634721	-0.0163339
-0.242828	-0.130805	-0.0726305	-0.0987743	-0.108636	-0.0533628	-0.180487	0.00857003	-0.122677	-0.182104	-0.117438	-0.0587769	-0.133521	-0.177904	-0.158786	-0.123966	-0.117508	-0.205101	0.0547264	-0.13849	-0.0866667	-0.114833	-0.1331	-0.158697	-0.197429	-0.0502572	-0.141761	-0.0922509
0.126324	0.00716716	0.00955108	0.103261	-0.0515639	-0.0114391	-0.135714	-0.045326	-0.00847458	-0.0460653	0.0255387	0.0514782	0.00491803	0.0296129	0.0992083	0.0599334	0.0533693	0.090079	-0.00345469	0.0310421	0.0255474	-0.00899467	0.0969697	0.0490998	-0.0560877	-0.0269976	0.0937476	-0.0569106
0.0586688	0.0970223	0.0671696	0.0377668	0.0428366	-0.0859493	0.0192826	0.0845693	0.0459385	0.0191131	0.0825687	0.05939	0.0538335	-0.134955	0.0966441	0.0816754	0.080861	0.049721	0.0312444	0.0096757	0.00533808	0.0272755	0.0128913	0.0426928	0.109508	0.0566038	-0.0122427	0.144397
-0.0067013	0.0176906	-0.0328	0.00395443	0.00157741	0.0126566	0.0121622	-0.0191512	-0.00817162	-0.0651531	-0.0526634	-0.0030303	0.00618947	0.0281347	-0.0138395	-0.00726118	0.0274613	-0.00333662	0.0808085	-0.039402	0.011503	0.106182	-0.0109091	-0.0165392	0.0413174	-0.0220584	-0.0619857	-0.00564972
0.0575349	0.0318627	-0.00183318	0.00866951	0.0544181	0.0517875	-0.0480641	0.0627613	0.0123584	-0.0327333	0.084345	0.0303951	0.0430782	0.0447743	0.0280674	0.0424191	-0.0506905	0.064257	-0.0545099	0.0620843	0.0796166	0.0176128	0.0275735	0.022418	-0.0242468	0.0590765	0.14244	0.0757576
-0.175973	-0.0909584	0.10009	-0.0070325	-0.126403	0.00764009	-0.0687215	0.112861	-0.0681572	0.0731424	-0.106661	0.0494088	-0.17109	-0.0452376	-0.0739954	-0.100094	0	-0.270756	-0.0115347	-0.0438413	-0.0559144	-0.0393254	-0.0483005	-0.0712621	-0.126509	-0.115619	-0.101544	-0.140845
0.1631	-0.0142073	-0.0409002	-0.0377656	0.0145535	0.0429638	0.0376481	-0.0872647	0.0622288	0.0203459	-0.0184686	-0.04357	0.056938	-0.017457	0.0605146	0.0883576	0.0184463	0.0840944	-0.004992	0.0993432	0.106438	0.00819123	-0.0037594	0.0674592	0.100004	0.0997705	0.0929925	0.0758197
0.00164535	0.0319559	0.0426443	0.0834016	0.12574	0.0605836	0.190133	0.0245485	0.130522	0.0907296	0.0490581	0.0146951	0.188554	0.0583761	-0.00512187	0.0649475	0.0200187	0.0739816	0.063635	0.066536	0.0512024	0.0357195	0.0396226	0.0702987	0.122253	0.0948906	-0.00131099	0.0971429
-0.00164265	0.0400709	-0.0492474	-0.00981013	0.0299832	0.0677817	0.0634126	0.0479183	-0.0490909	0.0219378	0.0839217	-0.0680667	-0.0538266	0.0719435	0.0463247	0.0264567	-0.0158877	0.0911147	-0.0787357	-0.0446927	-0.0730638	0.0673903	0.0199637	0.03985	-0.0153631	-0.0828571	-0.0380058	-0.0885417
0.00501084	-0.0116754	0.0122915	-0.00533659	0.017469	0.0249647	0.0366991	0.0433229	0.0525797	0.0161002	0.0260057	0.00854826	0.0748528	0.0313175	0.0323238	0.0371348	0.0522326	0.0539697	0.220511	0.0545809	0.0230879	0.0117475	0.176157	0.0872972	0.0425539	-0.0197304	0.0245232	0.00571429
-0.0266409	0.046074	-0.000868689	0.00766284	0.0157372	-0.0139174	0.0320787	0.0242216	0.0254344	0.00792113	-0.00172811	0.0161775	0.00974706	0.0260294	0.0456104	0.020219	0.0509916	0.0357472	0.102239	-0.00831941	-0.0132283	0.0130601	0.0302572	0.0248063	0.032655	0.04873	0.030583	0.0587121
-0.0170489	-0.0169414	-0.00781111	0.0372636	0.0190126	0.0331683	-0.00750354	-0.0157652	0.00708591	-0.0218327	0.00461442	0.00985718	0.0455173	-0.0169116	0.113279	0.0528489	0.0120231	-0.000931343	-0.101652	0.0764214	0.0118309	-0.00858227	0.00440529	-0.00700737	0.0217391	0.00101057	0.00774195	0.0178891
0.0069223	0.0953494	0.00874889	0.0322581	0.0463029	0.0225418	0.12311	0.0514872	0.0545294	0.0776771	0.0672028	-0.0352865	0.0686027	0.0150543	0.0625742	0.0450974	0.0589736	0.138188	0.0608321	0.00346321	0.0607949	0.0216599	0.0248538	0.0904415	0.123791	-0.0151364	0.0294515	0.0474517
-0.118956	0.0235964	0.0407618	-0.0767045	-0.0449134	-0.0634614	-0.0240392	-0.0315567	0.00500149	-0.0712511	-0.0360594	0.0412464	-0.017283	0.0911027	-0.0522849	-0.0086298	-0.00560931	-0.0106684	-0.0373417	-0.0327869	-0.0536381	-0.0947605	-0.0727532	0.00882447	-0.0814696	-0.0348366	-0.0161711	-0.0536913
0.0568122	0.0947738	-0.0266667	0.00461538	0.00484032	0.0313841	0.0246314	0.0292127	-0.00912732	-0.020516	0.0217755	-0.017191	0.0590442	-0.0330105	0.105113	0.0124899	0.0165183	0.0638516	0.0623338	-0.000890635	-0.0427031	-0.07968	-0.144615	-0.0204091	0.00125015	-0.0530781	-0.0050569	0.0478723
-0.0370831	-0.0421136	0.0196932	-0.0336907	-0.0440468	-0.0414924	-0.0951924	-0.0655013	0.00251122	-0.0755934	-0.0240446	0.0425856	-0.0332157	-0.0160658	-0.062009	-0.0257938	-0.0768927	0.00233951	-0.103001	-0.0464286	-0.0340607	0.0356398	-0.0341727	-0.0428571	-0.0867136	-0.0313896	-0.0597185	-0.0592217
0.0788317	0.0977039	0.00503778	-0.0253566	0.13319	0.00721477	0.22848	0.0957934	0.0509621	0.0364548	0.0307969	-0.0196925	0.157057	0.0122444	0.0997218	0.0828856	-0.0103042	0.17807	0.037786	0.161049	-0.052898	0.0262296	-0.0521415	0.0373134	0.101093	0.0162034	-0.0864865	0.0305755
0.165788	0.0137969	-0.00417844	0.0479662	0.0336704	0.0673344	-0.0121101	-0.00532963	0.0158983	0.0475285	0.0380219	0.0156238	0.00742141	-0.0181445	-0.00458726	0.0729979	0.0273313	-0.00528052	-0.00279665	-0.0282271	0.0549645	0.0111847	0.021611	0.043764	0.0117869	0.0318901	0.0636071	-0.0226876
0.00917934	-0.00965899	-0.0251678	0.0263771	-0.0110615	-0.033556	0.00700456	-0.109326	0.00938967	-0.0245024	0.0340144	-0.0380953	-0.00947369	-0.0287486	-0.0107464	-0.0330251	0.011825	0.0119421	0.0182652	0.0215768	0.00336134	0.044244	0.0134615	-0.00746606	-0.00429336	-0.0242826	0.0542443	0
0.112137	0.0460993	-0.0189329	-0.0302344	-0.00870292	-0.0305559	0.0608703	0.0577632	0.0124031	-0.0167442	-0.0465595	0.0251345	-0.0393182	0.19239	0.156752	0.034153	0.0062597	0.0983629	0.019297	0.0121865	0.0527625	0.0741271	0.0664137	0.0387741	0.0467992	0.0769225	0.118734	-0.0160714
-0.0994873	0.0152542	-0.00263018	-0.00233703	0.0106604	-0.00716309	-0.0704912	-0.0329928	-0.0183767	-0.0189215	-0.0153936	-0.0482924	-0.0287628	0.0212787	-0.0313073	-0.0227878	-0.0236406	-0.0286567	-0.021651	-0.00481541	-0.0509149	-0.0887342	-0.0409253	-0.0222841	-0.0176473	-0.0420168	-0.102596	-0.0707804
-0.0468348	0.0809696	0.0131912	-0.015625	-0.00248362	-0.0346313	0.0502646	0.0247061	0.0234009	-0.0289296	0.0134788	-0.00234067	0.0523928	-0.0295146	-0.0350878	-0.0158832	-0.0654216	0.0172096	-0.0428617	-0.0209677	0.00754536	0.0463727	0.0686456	0.0558386	-0.0275457	-0.0394735	-0.063075	-0.0625
0.0396786	0.0683391	-0.0329861	0.0626971	0.0167927	0.0837061	0.0319053	0.0929979	0.0304878	0.0168834	0.129786	-0.077466	0.0238104	-0.0357787	0.0555025	-0.0123626	0.0686365	0.111781	0.0982557	0.0461285	0.0249584	0.132934	-0.0538194	0.0474906	-0.00738792	-0.0696343	-0.0196354	-0.0479167
-0.0779016	-0.044453	0.0439871	0.00373533	-0.0452596	-0.0475871	-0.0480059	-0.0115546	0.0110959	-0.0390625	-0.0103571	0.109416	-0.0613116	0.00927809	-0.0426097	-0.0709318	0.0199914	-0.113586	-0.0631579	0.0188976	-0.00649351	0.063883	0.0678899	-0.0108183	-0.0365988	0.0981595	0.0815475	0.0853392
-0.00163181	-0.0453858	-0.0447119	0.00744048	0.000639654	0.0137579	0.0128205	-0.0170042	-0.0124371	0.0386179	-0.0095155	-0.0229358	0.0247757	0.0422767	-0.0416667	0.0344311	0.0041706	-0.0282055	0.00140225	0.00540835	0.0114379	-0.0257412	-0.0223368	-0.00833333	0.0296174	-0.034636	-0.0515894	-0.0181452
0.0199108	-0.0566567	-0.0180018	0.0391421	0.0653013	0.0628579	0.0936709	0.0389203	0.0459259	0.0088047	0.0220934	-0.0242579	0.0813177	-0.0158724	0.0499004	0.0300284	0.0863791	0.0302839	0.0981814	0.0530374	0.0145396	0.00629538	0.0193322	0.0630252	0.085679	-0.00347383	0.0376592	0.0903491
-0.121941	0.0197403	-0.0439963	-0.0284293	-0.0294462	-0.0483872	-0.00308704	-0.0707611	-0.0269122	-0.0116392	0.000940602	-0.0240578	-0.0294707	-0.00179011	-0.118588	-0.0537402	-0.0244646	-0.0257176	0.0204342	0.0109477	-0.0628994	0.061248	-0.0206897	-0.0148206	0.0276514	-0.0255518	0.0577935	-0.00376648
0.0185001	0.0477759	0.088207	0.0424287	0.0383889	0.0508476	0.0626935	-0.0212751	0.0880629	0.00490835	0.0483561	0.0657355	0.0575899	0.0466758	0.0218892	0.0623608	0.0399682	0.0515378	0.0363013	0.0454886	0.0450312	0.0294446	-0.0193662	0.0190555	0.045402	0.0274143	0.00889659	-0.00189036
-0.00912275	0.0432403	0.0387665	0.0210527	0.050687	-0.0141122	0.0167511	0.00343193	0.0354526	0.0732406	0.00895728	0.0408648	0.0287145	-0.0154368	-0.0146291	0.0174703	0.0158248	0.00418506	0.0410586	-0.0234807	0.0365841	0.0286024	-0.00359066	0.0187024	0.0788218	0.0440824	-0.0843849	0.00757576
0.0293465	0.0418218	0.000846818	0.00756125	0.00226946	0.0415798	-0.0616041	-0.033068	-0.0355287	-0.0145587	0.0159787	0.0474074	-0.0394625	-0.0418103	-0.0233298	-0.0824176	0.0252223	-0.0214286	0.00696424	-0.0353607	-0.0909805	0.0478401	0.00540541	0.0299501	-0.0228635	0.0177785	0.0330125	-0.0093985
0.00894426	0.0690784	-0.0101695	0.0252377	0.0147222	0.0589007	0.00458016	-0.0117926	0.0180833	-0.0424747	-0.0144168	0.0141443	0.0280569	-0.0381833	0.0559184	0.0651198	-0.0535448	0.0705596	-0.0460826	0.0674487	-0.0155307	-0.0392831	-0.00358423	0.00891257	0.00356179	0	0.00665993	-0.00379507
0.0477284	0.0277413	-0.0111288	0.00998112	0.0234372	-0.00247131	-0.0425526	-0.00954712	0.00394737	-0.0665367	0.00975106	0.0111576	-0.0165684	-0.0472582	0.0488441	0.0340824	-0.0435786	0.0403418	0.027764	0.0192308	0.0236649	0.0320496	-0.0125899	0.0116217	0.0172316	0.0382108	0.0383577	-0.0209524
-0.0219838	-0.0204092	0.0450216	0.0500659	0.0163567	0.0204448	0.103173	0.0819296	0.0996068	0.0227273	0.0544352	0.0537931	0.0604543	0.124998	-0.0392157	-0.00271832	0.0871311	0.028945	-0.125729	-0.0107817	-0.0273973	-0.00856528	0.0145719	-0.0275735	0.079223	0.0273381	0.0471359	-0.0505837
-0.0655029	-0.129032	0.0903051	-0.0941029	-0.100857	-0.0807517	-0.0215828	0.0367483	-0.144219	0.0494933	-0.214405	0.0674073	-0.123365	-0.0846558	-0.0938776	-0.0909705	-0.139706	-0.150743	0.0981161	-0.0626703	0.18662	0.0302306	0.136445	0.0964083	-0.0683289	0.11566	0.201946	-0.045082
0.208547	0.0864198	-0.0554699	0.11011	0.08353	0.0019808	-0.0279406	-0.0128892	0.135097	0.0336878	0.0492846	-0.0637646	0.0373152	0.0790003	0.161034	0.258621	0.0119651	0.176252	0.0648775	0.0101744	-0.0281899	0.0733789	0	-0.0400855	0.0649165	-0.0201836	0.00404858	0.0107296
0.210656	-0.0923295	0.107804	-0.0243284	-0.0693824	-0.00593278	0.00151226	0.0467901	-0.0944785	0.027933	-0.0590909	0.0694172	0.00822116	-0.107144	-0.0203671	0.0113163	-0.044763	-0.0340063	0.0563198	-0.0273381	0.146565	-0.01855	0.0868878	0.0660088	-0.00698135	0.0749064	0.0514097	0.0254777
-0.0870007	-0.00234617	-0.0428479	-0.044757	0.0295869	-0.0424402	-0.0453173	-0.0738055	-0.0203252	-0.0280812	-0.0182493	-0.0569495	-0.0805309	-0.0479982	-0.039604	0.0300353	0.0203355	-0.0385055	0.0250289	-0.0650888	0.00332996	0	0.0247093	-0.00379309	-0.0178074	0.0435551	-0.052731	0.0952381
-0.0193676	-0.00706007	-0.0409712	-0.0174029	-0.0229899	0.0429367	-0.00474494	0.0505049	0.011065	0.000933459	0.00273198	-0.0038961	0.0365854	-0.0252125	-0.0195893	0.086335	-0.00259876	0.0657904	-0.040343	0.00474684	-0.052423	-0.0059733	-0.035461	-0.0680755	-0.0715633	-0.0667779	-0.0101215	0.0189036
-0.0548965	-0.0236967	0.00791139	-0.013624	-0.0258831	-0.00199132	-0.0349774	-0.0502132	-0.0629275	-0.00465698	-0.0730627	-0.041721	-0.018181	0.0301736	-0.0588855	-0.0578947	-0.0286712	-0.0606539	0.0608425	-0.023622	0.00630364	0.0290338	0.0441176	-0.0744102	-0.0395682	-0.00983903	-0.031699	0.0649351
0.0506743	0.0444997	0.00313972	0.0234807	-0.0175119	-0.00598804	-0.0461279	-0.0146228	-0.00437956	0.0252588	0.00705882	0.00680272	-0.0141621	-0.0251036	-0.0335196	0.0368715	-0.0321999	-0.00343039	-0.0271082	-0.00645161	-0.0452342	-0.0515608	-0.0521127	-0.026469	0.0363837	-0.0542013	-0.0728601	-0.00696864
0.110631	-0.00542339	0.0125196	0.0357614	0.0270444	0.0448452	0.0604497	0.0125571	0.0733138	-0.0109489	0.0373822	-0.00473081	0.0629835	0.0600846	-0.0115607	0.0387931	0.024953	0.0584881	0.163985	0.038961	0.057579	-0.0153862	0.0401189	0.102719	0.0573038	0.112704	0.15262	-0.0192982
-0.0715185	-0.0334879	0.00309119	-0.0553736	-0.00658163	-0.13581	-0.0390899	0.0980835	-0.057377	-0.0433594	-0.143019	0.0291932	-0.0332632	-0.0607297	0.0175458	-0.0414938	-0.0441836	-0.0655496	0.0239381	0.03125	-0.0158501	-0.0593733	-0.0442857	-0.0867593	-0.0761723	-0.0360523	-0.0523731	-0.0322004
0.0233547	0.146656	-0.0354391	-0.006208	0.0174697	0.0311326	0.132204	0.00102653	0.0449275	-0.0501447	0.0249682	-0.042877	0.0645161	0.0603472	0.0448257	0.0800866	0.0481127	0.142032	-0.0530532	0.00606061	0.0112045	0.0609097	0.0284006	0.0750016	0.0681819	0	0.015643	0.012939
-0.0846631	-0.024597	-0.0407335	0.00902263	0.0059203	-0.0194106	-0.0104785	-0.0358989	0.0110957	-0.00812184	0.0365385	-0.0130933	0.0161624	-0.0467483	0.0033021	-0.0175351	0.00900188	0.00609136	-0.0417913	-0.0301205	-0.0360111	0.0668056	0.00581395	-0.0297674	-0.00841116	-0.0356189	-0.00205339	-0.040146
0.0880863	0.0605187	0.059116	0.0722135	0.0612111	-0.00439727	0.0295008	0.0638309	0.0699588	0.0614126	0.146568	0.075419	0.0178926	-0.034115	0.114035	0.0790413	0.0740403	0.0827446	-0.023786	0.0201863	0.0215517	-0.12329	0.0187861	0.0738239	0.0988021	0.0470915	0.0195457	-0.0475285
0.176784	0.0237783	-0.000784906	0	0.0238507	0.025035	-0.0110213	0.00700065	-0.0269231	-0.027001	-0.0323625	0.027921	0.0214828	-0.0176617	0.0305102	0.0420605	-0.00332206	-0.0214367	-0.0568529	0.0700152	-0.00633024	-0.0223143	0.0141844	0.00268	-0.0172574	-0.00352749	-0.0151346	-0.0339321
-0.00113029	0.0444581	-0.00786781	-0.0153945	0.0400863	0.0316096	-0.0237736	0.0489068	0.0131752	0.00198216	-0.00668896	-0.0385335	0.0678792	0	0.0324738	-0.0231293	-0.0583326	-0.0104747	0.039833	-0.0113798	0	0.0730588	0.0167832	-0.0195904	0.0291129	0.00796531	-0.0122951	0.115702
-0.0642938	-0.109276	-0.0103105	0.0136818	-0.05	-0.0271581	0.00913242	-0.0201185	-0.0507152	-0.00197824	-0.0488215	-0.0289093	-0.0859444	-0.0112343	-0.0693788	-0.086351	-0.0327436	-0.0596727	0.0931641	-0.018705	0.00707715	-0.0574498	-0.00412655	0.00363306	-0.0193093	-0.0201936	-0.00414938	-0.00555556
0.0944921	-0.0320959	-0.00160256	-0.0546283	-0.0537291	0.032212	-0.0558081	0.00483186	-0.0712329	-0.0475719	-0.0212389	-0.0121786	-0.0225285	-0.0113656	0.134193	-0.00609756	-0.0137236	0.0122825	-0.062497	0.00293255	0.00281321	-0.094815	0.0124309	-0.0398189	-0.0471599	0.045699	-0.02396	-0.0409683
-0.0235548	-0.0117907	0.0321027	0.0122366	-0.0260717	0.0145624	-0.0335464	-0.0153855	-0.0516224	-0.00520126	-0.0289331	0.0589041	-0.103205	-0.0528741	0.0297985	-0.000511247	-0.0788504	-0.0323559	-0.0242423	-0.0438596	0.0623674	-0.0236849	0.0190996	-0.0433553	-0.0389223	-0.0257073	-0.0138724	0.00194175
0.111357	0.00596569	0.0147757	0.0483547	0.0452119	0.0266591	0.0611584	0.00976579	0.144635	-0.00627615	0.0391061	-0.00776197	0.144134	0.0849549	0.0697873	0.0424552	0.0443109	0.0616492	0.0455419	0	0.0343008	0.0472602	-0.0120482	0.0502446	0.0869988	0.0131928	0.0790026	-0.0290698
0.00411904	0.0252038	0.0153257	0.0384369	0.0614691	0.0466029	0.067757	-0.0386853	0.0380435	-0.00947537	0.107527	0.000650847	0.00390468	0.0738226	0.0556882	-0.0230618	0.0810028	0.0354331	0	0.0107034	0.00956735	0.0329207	-0.00406504	0.0506567	0.0772764	-0.00173545	0.0100301	0.0758483
0.0216169	0.0672439	-0.0603773	0.0104884	-0.0198403	0.00254568	-0.0496	-0.00402349	-0.0471204	0.0350708	0.00647249	-0.0482085	-0.0369642	-0.0499981	-0.00828818	-0.0100452	-0.0276545	0.0152091	-0.0485134	0.0181543	-0.0397988	-0.0720244	-0.0258503	-0.05	-0.0456875	-0.0808704	-0.0546162	-0.038961
0.1843	0.0392954	0.0160642	-0.00976801	0.0188737	0.0247456	0.0437453	0.0303035	0.0453297	-0.0574949	0.0096463	0.0260096	0.0272727	-0.0197361	0.085865	0.0460428	0.0348618	0.0627356	0.0645196	-0.00594354	0.0236842	0.0203563	0.0153631	0.0112782	0.0165561	0.000946512	-0.00525378	0.042471
0.020419	-0.0208605	-0.00553485	-0.0203462	0.0185241	0.0074297	-0.0860295	0.00784186	0.00919842	-0.0348584	-0.0509554	0	0.0757121	0.00447289	-0.0552824	0.0272824	-0.0124106	-0.00352422	-0.0508371	0.0612855	0.0128535	0.117211	-0.0137552	-0.070632	-0.0123259	0.0359175	0.00422387	-0.0333333
0.0541701	0.039282	-0.00556312	-0.0283187	0.0289927	-0.0073749	0.00965601	-0.00972606	-0.0377604	-0.020316	-0.0184564	-0.0166767	-0.0201082	0.00445297	-0.00370489	-0.0169972	0.00718089	0.0353669	-0.0442795	-0.0394366	-0.00317157	-0.0368286	-0.0432357	-0.0309984	-0.00757529	-0.0994525	-0.039958	-0.0210728
-0.224528	-0.0627802	-0.0391699	-0.0466321	-0.0163934	-0.0154804	-0.054982	0.0314343	0.00270636	-0.0599078	-0.0410256	-0.0318871	-0.016791	-0.0731716	-0.0698886	-0.054755	-0.059715	-0.0691729	0.0247862	0.00879765	-0.0490143	0.045193	-0.0276968	-0.067081	-0.0300843	-0.046607	-0.0624299	-0.0880626
0.053021	0.0123035	-0.0282862	0.0271739	0.000520052	-0.0314455	0.0430017	0.0590465	0.0863698	-0.0674039	0.0730838	-0.0357382	0.0806436	-0.0191368	-0.0151866	-0.0254065	0.050238	0.0348624	-0.289164	0.0348837	-0.00468648	0.042132	0.047976	0.0221239	0.0189816	0.0998935	0.0292037	-0.0128755
0.032917	0.0189061	0.00513699	0.0410053	0.0255093	0.0181816	-0.0452702	-0.053057	0.0720497	0.101185	0.0581395	0.0101744	0.0482887	-0.0146336	-0.00649351	-0.0469239	0.0848369	0.0274837	0.0266222	-0.0238764	0.0221934	-0.00319998	-0.0400572	0.0119065	0.0822355	0.0125613	0.0612941	-0.0434783
0.0984171	-0.0682581	-0.00511073	-0.0393901	-0.0446712	-0.027424	-0.0745139	-0.00664829	-0.0336037	-0.026253	-0.0565149	0.0280564	-0.0762131	-0.0643566	-0.0931373	-0.0634573	-0.0391012	-0.0698891	0.0187204	-0.0330935	-0.0664463	-0.083248	0.00447094	-0.104813	-0.0738872	-0.0267171	-0.0524048	-0.0431818
0.0170483	0.0519215	0.0136986	0.113757	0.0648244	0.0459022	0.140898	-0.0391974	0.0731415	0.104165	0.0648918	0.00769882	0.0435154	0.0846557	0.027027	-0.122664	0.0883107	-0.012987	0.107506	-0.0684524	0.0465093	0.046566	0.0489614	0.0585404	0.039891	0.00196004	-0.0259612	0.0356295
0.0419438	-0.000677214	0.0101351	-0.00178242	0.032935	0.0833862	0.0721733	0.0258718	0.00558659	0.0477266	-0.0375	0.0159711	0.0599479	0.00244025	0.0666667	0.0306258	0.0127293	0.0958647	0.0664029	0.0654952	0.0127957	0.00223538	0.00990099	0.0767494	0.0392309	-0.0283757	0.0127481	0.16055
0.241568	-0.0263859	-0.00585151	-0.00594885	0.0357485	0.00520648	0.00972387	0	0.0388889	-0.00317966	-0.0811688	-0.0225553	0.0377056	-0.0851574	0.0805921	-0.0290698	-0.00785498	0.0334491	0.0527026	0.127436	0.0106383	-0.167592	-0.00980392	-0.0566038	-0.0138422	-0.0241685	-0.0102993	0.132411
-0.071993	-0.0326626	0.0496201	-0.00897571	0.0111929	-0.0184216	-0.0214827	-0.0164896	0.00855615	-0.00956261	-0.0106007	0.0223776	-0.00473934	0.101063	-0.0981747	0.00133067	-0.0475057	0.0995849	-0.00682957	-0.00265957	0.0256568	0.00933543	-0.0919378	-0.0311111	0.0701827	0.0257996	0.0277457	-0.061082
0.0132741	0.0323287	0.0160256	0.0175111	0.0345954	0.0486801	-0.00832643	-0.00394413	-0.0371156	0.122318	0.00357143	-0.00273598	0.0349219	0.0362305	0.0869213	0.146844	0.0457183	0.0566025	0.00802018	0	0.0153966	0.0290492	0.0436137	0.00114862	-0.0107295	-0.031188	-0.0956114	-0.0669145
0.0434406	0.00417536	0.00157729	-0.00237389	-0.0503783	-0.00223634	-0.060306	-0.00792127	0.0396476	0.0248566	0.0658363	-0.0281218	-0.0107374	0.0606063	-0.0194112	-0.0341831	0.0174884	0.06	-0.0852218	-0.0293333	-0.0404295	-0.0474868	-0.0238806	-0.00458189	-0.0498188	-0.0176526	-0.0808478	-0.0378486
0.226726	0.058212	0.0566929	-0.0797145	0.0328641	0.0156949	0.0251835	0.0279449	0.00211864	-0.0457104	-0.0717863	0.0275241	0.0325581	-0.0219784	-0.0134588	0.113377	-0.0570311	0.0592992	0.0807429	0.0123626	0.0302809	0.0148183	-0.0565749	0.0747966	0.073994	0.0433409	0.0311254	0.0269151
-0.146564	0.0124416	-0.0141568	-0.0478346	0.0822714	-0.0237311	-0.000793027	0.0145625	0.154334	-0.0381217	-0.0467626	-0.0267868	0.108859	-0.00674132	-0.0489579	-0.0511853	-0.0886504	0.0298992	-0.0701202	-0.0881954	-0.0453664	-0.0995954	-0.00972447	0.00214133	0.0476377	-0.00101364	-0.0341207	0.0241935
-0.010097	0.166882	-0.0158621	-0.00203558	0.0327586	-0.0373087	-0.0832674	-0.0126791	-0.0695971	-0.0203252	-0.00943396	-0.0366973	0.0480698	0.033939	0.0945149	-0.0181715	-0.0290907	0.0203819	-0.0185434	-0.0014881	0.00401606	0.207952	0.0163666	-0.00534017	-0.064636	0.0486819	-0.0190217	0.00984252
0.0134	0.056541	-0.00154837	0.0639456	0.0378202	0.0452134	0.058825	-0.0598504	0.0935039	-0.0124481	0.0514286	-0.00805745	0.0109829	0.0262571	0.0493447	0.015616	0.0561796	0.0187661	0.0440909	-0.0268256	0	-0.0293042	0.0676329	0.0483333	0.0172745	-0.0270804	0.0290837	0.0448343
0.127125	-0.0215102	-0.0376911	-0.0569064	-0.0595602	-0.0365166	-0.045751	-0.0103094	-0.0369037	-0.052521	-0.076087	-0.0118168	-0.000320511	0.019189	0.0227786	0.0535308	-0.0407792	0.0273321	0.0373962	-0.0290965	0.00666667	-0.0314447	-0.0211161	0.0245902	-0.00631949	0.0337978	0.0471086	-0.0149254
-0.126745	-0.0369981	0.0711417	0.020339	0.00833283	0.0816337	-0.02055	-0.0249997	0.00560748	0.0432355	0.0803922	0.0508221	-0.0306807	0.200836	-0.0143678	0.0248649	0.0757857	0.0161943	0.120929	0.011041	0.0834437	0.0116863	0.0770416	0.034	-0.0170892	0.0769231	0.0604093	0.0189394
0.0274985	0	0	-0.00398672	-0.0016524	0.00916289	0.0332182	-0.0373928	-0.0408922	0.0382572	0.0780399	-0.00995733	-0.0197824	-0.0644584	0.201894	0.00949367	0.0188992	-0.0204895	0.0228115	0.0635732	-0.0287276	0.0539279	0.00715308	-0.012571	0.0319455	-0.0372768	0.00727274	0.0111524
0.0578462	-0.0979955	0.00597015	-0.106738	-0.0852661	-0.120727	-0.0118437	0.0677034	-0.0852713	0.0624378	-0.0740741	0.0208322	-0.0716448	-0.0074495	-0.0412372	-0.0135841	-0.0522763	0.0139454	-0.104464	-0.0627068	-0.0660802	-0.0316802	0.00710227	-0.0597468	-0.0470225	-0.0688615	-0.127557	-0.0551471
-0.0235071	-0.0333333	-0.00964273	0.0283794	-0.0300085	-0.0176181	0.105306	0.0301443	-0.0720339	-0.114645	0.0527273	-0.0584085	-0.0152174	0.0900559	0.00126502	-0.0487288	0.121887	0.00401054	-0.0396324	-0.0641628	0.00943396	-0.0842712	0.00423131	-0.117707	0.0838809	-0.0597618	-0.0634484	-0.0603113
0.0993955	0.0893997	-0.0322109	-0.0537401	0.0188084	-0.0773041	0.0185921	-0.0353175	0.00799087	-0.00979153	0.015544	-0.0545602	0.0419426	0.0464726	0.0909666	0.0167038	-0.0452028	0.143266	0.0978717	-0.0652174	-0.0640854	-0.00548571	-0.0603933	-0.0330578	-0.0140354	-0.0105928	-0.02798	-0.118012
0.0153423	-0.0656506	-0.0534043	-0.0468139	-0.0155664	-0.0147444	-0.038024	-0.0742688	0.0486976	-0.0461538	-0.047619	-0.0664032	0.0222458	-0.0263156	0.0179511	0.016977	-0.122093	0.0424355	-0.0225479	-0.0304114	-0.0542083	-0.285911	-0.0852018	-0.017094	-0.0519427	-0.115631	-0.0636364	-0.0892019
-0.0394082	-0.0457957	-0.0188075	-0.00241675	-0.0679078	0.00884259	-0.0545455	-0.0621469	-0.166307	-0.0529954	-0.0285714	0.0321762	-0.104663	-0.0405417	-0.0409556	-0.0296177	-0.0614935	-0.0359188	0.0175824	-0.0405904	0.0565623	-0.13347	-0.0588235	0.0409917	-0.104708	0.00121121	-0.0242744	-0.0257732
0.0179704	-0.0368178	-0.02	-0.0605315	0.0294425	-0.046526	0.0426422	-0.0385523	-0.0440415	-0.0401479	-0.0533088	-0.021329	0.0474537	-0.0774637	0.0664294	-0.0721421	-0.00705687	0.0377546	-0.111232	-0.0423077	-0.012848	-0.00445714	0.0277778	-0.0250578	-0.0380789	0.00362721	-0.0563849	-0.0238095
0.109825	-0.01024	-0.0076517	-0.0309278	0.0659222	-0.010609	0.0705701	0.142856	0.0948509	-0.00633512	-0.015534	-0.00754268	-0.0497238	0.0992369	0.0444939	-0.013756	-0.0822345	0.0426033	0.0206542	0.0140562	0.00939869	0.0224142	-0.0506757	-0.0208098	-0.0254485	-0.0409645	0.0316345	-0.0271003
-0.0347977	0.0813793	0.0402728	-0.0070922	-0.0582083	-0.348821	-0.0404494	0.00328894	-0.0693069	-0.107143	0.0828402	0.0785459	-0.0139535	-0.0295146	0.0404686	0.0448757	0.0088509	0.000459871	-0.0464305	0.0277228	-0.0945559	0.00878596	-0.0711744	-0.02	-0.0207913	-0.0263814	-0.0289582	0.00278552
0.0139177	-0.00637755	-0.0131796	0.133034	0.0888472	0.0208559	0.0811859	0.0338801	0.172872	0.109998	0.0473588	0.0391543	0.200472	0.128802	0.105423	0.047011	0.0811391	-0.0151453	0.0586788	0.0655106	0.101266	0.14781	0.1341	0.145408	0.121975	0.127742	0.0807018	0.169444
0.134649	0.0686788	0.0250417	-0.120566	0.120621	-0.0494622	0.0938634	0.0253696	0.00566893	-0.0682091	-0.0330435	0.0195931	0.0117878	0.0586356	0.0569453	0.125277	-0.0081131	0.193849	0.0495245	0.00542495	0.0186782	0.0890182	0.00337838	0.0233871	0.0598578	-0.0160199	0.0146078	0.12114
-0.0447797	-0.126728	0.0488599	0.0358423	0.00514432	0.076925	-0.0231034	0.040207	0.100338	0.0897768	0.104317	0.0916483	0.0524272	0.00149776	-0.0845386	-0.0463054	0.0920242	-0.088993	0.115733	0.107914	0.0366714	0.11304	0.0016835	0.077256	0.0332223	0.0709318	0.0720027	0.152542
-0.0623582	-0.0529563	-0.0279503	0.0519031	0.00432988	0.109242	-0.0472963	0.000990919	0.0420082	-0.0874506	0.0374593	-0.0677049	-0.0156827	-0.0119593	0.00382776	0.00929752	-0.00561764	-0.00514139	0.0292093	-0.0551948	0.00952381	0.075	-0.0571429	0.0343434	-0.0791806	-0.00108628	-0.0104501	-0.0551471
-0.00900477	-0.118374	-0.0351438	0.0230263	-0.046648	0.0454568	-0.107801	-0.0396046	-0.150442	0.0777778	-0.0455259	-0.0363109	-0.15089	-0.0620265	-0.0619623	-0.0839304	-0.0291908	-0.0835487	-0.00195381	-0.0738832	-0.0309973	-0.0232558	0.00713012	-0.0693344	-0.0641629	-0.0228257	-0.0120664	-0.0642023
-0.0272372	-0.121911	0.057947	0.0787781	0.0662	0.0217372	-0.0492858	0.0216497	0.0902778	0.0231959	0.144737	0.0278837	0.0518764	0.0387108	-0.0558943	-0.0480447	0.116393	-0.0460526	0.0892104	0.157699	0.0848401	0.0282667	0.0725664	0.0891902	0.11987	-0.00333671	-0.0473259	0.035343
0.0316247	0.102253	-0.0234742	-0.0141592	-0.0165823	-0.156914	-0.0133786	-0.0635708	-0.0159236	-0.0680101	-0.0387931	0.0124622	-0.0577125	0.0434774	0.0947255	0.0504695	-0.0608174	0.126108	-0.0702098	-0.00320513	-0.108332	0.0781528	0.0313531	-0.044316	0.00874486	-0.157367	-0.00481026	0.13253
-0.114129	-0.0493616	0.0312513	0.0612258	-0.0128427	0.0294424	-0.0237275	-0.0603465	-0.0960086	0.0486486	0.104634	0.063722	-0.045657	-0.0342265	-0.0747312	-0.0189944	0.0342279	-0.12161	0.0222668	-0.0787781	0.00431344	-0.0751679	-0.0208	0.00403226	0.00454169	0.072848	0.00322062	-0.0407801
-0.082863	-0.00626821	0.0396257	-0.017094	0.0297974	0.0602639	0.0364583	0.0103215	0.0883055	0.0695876	-0.0473613	0.0238268	0.0548425	0.00616392	0.0042525	-0.0506834	-0.0035776	-0.0438247	0.130679	0.0663176	-0.0157503	0.0246712	-0.0277778	0.0291181	0.0295926	0.0333342	0.0417337	0.0961183
-0.109506	-0.0747733	-0.00373572	0.00724638	-0.0740741	0	-0.0326633	-0.0499433	0.00657895	-0.0228935	-0.00142045	0.00066383	-0.108407	0.00152968	0.0021164	0.0461908	0.0385996	-0.0791667	0.0226198	0.0180033	-0.0203613	-0.101983	-0.0168067	-0.0331707	-0.0491001	-0.0155328	-0.00924502	0.0151771
-0.0396314	-0.0428432	-0.011254	0.0143885	-0.00875	0.0211964	-0.0233766	-0.0119476	-0.0588235	0.076449	0.027027	-0.0285704	-0.0694789	-0.0244647	-0.00686463	-0.018922	0.0311145	-0.00565611	-0.00573429	-0.0289389	-0.00222836	0.0993721	0.0461538	-0.0484358	-0.0113354	-0.0546104	-0.0513196	-0.013289
0.0571836	0.0885028	-0.0366082	-0.0468085	0.0390921	-0.0443391	0.125885	0.0253932	0.0983796	-0.0469627	-0.0526316	-0.010261	0.117333	0.0188106	0.127592	0.0514319	-0.0720871	0.151308	-0.0123571	-0.0596026	0.01265	0.0143426	0.0179739	0.0307512	0.133759	0.0205378	0.0491803	0.043771
-0.00137986	0	0.0175228	0.00967143	-0.0315534	-0.104641	-0.0811012	0.0153298	-0.110643	0.0120192	0.0497076	0.0269535	-0.120525	0.00307597	-0.0565771	0.057254	0.010841	-0.0177866	0.0667222	-0.0809859	-0.0360041	-0.0848572	-0.0208668	-0.0401251	-0.0348317	-0.00754643	-0.034375	-0.033871
0.0596309	0.101871	0.0410229	0.0633752	0.0288221	-0.014335	-0.0359897	0.0603955	0.0296209	0.0332542	0.0473538	-0.0161507	0.0800543	0.0291408	0.0914551	0.00946372	0.0303839	0.109658	0.000780609	-0.0344828	0.0182927	-0.0973747	0.0229508	-0.0160755	-0.00349397	-0.0506971	-0.0906149	0.0133556
0.120316	0.0788789	-0.00817962	0.0589062	-0.0267966	-0.00223635	0.0146667	-0.0273817	-0.00805524	0.0896552	-0.0159574	-0.0287278	-0.0540201	-0.0342775	-0.0169421	-0.040625	0.0303559	-0.0888486	-0.00313	0.0615079	0.0217078	0.0684932	0.0192308	-0.00544837	0.0502337	-0.0373825	-0.00889964	-0.0790774
-0.0150281	0.00628931	-0.0457259	0.058245	0.0375469	0.00224136	0	-0.00675767	0.0556845	-0.0147679	0.0310811	-0.0316913	0.0531208	-0.0478385	0.0200272	-0.0456026	0.0303026	0.0288557	0.104236	-0.0280374	-0.014652	0.0336615	0.0518868	-0.00656825	-0.0678519	-0.00277521	0.0323161	-0.00894454
0.0715336	-0.00703	-0.0180688	-0.00865802	0.0120627	-0.00782721	0.0459921	-0.0102024	0.0769231	-0.0139203	0.00262123	-0.0225443	0.163934	-0.0145861	0.00685006	-0.059727	-0.0212419	-0.0232108	-0.00780356	-0.00769231	0.0371723	0.0340934	0.0284006	0.0463064	0.0477311	0	-0.0469539	0.0577617
0.0207823	-0.0157356	-0.00079872	-0.0580153	0.0238379	0.0124006	0.0464824	-0.10653	-0.00816327	-0.0032556	-0.0352941	-0.0156262	-0.0151679	-0.0378292	0.061678	0.0205687	-0.100167	0.10297	-0.00500829	-0.0290698	0.000717994	0.0854747	0.0232558	0.0210748	0.0227794	-0.00973557	0.0437956	0.0221843
-0.165058	-0.0975219	-0.0240192	0.000661192	0.00116414	0.0512247	-0.00960384	-0.00384553	-0.0545267	0.0315887	0.0365854	-0.0642468	-0.0143014	0.00171026	-0.0568127	0.0669828	0.0333947	-0.051167	-0.0531968	-0.0339321	0.0207748	0.0151866	0.09375	-0.0247678	0.0144782	-0.0351121	0.013986	0.00166945
0.0436495	-0.0106289	0.0500396	-0.0145599	-0.0385116	-0.0360178	-0.0363636	-0.0321744	-0.0435256	0.0359029	-0.0980392	0.0210016	-0.0758929	0.0563118	-0.0326087	-0.000555556	0.0296235	-0.00946074	-0.00607439	0.0413223	0.0112258	-0.0476124	0.0181818	-0.0116419	-0.00439204	0.0553141	-0.0603476	0.185
-0.0565918	0.00268433	0.0109375	0.0409682	0.0291699	0.00439759	0.0830189	0.0186163	0.00341297	0	0.0434783	0.0213595	0.0652174	0.0613888	-0.0571161	0.0344636	0.0191793	0.0124164	0.0779145	0.0694444	0.00832978	0.0457139	-0.00510204	0.0449679	0.0374859	0.03862	0.0770644	0.0857947
-0.018253	0.0312514	0.0224124	0.00387097	0.0728555	0.0404811	-0.0150987	-0.129243	-0.047619	0.0285424	-0.05	0.0457023	0.0578231	-0.0030432	0.0635551	0.0585707	-0.00256542	-0.0264151	0.0602446	-0.0111317	0.0550584	0.0396062	0.0153846	-0.00102295	0.0233793	0.0610882	0.0647361	-0.011658
0.0730307	-0.0216464	0.00982493	-0.00257069	-0.00328587	0.0630894	-0.0389151	0.0269848	-0.0654762	-0.0515363	0.0204678	0.0281481	-0.130761	-0.0610672	0.076564	-0.0137056	-0.0111493	0.0155039	-0.0180449	-0.0525328	-0.00913241	-0.0144484	-0.0353535	0.0420496	-0.0176521	0	-0.0352001	0.00393185
0.14976	0.00973593	-0.00823234	-0.0231959	0.0549451	-0.00692139	0.0331288	0.0233591	0.00764331	-0.0470204	-0.017192	0.00216023	-0.00986436	-0.00975835	0.0251518	0.0751415	0.00607002	0.00858779	-0.0197445	-0.0376238	0.00197393	-0.13201	0.11911	0.00492283	0.0126848	-0.0675842	-0.013267	-0.0313316
0.0925904	-0.0157756	-0.00603773	-0.0224274	-0.03125	-0.0219142	0.0700713	0.0057052	-0.0126422	-0.0482456	0.00728863	-0.0165337	-0.0323786	0.0246323	0.000846024	0.0234562	-0.0431023	0.037843	0.0437511	-0.0246914	-0.0275953	0.00462062	0.0245614	-0.028405	-0.0240081	-0.0228181	0.00168337	0.00943396
-0.0788295	-0.0195904	0.0326487	0.025641	0.0268817	0.0213839	0.0210877	0.0226964	0.112676	-0.0230415	-0.0665702	0.0445895	0.117117	0.0240375	-0.125106	-0.0664172	-0.0207217	-0.107566	-0.00598695	-0.0421941	-0.0385146	-0.103985	0.0753425	0.0141129	0.057754	-0.10989	0.0285208	0.0814419
0.0379723	-0.08447	0.0544118	-0.0302632	-0.0324607	-0.00896991	-0.188043	-0.0374493	-0.0586881	0.00235849	0.0403101	0.0125962	0.014977	-0.0375573	-0.137198	-0.012024	-0.0119596	-0.0183861	-0.0234323	0	-0.0646522	0.0341408	-0.0329087	0.0238569	-0.0616791	-0.00308785	-0.0587277	-0.0765432
-0.117989	-0.0277778	-0.041841	0.0407056	0.00541126	0.0191144	0.0174029	-0.00576275	-0.0330073	0.0152922	0.052161	-0.0843125	-0.0102157	-0.0227651	-0.18701	-0.0126775	0.0791442	-0.0478668	0.0671761	0.0220264	0.0818946	0.0610426	0.121844	0.0368932	0.0344828	-0.0294124	-0.0155952	0.0588235
-0.546737	-0.0346939	0.0647755	-0.0280323	0.00753498	0.0750234	0	0.0985502	-0.0644753	0.0567806	0.00283286	0.0467925	-0.0355505	0.0515796	-0.115702	-0.0318439	0.0215697	-0.0295082	0.0886297	0.0366379	0.0187489	-0.0046582	-0.0851272	0.0224719	0.050001	0.062203	-0.0352113	0.0113636
-0.103054	-0.0835078	-0.00341872	-0.0201207	0	0.0707056	-0.114474	0.0474928	-0.0243243	0.0142526	-0.0254237	-0.00792964	-0.0321046	0.0363927	-0.0264798	0.00106101	0.0177376	-0.0326577	-0.0277295	0	0.000682755	-0.025	0.0171123	0.0265582	-0.101191	0.0795785	0.00912117	-0.0848939
-0.0115216	-0.0703593	-0.0363501	0.0616017	-0.0128205	-0.0128627	-0.0594354	-0.0642326	0.0484765	0.0140558	0.0130435	-0.0465116	-0.259214	-0.0656472	-0.0864	-0.0577636	0.0207463	0.0151339	0.0576466	-0.035343	0.0047673	0.0112205	0.0126183	0.0285459	-0.0154519	-0.0792761	-0.0813717	0.00818554
-0.0522889	0.233251	0.0142349	-0.0554482	-0.138528	-0.0330142	-0.0300158	0.0699873	0	-0.0565049	0.0386266	0.00685854	0.0762852	-0.0539221	0.21366	-0.164229	0.102438	0.0252294	-0.0401624	0.00431034	-0.0257606	-0.0776518	0.0176532	-0.118822	-0.0246636	-0.0166164	-0.00984567	0.0365359
-0.0521506	0.111672	0.00421052	0.0307178	0.0854271	0.105121	0.140065	0.114467	-0.0752972	0.0824878	-0.0330579	-0.0113538	0.00924499	-0.0362708	0.038961	0.00471063	0.0464605	-0.139821	0.109385	0.0708155	0.057758	0.0704436	0.0561224	0.0846457	0.0747125	0.105991	0.111332	0.0770235
0.11004	0.00633338	-0.00838573	-0.0245044	0.00925926	-0.108944	0.04	0.00338545	0.12	0.0104384	0.014245	0.0114842	0.00916031	0.0698927	0.0347222	0.0750167	0.0148001	0.146944	-0.0598069	0.0260521	0.025	0.0962977	0.021256	0.0136131	0.0374327	-0.0527788	0.0357783	-0.0436364
-0.0962581	-0.0440633	0.0140944	0.0108622	-0.0561927	0.0547427	-0.0741758	0.0247469	-0.0752551	0.00929587	-0.0519663	0.00681424	-0.0953101	-0.184255	-0.179866	-0.0286604	-0.00694519	-0.0861678	0.00802476	0.0332031	-0.0263148	-0.0307352	-0.0491958	-0.0537152	-0.0783504	-0.0043984	0	0.0342205
-0.022545	0.0112888	0.0159822	0.0335796	-0.0267315	0.037198	-0.0845697	-0.0823274	0.0565517	-0.0736951	0.0192593	0.00676571	0.0401338	-0.0184798	0.0769231	0.0596536	0.0111893	0.0173697	0.0460479	0.0132325	-0.00197864	-0.0332373	0.0437811	0.0444639	-0.0581659	-0.0220916	0.0276339	0.00735294
-0.0132328	0.0520929	0.0191518	0.0123467	-0.0187266	-0.0275239	0.0210697	0.0275118	0.0300261	0.0530388	0.0436047	0.0141909	-0.00321543	0.0020931	0.0683891	-0.0466102	0.0138304	0	0.00217043	-0.0466418	0.0488771	0.075	0.0276454	0.0135884	0.00712685	-0.0195773	0.0672271	-0.0498783
-0.106982	-0.201591	-0.0261734	0.0224637	0.0508906	0.034307	-0.0365079	0.0617	0.0912548	0.053517	-0.0153203	-0.0220913	0.0516129	-0.0167031	-0.250356	-0.000634921	0.00341101	-0.106098	0.014105	-0.0156556	0.0579345	0.0465116	-0.0380334	0.0375335	-0.018869	0.127496	0.0913388	0.0345711
-0.0899329	0.0287929	-0.0544463	-0.0395471	0.0714286	-0.0837476	0.120264	-0.0328953	-0.0452962	-0.0707187	-0.0127298	-0.0180723	0.107362	0.0318459	0.136622	-0.0343075	-0.0142757	0.196453	0.0304804	-0.0477137	0.097619	-0.0222222	0.0549662	-0.004308	0.0865392	-0.0858318	-0.0216428	0.0928218
-0.0616704	-0.176534	0.00728863	0.0307179	-0.0779661	0.0515829	0.0676471	0.0124717	-0.0158151	-0.058948	0.0659026	-0.00920245	-0.0221607	-0.034977	-0.111853	-0.0473684	-0.0144825	-0.216648	0.00363342	0.0793319	-0.00542299	0.0610727	0.00182815	0.0216277	0.00442403	0.0849496	-0.00147729	-0.0407701
0.0525592	-0.0287581	0.00506628	0.0298045	-0.0416667	0.0154906	0.00550964	-0.137738	0.0383189	0.0728929	-0.0456989	-0.00154799	-0.0566572	-0.0980818	-0.0093985	-0.0165746	0.0132958	-0.0334789	-0.011377	0.0116054	-0.0163577	0.0963862	-0.0739051	0.0296345	-0.0627748	0.054945	0.101923	-0.0177096
-0.00830689	-0.0659509	0.00143988	0.0350975	-0.0191816	0.0635586	-0.00410959	0.0415587	0.0119048	0.0350301	0.0366197	0.0472856	0.0975976	0.0945641	-0.0872865	-0.0449438	0.0345306	-0.0783133	0.0271933	0.040153	0.0687361	0.0903663	0.0403941	0.0345395	0.0329012	0.00650904	0.0147432	0.0444712
0.113412	0.12824	-0.0467301	-0.0696005	-0.0495437	-0.0239036	0.0839065	0.0822942	0.0152941	-0.0379471	-0.0896739	-0.0370097	0.0437756	0.0410363	0.0623701	0.100735	-0.108144	-0.0445255	-0.124233	-0.0294118	-0.0435685	0.0324657	-0.106061	-0.0794913	-0.109213	0	-0.0330231	-0.0978136
0.0377853	0.0932334	-0.000752941	-0.0326097	0.00274348	-0.0816326	0.0824873	0.0230418	-0.01854	-0.0341151	-0.0104478	-0.00461184	0.0301442	0.0477182	0.00587084	0.00267201	-0.024701	0.04147	0.0081414	0.0189394	-0.0482638	-0.0206022	0.0275424	-0.0233147	-0.0204354	-0.106079	-0.0450842	-0.0790816
0.11998	0.123832	-0.0309446	-0.00264376	0.00136799	-0.0168886	-0.045721	-0.0281546	-0.00708383	-0.0165581	0.0165913	-0.016215	-0.109415	-0.0138619	0.0389105	0.157229	0.0107451	0.08867	0.0207575	-0.00371747	-0.00740831	-0.0620154	-0.0762887	0.0167979	-0.0612769	-0.0202601	-0.0643755	0.0360111
0.126618	0.0727651	-0.000623053	-0.0287597	-0.0299454	-0.0329113	0.0834398	-0.0121897	0.0311534	0.0257257	0.0278932	0.0235479	0.04	-0.00980098	0.110487	0.0591134	-0.0243283	-0.101056	0.0623296	-0.118806	-0.014558	-0.00506256	0.00821429	0.024	0.0579985	-0.0312575	0.0544343	0.0211765
-0.0691369	-0.0397271	0.0573566	0.0254367	0.0781884	0.112191	-0.00943396	-0.0146377	-0.00664207	0.0364146	0.056582	0.0131288	0.0243956	-0.0126536	-0.0640809	-0.0240042	0.0519234	-0.0721477	0.0621171	-0.00542005	0.0231149	0.0499415	0.0260361	0.00815217	0.0168037	0.0670899	0.0155452	0.0381232
-0.0247573	-0.0514647	0.0113208	0.0443948	-0.00710554	0.0100866	-0.0375458	0.0180944	-0.00724368	0.0273649	0.00808743	0.0479593	-0.0188801	0.0683555	-0.0036036	0.0238817	-0.0177559	-0.144665	-0.0527159	0.0160082	0.024688	-0.0148282	0.0196789	0.0107817	-0.00619696	-0.02972	-0.0146219	-0.00928168
-0.0349854	-0.0244664	-0.0202892	-0.0363914	-0.0107346	-0.0034619	-0.0106565	-0.0173991	-0.0203929	-0.0240053	-0.018647	0.000231134	-0.0596982	-0.0153814	-0.00542495	0.000870322	-0.0685702	-0.0443975	-0.0373816	0.0130741	0.00657895	-0.0488253	0.0155747	0.0433333	-0.0185002	0.0179084	0.0125203	-0.00997963
0.0263798	0.0392584	-0.00261842	0.012906	0.0208511	-0.0498387	-0.0661666	-0.0298944	-0.0246371	-0.116071	-0.000220946	-0.0229925	0.0174419	-0.0190569	-0.141818	-0.0843478	0.0263931	-0.0774336	-0.0126516	-0.0112508	-0.0165165	-0.0511463	0.0461744	0.00255591	-0.0427784	0.0305544	-0.046714	-0.0444353
0.0448704	-0.0356768	0.000596659	0.0285117	-0.0604419	-0.0133605	-0.0368692	-0.0553477	-0.0528686	-0.0432628	-0.0313812	0.0688269	-0.0530286	-0.059553	0.029661	-0.0037037	0.00252123	-0.114509	0.0678057	-0.0441767	0.00763359	-0.227376	-0.0135437	0.0210325	-0.0422563	0.0411045	0.0648571	0.0101184
-0.085887	-0.0957561	-0.00107335	-0.0358448	-0.121562	-0.0272236	-0.02716	-0.0139202	-0.00124044	-0.00199203	-0.0793977	0.0191414	0.0152064	-0.0684069	-0.0864198	-0.0897912	-0.0676469	-0.184833	-0.00566667	-0.017507	-0.00356506	0.0310611	-0.0146988	-0.0212235	-0.0667576	-0.0187688	0.0142116	-0.0524297
0.104029	0.0457241	-0.0298472	-0.0315956	0.0378788	-0.0344318	-0.00747417	0.0299193	-0.0192507	-0.0339321	-0.0681537	-0.0331126	0.0104612	0.018177	-0.0247748	-0.0302649	-0.0280508	0.106312	-0.0487764	-0.0598717	-0.0341682	-0.0732609	-0.0816393	-0.0682398	-0.0405948	-0.040459	0.00400356	-0.051507
0.0591639	0.0322247	-0.0370416	-0.0714519	-0.0211679	-0.0831549	-0.0673311	-0.0180031	0.0468552	-0.072314	0.0303191	-0.0294184	-0.0270588	-0.00321301	0.0461894	0.0302376	-0.00818634	-0.141141	-0.0114537	-0.0409401	-0.0365808	0.0906226	-0.0103534	-0.0176591	-0.0252826	-0.0382669	-0.0487373	-0.0362817
-0.00874205	-0.00446287	0.0172524	0.0227219	0.0390256	0.0195303	0.0591308	0.0135418	0.0209677	0.0211581	0.00542075	0.00497455	0.0290206	0.00178955	-0.0888512	-0.00775681	0.0387523	-0.157343	0.0427807	0.0529644	-0.019033	0.0404147	-0.00757576	0.022854	0.0510845	-0.0240633	0.0349325	0.0935039
-0.048635	0.023966	0.0365578	0.0448923	0.00478469	-0.0204551	-0.093722	0.0328872	-0.00671406	-0.04253	0.0775353	0.053298	-0.00846063	0.0225233	-0.100667	0.0141559	0.0505048	-0.0380083	0.0218803	0.00187688	0.0247918	-0.0410201	0.0336241	0.0207084	-0.064971	0.0610325	0.0121512	-0.0654815
0.043828	0.063692	0.0247243	0.0149057	0.0630952	-0.0197232	0.12568	0.0348269	-0.0248509	0.0343964	-0.0254944	0.0251366	-0.0163546	0.0195821	0.133621	0.0078125	0.0141025	0.187026	-0.0259284	0.0198576	0.0564161	-0.0645671	0.0506418	0.0049386	0.0377057	0.0444106	0.0393508	0.0474356
0.131057	0.122718	0.0408043	-0.0075594	0.0571109	-0.018597	0.0395604	0.0175002	0.0609582	0.044924	0.00244499	0.00970149	0.113012	0.0298343	0.152852	0.157623	-0.0613145	0.00755814	0.0259317	-0.0095518	0.0526792	0.0771429	0.0065272	0.0181963	0.0513858	-0.0277606	0.0320856	-0.00873563
0.0511518	-0.00732601	0.00681818	0.0498368	0.028178	0.0344547	0.0143763	0.0408224	-0.0057648	-0.0265543	0.0560976	0.0195333	0.0197012	0.00732686	0.0194591	0.0280357	0.0231635	-0.0201962	0.096083	0.0200297	0.0233018	0.0504925	0.0276023	0.0185233	0.0476448	0.024021	0.0404145	0.0459184
-0.0207612	0.0535793	-0.00462754	0.016791	0.0294663	0.0766024	0.0254273	0.031959	0.0059915	0.0136393	0.0108545	-0.0244408	0.0422505	0.0244641	0.008088	0.00660066	0.012243	0.133687	-0.0714722	-0.0265455	-0.00932695	-0.0308446	0.0467638	0.00409836	0.0186138	0.0123926	0.0260956	0.00133038
-0.0669135	-0.0372653	0.00986506	-0.00316004	-0.00460368	0.0216536	-0.0317073	-0.0522602	0.0441883	-0.0173003	-0.0105095	0.00212314	0.00122224	-0.00129178	-0.120347	-0.0288179	-0.00273142	-0.0353247	-0.0271382	0.0366081	0.00339271	-0.0409674	0.0316896	0.00612245	-0.0189687	0.0225123	0.025432	0.0403012
0.0116013	0.00101863	-0.0034808	0.0290418	0.0737985	-0.0121108	0.0375735	0.0150394	-0.0211592	0.0495544	0.0334796	0.0290254	0.0860631	0.107592	0.0908428	0.0575693	0.00925826	0.231556	-0.0620456	0.076036	0.0404903	0.124035	0.0292179	0.0940669	0.0608348	0.0611376	0.0545248	0.0483184
-0.0339889	0.0308184	-0.00732394	-0.0335884	-0.0646067	-0.0268197	-0.0147684	-0.0128041	-0.037594	-0.00248499	-0.06479	-0.0304715	-0.020607	-0.0478415	-0.0267559	-0.0104167	-0.0620156	-0.0358548	-0.0185652	0.0217683	-0.0350963	-0.00457875	-0.0780317	-0.0353418	-0.0368977	-0.0809823	-0.0305206	0.00101523
-0.0922679	-0.00183331	0.0309875	0.0297172	-0.01001	0.00157424	0.0164271	0.0264944	-0.00410156	-0.0124559	0.0384615	0.0408792	-0.0436113	-0.0312488	-0.0206186	-0.0353141	0.0236914	-0.105215	0.0424242	-0.0419535	0.0103562	-0.0533579	0.0426338	0.0128529	-0.013615	0.0199459	0.032963	0.00912779
-0.0300197	0.0189319	-0.0124408	0.0122828	-0.041456	0.0117914	-0.107475	-0.028699	-0.0149049	-0.0344755	-0.00828157	-0.00540651	0.0146	-0.00348081	0.0642105	0.032735	-0.027853	0.0329448	-0.000880902	0.0232638	0.00283333	0.000719145	-0.0231713	-0.0455408	-0.031118	0.0131104	-0.0433847	0.00341709
0.0144614	-0.0726567	-0.0133779	0.0265365	0.0337553	-0.0341853	0.00294251	-0.0301068	-0.0340434	-0.0470281	0.00255161	-0.0184615	-0.0341021	-0.0787044	-0.0916584	-0.0263292	0.0276829	-0.190383	0.0298007	-0.0471414	0.0157055	-0.00922563	0.00589147	-0.0331759	-0.0693083	-0.0205779	0.0206147	0.0402644
0.180084	0.0294557	0.000225989	-0.00826446	0.0255102	0.0104581	0.0340781	-0.00747277	0.00989283	-0.00411241	-0.0277649	-0.00783699	0	-0.00137551	0.0373866	-0.0141769	-0.0909092	0.121818	0.0666096	-0.0245614	-0.0535057	0.0781777	-0.122072	-0.0546202	0.0347701	0.00758101	-0.0332354	-0.0179087
-0.00379318	0.0254176	-0.00926344	-0.00794574	-0.000995025	0.0265919	-0.000436491	0.0496141	0.0153061	0.0461115	-0.026654	-0.0488678	-0.0265306	-0.00862449	0.0517845	0.015091	-0.0466676	0.0383576	0.00272917	-0.0143885	0.0135707	-0.0420545	-0.0105337	-0.033714	-0.00927844	0.0343953	-0.0131054	-0.00411765
-0.0502021	-0.0695467	-0.0111745	0.0181676	-0.0667331	0.0259031	-0.0395197	-0.00680371	-0.0301508	-0.00833333	0.00611247	-0.0029897	-0.0358491	-0.0365366	-0.0385895	-0.0842151	0.00388477	-0.102497	0.0166507	-0.030292	-0.0205526	-0.0154118	-0.0626331	0.0230726	-0.033156	-0.0340829	-0.0300231	-0.0232329
0.0555076	0.0835744	-0.0084179	0.0308903	-0.0134472	0.0455098	-0.0634235	0.0351836	0.108394	0.0389208	-0.0797084	-0.0265438	0.0676234	-0.00325015	0.00795848	0.0296028	-0.0250764	0.0266667	0.0188976	0.0398946	-0.0417936	0.118072	0.0463752	0.0313531	0.00418682	-0.0350681	-0.000595238	-0.0139085
-0.184469	-0.05746	-0.011513	-0.0024195	-0.0199048	-0.0195246	0.043932	-0.0160996	-0.00841436	-0.0532141	0.0583575	-0.00011409	-0.0230143	-0.026086	-0.00446275	-0.0182712	0.0431872	0.0316206	0.0162287	0.00506696	0.0115402	-0.00387931	0.017547	0.00533333	-0.00599494	-0.0138244	0.0700814	-0.177228
-0.0312388	-0.0192279	-0.00211765	-0.0126866	-0.0375276	0.0486732	0.0186003	0.0185461	0.0537432	-0.00494604	0.000499002	0.0443861	0.0329373	-0.0104175	0.00137931	0	0.00837217	0.0339354	0.0121673	0.0406914	-0.018595	-0.00259628	0.0204444	-0.0387268	0.0411751	-0.0590099	-0.00649351	0.0968944
0.0105761	0.0050152	-0.0367838	0.00831444	-0.0506881	-0.0049209	-0.0239671	-0.0490896	-0.0246958	0.00790782	0.00598504	-0.0124549	-0.0256307	0.00864884	0.0426997	0.00623524	0.0176611	0.0344097	-0.0455297	-0.00346021	0.0010984	0.0310108	0.0174216	0.000413907	0.00201719	0.0297946	-0.0112045	-0.0385051
-0.00204918	-0.00453652	0.0134639	0.0438531	0.0202948	0.0193622	-0.0149673	0.0069442	-0.0422018	0.0266756	0.0146257	0.0144928	-0.00372825	0.0152795	0.00924703	-0.00610271	0.0330746	-0.0680655	0.0275504	-0.0270833	0.0103319	0.0452434	-0.0333904	0.00648186	0.00452308	-0.0296326	0.0202077	0.01649
-0.0508214	-0.0475467	-0.0157005	-0.0152603	-0.0165759	0.0493626	-0.0244539	-0.00633878	-0.0116858	0.0598253	0.0117273	-0.00392585	0.035343	-0.049193	-0.0772251	-0.0166257	0.0133524	-0.0719385	0.0125632	0.0724483	-0.0171946	-0.0295974	-0.055093	0.00794738	-0.0452959	-0.0175531	-0.0235098	0.0199305
0.0441165	-0.0062201	0.00736196	-0.00911577	0.0154105	0.0153286	0.000243368	-0.0365837	-0.0232603	-0.000618047	-0.0111084	0.00832056	-0.0162651	0.0193069	0.0336879	0.026513	-0.0266359	0.0656805	0.0364654	0.00732113	0.0179558	0.0475092	-0.00524934	-0.0108755	-0.00314423	0.0327963	-0.00549763	-0.00817996
-0.0195353	-0.0844166	-0.0219245	-0.0301748	-0.0282191	-0.0350074	-0.0413625	-0.0262902	-0.0464378	0.00329829	-0.0644689	-0.014658	-0.0620535	-0.0367423	-0.0408233	-0.064664	-0.052401	-0.0932815	-0.00642336	-0.00792864	-0.0583446	-0.00990099	-0.0350547	-0.059923	-0.0423347	-0.0291482	-0.0468929	-0.0371134
-0.0636226	0.0092901	0.0271482	0.0552077	-0.0397755	0.000674069	-0.0543147	0.014	-0.0378772	0.0262996	-0.0036544	0.0104683	-0.117519	-0.0727486	-0.0675966	-0.0348174	0.01536	-0.113901	-0.0243902	-0.036963	-0.0182517	-0.027008	-0.151172	-0.0321637	-0.0387168	-0.0629705	-0.038	-0.0185582
-0.0218425	-0.0811046	-0.0264306	0.00359583	-0.106734	0.0047153	-0.0539452	-0.017753	-0.0482371	0.00500501	-0.000785958	-0.0161396	-0.107275	-0.183629	-0.0951285	-0.0324453	0.0158853	-0.032481	-0.0284639	-0.0186722	-0.066047	-0.0945537	-0.176254	-0.282477	-0.135959	-0.102632	-0.070894	-0.0758788
-0.0318062	-0.01701	-0.106849	-0.0610892	0.00142248	-0.0682754	-0.0757447	0.0441785	0.0745455	-0.0432271	-0.0553225	-0.101086	-0.00524862	-0.0701323	-0.0966511	0.0156417	-0.0470587	-0.102857	-0.0449543	-0.0584919	-0.0396019	0.053576	-0.0837989	-0.0610526	-0.0905802	0.0449947	0.0319982	-0.00472193
-0.0553191	-0.00422996	0.0900725	0.0574318	0.0693182	0.0421827	0.043585	0.0634598	0.0524535	-0.0403914	0.140716	0.0320592	0.0502638	0.00670366	-0.0610042	-0.0220464	0.0676675	-0.0525478	0.0858627	0.0228293	0.0566161	0.0103427	-0.0121951	0.059417	0.0679753	0.0483324	-0.0464007	0.0622035
0.0424324	0.12068	0.0473267	0.00631541	-0.0223167	-0.00193495	-0.0458824	-0.0146458	0.0271302	0.0013018	-0.00243309	0.062724	0.0145426	0.0382894	0.111444	0.0624528	0.00409823	0.264706	0.0179372	0.0376875	0.0164154	0.0108851	0.130247	0.0984127	-0.0660323	-0.00105993	0.060482	0.0918114
0.110535	0.00034459	0.0173425	-0.000896539	0.0559783	-0.0157774	0.034217	-0.0418423	0.0463706	-0.035753	0.00902439	-0.00562114	0.0675007	0.0235196	0.096223	0.035533	0.019679	0.0770764	0.00176211	0.0405501	0.0747588	0.00526582	-0.0368651	0.02158	0.125731	0.0742709	0.0334477	0.157955
0.0572763	0.0361695	-0.0127251	0.0583274	-0.0321668	0.0188447	0.052459	-0.0201121	-0.00822737	0.100674	0.0394005	0.00339175	-0.0246582	-0.0313304	0.0377358	0.0318627	-0.0384565	0.038248	0.00923483	-0.0376144	0.0149324	0.0350559	-0.0445138	-0.00490381	-0.0184508	0.033579	-0.0338174	-0.0151129
-0.0730899	-0.00864362	-0.0107004	-0.00695269	-0.00478596	-0.0158729	0.0113282	-0.018961	-0.0214932	-0.0075541	-0.01	0.00292958	-0.0332916	-0.0161719	-0.0442688	0.032019	-0.0301813	-0.0243613	-0.0228032	-0.0394366	-0.00800819	-0.00953771	0.00148368	0.0318423	-0.0125355	-0.0250822	-0.0186816	-0.0171383
0.0816327	0.0608652	-0.0317109	-0.00136612	0.0358002	0.07896	0.0182022	0.0201234	0.0385356	0.0141946	-0.0143293	-0.0213459	0.0758674	0.0498573	0.114971	0.0124287	0.00230006	0.090134	-0.01739	-0.0183284	0.0372665	0.0129049	0.0385185	0.0150625	0.0143621	0.0296482	0.00875274	-0.00243309
-0.0167389	0.0398293	0.0170094	0.00923393	0.0170235	0.00441961	0.0671067	-0.0332021	0.0311688	0.00040568	0.00238322	0.024337	-0.010349	-0.0234856	0.0526706	0.0444667	-0.0152959	0.0759777	-0.0255635	-0.000746826	0.0040724	-0.0022312	-0.056776	0.000723851	0.0566349	0.00737775	0.0364425	-0.0560976
0.0666766	0.0113999	-0.0761358	0.0149102	0.0461577	0.0182501	0.0335052	0.0080795	0.00305865	0.00304136	0.0266286	-0.0708282	0.144698	0.149118	0.0919662	0.00121888	0.00326261	0.0752856	0.0462589	0.0411061	0.0520054	0.0783964	0.061706	0.0750452	0.0657532	0.0576423	0.0466722	0.0335917
0.0684586	-0.02104	0.020535	0.0100167	0.00169697	-0.00673682	-0.015212	-0.0210409	0	-0.0234486	0.0166744	0.0276203	-0.0329297	-0.00511452	0.0283963	0.0115652	0.038085	-0.037663	0.060089	-0.0165111	0.00197053	-0.0178512	0.0225071	0.0168209	0.0268999	-0.00603108	-0.015197	-0.0177083
-0.0149371	-0.00568007	-0.00291236	-0.0361983	-0.106486	-0.0236743	-0.0744492	-0.0282502	-0.0209865	-0.0368454	-0.0047836	0.0146714	0.0191125	-0.0663852	0.00533417	-0.0189117	0.0216263	-0.00351229	-0.0016795	-0.0248175	-0.026336	0.0114746	-0.024798	-0.0254756	-0.0848508	-0.0242683	-0.0373604	-0.0222694
0.0707635	0.0353559	-0.00292087	-0.0478477	-0.00325027	0.00550739	0.0582763	0.0176963	-0.00567974	-0.0193424	-0.0537881	-0.00370156	0.0403104	0.0831231	0.028402	0.0484535	-0.022043	0.0443102	0.00266368	0.0112275	0.0151049	0.0289357	0.0542857	0.0263113	0.0578701	-0.005067	0.0548408	0.00542299
-0.0851553	0.0286311	-0.00213049	0.0167507	0.0407609	0.0401453	-0.0511892	0.00103481	0.0291137	0.011396	-0.0244315	-0.00568907	0.0360547	-0.0388335	0.030956	0.0140398	-0.14659	-0.0713597	-0.0079698	-0.0355292	0.0147937	-0.0387799	0.00433604	0.0395303	-0.0249985	-0.025001	-0.00219956	-0.0453074
0.0358476	-0.0247898	0.0408327	0.0533215	0.0738903	0.00576337	-0.0179837	-0.0239884	0.0229185	0.048104	0.01091	0.0339794	0.0264	-0.00673699	-0.0574036	0.000906544	0.0500269	-0.0597092	-0.00972516	-0.00805833	0.0180733	0.0906143	0.0366972	0.0192522	0.0334829	0.00427369	0.0420842	-0.0189831
0.0252999	-0.0151628	0.00769231	-0.00605449	-0.0255288	-0.0140798	0.00860155	0.0055109	0.00735165	-0.0252222	-0.0225656	0.0119706	-0.00604053	0.00339134	-0.0178014	-0.00403458	-0.020489	0	0.00725875	0.0239845	-0.0101323	-0.0141912	0.00937012	0.00889791	0.0417414	0.00496475	0.00480769	0.0129003
0.0456434	0.0348679	0.00890585	-0.0208122	-0.0179641	-0.0199657	0.0701513	0.0598386	-0.00278019	-0.0409332	-0.00376412	0.00122754	-0.00823368	0.122106	0.121463	0.0255456	-0.0119044	0.133628	-0.0172389	0.0275784	-0.0212334	0.0168848	0.057246	0.0188767	0.0535159	0.0503407	0.0172249	-0.0254719
-0.0764199	-0.00131272	-0.0254729	0.0181441	-0.0370935	0.0148291	-0.040874	0.000199662	-0.0284022	-0.0159222	0.0206549	-0.0259697	-0.0209528	-0.0808599	-0.0121917	-0.0483676	0.012908	-0.0438383	0.0424155	-0.0433824	-0.0340536	-0.0435324	-0.0670732	-0.0548216	-0.0359036	-0.0602466	-0.050047	-0.0546091
0.0482558	-0.0346137	-0.00621118	0.0132383	0.0205805	0.0141028	-0.0375235	-0.028027	0.0105811	0.0211236	-0.0103653	-0.00675134	-0.0207955	-0.00795792	-0.0390356	-0.0321898	-0.0144437	-0.0397351	0.00110345	0.0157571	-0.0443808	0.0520951	0.0235294	0.0226542	0.0212408	-0.030504	-0.0299069	-0.00148112
0.0495706	-0.0344932	0.0145833	-0.0316583	-0.0137022	-0.00814398	-0.0445558	-0.0151318	0.0404614	-0.00506162	0.0366584	0.0238479	-0.014433	0.0443396	0.0131422	-0.0533917	-0.0172403	0.0450928	0.0195646	-0.00189179	0.0350187	0.0118159	0.0446999	0.0639434	-0.0197189	0.0693218	0.0377705	0.076885
0.089405	-0.0423065	-0.0156571	-0.0259471	-0.0825688	0.0447205	-0.109298	-0.0531577	0.00460515	-0.0117231	-0.0101034	-0.0556993	0.0248954	-0.0207776	0.00176887	-0.0124827	0.0252613	-0.0705584	-0.00135135	0.00833965	-0.00940836	0.0211301	0.00488998	-0.0107797	-0.0790867	-0.00620715	-0.0354122	0.0126263
-0.01458	0.000163613	0.00391134	0.0131415	0.08	-0.0119706	0.0418848	-0.00153435	0.0229202	0.0326768	-0.00583232	-0.0115586	0.0308226	0.104709	-0.0120659	0.00543071	0.0172841	-0.0338613	0.0067659	0.0150376	0.0411872	0.0164817	0.0462287	0.0314972	0.00299445	0.0307645	0.0152968	0.0711857
-0.0432663	-0.0147227	0.0103896	0.00333041	-0.018254	0.0401405	-0.0562186	0.00175729	-0.00365145	0.0175553	0.00488878	-0.00723327	0.00039604	-0.00209042	-0.0381293	-0.0418141	0.00605507	-0.0339175	-0.00120968	-0.00925926	0.0132445	-0.0153938	0.044186	0.0024602	0.00477137	0.00763049	0.00301326	0.0156614
-0.00374905	-0.0190935	0.0539846	0.0429769	0.0563191	0.0280033	-0.0349418	0.0236781	0.0103282	0.00894569	-0.00705424	0.0188221	0.0306809	0.0133915	-0.0393311	-0.0446107	0.0172221	-0.0871855	0.000807428	0.00261682	0.0426766	0.00387164	0.000890869	0.0112603	0.040381	0.0456566	0.122772	-0.00250052
0.0201682	0.0714286	0.0402439	0.0371859	0.0255102	-0.00446358	0.12069	0.0265601	0.0384171	0.00844416	0.0262126	0.0271752	-0.0416747	-0.0272533	0.0267569	0.0773143	0.0356671	0.0564103	-0.0839048	0.00111857	0.0212536	-0.0083696	0.0932354	0.102784	0.123858	0.036208	0.0538709	0.0131606
0.0317003	0.0164297	0.0196952	0.0305233	0.0236318	-0.0331114	0.116923	-0.0189885	-0.00714513	-0.00397739	-0.0439246	0.0338826	-0.0314629	0.0152839	0.0492936	-0.00623229	-0.00428598	0.0570388	0.0726552	0.0391061	-0.0204048	-0.0126671	0.0356198	-0.0201942	0.055104	-0.0291872	0.000338524	-0.0447423
-0.0127933	-0.0341933	0.00574845	0.0133208	-0.0303767	0.0423309	-0.0264463	0.0127608	0.0163122	0.0229088	0.015231	0.0141414	0.00786261	0.0246632	-0.05386	0.0105473	-0.0629582	-0.0516648	0.0253147	0.0193548	0.0141079	0.0856631	-0.0638758	-0.0262915	0.00962863	0.0262556	0.000338409	0.0133823
-0.0561372	-0.0468297	-0.0203475	-0.00479431	-0.0716792	0.0238419	-0.0110357	-0.0411582	-0.0357199	0.0632833	-0.0113133	-0.021691	-0.00533771	-0.0534483	-0.0512334	-0.0262341	-0.021773	-0.0205811	-0.00774056	-0.0428973	-0.0531915	-0.054022	-0.0401008	-0.027137	-0.0374256	-0.0365189	-0.0537889	-0.0541001
0.0474849	0.0194158	0.0228705	0.0040404	0.00701944	0.00267449	0.0188841	0.00635173	-0.0280679	0.010628	-0.00223881	0.0147059	-0.00474716	-0.0129306	0.039	-0.00675937	0.00156529	0.0828183	0.0207128	0.00110213	-0.00380294	-0.0221343	0.048119	0.0362622	-0.00470767	0.00856568	0.0175188	0.0362531
0.00412111	-0.0523352	-0.0134611	-0.0190373	-0.0117962	0.00288908	-0.0176917	-0.0378674	0.00369375	0.0133843	-0.0408876	-0.0144928	0.026545	0.00960811	-0.0397818	-0.150204	-0.059722	-0.076484	0.0156806	0.0455046	0.0726184	-0.0032414	0.0225376	-0.00471063	0.0111995	-0.0110408	0.0145819	0.0536723
0.0178989	-0.0267389	-0.0379278	-0.019249	-0.13592	0.00332515	-0.0165809	-0.0640129	0.0025092	-0.0115094	0.013777	-0.0350679	-0.00606061	0.022492	-0.0608086	-0.0235671	0.00683182	-0.0723115	-0.00752465	-0.038259	-0.0168244	-0.0257833	-0.027551	-0.0283976	-0.0118119	0.00601142	0.00415584	-0.000824912
-0.0188162	-0.00179565	0.00600962	0.0189833	0.0317111	-0.0183335	0.0639535	-0.03335	-0.039713	0.055545	-0.0484615	0.0158265	-0.0140244	0.042301	0.0693703	0.0302285	0.0364947	-0.00932712	0.124052	0.040146	0.0284657	-0.000701262	-0.0946485	-0.0292276	0.0607555	-0.0108839	-0.0717365	0.0299278
-0.0232293	-0.0602626	-0.051374	-0.00678876	-0.0611686	0.0124884	-0.0617486	-0.0212494	-0.0234579	-0.0119349	-0.0226354	-0.00911714	-0.0319522	-0.0657483	-0.0671989	-0.0459456	-0.0327328	-0.0497646	0.000116293	-0.0101754	-0.0189585	-0.054386	0.0113584	-0.0265233	-0.0375572	-0.0664492	-0.0174624	-0.0406814
-0.0546336	-0.0692956	-0.011335	-0.0128755	0.00388979	0.0244447	0.00174723	0.0183901	-0.0393238	0.0356881	0.00771988	0.0132774	-0.0481261	-0.00564412	-0.0805991	-0.0940517	0.0219509	-0.0877565	0.0436047	0.0315491	0.0128832	0.00185529	-0.00573	-0.00824742	0.00268046	0.0342028	-0.00926451	-0.00167119
0.0569256	0.0837104	0.0193631	-0.0041868	-0.00387472	0.0109536	0.0563953	0.0268379	0.019448	0.00530129	0.0114911	0.0356322	0.0205817	0.0244624	0.106284	0.0814474	0.0137806	0.217998	-0.0209471	0.0450172	0.034455	-0.00555556	0.0207469	0.0328185	0.0459769	0.0201126	0.00667939	0.00878845
0.0333918	0.0250522	-0.0104974	-0.0224774	0.0567261	-0.00868999	0.03082	0.0356627	0.0501453	-0.0121287	-0.0146064	-0.0149834	0.0631302	0.0417924	0.0585554	0.0274973	0.0275429	0.056051	-0.011039	-0.0092075	-0.00202335	0.0130354	0.019196	-0.00359454	0.00697662	0.0111701	0.024455	-0.112217
-0.0238243	-0.0138863	0.0161657	0.0157155	0	-0.0231598	0.00907635	0.0259418	-0.0394464	0	-0.0258029	0.00394366	-0.104742	-0.0356147	-0.050679	-0.0159858	-0.0293807	-0.000603136	0.0178366	0.00431464	-0.00226138	-0.00735294	-0.0394416	-0.0025974	-0.0177824	0.00823259	-0.00166543	0.0264019
-0.0513623	-0.0720991	-0.0285856	-0.021987	-0.0763804	-0.00736632	-0.0830688	-0.0303445	-0.0426873	-0.0386121	-0.0580445	-0.0289562	-0.0667895	-0.044987	-0.0711793	-0.0600481	-0.0224818	-0.074834	0.0217072	-0.0251157	-0.0273544	-0.0359259	-0.0343714	-0.0422454	-0.0338584	-0.0406097	-0.0389249	-0.0525837
-0.0623931	0.0687981	0.00127943	-0.0174854	-0.00531385	0.00326173	-0.0225043	-0.0118547	0.0611477	-0.00555247	0.0574334	-0.00196486	-0.0140671	-0.0231117	-0.20849	-0.0167712	-0.0166618	0.00913242	0.0516764	0.0274576	0.0124548	-0.0341913	0.0253225	0.0436556	-0.0355343	-0.000447947	-0.0254581	-0.0189813
-0.0437985	0.0541462	0.0230003	-0.0262712	0.0186978	0.0526906	0.0472255	0.00455941	0.0338652	0.0282896	0.019802	0.0272148	-0.0362954	-0.020477	0.0707167	0.00442708	-0.017127	-0.0258565	-0.0109428	-0.0161663	0.00873016	0.0413683	0.0251631	0.00564481	-0.0360824	0.00201667	-0.0492777	0.00220426
-0.159158	-0.0272989	-0.000749438	-0.0577894	-0.0298263	-0.00532481	-0.0648253	-0.0518261	-0.0439033	0.0307692	-0.0493759	-0.0165727	-0.0475325	-0.117508	-0.143174	-0.096448	-0.0725129	-0.0670206	-0.0423404	-0.0221328	-0.0234461	-0.0278839	-0.0286364	-0.04289	-0.0287963	-0.036001	-0.0101998	-0.0281036
-0.0121595	-0.0276957	0.01625	-0.0670608	-0.0388514	-0.0360814	-0.0548523	-0.0367766	-0.0242152	-0.0105356	-0.0107966	0.0157056	-0.0305427	-0.0336847	-0.0926022	-0.0301291	-0.0151506	-0.06899	0.0258831	-0.0363512	0.026426	0.0726916	0.043519	-0.00270677	0.000270974	0.0313141	0.00946372	-0.0475233
0.0556376	0.00493733	-0.00713407	0.0609901	0.0344464	0.00355437	0.0293367	0.00810655	0.0220588	0.016504	0.0150442	-0.00586907	0.0379747	0.0348589	0.054732	0.0547337	-0.0192827	0.0443086	0.0109367	-0.00711744	0.0137363	0.0395604	-0.0112108	0.0268396	-0.00296452	0.0148454	-0.003125	-0.0385428
0.0122046	-0.021164	-0.114222	-0.0854797	-0.0400951	-0.089098	-0.0681537	-0.0881973	-0.0388489	-0.0921788	-0.163615	-0.0832198	-0.186992	-0.0536874	0.0335135	-0.00420757	-0.0441325	0.0563277	-0.0109254	-0.0483871	-0.0794425	-0.0768147	-0.0984127	-0.0844347	-0.0908117	-0.0680413	-0.0555904	-0.108182
-0.181553	-0.105985	-0.153287	-0.132041	-0.0916814	-0.0543135	-0.18484	-0.18492	-0.165419	-0.1175	-0.0993746	-0.139071	-0.064	-0.115682	-0.0449791	-0.0352113	-0.124507	-0.101108	-0.107212	-0.122411	-0.0831861	-0.0927481	-0.0309356	-0.0376905	-0.138824	-0.124376	-0.100907	-0.159483
0.00675612	0.0418916	0.200198	0.205267	0.186672	0.120648	0.0236542	0.0621276	0.110538	0.077141	0.190201	0.0699079	0.103276	0.0911936	0.0345016	0.0391241	0.211195	0.0254237	0.0572538	0.0643777	0.162018	0.0696172	0.0908383	0.168333	0.156025	0.193644	0.129707	0.105861
-0.0685991	-0.0882902	-0.105423	-0.0226297	-0.0706076	0.00252236	-0.109562	-0.00920069	-0.0793459	-0.0216468	-0.0356564	-0.0849691	-0.112976	-0.177519	-0.159344	-0.0729137	-0.0602547	-0.146506	-0.0575952	-0.0387097	-0.0786357	-0.136481	-0.0813704	-0.0998573	-0.0934594	-0.133104	-0.119826	-0.057635
0.07145	0.101841	0.0993846	0.0894212	0.139576	0.0389982	0.13915	-0.0016581	0.0616228	0.0506617	0.104538	0.102703	-0.0283843	-0.00280534	0.103904	0.087589	0.125383	0.180458	0.0865595	-0.0385906	0.076521	-0.0259624	0.048951	0.0847861	0.16864	0.112598	0.0945545	0.058348
0.0660316	0.0728286	0.0400224	0.0241847	0.019845	0.00440286	0.0687353	0.115945	0.129725	0.0175162	0.0368229	0.0242505	0.0872659	0.170062	0.110097	0.149366	0.000195852	0.0976883	0.00560224	0.0737347	0.0292128	0.018948	-0.0493827	-0.0758218	0.0605977	-0.0235915	0.0106287	0.0418466
-0.0281234	0.00192308	-0.0131862	-0.00339893	-0.0249316	-0.00931507	-0.0264609	-0.0354268	-0.0235875	0.0253385	0.0140886	0.0286197	0.168791	0.00120522	-0.0683453	-0.0372166	0.0275067	-0.015625	0.00690808	-0.026412	-0.0158546	0.0532354	-0.0418182	-0.0534303	0.011163	-0.0016913	0.0098456	0.0130698
-0.0502118	-0.0579655	-0.0332697	-0.0251301	-0.059869	-0.0193584	-0.00339751	-0.0432098	0.00149813	-0.0379174	-0.042547	-0.0308587	-0.0294724	-0.0593918	-0.0805295	-0.0508688	-0.0408205	-0.0462388	-0.0223526	-0.00834725	-0.0180747	-0.0592593	0.00487937	-0.00818303	-0.0522983	-0.0244419	-0.0330157	-0.0427942
-0.0258162	-0.00774246	-0.0409027	0.0163874	-0.0454395	0.0248167	-0.106439	-0.037098	-0.00373972	-0.0127451	-0.0743652	-0.0343208	0.0100213	0.0140323	-0.0353929	-0.0116742	-0.0221688	-0.0622287	0.00101868	-0.0972222	-0.00712285	-0.0516535	0.00755328	-0.00437784	-0.0332804	-0.0126525	-0.0119157	0.00460224
0.0090608	-0.0188912	0.0117647	-0.00543478	-0.0305768	0.0236654	-0.0796948	0.0388637	0.0275901	0.00655412	-0.0137165	0	0.0228503	-0.00502913	-0.0236318	-0.0292617	-0.0119431	-0.00231481	0.0456807	0.0111888	-0.0403031	0.0307695	-0.00321285	0.011331	-0.000573496	-0.00100507	-0.0565863	0.0454843
0.0241383	-0.0533696	-0.0488372	-0.0373406	-0.0537634	-0.0243011	-0.113312	-0.0419223	-0.0392694	-0.0726125	-0.0516556	-0.0582432	-0.121693	-0.0474128	-0.0998726	-0.123756	-0.0729361	-0.0750193	-0.0290874	-0.162748	-0.0131866	0.00214169	-0.0491539	-0.0399666	-0.102469	-0.0347097	-0.074238	-0.056338
-0.0235693	-0.0329427	-0.0250611	0.0232734	-0.0662879	-0.0149879	-0.0135065	-0.0764071	-0.0638783	0.0204255	0.0132682	-0.00631367	-0.126506	0.00464707	-0.0171243	-0.0798485	0.0101641	-0.123746	-0.0286223	-0.027533	-0.0640054	0.0208038	-0.0358757	-0.0160251	-0.00287519	-0.0601875	-0.0116835	-0.0474295
-0.0503041	0.00708733	0.0404389	0.0484467	-0.0689655	-0.00503468	-0.116904	0.180759	0.0225426	0.045246	-0.0248105	0.0180505	-0.0724138	-0.0660499	-0.0050396	-0.0248671	-0.0345634	-0.133588	0.0347397	-0.0118913	0.00827498	-0.0745716	-0.0512745	-0.0908125	-0.146889	0.0341019	-0.0357335	-0.0463092
0.0725905	0.118956	0.0524254	0.0199295	0.0610022	0.0265377	0.00655933	0.0712965	0.0754717	0.0482745	0.0929329	0.0304965	0.0966543	0.137199	0.0926194	0.115371	0.123951	0.10022	0.0498615	0.0297994	0.0908189	0.0655656	-0.0407659	0.0445872	0.16917	0.059249	-0.00501532	0.115736
-0.014218	0.0653277	0.0306327	0.056718	0.11499	0.00985869	0.200829	0.0279439	0.0415512	-0.0865842	0.0394439	0.024501	0.124294	0.0808448	0.0231788	0.191265	0.0312498	0.0960961	0.0482322	0.0183639	0.0665564	0.0695162	-0.022537	0.185461	0.107397	0.0680843	0.201624	0.125654
0.0721154	-0.0106646	-0.0377778	-0.0628375	-0.0331492	-0.0698557	0.0483473	0.0540933	-0.00585106	-0.043125	-0.0183515	-0.0114201	0.0100503	0	0.0880259	0.0133686	0.0602153	-0.00456621	-0.037052	0.0010929	-0.0281395	0.0256829	-0.0454545	-0.0573899	-0.0055163	-0.0379138	-0.0568632	-0.0270349
0.0819731	0.0798845	-0.01097	0.0251441	0.00952381	0.00874636	0.0357647	0.042808	-0.0467273	-0.00500762	0.015526	-0.0766513	-0.0975124	0.0385506	0.116597	0.0775862	-0.0101429	0.129358	-0.0233166	0.00600437	0.0233708	0.0137017	0.0238095	0.0458716	0.0957649	0.0265995	0.0590561	-0.00328653
-0.102371	-0.0399287	-0.0113835	0.0219724	-0.0864151	-0.00289017	-0.0722399	-0.0436	-0.00841908	-0.0249453	0.0340094	-0.0111863	-0.0356487	-0.0376698	-0.0761854	-0.0631515	0.0251487	-0.0121852	-0.0580238	-0.0727075	-0.0151208	-0.0952405	0.0525784	-0.0285486	-0.0634151	-0.0117567	-0.0328978	-0.0359712
0.0323206	0.0369476	0.0324771	-0.0153333	-0.0251962	-0.00115942	0.0719882	0.0295915	0.0128302	0.0305206	-0.0066385	0.00922894	0.089939	0.054116	0.0697809	0.0244534	0.0278034	0.143914	0.0565973	0.0386191	0.00902184	0.0571802	-0.00992635	0.0109998	0.0452346	0.0196658	0.0764777	0.0665423
0.0203954	0.0426141	-0.0105805	-0.00744753	0.135593	-0.00591991	0.13979	0.0616283	0.00260805	-0.0176394	-0.0397934	-0.000737463	-0.11014	0.0726368	0.104043	0.0886588	0.066301	0.0704529	-0.177692	0.0270423	0.00901961	-0.0158977	0.0831177	0.0524521	0.0718557	0.0404754	0.0909906	0.045481
-0.0494433	-0.00927357	-0.000578035	-0.0501364	0.0149254	-0.0331621	0.0108216	0.00853519	0.0104051	0.00199512	-0.00980702	-0.0160886	0.0400786	-0.0127303	0.027832	0.012761	-0.00596873	0.0114842	0.00261609	0.0279759	-0.00233191	0.0444249	0.0182144	-0.0249961	-0.0192973	0.00686529	0.0110929	0.00390407
-0.0283132	-0.0721096	-0.00202429	-0.00251346	-0.0625	0.0432367	-0.0777161	-0.0737594	-0.0465245	-0.00221239	-0.00223642	0.00990099	-0.0272006	-0.130994	-0.160095	-0.0883162	-0.0200158	-0.103645	0.0558382	-0.0715048	-0.0335021	-0.064224	-0.0498534	-0.0409875	-0.0523073	-0.0336354	-0.0857375	-0.0394444
0.0067388	0.0177471	0.0391191	0.000359971	0.0364706	0.0193332	0.0662081	0.0428175	0.00173578	0.013969	-0.00576369	0.0167855	0.0372816	0.00178034	0.030543	0.0255057	-0.00425506	0.0148148	0.0218708	-0.00114943	-0.00322451	0.0153719	-0.0148148	0.0285479	0.00601167	0.0425675	0.0284444	0.0225564
-0.0242293	-0.00881057	-0.00306748	-0.0194315	-0.0264851	-0.00408859	-0.00362903	-0.00100022	-0.0452445	-0.0293024	0.00383575	-0.0245435	-0.0846125	-0.0148118	-0.0554336	-0.0166626	-0.0316249	-0.0189781	0.0123337	-0.105293	-0.000727861	0.00159169	0.0272556	-0.0117119	0.0024449	-0.0356409	0.00151253	-0.0376131
-0.0289855	-0.0231481	-0.027972	-0.013211	-0.0478041	-0.0181321	-0.029138	-0.0230589	0.0211736	-0.0198243	-0.011521	-0.00179721	-0.0314928	-0.0354807	-0.0842533	-0.0499626	0.00282374	-0.0349702	-0.00143335	0.0128617	-0.00493687	0.00496614	0.00335468	-0.0025974	-0.0338666	-0.0102928	-0.018986	0.000293858
0.059005	0.0382938	0.0469065	0.0663816	0.0632653	0.0202091	0.166319	0.130581	-0.00888626	0.0324063	0.0386238	0.0487622	-0.0785473	0.137786	0.0901015	0.0962623	0.0540394	0.0948342	0.00956938	0.0571429	0.0344856	0.0283019	0.037386	0.0579427	0.0681437	0.0567241	0.0644381	0.0769683
-0.018134	0.0295782	-0.0351842	-0.0228422	-0.015739	-0.0187842	-0.0250179	-0.0776034	0.0217175	0.0186999	-0.034375	-0.0246066	0.00641613	0.00273776	0.0116414	0.0468956	-0.00133571	0.0760563	-0.0207346	0.0408408	-0.00511046	0.0288336	0.00498096	-0.0132308	0.0118139	-0.02192	-0.0144628	-0.025641
-0.0362679	-0.0874268	-0.0108262	-0.0223055	-0.0296412	0.00986193	-0.039956	-0.0528902	-0.025546	-0.0144231	-0.0278317	-0.00102669	0.0214026	-0.027325	-0.0598389	-0.0709633	-0.0244142	-0.0752618	0.0204477	-0.108482	-0.00173858	-0.0435329	-0.0294461	0.0243218	-0.0417745	-0.0359013	-0.0136268	-0.0453527
0.00218449	-0.0445006	-0.0835253	-0.0476364	-0.0735531	-0.045841	-0.110729	-0.0792195	-0.0574345	-0.0733925	-0.00765646	-0.0919101	-0.0815872	-0.0589866	-0.0281518	-0.0354244	-0.112787	-0.029724	-0.0214608	-0.0485437	-0.00981634	-0.0330658	-0.0802043	-0.043379	-0.0950456	-0.0877621	-0.0807651	-0.0809384
0.0374517	-0.0124059	0.0883092	0.0222307	0.0260304	0.0321493	0.0124517	0.0925228	0.0205945	-0.0392438	0.0207984	0.061439	0.0378641	0.0417915	-0.00692695	-0.00306044	0.0792123	-0.0167761	0.0422877	-0.0122449	-0.000719539	0.0139945	0.0160026	0.0318218	0.0682229	-0.00779792	0.0231214	0.0389279
-0.0211059	-0.0242998	-0.0294542	-0.024372	-0.043129	-0.00991601	-0.0627651	-0.0358883	-0.0218431	-0.00224159	-0.0282616	-0.0108149	0.00935454	-0.0567371	-0.0317058	-0.00345357	-0.0261362	-0.0244807	-0.00488259	-0.0564738	-0.0105608	-0.0187821	-0.027001	-0.0134156	-0.0596642	-0.0317099	-0.0377401	-0.0715602
0.0223415	0.0194175	-0.00505802	-0.00557264	-0.00662837	-0.0137858	-0.0113122	0	0.0452999	0.0184723	-0.0341562	-0.0186326	-0.010658	0.016409	0.0576293	-0.00590425	-0.00900805	0.0403042	-0.0656542	-0.00583942	0.0114822	0.0415321	-0.00396432	-0.0317287	-0.0125096	0.00378907	0.0157351	-0.0191862
0.00477145	-0.00331263	0.0167464	0.0131401	0.0418149	-0.00967742	0.020595	-0.0506155	-0.0307223	-0.0240196	0.00420168	0.01067	0.0388759	-0.00717851	0.0241486	0.0143318	-0.0268974	0.0540936	0.00337584	-0.0256975	-0.000559597	0.00287107	-0.055058	-0.0372881	-0.00512789	-0.00593177	0.0591908	0.00303541
-0.00617343	-0.0220191	0.0135294	0	0.0204953	-0.0249729	0.0246637	-0.0180557	0.00314861	-0.0153189	0.0240586	0.00201832	0.041028	0.0114405	0.00725514	-0.0156568	0.000571991	-0.0485437	0.0446106	-0.00602864	-0.00207967	0.0311556	-0.048438	-0.0308518	0.00545914	-0.0100357	0.0277232	0.0457297
-0.0191131	-0.0250637	-0.00319211	0.0324242	-0.0125523	-0.0127444	-0.0617068	-0.0591765	-0.0138104	-0.0545779	-0.00238338	-0.00991633	-0.0506713	-0.0964251	-0.0456182	-0.0210785	-0.0247668	-0.0517493	-0.000238578	-0.0523124	-0.0246874	0.0126307	-0.0586499	-0.0316609	-0.0386025	-0.0282175	-0.0486406	-0.0327974
0.0445246	0.129847	0.0203785	0.0417513	0.113136	0.0715629	0.0522388	0.099234	0.102695	0.105746	0.0136519	0.0126761	0.0903285	0.120549	0.135849	0.0892999	0.019732	0.0860876	0.0343634	0.096	0.0642669	0.0909676	0.0540752	0.0895122	0.118569	0.0910607	0.121456	0.0854388
-0.0426266	-0.0246818	0.00741797	0.00638411	0.0175105	0.0240936	0.0474291	-0.004166	0.010583	-0.0019517	0.0434343	0.00417246	0.0200837	0.0229328	-0.0127353	-0.00254669	0.0469344	-0.0438783	0.0301073	0.0240876	0.00833977	0.0104713	0.00483271	0.0083634	0.0193497	0.0335932	0.00995421	0.00918836
-0.0159782	-0.0427046	-0.0101954	0.0197357	-0.0460157	0.0170169	0.00338553	-0.0139479	-0.00932978	-0.0105109	0.00548564	-0.00507849	-0.000820345	-0.0218421	-0.0869321	-0.0464438	0.00237801	-0.0392302	0.0265398	0.0306486	-0.00421198	-0.0132336	-0.072882	-0.060335	-0.0858326	-0.0285012	-0.0301597	-0.0349014
0.0247525	0.0396943	0.00286123	-0.00933126	0.0886275	0.00404267	0.0814003	0.000849151	0.0440131	0.0301383	0.0430039	-0.00386698	0.0808703	0.0423016	0.0657248	0.0260105	0.0374236	0.0454545	0.00829061	0.0926694	0.019457	0	0.0933759	0.0574593	0.0764375	0.042462	0.050813	0.0610063
-0.0628019	-0.0167256	-0.00513552	0.00784929	0	0.00603959	0.0351014	-0.0186529	-0.00276141	0.0170264	-0.0116923	-0.00745342	0.00835549	0.0259311	-0.010951	-0.0049708	-0.00281666	-0.0073692	0.0185005	-0.00632911	0.00512975	0.035597	-0.00547445	0.0220949	-0.00447444	-0.00518412	0.0375242	0.0225252
-0.0323711	0.0185859	0	-0.041883	0.0144092	-0.00578099	0.0342879	-0.0446452	0.0149529	-0.0542325	-0.0161893	0.0118899	0.0346516	0.0137376	0.0868298	0.041089	0.00511786	0.0348924	-0.0490758	0.0197452	-0.0255929	-0.0261106	-0.0172477	-0.0241793	0.0241506	0.00421854	-0.033557	0.0202899
0.0547624	0.0210234	0.0154861	0.0298049	0.0482955	0.0140892	0.0495446	0.11818	0.0201892	0.00548492	-0.028481	-0.0136054	0.0160175	0	0.00536193	0.0211132	0.00421256	0.0746055	0.0146336	0.0574641	-0.0233382	0.0406788	0.0224048	0.00541516	0.0279696	0.0311329	0.0181327	0.0252841
0.160909	0.004662	0.00112962	-0.00964743	-0.023374	-0.00606462	0.0538008	0.00269571	-0.00909253	0.00495909	0.0394137	0.0529781	0.0361877	0.00216977	0.0144	0.0164474	0.0307699	0.0273031	0.027634	0.0330774	-0.015694	-0.0225905	0.00876552	0.0146891	0.0218729	0.0256421	-0.00189466	-0.0435024
0.153485	0.0135344	0.00282087	-0.0053135	0.00485605	-0.0139783	0.0191041	0.00833843	0.0201511	0.0930175	0.0419931	0.0159274	0.0401107	0.029741	0.0509989	0.0286639	0.000679174	0.0832413	0.00932076	0.0457404	-0.00288438	0.0325912	0.0796524	0.0752775	0.0550774	0.0196245	0.0298026	-0.0144844
-0.0247416	-0.0537963	-0.014346	-0.0272436	-0.0490162	0.0129388	-0.0168067	-0.046668	-0.0746032	-0.00428894	-0.043609	-0.0284249	-0.0668218	-0.0640716	-0.066033	-0.0286517	-0.0398309	-0.0437912	0.000955313	-0.00710771	-0.00377662	-0.0403895	-0.0251509	-0.0038893	-0.0180602	-0.0547638	-0.0506912	-0.0241035
0.0121432	-0.0233871	0.0268265	-0.0281896	0.00326679	-0.0025547	0.0157791	0.027131	-0.0089575	0.00181365	0.00251572	0.031971	0.0879943	0.0235681	0.00749866	-0.0137652	-0.0211837	-0.0156838	0.0125133	-0.0198238	-0.00387159	-0.00821893	0.0316477	-0.00810933	0.00755844	-0.00630584	-0.00970874	0.0204819
-0.0475317	0.0172998	0.0166759	0.00244867	0.0492041	0.0169265	0.0977346	0.0487504	0.00884615	0.0364336	-0.0272898	0.0533392	0.0687623	0.100325	0.0834662	0.0242787	0.00505135	0.0707457	-0.0119397	0.0617978	0.0121457	0.0796605	0.0656886	0.0508706	0.0597654	0.0397675	0.0231373	0.0867769
-0.0377888	-0.036081	0.0240569	-0.00939496	0.0393103	-0.00821288	-0.00471698	0.0109039	0.0253526	0.0233624	0.069655	0.0212264	-0.00275735	0.0124576	0.0632974	-0.0610329	0.0461134	0.0255952	0.0297859	0.104233	0.00968	-0.012321	0.0378598	-0.00244921	0.00920013	0.00586604	0.0390954	-0.0301467
0.0881347	0.0690526	0.0226909	0.0185888	0.0398142	0.0202054	0.0648697	0.0236335	0.0271426	0.0283764	0.0431112	0.0180682	0.058679	0.0172271	0.00922935	0.0304878	0.0428827	0.0434127	0.0602162	0.0637278	0.0338325	-0.00506512	0.0976786	0.0616696	0.042555	0.0305563	0.0676872	0.0646878
0.0432184	0.0153604	-0.0357609	-0.00651769	-0.0469049	-0.00974026	-0.0584145	0.0198228	-0.0273303	-0.030083	0.0225434	-0.0176141	-0.0737086	-0.0391906	-0.0690444	-0.0156213	0.021545	-0.0410502	-0.0227184	0.00765766	-0.00697425	0.00672	-0.0535567	-0.0367297	-0.0551704	-0.0525123	-0.0212472	-0.0341925
0	-0.00543057	-0.0278831	-0.0309278	-0.0398393	-0.0253552	0.00974889	-0.0292812	-0.00130257	-0.00727273	-0.0347654	-0.0192882	0.037594	-0.00553687	0.0221022	-0.00817504	-0.0251155	-0.0261021	-0.00158951	-0.0138578	-0.00455352	-0.0339536	-0.00406268	0.000282446	-0.00759523	-0.00525584	-0.0176491	-0.00571895
0.0425297	0.0694228	0.00389864	0.0247582	0.0205718	0.0180534	0.0260386	0.0152095	0.0536613	-0.0314587	0.00732064	0.0152355	0.0196256	0.0420272	0.100865	0.0435152	0.0221295	0.0851697	0.0344279	0.038078	0.00883858	0.00729862	0.0201049	0.0241423	0.0420949	0.0124885	0.0134747	0.00903862
0.0014796	-0.000729395	-0.0208044	0.0117025	-0.0420225	-0.0269854	0.0635871	-0.0636685	0.00176835	-0.0149055	-0.0162791	-0.0151432	-0.0115487	0.0354716	0.0484962	-0.00778255	-0.00226201	0.021405	-0.0409773	-0.0427948	-0.00891485	-0.00334076	-0.0122822	0.00137855	0.0420017	0.000474403	0.0260592	-0.017101
0.0356691	-0.049635	0.00226629	-0.0414179	-0.0313837	0.00928232	-0.0769437	-0.0728006	-0.0121801	0.0162602	-0.0384161	-0.00124671	-0.0368484	-0.0422368	0.00166528	-0.034184	-0.031254	-0.0365395	0.0529589	-0.0479015	0.0573046	-0.0484171	-0.0644881	0.0152808	-0.0207042	-0.00426761	0.128542	-0.0289975
0.018477	0.0218894	0.0104579	0.00155703	0.0445508	-0.00953342	0.0307871	0.0347989	0.00357398	-0.00822222	0.00737554	0.00665742	-0.0124417	0.0734957	0.0290939	0.000484848	-0.052825	0.0641383	0.0415317	0.0186871	0.0339567	0.0172211	0.012983	0.0394576	0.0123696	0.0569047	-0.00336803	0.0125142
0.0104716	-0.0161593	-0.00391608	-0.016712	0.00387734	-0.00532216	-0.0495914	-0.00389228	-0.00587607	0.00582568	0.00884686	-0.0263158	-0.0251969	0.00912636	0.0149435	-0.0170826	-0.0446535	0.00943396	-0.0415219	0.0620884	-0.00610016	-0.0261639	-0.0167836	-0.0117402	-0.0297695	-0.018471	0.030722	-0.0199438
-0.0730693	-0.0217723	0.0255546	0.0213439	-0.00702247	0.0145719	-0.0151201	-0.0178561	0.0334945	-0.0060147	-0.00483822	0.0358002	0.0562197	-0.0027136	-0.0489455	-0.00135585	0.0168119	-0.0804777	-0.030916	0.0522586	0.0127034	0.0426709	0	-0.0364308	0.00938616	-0.00780386	0.0235469	0.00515907
0.034608	0.00351425	0.0109529	-0.0243808	0.0537482	-0.00807899	0.0249849	0.0184661	0.0211438	0.00537875	-0.0437557	-0.00846995	0.0370144	0.0158755	0.0958159	0.0308566	-0.0281612	0.0316206	0.0173297	-0.043771	0.0171952	0.0435771	0.0422098	0.0546575	0.0344846	0.0351598	0.0634828	-0.00655831
0.0255351	0.0311284	-0.00406284	-0.0168584	0.00167785	-0.0138009	-0.00910426	-0.0292902	0.00305499	-0.0176103	-0.0508421	-0.00316892	-0.0418879	-0.0513388	0.0400916	-0.0186782	-0.00663691	0.0388615	-0.0572977	-0.0228873	-0.00672024	0.00309368	0.051221	0.0128588	-0.0103067	-0.00960935	-0.046276	-0.0132032
0.0838926	0.000754717	0.0252924	0.000201735	-0.00938023	0.00126176	0.0142264	0.0149427	0.00118443	-0.0124801	0.00167392	0.00718728	-0.00985222	-0.0352975	0.0495595	0.000610054	0.00059654	0.00842993	0.0149897	0.00990991	-0.00627746	0.0313048	0.0592068	0.02911	-0.00177448	0.00947694	0.0311513	0.0110529
0.00575851	0.0874811	0.0204244	0.0346914	0.0612107	0.0496048	0.0125658	0.0133073	-0.00980226	0.0172335	0.0518048	0.0157815	0.0494403	0.041953	0.0206366	0.0864529	0.04531	0.0898642	0.0218491	0.0414808	-0.0315154	-0.00228852	-0.0115004	-0.00785047	0.014429	0.00759979	-0.0183767	0.0529344
-0.0233331	-0.0166436	-0.0249545	-0.00896686	0.000637349	0.00130976	-0.0196248	-0.0212328	-0.0143369	-0.0173933	0.0123928	-0.0171575	-0.0287407	-0.0589913	-0.0407814	-0.00684624	0.00931559	-0.0225312	-0.00930509	0.00599572	0.00326134	-0.00879514	-0.0395022	-0.0178347	-0.0231955	-0.0224056	-0.0214154	0.010929
-0.00586233	0.0250353	-0.0210611	-0.0129819	0	0.00490517	0.0300265	-0.00913609	-0.0117749	-0.00597701	-0.0225989	-0.00756014	-0.00122026	-0.00447745	0.0189353	0.0327721	-0.0320211	0.019127	-0.00679456	0.00595998	0.0266561	0.0874966	-0.0171831	0.00294118	0.0443552	-0.0635356	0.0213043	0.027027
-0.035318	-0.00825593	0.00816993	-0.00637704	-0.0328025	0.00770149	-0.00971706	-0.0584854	0.00280357	-0.00393154	-0.00802826	-0.00692521	-0.0180208	0.0134978	-0.00525947	-0.0212277	-0.00758903	-0.0279115	-0.0185111	0.00423191	-0.0111174	-0.00489556	-0.0126111	0.0105827	-0.0223065	-0.0191405	-0.0181638	-0.0171053
0.0464704	0.012487	0.0289033	0.00601685	0.0138294	0.0119483	0.025974	0.0342723	0.0132797	0.0311121	-0.00453221	0.027894	0.0581649	0.0448667	0.0419457	0.0193404	-0.015098	0.029703	0.0557606	0.0155921	0.0379963	0.0300033	0.0394775	0.0268736	0.021061	0.00469387	0.0696632	0.00669344
0.0924565	-0.0140459	0.0102389	-0.0073764	-0.0604092	0.0158494	0.0250352	-0.0568048	0.0165546	-0.00607971	-0.00260163	0.0101764	0.0435038	0.0146306	0.0419486	0.022154	-0.0103524	0.00961538	0.0281553	0.0157676	0.0216616	0.0243657	0.0416085	0.0223615	0.0348097	-0.00418016	0.0390488	-0.00319149
-0.046398	0.0198054	0.00363825	0.0168709	-0.00518493	0.00502618	0.00439078	0.0260351	0.000848176	0.0333031	0.0107597	-0.00188046	0.0169014	0.00232864	0.0441558	-0.0450644	-0.0271575	0.00380952	0.0368272	-0.0122549	0.0128824	-0.00762201	-0.00080429	0.0130994	-0.00498377	0.013087	-0.0377113	-0.0314835
-0.0267093	-0.0831346	-0.0227861	-0.0140233	-0.019458	0.00854345	-0.045082	0.0158974	-0.0205085	-0.00920851	-0.000967742	-0.0199166	-0.00277008	0.0273755	-0.02301	-0.00539326	-0.0719603	-0.0545541	-0.0455373	0.00289495	0.00344462	-0.0250464	-0.0330024	-0.00391459	-0.0244167	-0.0402161	-0.0310811	-0.00909091
0.0243449	-0.00854701	-0.0280869	-0.00280449	0.0205528	0.0072314	0.0503577	-0.000302227	0.02163	0.0329719	0.0206652	0.0151037	0.0422222	0.0352336	0.0833864	0.0131044	-0.00423351	0.0893126	-0.0377863	0.0470103	0.0402693	0.0266536	0.0796337	0.0217935	0.0102682	0.0210776	0.0327755	0.0797887
-0.0540034	-0.0254498	-0.0250818	-0.0210928	-0.021875	-0.0153846	-0.0223372	-0.0225765	-0.0155827	-0.00128535	-0.00411262	-0.00162316	-0.0122601	0.010033	-0.0190952	0.0030107	-0.0288655	0.0221096	-0.0432368	0.0240252	0.000634598	-0.0291036	-0.00205603	-0.00431235	-0.0243501	0.0052228	-0.0264686	-0.0368177
-0.0351595	-0.0327295	-0.00447427	0.0603324	-0.0127796	0.000416667	-0.0133742	0.00831678	-0.053682	0.001287	0.0822745	-0.00284514	-0.0429034	-0.00518339	-0.0347409	-0.00166759	0.0617512	-0.00630915	0.0333748	-0.0384615	-0.00824455	-0.00402259	0.0234355	-0.00515042	-0.0466581	-0.0170715	0.00568734	0.00882117
0.000927582	0.0230616	-0.0011236	-0.00367718	0.0338008	0.00603915	-0.00395369	-0.00733134	0.0196364	-0.00556984	-0.00528324	0.00570652	0.0284748	-0.00868693	0.0381632	-0.00155902	-0.0865885	0.0340136	0.0591775	0.0256	0.0175214	0.0464337	-0.021389	0.00129427	0.0277734	0.00578932	0.0115862	-0.0429253
0.0264778	0.00427517	0.0233408	-0.0384615	0.00973913	0.00434693	0.0110576	0.0083091	-0.028174	0.0129255	0.00826202	0.0226966	0.00794956	0.0148936	0.0173341	0.0150569	-0.000237586	0.0166667	0.0350379	0.0276911	0.0258924	0.049173	-0.0223708	0.0269095	0.0199332	0.0685688	0.0470412	0.0376523
-0.0303734	0.0154799	0.0277549	0.00707071	0.011712	-0.00195796	-0.00560852	0.00732462	-0.0201835	0.0155253	0.00760901	0.0384412	-0.0562959	-0.0604237	-0.0705053	0.00208768	0.0356464	0.0478861	-0.0162855	-0.027704	0.00404313	-0.0334505	0.0289321	0.0132738	0.00217069	0.029507	-0.000130225	0.0232124
-0.0418329	0.0190549	0.0106952	-0.00782347	0.0326864	0.0100155	-0.00564016	0.0154487	-0.0498127	0.0427225	0.000290444	0.00432515	-0.0100865	0.0486907	-0.0442478	0.00997807	0.00275356	-0.0127625	0.0133929	-0.0078064	0.000610128	-0.020738	0.00204499	0.0338792	-0.0182017	0.00227489	0.0226622	-0.0130378
-0.0158256	0.0164547	0.0441799	0.0206227	0.0220903	0.00337354	0.023823	0.0181965	0.0459204	0.00743121	-0.00406504	0.0557315	0.0139738	0.0271592	0.00595238	0.0138964	0.0116705	0	0.0356094	-0.0102282	0.0396341	0.0479601	0.0612245	0.0382305	0.0470097	0.0290525	0.0669893	0.00607662
0.0654489	0.0103017	0.0281226	0.0152536	-0.00548387	0.0106979	0.0119114	0.00556802	-0.00320332	0	0.0204082	0.0257948	0.0215332	0.00127927	0.0568705	0.00139201	0.0334766	0.0175146	0.0297767	-0.0222576	-0.00879765	0.00802377	0.00961538	0.00515518	0.0223448	0.0132316	0.00978754	0.0241597
0.0482558	0.0247633	0.0246427	0.0138537	0.024327	0.00282258	0.000547495	0.0568187	-0.0147448	0.00498405	0.0428571	0.0239766	-0.0154581	0.028108	0.0236392	-0.00502566	0.0505581	0.0151639	-0.0327022	0.0174797	0.00544379	-0.00428066	0.00166667	-0.00638476	-0.00680495	0.0013084	0.0035461	0.0179487
0.070346	-0.0202559	-0.017316	0.0082756	0.0161495	0.00774025	0.0612859	0.0126818	0.00748273	-0.00793493	-0.0243836	-0.0325528	0.00485298	0.0306562	0.0376785	-0.0161204	-0.04375	0.0912394	0.0088968	0.00319616	-0.0210687	0.0192451	0.00808177	-0.0208575	-0.00975679	-0.0371754	-0.0288575	0.0448363
-0.0425369	0.00870511	-0.00881057	-0.03703	0.0392646	-0.0124688	0.0123743	0.00599112	0.0184727	-0.00259948	-0.01713	0.000236128	-0.00738636	-0.00120574	-0.036896	0.0411797	0.00631808	0.0776915	0.0345679	0.00796495	0.0277744	0.00741326	0.037727	0.048951	0.0463308	0.00203215	0.0204973	0.0253134
0.0127549	0.0355987	0.0259259	0.0604559	0.0236882	0.00838384	0.0252101	0.0221909	0.0211294	0.00621492	0.0525714	0.0339943	0.0389239	-0.018108	-0.013986	0.0475241	0.0218662	-0.0319258	0.0211388	-0.0011853	-0.0352129	0.00778547	-0.0356737	-0.0233846	0.0208384	-0.0292914	0.0103399	-0.0235128
-0.0299951	-0.0486111	-0.020698	0.000560748	-0.0149385	0.0185315	-0.0310482	-0.00714678	0.00146493	-0.0115561	0.0154723	-0.0160959	-0.0278237	-0.0245892	-0.0650632	-0.00460691	0.0184322	-0.070922	0.00200334	0.0280854	-0.0542015	0.00501288	0.00235627	0.010292	0.031207	0.0167113	-0.0884602	0.0325066
0.0155554	-0.0182482	0.000983043	0.010835	-0.0220042	0.00855625	0.0128172	-0.0146672	0.0480892	0.0562387	0.018177	-0.00475693	0.0249362	-0.00126471	0.00824538	-0.004427	0.0020803	-0.0583969	-0.00783072	0.0353982	0.0178205	0.020202	0.0333803	-0.0138254	0.0108478	0.0148408	0.00232288	0.00652985
0.0146995	-0.0115242	0.0289713	0.0022177	-0.00516874	-0.00487567	0.0164515	0.0189445	-0.0174459	-0.0240458	-0.0186401	0.00862672	0	0.132524	-0.0140661	0.00768065	0.0147395	-0.0247264	0.00201511	-0.0104051	0.00365285	0.00907498	0.0111465	-0.00252978	0.0101678	0.000224981	-0.00321875	0.00139018
-0.0352426	0.000752162	0.0159866	-0.0217592	0.0213936	0.0148947	0.00373506	-0.0170006	0.0662287	-0.0156433	-0.00882825	0.0210356	-0.0218413	-0.00631727	-0.0378235	-0.0376091	-0.00695581	-0.0544472	0.0258086	0.0428089	0.00953815	0.00387168	-0.0186727	-0.008771	-0.010996	0.0240676	-0.00258331	-0.012957
0.0824606	0.00338219	-0.00140911	0.0133836	-0.018851	0.00280004	0.0302654	0.0456638	0.00666112	-0.0143027	-0.00404858	0.0218474	0.0412663	0.00448582	0.0237931	0.0112547	-0.00185414	0.0342857	0.007025	0.0230465	-0.0206365	0.0128044	0.00343879	-0.0170576	0.0111183	0.00219645	-0.004921	-0.00257853
0.0824153	-0.0325843	0.000940734	-0.0122768	-0.0292772	-0.0133834	0.0339514	0.0155043	0.000165426	0.00483676	0.0165312	0.00476349	0.0103149	-0.0234454	-0.0670259	-0.0252473	-0.0160991	-0.0497238	0.0131408	0.031679	-0.0140899	0.013056	-0.030843	-0.018872	-0.00950548	-0.0280529	0.000650703	-0.0108108
0.0173389	-0.0259388	-0.0183271	-0.047646	-0.0480679	0.000487948	-0.0468095	-0.0508909	-0.042342	-0.0431207	-0.0682485	-0.0335171	-0.0486298	-0.0346799	-0.0216606	-0.0292843	-0.0591567	0.0187835	-0.00528423	-0.0293415	-0.03605	-0.00120285	-0.0622348	-0.0282998	-0.0412116	-0.0753085	-0.0378463	-0.0610596
-0.0223363	-0.0262321	-0.0201053	-0.0211588	-0.0293729	0.0141436	-0.00317615	-0.019033	0.00345423	0.0113184	-0.0357654	-0.00410678	0.0183564	-0.0169766	-0.0321033	-0.0087127	-0.0283166	-0.0188762	0.0133612	-0.00351494	0.0646454	0.0293011	-0.0276521	-0.0403868	-0.014525	-0.00512348	0.0205461	0.00328947
0.0793135	0.0330612	0.0036639	0.0216162	0.0363822	0.00875252	0.0308824	-0.00847514	0.0349398	0.0238342	0.0391691	-0.0219931	0.0343871	0.0120478	0.0556615	0.0182377	0.0227168	0.0671141	0.00476569	0.0042328	0.0136746	0.000261165	0.0323164	0.017783	0.0129462	0.038237	0.0527152	0.007314
0.014697	0.025326	0.0282307	0.0187858	0.0360892	0.014016	-0.00737042	0.0377644	-0.0247796	0.0238866	0.0316962	0.0431014	-0.00160858	0.0515908	0.0310581	0.0161847	0.0161544	0.0402516	0.0592885	0.031261	0.0241337	0.0193211	0.0653644	0.039371	0.034016	0.0382428	0.0368646	0.0550826
-0.0098868	-0.0131401	0.020355	-0.00621118	0.00126662	0.00724024	-0.0045509	-0.00212508	-0.0221692	0.00533808	-0.0127318	0.0270604	-0.0209452	-0.03019	-0.033275	-0.0046719	-0.00883197	-0.0274083	0.0161194	-0.0115804	0.0105136	-0.0107582	-0.00916784	-0.00044828	-0.00627571	0.00181909	0.0162602	0.0201709
0.011034	-0.00312378	0.0143818	0.053125	-0.0164453	-0.0102689	-0.0529355	-0.0109124	0.017963	0.0422812	0.0535464	0.00437302	-0.0126166	-0.0287953	-0.0333333	-0.019202	0.0456672	-0.0526316	-0.0443596	-0.0782219	0.00167424	-0.0119109	-0.0156584	-0.0110999	-0.0392277	0.0211085	-0.0328358	-0.00325657
-0.0430123	0.06698	-0.0164647	-0.00037092	-0.011254	-0.0073571	-0.0205793	0.0156062	-0.00394038	-0.0435849	-0.0343268	0.00413628	0.00972222	-0.0232377	0.0176162	-0.0164238	-0.00639114	0.0122485	-0.0178297	0.0213084	0.0476361	-0.0364256	0.0421788	0.0147392	0.00139473	0	-0.00123457	-0.00700117
-0.0391145	-0.0326725	0.0155778	0.0191095	-0.0146341	0.0147282	-0.0178988	-0.00132464	-0.0275198	-0.00138094	-0.00192891	0.0101897	-0.0308116	-0.0512683	-0.040884	-0.0266504	0.0227273	-0.0872947	-0.0225352	0.0161054	-0.00820513	-0.0334512	0.00786309	-0.0284916	-0.0177018	-0.0424533	-0.0189122	-0.0314924
0.00805542	-0.0159393	-0.0373168	0.00946659	-0.00891089	-0.0104879	-0.0647121	-0.0355522	-0.0233463	-0.013631	-0.00607399	-0.0431377	-0.050809	-0.0445306	0.0195853	-0.0129516	-0.0207547	0.0236742	-0.0339417	-0.0403458	-0.0401011	-0.0658413	-0.0227168	-0.0423232	-0.0230817	-0.0336597	-0.0817689	-0.034215
0.0137446	-0.0150405	0.0237812	-0.0135257	-0.001998	0.00577269	-0.00282406	-0.0156808	-0.00941688	-0.00240336	-0.0138889	0.0266906	0.000897129	0.0361961	0.0109228	-0.0155387	-0.00149861	-0.0319149	0.0374544	-0.0289039	-0.0038305	-0.00527711	0.00328716	-0.0111685	0.0107777	-0.0105698	0.00905598	0.000251256
0.0262757	0.00861394	-0.0058072	-0.0071298	0.027027	-0.001035	0.0218069	-0.011739	0.00530165	0.000401526	-0.0295775	-0.0150737	0.0352555	0.0131	0.033532	0.0183561	-0.00836192	0.0344004	0.0178914	-0.0201005	-0.00805095	0.0439064	0.0428271	0.00461501	0.023785	0.0288918	0.0062551	-0.0072846
0.0263198	0.0182453	0.010514	0.0257779	0.0110461	0.0155411	0.0210643	-0.022059	0.013457	0.0305037	0.0258345	0.00255074	0.0366522	0.0116375	0.0291997	0.0171068	0.0227027	0.0332564	0.0240113	0.0414201	0.0243489	0.0319074	0.0278276	0.0228482	0.0154235	0.0193496	0.0182432	0.00404858
0.0623659	0.00762486	0.017341	0.0181296	0.0179949	0.0155815	0.0352877	0.0248704	0.0317603	0.0264849	0.0192417	0.019469	-0.00222717	0.0396279	0.00700525	0.000564398	0.0158562	0.0679481	0.00413793	0.00795455	0.00733207	-0.0118061	0.0508734	0.0290746	0.0147926	0.0094887	0.0311878	0.0393145
0.010379	0.0177828	-0.00340909	0.00511283	-0.00347222	0.00949772	-0.0256948	0.0160834	-0.0194783	-0.0252324	-0.0241532	-0.0234375	-0.00920759	0.0131129	-0.0264348	0.0161327	-0.0239334	-0.0240686	-0.0300672	0.0146561	-0.000352195	0.013085	0.0145439	0.0118296	-0.00777588	-0.00229074	-0.0378378	-0.0109117
0.0733941	0.0539033	0.0200684	-0.0303456	0.0326259	0.00416139	-0.00430571	-0.00777498	-0.0257183	-0.00408719	0.00142248	0.0366667	0.00591383	0.0093066	-0.0167917	-0.00643944	0.0223881	-0.0190864	-0.020771	-0.00518519	0.0250147	-0.000561564	0.0137211	0.00681044	0.00881474	0.0193043	0.00294275	0.00196127
0.00493656	-0.00246914	-0.00782473	-0.00560781	-0.00889571	-0.0162162	0.0256757	0.00643674	-0.0449663	-0.0152433	-0.0323864	-0.00514469	-0.00727884	0.0116214	-0.00508721	-0.00871606	-0.0171011	0.0188019	-0.0237827	-0.0104244	0.0161549	0.066167	0.0143434	0.00496054	-0.0108739	-0.0139803	0.0333422	-0.00171275
-0.0433921	0.0102546	0.00766111	0.00691286	-0.0198081	-0.00494505	0.00342556	0.0030597	-0.0101029	0.00277833	-0.00352319	0.00463262	-0.0217146	0.00118854	-0.0383492	-0.0188254	-0.00572884	-0.0150215	0.00329218	-0.0173062	-0.0134175	-0.00777866	-0.0137423	0.00392641	0.00588919	-0.00251314	-0.00980898	-0.0291667
-0.0624324	-0.0238012	0.0161002	-0.00831075	0.0293653	0.0101233	-0.0309874	-0.00887266	0.00539187	0.00593707	-0.0094284	0.00589812	-0.000864803	-0.0364081	-0.00341815	-0.0240119	-0.0253948	-0.0287582	-0.00672683	0.0267994	0.00457143	-0.0159342	0.0137318	0.00625768	-0.0298599	-0.00871196	0.019682	-0.0199445
0.0971462	0.00215131	0.0101232	0.0275096	0.0193252	-0.00364431	-0.0243902	-0.0355243	0.0124497	-0.00963998	-0.0449137	0.0146055	-0.0401039	-0.0353156	-0.126905	0.00412007	-0.0267134	-0.0417227	0.0791212	0.041387	-0.0551763	-0.0218595	-0.0304781	-0.00155469	-0.0253462	-0.0120264	-0.000511313	-0.0211231
-0.0222018	0.0254025	-0.0124183	-0.0171986	-0.0276858	-0.0285296	0.0130556	0.0585842	-0.00397276	-0.119984	-0.0115229	-0.0179678	-0.0117223	-0.027246	0.00261894	-0.0024619	0.0123735	-0.0383895	-0.0251033	-0.0340136	-0.0170981	-0.034896	-0.0343127	0.0343677	0.00928777	-0.0191956	-0.0714925	-0.0347368
0.0102109	-0.00488486	0.0202956	0.00162367	0.0294027	0.00414157	0.0257746	0.0602734	0.0100665	-0.0020316	0.0144928	0.0323133	0.0349757	0.010942	0.0840226	0.0188036	0.0104444	0.0340798	-0.0100487	0.017791	0.0235208	0.0526015	0.0831915	0.0105376	0.0282213	0.0260154	0.00688705	-0.00163577
-0.0405196	-0.0469846	-0.0149189	-0.0185519	-0.0423933	-0.00468691	-0.0358193	-0.00930198	-0.0340354	-0.0223931	-0.0310559	-0.019175	-0.0329121	-0.0502174	-0.0935743	-0.036221	-0.0307895	-0.0560264	-0.0266455	-0.0473416	-0.0490724	-0.0498425	-0.0422314	-0.0479889	-0.0194899	-0.0383826	-0.0414501	-0.0778263
0.0158481	-0.00331126	-0.0103161	0.0293632	0.0141287	0.0354116	0.0462989	0.0213865	0.0570372	0.0300787	0.00641026	0.021452	0.0325129	-0.0177751	-0.0509526	0.00562537	0.0226912	-0.0907731	0.0627342	-0.0156728	-0.0153556	0.0261599	0.0449139	0.0364368	0.00243311	-0.00967628	0.03996	-0.0056263
0.00973347	0.0055371	-0.00221779	0.0171154	0.00650155	-0.00400218	0.0214626	0.0076625	-0.0092081	-0.00404313	0.00796178	-0.0366232	0.0594467	0.0287676	0.0219421	0.00749821	0.0255159	0.0521119	-0.00398651	0.0345631	0.0272274	0.029805	-0.00588813	0.00183328	0.00566578	0.0166104	-0.0112529	0.0169744
0.0977928	0.00220264	0.0031118	0.00858896	0.00184559	0.0138813	0.0142672	-0.0108987	-0.0111524	0.00022553	0.0202212	0.0255584	0.0147222	0.010377	-0.0132481	-0.00295334	-0.02791	-0.00782065	0.00307882	0.0135135	0.0116974	0.0106789	0.0240869	0.00441335	-0.00140904	0.0148973	0.00277585	0.0175695
0.0325387	-0.00695971	0.0427653	0.00538756	0.00828984	0.0187354	0.0191816	0.026392	0.00093985	0.0257046	0.00805203	0.044712	0.026006	-0.00133923	-0.0717593	-0.000118483	0.0122413	-0.0147136	0.0288521	0.0281481	0.0324723	0.0278337	0.0237131	0.0105026	0.0126946	0.0099436	0.0181315	-0.0123741
0.010213	0.00516415	0.00934977	0.00518583	0.0277101	-0.00495137	-0.0173149	0.0122313	0.00187793	-0.0591339	-0.0129032	0.0211486	-0.00133404	0.0424644	0.0374065	0.0248845	-0.000659631	0.08	0.0293854	-0.0212536	0.00845842	-0.0166646	0.0222222	0.00371195	0.0244732	0.0114867	0.0326264	-0.0107809
0.0595964	0.00954128	0.0149474	-0.00395529	0.0136296	-0.0335881	0.00561798	-0.00887759	-0.0215558	-0.0551402	-0.0354809	0.0213977	0.027518	-0.00814432	0.00576923	-0.009134	-0.0171617	-0.0469136	0.0107231	0.0110416	-0.0438275	0.0327077	0.00847458	0.00433221	-0.00640979	-0.0141373	-0.00105319	0.0179676
-0.00478913	-0.0116321	-0.00518565	-0.0239986	-0.031862	-0.0137918	-0.0063484	-0.00970399	0.00613027	-0.0200297	-0.0442078	0.0320969	-0.00390016	0.00172637	-0.0478011	-0.0179697	-0.00470114	-0.065285	0.0405735	0.0171096	-0.0401532	0.0166667	-0.040738	-0.0397685	-0.00996811	-0.022803	-0.0192409	-0.0529514
0.0335733	0.0342038	0.0200167	0.0127366	0.0301932	0.0134253	0.0161002	0.0281412	0.0150419	0.0282614	0.0567184	0.00297952	0.0347168	0.0159698	0.060743	0.0356464	-0.230094	0.0509978	0.00881786	0.00214746	0.0160896	0.00605296	-0.00361836	0.0359373	0.039092	0.0394532	0.0917764	0.0287198
-0.00516115	-0.00213371	0.0177841	-0.0330131	-0.003517	-0.0125115	-0.00955734	-0.00171256	-0.00769086	-0.0181595	-0.0316294	0.019495	0.0108476	0.0577733	-0.0246096	-0.00608077	-0.101957	0.00105485	0.000409724	-0.0114286	0.003547	-0.00890449	-0.0393731	-0.0241142	-0.00190147	0.00509162	-0.0226462	0.010098
0.237375	0.0124733	-0.0208877	0.0354046	-0.00323529	-0.000186324	-0.00964957	-0.000488971	0.000378072	-0.0192452	-0.0432201	-0.0364232	0.0027452	0.00722865	0.00873362	-0.00819578	0.00520494	-0.0173867	0.00136519	0.0549133	-0.039384	0.0105021	-0.0133307	-0.0246017	0.00323822	-0.00875007	0.0216597	-0.0620406
-0.00419269	-0.0274551	0.00123077	-0.00418702	-0.0292122	-0.0247857	-0.0507692	-0.0477595	-0.0117158	-0.0150357	-0.042069	0.010017	-0.0375809	-0.0195341	0.025012	0.0292132	-0.0132686	-0.0316354	-0.0565781	-0.0280822	-0.00696452	0.000250313	-0.0118976	0.0185556	-0.029412	-0.0202099	-0.0343893	-0.0257053
0.10305	0.0162866	0.000204876	0.0238262	0.0349544	-0.0254156	0.0399784	0.0282934	0.0296367	0.0486417	0.0367171	-0.00916916	0.0623222	0.0260231	0.0530267	0.0189981	-0.0724828	0.0664452	0.0436416	0.0422833	0.0177319	0.021021	0.0193878	0.0341442	0.0344083	0.0194413	0.044677	0.0878378
0.0368087	0.042735	0.0276526	0.0239562	0.0314244	0.044902	0.0202597	0.0280145	0.0497679	0.0185048	-0.0135417	0.00774315	0.0333496	0.0321075	0.035205	0.036178	-0.0604668	0.036864	0.100249	0.0209601	0.0581199	0.0370098	0.0424424	0.025211	0.0349651	0.0260451	0.063172	0.0819284
0.0158072	-0.0645492	-0.01176	0.0220588	0.0279043	0.0223306	-0.00305499	0.0184896	0.020697	-0.0169574	-0.0278071	-0.00730885	0.0315665	0.0264967	0.0232458	0.0273107	0.0195709	-0.0210315	0.0276869	0.00728477	0.0110592	0.021385	0.0376416	0.00812841	0.0226436	0.00929324	0.0308011	0.00109349
0.110601	-0.0270172	0.0268253	-0.00474166	-0.000277008	-0.000367107	-0.0411134	-0.0207824	-0.0350087	-0.0174963	-0.0199131	0.0345479	-0.0127883	0.0172097	0.013883	-0.00844454	0.00147656	-0.0204604	0.00391869	-0.034188	-0.0187166	-0.031119	-0.00111049	-0.00765462	0.002142	0.0154958	0.0045713	-0.0125614
0.115584	0.00450281	0.00903555	-0.0110071	-0.0218897	-0.00661036	-0.00639148	0.00487845	-0.0454382	-0.00401304	0.00960473	-0.00255474	-0.00462642	-0.00478223	-0.0431535	0.00410052	0.0199042	-0.0109661	0.0121981	0.0466304	-0.00916522	0.0238834	-0.00648508	0.000205698	-0.0053456	0.00243265	0.0117647	-0.00331858
-0.0388659	0.0209189	-0.0239439	0.0270764	0.0104816	0.00369686	0.02171	0.0182081	-0.0118532	0.0171242	-0.00439078	-0.0338456	-0.0239368	0.00961041	0.0411969	0.0227225	0.0162631	0.0464625	-0.0210894	0.0107317	0.004625	0.0107301	0.0210742	0.00771208	0.00788344	0.00308859	-0.00647214	0.0349612
-0.013238	-0.00292719	0.0105704	-0.0192463	0.0507429	0.0403315	0.00341028	-0.0157353	0.00818736	0.0116365	-0.00183756	0.0159061	0.0180952	0.0150055	-0.0574761	-0.012491	0.0330725	-0.0277497	0.0553983	0.0289575	-0.0235162	0.00449573	-0.0379909	0.0496939	-0.0216845	0.0349673	0.0376504	-0.00563003
-0.0337331	-0.0110092	0.00769686	0.0400726	-0.00987193	-0.015932	0.00915033	-0.0130836	-0.0141643	0.00220264	-0.10567	-0.0203169	-0.0240879	-0.01118	0.00309324	0.00103681	0.0846816	-0.0114167	-0.0114312	0.0128205	0.0289246	0.0511249	0.0104424	0.00748518	0.0147159	0.0191253	0.00393701	-0.0110542
0.00700893	-0.00371058	-0.00352526	0.00729348	-0.0145513	-0.00341788	0.0106218	-0.00318826	0.0113027	0.017094	0.0909839	-0.0104642	0.0119818	0.0120346	0.0295154	0.00983946	0.0139638	0.0131234	0.0108555	-0.00740969	0.0173375	-0.0071082	-0.0013153	0.00607873	0.00716328	0.0202238	0.018548	0.00381679
0.00206144	-0.00409683	-0.0155267	-0.00991657	0.000546896	-0.00379061	0.00358882	-0.00295665	0.0106081	-0.00264106	-0.00188679	-0.021342	0.0206015	0.00360469	-0.012837	0.0025641	-0.0215962	0.00103627	0.0110891	-0.0102644	0.00304321	-0.00176115	-0.041016	-0.0121799	-0.00604609	0.00388327	-0.010718	0.0116784
0.0895879	0.00224383	-0.00219605	0.00317965	-0.0185843	0.0211995	-0.0224777	-0.0360591	0.00693533	-0.00361098	-0.000378072	0.00943026	-0.0301624	-0.020466	-0.0082358	-0.0211765	0.00767754	-0.0310559	0.0113138	-0.00471402	0.0186893	-0.0233764	0.000196194	-0.0316505	-0.036487	-0.0342013	-0.0268223	-0.00483221
0.0179873	-0.0253731	0.0218087	-0.00633914	-0.0108605	-0.00851668	-0.0120199	-0.0561091	0.00502606	-0.0101474	-0.0450076	0.0179058	0.00239234	0.0373886	0.00611888	-0.0165134	-0.02	0.00854701	0.0223744	-0.0113672	0.000357398	0.00429041	-0.00137309	0.0120313	-0.0213466	-0.00779965	0.0126459	0.0113299
0.00797719	-0.0172282	0.00117486	-0.0192982	-0.00731982	-0.01199	-0.0245967	0.000269583	-0.0170402	-0.000244081	-0.0392079	0.00516252	-0.0360382	-0.0123658	-0.0447437	-0.0245484	-0.0330418	-0.0598517	-0.0146271	0.0137336	-0.0279862	-0.0296797	-0.024946	-0.0192193	-0.00227744	-0.0225206	-0.0594514	-0.0138704
0.0867776	0.0237631	0.00919226	0.0522036	0.0246739	-0.0358631	0.0122017	-0.0341914	-0.0126248	0.0129395	-0.00412201	0.0348107	0.02154	0.024327	0.0209186	0.0177579	-0.0603015	0.016338	0.00736544	0.0204789	0.0335702	0.00370758	0.0193392	0.0169697	0.0142583	0.0336898	0.0111212	0.0154179
0.0265252	-0.00456621	0.0736434	0.0270479	0.00276778	-0.0131505	0.0171444	0.0303445	0.0211832	0.0241022	0.031043	0.0341912	0.0305381	0.0436613	0.02049	0.0118818	0.0135472	0.00665188	0.000337458	0.0120408	-0.0056899	-0.00495904	0.0375494	-0.00496623	0.0414263	0.0365847	0.0253648	0.0386255
0.0720746	-0.00573394	0.0258123	-0.00677201	0.00248413	0.00323625	-0.0123782	-0.0130882	-0.0254158	0.00870793	0.0228824	0.032883	0.00235183	-0.0163961	0.0611087	-0.0101555	0.0344706	-0.0104626	0.000224896	-0.00518609	0.00870291	-0.0114896	0.0293333	0.0111799	-0.0172799	0.0387419	0.00941331	0.0010259
0.0257568	-0.0203768	0.0453986	-0.00863636	-0.0121145	0.0151803	-0.0264	-0.0243159	0.01093	0.00233318	0.0518053	0.0278782	-0.0140779	-0.0112313	-0.0119292	-0.00320616	0.108807	-0.0372844	0.00112423	-0.00858632	0.0111098	0.00352073	-0.0233161	-0.00384995	-0.00860778	0.0535054	-0.0149642	-0.022803
0.0335285	-0.0125589	0.0656455	0.0025982	-0.0189521	-0.00766355	0.00109559	0.0186898	-0.0210546	-0.00372439	-0.0190299	0.0393437	-0.0475964	-0.0385407	-0.00124896	-0.00739788	-0.0279056	0.00693642	0.0236946	0.0231983	-0.0188194	0.0168402	0.041493	-0.0102071	0.000369334	-0.0120468	0.0463452	0.00471945
-0.0470462	0.0123211	-0.00489654	0.0432927	0.0264205	0.0114899	0.0216142	0.0150151	0.02267	0.0214953	0.0338532	-0.0109536	-0.00349825	0.0365091	0.0466861	-0.0105854	0	0.0470723	0.000438789	0.0341596	0.0329998	0.00264981	0.0605785	0.0142171	0.0147742	0.0121937	0.040505	0.00156576
-0.0568355	-0.0141343	-0.0273016	-0.00905903	0.002491	-0.00837989	-0.023835	-0.0117793	-0.0280409	-0.0315645	-0.0239146	-0.0400651	-0.0102808	-0.0324619	-0.0334528	0.00327511	0.018612	0.0164474	-0.00800439	-0.036539	-0.00934148	-0.0162881	-0.0101201	0.0165844	-0.0200185	-0.000185365	-0.0239636	-0.00625326
0.0838368	-0.0362405	0.0141971	-0.0143026	-0.0057979	-0.00957746	-0.018107	-0.0313179	-0.00253411	-0.0174776	-0.0309084	0.0183237	-0.0374968	0.00571121	-0.0317264	-0.0260065	-0.0139362	-0.0323625	0.0128219	-0.038835	-0.00267753	-0.0216884	-0.0150754	0.00825403	-0.0289684	-0.0474602	-0.00362582	-0.0453592
-0.0267824	0	-0.0524537	0.0224383	-0.0011108	-0.00436102	-0.0262643	-0.0065804	-0.00351769	-0.0115385	0.0202256	-0.0288237	0.0157936	-0.000352451	-0.00851064	0.0170931	-0.00251256	-0.00278707	0.016261	-0.00473485	-0.00583635	-0.00810489	0.0221675	-0.0183955	-0.0229507	-0.00272491	-0.0203785	0
-0.0338562	0.00123967	0.0298862	-0.00541331	-0.0202947	0.0264711	-0.03099	0.0267852	-0.0309865	0.00851167	-0.0114373	-0.0224738	-0.0176211	0.00922811	-0.0158798	-0.00790861	0.0232997	-0.0122974	0.0362973	-0.0171265	-0.00551838	-0.0134583	0.00395869	-0.02031	0.00411212	-0.0158066	-0.04256	-0.0241692
0.0202044	0.0305407	-0.0059357	0.0133863	0.0164586	0.0267161	0.0251703	-0.0210376	-0.0182149	0.00964553	0.0204396	-0.0019305	-0.0044843	-0.0105518	0.00828609	-0.0456156	0.0196923	0.0181098	0.00735751	-0.00613101	-0.00271547	0.00170524	0.0183439	0.0112168	0.000389708	-0.000991515	-0.00044341	-0.0106952
-0.150286	-0.0128154	-0.050423	0.00217738	0.00502513	-0.0133719	0.000577701	-0.0257902	-0.012987	-0.0214951	0.0430839	-0.0750835	-0.0267621	-0.0423044	-0.0393599	-0.110789	0.0389258	-0.0539188	-0.0621335	-0.0227273	-0.101456	-0.0767315	-0.0417508	-0.0274339	-0.00759969	-0.0631208	-0.0730842	-0.0273115
0.0381834	0.0137931	0.0473362	-0.00724218	0.0105556	-0.0141026	0.0153002	0.00176573	-0.0179616	0.0417379	-0.0206522	0.0336502	-0.0144296	0.00965322	0.0540297	-0.0266145	-0.0148127	0.027027	-0.00460678	0.00598007	0.0212121	0.0316082	0.0467323	0.041446	0.000785079	0.0292363	0.0903326	0.0163791
-0.0148782	0.00960384	-0.0370247	0.0035016	-0.00357339	0.0180197	0.0113733	0.0267178	0.0165887	0.0208529	0.0140585	-0.0213353	0.00165746	-0.0319877	0.00598035	0.0254658	0.00235849	-0.0125858	0.0433058	-0.0234478	-0.00812798	-0.0154424	-0.00335683	-0.00792021	0.0408078	-0.0286117	-0.0299572	0.0353957
0.0148147	-0.00475624	0.00467613	-0.00886886	-0.000551724	0.00328467	0.0109643	-0.0122981	0.0303347	0.0229516	0.0204305	0.00451043	0.0273028	0.0277253	0.0530786	-0.0199974	0.00588235	0.0550406	0.041297	0.0185999	0.0110562	0.0208714	0.019872	0.0154741	-0.00490124	0.0228872	0.021267	0.0619789
-0.0383989	0.0151334	-0.080331	-0.00777468	0.000276014	0.00291015	-0.0339266	-0.0011566	-0.0412183	-0.00695535	0.00929567	-0.0550047	0.00322148	0.000370784	0.021371	-0.00853561	-0.0219298	0.0483251	-0.0176488	-0.00796813	-0.0168532	-0.0218469	-0.00247688	-0.00242648	-0.00624978	-0.0358416	0.00110767	-0.0146558
0.118418	0.0141232	0.0262418	-0.00561798	0.0259382	0.0243018	0.0336788	0.0246369	0.0133418	0.0160416	0.0187744	0.040784	0.0693069	0.0177311	0.0461903	0.0291902	-0.0245142	0.0240964	0.00578214	0.0481928	0.0276106	0.0710353	0.0203609	0.0472855	0.0112454	0.0174051	0.0404957	0.00451527
0.0201232	0.00851064	0.0374429	0.00252751	-0.00806885	-0.0127479	-0.00306321	0.0031125	-0.0121212	-0.000889482	-0.0142559	0.0382347	0.00025025	0.0119778	0.0335849	0.00771141	-0.0055164	0.0122762	0.00369572	-0.00191571	-0.0197377	-0.000611057	0.0223881	0.00222965	0.00377068	-0.0101377	0.00287112	0.00872554
-0.0650985	-0.0268508	0.0140845	-0.0155717	-0.00732104	-0.0080703	-0.00810056	-0.0124082	0.00973133	-0.0213666	-0.0119929	0.00494687	-0.000500375	-0.0286958	-0.00803213	-0.0272374	-0.012943	-0.0207175	0.0430602	-0.0271913	-0.0106521	0.02305	0.040146	-0.00862069	0.0167145	-0.00320048	-0.00169653	0.00445609
-0.0532573	-0.002365	0.0147569	0.00135583	-0.0016389	-0.0180799	-0.000281611	-0.00314183	0.0115232	-0.00864226	-0.00428418	0.0211486	-0.00475594	0.0251124	-0.0062569	0.000666667	-0.014986	-0.00412797	0.00392234	-0.0427491	-0.000919118	0.0333264	-0.0140351	-0.0141187	0.0151441	0.0029967	0.0364312	0.0140919
0.0476348	-0.00790202	0.0410607	0.00120355	-0.00738714	-0.00110477	0.015493	0.00658795	0.0120133	0.00734113	0.031194	0.0594537	0.00477867	-0.0421454	-0.0037037	0.0199867	0.0177496	0.015544	0.00781403	-0.00171762	0.0144566	0.01423	-0.0148538	0.0110015	-0.00618594	-0.00149388	0.0329986	0.000257334
-0.0135681	-0.00238949	-0.0254725	-0.0135237	-0.0460309	-0.0291244	-0.0127601	-0.0216256	-0.0274253	-0.0359827	-0.0236439	-0.0352208	-0.0370463	-0.0361062	-0.0386617	-0.0348792	-0.0501401	-0.0290816	-0.00523357	-0.0309704	-0.0181371	-0.0295361	-0.0299984	-0.0333959	-0.0228857	-0.0485145	-0.0384921	-0.00746077
-0.0161698	-0.0135729	-0.0166948	-0.0106626	0.00375614	0.00436681	-0.0148918	0.00552427	0.0159933	-0.00283487	-0.0349003	-0.00489083	0.0265142	-0.0210683	0.0135344	0.010693	0.0183607	-0.00210194	0.0290335	-0.0078125	-0.0368122	0.00279819	0.0472798	-0.00271739	0.00318512	-0.0379597	-0.0102146	0.0264386
0.043841	0.0234723	0.0284685	-0.00246343	0.0106505	0.0189036	-0.00285225	-0.00780834	0.031483	0.013267	0.000738007	0.00579252	0.0205115	0.00358695	0.0568485	0.0574528	0.00579524	0.0289626	-0.00719561	0.0368647	0.0428767	0.0125567	0.00448361	0.00797976	0.00803139	0.0308183	0.042114	0.0333333
0.0889599	0.0102807	-0.0303485	-0.00293255	0.00256337	0.0133581	0.0157323	0.00174703	0.00381526	0.00374094	0.00479351	-0.0164049	0.0533499	0.0345499	0.0191336	0.0360942	0.0204866	0.00562948	-0.0308983	0.0666206	-0.0210167	0.00941559	-0.0035401	-0.00810967	-0.0179711	-0.010646	0.016705	0.014174
0.0559295	0.00547945	0.0307825	-0.0195046	-0.0122159	0.00585866	-0.00197128	-0.00989559	-0.0108022	0.0167715	-0.0304587	0.0356636	0.0143698	-0.0157371	-0.0605774	0.029214	-0.0357591	-0.0407125	-0.000196812	-0.00906149	-0.00483027	-0.0304859	0.0202348	-0.0179093	0.029433	0.00824212	0.0202676	-0.0180723
-0.0242067	0.0089529	-0.0118452	0.0183139	-0.0149554	0.00691664	-0.00395034	-0.00117428	0.0016178	0.00504009	0.00832702	0.00102793	-0.00464468	-0.00117	0.0222889	-0.00914489	-0.00195185	0.0217507	0.0358268	0.0182887	0.0152353	-0.0278025	-0.00454201	-0.00852329	0.00494776	-0.039963	0.0418515	0.0868712
-0.00232516	0.0466821	-0.00641567	-0.0164341	-0.0143066	-0.019342	-0.00878187	-0.025014	-0.00767212	-0.00455892	-0.0161411	0.048434	-0.0529631	-0.00781179	-0.014791	-0.000839027	-0.00749674	-0.000519211	-0.027366	0.030789	-0.0393094	0.0174946	0.00365019	-0.0133946	0.0158682	-0.000946114	-0.00629397	-0.0142244
0.117924	0	0.026678	-0.00141866	0.0133294	-0.00129032	-0.00971706	-0.00422711	-0.00101729	-0.00297687	-0.000381534	0.0142018	0.0251293	0.0299137	-0.00673905	-0.0103167	0.00689655	-0.08	0.0156311	0.0454263	-0.00221178	-0.0253826	0.0222761	0.0486322	0.0149005	-0.0172829	0.0294337	0.021301
-0.0379511	-0.0081091	-0.0223436	0.0023678	-0.00701549	0.0180879	-0.0040404	0.00424506	-0.0494908	0.0167662	-0.0320611	-0.0288106	-0.0259553	-0.0168151	-0.0177158	0.00121212	-0.0903457	-0.00112931	-0.0119277	-0.00922619	-0.00360211	-0.0352929	0.00489179	0.00231884	-0.00442168	-0.0228845	-0.00814332	0.0123346
-0.000656198	0.00891862	-0.0110039	-0.00771654	-0.010892	0.00870196	-0.0173863	-0.021432	-0.0218556	-0.00609894	-0.0102524	-0.0137554	0.000246731	-0.0147669	-0.0126631	-0.0152542	0.00824668	-0.00282646	-0.0109034	-0.00360469	-0.0116796	0.00214963	-0.0030978	-0.0291112	-0.00692993	-0.0207109	-0.0202518	-0.0192734
0.00829185	-0.00478821	0.0386854	-0.00174575	-0.00803571	0.00629044	0.00589797	0.00185179	-0.0240964	-0.00227273	0.00916335	0.0468829	-0.00518007	-0.0232759	-0.0174893	-0.0231129	0.0252489	0.00453515	0.0340551	-0.0382876	0.00590884	-0.0304632	-0.0479432	0.00476569	-0.00948221	-0.0219043	0.08473	-0.0413372
0.112072	-0.0151739	0.030323	0.0282989	0.0330033	0.0101804	0.0134858	0.00338752	0.0300786	0.00797267	0.0398737	0.0160514	0.0247954	0.014539	-0.0114715	0.0254216	0.0114464	0.0428894	0.0331239	0.0595611	0.0381818	0.0386912	0.0124339	0.0146245	0.0583459	0.0321764	0.0178541	-0.0124882
0.0241185	-0.0229237	0.0337492	-0.000463822	-0.0110369	-0.0176803	0.000578536	-0.000308162	-0.0409675	-0.020113	-0.0280942	0.0159558	-0.0435519	-0.0485677	-0.012405	-0.0251595	-0.0174897	-0.0167749	-0.0141883	-0.00887574	-0.0233059	0.04312	-0.0159656	-0.00895988	0.00750877	0.00498774	-0.0391297	0.0376998
0.0227926	-0.0280769	-0.000464181	-0.012065	-0.0229075	0.0185385	-0.0193698	-0.0178001	-0.0204499	-0.0228321	-0.0160156	-0.00108848	-0.0283329	-0.0267787	-0.0186386	-0.0254312	-0.0286213	-0.0137589	0.035514	-0.00716418	0.00868966	-0.0251649	0.00889236	0.0178852	-0.0343882	-0.0414409	0.0240477	0.0105771
0.0111423	0.0091017	-0.0326625	-0.0201973	-0.00120228	0.048065	0.00589623	0.012498	0.0150777	0.0198253	0.00396983	0.00326899	-0.00755012	0.0322474	0.0156895	0.0392714	-0.0208408	-0.0100446	0.0249097	0.0183403	-0.00820457	0.0116829	0.0381939	-0.00173779	0.017138	0.00543643	0.0114844	-0.00204778
-0.0747579	-0.0407843	-0.0638502	-0.0177373	0.0228709	-0.0585062	-0.017585	-0.0651246	0.0178245	-0.0284656	-0.0332147	-0.0639255	-0.00262329	-0.0054156	-0.0479675	0.00994406	-0.012844	-0.0140924	-0.0158507	-0.0451727	-0.0157176	0.00340219	0.0113196	-0.032882	-0.0334975	-0.0126137	-0.0582952	-0.0435477
0.0609531	0.00286182	0.00615385	0.0248902	0.000588408	-0.0010745	0.0143198	-0.0293801	0.0157162	0.0026203	-0.0134969	-0.00629869	0.0115729	-0.016331	0.00170794	0.0164923	0.00669145	-0.0182962	0.0100215	0.0111317	0.0151282	-0.00496973	-0.00972018	0.0222	-0.0189602	-0.0114737	-0.00971747	0.00166865
0.0626908	0.0232369	-0.0341488	0.0174603	0.00352837	-0.0121907	0.0517647	0.0234678	0.0214412	0.00736517	-0.125622	-0.0353628	0.0572023	-0.00808967	-0.0153453	0.010655	-0.00295421	-0.000582411	0.0132884	0.012844	0.0426383	0.0234929	0.00118977	0.00958716	0.0295096	0.0451059	-0.0857714	0.0252261
0.0140763	0.0239044	-0.012489	-0.0230889	-0.00644594	0.0161525	0.0240492	0.0471908	0.0238044	0.00896226	0.0308203	-0.013142	0.00934579	0.0459239	0.017316	-0.0190488	0.0451852	0.0168998	0.0122399	-0.0458937	0.0055585	-0.000599287	-0.0398099	-0.00620155	0.00464271	0.0522459	0.045319	0.0452646
0.0458485	0.0509728	0.0171001	-0.0190035	0.00324388	-0.00732274	0.0289459	-0.0304666	0.0156415	-0.0086489	0.024379	0.00578237	0.0112086	0.032417	0.0425532	0.0211285	0.0435861	0.0229226	0.0105372	0.0664557	-0.00171098	0.0470008	0.0162438	0.00702028	0.000602773	0.0338225	0.0315649	0.0168776
0.0202573	0.0125879	-0.00788091	-0.0149764	0.0111699	0.00611731	0.0119427	0.0268435	0.0260146	0.00400849	-0.000898069	-0.0139373	0.0257831	0.0337838	0.0355102	0.00897022	0.0264856	-0.0280112	0.0109402	0.00682493	0.0234674	-0.0169364	0.00822043	0.0369868	0.0222892	-0.0185623	0.0217512	0
0.0571162	0.0296161	0.0480141	0.0244588	0.0523256	0.0307582	-0.00813008	0.012749	0.00649087	-0.0100986	-0.0229213	0.0397527	-0.00681231	-0.0369113	-0.00473	0.0347321	0.00793913	-0.0167147	0.028069	-0.0253463	0.0206106	-0.000804535	0.0418239	0.00466853	-0.000196425	0.0144214	0.041133	0.0100459
0.0723491	-0.0145597	-0.0106114	0.00661397	-0.00607735	-0.009195	0.0285563	0.0129081	0.0076582	0.0149466	-0.00689972	-0.0283772	-0.0149007	-0.00119756	0.0637624	0.02085	-0.0298654	0.024619	-0.0394737	0.0266102	-0.0130001	0.00011106	-0.00536232	0.00520446	0.0381139	0.00466111	-0.00450529	0.00540541
0.0310107	0.0036036	0.0131086	-0.0216346	-0.00583658	0.00560322	-0.00128535	-0.0146057	-0.0572	-0.0030388	-0.0111163	0.043022	-0.0062425	-0.000396965	0.0014892	-0.00763102	0.0186062	0.00114416	0.0674658	0.0182622	0.00153453	0.0101793	0.00830541	0.00813609	-0.0274413	-0.000231974	0.0153177	-0.0243011
0.0430214	-0.0143627	-0.0109225	-0.014742	-0.00615041	-0.0090545	0.00772201	-0.031221	0.0326686	-0.03517	-0.0192037	-0.00100604	-0.00169123	0.00559619	-0.0104089	-0.0279317	-0.0564596	0.00114286	0.0137953	-0.00289268	-0.0154494	0.00091607	0.0143064	0.0188921	-0.00700525	-0.00556868	-0.00514315	-0.00815517
-0.0471247	-0.0225865	-0.0197078	0.0172901	0.00759494	0.0288174	0.0114943	-0.00650936	0.00575185	0.00656136	0.161414	-0.0474992	0.0121007	-0.0242549	-0.0315552	-0.0372266	0.135164	-0.0027968	-0.0213608	-0.010734	0.0059655	-0.00171148	-0.00313435	0.0286229	0.00470312	-0.0165663	-0.020679	-0.014
0.0276059	-0.00708163	-0.0103986	-0.0013074	-0.0111669	0.00563621	0.0151515	-0.0013126	-0.0126634	-0.00651859	-0.0148026	0.00669604	-0.00549976	-0.011002	0.00737005	0.00869986	-0.00155039	-0.00692576	0.0291027	0.0131965	0.0132783	-0.0029796	0.0217236	0.00245012	0.0202848	0.0204042	0.0295619	0.0216362
-0.0199072	-0.0183934	-0.0162872	-0.0165276	-0.0104461	-0.0169837	-0.0126866	-0.0118106	-0.0318577	-0.0204131	-0.0267112	-0.00630142	-0.0266891	-0.0123605	-0.038891	-0.015333	-0.0121118	-0.0132565	-0.0237235	-0.0240232	-0.0139949	-0.00241839	-0.017485	-0.0239176	-0.0162493	-0.0118582	-0.0126474	-0.0145599
0.0578676	0.0271511	0.057504	0.0480865	0.00941512	0.0207326	0.0246914	0.0451543	-0.0232906	0.0322501	0.0656089	0.0384006	0.00839921	0.0429702	0.0604968	0.0186131	0.0581578	0.113318	-0.0119086	0.0293594	0.0196129	0.00242425	-0.0209282	0.0159184	0.0491644	0.00400017	0.0654319	0.0573092
0.125438	0.0122859	0.026431	-0.0185744	-0.00791408	-0.00304672	-0.0184411	0.0222362	-0.00678189	-0.00720981	-0.00724346	0.0239186	0.0267026	0.0280003	-0.0256895	-0.00668816	-0.00564468	-0.00734523	-0.00749186	-0.00691443	-0.0192356	-0.0091954	0.0103243	-0.0200704	-0.0101871	-0.0609328	0.0126726	0.00042346
-0.0925322	-0.0308937	0.00377235	-0.0101909	-0.051567	-0.0213922	-0.0413327	-0.0366704	-0.00330396	-0.0196078	0.00891771	0.0306494	-0.0529707	-0.00700362	-0.17216	-0.0211615	-0.0191216	-0.0401691	-0.0484083	0.0359733	-0.0232258	-0.0319072	-0.0354059	-0.0213798	-0.0374251	-0.0129778	-0.0206963	-0.0361905
-0.0343737	0.0626186	0.0312092	-0.0455957	-0.0108141	0.0260236	0.0412856	0.0290312	0.0256354	0.0308642	0.0421856	-0.0234689	0.00781053	-0.00235101	0.0140515	0.00270237	0.0496497	0.0401982	-0.00379376	-0.0193223	-0.0402906	-0.0197676	0.029991	0.0714155	0.0241058	-0.00530996	0.0978047	0.0155907
-0.102667	-0.0296429	-0.0180637	-0.0265411	-0.00546614	0.0109909	-0.0102886	-0.01097	-0.0286576	-0.0194012	-0.0327679	-0.0314403	-0.01275	-0.0196405	-0.048037	-0.0259708	-0.0182821	-0.0561143	0.0133287	0.0316962	-0.0203716	0.0287237	0.0305664	-0.0217615	-0.00873197	-0.0116934	0.0252201	-0.0458378
-0.0384843	-0.0287081	-0.0382443	0.0290237	0.0152672	-0.00585382	0.00836714	0.0440555	0.0095386	-0.0048852	0.0195297	-0.0377294	0.0053178	0.0580962	0.0252305	0.0116966	0.0141886	0.0964666	0.000854117	0.0063659	0.0244485	0.00154962	0.0136351	0.00437905	0.0153198	0.032666	-0.00116448	-0.0192613
0.0862261	0.0117469	0.0159396	0.00974359	0.0108271	0.026245	0.025396	0.0558589	0.0129642	0.0257732	0.00938233	0.00971388	0.0544081	0.0189302	-0.0246096	0.00335654	0.0507141	0.0158568	-0.01007	-0.00825083	0.0117954	0.00735643	0.0117875	0.0115103	0.026971	0.0338718	0.0499854	-0.00577634
0.00995877	0.0131086	-0.0104046	-0.0196377	-0.00862838	0.0057377	0.0196175	-0.0207008	-0.00737527	0.0177076	0.0302091	-0.00122442	0.0140946	0.0546282	-0.00436681	-0.000991203	-0.0191401	0.00553877	0.0162069	-0.0224626	-0.00108445	0.0282686	0.0160362	0.0131034	0.00532599	-0.0351712	0.0201249	0.000697188
-0.0776126	-0.0051756	0.00100134	-0.00103609	-0.00660264	-0.0273839	-0.0036075	-0.00968787	-0.013986	-0.0136374	-0.0233083	-0.0218914	-0.0153121	-0.0176197	-0.0107212	-0.00781347	-0.0113122	0.0540811	-0.0380048	-0.0164539	-0.0236124	-0.00435281	-0.0202347	-0.0176991	-0.0180855	0.0124849	-0.00380952	-0.013934
0.00305742	0.00743218	-0.00566856	0.0212619	0.0172205	0.0387129	-0.00893073	0.017491	0.00332447	0.0128725	-0.000384911	-0.0119964	-0.0131579	0.0243918	-0.0280788	0.024125	0.00686499	-0.00902613	-0.0171076	-0.0100952	0.0019458	-0.0284215	0.0304282	0.004851	0.00167442	0.0236729	-0.0303196	0.00471032
-0.0257383	0.0287717	0.0171026	0.0236967	0.024651	-0.0451759	0.0094983	-0.00291328	0.0550033	0.00941398	0.019253	0.0284523	0.0387879	0.00279983	-0.00557527	0.0201391	0.0130682	0.0393097	0.0143549	0.0119464	0.0403662	0.0125519	0.0446285	0.012069	0.00520059	0.0298736	0.0683099	-0.0178153
-0.0700112	-0.0315525	0.0103858	-0.00892857	-0.0205797	-0.0150389	0.0159228	0.0207493	0.00397822	-0.0116577	-0.0249339	0.0257269	0.00326721	-0.0453905	0.00662589	-0.00598229	0.0100953	0.000461255	-0.0283036	-0.00518284	0.0245333	-0.000701676	0.00268611	0.0088586	-0.0140429	-0.00444463	-0.00619644	-0.0157518
0.0527678	0.0203628	-0.00424213	-0.0128462	0.0266351	-0.0070338	-0.00427452	-0.0146027	-0.024609	-0.012267	-0.0267338	0.00223329	-0.0141893	0.021945	-0.0202532	-0.000240732	-0.016935	-0.00461042	0.00983069	0.00520984	-0.0130141	-0.00631951	-0.00484756	-0.0175616	-0.0174288	0.00634425	-0.0249403	0.021581
0.0960894	-0.00979681	0.0149107	-0.0246747	-0.0221966	-0.0126123	-0.00119246	-0.0273105	-0.0228779	-0.00931455	-0.0187102	0.0236544	-0.0136857	-0.00536845	0.000516796	-0.0115579	-0.0279582	-0.0277906	-0.0548044	0.017852	0.0677743	-0.0214346	0.0356365	-0.00859402	-0.0110624	0.00326887	0.0265306	-0.0173273
-0.0561978	-0.0164896	0.00177591	-0.00103968	-0.0185731	-0.0195976	0.00286533	-0.0301671	0.00262582	-0.0106075	-0.00851927	-0.00669792	-0.0339713	-0.00503638	-0.00878099	-0.00560292	-0.0180128	-0.00619343	-0.0144955	-0.0291372	-0.00889108	-0.0154051	0.0193093	-0.00312067	-0.0163934	0	0.0132538	-0.00700483
0.0144945	0.0100596	0.0380338	0.0117953	0.019225	0.0101731	0.0161905	-0.00523407	-0.00611087	0.0126706	0.0143208	0.0281524	-0.00742942	-0.0137451	-0.0145909	0.00575698	0.0168639	-0.027325	-0.0292239	-0.00174825	0.0647894	0.0108838	0.0455373	0.122261	0.0152941	0.0365362	0.0121648	0.044758
0.0585549	-0.104021	-0.0153703	0.0044574	0.0135573	0.0226148	0.0492034	0.0151699	0.0085639	0.00986526	0.0133118	0.0029513	0.011477	0.0146688	0.0306716	0.00146145	-0.00378237	0.0330212	-0.00717703	0.00321074	-0.00573368	-0.0120919	-0.0260163	-0.0247947	0.0198919	-0.00763391	-0.0226157	0.0104773
0.0328978	-0.0230548	0.00457269	0.00204813	0.0177377	-0.0266068	0.0294774	0.00396466	0.0357065	0.0333572	0.0167197	0.0137322	0.0115935	0.0397552	0.0318112	0.00802627	0.00613318	0.0381679	-0.0947791	0.029677	0.0371896	0.00673684	0.0444789	0.0311457	0.0149593	0.0287343	0.0564591	0.0504608
-0.0570302	-0.0244416	-0.0268404	0.0214614	-0.0125714	-0.013667	-0.0338395	-0.0425272	-0.00294303	0.0131427	-0.0254503	-0.0233833	-0.012436	0.042406	-0.0392839	0	0.00696662	-0.0551471	0.0359361	-0.0118678	-0.0114603	-0.00742124	-0.0197511	-0.00169518	-0.00876866	-0.0206738	-0.030413	-0.0142575
-0.0650537	-0.0116631	-0.0196774	-0.00183425	-0.0141782	-0.023214	-0.0426583	-0.0231604	-0.0016867	-0.00773782	-0.0470068	-0.0386394	-0.0496296	0.000331178	-0.0678054	-0.0346242	-0.00807149	0.00194553	-0.0680942	-0.0268802	-0.0389118	-0.044831	-0.00174703	-0.0284038	-0.0231508	-0.0482817	-0.0593778	-0.0195817
0.00266172	0.0367133	0.0131622	0.0138657	0.00763135	0.0156595	0.0138368	0.0227346	0.0485744	0.0204128	0.0118044	0.0276537	0.00467654	0.0170027	0.0116602	0.00912272	0.0043592	-0.0140777	-0.00919118	-0.0326183	0.00167204	0.038851	-0.0257846	-0.00540197	0.0483622	0.00424747	0.0212708	-0.00567408
-0.0558468	-0.0514334	-0.0248457	-0.00922722	-0.00320419	-0.0353709	-0.00601434	0.00190648	-0.0495468	-0.0238256	-0.0025	-0.00802273	-0.0312904	0.0075371	-0.0131723	-0.0209288	-0.0315394	-0.0211718	0.0718924	0.00698663	-0.0109694	-0.00937173	-0.0164072	-0.0183706	-0.014887	-0.00305464	-0.0683956	-0.0269345
-0.0499918	-0.0351111	-0.0301415	0.0207883	-0.0102279	0.0212486	-0.0318827	-0.00697475	-0.00423819	-0.00276307	-0.0271512	-0.0296546	-0.0320342	-0.059859	-0.0622914	-0.0258032	-0.00298775	-0.0201207	-0.0229338	-0.0066365	-0.0336347	0.0109557	-0.0517472	-0.0297803	-0.0143657	-0.0492572	-0.0434155	0.00164204
0.00349998	0.0386918	-0.0145948	-0.000488759	-0.0044287	0.0103112	-0.0396635	0.0268127	0.0272398	-0.00877396	-0.00987548	-0.00138913	0.0165472	0.00588448	0.0818505	0.00843937	0.0326641	0.0174538	-0.0367582	-0.0024294	-0.00910679	0.0239124	0.088341	0.0214693	-0.0115465	-0.00173532	0.0547346	0.035363
0.0312921	0.0119734	0.0249172	-0.0185819	-0.0151246	0.0204119	0.0387985	0.0189635	-0.00414336	-0.00232937	-0.00216826	0.0377326	-0.00596853	0.020639	0.00219298	-0.00669499	0.0162507	-0.0110999	0.0331034	-0.00578387	0.00981997	0.0142146	-0.0102643	0.0220033	0.0147453	0.0439525	0.0361687	0.00475006
-0.0176217	0.0385627	0.0566134	-0.000996512	0.00361337	0.0055367	0.033012	0.0234888	-0.0104015	0.012608	0.0247718	0.051441	-0.0237445	0.0117983	0.059081	0.0112767	0.0456882	0.0204082	0.00155763	0.0401102	0.0113452	-0.0346681	-0.0308738	0.028117	0.0126439	-0.00475758	0.0315949	0.0137326
-0.0509144	-0.00843882	0.0143202	0.0133001	0.00360036	0.0120782	-0.00676464	-0.0169895	-0.0292201	0.00599493	0.0122986	0.0242231	-0.0215264	-0.00333211	-0.0609504	-0.0173033	0.0054615	-0.0515	0.0402133	-0.00853694	-0.0987426	-0.0288899	-0.0116851	-0.0175027	-0.0290719	-0.0253332	-0.0200615	-0.0146569
-0.0478166	-0.0434043	0.0152284	-0.000656276	-0.0325859	-0.020358	-0.0434476	-0.0424498	-0.0684279	-0.0213156	-0.0611646	0.00933562	-0.04	-0.0441193	-0.0187019	-0.0387374	-0.0122216	-0.0527148	0.0177275	0.0308789	-0.0335111	-0.00114459	-0.0174238	-0.0780977	-0.0163148	-0.022561	-0.0556845	-0.0187063
0.172815	0.0676157	0.02125	0.0175669	0.00803461	0.0193479	0.0851952	0.031982	0.0327755	0.030445	0.106203	0.0215816	0.0300595	0.0269245	-0.0201794	0.0310719	0.0709376	-0.00111297	0.066107	0.00345622	0.0145768	0.022188	0.0315389	0.0602139	-0.0115122	0.0178131	0.0192224	0.0362885
0.106481	0.0025	0.0364137	0.00919652	0.00214592	-0.0123023	0.0321267	0.0377396	0.00157551	0.0113636	0.0484066	-0.00739399	0.00288934	0.0108939	0.0297483	0.0186867	0.0338896	-0.00389972	-0.0584646	0.0157865	-0.0179941	-0.0203373	-0.0493615	0.0120423	0.0276352	-0.0224313	0.00496313	0.0150709
-0.0110418	0.00665004	0.0219959	0.0115108	0	0.0569395	-0.00767207	-0.0153757	0.00719101	-0.02	0.00230858	0.0159623	-0.000576203	-0.0101006	-0.0377778	-0.0244155	0.0141545	-0.0262864	0.0137989	0.00395592	-0.0198864	-0.0136709	0.0300956	0.0144718	0.000768344	-0.000756462	0.0325949	-0.0290393
-0.0486492	0.0127993	0.000288892	0.0101154	0.00397675	0.00606061	-0.0304838	0.0186183	0.00624721	0.0087136	0.00115163	0.00329193	-0.0412223	0.0044208	0.0317552	0.0153602	0.000979432	0.153935	-0.0171169	-0.0227976	-0.00550725	-0.00949692	-0.0546708	-0.041528	-0.00575816	-0.014636	-0.0986608	-0.0310322
0.0409774	0.0648186	0.00837545	0.00563292	0.0347349	0.0170683	0.0357712	0.0176891	-0.0223947	0.00454649	0.0214724	-0.00238628	0.0312688	0.0152433	0.0212647	0.0339071	-0.0300881	0.0408163	0.0398657	0.0285138	0.0364325	-0.00531744	0.0164478	0.0163718	0.0289575	0.0204874	0.034718	0.0327222
0.00631008	-0.00650842	0.00386653	0.0048234	-0.000883392	0.00329056	0.0123185	0.0124584	0.0077115	0.0117674	0.0337838	-0.0109134	-0.0177843	-0.0200193	0.0619178	0.0131181	0.0327869	0.023912	0.0357143	0.00280034	-0.00253093	0.0140681	-0.024925	0.00113895	-0.00675422	-0.00953616	-0.0319414	-0.0152809
0.0209017	-0.00423892	-0.0285307	0.00216785	0.00618921	0.0152509	-0.00630161	0.0177393	0.0229575	0.00805189	0.0152505	-0.0201028	0.0281983	0.0177056	0.0257998	0.0135707	0.0002442	0.0401681	0.00915644	0.0265289	0.0109952	0.0422661	0.00950214	0.0281164	-0.00736683	0.0255901	0.0181626	0.0109539
0.060244	0.00270898	-0.0464023	-0.0105068	0.00849443	0.000161525	-0.00743494	-0.000843898	0.0448845	-0.0115376	-0.00286123	-0.0436526	0.0121247	-0.00401457	-0.0241449	-0.00589608	0.00805664	-0.0139201	-0.003861	0.00979325	-0.00515895	0.0157752	-0.0213443	-0.00553272	-0.00133206	-0.0158109	-0.0261632	0.0268623
0.0191753	0.0339637	0.0209424	0.00187383	0.0127796	-0.0229328	0.0262172	0.00618858	0.0128448	-0.00246914	0.010043	0.0137097	0.0433542	0.00973984	0.0128866	0.0161868	-0.0118673	0.0400729	0.00949612	0.0080819	0.0355992	-0.0012133	0.0188296	0.018439	0.0192454	0.0607429	0.022592	0.00967246
0.0251712	0.00597238	-0.0187029	0.000467581	0.000573559	0.0295868	0.00708459	0.0486611	0.0149688	-0.00090009	0.00674716	-0.0106603	0	0.00332768	-0.0122137	-0.00291829	0.0284314	0.0170753	-0.062776	0.0382149	-0.00257139	0.0508941	0.0332403	-0.0131107	0.0271079	0.017748	-0.0397074	0.0230786
-0.0117452	0.0152134	0.0298186	0.0140209	0.0174835	-0.00401349	-0.000852697	-0.00960259	-0.0077837	0.00225225	-0.00141093	0.0374719	-0.00656096	0.0122686	0.0530654	-0.00158537	-0.00691134	-0.0107619	0.0124949	0.0169884	-0.00149254	0.0112173	0.0290825	0.0105962	0.0043684	-0.0067429	0.0160112	-0.0119174
-0.00307641	0.0131579	-0.00671642	-0.00337994	0.0185915	0.0130561	0.00512055	-0.0121144	-0.0045417	-0.00179775	-0.0233133	-0.0196869	0.0374243	0.0281701	0.00880626	0.0260169	0.00455964	0.0578764	0.0260975	0.0268287	0.0300313	0.0112026	0.0335126	0.0203443	0.0242842	0.0636706	0.0541616	0.0357527
0.0103176	0.0263348	0.0492863	0.000924927	-0.0165929	-0.0127287	0.0131607	0.00953783	0.00207383	-0.0038271	0.000361664	0.0286211	-0.035809	-0.0117878	0.0480116	0.0322619	0.0453894	0.0115179	-0.0626972	0.0382056	-0.000659631	0.0233959	0.000120992	0.0243865	0.019816	-0.00176064	0.0149492	0.0210023
0.0803702	0	0.00128884	0.064223	-0.000843645	0.0198227	-0.0071234	0.0264572	0.0612583	0.0684746	0.00253073	0.00906995	-0.00302613	0.00838027	-0.00740398	0.0559336	0.0443327	-0.00650671	0.0652082	0.000474834	0.0572937	-0.00209434	0.00169368	-0.0270999	-0.0171756	0.00198421	-0.135993	-0.00305499
-0.0127609	0.00281195	0.0131579	-0.0202605	-0.00928793	0.00837547	0.00126609	-0.00972957	-0.0341264	-0.0109983	-0.0191129	0.011426	0.0278698	0.0185426	-0.00885781	-0.000655308	-0.00131291	-0.0216946	-0.031793	-0.00522069	-0.0143588	0.0184813	-0.0311594	0.00831025	0.0116505	0.00879893	0.00562728	0.0296221
-0.00883484	0.0108658	0.0292208	0.0106352	0.00198864	-0.00391788	0.00421496	-0.0177979	-0.0411872	0.00106929	-0.00772059	0.0509113	-0.000805369	0.0188317	-0.0208137	0.0120219	0.0037248	0.032636	-0.0126453	-0.00214695	0.0082341	0.00891211	0.00324109	-0.00564713	0.0148316	0.00131097	-0.014977	0.0232143
0.058215	0.0176838	0.0208476	-0.0362467	0.00255174	-0.00487728	0.000209864	-0.027852	-0.0246368	-0.00854518	-0.0407558	0.00831303	-0.0220312	-0.00616016	0.00876666	-0.00572354	-0.0512988	0.0810373	-0.0342904	-0.00765001	-0.0011308	0.0139007	0.0647366	0.00260936	0.0139271	0.0341965	-0.00551378	0.0168703
0.0251369	0.0183986	-0.0268709	0.0162269	0.0175339	0.00695652	0.00503567	0.00084429	0.0302245	0.0135747	0.0448049	-0.0157783	0.0552198	0.0266595	0.0604762	0.0128163	0.0255407	0.0161169	0.00128342	0.00915442	0.0236478	0.0235869	0.040028	0.00842009	0.0103442	0.00821433	0.0233535	-0.0032418
0.0354977	-0.013717	0.000552257	-0.0202955	-0.0147304	-0.0133459	-0.0265136	-0.0124025	-0.0232607	-0.0104167	-0.00295749	-0.00707683	-0.0213486	-0.0160038	-0.0561293	-0.0193029	-0.0213148	-0.0483217	-0.0134587	-0.0188589	-0.0141312	-0.00477476	-0.0196364	-0.0156369	-0.012756	0.0027158	0.0174027	-0.0210446
0.0176447	-0.0050882	0.0731337	0.00959634	-0.00169252	0.00922979	0.00450354	0.0178151	-0.00686548	0.00601504	-0.0767519	0.0690909	0.0428305	0.0260817	0.00951475	0.022526	0.0247593	0.0562016	0.0591165	0.0340633	0.00822635	0.0235711	0.0252947	0.000925355	0.0181911	-0.0227093	-0.00774568	0.00586281
-0.0260043	0.0071599	-0.0309888	-0.00875075	-0.00480362	0.00709555	0.015158	0.0241029	-0.00626485	0.0422806	0.0100402	0.00272109	-0.0104592	0.0322954	-0.0245052	0.00139023	-0.0154362	-0.00513761	0.0241259	0.0254118	-0.0252194	-0.00703485	0.00223264	0.00169492	-0.00968442	0.0108723	0.0256952	0.0231203
-0.0369599	0.0118483	0.00199045	0.0136986	0.0789324	0.00454047	0.0143007	0.0238158	0.00804348	0.00184388	0.0270378	-0.00502035	0.0301624	-0.000869029	0.00676329	0.0192226	-0.00408998	0.0184434	0.00618886	-0.00229463	-0.00634115	-0.0130283	-0.00245043	-0.0423012	0.041477	0.0276244	-0.0182337	0.0248766
-0.0382555	-0.008364	-0.00132433	-0.0142643	-0.0113158	-0.00561097	-0.00704955	0.000273669	-0.0178995	-0.0106339	0.00542005	-0.00818219	-0.0267768	-0.00956763	-0.0364683	-0.00199078	-0.0228154	-0.0246288	0.0605159	0.00206992	0	0.0390934	-0.00893256	0.0048185	-0.014894	-0.00328354	-0.0214793	-0.0077821
0.032113	0.0074224	0.0161782	0.00563595	-0.00958211	0.00736677	0.00856129	0.018878	0.0140536	-0.00268706	-0.00269542	0.0109996	0.0326562	0.003222	0.00846614	0.0199475	0.0179781	0.0148533	0.00523854	0.0174432	-0.00536056	-0.00910947	0.000901307	-0.000639386	-0.00295809	0.00288256	0.0122132	0.00261438
0.00742574	0.00234427	-0.0519379	0.00742199	0.00913733	-0.0098024	-0.00724638	-0.0115466	0.0177566	0.00663212	0.0100386	-0.0282878	-0.0166833	0.00671016	0.0375309	0.0180134	0.0158257	0.0475668	-0.00763075	-0.013986	-0.00436289	-0.005049	0.00112562	0.0107166	-0.016153	-0.0131374	-0.0169574	-0.0311045
0.107052	0.0427665	0.000137646	0.00195459	0.00905459	0.0213702	0.000834202	0.0141264	0.0208511	-0.000411777	0.0183486	-0.0153954	0.0157002	0.0205809	0.0533079	0.00444894	0.0112892	0.0101292	0.0333833	0.0116678	0.0228122	0.0124876	-0.00910726	0.0194651	-0.0113922	0.0345322	-0.00912257	-0.0184544
-0.082747	-0.0157001	0.00330306	0.00810324	-0.0300871	0.0110769	0.0347989	-0.00214302	-0.00041684	-0.0107106	0.0116366	0.0123667	-0.00149589	-0.00170399	-0.0605513	-0.0224482	0.0113865	-0.0826418	-0.0528131	0.00293985	-0.0109627	-0.0206496	-0.0287076	-0.00512263	-0.016099	0.00744049	-0.0262805	0.0131218
-0.00979949	-0.0061849	0.00411523	-0.0153319	-0.0152381	-0.0127815	-0.00382602	0.0209393	-0.00688073	-0.0066625	-0.0330241	0.00435271	-0.00349563	-0.0133727	0.00481	0.0147256	0.00463576	-0.0120618	-0.00881395	-0.0252537	0.00598802	-0.0141249	-0.00116822	0.0249649	-0.0072339	-0.0227554	0.0606842	-0.0144984
-0.023271	-0.0301343	0.0337432	0.00226757	0.00497375	0.00416153	0.0301193	0.00157768	0.0186857	0.00398239	0.0314658	0.0314553	0.0280631	0.0167247	0.0186692	0.0186726	-0.0204351	0.0495994	0.0115987	0.0300717	-0.0637031	0.0321844	0.0610526	0.0316639	0.00971548	0.0232853	0.0452188	0.0331503
0.0111997	-0.0226275	-0.0141403	-0.0126697	-0.0200715	-0.0151957	-0.0102041	-0.0136517	-0.0160758	0.000417537	-0.0245536	-0.0197886	0.00999269	-0.0380039	-0.0225564	-0.0179319	-0.0163751	0.00109051	-0.0135677	0.00449135	0.00892736	0.0497848	-0.0167549	-0.0107717	-0.0206186	0.0199588	0.00170569	-0.000949307
-0.000585533	-0.00691085	0.00924933	0.000763825	0.00645342	0.0141833	0.0160587	0.0247534	0.0155006	-0.00104341	0.00305111	-0.0208794	0	0.0285966	0.0206731	0.00415906	0.00980616	-0.000726216	0.0451375	0.0131903	0.0301649	0.0184958	0.0195067	0.024463	0.0354386	0.0268113	0.0475232	0.00209046
0.04503	0.0114823	0.00146102	-0.0184705	-0.0147756	-0.00968188	-0.00858537	-0.0028571	0.0309406	-0.00313349	-0.0174905	0.00847338	-0.0156853	0.00630626	-0.0178992	-0.0210122	0.00451671	-0.0101744	-0.0137164	0.0105914	-0.00937012	0.0143895	-0.0221025	-0.0211124	-0.0318536	0.0127697	-0.00605881	0.00322397
-0.0262865	-0.052291	-0.0718833	-0.0384137	-0.0223543	-0.0256052	-0.0643574	-0.0588687	-0.0502201	-0.0299665	-0.0441176	-0.0697381	-0.0519735	-0.0395893	-0.083458	-0.0526261	-0.00517086	-0.0653451	-0.00469836	-0.0631004	-0.0387546	-0.0497971	-0.0214776	-0.0548862	-0.039202	-0.0617243	-0.0608088	-0.0344045
0.0411308	-0.00398913	0.0127179	-0.000646935	-0.00318379	-0.0111483	0.0273454	0.0124548	-0.00442385	0.0358609	0.0275304	0.0361283	-0.0129299	0.0142343	0.0193669	0.0250517	0.000903955	0.0278869	0.00585347	0.0410161	0.0273336	0.0306461	0.0480349	0.028486	0.032969	0.0334931	0.0221624	0.00234926
0.0140202	0.0142128	0.00324538	-0.0171549	0.00667828	-0.00177162	-0.0257985	0.00464728	-0.0141769	-0.0129301	-0.000788022	0.0079907	-0.0117894	-0.00321823	-0.0189938	-0.0012751	-0.0196433	0.00496752	0.0193355	-0.0179091	0.0158308	0.0257576	-0.00964912	-0.00428462	-0.0118145	-0.0130027	-0.00619483	-0.00625
0.0517951	0.0140137	0.0614627	-0.00790384	0.0383617	0.0309777	0.0235393	0.0250336	0.0268298	0.0173252	0.012224	0.0723551	0.00503712	0.0331483	0.00941915	0.0107458	0.0149701	0.00152091	0.0475138	0.0284933	0.0133578	0.0043353	0.00564659	0.0205932	0.0206995	0.00983134	0.0416082	0.0206368
-0.0229535	-0.0170092	0.00914271	-0.00248963	-0.0197222	-0.0137715	-0.00944559	0.00424735	-0.00919732	0.00768432	-0.0128555	0.00577957	-0.0295437	-0.0212939	-0.00829445	0.00221053	0.0213297	-0.0356872	-0.0553797	-0.00664894	-0.0142156	-0.0216933	-0.0220192	-0.025448	-0.0234266	-0.0447818	-0.0013465	-0.00154054
0	0.0299207	0.00840336	0.0254576	-0.0144517	0.00380831	0.0157546	0.00449372	0.0225738	0.0228772	0.0260458	0.00881999	0.0350639	0.0127633	0.0507057	0.0148094	0.0142191	0.0314961	0.0214033	0.0372602	0.00721028	0.0128761	0.0135089	0.0052534	0.00895095	0.0126381	0.00883895	0.0190935
-0.0237095	0.00560028	0.0178385	0.022554	0.0166763	0.00742966	0.0197959	-0.003421	-0.00825253	0.0128954	0.0361538	0.0315274	0.012605	0.00315278	0.0293532	-0.00455392	0.1023	0.0160305	-0.0187682	0.0346311	0.0042952	0.00871985	0.00311007	0.0112204	0.0390348	0.0124804	-0.00653401	0.0157078
0.0227541	0.00174034	0.0131764	0.0274516	-0.0158371	-0.00156912	0.0462277	-0.00844984	0.0178906	0.0274518	-0.0219005	-0.00398099	0.0168568	0.00171324	0.0589657	-0.0100853	0.0268283	-0.00150263	0.00185701	0.0112266	0.00155521	-0.0148979	0.036873	0.0302478	0.0442281	-0.0220685	0.073991	0.00279486
0.06726	0.0403058	0.00227273	-0.00818533	0.0591954	0.0121012	-0.003443	0.0167774	-0.0206417	0.010455	0.00417457	0.00296545	-0.034175	-0.00285148	-0.0187129	0.0735217	-0.00445133	0.00601956	-0.0164968	-0.00740132	0.0710404	0.00560119	-0.00683469	-0.00958985	-0.00784955	-0.000406604	0.0107168	0.00520253
0.0412847	0.0257181	0.0182666	0.000622859	0.0103093	-0.034472	0.0120921	0.0694099	0.014399	0.0272083	0.0347695	0.0230107	0.0256139	0.0308765	0.0213953	0.00929459	0.0114697	0.040015	0.00358085	0.0252693	0.0260964	0.000185667	0.0167742	0.0286012	0.0428548	0.0500305	0.000688516	0.0384473
0.0523519	0.0084663	0.00519609	-0.0256769	-0.0171858	-0.00739788	-0.0170681	0.0188584	-0.0158404	-0.0188398	-0.00547845	0.0162101	0.00437693	-0.00222031	0.00728597	0.0233618	0.000960984	-0.0546566	-0.00788732	0.0228283	-0.00117744	-0.0185632	-0.0105753	-0.0115858	-0.0134345	-0.0226602	0.0499518	0.00142399
0.023952	0.00258314	0.0288	0.0145344	0.0136612	0.0251134	0.0140845	0.0225958	-0.0255017	-0.0131179	0.0069776	0.0242364	-0.00974109	0.0127853	0.0230561	0.0139244	0.0328341	0.0041841	0.0126822	0.0323919	0.0262879	0.0342349	0.035699	0.00981685	0.0296379	0.0319057	-0.0190039	-0.00657661
0.0146464	-0.0183575	-0.000957052	-0.00519521	0.0123989	-0.00489964	-0.0175038	-0.000940277	0.00622051	-0.000385282	0.00401167	-0.020524	-0.00647165	-0.01125	-0.0207689	-0.0173767	-0.00167317	-0.0333333	0.0170093	-0.0262101	0.00333104	-0.00731529	0.0139319	-0.00435287	-0.00995799	-0.0117155	0.0114896	-0.0236178
0.0678561	0.00770997	0.00850198	0.00648837	0.00665602	0.00365311	-0.00135554	0.0105881	0.0916649	0.0150318	-0.00036324	0.0246518	0.0369984	-0.00915867	0	0.00998289	-0.0363128	0.0583856	0.0145194	0.00392927	0.0082427	0.0543478	0.0176081	0.0320606	0.021845	0.0336198	0.0340774	0.0113616
-0.0093926	-0.0226274	-0.0137735	-0.0209119	-0.00925681	-0.00221554	-0.0221059	0.0130382	-0.0273384	-0.0197456	-0.0417878	-0.021292	-0.0525126	-0.0425772	-0.0103791	-0.0283347	-0.0135266	-0.0255461	-0.036413	0.00293542	-0.0314523	-0.0669229	-0.0243049	-0.009037	-0.0301446	-0.0462492	0.00587559	-0.0110527
0.0407688	0.0163225	0.0397303	0.000963546	0.016284	-0.0203013	0	-0.0220636	-0.0140534	0.00251792	-0.00417141	0.0249508	0.00662954	0.0241478	0.102143	0.0204418	-0.00822723	0.0338146	-0.00601617	0.022439	0.0271981	0.00430712	-0.00153767	0.0286406	0.00126863	0.0201052	0.0393651	-0.0214364
-0.0219866	-0.0334317	-0.0462019	-0.0195732	0.00367744	-0.0111705	-0.041047	-0.0246765	-0.0262676	0.000193199	-0.0327494	-0.00527641	0.0321391	-0.0138969	-0.0285478	-0.00218361	-0.0452301	-0.00661889	-0.0259126	-0.0209924	-0.0156357	0.00335633	-0.0187885	-0.0127441	-0.0212227	-0.00579735	-0.0140501	-0.0164763
-0.0088287	0.00847745	0.0297438	0.0121093	0.00130856	0.0108055	0.0163358	0.00192768	0.010665	0.0152598	0.0129921	0.026522	0.00484941	0.0135056	0.0336457	-0.000856327	0.0254448	0.0318203	0.0139806	0.00155945	0.0202899	0.0853001	0.0125562	0.0166971	-0.000161812	0.00680301	-0.00309789	0.0371216
0.0748031	0.00437122	0.0308889	0.0140663	0.0094093	-0.00356333	-0.00732452	0.0105818	0.00351748	0.00266362	0.00582977	0.0510863	0.021844	-0.00173812	0.028426	0.0377107	-0.00302602	0.0200753	-0.00478744	-0.00467108	0.00125	0.0116438	0.0323447	0.000828043	0.0105195	0.00482646	-0.00770665	0.00770925
0.0596178	0.00535655	0.0258463	0.0172194	0.03884	0.0264954	0.0213158	0.0176104	0.00907216	0.0218216	0.00772798	0.0292737	0.00869998	0.000290192	0.0396676	0.00633202	0.028531	0.0506188	0.018857	0.018772	0.0313245	-0.00507786	0.0217217	0.0572256	-0.00896861	-0.000960656	0.0760366	-0.0271403
0.0405503	0.038628	0.0416945	-0.0282132	0.0174477	0.00300871	-0.0537829	0.00070158	-0.0169595	-0.00389972	-0.0402607	0.00488493	-0.0399211	0.016246	-0.0473988	0.0612803	0.0295101	0.0123787	-0.0336166	0.00767754	0	0.0105478	0.0193005	-0.00586931	0.0449257	0.0242318	-0.0454016	-0.0230294
-0.0157975	-0.0573902	-0.0795163	-0.031129	-0.0379716	-0.00110515	-0.0509014	-0.0299131	-0.0394928	-0.0233035	-0.0507391	-0.0663282	-0.0295175	-0.0291179	-0.0351942	-0.0159821	-0.042232	-0.0254461	-0.0435802	-0.0782857	-0.00759327	-0.0430976	0.0144175	-0.0339806	-0.0699041	-0.116599	-0.0604878	-0.00670755
-0.0436986	0.0047619	-0.0287176	0.0371234	-0.004329	0.0273431	0.00804469	0.0460123	0.0175287	0.0351212	0.0147306	-0.051024	-0.0243322	0.0085269	0.01174	-0.00550122	0.0245411	0.000339098	-0.0089906	0.022112	-0.0267243	0.0110837	-0.0113701	0.0165693	0.00149651	0.0125404	0.0514019	-0.025082
-0.0551565	-0.0308057	-0.00742159	-0.0136437	-0.0237852	-0.0110769	-0.0283751	-0.040764	-0.0180774	0.00534759	-0.00912484	0.00524262	-0.0447276	-0.0309038	-0.00455864	-0.0103609	-0.0153846	0.0450847	0.011134	-0.0151638	-0.017318	-0.0229685	-0.0411156	-0.0112224	-0.0129504	0.00650741	-0.0382716	0.00336434
-0.0435864	-0.0129235	0.0194163	0.00618389	0.00130993	0.0113566	0.060689	-0.012965	-0.0558804	0	0.0117204	0.0295937	-0.0411464	-0.0099278	0.00374688	-0.0309644	-0.0114715	-0.0347065	0.0103997	-0.00862246	0.0234203	-0.0315227	-0.0283858	0.00932306	-0.0129521	-0.00437974	-0.0494223	0.0315582
0.0820676	0.00813871	0.00697977	-0.00371988	0.0204082	0.00338409	-0.0339858	0.0360004	0.00527644	-0.00935437	0.0244104	0.0248557	0.043208	0.0282589	0.014102	0.0386376	0.00280112	0.0450269	-0.00726539	0.0244357	0.00487142	-0.00919456	0.0136817	-0.0131191	0.0218132	0.0228308	0.0263336	-0.0217973
0.0471076	0.00842401	0.00716635	0.00308442	-0.00333333	0.00122643	-0.00868403	-0.0166703	-0.00433592	-0.00425847	0.00323102	0.00873563	0.0868085	-0.0070922	0.0531697	0.0286495	0.000997606	0.0263666	0.0166701	-0.00444714	0.0258174	0.045657	-0.0186726	0.012344	-0.0223482	-0.00163841	-0.00302632	-0.0121188
-0.0127838	-0.00870171	-0.0101481	0.000809192	0.00823257	0.00903384	-0.0132525	-0.0150427	-0.0311712	0.0146895	-0.0354267	-0.00809025	-0.117463	-0.00119048	-0.015534	-0.00762705	-0.0071756	-0.0056391	-0.0177964	0.0182741	-0.034839	-0.0211218	-0.0141675	-0.00187592	0.00153531	-0.0299479	-0.0267916	-0.0162248
0.0124322	0.00860253	0.0518501	0.0177878	0.0252615	0.0311077	0.0309583	0.0324843	0.0248403	0.0130108	0.00709516	0.0445721	0.046436	-0.00536353	-0.0197239	-0.0110535	-0.00803052	-0.00756144	0.0168974	0.0895314	0.0126395	0.0210335	0.0347215	0.017989	-0.00868677	0.010362	-0.000678058	-0.00442478
0.0713101	0.0123586	0.027672	0.0359072	0.016675	0.0272259	0.0231839	0.0359234	0.0150046	0.0256874	0.0120182	0.0376113	-0.0423968	0.0281606	0.0454728	0.0151065	0.0459421	0.0120635	-0.00780781	0.00585652	0.032385	0.0266383	0.044708	0.0377159	0.0032646	0.0382999	0.0546886	0.00161616
0.0543507	0.0237311	0.0242015	0.0144172	0.0286414	0.0159026	0.0101424	0.0290114	0.0113714	0.021164	0.0176085	0.000953895	-0.0212515	0.00961538	0.01505	0.023914	0.0145124	0.0348181	-0.0286521	0.0191048	0.0319137	0.0273309	0.0349345	0.0429534	0.0383627	0.0122964	0.0236747	0.0453812
0.0740124	0.00234799	-0.0348057	-0.00181433	-0.0116611	-0.00282048	0.0134587	-0.00969149	0.0179897	-0.00172712	0.0241449	-0.0302838	0.0232207	0.0178932	-0.0269614	-0.0105856	0.0137326	-0.00848742	-0.00685501	0.0153544	0.00707199	0.0104395	-0.0523207	-0.0208359	0.000989609	-0.0242941	0.0223731	0.0318348
-0.00553631	0.00670241	0.0456551	-0.00560436	-0.0170961	0.00410126	-0.0246627	-0.00733975	0.0260658	-0.00276817	-0.0176817	0.00818956	-0.0271146	-0.00368585	0.0035074	0.00220769	0.00263405	0.00244574	0.0234261	-0.0119571	-0.0106907	0.0651558	-0.0617394	-0.00609756	0.0182897	0.00755134	-0.0307352	-0.00355273
0.0441975	0.0156458	-0.041236	-0.0199543	-0.0159236	0.00084507	-0.019451	-0.00672184	-0.0258342	0.027932	-0.0392	-0.0421315	-0.0645259	-0.0130905	0.0345631	-0.0394815	0.0253331	-0.0433059	-0.0163499	-0.00302545	-0.0859201	-0.0117334	0.00105452	-0.0509578	-0.0797735	-0.0567149	-0.0677321	-0.0240195
0.061537	0.133071	0.0296997	0.00994716	0.00970874	0.0108359	0.0286533	0.0374459	-0.00530387	0.0437131	0.0203997	0.0502035	0.0168394	0	-0.0142643	0.0126136	0.057284	0.0331527	-0.00373987	0.0564084	-0.00359295	0.0324521	0.0217002	-0.000263852	0.0640056	0.0523942	0.00544218	0.0167276
0.00588849	0.0624819	-0.0635616	-0.00754078	-0.00887574	-0.0229709	-0.0835655	-0.0471835	-0.0217729	-0.0242561	-0.0342717	-0.047373	-0.0509554	-0.0230681	0.0220868	-0.0121951	-0.0318504	0.0206726	0.0244004	0.00827982	-0.0107014	-0.0282122	0.0101041	0.00435471	-0.0386713	-0.0269323	-0.00541272	-0.00945537
-0.174132	-0.0912061	-0.0355921	0.0282214	-0.0485075	0.00840695	-0.00888473	-0.0232767	-0.0161254	-0.00795492	-0.0274609	-0.0362794	-0.0449664	-0.0548996	-0.0577496	-0.105379	0.00107277	-0.120012	0.0716612	-0.0189375	-0.0685479	-0.0123067	-0.0521588	-0.0286428	-0.0357573	-0.0184533	-0.0530612	-0.0190913
0.0662715	0.0173757	-0.00508635	0.0193033	-0.00235294	0.0289671	-0.0240623	0.00584103	0.0496307	0.0407618	-0.0134666	-0.00281459	-0.009487	-0.0240475	-0.00474496	0.00758995	0.0403644	0.0109928	0.0161474	0.00102494	0.0313052	-0.00958466	-0.0494292	-0.00541052	0.0228205	-0.0422982	-0.0201149	-0.00155703
0.0524051	-0.0291519	0.018666	-0.00325492	-0.0374738	-0.00865147	-0.0219966	-0.0422758	-0.00967671	-0.00914928	-0.0180537	-0.0145831	-0.0248315	-0.00032	-0.0317799	-0.00244571	-0.0113305	-0.0655827	-0.00205646	-0.0303754	-0.00856793	0.00290323	0.0188059	-0.0115599	-0.0667596	-0.0198536	-0.00542522	-0.0222222
0.0366184	-0.00151653	0.0369981	0.00504676	0.00544514	0.0184236	0.1174	0.0451121	0.0630691	0.0076138	0.0560538	0.0483351	0.0363769	0.0576184	0.0771396	0.0378543	0.0204897	0.0025491	0.023417	0.0529743	0.0149383	0.0775169	0.0206828	0.0309576	0.0945088	0.0664547	0.0623618	0.0655901
0.0858231	0.0558931	0.0357907	0.00118151	0.0129976	0.0110174	0.048883	0.0524476	0.0325883	0.0172026	0.0348195	0.0441712	0.03861	-0.0208838	0.0582857	0.0336389	0.034031	0.00326442	0.0593081	0.034598	0.0551028	-0.0170149	0.00926027	0.0520486	-0.0174061	0.0177131	0.0627255	0.0323667
-0.0505149	-0.0106444	-0.0232533	-0.00354035	-0.0248597	-0.0146643	-0.0609447	-0.0496134	-0.032369	-0.0126442	-0.0574477	-0.0189708	-0.123352	0.0197836	-0.0741541	-0.0444282	-0.021063	0.0104845	-0.0221185	-0.0345719	-0.0110676	-0.0426663	-0.056563	-0.0480781	-0.0937826	-0.0849248	-0.0707757	-0.0467561
0.0780934	0.0636813	0.0419401	0.00473723	0.0287829	0.00955762	0.00673703	0.0392105	0.0190257	0.0118457	0.0156726	0.0500111	0.041249	0.00757805	0.0618196	0.0681144	0.00420239	0.0275492	0.0404665	0.00920348	0.00559571	0.0607454	0.0299771	0.0418443	0.0203143	0.036436	0.0216414	0.0471483
-0.00362324	-0.0267906	0.000320307	-0.0172388	-0.0122569	-0.00703273	-0.0263217	-0.0245587	-0.0248256	-0.0291093	-0.025718	-0.0121719	-0.00259163	-0.0288809	-0.0238008	-0.0317958	-0.0272849	-0.0574547	-0.0115489	-0.0232134	-0.0224901	-0.0394737	-0.0284381	-0.0209772	-0.0229151	-0.0252056	-0.00192572	-0.0232389
-0.103191	-0.027809	-0.0263635	0.0023988	-0.0240086	-0.0126668	-0.052921	-0.00778199	-0.0204082	0.0316115	0.0219974	-0.0128576	-0.0582777	-0.0346964	-0.141785	-0.0744681	-0.00326966	-0.0347212	-0.0226804	-0.014938	-0.0380693	-0.0331569	-0.0524811	-0.0244317	-0.0511342	-0.0183699	-0.0527839	-0.0327138
0.00641917	-0.00635654	-0.00427538	0.0163027	-0.0199005	-0.030349	0.000483793	-0.00830437	0.0238402	0.0156373	0.0318554	-0.0132422	0.000788333	-0.0259949	0.00874126	0.0287856	0.0321133	0.00612323	-0.0256681	-0.0529037	-0.0321785	-0.0222186	-0.0144805	-0.0332128	-0.0984603	0.0633064	-0.0212425	-0.0190238
-0.0974393	-0.0401279	-0.0633051	-0.0244297	-0.0324309	-0.0446721	-0.042795	-0.0907199	-0.00188798	-0.0553655	-0.0613267	-0.0819492	0.0350532	-0.060626	-0.176776	0.00456621	-0.108063	-0.0756942	-0.0184049	-0.0465793	-0.0457325	-0.0696526	-0.0400392	-0.0573487	-0.02	-0.0721411	-0.0663	-0.0952008
-0.194288	-0.00878522	0.000587682	-0.0485744	0.0119499	-0.0276992	0.151048	-0.02507	0.0237495	-0.0218966	0.0217778	-0.00718907	0.108828	0.0301649	0.0678947	0.0152805	-0.0763316	-0.00823045	-0.0441176	-0.0253817	0.0337739	0.0139823	-0.0102041	0.083468	0.0869067	0.0501167	0.0859736	0.039186
0.0126152	-0.0773227	0.00364149	0.00634216	0.0187212	0.013172	0.0142638	0.0131197	0.0279203	-0.0131291	0.0278382	-0.0101376	0.00720659	0.052094	0.0448497	0.0281006	-0.0361421	-0.0116183	-0.0403846	0.0550225	0.0404184	0.0602199	0.068299	0.00434016	0.00548523	0.017842	0.0401701	0.0170833
-0.0167118	-0.0655846	-0.0259831	-0.0250512	-0.0384507	-0.00226757	-0.0620943	-0.0471374	-0.00938686	0.0148388	-0.0605163	-0.0193855	-0.0224872	0.0333333	-0.0245283	-0.0258501	-0.0455024	-0.0125945	-0.0336673	0.0389755	-0.0160109	-0.00131709	-0.021351	-0.0334909	-0.0635753	0.00635434	-0.0215645	-0.0596067
-0.0372307	0.00744417	0.0258351	0.0164835	0.0105851	0.00454545	-0.00230681	0.0282681	-0.00322581	-0.012437	0.00585586	0.0394132	-0.0407808	0.0175384	-0.0275629	0.00970135	0.0489958	-0.00943878	-0.00995438	-0.0121472	0.00845106	0.0268711	0.0499199	-0.000558893	0.0107551	-0.00958019	0.00763469	0.0426922
-0.0392377	-0.0204082	0.0440436	0.0151033	-0.00465522	0.00573152	0.0180347	-0.0346281	0.0180016	0.000170184	0.0201523	0.042823	0.0472384	0.0123115	-0.00845351	0.0369254	-0.0155691	0.0215469	0.00502723	0.0135624	0.0131332	-0.0112378	-0.00610472	0.0262827	0.0022168	0.030775	0.0328806	0.0242323
0.0166202	-0.0305316	-0.015483	-0.025372	-0.0236773	-0.00494901	-0.0956166	-0.00629783	-0.0087423	0.00425387	-0.023266	0.00022941	-0.0600278	-0.0145941	0.00351053	0.0376999	-0.0583458	0.0252101	-0.0339725	-0.0515611	-0.0309877	-0.0243546	-0.0471297	-0.0546247	-0.0692325	-0.00447876	0.0131488	-0.0516011
-0.0167568	0.0392738	-0.0602849	-0.0144625	-0.0508982	-0.00889224	-0.0838774	-0.0529064	-0.0208459	-0.00609963	-0.0494382	-0.0283257	-0.0771502	-0.0601666	0.00549725	-0.00192594	-0.0635497	-0.0168033	-0.027616	0.0120391	-0.0383488	-0.0519221	-0.077972	-0.0456772	-0.0484791	-0.0529135	-0.0612022	-0.00516129
0.0588177	0.00891266	0.0403832	0.0441872	0.0829653	0.0196168	0.104989	0.00698272	0.0225179	-0.016536	-0.0274232	-0.00637319	0.028	0	0.0362823	0.0135076	0.0142996	0.0125052	-0.249168	0.00892193	0.0401431	0.0401966	0.0149234	0.0200815	0.0417083	0.0366449	0.0835274	-0.00626891
0.100998	0.030742	0.00186502	0.013273	0.0894262	0.0435496	0.1548	0.0681873	0.0736737	0.0604958	0.00194458	-0.00213802	0.138521	0.0518713	0.0613909	0.0303765	0.0573477	0.0555784	0.05526	0.0274503	0.00165584	0.16571	0.0105974	0.0411486	0.136658	0.0181089	0.0210851	0.0374157
0.0284556	-0.0270826	-0.0159395	-0.000308214	-0.0104278	0.00142918	-0.0773362	-0.0140653	-0.017714	-0.00506702	0.0155264	0.0160695	-0.0440875	-0.0205993	-0.0429282	-0.0329246	-0.142373	-0.0604524	-0.0378045	0	0.00648525	-0.015634	-0.0251671	-0.0216093	-0.0778317	0.00214326	0.0297251	0.003355
0.0863415	0.0274841	0.0513124	0.0195776	0.00675493	0.00627943	0.0603027	0.0308918	0.0294229	-0.00821423	0.0262781	0.0340909	0.0189489	0.00446144	0.0269122	0.0101615	0.0745718	-0.00622665	0.0672293	-0.00215169	0.0131396	-0.0172059	0.00820223	0.0431561	0.0647301	0.0476901	-0.0132839	0.0486938
-0.0520251	-0.0377229	0.00877193	-0.00604778	-0.14788	-0.00553113	-0.0887132	-0.0550818	0.0169648	0.0104356	-0.0428305	0.0116687	-0.0207018	-0.0469543	-0.0487356	0.00833978	0.0152035	-0.0263158	-0.0103627	-0.00197664	-0.0240678	-0.0115218	0.0298746	-0.0250731	-0.0822771	-0.00387851	-0.0221359	-0.0235153
0.137907	0.0841055	0.0508361	0.00882263	0.0223622	-0.0330861	0.0898795	0.0175432	0.0223028	-0.0106557	-0.0175097	0.0380739	0.0383375	0.0472703	0.0855486	0.0602831	-0.0427536	0.0677821	0.0418848	0.0563558	0.0521339	0.0387526	0.0242165	0.0300043	0.0697566	0.0706976	0.103124	0.00612245
0.0242644	-0.0470085	-0.0192022	0.0150784	0.0218731	-0.0234513	0.0466505	0.0553413	0.0172047	-0.0227009	0.00148515	-0.0021575	0.0258799	0.0308328	0.0111309	-0.0213912	0.0456725	0.0184813	-0.110288	0.0156809	-0.0632742	-0.0116584	0.0744721	0.013178	0.0479212	-0.0587565	-0.00360014	0.0296146
0.0725157	0.00310452	-0.031801	0.00861557	0.000301477	0.00664552	0.0139417	0.025031	-0.00662598	-0.0101729	0.0143351	0.0337297	-0.012109	0.0265187	0.0237781	0.00279398	-0.0593629	0.0366864	-0.0169441	0.0214801	0.00544535	-0.0123857	0.0110614	0.021632	0.0528294	0.0105739	-0.00337228	0.0195035
0.0185676	0.031293	-0.00357502	-0.0175258	-0.0235081	-0.0195049	-0.0158333	-0.0215915	0.0184308	-0.0339157	-0.0297271	0.018197	-0.0248553	0.0444578	0.0167742	0.026305	0.0164187	-0.0167428	-0.00876928	0	0.00154739	-0.0244849	-0.0130354	-0.000670062	-0.0093217	-0.00241459	0.0129305	-0.0102415
-0.0242336	-0.0176726	0.0579661	-0.00119922	0	0.0231064	-0.0264606	0.0273234	-0.0279214	0.0198582	0.0160723	0.0497124	0.00803073	-0.00143802	0.0524535	0.00998084	0.0100959	0.0205108	0.0201342	-0.00689995	0.0177675	0.0373431	0.0267689	-0.00281615	-0.0278278	-0.00161362	0.00548795	-0.010738
-0.0132375	-0.0478615	-0.0387876	-0.0256641	-0.0608025	-0.023781	-0.0798	-0.0516634	-0.0115248	0.0192976	-0.0346021	-0.0143836	-0.0727399	-0.0429147	-0.0590836	-0.0181042	-0.031984	-0.0481608	0.0391746	-0.0449959	-0.0409867	-0.0444084	-0.0642012	-0.0584992	-0.0640445	-0.0379793	-0.032392	-0.0465759
0.0272126	-0.00891266	-0.0318633	0.0244917	-0.000657246	0.00137889	-0.00401701	0.0210378	0.026009	-0.0278015	-0.0179211	-0.0135014	0.0145685	0.00210653	-0.00897053	0.0254428	-0.0147135	0.0498008	-0.0218705	0.0142041	0.00580398	0.036591	-0.00405007	0.0102842	-0.00440044	-0.0121803	0.00956468	0.0200787
-0.0241258	-0.00323741	0.0143492	-0.0132311	-0.0115094	0.0108629	-0.110083	0.0021116	0.0414336	-0.02	-0.0604797	0.018416	-0.0228277	-0.0036036	-0.0189655	-0.0117776	-0.0309143	0.00303605	-0.0311856	0.0129804	-0.00563934	0.0214477	-0.0887246	-0.0449597	-0.0251934	-0.0176453	-0.0184623	-0.0302354
-0.0262678	0.0440274	-0.0121253	0.00319976	-0.0362608	-0.00257303	0.0647827	-0.0448059	-0.00436461	-0.0300752	-0.0138735	-0.0168972	0.0361718	0.0141652	0.00439367	0.00675354	-0.053528	-0.00605373	-0.0829031	0.0106222	-0.00817726	-0.0029163	0.0144692	0.0196891	0.0129222	0.01991	0.00123747	0.0085792
-0.0208093	-0.0331835	-0.00329583	-0.0235419	-0.054194	-0.0450683	-0.0768653	-0.00910747	-0.0450177	-0.0169804	-0.0219471	-0.00432204	-0.0887273	-0.0374443	-0.0218723	-0.0256491	0.0234219	-0.0654739	-0.126159	-0.0488822	-0.0297872	-0.0216438	0.00759797	-0.00087108	-0.0850492	-0.035221	-0.0112471	-0.0697095
-0.0330314	-0.0164462	0.00490308	0.000777726	-0.0259124	-0.0336882	-0.0694331	-0.014201	-0.00776836	-0.024033	0.00517837	0.000706642	-0.0654429	-0.0367397	-0.039356	-0.039932	0.0519118	-0.0525458	-0.00530504	-0.0138572	-0.0461897	-0.108969	-0.130573	-0.103458	-0.0785225	-0.0567408	-0.07725	-0.0321142
0.0461037	-0.0537986	-0.0133893	0.0141436	0.0153616	0.0345338	-0.00786943	0.000846499	0.0126335	-0.0132743	-0.00457928	-0.0233027	-0.0469684	-0.0358974	-0.0358473	0.0250569	-0.0289201	-0.0296647	-0.112	0.0202775	0.00373617	-0.0528435	-0.021759	-0.0181524	0.0509689	-0.0319435	-0.0407749	-0.00276498
-0.00730534	-0.0338071	-0.0175963	0.0177778	0.00295203	0.0162136	-0.0690364	-0.0155231	-0.010543	-0.006434	0.0149511	-0.0415203	-0.0353943	-0.0325798	-0.0115886	0.000329218	0.00737705	-0.0562694	-0.048477	0.0127266	-0.0118826	-0.0115126	-0.01711	0.00775834	-0.0525385	-0.0130038	-0.0160994	-0.0184843
-0.0436514	0.0194831	-0.0285647	0.0105406	0.0187638	-0.00453621	0.219628	0.00774128	0.0177588	-0.0266876	0.0249292	-0.0634698	0.0738504	0.0477663	0.0791402	0.0585815	-0.0417684	0.0253521	0.0743913	0.0285763	-0.00420168	0.0304605	0.0799177	0.04914	0.0903759	0.0749125	0.051098	0.0141243
-0.0715028	-0.00546022	-0.0277175	0.0204142	0	0.00298554	-0.0256145	-0.0440966	-0.0225092	0.03125	0.0149254	-0.0508572	0.0017301	0.000327976	-0.0190131	-0.0187315	-0.0925559	0.00641026	0.123794	-0.0328033	0.0130947	-0.00469484	-0.0864596	0.000312256	-0.135208	-0.0263325	-0.0551686	-0.0227484
-0.00757579	-0.00862745	-0.0505702	0.0073014	0.0173348	0.0311766	0.0658524	0.00684493	0.0430203	0.0537634	0.0337691	0.00375803	0.0315199	-0.0042623	0.0392247	0.0103762	0.0417966	0.000454959	0.081404	0.0477591	0.0017234	0.0443746	-0.0157202	-0.00483846	0.0418434	-0.017021	-0.0254372	0.0536817
0.132677	0.103639	0.0203655	0.0388518	0.0631878	0.0548466	0.0435974	0.0434509	0.00222488	0.0269017	0.0474183	0.0154589	0.151528	0.0800132	0.0825933	-0.00752587	0.0751497	0.1196	0.0790746	0.0891825	0.0663799	0.0583807	0.0857236	0.054266	0.0629579	0.100094	0.0499778	-0.00495942
0.0105427	-0.00752688	-0.0208547	-0.00795423	-0.0200334	0.0265015	-0.122941	-0.0158623	0.00461066	-0.0184282	-0.0120724	-0.0105852	-0.0199927	-0.0219512	-0.0151764	-0.0158768	-0.00556948	-0.00528026	0.02816	-0.0403336	-0.0259478	-0.0256046	-0.0447313	-0.0206784	-0.0301251	-0.0353593	-0.0223164	-0.0206162
-0.0161919	-0.00108342	0.0284856	-0.00407934	-0.0350937	-0.0159955	-0.0166032	-0.00805898	-0.00475948	-0.0139886	-0.00661914	0.027888	-0.0148368	-0.0149626	-0.0433153	-0.0138855	-0.0198824	-0.0114332	-0.0877684	-0.0191183	-0.0237405	-0.031468	0.00675676	-0.0132159	-0.00473809	-0.0236934	-0.00953482	0.012954
-0.017501	-0.0133767	0.0165163	-0.00522599	-0.00776836	-0.00513332	0.0653197	0.0191527	0.0088813	-0.0280007	-0.0205023	0.00947258	0.0210843	0.0237342	-0.0043535	-0.00919746	0.0191429	-0.00660884	0.0388946	-0.00128866	0.0123003	0.0150729	0.0232558	0.00969828	0.0494578	0.0174	0.0316511	0.00844942
-0.0684846	-0.0428728	-0.0404949	0.0254153	0.0352313	0.0372653	0.0795012	0	0.0496022	0.0251584	0.00156986	-0.0610519	0.112094	0.0176198	-0.0830783	-0.0364742	-0.0053266	-0.0282744	-0.0423645	0.00677419	-0.00586592	-0.0046197	-0.0251678	0.00289678	0.0211694	0.0184526	-0.0869504	0.0122283
-0.111197	0.0267994	-0.0458512	-0.0361396	-0.154349	-0.00317811	-0.109507	-0.0535321	-0.00596774	0.025665	-0.0569488	-0.0118445	-0.0550398	-0.0170109	-0.0767763	-0.0179043	-0.0777903	-0.042362	-0.0394376	0.0208267	-0.0323124	0.00281784	-0.025974	-0.0404378	-0.124383	-0.0114897	-0.021214	-0.0223714
-0.0663295	-0.0529456	0.0768601	-0.0172389	0.0630081	-0.0568339	0.102703	-0.0364016	-0.0444589	-0.0615525	0.00110803	0.0903983	-0.101053	0.0169963	-0.0444215	0.00885494	-0.0388142	0.0326184	-0.0531953	-0.0180477	0.0264228	0.0438017	-0.055261	-0.0237643	0.0510147	0.014529	0.0219902	0.0647597
-0.196796	-0.0153543	-0.0611055	-0.0220728	-0.116635	-0.0189594	0.00490196	-0.0440216	-0.00747156	-0.00681199	-0.0232429	-0.112562	-0.0245902	-0.0966272	-0.0664865	-0.0150589	-0.0352941	-0.0571181	-0.208145	-0.0385169	-0.0619519	0.0300871	-0.0567931	-0.0804933	-0.127112	-0.130867	-0.0729102	-0.226306
-0.0676394	-0.0039984	0.0440184	-0.0358744	-0.0744589	0.0274157	0.0731707	-0.0215546	-0.00940975	-0.00215559	0.0730878	-0.00851613	-0.0868347	-0.049445	-0.0196873	-0.120916	-0.00988794	-0.0610372	0.06	-0.0500332	-0.0500603	-0.0601076	-0.075356	-0.070773	-0.0761905	-0.0504431	-0.178494	0.0861111
0.123495	0.0236853	-0.054837	-0.0282171	-0.0177736	-0.0771362	-0.0456818	-0.0343784	-0.0587219	-0.0718775	-0.119324	-0.0904477	-0.0486415	-0.054494	0.003544	-0.0835818	-0.0206391	-0.0581623	0.0503145	0.00174978	-0.0536508	-0.0865227	-0.0820823	0.0281102	-0.0921184	-0.00614014	0.00569106	-0.0818414
-0.107197	-0.0305882	0.0261357	0.0280791	-0.0409524	0.00979618	-0.0316742	0.00207533	-0.0012844	-0.0169276	0.0395683	-0.0040063	-0.0428374	-0.00636228	-0.0559152	0.00325344	0.053705	-0.0160872	0.0911035	-0.00716157	-0.0353908	0.0698299	-0.00785896	-0.0351007	-0.108059	-0.0284729	-0.173403	0.00696379
-0.0645102	-0.143204	-0.118682	-0.0665736	-0.119662	-0.102331	-0.163797	-0.0476041	-0.0874518	-0.117305	-0.0547866	-0.113489	-0.0899904	-0.195104	-0.111596	-0.138904	-0.134839	-0.151371	-0.199138	-0.0893737	0.0497305	-0.220921	-0.0931278	-0.13498	-0.0521561	-0.231406	-0.198533	0.0403873
0.161474	0.0679887	0.124073	0.0167914	0.0885505	0.122538	0.197941	0.113728	0.126837	0.108266	0.0835876	0.194134	0.17504	0.171736	0.0975439	0.163445	0.11745	0.0689869	0.14978	0.101816	0.0619513	0.19957	0.247639	0.200753	0.227036	0.152157	0.190055	0.0781707
-0.103593	-0.0583554	-0.00363441	-0.0188031	-0.0440415	0.00854037	-0.106064	-0.00845732	-0.0141147	0.00990099	-0.0653153	0.00882074	-0.0666067	-0.118211	-0.0824808	-0.0950583	-0.0687354	0.0215116	-0.0872712	-0.00964405	0.0131025	-0.140938	-0.126963	-0.0379724	-0.153249	-0.0602553	-0.0410151	-0.04291
-0.0807251	-0.0929577	-0.00864631	-0.0123313	-0.126829	-0.0375674	-0.0999725	-0.0409976	-0.0610729	-0.0420479	-0.0409639	-0.0478881	-0.0356798	-0.105978	-0.0940767	-0.0761893	-0.0687925	-0.0774047	-0.118937	-0.0154037	-0.0638953	-0.034605	-0.107499	-0.0774095	-0.192244	-0.10432	-0.0457097	0.0582324
0.0545769	0.070911	0.0738621	-0.00269951	-0.0527623	0.0347144	-0.158377	0.0167597	0.0185292	0.0286559	0.00753769	0.0497316	0.071	0.12462	0.0430769	0.0311048	-0.021162	0.0117212	0.00952885	-0.00179824	0.0404605	0.0865904	-0.010442	0.0199377	0.0934435	-0.099036	0.0179272	-0.0109569
-0.04325	-0.100532	-0.0569797	-0.0639486	0.0157274	-0.0647805	-0.0529369	0.031617	0.00454804	-0.0198983	-0.0473815	-0.0306864	-0.00980392	-0.0842342	-0.0737463	-0.0374265	-0.0231918	-0.0878049	0.0550603	0.0118897	-0.0143851	-0.0457075	-0.0213497	-0.071065	-0.0727101	-0.0852196	0.00660429	-0.0888725
0.121329	0.128963	0.0711883	0.0621724	0.218065	0.0330633	0.397014	0.116074	0.0858329	0.0372208	0.107984	0.0842821	0.143329	0.225775	0.109873	0.103511	0.0865191	0.153075	0.0661034	0.0845647	-0.0797113	0.169721	0.0744734	0.0664182	0.244399	0.185417	0.15965	0.182653
-0.0498396	-0.0937649	0.00439698	-0.0163349	-0.102225	-0.050088	-0.215401	-0.0563811	-0.0495136	-0.0219661	-0.01772	0.00153669	-0.0346392	-0.0862761	0.0466284	-0.0246288	-0.0148148	-0.0237681	0.108625	-0.00377544	-0.0304984	-0.142069	-0.095916	0.0201439	-0.208674	-0.00645435	-0.0049505	-0.0849897
-0.0950893	0.00735294	-0.0630394	0.0193738	-0.0519174	0.018531	0.0415648	0.0346744	0.0233961	-0.00689348	0.0330728	-0.112773	0.0136694	-0.0368906	-0.017135	-0.0094237	0.093609	-0.0279097	0.0824222	0.0116988	0.0133022	0.0188836	0.0614352	0.0425146	-0.0475698	-0.0450878	-0.0101872	0.0469413
0.0101481	-0.0114703	0.0415165	-0.013236	-0.0255134	-0.00430036	-0.00134138	-0.00837729	-0.0157171	-0.00559785	0.00640279	0.0311284	-0.0155921	-0.0209758	-0.0146444	-0.00902549	-0.0271571	-0.0219914	-0.00660451	-0.0166124	-0.0177399	-0.00325866	-0.0274805	-0.00792424	-0.0390879	-0.0200088	0.0134035	0.0393513
0.0920156	0.0822785	0.0462702	0.0326741	0.0619413	0.0357143	-0.0177972	-0.0199156	0.0255852	0.023193	0.0503181	0.0714186	0.0577911	0.0945505	0.0552017	0.0685538	0.0787986	0.0687071	0.0614001	0.0526664	0.0565288	0.0919493	0.154539	0.0578609	0.127119	0.0751316	0.0883325	0.021799
-0.0625916	-0.0511696	-0.0623545	-0.0284763	-0.0481058	-0.0386528	-0.148376	-0.0212429	-0.0907643	-0.037632	-0.0440529	-0.0761805	-0.0704168	-0.0697872	-0.0751174	-0.0127851	-0.066492	-0.0414962	-0.0560059	-0.0534928	-0.0242735	-0.0621257	-0.0526316	-0.0357274	-0.0561404	-0.0531696	-0.10612	-0.0785987
-0.0713976	0.0123267	0.0203815	-0.0154268	-0.11813	-0.0368702	-0.083902	-0.0575674	0.00330804	0.00251544	0.00806452	0.0129907	0.0100131	-0.0182983	-0.00362582	-0.00921713	-0.0108772	-0.0353659	-0.00468384	-0.00814495	-0.0115627	-0.066241	-0.0292638	-0.0240642	-0.0966543	0.00160456	-0.0398155	0.000487448
0.0887905	-0.10553	0.00640205	-0.0154944	-0.110315	-0.0235579	0.0736196	0.0343784	-0.0574088	-0.0184763	-0.105714	-0.00627265	-0.0202586	-0.027959	-0.0262009	0.0786623	-0.0141894	0.0303413	0.103922	-0.0212837	-0.0506912	-0.0241453	0.0129534	-0.0475538	-0.106408	-0.0716848	-0.173957	-0.0845311
0.0208657	0.0113443	-0.0243003	0.0201592	-0.0644122	-0.0588966	0.0285714	-0.0129055	-0.0417695	-0.0183593	-0.0485623	-0.0140272	-0.0510339	-0.0316395	0.0186846	-0.00731441	0.0230299	-0.0607362	0.035524	-0.00856164	-0.0548917	-0.0271513	-0.0513834	-0.0232176	0.117105	-0.0228655	-0.0728497	0.032198
0.120203	0.0902973	0.0363802	0.0140406	0.0877797	-0.00207352	0.0825397	0.0261519	0.058192	0.0016572	-0.0120887	0.0587566	0.0704682	-0.0376238	0.0939105	0.0647751	0.0780865	0.100588	0.012693	0.0193437	0.0689451	0.0751744	0.0490196	0.0437526	0.0453475	0.0966881	0.0802245	0.0469193
-0.0326817	-0.0180041	-0.0615249	-0.0239316	-0.0949367	-0.0349452	-0.0949413	-0.0582977	-0.0558036	0.036398	-0.00883753	-0.0630207	-0.0809874	-0.0473251	-0.0690812	-0.0307788	-0.0619902	-0.0445104	-0.0189702	-0.0374449	-0.0866753	-0.090852	-0.0542056	-0.0509875	-0.113239	-0.0982286	-0.054401	-0.00590987
-0.123135	-0.0984809	-0.070921	-0.0604203	-0.226399	-0.0428655	-0.209802	-0.0578481	0.0505051	-0.0401368	-0.0898491	-0.0973756	-0.118285	-0.0836933	-0.129683	-0.100916	-0.0302609	-0.108075	-0.177486	-0.0517515	-0.0811412	-0.0419065	-0.148715	-0.100658	-0.228081	-0.155805	-0.188106	-0.0713401
0.0113916	-0.0825102	-0.0633478	-0.106803	-0.141243	-0.0415133	0.084572	-0.0118511	-0.0171849	-0.0570207	-0.121326	-0.0845249	0.0646713	-0.0542133	0.0190397	0.05547	-0.159254	-0.00278552	-0.266163	-0.0374977	-0.0565955	-0.0444605	-0.143645	-0.0750885	-0.0897119	-0.0777345	-0.117436	-0.0474793
-0.0549236	-0.040532	-0.00523802	-0.0275459	-0.025	-0.0573928	-0.248582	-0.0486926	-0.0110325	-0.0236835	0.0831904	0.0114544	-0.0848394	-0.0286604	0.0194963	-0.0625491	-0.104522	-0.0488827	0.0177346	0.00906461	-0.0179739	-0.0299296	0.0504914	-0.0411029	-0.0379747	-0.0745444	0.0789355	-0.0613274
0.14811	0.0726073	0.037169	0.0886266	0.303644	0.0823902	0.452201	0.0905271	0.0271522	0.0650323	0.120348	0.0799588	0.104772	0.103913	0.135458	0.0927168	0.24869	0.134361	0.162451	-0.0120413	0.128357	0.13845	0.0912903	0.0947817	0.18985	0.255272	0.104515	0.13753
0.128277	0.128	0.0531581	0.0492805	0.0797101	-0.00167294	0.249892	0.0882677	0.054918	0.069542	-0.00918728	0.0986654	0.154419	0.0993608	0.0891228	0.0821092	0.0675315	0.0990291	0.0662476	0.067131	0.038972	0.084491	0.0493645	0.057393	0.150079	0.102171	0.121499	0.0729085
-0.0294473	-0.0463721	-0.0269389	-0.00413301	-0.0479386	-0.00963553	-0.138947	-0.0273565	0.00543901	-0.00498414	-0.0228245	-0.0339841	0.0055914	-0.0565539	-0.0515464	-0.0424476	-0.0511079	-0.0394582	-0.0684807	-0.0224801	-0.0135848	-0.0285594	0.00056338	-0.0202392	-0.120192	-0.0179139	-0.0708741	-0.0584209
0.133603	0.0732265	0.0206907	-0.0152801	0.126888	0.0501269	0.134809	0.0929834	0.0322643	0.0243625	0.000729927	0.0462575	0.0628743	0.0991597	0.0774457	0.0744816	0.00451977	0.0748007	0.0676728	0.0374629	0.0705036	0.108301	0.0743243	0.0870892	0.18345	0.160057	0.137305	0.0939772
0.0149456	0.0442431	-0.0289793	-0.0201149	0.0840036	-0.032427	0.195035	-0.0390566	-0.0355605	-0.00577906	-0.0167761	-0.0273287	0.044668	-0.00458716	0.0075662	-0.0158527	-0.0232471	0.0205362	0.111263	0.00303897	0.0243856	0.0360835	-0.0264675	0.00172749	0.349604	0.0538503	0.0590866	0.0393925
0.00232906	-0.0500255	-0.0401353	0.0258065	-0.0643034	0.055995	-0.118991	-0.025518	-0.0438579	-0.00894254	0.00816024	-0.060459	-0.0312018	-0.00614439	-0.0613267	0.0048024	-0.0318618	-0.0324203	-0.00656545	-0.0139013	-0.0258669	-0.0143072	-0.018035	-0.0125027	-0.0723363	-0.00261108	-0.0808203	-0.0783105
0.0351045	0.0961848	0.0128657	-0.0306842	0.0651982	-0.0149813	0.104075	-0.0126087	-0.0154252	-0.0471464	-0.00735835	0.0241115	0.0290258	0.0170015	0.0186667	-0.00477945	-0.0705789	0.0612363	-0.0495663	-0.0151816	0.103521	0.0338044	0.0819627	0.0578476	0.276607	0.0284231	0.0954724	-0.000990835
0.058843	-0.0102941	0.031302	0.0570193	0.0835401	0.0204122	0.0918243	0.0163721	0.0480313	0.022017	0.0363232	0.019416	0.0127512	0.158055	0.0903141	0.0624312	0.0503413	0.0615133	0.0308561	-0.0315654	0.0197036	0.0210604	0.0686597	0.0561288	0.125877	0.06909	0.152441	0.0443838
-0.0189271	-0.0430906	0.0156891	0.00651042	0.0832061	-0.0121592	0.00111763	-0.0393056	-0.00413061	-0.00972898	0.0121602	0.019796	-0.0488363	0.0809274	-0.077431	-0.0309822	-0.00893582	-0.045641	0.163153	0.0308888	0.0107729	-0.0385381	0.0602181	0.0257913	-0.0454545	-0.0602031	-0.00129938	-0.109924
-0.0225392	0.0662526	0.0177566	0.0358529	-0.05074	0.0426841	0.0399107	-0.00402318	-0.0140233	0.0776608	0.0734982	-0.0289706	0.0437224	-0.0202347	0.00975927	0.0163265	0.054918	0.0059108	0.0079739	-0.00367647	0.00203011	-0.0365073	-0.00782648	0.00914286	0.00345622	0.0213507	-0.0169139	0.0829555
-0.0327644	-0.0412621	-0.0236879	-0.0228368	-0.0274684	0.00971059	-0.0764895	-0.0299661	-0.0134215	0.0266985	-0.0151415	-0.02408	-0.121445	-0.0210657	-0.0302835	-0.0257219	0.0167055	-0.0438034	-0.054297	0.0531365	-0.0533513	0.0236328	-0.032229	-0.0366176	-0.104478	-0.0159431	-0.0918475	-0.00837438
0.137549	0.0835443	0.0425686	0.0184408	0.0580153	0.00622289	0.0494042	0.0152713	0.0272081	0.0363636	-0.013369	0.0740223	0.0568679	0.0561181	0.0963455	0.063598	0.0519679	0.0893855	0.0456274	0.0485284	0.0574282	0.1307	0.110852	0.0828762	0.110684	0.0767009	0.0944331	0.0409836
0.032295	0.0303738	0.0196488	-0.00268914	-0.021645	-0.00412294	-0.0199391	0.00102448	0.00434869	0.00734394	-0.0304878	0.00534605	0.0165563	0.0119856	-0.0351515	-0.00812033	-0.0581184	0.0189744	-0.0527273	-0.0188805	0.0236128	-0.0212622	0.107547	0.0220735	-0.013082	-0.123413	0.0271638	0.0479599
-0.0539465	0.0621315	-0.00492005	-0.0158188	-0.030236	-0.034061	-0.0392766	0.0153698	-0.0462507	-0.0257189	-0.0125786	0.0215579	-0.0289088	-0.0426372	0.00376884	0.00120941	-0.0374084	-0.0256668	-0.0975048	-0.0160082	-0.0227385	-0.0355172	-0.0626538	-0.031333	-0.0163743	-0.0160211	-0.0635209	-0.0309654
0.00940776	-0.0059778	-0.0545255	0.013516	-0.123954	-0.015001	-0.0332353	0.00975543	0.00268262	-0.00249428	0.0467091	-0.0748452	-0.0251572	-0.065567	-0.0187735	-0.0288051	0.0088141	-0.0490702	0.0446618	-0.0100381	-0.0310234	-0.0121559	-0.0529079	-0.0391082	-0.0792707	-0.0655319	-0.104097	-0.0352444
0.033484	0.0249141	0.025276	0.0264913	0.0208333	0.0330301	0.0526316	0.0446375	0.00349866	0.0062513	0.0317782	0.0170316	0.0266667	0.0441306	0.0446429	0.0125335	0.106037	0.0315046	0.0228013	0.000524476	0.043327	-0.0635179	-0.0906183	-0.00209205	0.0331468	0.0792522	0.0735476	-0.00121773
-0.023667	-0.0276614	-0.0351374	-0.0059691	-0.0238095	-0.00114877	-0.0578035	-0.0318881	-0.0211239	0.0147028	-0.0452163	-0.0409689	-0.0414747	-0.0240913	0.00976801	-0.0394973	0.00143627	-0.0242233	-0.0410032	0.0132797	0.0118412	0.00309179	-0.0490035	-0.0299219	-0.02	-0.0261409	-0.0875072	-0.0260912
0.0269122	0.0012931	-0.0352423	0.0194278	-0.00174216	0.0155262	0.0647239	-0.0431506	0.00209512	0.00102041	0.0130405	-0.0265045	0.0100524	-0.0168904	-0.00302297	0.0193802	-0.038365	0.00215866	0.0381901	-0.0124159	-0.00296687	-0.00712772	-0.00295858	0.0102161	0.042517	-0.00276364	0.00315457	0.0115173
0.0742489	0.0559621	0.0493151	0.0232155	0.0183246	0.0486976	0.065399	0.0247863	0.0206983	0.040367	0.0338753	0.0512492	0.0731285	0.117621	0.146149	0.123721	0.0417599	0.138934	-0.00679728	0.0176358	0.0553811	0.0250291	0.0435213	0.0690393	0.178222	0.121537	0.152516	0.00173267
0.0470287	-0.0578883	0.0552654	0.0374196	0.0556984	0.00395968	0.0310979	0.0413168	0.00307251	-0.0295904	0.0891219	0.0489031	0.0145161	0.04257	0.0301587	0.0102199	0.101288	0.0326241	0.111916	-0.0396362	0.0950815	-0.00870717	0.000947867	-0.0520284	-0.0176532	0.0716547	0.169441	0.0758587
0.0395385	0.0311553	-0.028866	-0.0027746	0.113636	-0.00304769	0.0385523	0.033225	0.017766	0.00161551	-0.0348977	0.0225127	0.0461049	-0.0351607	-0.00513611	0.0194678	-0.0243744	0.0334707	-0.00941347	-0.015008	0.0318982	0.0811533	0.0366951	0.0589138	0.00951374	0.0507233	0.0527298	0.0339917
-0.0102752	-0.0172052	-0.0208068	-0.00621931	0.0619534	-0.0618594	0.0780303	-0.0346559	-0.0024077	-0.00322581	-0.00810474	-0.0166193	0.0296353	0.0360502	-0.031492	-0.0101734	0.0193205	-0.0412476	-0.0105994	0.0206784	-0.0170502	0.00918403	0.0452158	0.012867	0.128796	0.0150477	0.0449911	0.0310973
-0.0311414	-0.00725875	-0.0380168	-0.0148221	-0.0830474	0.000766724	-0.0459124	-0.0226366	0.0372084	-0.0149676	-0.00188561	-0.0381338	-0.0365314	-0.051059	-0.0165245	-0.0155013	0.00915033	-0.0420518	0.0520872	-0.0314555	-0.011705	-0.0297515	-0.0351759	0.00429415	-0.0602968	-0.0407644	-0.0678685	0.00409306
0.059337	0.0597849	0.0713749	0.0244066	0.0628743	0.0216434	0.0559784	0.039377	-0.000387822	0.0073922	0.0535264	0.062622	0.0352355	0.0681546	0.0168022	0.0210508	0.0524611	0.0641582	0.042486	0.0258716	0.0353881	0.010101	0.0672554	0.056476	0.0750247	0.0408869	0.0821388	0.0287492
-0.00502662	0.000405844	-0.0301543	-0.0137076	-0.0211268	0.0144357	0.0104627	-0.0117789	-0.0131911	-0.00591113	-0.00179319	-0.0115885	0.00961894	-0.0283582	0.0831557	-0.0106436	-0.00215385	-0.0208522	-0.0569215	0.00590234	-0.00633958	-0.0108929	0.0538935	0.0010118	0.0352005	-0.0123729	-0.0473087	0.051512
0.0124844	-0.00121704	0.000433839	-0.00198544	-0.00215827	-0.0231011	-0.0257708	-0.0141776	0.0159229	0.0241952	-0.0185629	-0.014012	-0.0095273	-0.00537634	-0.0334646	-0.00499788	-0.0533457	0.0111111	0.0314286	-0.00177809	-0.0104022	-0.0209424	-0.0104691	0.0195418	-0.0289769	-0.00689037	0.0176561	-0.00595002
0.0200206	0.0154346	0.0118531	0.000331565	0.106705	0.0461597	0.0333018	0.0153608	-0.0251548	0.0442442	-0.00183038	0.0301624	0.017758	0.0841699	-0.0142566	0.0120892	0.0713355	0.0434982	-0.00415512	-0.0340221	0.0449895	0.0125392	0.0370295	0.0171844	0.0328867	0.0179762	0.0576881	-0.0225459
0.0592938	0.012	-0.00614286	0.00546901	0.0918567	0.0325497	0.0182857	-0.0508551	0.01052	0.0161043	0.0171149	0.0142173	0.0229008	-0.002849	0.00929752	0.0226279	-0.0325327	0.0368583	-0.00591099	0.0352204	-0.00026824	0.0662903	0.0370806	0.0180312	-0.00471698	0.0464671	0.0756613	-0.0244948
0.011583	0.0209486	0.00028748	0.00988957	0	0.0185639	0.00583614	0.0291634	-0.0276959	0.00245283	-0.00420673	-0.00485774	-0.0312722	0.00821429	0.0102354	-0.0184256	0.00659962	-0.000846382	-0.0975866	0.018347	0.00630534	0.00768574	0.00397276	-0.0164353	0.0192536	-0.032562	-0.0053374	0.0286671
-0.000688148	-0.0460705	-0.0288835	-0.0236657	-0.0554893	-0.025447	-0.0225396	-0.0128497	-0.00888889	0.0126106	-0.0102595	-0.0322176	-0.040719	-0.0198371	-0.0324215	0.00351965	-0.00811739	-0.0283778	-0.0682171	-0.00979535	-0.0265298	0.0640678	-0.014886	-0.0196301	-0.034583	-0.0403934	-0.0274051	-0.0034581
0.0257311	0.0438312	0.0377331	0.0453026	0.0315856	0.0144672	0.0520548	-0.0320422	0.0112108	0.0184015	0.0426829	0.0616804	0.0340344	0.035056	0.0680628	0.0608768	0.0343091	0.0367916	0.0495008	0.00123653	0.0254725	0.00748646	-0.0118592	0.01721	0.0559904	0.0542115	0.0453202	-0.00326597
-0.00498191	0.0248834	0.0497647	-0.0219095	-0.0300061	0.00504348	-0.00217014	-0.00138021	0.0459585	0	0.051462	0.0541604	0.0218195	0.0429469	0.000490196	-0.0313287	0.026476	0.019593	-0.012287	0.0458716	0.0192308	0.0449012	0.0346496	0.0645844	0.0188141	0.0471857	0.0904807	-0.000614376
0.0664718	0.0880121	-0.00529747	-0.0174951	-0.052399	-0.0154006	-0.0469769	-0.0110496	-0.0395066	-0.0284723	-0.0478309	-0.0284574	-0.0553746	-0.0408437	-0.0284174	-0.023972	-0.0506967	-0.0226804	0.0156501	-0.00134953	0.00655136	-0.0354063	-0.0965388	-0.00932152	-0.0240627	-0.0635467	-0.0134831	0.05
-0.0650425	-0.027894	-0.0147481	-0.00998502	-0.035976	0.0360281	-0.0282976	0.0268862	0.00882825	0.00920534	-0.00992991	0.015772	-0.0398467	-0.043281	-0.0413515	0.00374657	-0.0237352	-0.0295359	0.0438562	-0.000675676	-0.0330643	-0.0196078	-0.000414164	-0.0334722	0.0229358	-0.00462697	-0.0276853	-0.0202966
0.0641799	0.0398135	0.00970201	0.02118	0.0953697	0.0491942	0.0415688	0.0258439	0.0342084	0.0327625	0.0283186	0.013309	0.0698324	0.058008	0.0236718	0.0451228	0.0694178	0.0430435	0.102574	0.0588235	0.0393107	0.04512	0.0638077	0.0649537	0.0944507	0.072513	0.0812759	0.0677291
0.0256637	0.0189721	0.0216884	0.0237037	0.00946372	0.00679062	-0.0295378	0.00529964	0.0223077	0.0227109	0.0292599	0.0122328	0.0313316	0.0586207	0.0395683	0.0175397	0.011367	-0.00500208	0.000686577	0.0301724	0.0106218	0.0119412	0.0220058	0.0391128	0.0612036	0.00953522	0.00666667	-0.0123134
-0.00363161	0.013541	0.017063	0.00803988	0.00125	0.00738718	0.00557621	0.0329711	0.0285929	0.0264364	0.0328874	0.00165373	-0.00506329	-0.00716612	-0.0410282	-7.7997e-05	0.0771961	0.00125681	-0.00240137	-0.0083682	-0.003717	-0.024357	0.00285823	-0.00879723	0.00458494	-0.00515191	-0.0374172	0.000566679
-0.0289956	-0.0177021	-0.00832232	0.00239273	0	-0.00605771	-0.0182532	0.00415038	-0.00237747	-0.0178571	-0.019428	-0.00889002	-0.00545256	-0.00853018	-0.0103093	-0.0144306	-0.00576606	-0.0209205	-0.014099	-0.0115643	-0.00373086	0.00620251	-0.00418013	-0.021679	0.00480423	-0.00517859	0.00429997	-0.0109496
-0.0548276	0.0129208	-0.0173172	0.0243475	0.00374532	0.00192462	-0.0291833	0.0568991	0.00696609	0.0117133	-0.00605394	0.00166581	0.0314327	0.0258107	0.0609375	0.00546102	0.0135322	0.0346154	-0.0129055	-0.0208696	0.00606921	-0.00539374	0.0650639	0.0240928	-0.0578532	-0.0630419	-0.0142148	-0.0347395
0.0425002	0.0107419	-0.055307	0.00916576	-0.00808458	0.00864415	0.0126061	0.009022	-0.0156563	0.0202177	0.0188261	-0.0116413	0.0230333	0.0267742	-0.0191458	0.0227487	0.0291553	-0.0152829	0.0936396	0.00339093	0.0513413	-0.00588782	0.00412039	0.0152483	0.0474499	0.00925965	0.0128562	0.00889856
0.00634684	0.0136167	-0.0169321	-0.00969828	-0.0238245	-0.0271385	0.00311228	-0.0157996	-0.0123913	-0.0315041	0.011413	0.00310639	0.00311742	0.0179076	0.00550551	-0.00985146	-0.00211808	-0.00838926	0.0394184	0.0083682	-0.00586009	0.0112219	-0.0312221	-0.00786726	-0.00629845	-0.0168203	-0.0120069	-0.0460604
0.0674963	0.0212975	0.00831995	0.00948236	-0.014772	-0.000815661	-0.00429594	0.014235	0.0108614	0.00454704	0.00107469	0.00348387	0.00759669	-0.0151235	0.010453	0.0284493	-0.0106129	0.0186125	-0.0242462	0.0151612	0.0248066	0.0095561	0.0154696	0.0158593	0.000731351	0.0482103	0.0157986	0.023834
0.0113397	-0.00705807	0.00101332	-0.0040037	0.0071708	-0.00212245	0.0270853	-0.00626983	0.00463134	-0.00696379	0.0161031	0.0165874	-0.0174777	0.0050141	0.0285714	0.00105812	-0.00750872	0.0253322	0.00446002	-0.0130483	-0.00515279	-0.00229008	0.0188611	0.0166052	-0.00316687	0.0166179	0.000683644	-0.000401365
-0.0182221	-0.0219709	0.0166305	-0.00711194	0.0847896	-0.0150524	0.0392065	-0.042069	-0.0003688	-0.0134993	-0.00528262	0.0230205	-0.0177886	-0.0221391	0.00335249	-0.0224236	0.0226966	-0.00405022	0.044085	-0.00732717	0.0115635	-0.00673298	0.0834817	0.00739913	0.0134409	0	0.0953032	-0.0254969
-0.0198929	0.0194912	-0.0169275	0.0052943	-0.0190931	0.010299	-0.0190883	-0.0407778	-0.00977679	0.000355429	0.0350505	-0.0204006	0.0145597	-0.0242347	-0.0071599	0.0177634	0.0428005	-0.00772672	0.0252126	-0.000641849	-0.00726363	-0.00801109	-0.000821423	-0.00235588	0.0221847	-0.00729745	-0.0625292	0.00515039
-0.0138654	-0.0499028	-0.0471712	-0.0207559	-0.00425791	-0.00312397	-0.102335	0.00327225	-0.0149031	-0.0344644	-0.0328374	-0.0590685	-0.0332517	-0.0222222	-0.0230769	-0.0429504	-0.0179883	-0.0577869	-0.0222222	0.0130058	-0.0184719	-0.0111819	-0.0499836	-0.0472288	-0.108516	-0.0349881	-0.0828343	0.0020496
-0.0410917	-0.0310368	0.00501139	-0.00205631	-0.00733048	0.0224311	0.0107116	-0.0348762	0.0113464	0.000551978	-0.00318302	-0.0130114	0.0278783	-0.013369	-0.0349409	-0.011497	-0.0118679	-0.0113093	0.00393939	0.0126803	-0.0169864	0.00675357	0.0678435	-0.0151626	0.0111141	0.025592	-0.0398984	0.0368173
-0.00313459	-0.0242872	-0.0276519	-0.0114123	-0.04	-0.015809	-0.0487005	-0.0418798	-0.0102842	-0.0318132	-0.0505588	-0.0468877	0.00704473	-0.00135501	-0.0132585	-0.0223791	-0.0446475	0.0338319	-0.0217326	-0.0151823	-0.036176	-0.0436817	-0.0617504	-0.0318283	-0.037163	-0.0436708	-0.0408009	-0.0323535
0.0322486	0.00757576	0.00699301	0.00561167	-0.00320513	0.0122931	0.0331565	0.0197408	-0.000566786	0.0252612	-0.00224215	0.0125481	0.0143407	0.0200136	0.055814	0.0173942	0.00901886	0.0111069	-0.00709658	0.0106484	0.0212821	0.0194127	0.0304025	0.00443425	0.0443055	0.00279602	0.106735	0.0285423
0.000178162	0.028643	0.00925926	0.0122768	0.0450161	0.0268782	0.0487805	0.00241936	0.0175803	0.0259355	0.00842697	0.0274609	0.0455172	0.0349185	0.021537	0.0229839	0.00541712	0.0227273	0.0279677	0.0185564	0.0189442	0.0291247	0.0724225	0.0412544	0.0132743	0.0526632	0.0325623	0.051338
0.0427826	0.010094	0	-0.00157505	-0.0215385	0.00141911	0.0239902	-0.000343208	0.00130039	-0.0381004	-0.0111421	-0.00205592	0.0366095	0.0134961	0	0.0135593	0.00404095	0.0123457	0.0290206	-0.012197	-0.00123946	0.0611102	0.00046897	0.0181287	-0.0205497	0.00147152	-0.00310184	0.000754148
0.0482789	-0.013439	0.0165138	0.012778	0.0232704	-0.00503858	0.0181688	0.0220762	0.00463822	0.022339	-0.0225352	0.0251339	0.0168629	0.0523145	-0.00479157	-0.0168002	0.0021465	0.0621951	-0.0276146	0.0178181	0.00905932	0.00849941	0.050625	0.0160827	0.0414372	0.0393787	0.0183232	0.0135644
0.0217273	0.0230527	-0.00270758	0.00576324	0.0626921	0.0080709	0.0112703	0.00776205	0.0234534	-0.0148733	-0.00518732	-0.0143355	0.0228411	0.0159687	0.0192585	0.0112333	0.0107095	-0.00191351	-0.0172205	0.0124386	-0.000614931	0.0228131	0.0321237	0.0152629	0.0249307	0.00311011	0.00950603	-0.0198885
0.00406541	0.0105838	0.0101056	0.00820815	0.0451128	0.00282575	0.0155561	0.0264579	0.00360881	0.016589	-0.00637312	0.0120973	-0.000611808	0.00682088	0.0505432	0.00117343	0.0145695	0.00766871	0.0236705	0.016381	0.00713758	0.0495809	0.0361671	0.0107183	0.00933661	0.0651068	0.0080713	0.0125166
0.0339956	-0.000337838	0.00492758	-0.00430108	0.0182623	-0.00234815	0.0256059	-0.00652604	0.0021575	0.00421709	0.00758017	0.0103411	-0.00214264	0.0356406	0.00404676	0.00476637	-0.010705	0.0087519	-0.0138138	0.000895389	-0.0058651	0.00121819	0.0305938	0.0191434	0.0097371	-0.00185242	0.0588824	0.0256602
0.0262481	-0.0108145	0.0132244	0.00894786	0.00706522	0.000470736	0.0107	0.0331679	-0.00448511	0.00164324	-0.0219907	0.0323009	0.00184049	0.00170648	0.0116435	0.00591026	-0.0131961	-0.0128253	0.0091352	0.0143134	0.0347837	0.00189266	-0.0279315	0.0114865	0.0286885	0.0185586	0.023787	-0.026114
0.0159348	0.0358729	0.00762575	-0.00443425	0.00971398	-0.0166248	0.0176445	-0.0483163	-0.00846999	-0.00182282	0.0230769	0.0356683	0.0251072	0.0190233	-0.00225764	-0.00765365	-0.0144424	0.0137562	-0.026554	0.0073497	-0.0108089	0.0191607	-0.00166574	-0.0145625	0.0438247	0.0124913	0.0267733	-0.024564
0.0197267	0.0237137	-0.00698588	0.0141299	0.0122929	0.00829346	-0.0162549	-0.00701325	-0.0114504	0.0102264	-0.0289184	0.0110655	0.0504779	0.00780162	0.064821	0.0301496	-0.0257802	0.0203543	-0.0319281	0.0202831	0.00744476	0.000661989	-0.0133482	0	0.0273911	0.0120828	0.0038963	0.0224913
0.0907844	0.00228744	0.0155357	-0.0192337	0.0190074	0.0113888	-0.0330469	-0.0265736	-0.00643501	-0.0287419	0.00178678	0.0156173	0.037532	0.0240531	-0.0075	-0.0113439	-0.0250696	0.0184706	-0.0441883	0.0157323	0.0421931	0.0322837	0.0476325	0.0357918	0.0301573	0.0401338	0.0695626	-0.0238767
-0.0116883	-0.008036	-0.0209265	0.00880173	-0.00207254	-0.019706	-0.00820232	0.0120964	-0.00555144	0.000558347	0.00535077	0.00290592	-0.016991	0.0140389	-0.0235097	-0.00864377	0.00771429	-0.00108814	0.0137353	0.00563222	0.0271043	-0.00320431	0.000672585	-0.00157068	0.0012728	-0.0202695	-0.023866	-0.0136749
-0.0464047	-0.0622165	-0.0384729	-0.008878	-0.0633437	-0.00414805	-0.0362968	-0.0232166	-0.0215854	0.00520833	0.00532229	-0.0354944	-0.0161695	-0.0604366	-0.0305245	-0.0256944	-0.0289198	-0.0511983	-0.0125578	-0.0117614	-0.0427569	-0.0144014	-0.0455706	-0.0424751	-0.0870763	-0.0468614	-0.0464684	-0.0218707
0.000903972	0	-0.0300475	-0.0134363	-0.0266075	0.0153797	-0.050298	0.00174691	0.0028528	-0.011658	-0.0523529	-0.0270372	0.00850099	-0.0308869	-0.0235033	0.0330245	-0.0429197	-0.0482204	0.0187416	-0.00623406	-0.0150052	-0.0393999	-0.0185915	-0.0275192	-0.0433975	-0.0154268	-0.0436347	0.000598922
-0.0293443	-0.0922598	-0.0486803	-0.0518159	-0.0882688	-0.0312401	-0.0306225	-0.0408221	-0.0328086	-0.03651	-0.0552452	-0.055191	-0.0665917	-0.0502924	-0.0613079	-0.0459215	-0.0280659	-0.0603136	-0.0528909	-0.0353579	-0.0601086	-0.0311015	-0.0937141	-0.0689849	-0.0528869	-0.0597607	-0.0714958	-0.0325219
0.0410111	-0.0178911	0.00448579	-0.0374773	0.0212367	-0.00504886	0.0248576	0.00109007	-0.00862745	-0.00116595	0.00065703	0.00585512	0.0192655	0.0289409	0.0362845	0.00650864	0.0574388	-0.00898588	0.00832466	-0.011676	-0.00351803	0.0145781	0.0163104	0.0189022	0.0212602	0.0217493	0.0260047	0.0202104
-0.0231217	-0.0197674	-0.0191862	-0.0051458	-0.0574924	-0.00769357	-0.0722587	-0.0159872	0.00356013	-0.0116732	-0.0466185	-0.034114	-0.0682221	-0.0113704	-0.0519374	-0.00902124	-0.0112793	-0.0172712	0.0478156	-0.00179453	-0.057622	-0.0385466	-0.0634154	-0.0617394	-0.0541761	-0.0575058	-0.0811389	-0.0242571
0.0133087	0.00810597	0.0349073	0.00724138	-0.00129786	0.0103926	0.0166122	0.0572376	0.00985416	0.0139764	0.0557851	0.0396636	0.0161648	0.026937	0.028684	0.035205	0.0513359	-0.000219684	0.00426789	0.0382022	0.045491	0.0377928	0.0783563	0.0582094	0.0578096	0.0812559	0.0926025	0.0368759
0.0624902	0.0178466	0.0286785	0.0121534	0.0461339	-0.00244898	0.0412537	0.0150197	-0.00429352	0.0188313	-0.0150033	0.0207603	-0.0196507	0.0333039	0.0143609	0.0167315	0.00285551	0.0257086	0.0183066	0.00894661	0.0426158	0.0294932	0.0485961	0.0369208	0.0679368	0.0393397	0.0831148	0.0223776
-0.00692305	-0.0631985	-0.0738159	0.0054118	-0.068323	-0.00785597	-0.00848984	-0.0120464	-0.0284202	-0.0266768	-0.0370861	-0.0760697	-0.0585428	-0.0524815	-0.0391694	-0.0127822	0.0233485	-0.0394173	-0.0629213	-0.0370423	-0.0305634	-0.0517821	-0.00985729	-0.0325789	-0.0115023	-0.0542962	-0.0252762	-0.00195427
-0.0796118	-0.0427807	-0.0324953	-0.00622372	-0.0746667	-0.0204553	-0.0703166	-0.000607613	-0.0316724	-0.0201644	-0.0275103	-0.0378788	-0.0618452	-0.0553883	-0.0569745	-0.0552024	-0.0478575	-0.0575379	-0.0304899	-0.0176741	-0.0165865	-0.0374468	-0.0796434	-0.0420206	-0.0638803	-0.0598948	-0.0810559	-0.0495398
0.041894	0.0670391	0.041895	0.0191266	0.0756484	0.0456383	0.0937762	-0.0119358	0.0441667	0.047952	0.0558699	0.0674491	0.0198127	0.0761632	0.0713542	0.0558838	0.0546464	0.0818741	0.0614841	0.0574539	0.0590962	0.0287356	0.0387472	0.0371753	0.0865043	0.0722255	0.0861778	0.053152
-0.0454959	0.0161095	-0.00865287	-0.0106295	-0.0207636	-0.0037043	-0.00382751	0.00868252	-0.0119713	-0.00343184	-0.0133958	0.00208768	-0.0438008	-0.0136216	0.0495868	0.00870444	-0.00803547	-0.00568679	0.0259654	-0.000428939	-0.0126428	-0.0171895	-0.0180292	-0.00434913	-0.0291852	-0.0128702	0.00808961	-0.0275822
0.055788	0.0344828	0.0335444	-0.0307202	0.103967	0.0106693	0.033043	0.0583832	0.0325121	0.0510809	0.0196877	0.0363889	0.0709272	0.0327229	0.00555813	-0.0106326	-0.0148045	0.0387154	0.0210902	0.0137319	0.0751047	0.0671914	0.0897436	0.078325	0.0925926	0.0815541	0.0800926	0.0148863
0.00991091	0.00881226	0.0256665	0.0169726	0.0167286	-0.00735765	0.032482	0.0452617	0.00547624	0.0267565	0.0306258	0.0426159	0.0044843	0.00232558	-0.0257946	0.0183008	-0.00567054	0.00804744	-0.000953289	-0.00874841	0.00103069	0.0150232	0.0122004	0.0142478	-0.00968523	0.0674534	0.015145	0.00792864
-0.000379607	-0.0273452	0.00823377	0.0226499	-0.00182815	-0.0270706	-0.043708	0.0101488	0.0126435	0.0124091	0.0607235	0.0191517	-0.0144231	0.0197216	-0.0236407	0.00948302	0.00826918	0.0407563	0.0652036	0.0380071	0.00709301	-0.00269107	-0.0100445	0.0101914	-0.0275617	0.0189821	0.0143561	-0.00471976
-0.0539086	-0.0433424	-0.0411529	-0.0339717	-0.0561661	-0.0101027	-0.0534907	0.00334896	-0.0316942	-0.0215374	-0.0237515	-0.0199269	-0.045993	-0.0426621	-0.0571429	-0.0320455	-0.0110294	-0.115462	-0.0474769	-0.0154964	-0.0522549	-0.0412844	-0.0665314	-0.0408998	-0.0505143	-0.0476298	-0.0496739	-0.0138313
-0.00742853	-0.00897959	-0.00634603	0.014825	-0.0368693	0.00435001	-0.0214911	-0.0183578	0.0144813	-0.00501074	0.00436681	-0.0342298	0.0164354	-0.0216875	-0.039548	-0.0101745	0	-0.0104975	-0.0125392	0.0215908	-0.0281673	-0.00154799	-0.0170807	-0.0444918	-0.0322581	-0.000495193	-0.0240911	-0.00340613
-0.0134247	-0.0263591	-0.00840336	-0.0266689	-0.0248489	-0.0109945	-0.0279284	0.00102006	-0.011537	-0.000899281	-0.0149068	-0.0169221	0.00574919	-0.0176131	-0.0395722	-0.0242745	-0.00686303	-0.0627306	0.0130159	-0.00818107	-0.0176369	-0.00831572	-0.0189573	-0.027224	-0.00771144	-0.0012386	-0.0354578	-0.0158826
0.0670902	0.0274958	0.039322	0.0284468	0.0600895	0.015496	0.0926081	0.0258152	0.0294758	0.0361836	0.037831	0.0571971	0.0664523	0.0717156	0.0261693	0.0338736	0.0247625	0.0354331	0.0626763	0.0323068	0.0480854	0.0552871	0.0409018	0.0438905	0.0478817	0.0543151	0.0870172	0.0424923
0.0319581	0.0337587	-0.00521853	0.0235873	0.0557089	0.00315143	0.049783	0.0231788	0.00326672	0.00816539	0.0309842	0.0160256	0.00469012	-0.0115374	0.00691807	0.0159116	0.0177016	0.0104563	0.0238868	-0.00692502	0.0165309	0.00579125	-0.00696163	0.00776443	-0.0138756	0.00682221	0.0308219	-0.0115618
0.0606289	0.0127439	0.00901639	0.0293435	0.0184615	0.0157077	0.00170233	0.0385113	0.025474	-0.00103395	0.0179729	0.00820189	0.0220073	0.0183834	0.0200781	0.0168197	0.0088349	0.0230433	0.00604839	0.00724152	0.0300495	0.0494108	-0.00732201	0.0229685	0.0460941	0.042289	0.0347453	0.0618557
0.0280119	-0.0274282	0.00259951	-0.000966339	-0.00725076	-0.00634869	-0.051226	0.023995	-0.00112066	0.0108677	-0.00607815	0.00225282	0.0309951	-0.0461318	0.0161066	0.0217012	0.0161467	0.0165564	0.012024	-0.00465983	-0.0139572	0.00944239	0.00266792	0.00767372	0.00742115	0.015468	0.0640803	-0.0261389
-0.0430126	-0.0332558	0.00777832	-0.00580364	-0.0200852	-0.0176933	-0.00332651	0.00517346	0.00168287	0.00477816	-0.0157251	0.0153596	0.00221519	-0.00450586	-0.0189758	0.004456	-0.0164288	-0.0158299	-0.0229137	0.00254147	0.00591716	0.00973328	0.0381906	-0.00535891	-0.101059	-0.0194269	-0.0285391	-0.000766871
0.0600065	0.02844	0.0379482	0.026431	0.0534161	0.0363576	0.0200257	0	0.0194139	0.0115489	0.0284024	0.0295167	0.00378907	0.0431503	0.036566	0.0326063	0.00930997	0.0326287	0.00318471	0.00853903	0.0178777	0.0262894	0.0551787	0.0340281	-0.0284251	0.0375949	0.0350718	0.0159248
0.0766525	0.0500203	0.0268009	0.00884676	-0.0418632	0.0194722	-0.0385099	-0.0133212	-0.0155649	0.00738751	0.0241657	0.00919842	-0.0396351	0.00520683	-0.0189162	0.022698	0.010038	0.0367156	0.046176	0.0228866	0.0159773	-0.00390339	0.00342906	0.0223502	0.0424354	0.0221316	0.00325081	0.0273843
-0.0288056	-0.0243997	-0.001207	0.00187911	-0.0116923	0.00299921	-0.0295812	-0.00736422	0.00353423	0.0168333	-0.0101124	0.00461648	0.0284966	0.0204317	0.0354351	-0.020934	0.00510341	0.0135222	0.0361379	0.0178479	0.01383	0.0047759	0.0203617	0.00603541	-0.00632111	0.0125244	-0.0148305	0.021875
-0.0150884	0.069869	0.0113293	-0.00453267	-0.00684932	0.00125905	0.0094416	0.0015456	0.00667285	0.0114735	0	-0.0402969	-0.0219745	0.0160745	0.035229	0.0248856	-0.0312667	-0.0292249	-0.0386049	-0.0104193	-0.0761276	-0.0115783	-0.0164666	-0.00493268	0.0575064	-0.0167722	0.00278305	0.00323799
0.0474706	-0.00519481	0.0503361	0.0100487	0.0476489	0.0177617	0.0825762	0.0237654	0.0110477	0.0121536	-0.0322928	0.0411295	0.0253989	0.0285873	0.0320856	0.021909	-0.0173793	0.0641361	0.0279701	0.0183616	0.0223863	0.0309494	-0.00383087	0.0266613	0.0563041	0.0313446	0.0485682	0.0145239
-0.03636	-0.0227527	0.00227531	-0.00295352	-0.0305206	-0.00710425	-0.0106147	-0.0120591	-0.0174832	0.00800512	-0.0176529	0.000707547	-0.00317561	0.00512682	0.00306171	-0.0192544	-0.03032	-0.182042	-0.0444504	-0.0030261	0.00395993	-0.0216481	-0.0940037	-0.0172256	-0.0273349	-0.0425901	-0.01564	0.00353482
0.0206009	-0.0179389	-0.00411464	-0.00810727	-0.0104938	-0.0113548	-0.0391717	-0.00823924	0.00797034	0.0208069	-0.00716418	-0.0166156	-0.00955718	-0.00805369	-0.00211317	0.0121832	0.0303995	-0.0195489	0.0279109	0.00569116	-0.0150812	0.0503667	0.00660274	-0.00265569	-0.0112412	0.0105813	0.0266439	-0.0308207
0.0112005	-0.0163234	-0.0105428	-0.0268783	-0.00374298	-0.0224984	-0.0155804	-0.0184615	-0.00974623	-0.0136922	-0.00420926	-0.0210905	-0.0128659	-0.0143437	0.00376471	-0.0171951	-0.025288	-0.00613497	0.00356555	-0.0158451	-0.00800942	-0.00884544	0.00515383	-0.00412728	0.0262909	0.00256421	-0.00392857	-0.0154461
0.0103519	0.0604504	0.0267819	0.00468422	0.0457107	-0.00112667	0.0526246	0.0310345	0.0118849	0.00946522	0.0150966	0.039907	0.0863473	0.0313015	0.0173465	0.0146966	0.016143	-0.000643004	0.0191309	0.0168669	0.0315839	0.0301785	0.0346489	0.048262	0.0385414	0.0428385	0.066093	0.0155039
0.00474684	0.0150894	0.0147244	-0.00546624	0.0550898	0.0182082	0.0402205	0.0370933	-0.00513856	0.0134396	0.0226056	0.040259	0.0365927	-0.0114483	-0.00921659	-0.00489689	0.0241135	0.0078497	-0.0104586	-0.0310379	-0.018186	0.0170979	-0.0420484	-0.0033159	0.0304444	-0.00756	0.0272422	0.00490731
0.00167998	0.0207378	-0.00193477	0.0101843	0.0045403	0.028169	-0.0375813	0.0184697	-0.00811658	0.00709329	-0.00116347	0.0048659	0.0185185	-0.00188527	-0.0125581	0.00159412	0.0110803	0.0020429	-0.0466125	-0.00246401	0.0239156	0.0116553	-0.00815175	0.00959693	-0.0834591	0.0238868	0.0182255	0.00289383
0.00766457	0.00934915	0.0109388	-0.00896143	0.0276836	-0.00461752	0.0680851	0.0218768	-0.00371955	-0.00367478	0.0186372	0.0148649	0.00113636	0.011333	-0.0183702	0.00574355	-0.00739726	0.0275229	0.0102331	-0.00637025	-0.00377834	-0.0491858	0.0233918	0.00468948	0.0129412	-0.00181021	0.00825295	0.00613165
0.0150616	-0.00320627	0.021093	0.0143711	0.00494777	0.00154631	0.0213265	0.0261972	0.0184805	0.00230521	0.0108634	0.0201953	0.00198638	0.0090715	0.000479846	0.0147241	-0.00524427	0.016369	0.0447383	0.00222426	-0.00252845	0.00302924	0.0254826	-0.00353223	0.00813008	0.00805998	0.000850431	0.000537731
0.0390961	0.00857756	0.00778001	-0.0105062	0.0125821	-0.00633009	-0.00413034	-0.0139995	-0.0152126	-0.0331187	0.0328054	-0.0166413	-0.0260549	0.0444209	-0.00767386	0.00108489	0.0321865	0.0146413	0.0355508	-0.0396867	0.00414794	-0.0223022	0.040512	-0.00670971	0.024424	-0.0199888	-0.00807223	-0.035292
0.0175953	0.00283487	0.0360708	0.00627413	0.0166126	0.018179	0.0347926	-0.0128062	0.0201005	0.00111005	0.00438116	0.026767	0.0436173	-0.00531646	0.0188497	0.0159848	-0.0798387	0.020202	0.0603381	0.00679717	0.0109007	-0.00118807	0.0141844	0.00790212	0.0402609	0.0157053	0.00663883	0.0144847
-0.0316534	0.00282686	0.00963515	-0.00527578	0.0649661	0.0160232	0.00244934	-0.00620417	0.0226236	0.00190084	0.00599782	0.0136809	0.0211758	0.0165436	0.00759013	0.0642	-0.0125621	-0.0018859	-0.0235467	0.0178234	0.0251986	-0.0167717	0.037962	0.0308548	-0.00994595	-0.0182739	0.00595681	0.0181219
0.00554068	-0.0230796	0.0265937	-0.0393764	0.00499002	-0.0518174	-0.00177699	0.0107832	0.000356824	-0.00632411	-0.0124661	0.0088204	0.00327422	-0.0267902	0.0103578	0.0148468	-0.0186391	-0.000944733	0.031148	-0.0226851	-0.0265722	-0.00217759	-0.0446858	-0.00269872	-0.0526316	0.0366144	0.025801	0.0115067
0.0370156	0.0170424	0.0402826	0.0184039	0.0362463	0.0224933	0.0124611	0.0112296	0	-0.0052506	0.0450055	0.028758	-0.00462333	0.0532544	0.0107176	0.0174074	-0.00512511	0.0416076	0.018514	-0.00298629	0.00989536	0.0487391	0.0352619	0.0290283	0.033195	0.0522869	0.0356664	0.0163526
0.0207466	-0.0343116	0.0116764	-0.00279284	0.0301869	-0.000154919	0.0228571	-0.00333148	-0.0226503	0.00991683	0.00052521	-0.00727012	0.026776	0.0561798	-0.0055325	-0.00970756	-0.00545455	-0.146164	0.0155465	0.037985	0.0350265	-0.00843931	0.00458779	0.0185274	0.0379295	0.0223149	0.0277695	0.0290311
-0.0239986	-0.00624311	-0.00482864	0.00675453	-0.0027907	-0.00371862	0.0313709	0.0200557	0.0105839	0.0223313	0.00734908	0.0182568	0.0239489	0.00740056	0.0264256	0.00992525	0.000914077	0.00212653	0.0089496	-0.00144281	0.0115343	0.0355602	0.0107944	-0.00234714	-0.0212812	0.0267803	0.0251792	0.0353501
0.0075599	-0.0177384	0.0121893	0.0054001	-0.0242537	-0.0194401	-0.0272917	0.00819224	-0.061394	-0.00975988	0.00260552	0.0509522	-0.0262474	0.00413223	-0.030262	-0.0179568	-0.00852359	-0.0153846	-0.00606909	-0.00591094	-0.00785284	0.00236433	-0.0141019	-0.0172921	-0.0430485	-0.0198293	-0.0276781	-0.0162508
0.00608618	-0.0323552	-0.00947036	-0.0169271	-0.0258126	-0.021253	-0.0321268	-0.0246479	0.000769527	0.0203379	0.0192308	-0.00713253	-0.0160128	-0.0164609	-0.0121099	-0.012046	0.00798281	-0.0193966	0.0230155	0.00806025	0.00184322	-0.00123554	-0.0156923	-0.0150826	0.00321322	-0.0293414	-0.00777227	-0.0161855
-0.00506641	-0.00116641	-0.0276204	-0.0210265	-0.0225711	-0.00583374	0.00243417	-0.0230492	0.00576701	-0.0196259	0.0101989	-0.0214542	-0.00515324	-0.0181311	-0.0174446	0.00912899	-0.013707	-0.0192308	-0.00918274	-0.00812688	-0.0149351	-0.0304768	-0.00197517	-0.0187166	0.00457561	-0.00450638	-0.000293743	-0.00169607
-0.0403318	-0.0140132	0.00558388	-0.00507357	-0.0100402	-0.000814996	0.00728477	0.0363843	-0.00764526	-0.00578668	0.00832913	0.0435516	-0.0068157	-0.00994318	-0.03119	-0.0229878	0.000308833	-0.0259104	0.000695088	-0.0252412	-0.000769062	-0.108688	0.00650269	0.00891751	0.00933728	0.0152759	0.0537708	0.00152905
0.0328317	0.00315831	0.00760502	0.00696923	0.0015213	-0.0104405	0.00723208	0.0353812	0.00520031	0.0229668	0.0147685	0.00808062	0.00603898	0.0167384	0.00742942	0.0234018	0.00185242	-0.0113587	0.0157444	0.0168113	0.0128642	-0.0123634	0.0294944	0.0246747	0.0315884	0.00185778	0.0168231	-0.000678541
-0.0263948	0.00550964	0.0167725	0.0153612	0.0394937	0.0263765	0.00826806	0.0227815	0.00881395	0.0404429	0.0133202	0.0206526	0.0223738	0.00258702	-0.0417896	0.0178472	0.0252696	-0.00756254	0.0394347	0.0185333	0.0165002	0.020029	0.00886767	0.0210854	-0.00656168	0.030782	0.0363803	0.012222
-0.0304526	0.0168297	0.00341699	-0.00482128	-0.0170482	-0.00112432	0.0112214	-0.019684	0.00322887	-0.00384274	0.00632911	-0.00415781	0.00346944	-0.0173587	0.0323243	-0.00182648	0.00961827	0.0240328	-0.0280702	-0.0018327	0.00170867	0.00930112	-0.0025693	-0.00293324	0.0211361	-0.0133123	-0.0380138	0.0132484
0.00317413	-0.034642	-0.0241898	0.0100234	-0.0099108	0.0291044	-0.0618865	-0.0142668	0.00927679	-0.00133531	-0.0130624	-0.0304324	0.00425532	-0.0164717	-0.0248509	0.0121378	0.0101221	-0.0423583	-0.0173736	0.00983607	-0.0250533	0.00575963	-0.0131508	-0.0385973	-0.00689953	-0.0191439	-0.0474008	-0.0233366
0.0637605	0.0211324	0.0375451	0.0603705	-0.0045045	-0.00984375	0.0147862	-0.00857679	0.00112549	0.00638835	-0.0127451	0.0279426	-0.00529661	0.0177184	0.118247	0.0104255	0.011789	0.022116	0.0955224	0.00168831	0.0291963	0.0194706	0.0289875	0.0592411	0.0214937	0.0245364	0.047642	0.0469412
-0.0190621	0.00195236	0.00869868	0.0327562	0.0296631	0.0285624	0.0127774	0.0154096	0.031291	-0.000295247	0.0436941	0.00707503	-0.00559105	0.031958	0.0442115	0.0267192	0.0576755	0.0280702	0.0454831	0.0195773	0.0297493	0.0265884	0.0618158	0.0399815	0.0552604	0.0194111	0.050712	0.0281645
0.00381253	0.0066251	-0.0435782	-0.00876001	-0.0200195	-0.000613685	-0.00486941	-0.0085197	0.00109012	-0.0113703	-0.019981	-0.0378074	-0.0104418	-0.00392882	-0.00654736	-0.0177171	0.00468191	0.00113766	0.0118284	0.00851984	-0.00959554	0.00814689	0.00138313	-0.00533333	0.0108761	-0.0138802	-0.023695	-0.0020466
-0.0411401	-0.0487805	-0.035345	0.0112753	-0.0154459	0.0276328	-0.0462633	-0.00725027	0.0174229	0.0131441	0.0184466	-0.0234413	0.000541126	-0.050348	0.0386643	-0.00141928	0.0224781	-0.0568182	-0.00594413	0.023074	-0.00552141	0.0284646	-0.0234807	-0.00714924	-0.00239091	-0.0449377	-0.0498836	-0.00709891
0.00330154	-0.01628	0.00535892	-0.0122043	-0.0187247	0.00164326	-0.0076959	-0.00324588	-0.0149839	-0.00501253	-0.0185891	-0.00275455	-0.00432666	0.00561935	-0.0329949	-0.00355324	-0.0107239	-0.0150602	-0.0201316	0.0167612	-0.0311125	-0.0193503	-0.0191591	-0.0313906	0.0209706	-0.0249444	-0.039589	-0.0238322
0.0090012	0.0244104	0.0242965	0.0184564	0.00257865	-0.0126771	0.00564042	-0.00488467	-0.00941688	-0.0145207	0.0165129	0.0181513	-0.0222705	0.00874636	-0.0284339	-0.00451682	-0.0186992	0.00672783	-0.0174939	-0.0106667	0.0105957	0.0119589	0.00930781	0.00278778	0.000195618	0.0186054	0.0265973	0.00130208
0.00186717	-0.0302908	-0.028319	-0.0107833	-0.0504115	-0.010574	-0.0528161	-0.0398146	-0.0171846	-0.0163885	-0.00907788	-0.0342021	-0.0475	-0.0510597	-0.0171544	-0.0164179	-0.0179508	-0.0285541	-0.00310559	-0.0112717	-0.0304911	-0.0573151	-0.0313028	-0.0303487	-0.0459613	-0.0515603	-0.0453155	-0.00747724
-0.0338425	0.00124948	-0.0132021	0.00817562	-0.00379198	-0.011145	0.0281273	0.0119284	-0.0212054	-0.00458575	-0.0135005	-0.00752408	-0.0227472	-0.0261421	-0.0203399	-0.00959029	-0.00646794	-0.0581614	0.0199377	0.000371747	0.00750386	0.00927667	-0.0219898	-0.0112292	-0.0110701	-0.00702136	-0.044262	-0.0376679
-0.0345371	0.0178869	0.00605831	-0.00120138	0.00489396	0.00494056	-0.0285577	0.000561325	0.00798176	0.0109029	-0.00928641	0.00990599	0.0376007	-0.00364868	-0.0028057	0.0113379	0.0130201	0.00531208	0.0439829	0.0242785	0.0138007	0.0337846	0.0216616	0.0334662	0.013267	0.0179806	0.0287091	-0.0202519
0.0530239	0.0298324	-0.0224564	-0.0189445	-0.0108225	-0.0348748	-0.0148221	0.0210379	-0.0141403	-0.0094182	-0.0049334	-0.0101091	0.012367	-0.00418519	0.0007034	0.0157557	-0.0352054	-0.00594452	-0.0046811	-0.00447454	-0.00334918	-0.019344	-0.0389157	-0.00245499	0.0135025	0.0269885	0.0266857	-0.00607956
0.0337921	0.0325397	0.0524897	0.0314176	0.0503282	0.0230818	0.0426279	0.0384615	0.0233314	0.044165	0.0287556	0.0524772	0.0434659	0.0433412	0.0557638	0.0412839	0.0309875	0.0538206	0.0411523	0.0404519	0.0479133	0.124969	0.0370008	0.0562522	0.05652	0.0525606	0.0775794	0.0330304
0.0312886	0.0234435	-0.0013413	-0.000445765	-0.0296875	0.00700171	-0.0517076	-0.0179894	0.00672771	0.000146864	-0.0342169	0.00307426	-0.0100735	-0.0125881	0.0142033	0.00257821	0.00224719	-0.0271122	-0.0412196	-0.00350263	-0.00113789	-0.00424744	-0.0123872	-0.0110951	-0.00133741	0.00605864	-0.00423495	-0.0145491
0.0559328	-0.00150207	0.00915751	-0.00267578	-0.0182501	-0.0026267	0.0101446	-0.0110453	-0.0102098	-0.0143906	-0.0199601	0.0174313	-0.0184268	-0.0119837	-0.0249453	0.00165724	-0.00532511	0.000324044	0.0198272	0.000585823	-0.0202983	-0.00864049	-0.0518064	-0.0169415	-0.0179835	-0.0242711	-0.0033284	-0.0296996
0.0660787	0.0496427	0.0232305	-0.0125205	0.036632	-0.0192099	0.0466985	-0.0133479	0.0121905	0.0318832	0.0086558	0.0176033	0.0268983	0.0467097	0.0336625	0.0480374	0.0112708	0.0547457	-0.00615977	0.0318501	0.00496829	0.00319947	0.0253055	-0.00342388	0.00935126	0.0117828	-0.0198516	0.00230007
-0.00439147	-0.0229308	-0.0587679	-0.0277736	-0.0522152	-0.0296952	-0.0299832	-0.00966317	-0.0250139	-0.0220907	-0.0403836	-0.0251619	-0.0654843	-0.0522682	-0.0343031	-0.0160588	-0.0682641	-0.0276413	-0.0699206	-0.0196323	-0.0873041	-0.017486	-0.0137428	-0.0570316	-0.0345493	-0.047135	-0.0467537	-0.0360106
-0.109742	-0.10231	-0.118216	-0.051079	-0.141347	-0.0348364	-0.157765	-0.0766657	-0.0703155	-0.0385354	-0.123619	-0.143576	-0.155328	-0.140739	-0.0957734	-0.0803873	-0.104665	-0.119394	-0.126822	-0.0495428	-0.0942722	-0.113611	-0.165221	-0.153024	-0.139544	-0.145296	-0.179905	-0.110419
0.0854998	0.0420752	0.0584129	0.0567736	0.0622165	0.0436836	0.0827951	0.0582729	0.021668	0.0472973	0.10084	0.0980609	0.0874525	0.0187708	0.0387867	0.0407292	0.0731463	0.149928	0.0956356	0.0573621	0.0600585	0.0750095	0.0679612	0.0544881	0.0645911	0.0830697	0.106174	0.0759572
-0.0703415	-0.0599765	-0.0553237	-0.020127	-0.0780964	-0.00274725	-0.0940889	-0.00656205	0.0442177	-0.0136364	-0.0359869	-0.0585267	0.0260648	-0.0484398	-0.0722834	-0.0809873	-0.0255213	-0.0636307	-0.0507183	0.010827	-0.0763414	-0.0690708	-0.0688995	-0.0796845	-0.0266259	-0.081728	-0.125643	-0.060264
0.0940691	0.0775646	0.0561414	0.0406067	0.0615486	0.0223627	0.126609	0.0379092	0.0191608	0.0365691	0.0678733	0.0583065	0.052974	0.0356027	0.0472136	0.085797	0.0367295	0.0486342	0.0722311	0.034526	0.0669266	0.117224	0.106543	0.0914598	0.088565	0.0839811	0.103392	0.033184
-0.0408239	-0.00154799	-0.0267134	-0.0271789	-0.0174564	-0.0085592	-0.0799681	-0.0160487	-0.0218086	0.00014341	-0.0222458	-0.0235973	-0.053251	-0.0211098	-0.032274	-0.0326729	-0.00277264	-0.0209657	-0.0220274	-0.0187245	-0.0334957	-0.0508245	-0.00882353	-0.0383105	-0.000823893	-0.0155796	-0.0314237	-0.0370443
0.015746	0.00348837	-0.00415858	-0.00749181	-0.0475888	-0.0115108	-0.0638175	-0.00871766	-0.00403613	-0.00516203	-0.0116468	-0.00518618	0.00528278	-0.0360444	0.0325866	-0.0273087	-0.0114303	0.0441272	0.0115898	-0.0325514	-0.0142407	0.00380771	-0.025613	0.00126689	-0.021645	-0.0530368	-0.0176856	0.00184162
0.083409	0.0509849	0.0258909	0.00864916	0.077948	0.0320233	0.00215916	0.0292199	0.0121575	0.0159988	-0.0101398	0.029194	0.0618238	0.0389901	0.0813609	0.0659402	0.0078125	0.0261032	0.0797665	0.030398	0.0126566	0.0692271	0.0282096	0.0621397	0.0257059	0.0474251	0.00870395	0.0191993
-0.0205529	-0.0650496	-0.0268657	-0.0226068	-0.0377009	-0.0199028	-0.0258541	0.00220507	-0.0118208	-0.0245425	-0.0160576	-0.0731436	-0.0101892	-0.0679791	0.0141359	0.00797089	-0.019845	-0.0314961	-0.0228228	0.0059678	-0.0507512	-0.00986696	-0.0333593	-0.0529451	-0.0230074	-0.104355	-0.0916076	-0.0312625
-0.0708629	-0.0357704	-0.00794757	-0.00973042	-0.0565189	0.00479693	-0.0947867	-0.000550055	0.0025082	-0.0485748	-0.0247608	-0.0175976	-0.0708824	-0.0429043	-0.0728417	-0.006991	-0.00126542	-0.0500313	-0.120672	-0.0371614	-0.0566565	-0.0700929	-0.0606354	-0.030608	-0.0857864	-0.0734238	-0.0819779	-0.0318577
0.0379338	0.098247	0.0721012	0.0378544	0.0987066	0.0311903	0.1274	0.01541	0.0548499	0.0226231	0.0917484	0.0925679	0.0971827	0.137931	0.109602	0.0769231	0.024707	0.125082	0.083877	0.0289468	0.0816298	0.092354	0.0992275	0.063293	0.0453082	0.121593	0.121616	0.0918803
0.0801936	0.00148478	0.0156004	-0.00993326	0.00557621	-0.00833333	-0.0390093	0.00108401	-0.000547345	0.00149477	-0.0121564	0.00417515	-0.000288517	0.0118182	0.0174825	-0.000160754	-0.00123648	0.0046811	0.00171969	0.00169472	-0.0109489	0.00330688	-0.0351398	-0.0221017	-0.00726073	0.0141283	0.0302035	-0.0297456
-0.0338591	0.00778354	0.0348522	0.0147359	0.0135551	0.0172736	0.113724	-0.000270709	0.0365097	0.0129851	0.035848	0.0776797	0.0591631	0.0592992	0.0562715	-0.0232596	0.0377592	0.0215492	0.0521459	0.0377848	0.0830258	0.0444957	0.0480738	0.062812	0.106383	0.0527637	0.125736	0.162162
-0.00243931	-0.0205958	-0.0259449	-0.00525259	0.0158055	-0.0211106	0.00549609	0.00135391	-0.00105671	0.00663032	-0.00516529	-0.0114802	-0.0245232	-0.0138535	-0.00203335	0.013059	0.0289293	0.0564424	-0.0212115	0.00912944	-0.0384522	0.0134638	0.0160618	0.0173516	0.0140224	0.0429613	0.0293124	0.0126692
-0.0124754	0.00638378	0.0161352	-0.00605684	-0.0191502	-0.00828254	-0.0149597	0.00973499	0.0215092	-0.00161007	0.0420561	0.0254165	0.0430168	0.00774083	-0.0105949	0.0145697	-0.00521739	-0.0280626	-0.0587622	0.019063	0.00847887	-0.026466	0.00759994	0.00461657	0.0124457	0.0191374	0.00571671	0.00462725
-0.0512098	-0.00149254	-0.00491493	0.0142187	-0.0176937	-0.00646076	-0.0493575	-0.00910552	0.0163963	-0.00615745	-0.0139512	-0.0143892	0.0243706	0.027596	0.0144152	0.000160154	0.0393357	0.051638	0.0391853	-0.00591841	0.027356	0.0207889	0.0248906	0.00906306	-0.035122	-0.0151036	0.0161053	-0.0185943
-0.0270266	-0.0657698	-0.0259625	-0.0303497	-0.0534161	-0.022046	-0.081106	-0.0251351	-0.0378672	-0.0271426	-0.0419404	-0.0989922	-0.0311111	-0.049557	-0.0430369	-0.0313317	-0.0428932	-0.0496304	-0.0532595	-0.0189241	-0.0425064	-0.0489817	-0.0350309	-0.0629981	-0.0685541	-0.0574095	-0.0560448	-0.0481488
0.0192675	-0.0052	-0.0139124	-0.00905624	-0.0288714	0.00940642	-0.0250752	0.0049903	0.010413	-0.0118271	0.00685654	0.00114991	0.00647598	-0.00757355	-0.00466695	0.00402248	0.00351494	0.000555556	0.0132763	0.0160381	-0.00854701	0.0422798	-0.00869433	-0.0125557	-0.00108554	-0.0103346	0.00395083	-0.00986121
0.0449048	0.0333735	0.0607859	0.015873	0.103378	0.0417738	0.149177	0.0496552	0.0190393	0.0174927	0.0392876	0.0736139	0.0785523	0.0842383	0.0660699	0.0473629	0.0291886	0.0433093	0.071952	0.0169582	0.0413021	0.0178063	0.0938606	0.0478534	0.0602043	0.0659858	0.0587014	0.00829952
-0.00297626	-0.007393	-0.00497203	0.00236742	0.00796081	-0.00817397	-0.0438675	0.00788436	-0.00428522	0.0087468	0.0277218	0.00243143	-0.00447427	-0.00785057	-0.0403838	0.00702159	0.00425411	-0.0138371	-0.00145018	0.0328264	-0.00420116	0.00362319	-0.00267267	-0.0281837	-0.0182452	-0.0848284	-0.0372741	0.0212182
-0.0245761	0.000784006	-0.00649594	0.000314911	0.0243013	0.0099518	-0.0418227	0.00730117	-0.00533655	0.00717596	0.0367827	-0.0325022	0.00374532	-0.0518417	-0.0377083	-0.0483401	0.029935	-0.0453319	0.0159751	-0.0125914	-0.0343715	-0.0368231	-0.0104372	-0.0366541	-0.0386302	-0.0152567	-0.0642428	0.0157621
0.0552568	0.0195848	0.0715453	0.0385645	0.0812574	0.0264819	0.0934853	0.0349469	0.0382485	0.0381475	0.0326395	0.0780185	0.0470149	0.0848921	0.0565057	0.01017	0.0392103	0.0438101	0.0486012	0.029926	0.0562837	0.0376954	0.0543044	0.0338676	0.0414857	0.0677593	0.0573066	0.0465526
0.00414103	-0.0026892	-0.00539779	-0.00606244	-0.0175535	0.00059997	-0.00953232	0.00350175	-0.00383397	0.000428939	-0.00870362	-0.0102326	-0.00118793	-0.00530504	-0.00614754	-0.00470907	-0.00527704	-0.0208503	-0.0130477	0.0017973	-0.00571776	-0.00546956	-0.00838178	-0.014694	-0.0162669	-0.00844513	-0.0178862	-0.00303286
0.0413087	0.068567	0.00873053	-0.00991156	0.053043	-0.00104932	0.0616541	-0.0436191	-0.00970549	-0.0148635	0.00831793	0.0290414	0.0283064	0.06	0.0501031	-0.0124538	0.0183024	0.0492257	0.0402526	-0.0068773	0.0261838	0.0205458	0.0160873	0.0138186	0.0258639	0.0141966	0.0717439	0.00878824
-0.00455292	0.018385	-0.00725146	0.0050824	-0.00106045	-0.012455	0.0175637	0.0143341	0.00608314	-0.0281445	0.00091659	-0.0310531	0.00647698	-0.0339623	-0.0127626	-0.0133818	-0.00182339	0.00474433	-0.000379363	0.00712565	-0.00321927	-0.000508388	0.000939219	0.0267206	0.0283116	0.0424313	0.0554068	-0.00536103
0.0181015	0.0523894	0.0305137	-0.00398406	0.00530786	-0.0123082	0.048441	-0.0133607	0.0230097	0.0229885	-0.00595238	0.00867188	0.031487	0.0221354	0.0624503	0.0603929	0.0117432	0.0403987	-0.00512334	0.00597907	0.0240431	0.0331638	0.0121984	0.0102524	-0.00643087	0.0196267	0.0379586	0.015496
0.0598984	-0.00403633	-0.0226363	0.0109231	-0.00211193	-0.0275385	-0.0172597	-0.0205729	0.00640289	-0.0156136	-0.00598802	-0.0336417	-0.00245098	-0.0066242	0.00112317	0.0132646	0.00309518	-0.0136157	-0.0259393	-0.0223873	0.0202079	0.0180189	-0.0178784	0.009758	-0.00647249	0.032826	0.0379806	-0.0361586
0.0241935	0.0199257	0.00304129	-0.00791356	0.00793651	0.00474608	0.0305323	0.014092	0.00946166	0.00844945	-0.0291937	0.031525	0.00960465	0.037702	-0.000747943	0.00166234	-0.0125996	0.0322086	0.00430781	0.00810619	0.00251889	0.000677048	0.0175297	0.0381394	0.0547638	0.0158924	0.0305226	0.0209947
0.0832602	0.0125828	-0.0155102	-0.00782329	0.00104987	0.0113368	0.00419507	-0.000262192	-0.00145443	0.00602675	0.0167064	-0.00271867	0.0161504	0.032872	-0.000748503	-0.00103724	-0.00755208	-0.00792472	0.0499123	0.0016082	0.00536775	0.0170114	-0.00808375	0.0534939	0.00501834	-0.0227877	-0.000703111	-0.00573066
-0.000955432	0.0219097	0.0142146	0.00479283	0.0110121	0.010587	0.00443864	0.0086546	0.0111669	0.00891292	-0.00516432	0.00263207	0.0169824	-0.000957167	0.0250936	0.00415326	0.0118079	0.0129805	0.0154132	0.00341194	-0.00533909	0.0138757	0.00668003	-0.0129595	0.0151719	0.0173899	0.00219877	0.0145787
0.0470798	0.0032	0.018804	-0.00830897	-0.0108921	0.0275766	0.0153366	-0.00858034	-0.0643406	-0.0031861	0.00330345	0.0278455	0.00470991	-0.00263473	-0.0175374	0.0212491	-0.0106328	-0.00591424	0.0192026	0.00370037	0.00582458	0.00459318	-0.001858	-0.0017904	0.0249716	-0.00543719	0.0147433	-0.0208855
0.0140756	0.0143541	-0.00252207	0.00713732	-0.0115364	0.00374813	0.0343062	0.0228167	0.0160794	0.00581142	0.0112888	-0.00282769	0.00980183	0.0254563	-0.013016	0.0158457	0.0078637	-0.0282598	-0.0123811	-0.00418493	-0.0114682	0.0193151	-0.0143598	-0.00406553	-0.022333	-0.00605494	-0.0479114	-0.00170648
0.0353361	0.00754717	-0.0167797	0.00292713	0.0148541	0.0113518	0.00346535	0.00820513	0.0215488	0.013289	0.00186047	0.00622027	0.0253218	-0.00843091	0.0167671	0.00169441	-0.00910273	0.0117347	-0.000363372	-0.0328197	0.00551344	0.00192237	-0.0071496	0.00840437	-0.00377572	0.00609182	-0.010446	-0.0152137
0.0889495	0.00499376	0.0168323	0.00168971	0.0564558	-0.00738443	0.110015	0.00839268	0.000988794	0.00356379	0.0157846	0.00636364	0.00493929	0.0259802	0.0279785	0.0234826	-0.00551181	0.0156329	0.0201745	0.0110697	0.0251314	0.0244861	0.0244565	0.00750089	0.0852757	0.0400387	0.0439692	0.0262107
0.00978207	0.0121118	0.000459823	-0.000613403	-0.00791687	0.00371968	0.026	-0.00807062	0.00757326	0.0213068	0.0127971	-0.0258356	0.026623	0.021639	0.0162221	0.009965	0.020322	0.0347567	-0.0183503	-0.00777653	-0.00690885	-0.0319272	-0.00291777	-0.0132356	0.024271	0	-0.0437879	-0.00456698
0.0191936	-0.00920528	0.000459612	0.0159583	-0.00149626	0.00148236	-0.000866363	-0.020595	0.00261438	0.0311544	0.0194043	0.00426558	-0.00279274	-0.0121676	0.00673998	0.00818212	-0.00387998	0.0167946	0.0729583	0.0143343	0.00123429	0.0043298	-0.000133014	-0.00922156	-0.0110808	0.00262922	-0.0137931	0.00815633
0.028449	-0.0368535	-0.0366372	-0.0194835	-0.040959	-0.0111012	-0.0485584	-0.0275182	-0.0200456	-0.0171298	-0.0239044	-0.0444137	0.0118024	-0.0394617	-0.0218464	-0.021626	0.0057128	-0.0580462	-0.0165765	0.0052867	-0.0325003	0.0153183	-0.0364507	-0.0302188	-0.0146526	-0.0269725	-0.0343124	-0.0215742
-0.0881748	-0.000803859	0.00154983	-0.0144794	-0.015625	-0.000449035	-0.0127592	-0.000800854	0.00748379	-0.00590092	-0.0031746	-0.0191323	0.0219454	-0.0106863	0.0232349	-0.0108324	-0.0201394	-0.0117735	-0.0134159	-0.0232605	0.000810842	-0.0116542	0.00345161	-0.00436246	0.0117215	0.0148226	0.0306073	0.0191214
-0.0145314	0.0336283	0.0199976	-0.00953423	0.00899471	-0.00194669	-0.0110778	0.0304569	-0.0171674	0.0172557	0.0181984	0.00916166	-0.0114142	0.00840134	-0.0336208	-0.0202249	0.00843215	-0.00228137	0.0319038	-0.0143922	0.00844907	0.00319927	0.00247661	-0.00162744	-0.00881895	-0.017072	0.00149897	0.0633874
0.0214788	-0.00326899	0.00758548	0.0273	0.0267436	-0.0451613	0.00303384	0.0469277	-0.0105811	0.0356901	0.023235	0.0402187	0.0135029	0.0261842	0.0344262	0.0425939	0.0253462	0.0241362	-0.05136	0.023742	0.0255939	0.0193166	0.0540763	0.0236991	0.0504187	0.0316494	-0.0386342	0.022413
-0.0248293	-0.0426363	-0.0215427	-0.00460829	-0.0132789	0.00958517	-0.02792	0.00371471	0.00475301	0.0125786	-0.0196507	-0.0304992	-0.0077235	0.0164695	-0.0223631	-0.0160807	-0.0178389	-0.0533366	-0.0160285	-0.0199076	-0.0151074	-0.00402253	-0.0109375	-0.0334395	-0.00182694	-0.0134686	-0.054296	0.00419776
-0.0197716	0.000978793	-0.0279356	-0.0134259	-0.0372671	-0.010428	-0.14337	0.00888231	-0.00202737	-0.00530538	0.00601336	-0.0132611	-0.0293831	0.0308079	-0.0268372	-0.0211534	-0.00817333	-0.124476	-0.00162896	-0.0484766	-0.0247699	-0.0354514	-0.0373881	-0.0375111	-0.0279534	-0.0360253	-0.036938	-0.00170305
0.00548117	-0.0303129	-0.000974184	-0.00719537	0.027957	-0.00298836	-0.0916457	0.0110051	0.0672084	-0.0307012	-0.00199247	-0.0220718	-0.0455092	-0.0172681	-0.0320192	-0.00842359	-0.0163506	-0.00209518	0.00707034	0.00429137	-0.0159618	-0.00223318	-0.018326	-0.0296248	-0.0357754	-0.0387506	-0.0173077	-0.0276055
0.00179964	-0.0231933	0.000487567	-0.0151253	0.0041841	-0.0141978	0.0304522	0.00266086	0.0360089	0.00966313	-0.0181899	-0.00832581	0.0384373	0.00247804	-0.0156788	-0.017496	-0.00132979	-0.0203959	0.010261	-0.00241043	0.00378878	0.0145482	-0.024798	-0.00922659	-0.00923132	-0.00961561	-0.0221787	-0.0015949
0.00355671	-0.0175499	-0.0517788	-0.00271956	-0.0546875	-0.0174428	-0.0746269	-0.0026538	0.0104119	-0.0211352	-0.0234975	-0.0230629	-0.013754	-0.00202247	-0.027195	-0.0296449	-0.0023968	-0.0134721	-0.0215609	-0.0519495	-0.0254777	-0.0375954	-0.0357143	-0.021501	-0.0412113	-0.0285136	-0.0742717	-0.0354633
0.0121929	0.0120841	0.0313504	-0.00352903	0.0528926	0.0185668	0.0587097	0.0295114	0.0233369	0.0138512	0.0226747	0.0344792	0.0531173	0.0312993	0.0377396	0.0210565	0.0269621	0.0226567	0.0464396	0.0031279	0.0309852	0.026361	0.0386667	0.0443667	0.0297141	0.0348803	0.0231804	0.0195429
0.0255786	0.0327046	0.0353806	0.0672891	0.0334903	-0.00399744	0.0548446	0.0296053	0.00873686	0.0176802	0.0235294	0.035532	0.01889	0.0283843	0.0552242	0.0300244	0.00987783	0.0403642	0.0341107	0.0421527	0.0250059	-0.0563931	0.0255313	0.00509247	0.0136116	0.0341135	0.0181946	0.0245289
-0.0256325	0.000837802	-0.0225003	0.00301659	-0.0116456	-0.0478407	0.0202195	-0.00387951	0.000880799	-0.0159252	-0.0066313	-0.0423352	-0.0152905	-0.00849257	-0.0499635	-0.0273841	0.0240669	-0.0119603	-0.0291148	-0.0234929	-0.016722	-0.038856	-0.011822	-0.0166667	0.00358102	-0.0204699	-0.0443855	-0.014587
0.0381161	0.0232714	0.0504677	0.0225564	0.0496926	0.0316979	0.0271801	0.0293242	0.0171605	0.0555035	0.0233645	0.0684296	0.0289208	0.0432548	0.0236084	0.0153998	0.051904	0.00856215	-0.0247877	-0.000453926	0.0399534	-0.0883439	0.0299789	0.0174915	0.0535236	0.00284045	0.0095307	0.0284795
0.0360656	-0.0183246	-0.0198031	-0.00323529	-0.0219619	0.00588331	-0.0639471	-0.0042288	0.0347513	-0.0119108	-0.0150033	-0.013225	-0.0167893	-0.0147783	-0.0185637	-0.0314559	0.00669056	-0.0251756	-0.00302169	0.0195277	-0.00358423	0.0160945	0.0116152	-0.00946162	-0.0108383	-0.0396516	-0.00645315	-0.0132979
-0.0113708	-0.0186667	0.0167364	0.00988492	-0.0224551	0.0529651	0.0332744	0.0118462	0.0170011	-0.0192357	0.0211921	0.0222095	-0.012855	-0.00291667	-0.0397402	-0.0257289	0.028958	-0.0276276	-0.0165805	0.0206013	-0.00966727	0.03035	-0.0143185	-0.0150679	0.00393768	0.00210668	-0.0239355	-0.00824481
-0.00507374	-0.00543478	0.00188125	-0.00496713	0.0255232	-0.00648048	-0.0185238	-0.0203225	-0.0154837	0.00523013	0.0203199	0.0109571	-0.00952381	0.00250731	0.0051731	0.0326858	-0.00184544	-0.00741198	-0.0117839	-0.029569	0.0143019	-0.00182756	-0.000822256	0.000956154	-0.0496248	0.0239635	0.00529883	-0.0129496
-0.0145743	0.0122951	0.0275789	0.0196741	0.035341	0.0110266	0.0493612	0.0135287	0.043563	0.0551509	0.00466102	0.0173228	0.0449372	0.0379325	0.0197941	0.0306556	0.0279639	-0.0124456	-0.0229316	0.00438498	0.0214861	0.0323102	0.0267453	0.0230622	0.0459358	0.0197093	0.05038	0.0238095
0.0462495	0.0104588	-0.00125628	-0.0087833	0.00817308	0.0109063	0.00442723	-0.0057842	-0.00933582	-0.00591716	0.023197	0.0135677	-0.0234742	-0.00301205	0.0213509	0.0105756	0.00022482	0.0516698	-0.0424333	0.00403	0.00142419	-0.00344288	-0.0263158	0.022409	-0.0204152	0.00986553	0.00770218	0.00490429
0.0119671	0.0146912	0.00789022	-0.00552005	0.000953743	0.0101808	0.0190083	-0.00939808	-0.0118471	-0.0252976	-0.0222589	0.0176983	0.0157692	0.00422961	0.0144432	0.0012578	-0.00157339	0.0389455	0.0176471	-0.0199576	0.0108303	0.00345477	0.0178351	0.010698	-0.0169877	0.00139559	0.0261726	0.00330605
0.0557934	0.0115169	-0.00215566	-0.0111014	-0.0028585	0.00406137	0.010273	-0.0128755	-0.0149864	0.0043257	0.00801012	-0.00670904	0.0709958	0.0118331	-0.0172349	0.00748706	-0.0150833	0.0922722	0.0250482	0.00307167	0.0161255	-0.000834637	-0.00485241	0.0336905	0.0137182	0.00657005	0.0206523	0.0299702
0.0158322	-0.00162655	-0.00238772	-0.00310192	-0.00382226	0.00539326	-0.00374632	-0.0215103	0.00276625	-0.0329364	-0.00083647	-0.00702097	0.00176772	-0.0162537	-0.0529928	-0.02399	-0.016	0.0221753	0.0265038	0.0155382	-0.013846	0.00689151	-0.0331843	0.00599401	0.00913884	-0.0120654	-0.0421274	-0.00700792
-0.0154518	0.00423591	-0.00501482	-0.000889021	-0.00671463	0.00119207	-0.00241741	0.00420954	0.00137931	-0.0201729	-0.00125576	0.00384856	0.00141168	-0.00322386	-0.000402576	-0.0042925	0	-0.0144628	-0.00567662	-0.00055841	0.000108003	0.0096443	0.000280191	-0.00881331	0.0153257	-0.00400417	-0.0150063	-0.00675054
-0.00375759	-0.00324465	0.0249714	0.0111226	0.0371801	0.0196458	0.0436187	0.0260829	0.0125344	0.00695187	0.0100587	0.0160485	0.00969163	0.0414393	-0.06323	0.0313061	0.0281069	0.00366876	-0.0103131	0.0202257	-0.0208423	0.0275267	-0.00448179	-0.0155291	-0.0133791	0.0176892	0.020743	0.00880445
0.05589	0.0159505	0.0271569	0.00102669	0.0265363	0.0108013	0.0626935	0.0118021	0.00652972	0.0183218	-0.0033195	0.0279045	0.0280977	0.0122283	0.00214961	0.0308534	-0.00587438	0.000522193	0.01377	0.00920044	0.0343002	-0.0206917	-0.0163196	0.0450324	0.0288595	0.020935	0.0561424	0.0485377
-0.012848	-0.0137776	-0.000326406	0.010989	0.014059	0.00736462	0.000971109	0.0246747	0.0101365	-0.00599739	0.0303913	0.00542086	0.00814802	0.0147651	-0.0220935	-0.008979	0.0259091	-0.0185282	0.027533	0.0170393	-0.000533163	-0.0270491	0.00157323	-0.0258065	-0.0255154	-0.00967346	-0.0121752	-0.000876168
-0.0454551	-0.0419103	-0.000870701	0.00188406	0.0201252	-0.00444381	-0.00630609	0.00284588	-0.009232	0.00682057	0.0115152	-0.00445765	0.0198687	-0.016062	-0.00175477	0.0252326	0.0016615	0.0124967	0.00857449	-0.0183545	-0.00469433	0.00241292	-0.000285592	-0.0209921	0.0010404	-0.0162127	-0.0594256	0.00950015
-0.032181	0.00983384	0.00958606	0.0044843	0.00482245	-0.0050396	0.0168416	0.0165903	0.0162053	0.00521105	0.0145796	0.00315565	0.0216279	0.00499328	-0.0107669	-0.00308833	0.0248811	-0.00735294	0.0201913	-0.00489184	0.0222961	-0.00586081	0.00799886	0.000255265	0.018881	-0.00198579	-0.000351	0.00680469
-0.00534403	-0.00906649	-0.0126241	-0.0120968	-0.0122164	-0.00564399	0.0172828	-0.0444492	0.0252492	-0.0116641	0.00669291	-0.0408094	-0.0198772	-0.0294286	-0.0346513	-0.00424173	0.00539491	-0.0185185	-0.00190972	0.0214114	-0.0270525	0.006527	0.0238061	-0.0283272	-0.0209113	-0.0248717	-0.0307818	0.00359505
-0.0011502	-0.0511691	0.00743088	0.0463557	-0.0415194	-0.00305632	-0.00684285	0.00606742	-0.0194426	-0.0236035	0.00117325	-0.000709094	0.0229184	0.0196889	-0.0124252	-0.0695448	-0.00236102	-0.019407	-0.0165246	-0.0540107	-0.00280203	-0.0118188	0.0200692	0.0220617	-0.0147595	0.0153037	0.0274121	0.0601805
-0.0473626	0.0075	-0.01703	-0.0122597	-0.0271889	0.0137226	-0.0220955	-0.000893455	-0.00713814	-0.00510341	-0.00664063	-0.0138371	-0.0322373	-0.033018	0.0228332	-0.00581276	-0.00709983	-0.0494777	-0.0134418	-0.0196721	-0.0486329	-0.0352456	-0.0351425	0.00475395	-0.017448	-0.0920415	-0.00975552	-0.0328423
-0.0320841	0.0503368	0.000110351	-0.00155148	0.0142113	-0.0110887	0.0269679	-0.0118489	-0.0262282	-0.00728942	-0.0334251	-0.0178989	0.038974	0.00479233	-0.00505239	0.00450147	-0.0104009	0.00636206	-0.00896379	0.00864952	0.0178348	0.0450905	-0.0098439	-0.00383632	0.0109417	-0.0188144	0.029911	-0.034237
-0.0714846	-0.0475869	-0.0365221	-0.0156802	-0.0242877	-0.0231542	-0.0399811	-0.0371041	-0.00902379	-0.0187653	-0.0191212	-0.0298562	-0.0195576	-0.057035	-0.0491824	-0.025188	-0.0361287	-0.0313218	-0.0557164	-0.0294992	-0.0046875	-0.0311778	0.0465843	-0.0121951	-0.0149042	-0.0270685	-0.0183243	-0.00983939
0.042186	-0.0528809	0.00400825	-0.00617107	-0.0110101	0.0125224	0.000246427	0.00587406	-0.0477373	0.0321508	0.0012443	-0.0149155	0.0354807	0.00969442	-0.0248013	0.00581242	-0.0154475	0.0857787	0.0136015	0.00188501	0.00437318	0.0436667	-0.0234767	-0.00480832	-0.00522334	-0.00463734	-0.0183142	0.016221
0.0420696	0.0245925	0.0108361	-0.00231047	0.0193611	0.0229682	0.00714462	0.0114459	0.0128948	0.00322234	0.0142916	0.00613321	0.021159	0.0233772	-0.0180247	0.0132913	0.0198431	0.0412113	0.011718	0.014111	0.00580552	0.013912	0.0321012	0.0274223	0.00832881	0.00966608	0.0123176	0.0189819
-0.00566503	-0.034895	-0.011397	0.00810537	-0.011396	0.00143926	-0.00171233	0.0184758	0.0204549	0.000535332	0.024709	-0.00314316	0.00479357	0.00530288	-0.0173498	-0.0176275	0.00546154	-0.0013015	0.0067252	0.00950835	0.002331	-0.00102396	-0.0033661	0.0142349	0.00538696	-0.0220323	-0.00189014	0.00127011
-0.0961615	0.0193194	0.00913138	0.0136396	0.0273775	0.00919805	0.0367557	-0.0015873	0.0113541	0.00695559	0.0127541	0.0219759	-0.0298553	0.000202881	0.0276356	0.0165717	0.000868559	0.039926	0.0055669	0.0269929	0.0173865	0.00533005	0.0203999	0.0151629	0.0135739	0.0195809	0.0324299	0.0336857
-0.0207455	0.00575353	0.00520303	0.00481586	0.0252454	-0.00412988	0.027653	0.00204406	-0.040887	-0.00371945	-0.0021645	0.0160808	0.00428299	-0.00040568	0.0244024	0.00519157	-0.0191097	0.0161698	0.00313711	0.00559222	0.0126265	-0.000917618	-0.011651	-0.012591	0.009163	0.0326227	0.0276281	0.0115899
0.00257965	-0.00129175	-0.0219422	-0.0129687	-0.0506156	-0.020163	0.0101196	-0.013146	-0.00910405	-0.0205333	-0.010846	-0.000460066	-0.0274838	0.0121753	0.00340301	-0.006301	-0.0506532	-0.0139234	0.00901398	-0.00689578	0.00171988	0.077661	0.0176825	0.0281285	0.0045399	0.00470555	-0.0240964	-0.0246664
0.0230791	-0.0129453	-0.00425679	0.00114253	0.00816523	-0.0091944	0.00111794	-0.00620119	-0.00495844	-0.0130683	-2.79107e-05	-0.00451072	0.00454767	-0.00180433	-0.000968992	-0.00441788	-0.0115886	-0.00910741	-0.0111212	-0.0120954	-0.00364846	-0.0227273	-0.00802949	-0.00279669	-0.000869112	0.00308948	0.0243313	-0.00746269
-0.0155463	-0.00073756	0.0159445	0.0185449	0.00666984	0.0107527	0.0327707	0.0328172	0.00249157	0.0289655	0.0359141	0.0148881	0.0160259	0.0236995	0.0305529	0.0083007	0.0288227	0.0326168	-0.0396386	0.0306088	0.028433	0.0263566	0.0102176	0.0312157	0.0414057	0.0182645	0.0625108	0.0172654
-0.0422779	0.00749344	0.0187649	0.0162465	-0.000473261	0.0147187	0.0103501	-0.0469904	-0.00146199	-0.00831099	0.0292533	0.028246	0.0101653	-0.00745537	0.0352471	-0.00269235	0.0289649	0.0334988	0.0243809	0.00681993	0.016651	0.0043429	0.00551688	0.0145442	0.0225526	0.0102601	-0.0060918	0.0258691
-0.00348779	0.0133879	0.0136191	0.00923374	0.0435606	0.0044521	0.0126417	-0.00117398	0.0131772	0.0191944	-0.00747943	0.0211786	0.0313485	0.0345918	-0.034047	0.0096044	-0.00830641	0.00214592	0.0224888	0.00797553	0.0170993	0.00188005	-0.0197257	0.0134033	-0.0233622	0.0155615	0.0315967	0.0181454
-0.100341	0.0242569	0.0034141	0.00532569	0.0208711	0.0547612	0.0038743	0.00540668	0.00216763	-0.0183024	0.0113037	0.00694203	0.0322285	0.0385938	-0.00941176	0.0537872	-0.00116333	0.00214133	0.0229106	0.0227618	0.0193437	0.0227059	-0.0138593	0.0327775	-0.0118769	0.0246872	-0.00174145	0.0136286
-0.0167037	-0.0168751	-0.0215125	0.0066558	-0.00844444	0.0200624	0.0222985	0.0409165	0.00403749	0.00918671	0.0122951	-0.00723888	-0.0180527	-0.0084621	0.00522565	-0.00556288	-0.048451	-0.011396	-0.00107508	0.00254345	0.00119225	-0.0154128	0.0163514	-0.00289532	0.00575588	-0.0147462	0.00831195	0.00840336
0.0850383	0.0153061	-0.00975883	0.0175415	0.00627521	0.00744186	0.0205537	-0.00449236	0.0254201	0.0337349	-0.00110416	0.00381944	0.000301386	0.0157699	-0.00614367	-0.0178125	0.0129743	0.0216138	0.024574	0.00602537	0.0183586	0.0290719	0.00877543	0.000781774	0.0432587	0.00674565	-0.016894	0.0155128
-0.0411937	0.00538406	0.000906208	0.00994563	0.0374165	0.00962934	0.00452117	0.00180505	-0.0294118	-0.030821	0.0055269	-0.00588032	0.0171738	0.0157078	0.00404184	0.00409672	0.000966651	-0.0131641	0.0035014	-0.0133445	0.00594426	-0.00488953	-0.0110716	0.0130566	-0.00467893	-0.0171699	-0.0102484	0.0148971
-0.037726	-0.022849	-0.00746944	-0.00774685	-0.0206097	-0.00810034	-0.0241408	0.0297297	0.0164502	0.0080171	-0.0164896	-0.0123521	-0.0533175	-0.0363244	-0.0419133	-0.0172654	0.0265572	-0.0157218	-0.0701326	0.0238552	-0.0143369	-0.0165605	0	-0.0265477	0.00534933	-0.0108654	-0.0674616	-0.0141809
-0.0513776	0.0284984	0.0142531	0.0215694	0.0201666	0.0100105	0.0293501	0.0304024	0.0400341	0.0291622	0.0316692	0.0347895	0.0996558	0.041239	0.0514088	0.0388841	0.019285	0.00387222	0.000375235	-0.0111296	0.0150369	0.0127683	0.0274557	0.0086002	0.0140277	0.0404928	0.00661732	0.0160252
0.0424233	-0.00994671	0.00236088	0.0160622	0.0150408	0.00873761	0.0281059	0.0148588	-0.003822	0.0126224	0.0202239	0.0105541	0.0146536	0.0333333	0.0197461	0.0238316	0.00738348	0.0549662	0.0166917	0.0401809	0.0244965	-0.0036543	0.0758853	0.04241	0.041501	0.0211123	0.0159331	0.0152757
0.0407656	0.0082526	-0.00437416	0.00471698	-0.0156647	-0.0153846	-0.0192155	0.0196612	-0.0100027	-0.0139914	-0.00743363	0.00336899	-0.027622	-0.0143947	-0.0198248	0.0148991	-0.000687128	-0.00959781	0.014573	-0.00323592	-0.00378036	-0.00678526	0.0270075	-0.00150683	0.00427481	0.00770355	-0.0199605	0.00954128
0.0172481	0.00213523	0.00281627	0.0110392	-0.000430108	0.00682773	-0.019996	0.00841026	0.0359862	0.0350877	0.0042796	0.0088139	0.00173035	-0.0109097	-0.00517404	-0.0115848	0.0013752	-0.0378403	-0.00254545	-0.00334787	-0.00227682	0.0997046	-0.00387415	0.00032338	0.0048647	-0.0120705	-0.0304387	0.0101781
-0.0747882	0.0159801	0.0196585	0.028238	-0.00688468	0.013302	-0.0142209	0.0012205	0.00774883	0.00822532	0.0241477	-0.00474289	0.00287894	0.00853941	0.0132388	0.0077821	0.0151064	-0.000959233	0.074918	0.00824511	0.00456404	-0.0218267	0.0047142	0.0012931	0.0175492	-0.00203633	-0.011542	0.00695694
-0.0062948	-0.000699056	-0.0239066	-0.0100085	0.0017331	0.0140283	0.0156805	0.00426656	0.0246586	0.010136	0.0110957	-0.0150489	0.0222477	0.0375728	-0.0158656	-0.0144081	0.0254791	-0.012482	0.0495167	0.024735	0.000946522	0.0290079	0.0175953	0.00850194	-0.0246803	-0.00428502	-0.0169313	0.00929124
-0.0149227	0.00349773	-0.0238149	0.00739736	-0.0134083	0.0109151	-0.01338	0.0244791	0.0152672	-0.0188448	0.0442387	-0.0105254	0.0141814	0.00102006	0.0137506	-0.000286642	0.0215479	0.023335	-0.00484731	0.00640394	9.45626e-05	-0.00467056	0.000230548	-0.00202753	-0.0228659	-0.000407697	-0.0228056	-0.000236044
-0.0504464	0.0745904	0.0184992	0.0381838	-0.064007	0.0219711	-0.012101	0.0306082	-0.00637186	0.0656024	0.0157635	0	0.0225668	0.053159	0.070159	-0.102408	0.0314249	-0.0218527	-0.0384803	-0.0277044	0.000378215	0.0283224	0.0019592	0.00117622	0.0399376	0.0334145	0.00534824	-0.00153465
0.0788881	0.057736	0.00136224	0.00884121	0.0430913	-0.0457002	0.0331573	0.0243342	0.00538669	-0.011236	-0.0161655	0.040748	-0.00257243	0.0159652	0.0384615	0.0602673	-0.00208681	0.0189412	0.0133401	0.0287958	-0.01862	0.0206975	0.0570508	-0.0214675	0.0145515	0.0731986	0.025269	0.0106408
0.0711197	0.0349586	0.0268677	-0.0105165	0.0139201	0.000901133	-0.0151267	-0.0263749	0.00561296	-0.00378788	-0.0561945	0.0159083	0.0215827	0.0326984	0.00631313	0.0182275	-0.0593894	-0.00810296	0.00316614	-0.00107653	0.0386208	0.0212358	0.0249184	0.0204104	0.0359308	-0.00388187	0.0329009	-0.00198877
-0.0129589	-0.0213333	-0.00529918	0.0138167	0.0119575	0.0108039	0.0309257	0.00960615	-0.00418622	0.00261407	0.0226323	-0.00324544	0.0187351	0.0347372	0.00711	-0.00152875	0.0264562	0.0221048	0.0363787	-0.0165573	0.0246662	0.010788	0.0060516	0.0156166	-0.00385384	0.010392	0.00548008	0.0139491
-0.0259702	0.0620648	0.026859	0.0251602	0.0315098	0.00636213	0.0527481	0.0036156	-0.0140127	0.00450344	-0.0228124	0.0157102	0.00117386	-0.0178253	0	0.0253371	-0.0207927	0.125764	0.0027248	0.0115561	0.0110407	0.0105182	0.0417898	0.0240126	0.0660553	0.0271821	0.0029522	-0.0109827
0.0050114	-0.0231186	-0.0107004	-0.0135212	-0.00169707	0.0352763	0.0262	-0.0255973	-0.00116279	-0.00330345	0.0118467	0.00536945	0.0290516	-0.00952813	-0.00651993	-0.00905588	0.0431321	-0.0173314	-0.00799233	-0.0123104	-0.0129789	-0.0388795	0.012966	-0.0225239	0.0116935	-0.0103705	-0.0240009	-0.0227937
0.012514	0.038548	-0.000764777	-0.0243032	0.00467488	-0.0515388	0.0154678	-0.0531232	-0.0209546	-0.0338542	-0.0444215	-0.010841	0.00113938	-0.0258055	0.0550516	0.015701	0.0273537	0.0361241	0.0119239	-0.0232326	0.00308334	0.00382226	0.0074	0.00199916	0.0159426	0.0140908	-0.000927967	0.00191388
-0.0262484	-0.00337173	-0.00371747	0.00507614	0.00592217	0.00527942	-0.00238576	0.0384299	0.000792707	0.00906641	0.0223423	-0.0112821	-0.0170713	0.000470219	-0.00911252	-0.0188083	0.000206398	-0.000820345	0.0140127	0.0160269	0.00180815	0.000158655	0.0148898	-0.011446	0.0236694	-0.0108662	-0.0270521	-0.00549188
-0.0156973	-0.0132506	0.00428007	0.00575523	-0.000420521	0.0114	-0.0093819	0.00356224	-0.0105611	-0.0121418	0.0278463	-0.0119814	-0.0204554	0.01034	0.00359856	-0.00965759	-0.0136195	0.0139573	0.0108354	-0.00793731	0.0099269	-0.0174492	0.00772692	0.00892288	-0.0567195	-0.0327823	0.00143198	-0.000840336
-0.0681949	-0.0367143	-0.0331111	-0.0119117	-0.0353387	-0.0301418	-0.0544104	-0.0313548	-0.0100067	-0.0282694	-0.0497257	-0.0362976	-0.0345416	-0.0317879	-0.0605578	-0.0467888	-0.0290795	-0.0261134	0.00434985	-0.014685	-0.0394067	-0.0321279	-0.0502766	-0.0367446	-0.0247833	-0.0193657	-0.0285987	-0.0646402
0.0165949	0.019131	0.0205696	0.0238742	0.0178805	0.0188039	0.0308327	0.0252443	0.00525606	0.0235264	0.00252616	0.019346	0.0457081	0.0238629	0.0129771	-0.0116772	-0.00193924	0.01164	0.0151585	0.0260047	0.0168372	0.0396997	0.0550843	0.035523	0.0504097	0.00113943	0.0147203	0.0418754
0.0142456	-0.00101863	0.0215947	0.022625	-0.000856898	0.00948475	0.0421033	0.0160842	0.028422	0.00197726	0.012599	0.0181391	0.0305711	0.0122008	-0.0293477	0.0193434	0.023532	0.011917	0.0294073	0.000601082	0.0257982	0.0223007	0.0109454	0.0236437	0.0185087	0.0197257	0.00580271	0.00801381
0.0298519	0.0537509	0.0108401	0.0204312	0.0132933	0.0349162	0.00347349	-0.0236467	0.00417156	0.0115935	0.0234625	0.0283735	0.0148952	0.0188533	0.0325642	-0.00502616	0.0234128	0.0529949	0.000888099	0.00871045	0.0242576	-0.00580665	0.0123599	0.0336152	0.010514	0.0161837	0.0504808	0.018591
-0.00264318	-0.115012	0.0169437	0.0207965	0.0520525	-0.00355785	0.0304245	0.00620496	0.0109048	-0.00414533	0.0194512	0.0188483	-0.00497512	-0.0232064	-0.0488722	0.000463918	-0.016488	-0.00809873	0.0674357	-0.031464	0.012451	-0.000947119	0.0113572	0.0186552	-0.0402055	0.0464946	-0.0160183	0.0258165
0.0503864	-0.0146829	-0.00843615	0.010078	-0.0148833	-0.0139128	-0.0153819	0.0242689	0.00154103	-0.013712	0.00647359	-0.00677005	-0.016625	0.00326087	0.0206412	0.0109228	0.0129925	-0.0151633	0.00845109	0.00297192	0.00283798	-0.00916416	-0.019184	0.0289883	0.00455032	0.0064722	-0.0346512	-0.0236451
0.0483711	0.00507292	-0.0259492	0.00632979	0.00122499	0.0163566	0.00736218	-0.0248592	0.0100013	0.000248262	-0.0118483	-0.0172783	0.0125842	0.0218232	-0.0135972	-0.00361857	0.00393049	0.0386893	0.00755598	0.0147134	0.011234	0.0588423	0.0256655	0.0149424	0.0115907	0.0356271	0.00650446	-0.00311713
-0.00445244	0.0369085	-0.018561	-0.0191898	-0.0101958	0.0027027	-0.0358289	-0.0111532	-0.0214549	-0.0114172	0	-0.0176627	-0.00577454	-0.0316571	-0.0123888	-0.0327877	-0.00123635	0.00114025	-0.0129534	-0.0228577	0.00390095	0.00165663	-0.0303256	-0.0103151	-0.00579481	0.00486679	0.0330302	-0.00998196
0.0864007	-0.0449346	-0.0330404	-0.0168478	-0.0173053	-0.0248714	-0.0417822	-0.0433031	-0.0454074	-0.026362	-0.0250086	-0.02578	-0.0503788	-0.0328484	-0.0159011	-0.025702	-0.0183619	-0.0785877	-0.00939356	-0.0160758	-0.0233992	-0.0270636	0.00460476	-0.0275725	-0.0152338	-0.0392451	-0.0245598	-0.0253887
-0.00939555	0.0878221	0.00195582	-0.032283	-0.0100629	-0.0131926	-0.000578815	-0.0117895	-0.00747486	-0.0170191	-0.0154603	0.00151694	0.00292514	-0.00776322	-0.000224417	0.00276828	0.000840689	-0.0181294	0.00934319	-0.00178048	-0.0110717	-0.0122083	0.00773491	-0.00321543	-0.00981975	0.000695319	-0.00760095	-0.00137106
-0.0313224	-0.0219619	0.000803766	-0.0127956	-0.0199068	-0.00827604	-0.0245174	0.00937367	-0.00068465	0.00157398	0.00678087	0.0133793	-0.0124619	-0.00847596	-0.0132435	-0.0133701	-0.00692986	-0.0218212	-0.00884222	-0.00996747	-0.00655996	-0.017209	-0.0152563	-0.0215054	-0.0230947	-0.0165023	-0.0122068	-0.00274588
0.0389039	-0.0522455	0.0100964	0.0133086	0.0108038	0.00346643	0.0461112	-0.0310257	0.00726226	0.00890519	0.00319036	0.0148634	-0.0122164	0.0124938	0.0423112	0.0148681	0.00951575	0.026169	0.0349875	0.0221492	0.0278218	0.0410697	0.0314665	0.0437562	0.024336	0.0155429	0.0369518	0.0286608
-0.110734	0.0362028	0.00715584	0.0167885	0.032065	0.0255885	0.00529701	0.0520584	0.0172766	0.00882658	0.0144876	0.0152185	0.0266377	0.0868648	0.0209515	0.0441669	0.00942606	0.0192308	0.0117172	0.0130638	0.0213295	0.0426606	0.0791119	0.0499617	0.0263372	0.0382606	0.0185769	0.0289573
0.090021	-0.0018597	-0.0103755	0.00067393	0.0057995	-0.010978	-0.0316146	-0.00660455	0.021931	-0.00591868	0.0031348	0.0116054	0.00489807	-0.0327159	0.00983326	-0.011183	-0.0105831	-0.00430681	-0.0439297	-0.00440078	0.0157678	0.0115853	0.0159073	-0.00255242	0.0111111	-0.00485783	-0.0246616	0.0214024
-0.0283102	0.0164936	-0.0194872	-0.0269391	-0.0160626	-0.0465439	0.00446949	-0.0272191	-0.0321905	-0.019415	-0.00260417	-0.0320268	-0.00079041	-0.00401544	-0.0295936	-0.0304204	-0.00148909	-0.0347683	-0.00292398	-0.0109992	-0.0140368	0.0530589	-8.50991e-05	-0.0146226	-0.0120356	-0.0143062	-0.0191697	-0.0186386
0.023074	0.000600962	-0.00162715	-0.00115354	0.00209293	0.000793756	0.00270845	0.0131762	-0.0282585	-0.0219113	-0.00365535	-0.0298765	-0.00949242	0.00155063	-0.00397016	-0.0171185	0.00590225	-0.0230891	0.00782014	-0.0192288	-0.00602965	-0.0178965	-0.00689362	-0.0351512	-0.0341631	-0.00768474	0.00155875	-0.00802171
0.0169952	0.0345345	0.0197905	0.0370713	0.0183793	0.040846	0.0169786	-0.0101501	0.0390984	0.0232119	0.0255066	0.00602359	0.0162385	0.0346803	0.0271572	0.0272512	-0.0238046	0.0196592	0.0353332	0.00381518	0.0228326	0.0381273	0.0237381	0.0275882	0.042912	0.00430236	0.0324434	0.0132001
0.0510494	0.0156749	-0.00422374	0.0155902	0.0721903	0.00292101	0.0295959	0.0805383	0.00629352	0.0240042	0.0357751	0.0104571	-0.0226588	0.0116714	0.0292111	-0.0754667	-0.00513369	-0.0175664	-0.0872591	-0.00137247	0.0152389	0.0274102	0.0168257	0.00673527	0.0569213	0.0188475	0.0169295	0.0183099
0.0163305	0.0165762	0.0114639	0.0130482	-0.00191278	0.0295049	-0.029298	-0.000197707	0.0264804	0.0203503	0.0111842	0.00909698	0.0192978	0.0205591	0.00932256	0.0259748	-0.0249409	-0.0165722	-0.0184751	0.00824611	0.0135497	-0.00762255	0.0692352	-0.0151459	0.0293532	0.0353176	-0.0389966	0.00403412
-0.00589987	0.010402	0.0438626	0.00692716	0.0130318	0.000369004	-0.0121488	0.010085	0.00246305	-0.00252461	0.0169161	-0.0232404	0.0123587	-0.00275362	-0.00431034	0.0164646	0.00815877	0.00133038	0.0300269	0.0203418	0.0112072	0.0113892	0.0224053	0.0187754	-0.010029	-0.0203046	-0.00462743	-0.00585467
-0.0146219	0.0459098	0.00933768	0.013544	0.0219448	0.0114349	0.0395849	-0.0219264	0.0217251	0.00911162	-0.000639795	0.0252329	-0.0211688	-0.0068304	-0.00354566	0.0144783	0.0279965	0.0383082	0.0224801	-0.00226082	0.0129037	0.0103444	-0.00195798	0.000926097	-0.00646894	0.0295137	0.0030993	0.0158199
-0.000807825	-0.0103751	0.0267857	0.000106056	0.0077749	0.0280817	0.0303142	0.0160128	0.00265789	0.00752445	0.0246479	-0.00429468	0.0570519	0.016974	0.0178328	0.00869423	0.0214894	-0.0919173	0.0167376	0.00576784	0.0170379	0.0184033	0.04399	0.00971503	0.0115479	-0.00628147	-0.00130719	0.00238718
0.00985561	0.011828	-0.00377161	0.0141039	-0.0180015	0.0099326	0.0342662	-0.0147754	0.0152739	0.00497884	0.00406123	0.0263769	0.00100414	0.00345324	-0.0345528	-0.0299778	0.0343678	-0.000939408	0.0333426	0.0130056	0.00845309	0.00699924	-0.0387395	0.0108128	0.0273257	-0.00194498	0.00428367	0.0295985
0.0524873	0.0215197	-0.0165107	-0.0141169	-0.00261878	-0.024236	-0.0116219	-0.014997	0.00845456	-0.00718355	-0.0096453	-0.011314	0.000250784	0.0167766	-0.00210526	-0.00815916	0.0104712	-0.00846262	0.00121507	-0.0243631	-0.0270517	-0.000505497	0.0087218	0	0.00827521	0.00259836	-0.00177725	-0.0197158
0.0275743	0.00663199	0.0248075	0.00169707	0.01988	0.0172786	-0.00824851	0.00629314	-0.0143016	0.00798403	-0.00785423	0.00817394	-0.00213113	0.00282048	0.0518987	-0.000112689	-0.0123555	0.00616406	-0.00593312	-0.00818568	0.00697055	0.00872424	0.00387597	0.00788686	0.00539336	-0.00566747	0.0218398	-0.00617978
-0.0157652	-0.0470223	0.014399	-0.0325074	-0.00772343	-0.0364473	-0.00159264	-0.0264273	-0.0276423	-0.0279703	-0.0421153	-0.0252959	-0.00628141	-0.00843763	-0.0192539	0.00219768	-0.029661	-0.0254477	-0.0360825	-0.00282073	-0.00707786	-0.0418651	0.000297	-0.0238352	-0.014344	-0.00895948	0.0149843	-0.0158282
0.0225821	-0.00718449	0.0132689	0.00722338	0.0155671	-0.00465173	0.0322581	0.00663075	0.00167224	0.0226636	0.00330579	0.0214607	0.0184576	0.0392852	0.0355828	0.0246275	0.0264088	0.0430368	0.0462989	0.00890519	0.0715964	0.00876504	0.0124703	0.0211002	0.0448415	0.031229	0.0295262	0.0242389
-0.0273105	0.018296	0.0182723	0.00293383	0.0178832	0.00848604	-0.0049794	0.0117332	0.00975986	0.0231574	0.0112026	0.011645	0.0171301	0.0402566	0.0209321	0.022938	0.0117504	0.0315253	0.00578346	0.00737279	0.019152	0.0211386	-0.00351906	0.0172352	0.0144944	0.0304427	0.0101156	0.0125617
-0.0190969	-0.0311075	-0.00647991	0.000325027	-0.0225887	-0.0165854	0.0181191	-0.0093591	-0.00534147	-0.0199562	-0.00456175	-0.00169041	-0.0102514	-0.00537846	-0.015087	-0.00219945	-0.00400481	-0.0107865	-0.00722118	-0.0119575	-0.0128389	-0.016637	0.0183196	0.000532245	0.00122782	-0.0261402	-0.0245406	-0.0150642
-0.0150764	-0.0318295	-0.0111379	0.0235027	-0.0194424	-0.0078125	-0.0220339	-0.0340932	-0.00920598	-0.018376	-0.000327332	-0.0384615	-0.00160296	-0.0336323	0.00157109	-0.00989247	0.0679534	0.0081781	-0.00404095	-0.0106416	-0.0214343	-0.0290585	0.016545	8.86603e-05	-0.0302118	-0.00476513	0.014102	-0.0290148
0.00922088	0.0400229	0.00618975	0.00592593	-0.00561167	-0.0016248	0.00710572	0.0280672	-0.0167764	-0.00632431	0.0180092	0.00033543	0.000370508	0.00969019	0.0137255	0.0322003	-0.0220256	0.0247859	-0.0192048	0.00105452	0.0195278	-0.0238095	-0.00170576	0.0125	0.0457524	0.0217037	0.0172433	0.00150568
0.0181813	-0.00962067	-0.0427592	-0.0538607	-0.0568096	-0.0176515	-0.0519704	-0.0136505	-0.0267752	-0.014002	-0.0459955	-0.0239752	-0.0254321	-0.0233847	-0.0437137	-0.0641275	0.0111646	-0.0325418	-0.0119967	-0.00905931	-0.0608113	-0.0203025	-0.0220703	-0.00367744	-0.0577113	-0.0590433	-0.00164042	-0.0483405
-0.0889554	0.0124896	-0.0513064	-0.0351345	-0.0287196	-0.0353001	-0.0141586	-0.02684	-0.0200944	-0.0395043	0.0316925	-0.045435	-0.0487712	-0.0312803	-0.0311489	-0.0281057	-0.00856653	-0.0204545	-0.0127006	-0.0111619	-0.039237	-0.0141864	-0.10396	-0.0319009	-0.0333644	-0.00415024	0.0123781	-0.0246689
0.0547531	0.00877193	-0.00588562	0.0494354	0.0287474	0.0307794	0.0447431	0.0107735	0.015139	0.036828	0.0284314	0.00494871	0.0175789	0.101014	0.0141962	0.0245228	0.0539555	0.0593968	-0.0141363	0.0197807	0.0468119	0.025254	0.0331492	0.0130719	0.0661357	0.057677	0.022506	0.0260404
0.0283552	0.0222826	0.0512735	0.0185572	0.0275449	0.0175573	0.0248502	-0.00852697	0.0275217	0.00933368	0.0149349	0.0160265	0.0198927	0.0281599	0.0191437	0.0369764	0.01002	-0.0118265	0.0542013	0.0096985	0.0186584	0.033026	0.0235923	0.0203405	0.00747113	0.0165475	0.0216931	0.0202793
-0.0302215	0.00186071	0.0247583	-0.0177878	-0.0174825	-0.0193955	-0.00206363	-0.00602021	-0.0321942	-0.0367326	0.00156544	0.00590412	-0.000769922	0.0189322	-0.00504948	-0.00130655	0.0133478	-0.0195035	0.0338683	0.00751723	0.00060551	0.0368989	-0.00437923	0.0230087	0.0103371	0.00124036	0.00797514	-0.00690312
0.000398067	0.0023879	-0.00974699	0.00493908	-0.00672202	-0.00488055	-0.0313631	0.0233615	0.0104976	0.0165333	-0.000312598	0.00604468	0.0530371	-0.0157315	-0.00527812	0.00441537	0.00427198	-0.0248644	0.0143402	-0.0225907	7.5643e-05	-0.00578109	-0.0105718	0.0023178	0.00055605	0.0202858	-0.0103781	-0.00311601
0.00598852	0.00105876	0	0.0206422	0.0366242	0.0135519	0.0531934	-0.00591841	0.00418241	0.0139035	0.0128205	0.00870777	0.00219512	0.0315882	0.0138776	0.0115598	0.0159518	0.00556328	0.0101167	0.00932994	0.010211	0.0205453	-0.0103728	0.00865022	0.0414583	0.0221575	0.00456858	0.00721327
-0.00787256	0.00608144	-0.012356	0.00513644	-0.0234255	0.0166815	-0.0273649	-0.0153094	0.00335886	-0.00983182	-0.0299475	-0.0066471	-0.0316379	-0.00707576	-0.00563607	-0.00311175	-0.0184927	-0.00829876	-0.0143811	0.0252101	-0.00965858	0	-0.0115848	-0.0285302	-0.0260406	-0.014403	-0.0111628	-0.00286465
0.023635	0.064389	0.00339271	0.0135207	-0.000786473	-0.00676353	0.0606113	0.0151155	0.0278522	0.00339692	0.00222788	0.00677848	0.00100528	-0.0233444	0.017004	0.0131317	-0.0440811	0.0027894	0.0588848	-0.0145492	0.00113404	-0.0521651	-0.0159464	-0.00576873	-0.00273943	0.0016572	0.0123341	0.0038305
-0.00454386	0.0120988	0.0321217	0.0318277	0.0188902	0.0163934	-0.00589487	0.0119124	-0.00429911	0.00677083	0.0200064	0.0264135	-0.00665328	0.00729652	0.0276274	0.0225232	0.0555969	0.0391748	0.00873524	0.0192348	0.0244676	-0.0133583	0.016772	0.0271648	-0.010768	0.0091747	0.0260196	0.0147865
-0.0247232	-0.0290315	-0.00921376	-0.00346126	-0.001545	-0.00136476	-0.0281667	0.0115619	0.0115138	-0.00103466	-0.0286426	-0.0132033	-0.0252749	-0.0117397	0.0259936	0.010546	-0.0278316	0.0194066	-0.0110989	-0.010405	-0.00928793	-0.0410236	0.000796876	-0.00564875	-0.0380984	-0.00506728	0.0175103	-0.00117509
-0.0034193	-0.0155779	0.0111593	-0.00766166	-0.00541586	0.00397565	-0.0684746	-0.0176642	0.000905446	0.00284827	-0.0426282	0.0115903	-0.0150395	-0.0190825	0.00283179	0.0167078	0.00688531	0	-0.0234336	0.0319555	-0.0093006	0.0218834	-0.0186321	-0.0106731	-0.0127021	-0.00254654	0.0165167	0.00588235
0.018191	0.0193977	0.0313713	0.029442	0.0342279	0.00928103	0.00127365	0.0150201	0.00284311	0.052156	0.0331436	0.0466723	0.0261946	0.0191961	0.0146837	-0.0278101	0.0302321	0.02407	-0.0534226	-0.00439517	0.0410815	0.0210003	0.0370791	0.0292326	0.0136842	0.00660788	-0.00136213	0.0105263
0.118455	0.0232849	0.00237789	0.0134	0.00714554	0.0169201	0.00835908	-0.028762	0.0278351	0.00687117	0.0382372	0.0119929	0.0283479	-0.016812	-0.0230056	0.00452489	-0.00995633	-0.0162393	0.0105404	0.00642119	-0.0100274	-0.0301759	-0.00610233	-0.00507185	0.00449983	-0.00387902	0.0157833	0.0375
0.0115636	-0.0352337	0.0171988	-0.0132228	-0.00746826	-0.0149506	-0.022887	0.0169528	-0.0142929	-0.00658055	-0.0649189	-0.00294281	-0.0184608	0.0442273	-0.00607672	-0.00973387	0.0344037	-0.00282363	-0.00673356	0.00827435	0.0246302	0.0226036	0.038728	-0.00747664	0.0034459	0.009286	0.00249377	0.0112673
-0.013528	0.0136952	-0.00660772	0.0052	0.010158	0.000367197	0.00793065	0.0162482	0.00674129	0.00147203	-0.0277036	-0.000957243	-0.0053374	0.0147747	0.00764234	0.00684932	-0.0569674	0.0102374	0.0333643	0.0170061	0.0157172	0.0182835	0.00484995	0.0154939	0.0263278	0.0118717	0.0160735	0.0153337
0.0198371	-0.00550413	-0.0133033	0.00119379	-0.00893855	-0.0220237	-0.0150046	0.0205565	-0.032091	-0.00269476	0.00514933	-0.0182849	-0.022614	-0.0166222	-0.0125142	-0.0289245	0.0191716	0.0500216	-0.00694623	-0.0074859	-0.00805209	-0.00187592	-0.00942685	-0.0304308	-0.017176	-0.017012	-0.00762712	0.00793133
0.0157798	0.00930818	0.00446119	0.00337838	-0.00375799	0.00738146	0.0130039	0.0120041	-0.0130531	-0.00319332	0.00717213	0.00341602	0.0350327	0.0280074	0.00956221	-0.00566845	0.00816327	0.00698152	0.0203368	-0.000881575	-0.00374109	0.0182575	0.00807004	0.00452095	0.00748979	0.0159637	-0.0129045	0.000970141
0.0236434	0.0166999	-0.0136202	0.0117845	0.0120709	-0.00198708	0.0150376	0.00623241	0.0152096	0.00689995	0.00746016	-0.00940261	0.0209649	0.0114018	0.0369356	-0.00134452	0.0197148	0.0106036	0.00888663	0.000294118	0.00836049	0.01147	0.0263575	0.0160983	0.0350304	0.0170329	-0.00259541	0.00915356
0.0433474	0.0117676	0.0158095	0.010277	0.0227357	-0.00335988	0.0373984	-0.00959041	0.0032569	0.00122369	-0.0121171	0.0176745	-0.00284513	0.0143586	0.0238445	0.00285422	0.000172622	0.000807103	0.00364918	-0.00637068	0.0210793	-0.000651721	0.0151582	0.0229131	0.0400479	0.00245462	0.0480918	0.0101377
-0.0160085	0.00557306	0.0137904	-0.00745979	-0.0225948	-0.00499438	-0.00957854	-0.00524511	-0.0216855	-0.00611098	0.0088586	0.033529	-0.0212132	-0.025503	0.0752418	-0.0207819	0.0022437	-0.0108871	-0.0220662	-0.00276189	-0.0137627	-0.027651	-0.0392867	-0.0268132	-0.0125562	-0.0190112	-0.0178391	0.0084513
-0.014859	0.0118072	0.0141858	0.02245	-0.00521999	-0.00213327	0.0232108	0.00851754	0.00597292	0.0263158	-0.00540358	0.0345418	0.0220532	-0.00648259	0.00733089	-0.00115163	0.00740486	0.00693029	0.0447436	0.00801187	0.00537259	0.0120724	-0.0127509	0.00222469	0.0120801	-0.00190876	0.018444	-0.00534255
0.0231201	-0.00690641	-0.0354474	-0.00124105	-0.0149925	-0.0116952	-0.0097955	-0.0160869	-0.00949993	0.0150971	0.00780985	-0.0182734	0.00396825	0.0360077	0.0221634	-0.00477655	-0.0111111	0.00607287	0.00319058	-0.0114807	-0.00589909	0.027833	-0.0276653	-0.014343	-0.00670087	-0.0373639	-0.00101122	-0.00926804
0.0326913	0.00695444	0.0195669	0.017683	0.0178843	0.0203588	-0.0164873	0.0167586	0.0133209	-0.00519358	0.0272911	-0.000612792	0.00568182	0.00991369	0.00420712	0.0373476	0.0115817	0.0152918	0.00574924	-0.00565813	0.0116588	0.0141844	0.0146192	-0.00303162	0.00558659	0.00305636	0.0137112	0.00510258
0.00502251	0.00357228	0.000292255	-0.0102376	-0.00336449	0.0140915	-0.00670549	0.0156784	0.00630998	0.0056953	-0.00819941	-0.00927416	-0.0240727	0.00196328	0.0148244	0.00967879	-0.00580998	0.00832342	0.0249331	0.00299491	0.000621075	-0.00890019	0.00333101	-0.00191138	-0.00901468	-0.00959821	-0.000635439	0.0106822
-0.0260342	0.0639535	0.0038956	-0.0390017	-0.0255064	-0.012789	0.034642	0.00336434	0.00287394	0.000471921	0.00363757	0.0157048	0.00314624	-0.0117566	0.0816132	0.00521437	-0.00309385	0.0161164	0.00937463	-0.0290634	-0.00482759	-0.0144965	-0.00941939	-0.016539	-0.0175587	0.00815294	0.00127169	-0.00313939
0.0540883	-0.019293	0.0125146	0.00829466	-0.0150115	-0.0127055	0.0163118	0.017357	-0.0138075	-0.040566	-0.00823723	0.0148526	0.0170618	0.0164451	0.00499119	0.0258318	-0.000517241	0.00270793	0.00811192	-0.0181445	0.00852391	0.0205676	-0.0408418	-0.035316	-0.0109819	-0.00335687	-0.0551574	-0.0354818
-0.0346395	-0.0136457	-0.0406247	-0.0190971	-0.0125049	-0.000504668	-0.0429127	-0.0265607	-0.028662	-0.0314651	-0.0448505	-0.0380516	-0.0128284	0.0010327	-0.00525855	-0.0313617	-0.0156978	-0.0291281	-0.0405831	-0.0153477	-0.0328455	-0.0158163	-0.0254347	-0.0361501	-0.0536686	-0.0105638	-0.0224676	-0.0215498
0.00418454	-0.00391976	-0.0139818	0.00998403	0.0205778	0.0285281	-0.00582524	-0.0306712	0.0111504	0.00431472	-0.0173913	-0.00358898	0.0356116	0.00298028	-0.0302496	-0.0114427	-0.00701016	0.00258295	-0.0291722	-0.0082706	-0.00120782	-0.00129601	0.00725423	0.00637792	0.00023007	0.00618934	0.0264218	0.00845384
0.0330243	0.044213	0.00800162	0.0152234	0.0108569	0.011782	0.0161577	0.00226012	0.00174825	0.0449836	0.020885	-0.0110406	0.0085666	0.0282286	0.0420957	0.0100816	0.0310625	-0.0237812	0.0309253	0.00769806	0.0251814	0.0193356	0.0346026	0.0224177	0.00241518	0.0129177	0.0237321	0.0257004
0.0240016	0.00133008	-0.00773714	0.00516066	0.00498657	0.013343	0.0368688	0.00758508	0.0161095	0.00145103	0.00242718	0.0121932	0.0910396	0.00455707	0.0116245	0.0095057	0.0224238	0.00284206	0.0230751	0.00201592	0.00402442	0.0185869	0.0268043	0.0160052	0.0278798	0.00424938	0.00925407	0.01398
0.0094544	0.00575603	0.00718987	0.00484355	-0.00839695	-0.00514723	0.00185372	0.0136317	-0.00251024	0.00748611	0.0166033	0.0125939	0.0252193	-0.0055322	0.00316001	0.00596359	0.00636196	0.0117409	0.0289649	-0.00762389	-0.0048376	-0.0182477	-0.0119224	-0.0167547	-0.000446478	-0.000604712	0.010188	0.00445434
-0.0403902	0.0228924	-0.0169918	0.00308493	0.00384911	0.00252677	0.00740118	-0.00582096	0.0136424	0.00143816	0.000340252	-0.025029	-0.0286631	0.00756564	0.0117411	-0.0112324	0.015638	-0.00160064	0.0141901	-0.0130175	0.00618056	0.0490134	0.00930599	0.0057418	-0.00692351	-0.0113436	-0.0106354	-0.0152043
0.0332452	-0.00494943	-0.0151376	0.00643921	-0.00613497	0.00660106	0.000834864	-0.0195841	-0.00940808	-0.00670177	0.0176871	-0.0156089	-0.0158555	-0.00530035	-0.0223606	0.008783	-0.0250614	0.00440882	-0.0213855	0.0104865	-0.00282973	-0.00958738	-0.0130489	-0.00257827	-0.0174294	-0.000918031	-0.0282643	0.00300204
-0.00560858	0.0177336	0.00259632	0.0301757	0.00617284	0.0112078	0.0161828	0.0333608	0.00659544	0.0173494	0.00868984	-0.0060367	0.0280823	-0.00876998	0.00492183	0.00677754	0.0178091	-0.00359138	0.0202255	0.00492137	0.00851329	-0.0110281	0.0182092	-0.017079	0.0184253	0.0947924	-0.0377646	0.0112239
-0.00940036	-0.0131747	-0.0218562	-0.0124212	-0.0253067	-0.00436269	-0.00952225	-0.00856915	-0.00301402	0.000710564	-0.0135852	-0.0238076	0.0107738	-0.00515175	0.00547393	-0.017969	-0.0193133	0.00600721	-0.0143557	0.0243799	-0.0241576	0.1042	0.00124407	-0.0130553	-0.0116867	0.0078336	-0.0106046	-0.00877378
-0.00489462	-0.00753661	0.000953087	-0.0157687	-0.00786782	-0.0103032	-0.00248633	0.00663317	0.016693	0.0319527	-0.0201545	-0.0204065	0.0040913	-0.00303951	-0.0226361	-0.00316389	0.00286147	-0.00437898	-0.0164143	-0.024735	-0.0130108	0.00112208	-0.0194921	-0.00818424	-0.0104605	-0.0262314	-0.0183312	0.00991788
0.00190725	-0.0529399	-0.0389336	-0.0547397	-0.0503569	-0.0023932	-0.033566	-0.0341454	0.00271493	0.0107798	-0.0239973	-0.0513168	-0.0285224	-0.0525068	-0.0773967	-0.0292002	-0.0577375	-0.0831667	-0.0133976	-0.0331415	-0.0530141	-0.0429276	-0.0460162	-0.0471119	-0.0488337	-0.0634261	-0.0644898	-0.0124604
-0.000500952	0.00985109	0.0102378	0.000807103	0.0450939	0.00971573	-0.0263067	0.00227414	-0.0312017	-0.0176991	-0.0189673	-0.00482014	0.0137969	0.0191872	0.00349539	-0.0785745	-0.0372284	0	0.0546754	0.00947867	0.0353649	0.0411055	0.0320465	0.0218508	0.0148587	0.0319583	0.0256326	-0.00342173
0.0536287	0.0415154	0.0211398	0.0490927	0.0195765	0.0210264	0.0354936	0.0193894	0.0192973	-0.0584431	0.0393842	0.031662	0.0394121	0.034261	0.0512983	-0.0427558	0.0444033	0.0361971	0.0405466	0.00458565	0.0869186	0.0308211	-0.0176172	0.0267048	0.0311868	0.00103234	0.0479634	0.0608369
0.0408144	0.0333261	0.0165404	0.0325742	0.00705329	0.0166376	0.0381992	0.0196277	-0.00404753	0.0257605	0.0399587	0.0153017	0.00649419	0.036857	0.0334337	0.0153827	0.0437555	0.0345118	0.029632	0.0173894	0.0250067	0.0197512	0.0320177	0.0202515	0.0487129	0.0147309	0.0170489	0.0109234
-0.00521024	0.0305649	0.0107075	0.0126559	0.0299611	0.0236896	0.017247	0.00654892	0.0414263	0.0138723	0.000331236	0.00976195	0.0215423	-0.0210446	-0.0306033	-0.00529326	-0.00186694	0.0231896	-0.0011596	0.0160239	0.028441	0.0161584	-0.0110291	0.0253998	0.0170611	0.0268595	0.0198563	0.0304152
0.0474134	0.0116588	-0.0121521	-0.00477853	0.00528901	-0.0179989	-0.0250283	0.0134069	0.0519889	0.0125029	0.00397351	-0.0184023	-0.00132437	0.00701715	0.0294648	0.00409811	0.0110525	0.0522863	0.018153	0.00904216	0.00653305	0.0115838	0.0303273	-0.0149541	-0.0245671	-0.0036761	-0.00498973	-0.00233032
0.0406615	-0.0378083	0.00641363	-0.0131117	0.0146561	0.00307377	0.00960583	-0.036965	0.0218978	0.0314539	-0.00329815	0.0158963	0.00377435	0.00188032	0.0587033	-0.0122442	-0.00353179	0.021349	0.00445734	0.0125039	0.0074989	0.0196752	0.0482012	0.0132253	0.0100965	0.0238394	0.0418879	0.0101217
-0.0299684	0.0216432	-0.0352069	0.0107597	-0.0362963	0.0223584	-0.015748	0.0107071	0.00960187	0.00632482	0.0344143	-0.0498342	0.00487805	0.0234047	0.0253793	-0.00376195	0.0214346	0.0207177	0.022291	-0.0143048	-0.0107581	-0.00265442	-0.0164921	0.00827282	0.0120826	-0.0148294	-0.0656852	0.00626265
-0.0232033	-0.0190251	-0.00703844	0.00453578	-0.0126826	0.00754885	0.0445	-0.0225864	-0.0230805	-0.0316498	0.0227127	-0.0441242	0.0156756	0.0118662	0.000807103	0.00198093	0.0224719	-0.0130482	0.00868161	-0.0330967	0.0175139	0.000307094	-0.0159378	0.0306318	0.0154113	0.0225093	-0.0378788	0.0134048
-0.0371441	-0.0214907	-0.0523446	-0.0420199	-0.0428182	-0.0171882	-0.0560077	-0.0711656	-0.00344295	-0.0595735	-0.0347201	-0.055618	-0.00378373	-0.0309168	-0.0344086	-0.054368	-0.0796703	-0.0201983	-0.0165132	-0.0448116	-0.0253526	-0.0234343	-0.0629414	-0.010084	-0.0376229	-0.0469185	-0.0577428	-0.0259826
0.0435666	0.0280694	0.0739931	0.0267411	0.045547	0.0381166	0.0469912	0.046015	0.0290684	0.0438748	0.0398574	0.110748	0.0344828	0.0363036	0.0359131	0.0547498	0.0352941	0.0577211	0.0485397	0.0613837	0.0664329	0.00523944	0.0502949	0.046734	0.0397601	0.0703046	0.0286351	0.0312348
0.00858863	-0.0110463	-0.00278581	-0.0132097	-0.000388954	0.000431965	0.0164675	0.000841928	0.00300996	0.0120425	-0.0218136	0.0115148	0.00995169	0.0138004	-0.000806235	-0.00576065	-0.0208616	0.00850461	-0.00689053	0.0122484	-0.00334788	0.0142812	0.0317423	-0.0023903	0.00694296	0.00930711	0.0150563	0.00602013
-0.0672461	-0.0237092	-0.02987	-0.0146207	-0.0428016	-0.0283895	-0.0382783	-0.0206099	-0.0114266	-0.0167989	-0.00732717	-0.0462407	-0.0312829	-0.0326702	-0.0330823	-0.00623014	0.00536983	-0.0491918	-0.0313691	-0.0295665	-0.0380901	-0.0390545	-0.0244916	-0.0320041	-0.039355	-0.0415612	-0.0712837	-0.0259935
0.0282353	0.00593632	0.000443017	0.00761152	-0.0252033	-0.000999889	-0.0284063	0.0109513	0.0510216	0.0118652	0.0516688	-0.0203553	0.0312068	0.0225157	0.0180807	-0.0192464	0.0733977	0.0365854	0.0346045	0.00845712	0.00236967	0.0252406	0.0141031	0.0117574	-0.0117049	0.0375071	-0.00160864	0.00988768
-0.0298398	-0.00772532	0.00874571	-0.00516351	-0.0162636	0.0147909	-0.0492946	0.0193288	-0.0361031	-0.00257974	0.000915471	-0.00717794	-0.00287301	0.00762227	-0.00409836	0.00447456	0.0117175	-0.0131907	0.0313993	-0.0163423	0.00783875	-0.0299395	-0.000687705	0.0148536	-0.0386592	-0.00215034	-0.0348717	0.0127376
0.0670818	0.0166522	0.00702371	-0.0171088	0.0423908	-0.0183014	0.0150188	-0.0214628	0.021436	0.011051	0	0.0357686	0.0215136	-0.00220635	-0.0176955	-0.00496373	-0.00333175	0.0104769	0.0552141	-0.00896273	0.0138272	0.0361329	0.0251568	0.0223848	-0.0318457	-0.00188418	0.0258765	0.00497466
0.0488948	-0.121889	-0.0237576	-0.013984	-0.0154534	-0.0497879	-0.0228994	0.000425894	-0.032946	-0.0327907	-0.035061	-0.0259001	-0.0181459	-0.0320101	-0.0601871	-0.0108723	-0.0308819	-0.040758	-0.0387062	0.0202934	0.00109596	-0.0459782	0.0909227	-0.0182737	-0.0140456	-0.033735	-0.0603278	-0.0232558
0.00918823	0.0261628	0.0221031	-0.0104136	0.0177613	-0.000822368	0.0423652	0.0449127	0.00233345	-0.00865593	0.0448657	0.0412031	0.0374413	0.106603	-0.0213967	0.00704772	-0.0418857	0.0108088	-0.00745643	0.00227002	0.00255443	-0.00815927	0.00902502	0.0235032	0.0347011	0.0573952	0.0473775	0.0113788
0.0614768	0.0356468	0.0197685	-0.00160353	0.0206981	0.00999412	0.0319958	0.00448156	-0.00116401	0.0184332	0.0474751	0.0212804	0.0327672	0.0239851	0.0434254	0.0298555	0.00822904	0.085177	0.0277021	0.0316005	0.00667314	0.00954261	0.0145684	0.016175	-0.0811956	0.00607388	0.00543286	0.0210835
0.0465848	0.00638249	-0.0466959	0.00562136	0.000795229	-0.00593714	-0.00536283	-0.0109511	-0.0141009	-0.00333413	-0.00721709	-0.0436248	0.00348557	0.00787175	-0.0174622	0.0156484	-0.00867199	0.00679579	0.0635965	-0.0140094	0.0172954	0.0322686	0.0334602	0.0203711	0.0284324	0.016803	-0.0192647	-0.00851852
-0.0293985	-0.00611552	-0.0108977	0.0303454	0.037346	0.000234219	0.0407751	0.0143531	-0.00756501	0.0322581	0.0110497	-0.0181717	0.0342002	0.00857224	0.00888626	-0.0149162	0.00480274	0.0188998	-0.0171821	0.0603329	0.0100113	0.0393643	-0.00607471	-0.00428387	0.0215442	0.0132977	-0.00586897	0.00765783
-0.0151057	-0.0234731	-0.0327124	-0.0248014	-0.0180008	-0.0271631	-0.00437105	-0.0250657	-0.0128633	-0.0418981	-0.0212827	-0.0184136	-0.00749225	-0.00594957	-0.0393423	0.00180708	-0.0225333	-0.0274925	0.00437063	-0.0229	-0.0242229	-0.0133671	0.00617685	-0.0116893	-0.0185298	0.00101928	-0.0263855	-0.0109361
-0.0172251	-0.030105	-0.00469704	0.00397377	-0.0074103	0.00565652	0.00569106	0.0215633	0.00494691	-0.0265765	0.0120482	-0.00788841	0.010846	0.0200456	-0.0577628	-0.022952	-0.00244499	-0.0361035	0.0315057	-0.00573125	-0.000961712	-0.0101611	-0.006979	-0.0137988	0.0122966	-0.019092	-0.0103948	0.0207084
0.0180872	0.0311598	0.00790467	0.0189986	0.000785855	0.0155577	-0.0114794	0.00750964	0.000240125	0.00819062	0.017712	0.0270532	-0.00369099	0.00791655	0.0120013	0.0480647	0.0281863	0.00371025	0.00438745	0.0151312	-0.000481319	0.0520531	-0.00559641	-0.0115766	0.00858896	-0.0343844	0.0140053	0.00633434
-0.00660325	-0.0442189	0.0023411	-0.0138862	-0.0137417	-0.025218	-0.00294406	-0.0104754	-0.00936262	-0.00270803	-0.00142653	0.00925227	-0.0124063	-0.0194049	0.00833333	-0.0119055	-0.00664056	-0.0265798	0.0164651	-0.00750355	-0.000481551	-0.00561798	-0.000719848	0.0012639	-0.0504866	-0.0247242	0.00345295	0.000182448
0.00775501	0.0142822	-0.00583908	-0.0235352	0.00238854	0.00386847	-0.00803806	0.0103827	-0.0186599	0.0162923	-0.0148571	0.000187091	0.00279159	-0.00461741	-0.0133503	-0.00387287	-0.0198834	-0.0155515	-0.0272727	-0.0163465	-0.0034327	-0.0114977	-0.0115914	-0.00816292	0.0202434	-0.00799152	0.00147474	-0.0137723
-0.00392619	0.00517511	0.00246682	0.0140177	0.0972994	0.00469653	0.0264594	-0.011888	-0.00864304	-0.0114161	0.0176914	-0.00392817	-0.00443671	0.00833097	0.0222294	0.00209825	-0.00786988	0.0279206	0.0141886	0.0120482	0.00217549	-0.00461245	0.0153051	-0.00381809	-0.00452091	-0.000555579	0.00797644	-0.00240451
0.0059125	0.0274186	0.0222639	-0.0033814	-0.0220775	-0.00671221	0.0188497	0.00693312	-0.0267779	-0.000982801	-0.00227985	0.0355869	-0.0138064	0.0160548	0.0315159	0.0232787	0.0155121	0.0178699	-0.00661808	-0.012931	-0.00801978	0.00725295	-0.00371966	-0.00766545	-0.0257348	0.0122295	0.0299489	-0.0160378
0.0395768	0.11945	-0.00263641	0.00369225	-0.00518135	-0.0273923	-0.0142315	0.0141758	0.015741	0.00418101	-0.0119966	-0.00534953	-0.013025	0.0179264	-0.00702719	0.0275036	-0.00885263	0.0143961	-0.0197335	0.00270326	-0.0396936	0.00950095	-0.0318989	-0.00660887	0.00336657	0.0270453	0.00862884	-0.0264745
-0.0297776	0.00437227	0.0241352	-0.00228674	0.0145089	-0.00310174	0.0381777	0.00878594	-0.00239385	0.00318393	-0.00780572	-0.0125798	-0.01194	0.0078976	0.0286154	0.0189773	0.0619965	0.00969193	-0.0144529	-0.00321443	0.00658311	-0.00108976	-0.0255751	0.00613444	0.0101949	-0.0104269	0.0230868	-0.0112262
-0.0184926	-0.0180348	-0.0261475	0.00677628	-0.0128346	-0.000995644	0.0112794	-0.0142518	-0.0136398	-0.000488281	-0.0104895	-0.00886263	0.0167182	-0.021886	-0.0221358	-0.0163821	-0.0105541	0.00137127	0.0018331	0.0143556	0.0055339	0.0194387	0.0129843	0.0107342	0.01814	0.0185068	0.0168385	0.00048938
0.0306365	0.0135107	0.000806637	0.0236563	0.0144874	0.00585524	0.0148205	-0.00401606	0.0233035	0.00928188	0.000588928	-0.00661326	0.0217158	0.01593	0.0220251	0.0113371	0.000166667	0.0188292	0.0438268	0.00523023	0.0185741	0.019068	0.00562067	0.0068819	0.00589711	-0.0717509	-0.00540723	0.00929368
0.0180505	-0.0231202	-0.00379965	-0.0200155	0.0135482	-0.00978449	0.000752785	0.000201613	-0.0508008	-0.00266215	0.00882872	-0.0165026	-0.0189801	-0.00063446	0.00119725	-0.00485381	-0.0104983	-0.0168011	-0.00175292	0.00989594	-0.0116043	-0.00305489	-0.0129507	0.000928192	0.0134714	0.0114307	0.00385095	-0.00426481
-0.0151275	0.00703625	-0.0160656	-0.0129255	-0.0144509	-0.0137586	-0.00586731	-0.00786132	-0.0148959	-0.00655181	0.00816803	-0.0215464	-0.00436876	0.00634863	0.0136024	-0.0118453	0.0230717	-0.00273411	0.00225771	-0.0279826	-0.0124239	-0.0255674	-0.0245839	-0.0136571	-0.0219077	0.0120064	-0.0349769	-0.0167429
-0.0209522	-0.0317595	-0.00328909	-0.0207917	-0.00146628	-0.0144578	0.0122579	-0.0361642	-0.0283688	-0.0190523	-0.0167824	-0.0215337	-0.0155816	-0.0150505	-0.0768323	-0.0284405	-0.0309465	-0.0310144	-0.024612	-0.00935356	-0.0150333	-0.00314465	-0.00431858	-0.00700855	-0.00830502	-0.0311277	0.00724892	-0.032175
-0.00688576	-0.00557621	-0.0133176	-0.00479788	-0.00110132	0.00527603	0.0164449	-0.00927487	-0.0093651	-0.0141932	0.00176574	-0.0112527	0.000727736	0.00814347	0.0028754	0.00556429	-0.0297265	0.00725022	0.0177059	-0.0107008	-0.00459799	0.0188289	0.0117321	-0.0135135	0.00558305	-0.00518679	0.0113755	0.010536
0.0054365	0.0166025	0.0173196	0.0266694	0.00771775	0.0298259	0.0142668	0.0112766	0.0119561	0.0224804	0.00793184	0.0100715	0.0278157	0.0304048	0.0277158	0.00884157	0.029937	0.0161517	0.0106741	0.0272534	0.0244434	0.033285	0.0239651	0.00584591	0.0252366	0.0136139	0.0130839	0.0126531
-0.024136	-0.0402336	-0.0275919	-0.0240783	-0.0284464	-0.0264761	-0.025522	-0.0159899	-0.0188213	-0.0266798	-0.0209851	-0.0358959	-0.0223755	-0.00422796	-0.0579665	-0.0283789	-0.0261771	-0.048376	0.00781705	-0.0147621	-0.0358843	0.00824047	-0.047838	-0.0325295	-0.0424615	-0.0907281	-0.0336468	-0.0389844
0.0118044	0.000450755	-0.00350157	0.00532351	-0.0123874	0.0220889	0.00193452	0.00577293	0.0155419	0.000507614	-0.0101221	-0.0198573	0.00705627	0.023441	-0.0115169	0.0107995	0.00453831	-0.0116195	0.00800396	0.00220034	0.00734005	0.0201542	0.0129028	-0.0194566	-0.00269923	-0.00753283	-0.0252052	0.0291242
-0.00269841	0.0259067	-0.00133285	0.0210794	0.00608134	0.0232355	0.0112877	0.00340136	0.018613	0.0314561	0.047218	-0.00179382	0.0321595	0.0203111	-0.0103196	0.028228	0.00556038	0.0209405	0.00237394	0.0290643	0.00896312	0.0233977	0.0434102	0.0202999	0.012115	-0.00816667	0.00589296	0.0342632
0.0510107	0.030303	-0.00800777	0.000997307	0.0253117	0.00341839	0.0171831	0.0190678	-0.0105577	0.0177078	0.012062	-0.0175476	-0.0129678	0.0129606	-0.0211907	0.0226709	0.0195265	0.0086362	0.00163332	-0.00954993	0.00415415	0.00640512	0.000682035	-0.0098584	0.00980517	0.00100823	-0.0166188	0.00273625
-0.0704172	-0.0334612	-0.0305773	-0.020823	-0.0438467	-0.0270106	-0.0180479	-0.0471933	-0.0235294	-0.0202997	-0.0255392	-0.0408866	-0.00299797	-0.0111223	-0.0257732	-0.081688	-0.0340678	0.00642169	-0.0388912	-0.0148733	-0.053526	-0.0123751	-0.0387814	-0.105087	-0.0552333	-0.047675	-0.0842553	0.029042
-0.0352692	0.032194	-0.01514	0.0177045	-0.00308285	-0.0446417	0.00764593	0.0248745	0.0112076	0.024667	0.0527082	-0.0397128	0.0337844	0.0242706	0.0246914	-0.00226315	0.0361467	0.00531726	0.0255344	0.0351937	0.00948154	0.0277455	0.0188612	0.00556286	0.0141484	-0.0253834	0.0257568	0.0127853
0.0108072	0.0111087	0.00883935	-0.00229954	0.0143023	-0.00026178	0.00525317	0.00553545	-0.00969798	0.00337025	-0.0218534	0.00338785	0.00607409	-0.0835535	0.0203098	-0.0123496	-0.0108383	0.00811001	0.0131525	-0.00030175	0.0074607	0.00461552	0.015102	0.00130758	0.069492	-0.0162778	0.0375356	-0.0104732
-0.0213832	-0.000211282	0.000253968	0.000801684	-0.00114329	-0.0111286	-0.011903	0.00614017	0.00601567	-0.00791747	0.00395928	-0.0309698	0.0178571	-0.0175676	-0.0188934	-0.00280702	0.0222565	0.00821966	0.0109406	0.0127779	-0.013224	-0.00329404	-0.00973536	-0.00190859	-0.00319961	-0.00220629	-0.0202096	0.0178605
-0.119836	-0.119189	-0.127587	-0.0705918	-0.0892789	-0.0846021	-0.114882	-0.0585017	-0.110694	-0.0718259	-0.0949296	-0.133486	-0.0598162	-0.125539	-0.0973177	-0.0821445	-0.0957963	-0.126106	-0.108141	-0.0773892	-0.0714286	-0.0966255	-0.119427	-0.0854469	-0.0783951	-0.0790492	-0.0728291	-0.0829078
0.0934833	0.0441459	0.0948778	0.0124973	0.0397989	0.022129	0.0639004	0.0283862	0.012197	0.0244919	0.00280112	0.122989	0.0348321	0.0683725	0.0872381	0.0308078	-0.00259307	0.0273918	0.0477225	0.0231506	0.0256891	0.0758641	0.0274393	0.0081435	0.0277294	0.0304122	0.0497116	0.0077951
-0.0309507	-0.0209099	-0.0369484	-0.0284103	-0.0330379	-0.027027	-0.0405616	-0.0258639	-0.012977	-0.0203459	-0.0263811	-0.0533399	-0.0175167	-0.00893208	-0.000700771	-0.0283319	-0.0419684	-0.0139104	-0.0288678	-0.0017891	-0.0161812	-0.018434	-0.0070401	-0.0101517	-0.0344108	-0.0563107	-0.0436944	-0.0179809
0.0552759	0.0100915	0.000414022	0.0220129	0.0320833	-0.0101803	0.0143089	0.0185185	0.00610424	-0.0109034	0.042716	-0.0117386	0.00270932	0.0282262	0.0305049	0.0135699	0.0145377	0.00705329	0.0484158	0.0223511	0.0069365	0.0200565	0.0359895	0.012682	0.0143089	-0.0127572	-0.00451436	0.0155483
-0.000867227	0.0248606	0.0124155	-0.00203601	0.0129189	0.0380547	-0.0149086	-0.0186199	-0.00871189	0.0286089	-0.00886579	0.030619	0.0161248	-0.00394914	-0.00782579	0.00569859	-0.025984	-0.00622568	0.0521222	0.0095906	-0.00546836	0.0417374	0.0118277	-0.00304911	0.0212936	0.00541892	-0.00838258	0.0124899
-0.0240431	-0.0185899	-0.0107644	-0.0188983	-0.0310881	0.0158528	-0.0239219	-0.0236607	-0.00094162	0.00867568	-0.0493523	-0.0297093	-0.0212729	-0.0475776	-0.0137174	-0.0270344	-0.0502158	0.00469851	-0.090689	-0.0198161	-0.0118538	0.0478723	-0.0580062	-0.0515565	-0.0443054	-0.0190713	-0.115992	-0.0143255
-0.0147634	0.0771541	0.057989	0.0371019	0.10325	0.0202034	0.0340113	0.00594422	0.0347157	0.0374399	0.0863076	0.109014	0.0446976	0.0544218	0.0851878	0.045748	0.0580339	0.0463757	0.0616681	0.0542935	0.0573782	0.017439	0.0459689	0.062536	0.0539951	0.0836855	0.084496	0.0280581
0.00740206	0.00793481	0.0324177	0.0129802	0.0473527	0.0151598	-0.00483715	0.00681818	0.0160923	0.0241405	-0.00776583	0.0560514	0.022651	0.0240732	0.032041	0.0140902	-0.0101503	0.0413408	0.0239031	0.0204606	0.0255604	0.0173815	0.0496941	0.0343594	0.000129366	0.0854134	0.0190807	0.0182604
0.00116487	0.0131915	0.0213115	0.0203146	0.0320399	0.0111664	0.0081011	0.00902935	-0.120723	-0.000238095	0.038531	0.0145368	0.00984413	0.0293371	0.0428438	-0.0127035	0.0136068	0.010372	-0.0145294	0.0121077	-0.0137278	0.0536265	-0.0160648	-0.0354186	-0.00400983	0.0249731	-0.0174468	0.0250675
0.031773	0.139227	0.00283986	0.0204207	0.019317	0.0310005	0.027001	0.0371365	-0.0141037	0.0142891	-0.00985507	-0.0139953	0.0155158	0.0369964	0.0297708	-0.0372604	0.0293774	0.0247788	-0.0347884	0.0735956	0.0577027	-0.0137377	0.0598179	0.0888647	-0.0364935	0.0581946	0.0324816	0.0606659
0.0511797	-0.0186175	0.0499877	0.0223134	-0.00507614	-0.0114854	0.0256651	0.00905953	-0.00706653	-0.00821789	0.0263466	0.0697308	-0.00479962	0.0133897	-0.0138768	-0.0229013	0.04158	-0.00621762	0.018536	-0.000623997	0.0215919	-0.00144619	0.0115883	-0.00838072	-0.00336973	0.0591353	0.0394295	0.00975437
-0.00503383	0.0172802	-0.0390478	-0.0130175	0.0119048	-0.0156658	0.028227	-0.0316375	0.0152751	-0.016572	-0.0402168	-0.0278012	0.000723415	0.0119958	-0.0222809	-0.0360476	-0.0157866	-0.0205075	-0.0373241	0.00731424	-0.0153202	-0.005412	-0.0163073	0.00271657	-0.00703273	0.0442602	-0.0329567	-0.00913322
-0.0530397	-0.00729321	-0.0128127	0.00376835	0.0205042	-0.00132626	-0.0130583	-0.00573951	-0.0106001	0.0101107	-0.0145617	-0.00942374	-0.0293976	-0.00429479	-0.0374813	-0.0118247	-0.00995575	-0.0493258	-0.00385087	-0.0165589	0.00469931	-0.0538013	-0.0106864	-0.0183624	-0.0239717	0.00703909	-0.0208652	0.000531773
0.0313116	0.00790477	-0.00766378	0.0153132	0.00757576	0.00889774	0.00556307	-0.00111012	0.0412995	0.0238322	-0.055187	-0.0157463	0.0964912	0.0301932	0.0741433	0.0355246	0.00577281	0.0238895	-0.0145844	0.0307041	0.00278111	0.0728981	0.0271431	0.00265767	0.00809378	-0.0107079	0.00895013	0.0242714
0.00467091	0.00295257	0.0171898	-0.0148876	-0.0212488	-0.0148743	-0.00299043	0.0102245	-0.0235646	-0.00791434	0.0459623	0.0145539	0.0104151	-0.0498242	0.00841067	0.00693341	-0.0185151	-0.00656216	0.00490371	-0.00270813	-0.0130476	-0.0013589	-0.0194823	-0.0207972	-0.00830565	0.0123271	0.0229513	-0.00916717
-0.000169062	0.0268629	-0.0595151	0.0205452	0.0143621	0.0471673	0.00479904	0.0134213	0.0282121	0.0136086	-0.00335673	-0.04424	0.000373469	0.00317264	0.00618349	0.000932434	0.0126391	0.00880734	0.0283914	0.0197968	0.00747222	-0.00514061	0.0206256	-0.00145757	-0.0143774	-0.003564	-0.0590502	-0.00855372
-0.0490362	-0.012005	-0.010026	-0.011324	-0.003622	-0.0010208	-0.0407463	-0.0132436	-0.00181818	-0.0173611	-0.0146969	0.0234876	-0.0143358	-0.0393569	-0.0147206	-0.0259405	-0.0275708	-0.0363769	-0.000517643	-0.00137433	-0.000760697	-0.0284195	-0.0367127	-0.0300282	-0.0252089	0.0122206	-0.0327677	-0.0225372
-0.0457859	-0.00562205	0.0161778	-0.00558003	0.00462657	0.0084302	0.0197604	0.00990099	-0.0139096	0.00777385	0.00870106	-0.0010075	-0.00530263	-0.0252401	-0.00667247	-0.00316339	-0.00632184	0.00547376	0.0134657	0.0123	-0.0643913	0.0151728	-0.0146853	0.00623455	-0.00624728	-0.0603651	-0.0133091	-0.000810592
-0.0047517	0.0204268	0.0191561	0.0161449	0.0164474	0.0122863	0.0128166	0.0185185	0.0201511	0.0165965	-0.00123229	0.0125504	0.0104333	0.00619195	0.0201519	0.015572	0.0187006	0.0253426	0.00783579	0.00900671	0.0253594	-0.0167951	0.0258339	0.0264929	0.019883	0.041523	0.0511956	0.0228953
[truncated: 14 more rows]

## Sheet: Index_Returns
-0.0125627
0.0180866
0.014025
0.0256522
-0.017408
-0.00266282
0.00800607
0.0150584
-0.0348852
-0.00371625
[truncated: 1,353 more rows]
