# Supplementary material for: Real-world datasets for portfolio selection and solutions of some stochastic dominance portfolio models
Source: Data Brief. 2016 Jun 28;8:858–62. doi: 10.1016/j.dib.2016.06.031 (PMC4959918; doi:10.1016/j.dib.2016.06.031)
Supplement: Supplementary file 2 — Supplementary material [file mmc2.zip › Datasets/FF49Industries/FF49Industries.xlsx]

## Sheet: Assets_Returns
0.0149667	0.0146943	-6.51118e-05	0.0277066	0.00804435	0.021137	-0.00132762	0.0177849	0.00916421	0.000615725	0.000140655	0.04828	0.0118088	0.00490236	0.00338829	0.00403704	0.0145752	0.0358641	0.0127835	0.000809074	0.0156489	-0.000216223	0.00578118	-0.000819232	-0.00942101	-0.043967	0.0033225	0.00308825	0.027334	0.0153687	0.00356015	-0.00770303	0.0129963	0.0190891	0.00562406	0.0186252	0.0138918	0.0165887	-0.00305921	0.0268544	0.000881329	0.011897	0.00576808	0.00969696	0.0243867	-0.000984637	0.0024239	0.0086223	0.0126577
-0.0657651	-0.0489956	-0.033374	-0.0473126	-0.043828	-0.0835367	-0.082508	-0.0593777	-0.0562612	-0.0562827	0.0263644	-0.0414776	-0.0238188	-0.0432221	-0.0575689	-0.0476327	-0.0580497	-0.0559817	-0.0445682	-0.0590838	-0.0488572	-0.0592558	-0.0476824	-0.0583556	-0.0522381	-0.0363446	-0.0260643	-0.0484052	-0.0329236	-0.0620285	-0.00957943	-0.0380586	-0.0595538	-0.0660645	-0.0775149	-0.0458886	-0.0734937	-0.0641486	-0.0421413	-0.0638772	-0.0649183	-0.056859	-0.0521301	-0.077345	-0.0313597	-0.0388107	-0.092066	-0.0520383	-0.061087
-0.0510011	-0.0138641	-0.00576558	-0.0161586	-0.0082364	-0.00145374	-0.00523181	-0.0197659	-0.0163106	-0.015925	-0.0238984	0.00201418	-0.0124574	-0.0137525	-0.0151451	-0.0175748	-0.0138893	-0.044865	-0.0225292	-0.0196177	-0.00672724	-0.00519929	-0.00685498	-0.0220797	-0.0518807	0.0530415	-0.0435931	-0.0126973	0.0251118	-0.0238561	-0.00451933	-0.0236219	-0.0510671	-0.0296887	-0.00492308	-0.0192456	-0.0263408	-0.0285574	-0.0122789	-0.0211977	-0.0209934	-0.0223493	-0.0210402	0.00127825	-0.0119837	-0.00845442	-0.0339219	-0.025956	-0.0355502
-0.0255486	-0.047321	-0.0543444	-0.0356014	-0.0365264	-0.0748349	-0.0760734	-0.0664172	-0.0611486	-0.0782943	-0.0640263	-0.0384435	-0.0547054	-0.0434387	-0.077263	-0.0663744	-0.0651219	-0.0586718	-0.0658592	-0.0660394	-0.0557868	-0.0748012	-0.0579762	-0.0780414	-0.0459277	-0.0747025	-0.157648	-0.0812091	-0.0604492	-0.075062	-0.0271292	-0.0626503	-0.0570496	-0.0744066	-0.0599761	-0.215576	-0.0886185	-0.0522562	-0.0446263	-0.0574489	-0.061076	-0.0738731	-0.062607	-0.0802812	-0.0448301	-0.0747068	-0.0959514	-0.0566543	-0.0834972
0.0738548	0.0443271	0.0727558	0.0483096	0.0392591	0.0671982	0.133918	0.0647762	0.0695726	0.0443087	0.0229561	0.0578822	0.070757	0.0443329	0.054588	0.061453	0.0695979	0.0694615	0.0610888	0.0443378	0.0499685	0.0606033	0.0584016	0.0671896	0.0851222	0.0752668	0.0442567	0.0683019	0.0920068	0.0773102	0.0102801	0.0401373	0.0411504	0.0842041	0.0899772	0.187468	0.0958863	0.0715049	0.0558612	0.045045	0.0583753	0.0727071	0.0568984	0.0797995	0.0666404	0.0764425	0.123106	0.0748294	0.0589915
-0.0357724	-0.0104226	-0.0118119	-0.0122918	-0.0171669	-0.0207531	-0.0330346	-0.00855383	-0.0227291	-0.0163012	0.0771455	0.000820899	-0.0173873	-0.021559	-0.0161919	-0.0223665	-0.0115975	-0.00903654	-0.0235906	-0.00671308	-0.0174169	-0.021782	-0.0251846	-0.0453767	-0.0157707	-0.0373835	0.128829	0.00103632	-0.0277659	-0.0174442	-0.0125456	-0.0203346	-0.0268568	-0.0177568	-0.0217672	-0.0316385	-0.0336188	-0.0294644	-0.0231606	-0.0194877	-0.0261575	-0.0245127	-0.00786089	-0.030252	-0.00878416	-0.0229654	-0.0310277	-0.0138526	-0.054868
0.0334722	0.0336015	0.00719494	0.041786	-0.00153945	0.0485602	0.0252531	0.0354525	0.042105	0.0243814	0.0263788	0.0565466	0.0524246	0.0351689	0.0246346	0.0238051	0.0293221	0.0142384	0.0207481	0.0399089	0.0248863	0.0228805	0.0472061	0.0536367	0.0274029	0.00409927	-0.00845755	0.0350563	0.0129134	0.0389804	0.0030899	0.0320062	0.0229103	0.0466696	0.0417436	0.0435315	0.0496846	0.0250206	0.0389792	0.0469632	0.0322325	0.0386194	0.0427969	0.0520984	0.0515737	0.0374237	0.0668886	0.04852	0.0700041
-0.0119978	-0.00871903	-0.000679551	0.0107332	0.0154295	-0.00210063	0.00398009	0.0130369	0.000859714	-0.0251662	0.0457832	0.0426694	-0.00566273	-0.00511037	0.00855515	-0.00454582	-0.000904164	0.00769472	-0.0166161	-0.00127636	-0.00305223	-0.0112092	-0.0104173	0.016004	-0.0176317	-0.0325918	-0.0440366	-0.0182349	-0.0179124	-0.0133448	-0.00589269	-0.00236216	-0.0101854	-0.0152066	0.00641303	-0.0624618	-0.00342069	-0.011132	-0.0160824	-0.00174288	0.0204764	-0.0114094	0.00550293	0.00431718	-0.0107239	0.0103928	0.00448273	-0.00661376	0.00982853
-0.0163591	0.000636563	0.00036361	-0.00128166	-0.0162405	-0.0173833	-0.0290587	0.00270337	-0.0107742	-0.00291495	-0.0513033	-0.0111456	-0.00546033	-0.0113946	-0.0098822	-0.00596609	-0.0133099	-0.0176897	-0.00651139	-0.000981759	-0.00876137	0.00152855	-0.0129734	-0.0173884	0.00743385	6.46862e-05	0.0263152	0.00337691	-0.032822	0.000100249	-0.00362561	-0.00352317	-0.0059205	-0.00869454	-0.00148498	-0.0223429	-0.0174717	-0.00351589	-0.0124	-0.00714343	-0.00941142	-0.00700375	0.00173009	-0.0160588	-0.0148879	0.00298341	-0.0226826	-0.00968564	0.00619764
-0.0218068	-0.00418753	-0.00826372	-0.0113994	-0.0208579	0.0157142	0.0152924	-0.00678166	-0.000654262	-0.00589848	-0.00137548	0.0163533	7.68602e-05	-0.00554744	0.00135074	-0.0113545	-0.0025058	0.000303515	-0.00393245	0.00858144	-0.0102792	-0.00700027	-0.000529007	-0.00866023	0.00266007	-0.0093269	0.088229	0.00635	-0.00638316	-0.00303037	-0.00681678	-0.00299021	-0.0230409	0.0160791	0.00714883	-0.0341223	-0.000633759	0.00463126	-0.00972705	-0.0070083	0.00803103	-0.00172935	-0.00323179	-0.00777468	0.00289612	0.0157996	0.000715253	0.000786566	-0.0140839
-0.0045803	0.0114304	-0.0085178	-0.00134268	0.00618859	0.0284369	0.00370963	0.0321648	0.0093826	0.00658508	0.0453984	0.0354601	0.0336924	0.0066859	-0.00765387	-0.0121506	0.0116199	0.0168838	-0.00303404	-0.00023428	0.00369368	-0.0106853	0.01046	0.00641494	0.0146337	-0.0213948	0.0367886	0.0226834	0.0373096	-0.0263108	-0.00708393	0.00358888	0.0273684	0.02254	0.0170413	-0.011794	0.00681158	0.0023412	0.00839989	0.0224589	0.0248844	0.0029552	0.0103258	0.0248393	0.000974717	0.0215406	0.00719851	0.0272597	-0.0194812
0.0223346	0.000181165	0.00671619	-0.000622637	0.0281349	0.00368209	0.0293897	-0.00018143	0.00889478	-0.00937905	0.0740557	-0.0124981	0.0191774	-0.00372346	0.00218035	-0.00582851	-0.00346135	-0.0140302	0.00055579	0.0252105	0.00808837	0.00326055	0.00246499	0.0200688	-0.0256185	0.0200993	0.0107544	0.00876734	-0.012987	-0.0269085	-0.0091754	0.0139332	0.0238822	0.0216571	0.00431003	-0.011912	0.0122265	0.0191923	0.00869724	-0.00333846	-0.0160226	0.00205004	0.0118193	-0.00314258	-0.012471	0.0236982	-0.0182503	-0.0108686	-0.00907125
0.013631	-0.00821082	-0.00527768	-0.00972853	-0.00450809	-0.00892083	-0.00490942	-0.000633271	-0.0114242	-0.0241011	0.0162577	-0.00949436	-0.00770333	-0.023113	-0.00542368	-0.0132664	-0.00683667	0.00198926	-0.00902119	-0.0413582	-0.0158386	-0.00971803	-0.00879931	0.000901576	0.0424347	-0.0293243	-0.0387848	-0.030003	0.00273301	-0.0134673	-0.00947345	-0.0150895	-0.0344184	-0.012146	0.000252556	-0.0241489	-0.00967484	-0.0239211	-0.00950769	-0.00933726	-0.0116127	-0.00977327	-0.0118179	-0.00361517	-0.0182569	-0.00586349	-0.00948442	-0.00813836	-0.01021
0.0318049	-0.00798175	-0.0107716	0.00251497	0.0197048	0.00508542	-0.0102545	0.00457723	-0.00192989	-0.0101193	-0.0260795	-0.0044333	0.00890315	-0.0183343	-0.0170055	-0.0206313	-0.0066271	-0.00671016	-0.00750937	-0.0186388	-0.013952	-0.0124058	0.000592174	-0.0254902	-0.0252038	0.000424977	-0.0597996	-0.0319109	-0.035432	-0.0170358	-0.00210141	-0.000526357	-0.00882324	-0.000748342	0.00205718	-0.0492824	-0.00431912	0.0142566	-0.0037066	-0.0184731	-0.0124471	-0.00145115	-0.00838094	-0.012555	-0.0122	-0.0214134	-0.0163718	-0.00881184	-0.000818999
0.060514	0.0415478	0.0399042	0.0214523	0.0194921	0.077606	0.108992	0.0402481	0.0604758	0.0620874	0.136191	0.0862163	0.0603457	0.0688354	0.0476863	0.0686335	0.0654374	0.113884	0.0626919	0.0583971	0.0594437	0.0799319	0.0599647	0.0602656	0.141239	0.0533066	0.0101423	0.0362728	0.038458	0.0329577	0.0475524	0.084416	0.0728755	0.0701004	0.069772	0.142894	0.0962559	0.0926917	0.0535892	0.0574929	0.0372621	0.0787908	0.0618459	0.062068	0.0676037	0.0690685	0.0575147	0.0653066	0.0587643
0.00655673	0.0234659	-0.0081895	0.059226	0.0453829	0.0323374	0.043846	0.0188185	0.0317855	0.0413335	0.0414331	0.0144781	0.025603	0.0311363	0.0505629	0.0472766	0.0366237	0.000498774	0.0350295	0.0311428	0.0309129	0.0413329	0.0272009	0.0242909	0.00172102	0.0184002	-0.00552232	0.0445171	0.0573119	0.00800694	0.0320726	0.0364098	0.0251308	0.0530036	0.0385301	0.36366	0.0855513	0.0388206	0.0149002	0.037788	0.0257096	0.0424854	0.0267127	0.0187852	0.0361811	0.0105943	0.00788	0.0101135	-0.0168898
-0.053029	0.00384329	0.0105723	0.0257172	-0.000965295	-0.0200125	0.00256172	0.00738064	0.00927006	-0.00215743	0.0207641	0.00908813	-0.000520459	-0.0038656	-0.00507759	-0.00662551	0.00383825	-0.00805424	-0.00403473	0.00351726	-0.0058433	0.015166	-0.00409348	-0.000864464	0.00881812	0.00773803	0.00325686	0.00469958	0.0234803	0.00297093	-0.00301003	0.0113619	0.0203974	0.023271	-0.0112161	-0.0165974	0.00915057	0.000553115	0.00175385	-0.0112106	-0.00425272	-0.00404483	0.00500338	0.00858151	0.00622347	-0.0252894	0.00419703	0.00088644	-0.0172236
0.0502511	0.0150439	0.0198725	0.00407405	0.0123565	0.00694635	0.00162672	0.0084888	0.0113299	0.00650478	0.00153168	0.024	0.00588625	0.0136119	0.0207405	0.0019505	0.00761	0.00414557	0.00649686	0.00602824	0.0141565	0.0302481	0.00339808	0.0071108	0.00699927	0.00649522	-0.00526029	0.0249417	-0.0104741	0.016371	0.0105389	0.0187085	0.0511024	0.0138504	0.00302604	-0.0169102	0.017639	0.0188559	-0.000341467	0.00977295	-0.00138513	0.0128322	0.00851649	0.0253786	-0.000704697	0.00177375	-0.00204926	0.0084045	0.0389435
-0.02584	-0.00700112	-0.0206185	0.00753625	0.0209418	-0.0146698	-0.0171952	-0.000129797	-0.00881329	-0.0122703	0.0238183	-0.00172069	-0.00328411	-0.00625708	-0.0248323	-0.0084479	-0.0141529	-0.0221378	0.000976161	-0.0262419	-0.00512971	-0.00582248	-0.0195717	-0.0226859	-0.0440678	5.82113e-05	-0.0170619	-0.001846	0.0212221	-0.00791257	-0.00412158	0.00969893	-0.0230358	-0.00341689	-0.00132952	-0.0775676	-0.00679477	-0.0150251	-0.0101151	-0.0267928	-0.0210597	-0.00881569	0.00166053	-0.0075434	-0.0166309	-0.00954975	-0.00654396	-0.0175993	0.0494369
-0.0363973	-0.0215629	-0.0275128	-0.0443708	-0.02141	-0.0612888	-0.0531116	-0.0336471	-0.0405558	-0.0264127	-0.0799589	-0.0409407	-0.0255062	-0.0333936	-0.0466451	-0.0407145	-0.0334723	-0.0598501	-0.045697	-0.030227	-0.0375508	-0.0463074	-0.0353417	-0.0560058	-0.0551827	-0.0639137	-0.0374689	-0.0337057	-0.0141053	-0.0451581	-0.0269231	-0.0432702	-0.0688042	-0.0468004	-0.0542338	-0.0841092	-0.0743784	-0.0277515	-0.0269317	-0.0368062	-0.0414507	-0.0393002	-0.0323114	-0.0470071	-0.045784	-0.0432124	-0.0449288	-0.0413975	-0.0423127
-0.0253775	-0.0211231	-0.0289928	-0.00603494	-0.012257	-0.0225925	-0.00401207	-0.00641773	-0.0105139	-0.0167693	0.0298243	0.0118243	0.00813949	-0.0140978	-0.00410581	-0.0266566	-0.0155471	-0.0151196	-0.0122139	-0.00933182	-0.00862429	-0.016361	-0.0170015	-0.0292949	-0.00103651	-0.0116313	-0.00338815	0.00840121	0.018694	-0.0124532	-0.0185138	0.00564312	0.00951152	-0.0171046	0.00976049	0.0204536	0.00287518	-0.00663144	-0.011022	-0.0159382	-0.0194385	-0.0122091	-0.0143822	0.00127063	-0.0248401	-0.00556593	-0.0194002	-0.00697828	-0.0131362
0.0193686	-0.0303586	-0.0213013	-0.0246195	-0.0614998	-0.0528264	-0.0414609	-0.0327708	-0.0412686	-0.0456684	-0.0369091	-0.00919337	-0.01495	-0.0344507	-0.0470758	-0.0370779	-0.0406122	-0.0593288	-0.0414158	-0.0109186	-0.0427344	-0.0526933	-0.0416146	-0.0497146	-0.0555926	-0.046874	-0.0604153	-0.0546305	-0.0182416	-0.0631812	-0.0232143	-0.0140184	-0.0515667	-0.0413222	-0.0351327	-0.0499902	-0.0552656	-0.036998	-0.0315173	-0.0472203	-0.0563996	-0.049143	-0.0374045	-0.055952	-0.0316053	-0.0356884	-0.0475728	-0.0480782	-0.0644839
0.0431088	-0.0243631	-0.0257836	-0.0261465	-0.00341068	-0.0199612	-0.0387588	-0.0218518	-0.0212397	-0.0405531	0.00182432	0.0111273	0.00594774	-0.0216052	-0.0329964	-0.0300791	-0.0342412	-0.0248372	-0.030495	-0.013446	-0.0191106	-0.0440299	-0.0333625	-0.0381943	-0.0332614	-0.0286345	-0.057497	-0.028082	-0.0082771	-0.0311612	-0.010693	-0.00724	-0.0161839	-0.0186088	-0.0105083	-0.105325	-0.0338908	-0.0141064	-0.0146152	-0.0205323	-0.0383332	-0.0305325	-0.0283544	-0.0221268	-0.0348497	-0.0311611	-0.0329385	-0.0329722	-0.0109902
-0.040889	0.00470801	-0.00601545	0.0132961	-0.0132643	-0.0106367	-0.00591074	0.0039235	0.00246899	-0.00387928	0.0606919	-0.00822848	0.00924443	-0.00817408	-0.00152514	-0.00365804	0.00783347	-0.0179483	-0.00272436	-0.00335564	-0.00211752	0.00307101	0.00535173	0.00961413	0.0104694	-0.0302226	-0.000749578	-0.00284154	-0.00154086	0.0101788	-0.00118068	0.000828317	0.00832542	0.00896248	0.00185511	0.0470331	0.00614882	-0.000985752	-0.0202483	0.0137103	-0.011996	0.0115902	0.00361218	-0.00365129	0.0057707	0.00480005	-0.00349273	0.00920725	-0.0661684
-0.00564805	-0.002442	-0.00863407	-0.0201496	-0.0326197	-0.0366626	-0.0382239	0.00564475	-0.00310287	-0.0119017	0.0466461	-0.026286	0.000160638	0.00197276	-0.007677	-0.0146349	-0.00607835	-0.00970086	-0.00875153	0.0150427	0.010825	-0.0154133	-0.0206791	-0.011344	-0.00235278	0.0139809	-0.00870649	-0.0159951	-0.00947708	-0.00740378	0.0106577	-0.0139911	7.12423e-05	-0.0100039	-0.0200483	-0.0899367	-0.0246919	0.0124251	-0.00804969	-0.00215257	-0.0192943	-0.0101486	-0.0157418	-0.0029968	-0.0220421	-0.0287509	-0.000570243	-0.00574476	-0.0176263
0.0793098	0.053786	0.0711492	0.0441632	0.0755375	0.0626414	0.0906568	0.010489	0.0459127	0.0722299	-0.0335187	0.0359958	0.0186279	0.039799	0.0843331	0.0627482	0.0520875	0.0503899	0.0645317	0.0568789	0.0709038	0.0422781	0.0660154	0.0604172	0.0480254	0.107412	0.0843335	0.0968996	0.112729	0.0692244	0.0363436	0.043508	0.0697789	0.0374045	0.0512396	0.037017	0.0816128	0.0374635	0.0750608	0.0272613	0.077568	0.0727468	0.0376375	0.0493866	0.049445	0.0380163	0.0829881	0.0341837	0.116533
-0.0297832	-0.0028243	-0.011515	0.00146196	-0.0320422	-0.0447079	-0.0118163	-0.00845647	0.00840166	-0.00613051	0.0207329	0.0288961	0.0107177	-1.88801e-05	-0.0179827	-0.00265792	-0.0026801	-0.00169303	0.00521401	-0.017204	-0.0124242	0.00918605	-0.00743596	-0.00773259	0.0106309	-0.0269379	-0.000825057	0.00534437	-0.00669962	-0.00513414	-0.00669043	-0.00513483	-0.0320116	-0.0131193	-0.0175759	0.0237953	-0.0146169	-0.0126249	-0.0208815	-0.00842345	-0.0289132	-0.0188873	0.000187118	-0.0218423	0.00497078	-0.000369191	-0.0362017	-0.0124851	-0.0556424
-0.00916935	-0.011484	-0.00901176	-0.0130117	0.00272303	-0.0350015	-0.0254149	-0.0234229	-0.0245787	-0.0237374	0.0767281	-0.00703947	-0.00692201	-0.0218325	-0.0211445	-0.0268262	-0.0312412	-0.0282842	-0.0241809	-0.00080452	-0.0121303	-0.0296262	-0.0253031	-0.0400419	-0.0464982	-0.0302672	0.0236495	-0.022041	0.038426	-0.0137981	-0.0161035	-0.0271764	-0.0284883	-0.0131048	-0.0253906	-0.151174	-0.0267874	-0.00422929	-0.0195018	-0.0173056	-0.0247809	-0.0306421	-0.0195641	-0.0444074	-0.0400095	-0.0119196	-0.019119	-0.0331978	-0.0129425
-0.0484365	-0.0209016	-0.014989	-0.00426373	-0.025804	-0.0289664	-0.0218685	-0.0321861	-0.0248623	-0.0320144	-0.0397904	-0.05536	-0.0152327	-0.0243087	0.000420897	-0.0184834	-0.0283841	-0.03373	-0.0236128	-0.0139197	-0.0204742	-0.0117788	-0.0274203	-0.0448698	-0.0275381	-0.0189617	-0.0339589	-0.0313346	-0.0268135	-0.0323708	-0.0142315	-0.0311009	-0.0271548	-0.0458409	-0.0408276	-0.123277	-0.0364342	-0.0388729	-0.0191991	-0.0317815	-0.0301441	-0.0278359	-0.0246242	-0.0294381	-0.0282447	-0.0389963	-0.0496495	-0.0263618	-0.0278732
-0.00579915	-0.0034272	-0.014106	-0.00719513	0.0136715	-0.0250969	-0.00186143	-0.0214783	-0.0198211	-0.0152488	-0.0391188	-0.0125053	-0.0111582	-0.00596864	-0.0205786	-0.0239665	-0.00612217	-0.0161064	-0.00777459	0.0257038	-0.00377165	-0.00487488	-0.00953382	-0.0067176	-0.010127	0.0171362	0.00766596	0.00402666	-0.00114632	-0.0110887	0.00158247	-0.0325233	-0.0601768	-0.00930713	-0.0151649	0.0312705	-0.00322856	-0.00553391	-0.0140738	-0.00733638	-0.00975726	-0.0112585	-0.0169369	-0.0349955	0.00987001	0.00502707	-0.0417649	0.00425902	-0.0190544
0.009199	-0.00704018	-0.00957527	-0.00606743	-0.0341655	-0.0334759	-0.0132942	-0.0179234	-0.0166564	-0.0184467	-0.0774107	0.0199643	0.0142832	-0.0143922	-0.00380875	-0.0107696	-0.0121777	-0.0216255	-0.00356602	0.0038924	-0.0145918	-0.00985981	-0.0254207	-0.0504406	0.000456204	-0.0343326	-0.0119354	-0.0264817	-0.0226599	-0.0341101	-0.00163219	0.00041691	-0.0244003	-0.00957124	-0.0221603	-0.0758421	-0.0333096	-0.0108949	0.00381238	-0.00817492	0.00590793	-0.0242878	-0.00335078	-0.0169942	0.0282395	0.00278044	0.000870492	-0.0174673	-0.0451803
-0.0069865	-0.000721936	-0.00412439	0.0172614	0.0202244	0.0140604	0.00303481	-0.00533584	-0.00220941	0.00288869	-0.0628647	-0.0245103	0.0158352	0.00344875	0.0278498	-0.00708716	-0.00241306	0.0198702	-0.00251512	0.00416722	0.0098649	-0.00511678	-0.0171821	-0.0114057	0.0158482	-2.49021e-05	-0.0419597	0.0100705	0.0289627	-0.0134493	0.00480054	0.0186183	0.0309822	0.0044376	0.00167732	0.262106	0.0147823	0.0217878	0.00677981	-0.0120783	0.0133403	0.0164782	-0.00321619	-0.0149058	0.0207866	0.0042518	0.00628646	0.0168326	-0.0372505
-0.0257774	0.0249991	0.0194185	0.0285039	0.039179	0.0435936	0.0253523	0.0177476	0.0120075	0.0142668	-0.0358867	0.00727244	0.0157144	0.0143245	0.00811693	0.0378115	0.0424689	0.0223665	0.025513	-0.00825928	0.0189281	0.0156782	0.0309207	0.0366351	0.0695983	0.0472044	0.0537217	0.0298443	0.0339542	0.0688632	0.0328939	0.0329485	0.02475	0.0238025	0.0158562	-0.0130952	0.0121765	0.0225937	0.0189913	0.0166946	0.031005	0.0259009	0.0227842	0.0420832	0.0526365	0.0414	0.0406288	0.046024	0.0302266
-0.0115437	0.00467034	0.0499932	0.0185696	0.0240582	0.000789484	0.0111175	0.012421	0.00214387	0.0230604	-0.140454	-0.0189083	-0.0109862	0.028009	0.00602474	0.0124279	0.0117662	0.0185838	0.0342123	0.012007	0.00818475	-0.00132291	0.014345	0.0112752	-0.0181069	-0.0193521	0.054535	0.0253607	0.0349297	-0.00030142	0.0457779	0.00497851	-0.0301924	-0.00205152	-0.0123405	-0.0657643	-0.00875516	-0.0125877	0.0248718	0.0196106	0.00562545	-0.005601	0.0156831	-0.000386831	-0.011892	0.0247616	0.012831	-0.00342021	-0.0202921
-0.0205963	-0.0056492	0.000347851	-0.0120119	0.0079124	-0.000691066	-0.00777867	-0.000321749	-0.00923427	-0.00245008	0.0158226	-0.0272769	-0.029172	-0.0050124	0.00544666	-0.0122078	-0.0102787	-0.0181235	-0.00901848	-0.0192315	-0.00546768	-0.0199085	-0.0207479	-0.0197431	-0.0029011	-0.0167621	0.0188445	0.00119344	-0.0484156	-0.0219952	-0.00779746	-0.030463	-0.0072289	-0.0299996	-0.0342746	-0.0704457	-0.036249	-0.0216926	-0.019757	-0.0134525	-0.00335125	-0.0187747	-0.0119505	-0.00328737	-0.0151476	-0.0377732	-0.0490545	-0.0193784	-0.0399772
-0.0485767	-0.0154362	-0.0404906	-0.0147738	0.0218461	-0.042629	-0.0364942	-0.0385978	-0.0230513	-0.03322	-0.0373853	-0.0465514	-0.0336164	-0.0145215	-0.00435604	-0.0348928	-0.0182592	-0.0282046	-0.0157541	-0.011583	-0.0250192	-0.0253499	-0.0212271	-0.019612	-0.0208607	-0.0253634	-0.0259097	0.00345352	-0.0277597	-0.0279396	-0.00799902	-0.0170913	-0.0720542	-0.0229598	-0.0244839	-0.0909427	-0.0396479	-0.0126854	-0.0139894	-0.0381358	-0.0141135	-0.0196703	-0.0240083	-0.034542	-0.0153646	-0.00747871	-0.0186945	-0.0216844	0.0316279
0.0438217	0.00646193	0.0259582	0.00722819	0.0104517	0.00303904	0.0233233	0.00343309	0.00625982	0.0048835	0.00158178	0.00610442	0.0302137	0.00972556	-0.0156279	0.0195995	0.0156218	0.0056257	0.0123295	0.00900916	0.00917804	0.0185355	0.0293785	0.00407965	0.00736939	0.0170611	-0.0215361	0.0102217	0.0474314	0.016635	0.020306	0.0227969	0.00817479	0.0150071	0.0207063	0.0666837	0.00929827	-0.00659645	-0.00219662	0.00389404	0.0232655	-0.00496547	0.00534741	-0.0031304	0.0380654	0.0227582	0.0270613	0.0249795	0.0371793
-0.0563469	0.0110443	0.0294288	0.0272129	-0.00769451	0.00216022	-0.0141322	0.0192276	-0.00560486	0.000296331	0.0413538	0.00654954	0.00806835	0.00543826	-0.00538065	0.00420587	-0.00382811	0.00318081	0.00766449	0.00487908	0.00738685	0.00125769	-0.00261702	0.000346559	0.00631302	0.0232356	0.0103795	0.00078812	-0.0423079	-0.00958255	0.00129192	-0.0146359	0.0267846	-0.00700159	0.000911761	-0.0156867	-0.00395642	0.0193177	-0.00472767	0.00708316	-0.00397355	-0.0159265	-0.00371785	-0.017177	-0.0135604	0.00533068	-0.0100073	-0.00963004	-0.00773939
0.00748366	-0.00571303	0.0135006	-0.0353229	0.0108403	-0.0424059	-0.0461377	-0.0278753	-0.0319932	-0.0222384	-0.0254232	-0.0543045	-0.0219359	-0.0188622	-0.0294899	-0.0110593	-0.0263369	-0.0249085	-0.0227059	-0.0256836	-0.0191735	-0.0233883	-0.0248636	-0.0434881	-0.0234989	-0.0151248	-0.0341874	-0.0380801	-0.0550131	-0.0394832	-0.000802757	-0.0298944	-0.0560257	-0.056262	-0.0721079	-0.317402	-0.0440258	-0.0343177	-0.00780978	-0.0326065	-0.0212289	-0.0413306	-0.0170863	-0.0378453	-0.01818	-0.00962928	-0.0256647	-0.0192862	-0.0544207
-0.105458	-0.0300715	-0.035385	-0.0410286	-0.0222477	-0.0623821	-0.0644389	-0.0609216	-0.0601563	-0.048194	-0.137938	-0.0790136	-0.0547315	-0.0480921	-0.0460597	-0.0452145	-0.0445429	-0.0465689	-0.0538484	-0.0464875	-0.0512059	-0.0619701	-0.0589187	-0.0626253	-0.0324591	-0.0301765	-0.0171145	-0.0540058	-0.0676295	-0.053751	-0.0175797	-0.0514908	-0.101315	-0.0757613	-0.0880729	0.0929891	-0.0901176	-0.0826493	-0.0388356	-0.0556206	-0.0397378	-0.0646786	-0.0512699	-0.076595	-0.0516156	-0.0747448	-0.0741587	-0.0668589	-0.0638709
-0.0203736	-0.0468237	-0.02584	-0.0507662	-0.0244336	-0.0734463	-0.087468	-0.066707	-0.0545903	-0.0540005	-0.174438	-0.0808527	-0.0526976	-0.0455774	-0.0695252	-0.0397684	-0.0529407	-0.0745733	-0.0491929	-0.0683372	-0.0433908	-0.0584576	-0.0680874	-0.0562613	-0.0435148	-0.0574761	-0.0574523	-0.0606091	-0.0308772	-0.0649837	-0.0299574	-0.0524644	-0.0502787	-0.0754515	-0.0651721	-0.255413	-0.0719759	-0.044829	-0.0454451	-0.0623353	-0.0513348	-0.0628456	-0.0512648	-0.0660395	-0.0406568	-0.0450306	-0.0642868	-0.052878	-0.0742612
-0.0499236	-0.038098	-0.049324	-0.0214957	0.00746493	-0.0423726	-0.0545399	-0.0324378	-0.0360697	-0.0467174	-0.0954869	-0.0341705	-0.0104091	-0.032081	-0.0413536	-0.0389853	-0.042742	-0.0607207	-0.035684	-0.0407903	-0.02832	-0.0210152	-0.0284089	-0.0386359	-0.00158782	-0.0472745	-0.0436	-0.031062	-0.0381356	-0.0344815	-0.0204714	-0.020951	-0.0410529	-0.0448988	-0.00433139	0.171348	-0.0240785	-0.0337882	-0.0233089	-0.0518296	-0.0382645	-0.0566651	-0.0423582	-0.0211941	-0.0344961	-0.0404006	-0.0444713	-0.0332376	-0.139431
-0.0535128	-0.029595	-0.0233423	-0.0120804	-0.00286044	-0.0558522	-0.00529419	-0.0483066	-0.0293585	-0.0117383	-0.0885372	-0.0150819	-0.0153734	-0.00946267	-0.021273	-0.0139716	-0.0245883	-0.0236996	-0.0153046	0.00581193	-0.0182849	-0.00977693	-0.0183115	-0.0200074	-0.0234415	0.00166827	0.129902	0.0146321	0.00461007	-0.00580268	-0.0153192	-0.0305913	-0.0192401	-0.0285862	-0.0292086	-0.0975645	-0.0181729	-0.0308847	-0.0303472	-0.00472545	-0.0131269	-0.00751542	-0.0273304	-0.0423916	-0.0279484	-0.0150898	0.00746612	-0.0304154	-0.0406574
-0.119228	-0.0595799	-0.054171	-0.0463398	-0.0388155	-0.0740523	-0.0980018	-0.104076	-0.070198	-0.0587613	-0.255403	-0.0873085	-0.0692089	-0.0533407	-0.080825	-0.0558227	-0.0650166	-0.0690321	-0.0558027	-0.0668139	-0.0588036	-0.0788701	-0.0767378	-0.0681662	-0.0635115	-0.0594191	-0.111178	-0.0535094	-0.0924183	-0.0670579	-0.032422	-0.0674808	-0.0858664	-0.0692968	-0.0793353	-0.135058	-0.0782042	-0.080303	-0.0467703	-0.0707363	-0.0704745	-0.0875343	-0.0658374	-0.085598	-0.0628397	-0.0464923	-0.109902	-0.0669227	-0.0382755
-0.0364851	-0.036025	-0.0185644	-0.0286469	-0.0351111	-0.0857757	-0.0932939	-0.0360048	-0.0666346	-0.054692	0.00160828	-0.0747922	-0.0564989	-0.0492745	-0.0636368	-0.0353561	-0.0661111	-0.0782839	-0.0548077	-0.0584931	-0.0721185	-0.0568296	-0.0588922	-0.082806	-0.0673026	-0.0442417	-0.0636773	-0.0644983	-0.0797612	-0.0593796	-0.0223737	-0.0329793	-0.0787199	-0.0792064	-0.0841745	-0.125049	-0.0851395	-0.0706438	-0.0515226	-0.0716442	-0.0491893	-0.067616	-0.0507198	-0.0618856	-0.0496006	-0.0686424	-0.0772552	-0.0586817	-0.0766891
0.0674567	0.00839319	0.0307366	0.0239043	0.049706	0.0870123	0.0771852	-0.00644725	0.0370257	0.0210512	0.0666752	0.0492452	0.0284522	0.0214652	0.0509118	0.00929915	0.0382125	0.0411011	0.0307169	0.0116292	0.0312676	0.0354038	0.0571284	0.0397333	0.0199388	-0.00733596	-0.0241551	0.0253474	0.120827	0.065632	0.00747716	0.0305315	0.0569928	0.0465997	0.0392964	-0.035622	0.0674825	0.0159381	0.034123	0.0520809	0.0337342	0.0226487	0.0172575	0.0538785	0.0348688	0.0234246	0.0917681	0.0419602	0.0974735
0.129811	0.0625997	0.0569276	0.0365643	0.093908	0.133749	0.05342	0.0691852	0.0771502	0.0744556	0.162321	0.0792904	0.071824	0.0525145	0.0852137	0.0621349	0.0703333	0.0980645	0.0767175	0.0403426	0.0675157	0.0998958	0.0792198	0.112753	0.0756849	0.0555725	0.108327	0.0627336	0.115702	0.101102	0.0198645	0.0635907	0.0968033	0.109065	0.0764684	0.0741345	0.093182	0.0649661	0.0511211	0.0786301	0.0483316	0.12811	0.0703679	0.0742898	0.0465004	0.0699939	0.0810095	0.052357	0.0320599
-0.082834	-0.0252758	-0.0191504	-0.0257485	-0.0047389	-0.0620855	-0.0380502	-0.0668117	-0.060085	-0.0453567	-0.0332373	-0.0740582	-0.0429238	-0.0502395	-0.0485044	-0.0419827	-0.0454125	-0.0842819	-0.0388945	-0.051867	-0.0467309	-0.0709519	-0.0596204	-0.0670894	-0.0451698	-0.0545639	0.0519363	-0.0253197	-0.0456286	-0.0465326	-0.0280988	-0.0267713	-0.0741662	-0.0442563	-0.0657971	-0.0690806	-0.0587968	-0.0522279	-0.0400514	-0.0535333	-0.0374836	-0.066504	-0.0429593	-0.056427	-0.0268068	-0.0287276	-0.0510908	-0.0540288	-0.0645001
-0.00678659	0.00865543	0.0145781	0.0281589	0.0167234	0.02123	0.0476291	-0.00837221	0.0150857	-0.000445224	0.0724717	0.00956236	0.0275474	0.0154451	-0.00593578	0.0097597	0.00539704	0.00174432	0.00783403	-0.00264014	0.00628913	0.000384656	0.0270387	0.0309154	-0.00282285	0.0135432	-0.0106165	0.0440975	0.0297631	0.0241521	-0.00442849	0.0156405	0.00707921	0.0167676	0.0347818	0.0740436	0.0138764	0.017836	-0.00921771	0.0122619	0.00505206	0.0157335	0.00476929	0.0161346	0.0206636	0.00935867	0.0514184	0.0166569	-0.00600938
-0.110714	-0.0398578	-0.0452674	-0.0262975	-0.032151	-0.0829837	-0.0777141	-0.0292924	-0.0526537	-0.0512742	-0.159778	-0.0728017	-0.0309825	-0.0384889	-0.0516439	-0.0364513	-0.0462446	-0.047496	-0.0484513	-0.0404455	-0.0496525	-0.0445904	-0.0557283	-0.0580423	-0.0634515	-0.037987	-0.0232603	-0.0351529	-0.099811	-0.0455501	-0.00931003	-0.0413134	-0.0813884	-0.07256	-0.0952517	-0.103417	-0.0846043	-0.06984	-0.0322842	-0.046651	-0.0558938	-0.0636971	-0.0315024	-0.0523793	-0.0222521	-0.0541197	-0.0962778	-0.0576764	-0.149363
-0.0451827	-0.0197547	-0.00899853	-0.0106099	-0.015158	-0.0475178	-0.0367388	-0.0393163	-0.0349563	-0.0267312	-0.0761619	-0.0389436	-0.0120377	-0.0270169	-0.033941	-0.028511	-0.0416536	-0.0450795	-0.0339644	-0.0172669	-0.0322261	-0.0354542	-0.031872	-0.0600041	-0.0441574	-0.0343904	-0.00545168	-0.0238656	0.013843	-0.0341544	-0.00361699	-0.0344473	-0.0358126	-0.0503121	-0.0711152	-0.068265	-0.050725	-0.0542215	-0.0409691	-0.0343921	-0.0474012	-0.0455822	-0.0284276	-0.0365137	-0.018837	-0.0330867	-0.0395392	-0.0426389	-0.0258647
0.0187075	0.00130894	-0.00616485	0.00913051	0.0216075	0.015997	0.00818402	-0.00175071	0.0040749	0.00165868	0.0129598	-0.0155382	0.00388277	-0.00135871	-0.0168772	0.00652455	0.0130316	0.0174115	0.00360605	0.00809458	0.00107758	-0.00246285	0.03951	-0.0113387	0.0326372	0.0745982	0.00239124	-0.0268826	0.0192468	0.0243578	0.0483593	0.0156944	0.0384206	0.00467859	0.0191058	0.00460139	-0.0168164	-0.0270624	0.0194335	-0.0160597	0.013989	0.0030464	0.00722014	0.0152953	0.0150365	0.0227155	0.0222199	0.0214855	-0.00211594
-0.00142376	0.0232529	0.0136331	0.00996772	0.0122095	0.0412124	0.0098654	0.0551821	0.0269319	0.021093	-0.0289191	0.0687968	0.0448056	0.0528836	0.0465434	0.0352884	0.0376379	0.0250341	0.0314446	0.029884	0.0473177	0.0535661	0.0346099	0.0270221	0.0561983	0.0321535	0.0249859	0.0382284	0.119126	0.0622454	0.0163834	0.074627	0.0179189	0.0494882	0.0081303	0.00434549	0.0157283	0.0286601	0.0372861	0.0444718	0.0281118	0.0434724	0.0377654	0.00811386	0.0189447	0.0458436	0.0381273	0.0400175	-0.0143691
0.0179768	0.0100648	0.0315599	0.0229467	-0.00447845	0.0119321	0.000955278	0.00192842	0.00830234	0.0188111	-0.00121526	0.00322053	-0.00398734	0.00057416	-0.00168304	0.0283242	0.00490434	0.000819694	0.0103537	0.0146685	0.00485706	0.0131859	0.0264904	-0.00163125	0.00117181	-0.000810306	0.0385625	0.00223397	-0.0282757	0.0238555	0.00466756	0.0120236	0.00325538	0.0102006	-0.0137431	-0.0619174	0.00963956	-0.000876099	0.0212021	0.0135422	0.00603512	-0.00477386	0.024549	0.0154663	0.0143081	0.0153103	-0.00135864	0.00230358	0.0285992
-0.00142058	0.0134669	-0.00359849	0.00629995	0.00856931	-0.0135213	-0.00561849	0.0263535	0.0142046	0.0271728	-0.0339231	0.0251499	-0.00933275	0.00799126	0.0238239	0.0158358	0.0160939	0.0318491	0.00598454	0.0144814	0.00880232	0.0206377	0.0241954	0.0057359	0.00180704	0.00727273	0.0358543	0.0186751	0.0600711	0.0579274	-0.00040819	0.00606719	0.0315263	0.0102257	0.0100763	-0.0367364	0.00603875	0.0206155	0.0129125	0.0179716	0.0297568	0.0178924	0.0134504	0.00509244	0.0104264	0.0142494	0.019171	0.0115223	-0.0418389
-0.0376031	-0.0135712	0.0061649	-0.0226931	-0.0207318	-0.0105097	-0.0127785	-0.00721392	-0.0183734	-0.00392188	-0.0682362	-0.0375885	-0.0220886	-0.00751368	-0.0199161	-0.0157214	-0.0168211	-0.0297841	-0.00445742	0.0136244	-0.0159834	-0.00256067	-0.0153598	-0.0147806	-0.00764057	-0.0189095	-0.0074189	0.00570714	0.0184301	0.0134395	-0.00110474	-0.0133429	-0.0427688	-0.0131446	-0.0297588	-0.222527	-0.0240112	-0.011305	0.00598876	-0.0228338	-0.00850868	-0.0182915	-0.00610202	-0.0262023	0.00332827	-0.00743835	-0.0129065	-0.00579179	0.0291047
-0.0158098	-0.0137991	-0.0136644	-0.0413859	-0.0255096	-0.0321846	-0.0487458	-0.0205971	-0.0255337	-0.0320287	-0.0180226	-0.0434555	-0.0360389	-0.022608	-0.0315103	-0.0263878	-0.0274394	-0.0493956	-0.0242268	-0.0382569	-0.0363205	-0.0338588	-0.0232289	-0.0378525	-0.0346851	0.0059439	-0.00306548	-0.0339527	-0.0343847	-0.0353925	-0.00798604	-0.0524136	-0.0546692	-0.0458212	-0.033839	-0.0464145	-0.0293932	-0.0434207	-0.0372645	-0.0272123	-0.00983399	-0.0532533	-0.025349	-0.04089	-0.0297637	-0.0461902	-0.0253862	-0.0389467	-0.0353726
0.0276355	0.0229738	0.000915575	0.0132	0.00143681	0.0195532	0.0248348	0.0294825	0.0188566	0.0219129	0.0164059	0.0376001	0.0323902	0.0363407	-0.00754801	0.0164703	0.0297155	0.0260019	0.0237962	0.0238463	0.0360815	0.013495	0.0381848	0.0388871	0.0164187	0.0164078	0.0146049	0.0261277	0.0510276	0.0815925	0.0239793	0.0525164	0.015526	0.0426826	0.0452628	0.0359816	0.0182725	0.0185045	0.0274288	0.0166713	0.0314988	0.0445749	0.0249346	0.0227482	0.0354257	0.0304509	0.00794267	0.0286387	0.0737735
-0.00383637	0.0376912	0.0631904	0.0312171	0.0336683	0.11743	0.0792073	0.0670966	0.0864081	0.0833799	0.19931	0.114234	0.0548212	0.0602886	0.125518	0.0848014	0.0818045	0.134124	0.0500966	0.111245	0.0810155	0.0942993	0.0772297	0.113889	0.0635519	0.0918183	0.0781726	0.0317085	0.0581141	0.0446893	0.0250263	0.0554215	0.115582	0.11837	0.139547	0.233494	0.122173	0.128631	0.0442483	0.0733185	0.0780536	0.0898953	0.055465	0.0991856	0.0721867	0.05778	0.108452	0.107801	0.0474638
0.0404951	0.0340155	0.000354547	0.00961303	0.0234733	0.0345002	0.0499636	0.0734484	0.0350032	0.056497	0.11932	0.015886	0.0258361	0.0143867	0.0185983	0.0497876	0.0317113	0.0604337	0.0247819	-0.00818247	0.0462734	0.0427922	0.0327908	0.0360344	0.028393	0.0211708	0.0513991	0.0257415	-0.0140907	0.0535122	0.00832111	0.0288861	0.0341411	0.0388429	0.0627999	0.0519953	0.0521363	0.0564103	0.0330075	0.0248597	0.0144794	0.0317323	0.0281243	0.041349	0.0314133	0.0430356	0.0386447	0.0492392	0.0936194
0.0328527	0.0215327	0.012058	-0.0034477	-0.0203077	0.0254044	0.0470222	-0.0177096	0.0291299	0.018827	-0.0189766	0.0167582	0.0149034	0.00586209	0.0568437	0.0160521	0.0259224	-0.0235862	0.0250601	0.0316504	0.015304	0.0110254	-0.00975262	0.0230021	0.00139588	-0.010817	0.0150134	0.0161641	0.0651893	0.00353655	-0.000706636	0.0426554	0.0354949	0.0215679	0.00312692	0.0597502	0.0581069	0.0197111	0.0109036	0.022921	-0.00254943	0.0180599	0.0137289	0.0362031	0.0194384	-0.000804791	0.0193509	0.0102079	0.0322475
0.0655477	0.0170542	0.0112348	0.0205872	0.0107097	0.0308992	0.0428075	0.0203554	0.0117888	0.01411	-0.00749676	0.0125497	0.0131738	0.00320918	0.0132212	0.0247366	0.00982835	0.0192957	-0.00510763	0.0229969	0.0116154	0.011286	0.00998374	0.0231496	-0.00348999	-0.00433692	-0.0235822	0.0193223	0.0478946	-0.000505139	0.000572408	0.0105792	0.0306269	0.0170139	0.0243695	0.00224646	0.00904717	0.0103785	0.0130852	0.0101102	0.0215615	0.017419	0.00902941	0.0591979	0.00665103	0.0193606	0.024253	0.017494	-0.043528
0.0585039	0.0339627	0.0468153	0.0121178	0.0253774	0.0591966	0.0744469	0.0292766	0.0685098	0.0526798	0.240609	0.0957909	0.0259785	0.0321408	0.0354348	0.0453876	0.0487008	0.0762147	0.0377345	0.0621847	0.0546604	0.0656665	0.0586785	0.0621551	0.0424153	0.066488	0.00614643	0.0280607	0.0216781	0.0270135	0.000985868	0.0215016	0.0938953	0.111831	0.104182	0.19129	0.0977148	0.0995799	0.00369973	0.0600561	0.0499457	0.0975653	0.0470676	0.0349238	0.0031187	0.0488396	0.0803256	0.031348	0.0710186
0.0550637	0.0306401	0.0234913	0.0394737	0.0395211	0.0680818	0.0632459	0.0257121	0.0442226	0.0528021	0.0228268	0.00530469	0.0305988	0.0365636	0.0363726	0.0526227	0.0369756	0.0214594	0.053133	0.0621574	0.0429398	0.0471223	0.0476512	0.0483886	0.0550522	0.0502142	0.00578434	0.0208509	0.0659815	0.0799581	0.0112349	0.0197072	0.0643483	0.0320786	0.0274092	0.0445313	0.0527301	0.0341383	0.0439276	0.0505384	0.0856521	0.0318362	0.047179	0.0347225	0.0159643	0.0269637	0.0212021	0.0430323	0.0444822
-0.055702	-0.00643989	-0.0254569	-0.0187203	0.0014492	-0.0522965	-0.0415616	-0.00853954	-0.0401934	-0.0220387	-0.0700383	-0.035935	-0.0234547	-0.0207868	-0.0160226	-0.0297703	-0.0308518	-0.0353845	-0.0138641	-0.0478151	-0.0290847	-0.0201583	-0.0271787	-0.0368854	-0.0268588	-0.0632011	0.032658	-0.0102506	-0.0543188	-0.0328047	-0.0102604	-0.0205754	-0.0574657	-0.0432294	-0.0699695	-0.0853428	-0.0669722	-0.0648925	-0.0286968	-0.0343959	-0.0328927	-0.0261853	-0.0200575	-0.0175316	-0.0229298	-0.0260689	-0.058258	-0.0389578	-0.0884074
3.48849e-05	-0.0132418	-0.0205405	-0.0228174	-0.0158588	-0.0469385	-0.0591583	-0.0364089	-0.0269588	-0.0269875	-0.0835925	-0.0454332	-0.00844676	-0.0236463	-0.046039	-0.0168017	-0.03205	-0.0431018	-0.0256555	-0.0320048	-0.0331636	-0.0339258	-0.0329368	-0.0401797	-0.0217301	-0.0476845	0.0127701	-0.0221668	0.0123295	-0.0314634	-0.00788406	-0.0150361	-0.0378853	-0.0359512	-0.0445578	-0.159531	-0.0551997	-0.05895	-0.0347088	-0.0372129	-0.014009	-0.0422737	-0.0206049	-0.0340887	-0.024833	-0.0432439	-0.0339142	-0.0376301	-0.10209
-0.0208162	0.008108	-0.00525747	-0.00647783	0.0207044	-0.0141163	-0.0205169	-0.00219593	-0.00633284	-0.0212603	-0.0025022	-0.00106939	-0.00671791	-0.01157	-0.0225082	-0.0119861	-0.0125766	-0.0140525	-0.0160085	-0.0240382	-0.0144349	-0.0186184	-0.0141548	-0.0374793	-0.01742	-0.00895992	0.0711353	-0.0144841	0.0312655	0.0125608	0.00169701	-0.0130613	0.000576254	-0.00126677	-0.0124174	0.041672	-0.0218714	-0.007354	-0.0175855	-0.0227633	-0.0122599	-0.0214597	-0.00878118	-0.00646661	-0.00520132	-0.0213532	-0.0101625	-0.00436822	0.00918131
-0.0152271	-0.00131725	0.00283686	-0.0154428	-0.00557211	-0.0131373	-0.0227889	-0.00604805	-0.0152256	-0.0191752	-0.0321572	0.00130497	0.00629444	-0.0272465	-0.0325003	-0.013639	-0.0178825	-0.0358137	-0.0232341	-0.0207492	-0.0144217	-0.0169069	-0.0210182	-0.0133223	-0.0159488	-0.0237717	-0.063453	-0.0167189	0.0573494	-0.00545769	0.00450286	0.00680708	-0.0237603	-0.0113248	-0.0184441	-0.186646	-0.0352593	-0.0217257	-0.00761401	-0.0109739	-0.00334176	-0.0212536	-0.013144	-0.0198674	-0.00321941	-0.00432484	-0.0289024	-0.0269717	-0.066198
-0.00386803	0.0254046	0.0188416	-0.0110023	0.0283818	-0.00283802	0.0313202	0.0175861	0.0147969	0.00144825	0.0314174	-0.0284511	0.0167965	0.00628531	-0.000621925	0.00617608	0.00277406	0.036048	0.00553191	0.00661472	-0.00216732	2.59279e-05	0.0314991	-0.00964847	0.00703833	0.0152498	-0.0303623	-0.0076572	0.0797064	0.0130868	0.0234002	0.00950996	-0.0330817	-0.00302961	-0.0311086	-0.0162691	-0.00348325	0.0137919	0.0191948	-0.00063029	-0.00146135	0.00637891	0.00728742	-0.000643077	0.00780811	0.0332793	0.0173988	0.0113343	-0.0466774
-0.0182582	-0.0208609	-0.00520397	-0.0190229	-0.0153039	-0.0473526	-0.0353861	-0.0400243	-0.0287757	-0.0363445	-0.062489	-0.0455671	-0.0157883	-0.0181291	-0.0272728	-0.0246474	-0.0207306	-0.0516169	-0.0285439	-0.0412761	-0.0328563	-0.0534351	-0.0242403	-0.0589157	0.00917951	-0.0287576	-0.009391	-0.0214657	-0.0347784	-0.0427422	-6.37885e-05	-0.0244667	-0.0491204	-0.0384825	-0.0491765	-0.0555215	-0.0555918	-0.0505155	-0.0122945	-0.0381823	-0.0249704	-0.0423957	-0.0162967	-0.0329332	-0.0122554	-0.0266448	-0.029193	-0.0180319	0.0258432
-0.0305224	-0.00217039	-0.00403978	-0.0073549	0.00538731	-0.00863403	-0.0177834	0.000648867	-0.0156967	-0.0106102	-0.0138095	-0.0192119	-0.0053665	-0.0122937	-0.0179179	-0.0116032	-0.0103655	-0.0212618	-0.0191183	-0.0290283	-0.00781579	-0.0105248	-0.00860079	-0.00161609	-0.0357464	0.0685177	-0.0343687	-0.0246014	0.0155959	-0.00738117	0.0163623	-0.00138396	-0.0305849	-0.0161279	-8.93763e-07	-0.0529958	-0.0251559	-0.00402386	0.000445729	-0.00446125	-0.0030693	-0.0235355	-0.00723855	-0.000448276	0.0119443	-0.00137359	-0.0186569	-0.00184636	-0.0615697
-0.0179872	0.0575904	0.0396291	0.0150953	0.0311642	0.0389272	0.024175	0.0307692	0.0358313	0.0425481	0.0424507	0.0471501	0.0355774	0.0335876	0.0356372	0.0316748	0.0411554	0.0722323	0.0323463	0.0515502	0.0423151	0.0448503	0.0396787	0.0462736	0.0342494	0.0616327	-0.00330831	0.0232001	0.00784141	0.0481234	0.0538053	0.0398715	0.0594249	0.0339418	0.0530238	0.105547	0.0422573	0.0605911	0.0182278	0.0264	0.0409852	0.0313737	0.0390643	0.0609962	0.0606618	0.0247825	0.0449942	0.0516596	0.0241604
0.0319216	0.0212037	0.0478199	0.02711	0.0108733	0.00136906	0.0135793	0.0214168	0.0131967	0.0439964	-0.0184359	0.039185	0.0323497	0.0313769	7.1816e-05	0.0386526	0.0198018	-0.00270385	0.0208415	0.0370474	0.0359681	0.0032698	0.0308776	-0.00507799	0.01667	0.0411459	-0.0220493	-0.0143145	0.0298613	0.00369319	0.0242034	0.0187724	-0.0174247	0.00876389	0.00714138	-0.028176	0.00367461	0.0084334	0.0339107	0.023171	0.0225123	0.0153188	0.0375911	-0.00222068	0.0213629	0.01983	0.0287173	0.0110662	0.00349401
-0.00979149	0.00607065	-0.0154934	-0.0142237	-0.00859531	0.0210003	-0.0387367	0.000503997	-0.00922879	0.0134667	-0.0133822	-0.022073	-0.00235796	0.0147968	-0.0185151	0.00521187	-0.00624351	-0.0123067	-0.010871	0.0129534	-0.00372395	-0.016822	-0.0154384	-0.0296774	0.000457905	-0.0233892	-0.00221058	-0.00963318	-0.0482773	-0.00207828	0.00338546	0.00605598	0.00851526	-0.0188222	-0.0333451	-0.0231224	-0.0254583	-0.00904792	-0.00616632	-0.000421412	-0.0187306	-0.0117887	-0.00273141	-0.00207808	-0.0142442	-0.00156472	-0.0305624	-0.0155043	-0.0294104
-0.0311976	0.011853	0.000945414	0.00113582	0.00535144	-0.000285944	0.0132654	0.00784556	0.0185181	0.0607635	0.0183477	-0.00892131	0.0117257	0.0120171	0.00440591	0.0784701	0.00657697	0.0196343	0.00459612	0.0691966	0.0119539	-0.0152684	0.00799321	-0.0036412	-0.0167952	0.0246905	-0.0459552	0.00854676	0.00242661	0.00118466	0.00872239	0.00138069	-0.0165975	0.00159274	0.00764574	-0.029612	-0.00950697	0.0042383	0.00468366	-0.000325732	-0.00601016	0.00567377	0.0209611	-0.0245769	0.0155139	0.0244884	0.0143591	0.0135583	0.175861
0.0450019	0.0266255	0.0174645	0.0215992	0.0261634	0.058115	0.0651998	0.0730444	0.064653	0.0424485	0.115919	0.0729514	0.0338052	0.0434909	0.0791826	0.0478487	0.0646567	0.0909166	0.053178	0.0334518	0.0568733	0.0778621	0.0562099	0.0602163	0.0607072	0.0324154	1.48523e-05	0.0487139	0.0711588	0.025352	0.0200549	0.0346518	0.0830656	0.0680519	0.0423425	0.0853675	0.0808945	0.07512	0.0566039	0.0675556	0.0844782	0.0816841	0.0439086	0.0700306	0.0587233	0.0712575	0.0710155	0.0663328	0.0146336
0.0596624	0.0338384	0.0214754	0.0447829	0.0374595	0.0436315	0.077137	0.0231936	0.0342614	0.0375096	0.0596515	0.0527162	0.0128746	0.0337771	0.0612037	0.0312704	0.0484664	0.0807866	0.0526001	0.0116929	0.0336019	0.0692256	0.0348204	0.0768839	0.0543565	0.111609	0.0942961	0.0642654	0.0711613	0.0269805	0.0153636	0.0377328	0.0288411	0.0416813	0.0230327	-0.0617617	0.0568624	0.0575272	0.0278787	0.0454998	0.0668828	0.0658014	0.034971	0.020273	0.0176137	0.0465166	0.0503121	0.0391336	0.0933626
-0.00549044	0.0197746	0.0417655	0.0274126	0.0175819	0.0368557	0.0367573	0.031421	0.0152373	0.0419604	-0.0367129	0.0232884	0.00830232	0.0220453	0.0201092	0.0437943	0.0258999	0.0250161	0.0335487	0.0525715	0.0420536	0.0221826	0.0159778	0.0633743	0.0374916	0.054722	-0.00472009	-0.00335946	0.0150356	0.011815	0.0276843	0.0271563	0.0373016	0.0282508	0.0159826	0.0119525	0.0297874	0.0289521	0.01242	0.0299141	0.0470203	0.0231871	0.0388302	0.00403472	0.0189947	0.0410417	0.0282674	0.0195958	0.0710996
0.0575956	0.0265669	0.0115063	0.0184046	0.0103437	0.0573154	0.0481774	0.00736901	0.0399024	0.0747043	0.0228853	0.0267446	0.0166532	0.0351764	0.0367579	0.0392473	0.0314832	0.0449915	0.0226296	0.0116048	0.0155531	0.0118234	0.0315737	0.0317779	0.0404042	0.0243027	-0.0257079	0.0260432	-0.00773725	0.0273704	0.0145527	0.028509	0.0395333	0.047857	0.0505652	0.100619	0.0466541	0.0524567	0.0366178	0.0464542	0.0262565	0.0489776	0.0332072	0.0556722	0.0483082	0.0382321	0.0524022	0.0406394	-0.0119551
0.027564	0.0177787	0.0298581	0.0196133	-0.00340766	0.0302485	0.0511984	0.0305364	0.0282253	0.026681	0.0320448	0.0418965	0.0136488	0.0146395	0.024419	0.022191	0.0245868	0.0235083	0.0157732	0.0179144	0.020367	0.0483077	0.0155061	0.0425649	0.0221829	0.0238502	0.00285583	0.0120448	0.0117896	0.0189579	-0.011361	0.0132611	0.0653635	0.0304325	0.0520172	0.102122	0.0598067	0.0204695	0.0287246	0.038803	0.0650747	0.037185	0.0265637	0.042321	0.00314465	-0.00211254	0.0167833	0.0197558	0.0113719
0.0698308	0.0459149	0.0244987	0.0344057	0.0584345	0.0509855	0.078333	0.0496209	0.0509539	0.0567307	0.0809449	0.0797571	0.0340864	0.0297417	0.0721753	0.0576579	0.0351076	0.0445895	0.0294968	0.0477922	0.0499947	0.0706469	0.0487249	0.0588463	0.0218641	0.0754981	0.0966478	0.0646931	-0.0171128	0.0525766	-0.000510583	0.0179419	0.0705759	0.0442731	0.0817951	0.0537734	0.0935002	0.0492973	0.0300843	0.0313363	0.0155491	0.0479248	0.0354616	0.0394492	0.0118295	0.0400937	0.0800894	0.0372293	0.13679
0.0268832	0.0326286	0.0401014	0.0215677	0.0153193	0.0353949	0.019031	0.0220307	0.0244275	0.0508734	0.0575397	0.024642	0.00700349	0.0184776	0.0440997	0.0493904	0.0405681	0.0321441	0.0451826	0.0419341	0.030858	0.0428533	0.0309756	0.029328	0.0329509	-0.0309816	0.0187366	0.0164572	-0.0197807	0.00691297	0.00379076	0.00644178	-0.00821823	0.0498458	0.0196368	0.0230531	0.0254819	0.0284929	0.00637681	0.0456228	0.0233804	0.0380439	0.0369754	0.038206	0.0133454	0.0113278	0.0179987	0.00726923	0.0823088
0.0272238	-0.00694801	-0.00967927	-0.00231032	0.00557395	-0.031613	-0.0238652	-0.00973482	-0.0104437	0.00996259	0.101034	-0.0469837	-0.0123553	-0.00772407	-0.0194837	0.0133633	-0.0172649	-0.00986784	-0.0133867	0.00298932	-0.0189629	-0.0199381	-0.00750148	-0.0256587	-0.0197103	-0.0101293	-0.00188346	-0.0156902	-0.00990146	-0.00911901	-0.00453491	-0.0115556	-0.0163902	-0.0113848	-0.0385503	-0.162853	-0.030536	-0.0140498	0.00737696	-0.00707198	-0.0034827	-0.0259255	0.00132257	-0.0241279	-0.00853262	-0.00731635	-0.0153712	0.000456549	-0.0507602
-0.0237752	-0.000666315	0.0107548	-0.00360804	-0.0109463	0.00187675	-0.0128266	0.000166285	0.00499272	0.0254886	0.072286	0.0257827	0.000619815	0.00125764	-0.00658545	0.0187803	-0.00668936	-0.00831449	-0.014545	-0.00603891	-0.00295707	-0.00253711	-0.0133182	-0.0225854	0.0111445	-0.0082161	0.00640615	-0.00660735	0.043185	-0.000172935	-0.0151316	0.00582115	0.0191301	0.00477952	-0.0118374	0.0323288	-0.0110722	-0.000244938	0.000603545	0.0108295	0.0169426	0.00883556	0.000421627	0.006144	0.00104127	0.0155862	0.0226499	-0.00776133	0.0247324
0.0150191	0.0323127	0.0529503	0.0152438	0.0395508	0.0569278	0.0739235	0.0401933	0.0312257	0.0835479	0.137678	0.0413225	0.0312186	0.0173304	0.0320518	0.0663652	0.0309625	0.0294583	0.0173279	-0.0112825	0.0325651	0.0215061	0.0275232	0.0417994	0.0440493	-0.0252633	0.0380234	0.01208	0.00986134	0.0247635	-0.00220282	0.0258328	0.0356384	0.0391828	0.0643046	0.0575773	0.0687404	0.0220911	0.0185899	0.0259976	0.0322897	0.0377332	0.0508334	0.0530109	0.016766	0.0412079	0.0451359	0.0249486	0.00101719
0.0391796	0.00456625	0.0187272	0.0138624	0.00722332	0.00956781	0.021832	0.0306421	0.00776599	-0.0300589	-0.0204983	-0.00456237	0.00901584	0.0195452	0.0141301	-0.0258934	0.00729557	0.0224985	0.00908293	0.00586263	0.0174208	-0.00319004	0.0287746	0.0181119	0.0211073	0.0162419	-0.00928208	0.0288948	-0.0250361	-0.00203966	0.00791777	0.0386233	9.69418e-05	0.0127703	0.0158453	-0.00990313	0.034039	0.0308793	0.0117392	0.0251781	0.000475289	0.0144324	0.0216302	0.0417665	0.0311475	0.0136296	0.000494485	0.0222587	0.03229
0.022243	0.0101003	0.0141071	0.0121538	0.00365192	0.0221123	-0.00283333	0.0344746	0.0206639	-0.00643207	0.0667942	0.00119182	0.00246694	-0.000652603	0.0572907	-0.00436374	0.0208147	0.00857034	0.0363696	0.0599401	0.0176491	0.0195618	0.0162519	-0.0139426	0.0401533	0.00397241	0.020263	0.0110422	0.0117252	0.00837735	0.00902261	0.0100053	0.0166558	0.0259071	0.0323423	0.0650718	0.0144439	0.0264422	0.00882531	0.0124597	0.0120231	0.0228959	0.0212124	0.00193435	0.021385	0.0196422	0.00477458	0.0242396	0.0428263
-0.0301332	-0.00892902	0.0332178	-0.020079	-0.0105851	-0.0154057	0.028091	-0.0294376	-0.010732	0.00168269	-0.0275683	-0.0152306	-0.0118599	-0.00404216	-0.0242835	-0.0135247	-0.0116874	-0.025199	-0.00892723	-0.0289475	-0.0123231	-0.0115003	-0.0190804	-0.00826332	-0.0198037	-0.0112567	0.0153342	-0.012013	-0.0291763	-0.00950924	0.000896359	-0.00483031	-0.00574653	-0.0084047	-0.0189709	-1.61947e-05	-0.0117198	0.00495642	0.00687214	-0.00540132	-0.00566251	-0.00879988	-0.00762185	-0.01549	-0.00573472	-0.0183657	-0.0242737	-0.0171131	0.0655137
-0.0377697	0.00529518	0.0323895	-0.00532343	-0.00421541	0.0121927	0.000230669	-0.0182223	0.00270043	-3.58e-05	-0.0493005	0.0234727	0.00842007	0.0122356	0.04555	0.0023432	0.00538165	0.00185214	0.00467399	0.013404	0.0124394	0.000394265	0.000359008	-0.0119374	0.0268807	-0.0202067	0.0677541	0.0369213	0.00172541	0.0136572	-0.000204677	0.0156638	0.014825	0.00206123	0.00268442	0.140735	-0.00170832	-0.0167546	-0.00131456	-0.00614782	0.00910387	-0.000339212	0.0142751	-0.000206301	0.0350554	0.0134795	0.0207028	0.0101198	-0.0640709
0.0255823	0.0121535	0.0246967	0.00167907	0.0223859	0.0253902	0.00010642	0.00596965	0.00809112	-0.00182025	0.0354229	0.0191817	0.0207323	0.0171159	0.000842937	-0.0036389	0.01771	0.0152335	0.0232039	0.0261145	0.0115418	0.0153681	0.0187936	0.0382476	0.0329668	0.0589757	-0.00217299	-0.00948255	0.0724466	0.0330634	0.00722024	0.00427156	-0.00990746	0.00429156	0.0264153	0.0124037	0.0226595	0.0146561	-0.0115709	0.00839064	0.038232	0.0306206	0.0120389	0.0170816	0.0249859	0.0326541	0.0166656	0.0171363	-0.0535618
0.0298945	-0.00150736	-0.0158939	0.0148336	0.0191196	0.0192329	0.0417507	0.00751994	0.0122451	-0.00230635	0.00772858	0.0325927	0.0131587	0.0303355	0.0103007	-0.00747955	0.0160907	0.0178385	0.0219726	0.0305025	0.00802009	0.017474	0.0261053	0.00332732	0.0063753	-0.0240402	-0.0136783	0.0180809	0.0117429	0.00607075	-0.00260491	0.0153628	-0.0156999	0.000372874	-0.019221	-0.0894709	0.0044885	-0.00380582	0.0288655	0.0157817	0.0355095	0.00636123	0.0177142	0.00577318	-0.0121446	0.0061947	-0.000209134	0.0101245	-0.0240332
0.0160167	0.019921	0.00379108	-0.0139801	0.00420625	-0.000852372	-0.020942	0.0209899	-0.00396045	0.00964759	-0.0305794	0.00483548	0.00398475	0.00395712	-0.0237288	-0.00305931	-0.00274126	0.0097808	-0.0109962	0.0129715	0.00593025	0.0133556	0.0169029	-0.000422101	-0.0155568	0.0477619	-0.0322736	-0.00802568	-0.0319111	0.000460861	-0.016589	0.00976179	-0.0260756	-0.000116697	0.0199092	0.0490755	0.00932591	0.00555239	0.0163983	0.0204895	0.0383171	-0.0175423	-0.00511751	-0.000172627	0.00714488	0.00987406	-0.0114413	0.00825871	0.0640953
-0.0118664	-0.0144519	-0.00104452	-0.0104282	-0.00350283	0.00363015	0.00275965	-0.0089144	0.00223134	-0.0185367	0.000125031	-0.00228332	0.000932163	-0.00131707	-0.00558644	-0.0153454	0.00643398	-0.0128805	-0.0206819	-0.0300544	-0.00754129	0.00450871	-0.00863921	0.0100164	-0.0149162	-0.0188706	-0.00215524	0.000337447	-0.0520695	-0.0148245	-0.0128414	-0.00849421	0.00704631	-0.00196059	-0.00144525	0.0554025	0.0106398	-0.00489393	0.000569115	-0.0199736	-0.00533058	-0.0098282	-0.00841503	-0.0234267	-0.0156247	-0.00933555	-0.0050433	-0.0172831	-0.0302205
-0.00724511	-0.0138673	-0.0100915	-0.00467206	-0.0241977	0.00479183	-0.0235675	-0.020981	-0.0162028	-0.0181999	0.0153215	0.00838501	-0.0081101	-0.0056563	-0.0267774	-0.00769898	-0.0196713	-0.0121713	-0.0211651	-0.0231422	-0.0184408	-0.0145117	-0.0140911	-0.0018752	0.00220899	-0.00526142	0.0204459	0.00215277	-0.0306446	-0.0216159	-0.00679768	-0.0143481	-0.0258505	-0.0270391	-0.0166106	0.0281924	-0.0289904	-0.00914652	-0.0122098	-0.0142896	-0.0247118	-0.0134566	-0.00901256	-0.00979887	-0.0196783	0.00167092	0.0153023	-0.0219518	-0.0168604
-0.0265282	-0.0182983	-0.0059737	-0.0212404	-0.0181017	-0.0150474	-0.00924607	-0.0165074	-0.0202263	-0.00753931	-0.0578302	0.0441611	-0.0104001	-0.00245898	-0.0244517	-0.0291275	-0.0262854	-0.017236	-0.0233834	-0.00557316	-0.0166317	-0.0190048	-0.0126153	-0.0248991	-0.0246942	-0.0364143	-0.0126586	-0.0297279	-0.0647338	-0.0147075	-0.012969	-0.0170309	-0.0178588	-0.0265758	-0.0112399	-0.00778174	-0.0268937	-0.0189476	-0.0120961	-0.0176678	-0.0267411	-0.0261734	-0.00997412	-0.0275456	-0.0155372	-0.0271585	-0.0306005	-0.0228659	-0.031096
-0.0546823	0.000568897	0.00173953	0.00159279	-0.0338725	-0.00553843	-0.0379559	-0.0159136	-0.00901225	-0.00712186	-0.00999031	-0.0225901	0.00587124	-0.0114531	-0.00682382	-0.00574669	-0.0061737	0.0111633	-0.00582724	-0.00151463	-0.0163619	-0.00579917	-0.00752091	-0.0149993	-0.00583294	-0.0236251	-0.0358615	0.00528844	0.00713749	-0.00340634	-0.00319748	-0.00489731	-0.0317299	-0.00374333	-0.000758113	-0.0356337	-0.0134893	-0.0148126	-0.00122167	-0.00722374	-0.00293276	0.000609596	-0.00989273	-0.00909808	-0.0258592	-0.0110265	-0.0109335	-0.00323736	-0.0486995
-0.0118033	-0.00286252	0.00999388	0.0141439	0.00161178	-0.0127886	0.0105248	-0.00882664	0.00237554	-0.00465137	-0.00470471	-0.0116904	0.00937493	0.00376867	-0.0139667	0.00705768	0.00314319	0.00938966	-0.0132455	-0.0212579	0.00352244	0.0110751	0.00994664	-0.00864865	-0.00298358	0.0101713	-0.0151552	-0.00746616	-0.0112136	0.000973776	-0.00929553	0.0099634	0.0119109	0.00841598	0.00330561	0.135235	0.00296137	-0.0124361	-0.00374145	-0.0124471	-0.00128319	-0.0209457	-0.0025609	0.00775935	0.00125722	0.0111617	-0.0184125	-0.00103222	-0.0449129
0.0416163	-0.00401056	0.0145578	0.0133565	0.014135	0.0143763	-0.0289166	0.012004	0.00503752	0.00863261	-0.00519569	-0.00924872	0.00972961	0.00637089	0.0011739	-0.0185138	0.00643607	-0.0105962	-0.0129717	-0.00715606	0.00988724	0.00123297	0.0137984	0.0173654	0.024955	0.00404198	-0.0335064	-0.0150118	0.0470328	0.00840122	0.0001876	-0.000588313	0.00164576	0.0263612	-0.0127813	0.0325721	0.00885133	0.0164165	0.00305601	0.0131475	0.0265129	0.0140515	0.0119992	0.0226079	0.0111209	0.00492592	0.0324545	0.00481424	0.0177705
-0.0235432	-0.0070251	-0.00892862	-0.0121158	-0.0215783	-0.0163786	0.00230932	-0.0169185	-0.0110281	-0.0182916	0.0267664	-0.0190969	0.00234179	-0.0252809	-0.0163146	-0.0313195	-0.0137822	-0.00136802	-0.0154421	-0.0090249	-0.0138635	-0.0164512	-0.0174765	-0.0366957	-0.011412	-0.0339756	-0.00373835	-0.00465444	-0.00647558	-0.00702401	-0.00240474	-0.0116858	-0.0110402	-0.0266392	0.00256254	0.00695656	-0.018808	-0.011597	-0.0112723	-0.0151328	-0.0247897	-0.0127424	-0.00838488	-0.00982784	-0.0212355	0.00446967	-0.0262473	-0.0132085	-0.0439996
-0.0497612	-0.0256537	-0.0423923	-0.0319055	-0.0329457	-0.0354408	-0.039512	-0.0403852	-0.0373394	-0.0591015	-0.0850682	-0.0401903	-0.0357121	-0.0289904	-0.050657	-0.0447158	-0.0433248	-0.045695	-0.0283766	-0.0515792	-0.0341473	-0.0350192	-0.0349869	-0.040122	-0.0274923	-0.0501473	-0.0397962	-0.0151221	-0.0239503	-0.0459448	-0.00352804	-0.0288611	-0.0451928	-0.0398135	-0.0689699	-0.100535	-0.0580103	-0.0627516	-0.0257517	-0.042489	-0.0494666	-0.0445382	-0.0383035	-0.0502271	-0.0292388	-0.0361144	-0.0485671	-0.0325729	-0.0307047
-0.0124053	0.0223054	0.022976	0.00182127	0.0207	0.0223368	0.0301122	0.0171706	0.0177374	0.00959085	0.0412507	0.019938	0.0215813	0.00933731	0.0140502	0.0177473	0.016263	0.0112412	0.0107769	0.0135844	0.0148161	0.0100362	0.0294589	0.0136096	-0.0123879	0.0199275	0.0274494	-0.00511045	0.0274273	0.0218123	0.0213535	0.0202752	0.018911	0.0196373	0.0153477	0.0232007	0.0171169	0.0233981	0.00338916	0.0101277	0.0107332	0.0157884	0.0182661	0.0229076	0.00739636	0.0101236	0.0353116	0.0195225	0.00715967
0.00151124	0.026245	0.0337646	0.0253709	0.00304527	0.0250834	0.0184122	0.0119537	0.0146358	0.0173856	0.0468622	0.0482549	0.0371024	0.0205937	0.000568555	0.0140329	0.0249076	0.0398116	0.00448047	0.020747	0.0207438	0.0132221	0.0320259	0.0144378	0.017282	0.0149426	0.00519386	0.0291856	-0.0227972	0.034935	0.0215606	0.0162514	0.0180985	0.0216424	0.0262107	-0.0303058	0.0162672	0.0052973	-0.000316987	0.0123854	0.0346715	0.0326353	0.0177181	0.0143601	0.021865	0.022645	0.0325488	0.023167	-0.00193217
0.0128698	-0.00128704	-0.0159522	-0.0204832	0.00597966	-0.0145161	-0.00389115	-0.0204671	-0.00757653	-0.0123587	-0.0273115	-0.0167875	0.00414	-0.0158791	-0.000981827	-0.0136614	-0.00984414	-0.0150866	-0.0202723	0.00129334	-0.00604336	0.000342917	-0.00126638	-0.0043537	-0.000826708	0.0475358	-0.0156132	-0.00222235	-0.021616	-0.00236705	0.00347764	0.00727348	-0.019577	-0.024365	-0.0382974	-0.112875	-0.0285545	-0.00491999	-0.000764692	0.00505954	0.00204505	-0.0120912	0.00443851	-0.00420699	0.00778599	0.0232184	-0.0340162	-0.00153513	-0.0403092
0.00358876	0.00258433	0.0183982	-0.00760141	0.0340239	-0.00698648	-0.0141518	0.00117108	-0.0054955	-0.00380944	-0.0019509	-0.0236438	-0.0027256	0.00177552	-0.00206123	-0.00811489	0.00698403	-0.0106891	0.00166875	-0.00967423	-0.00729468	-0.0191278	-0.0124511	-0.0107272	0.00379349	-0.00965714	0.0238764	-0.0103827	-0.00604464	0.00839763	0.00289681	-0.00441654	-0.00840913	-0.00861234	-0.00227133	-0.0569664	-0.010383	-0.00421974	-5.88852e-05	0.0060549	-0.00910843	-0.00706847	-0.00739526	-0.0192078	-0.00332058	0.00397134	-0.0333713	0.00811095	-0.020093
-0.0375142	-0.0266766	-0.0430577	-0.0220425	-0.016732	-0.0490156	-0.0450078	-0.0298464	-0.0299681	-0.0483618	-0.0698684	-0.0565735	-0.0379527	-0.0369741	-0.0144361	-0.0347044	-0.0318529	-0.045535	-0.0276262	-0.0403783	-0.0310691	-0.0316176	-0.0347354	-0.0373604	-0.0222644	-0.061088	0.0462888	-0.0331585	0.013687	-0.0299238	-0.0147257	-0.0329017	-0.0264979	-0.0397351	-0.0620075	-0.0465531	-0.0495813	-0.030475	-0.0250761	-0.034935	-0.0341324	-0.0336049	-0.0268368	-0.0499109	-0.0316063	-0.0225209	-0.0551305	-0.0191454	-0.0420256
-0.0465501	-0.0328808	-0.0396941	-0.0353294	-0.0309576	-0.0669523	-0.0525775	-0.0377227	-0.0460278	-0.0474923	-0.0710555	-0.0404896	-0.041597	-0.0327128	-0.0418442	-0.0457606	-0.0441354	-0.0474523	-0.0296918	-0.0360649	-0.0470737	-0.0322836	-0.0518469	-0.0417657	-0.0470609	-0.0112871	0.0285935	-0.0316811	-0.058465	-0.0405964	-0.0168727	-0.0282268	-0.0635271	-0.0519553	-0.0471567	-0.0537312	-0.0474244	-0.039577	-0.0250334	-0.0370674	-0.0414688	-0.0379664	-0.0519722	-0.0473369	-0.0400038	-0.0439792	-0.0349493	-0.0407781	0.0109358
-0.0370894	0.00512404	0.0151334	0.0107284	-0.00853434	0.00612889	0.0086166	-0.00659331	0.00864711	0.00344808	0.0180465	0.0176217	0.0183315	0.00539718	-0.0113263	-0.00819786	0.00293573	0.00428604	-0.00504981	-0.0197639	0.00093069	-0.000273451	0.0169945	-0.00751524	-0.0130981	0.00585671	-0.0378629	-0.0058915	-0.00162621	0.0193623	-0.00121173	0.00268119	0.0115003	-0.011162	0.0208732	0.0825215	0.0179209	-0.00109749	-0.0109356	-0.00102314	0.0226583	0.000380583	0.00629074	0.0113593	-0.00347079	0.007182	0.015167	0.00257437	-0.0441865
0.0289117	0.0189263	0.0334578	0.0178484	0.0617409	0.0818975	0.0402863	0.0539893	0.0665066	0.0838155	0.0867746	0.0684688	0.0360404	0.0549302	0.0579897	0.121651	0.0847094	0.0565126	0.0795671	0.087594	0.106698	0.075477	0.121452	0.0646186	0.0940665	0.0435725	-0.0484154	-0.0130198	0.0129918	0.0105908	0.00680736	0.0466677	0.0791232	0.0908234	0.0804844	0.0522497	0.0743891	0.0871264	0.0062426	0.0381281	0.0790446	0.0405166	0.0531205	0.0485444	0.0542152	0.0587815	0.0564393	0.0768511	0.111617
-8.58887e-05	-0.000253945	0.0205412	0.00340363	0.00599696	0.0106094	-0.00759481	-0.00351975	0.00660933	0.00108975	-0.0133559	0.00411491	0.0219419	0.0219541	-0.00210512	-0.010301	0.00535961	0.0140531	0.0299094	0.0234015	0.00789036	-0.00106067	0.00304385	0.00384567	0.0342909	-0.00616823	0.00902069	-0.00662314	0.0267913	0.00954845	-0.00589288	-0.00305634	-0.00130828	0.00136509	0.0154368	-0.0226842	0.00292537	0.0217587	0.000913794	0.000896375	0.0543754	-0.00573791	0.00646345	-0.00144831	0.0129078	0.0324911	0.0126756	0.0240539	-0.0139271
0.007635	-0.00261681	-0.00404293	0.00877196	-0.00677939	-0.0173871	-0.00148639	0.00815021	-0.00233898	-0.00118884	-0.0072429	-0.0216328	-0.00243021	-0.00175241	0.00286403	0.0109513	0.00486165	0.0121997	-0.0147815	0.0017374	-0.00620207	-0.00739083	-0.00236321	-0.0114083	0.0290052	0.027946	-0.0548083	-0.0060419	-0.00887867	-0.0109127	-0.00538938	-0.00819429	-0.0094269	-0.0136958	-0.0225979	-0.0324664	-0.0185196	-0.00941931	0.00686251	-0.0130515	-0.00224426	-0.00575582	-0.00181062	-0.0063658	-0.00228303	-0.00352614	-0.00649918	-0.00494533	-0.00859291
0.018682	0.0153604	0.0283103	0.00296202	0.0177829	0.0163853	0.0334374	0.0355252	0.0312994	0.0552994	0.0506454	0.0495055	0.0193823	0.0182951	0.026322	0.0653701	0.0218792	0.0235277	0.0110753	0.0213096	0.0264938	0.0358581	0.0287116	0.0205292	0.0427618	0.00336525	0.0147185	0.0096746	0.0450562	0.0205404	0.0106098	0.0384795	0.0574429	0.0343729	0.0193228	0.0478571	0.0284666	0.0202326	0.0175973	0.0160672	0.0441322	0.0311225	0.029487	0.0184041	0.0170728	0.0215007	0.0415103	0.0151337	0.0197945
-0.0351876	0.00273394	-0.0015176	0.00497229	-0.0174172	-0.0166892	-0.00943753	-0.000906108	-0.0193817	-0.0252812	-0.0389323	-0.00927851	-0.00474226	-0.0156472	-0.00962546	-0.0286997	-0.00719685	0.00378835	-0.0275183	-0.00541959	-0.0104802	-0.0185832	-0.00462713	-0.0113697	-0.00942909	0.0352232	0.034231	-0.0101419	-0.0217895	-0.00990124	-0.010757	-0.0104846	-0.000549792	-0.0279983	-0.0411495	-0.0410867	-0.0260823	-0.00666536	-0.0112622	-0.00720142	-0.021753	-0.0159351	-0.00897817	-0.0130694	-0.011859	-0.00425323	-0.00285758	-0.0132845	-0.031027
-0.0284089	-0.0120535	-0.0146991	-0.0159347	-0.00602327	-0.021262	-0.02962	-0.0032131	-0.0194063	-0.0214802	-0.0171335	-0.014066	-0.0056281	-0.0136542	-0.023239	-0.0145326	-0.0161938	-0.0192907	-0.0227842	-0.0284823	-0.0242845	-0.00891281	-0.0109471	-0.0141268	-0.0329719	-0.00690955	-0.0361389	-0.00639441	-0.035499	-0.0235566	-0.0111729	-0.0186285	-0.0153538	-0.0190899	-0.0254681	-0.0809815	-0.0319336	-0.0149452	-0.0132837	-0.029001	-0.0218328	-0.0197864	-0.0134436	-0.0315995	-0.0111902	-0.0132832	-0.0174442	-0.0183154	-0.0566589
0.00525034	-0.00998363	0.0164627	-0.0208833	-0.00752078	0.00608056	-0.00785514	-0.00625364	0.000364659	0.00728962	0.00029839	0.0153197	0.00196233	-0.00252131	-0.00622988	0.0036642	-0.000560899	0.00500362	-0.0079996	0.0033744	-0.00341127	-0.00656369	0.0136608	-0.00162938	0.00574382	0.0229171	-0.0427078	-0.0258797	-0.0188952	-0.00205165	-0.00260118	0.000978701	0.0104251	-0.000254163	-0.0142807	-0.0259169	-0.00354136	-0.00893734	-0.0107631	-0.00132437	0.0195046	-0.00231726	-0.00212921	0.0151732	0.00409347	-0.00452146	0.0172899	0.000225763	-0.000819098
0.00510216	0.00921691	0.0306771	0.00999808	-0.00051818	0.0277548	0.0260835	0.0172714	0.0129016	0.0310439	-0.0199141	0.011678	0.0156642	0.0150408	0.0280692	0.00438867	0.0241403	0.0392945	0.00887126	-0.00701136	0.016178	0.0174788	0.0290616	0.019675	0.00322522	0.00241461	-0.0330918	-0.019134	0.0206811	0.00831727	0.0257471	0.00106719	0.0185006	0.0171672	0.00722117	0.0320214	0.0176537	0.0163501	0.0112886	0.0192643	0.0163459	0.0167439	0.0167517	0.0517115	0.0225679	0.0188648	0.0565488	0.0346267	0.0638655
-0.0271433	-0.0112758	-0.0156227	-0.0202815	-0.041634	-0.00875972	-0.0391403	-0.0080834	-0.0141023	-0.0217235	-0.0216852	0.00777986	-0.0118746	-0.020806	-0.0165563	-0.0197967	-0.02186	-0.0320826	-0.0213246	-0.0237595	-0.0266287	-0.0239831	-0.0294373	-0.0126635	-0.0036652	-0.0132376	-0.10598	-0.0233046	0.00252301	-0.0342265	0.0158803	-0.011278	-0.0270949	-0.0407667	-0.0370237	-0.123641	-0.0267701	-0.028609	0.00514796	-0.022993	-0.0225198	-0.0310738	-0.00108202	-0.0148372	-0.00464411	-0.0116061	-0.0277449	-0.0170433	0.000637372
-0.0421718	-0.0238109	-0.0284091	-0.0118979	-0.0133806	-0.0445099	-0.0479634	-0.0315508	-0.0332182	-0.0320925	-0.0263204	-0.045458	-0.0327165	-0.0371435	-0.0292768	-0.0368836	-0.0274611	-0.0315521	-0.0454485	-0.0112616	-0.0376572	-0.0295145	-0.0395042	-0.0497095	-0.0382185	-0.00350174	0.0100931	-0.0358786	-0.0649882	-0.0372998	-0.0135364	-0.0333521	-0.0463992	-0.0383451	-0.0380838	-0.0469761	-0.0378808	-0.0353388	-0.0335409	-0.0212653	-0.0280171	-0.0240044	-0.0368798	-0.0274903	-0.0186187	-0.0348804	-0.0262344	-0.0332924	-0.066889
-0.0403709	-0.0213672	-0.0265976	-0.016929	-0.00490035	-0.0338128	-0.0419043	-0.0289256	-0.0307173	-0.037114	-0.0362702	-0.0249236	-0.014788	-0.0252158	-0.0254443	-0.0350427	-0.0259581	-0.0420638	-0.0356813	-0.045362	-0.0394322	-0.017329	-0.0384447	-0.0271737	-0.0284978	0.00305084	-0.056989	-0.034934	-0.0455431	-0.0344978	-0.0109603	-0.0122067	-0.0152203	-0.0426321	-0.037063	-0.0679486	-0.0401886	-0.0211341	-0.0289261	-0.0348209	-0.0298578	-0.028756	-0.0358565	-0.0426209	-0.0197339	-0.0186009	-0.0414759	-0.0205055	-0.0452791
-0.0135538	0.00358923	0.00329141	0.00154975	0.000565741	0.00796545	0.0254981	0.0125329	0.00261778	0.00764601	-0.021599	0.00417502	0.0012074	0.00471607	0.0156067	0.00883347	0.0029391	0.0240605	0.00695147	-0.00820299	0.00865263	-0.00647636	0.00630138	0.00129614	-0.00761128	-0.019912	-0.0304463	-0.0271375	-0.0274904	0.00990699	0.00748733	-0.000674334	-0.00154474	-0.000342361	0.00238759	-0.0861598	0.0125886	-0.013254	0.00491717	-0.00763972	0.00465903	-0.00105826	0.00950767	0.0135336	0.0013555	0.0173902	0.00747577	0.0131239	-0.000444013
-0.0307545	-0.022252	-0.0428913	-0.0135308	-0.0309057	-0.0386121	-0.0453448	-0.0350959	-0.0339194	-0.0450253	-0.0730114	-0.0499957	-0.0192543	-0.0361613	-0.0363681	-0.04352	-0.0389501	-0.0649159	-0.0333785	-0.0398672	-0.0434123	-0.0389319	-0.0414493	-0.0336571	-0.0264582	-0.0242673	0.0482279	-0.0326351	-0.0555074	-0.0361808	-0.00819004	-0.0280094	-0.027279	-0.0486857	-0.0344539	-0.130374	-0.0418408	-0.0473217	-0.0426598	-0.0491396	-0.0397412	-0.0281612	-0.0384525	-0.0458783	-0.0267019	-0.0405498	-0.0499875	-0.0315615	-0.056778
-0.0105887	-0.0152439	-0.0120157	-0.00453203	0.00312021	-0.0190556	-0.0128038	-0.0208837	-0.00694436	-0.0130896	0.0189126	-0.0138381	-0.00687211	-0.00686389	-0.031358	-0.023849	-0.011561	-0.0161453	-0.0053228	-0.0154348	-0.00768645	0.00147521	-0.00641412	0.00129054	-0.00546571	-0.0120285	-0.00252864	0.00619798	0.0241994	0.00013366	-0.005296	0.00970302	-0.0132189	-0.00330931	-0.0114222	0.0334111	-0.00704944	-0.0118194	-0.0102963	-0.000731942	0.0010352	-0.0153324	-0.00560849	-0.0224027	-0.00295784	-0.00796021	-0.0136034	-0.0138917	0.087853
-0.000912327	-0.0180116	-0.016972	-0.024851	-0.00638697	-0.0113186	-0.0210133	-0.0247138	-0.018979	-0.0200758	-0.064199	-0.0171703	-0.00890071	-0.0145245	-0.0133869	-0.0255199	-0.0199908	-0.0446377	-0.0225656	-0.0491895	-0.0225746	-0.0221665	-0.0179695	-0.0233759	-0.0438554	0.0174472	0.026265	-0.0362203	-0.0599231	-0.0107308	-0.009304	-0.0104757	-0.0309661	-0.023932	-0.0098239	-0.0644879	-0.0273711	-0.0283945	0.00479521	-0.0276477	-0.0279456	-0.0291756	-0.0230486	-0.0240483	-0.0179664	-0.0108943	-0.0220738	-0.0279627	-0.0646989
0.0567081	0.05795	0.0723702	0.0672593	0.0936796	0.0805211	0.116143	0.0833915	0.0652722	0.0963689	0.13798	0.110825	0.0739746	0.0574274	0.0631186	0.0970832	0.0673572	0.0976581	0.0626332	0.0961272	0.0822287	0.0553953	0.0878015	0.0735426	0.0818282	0.0455282	0.0594074	0.0782311	0.172365	0.078476	0.0188275	0.0831278	0.112614	0.0832118	0.10482	0.172309	0.10814	0.107579	0.0598124	0.0702723	0.107785	0.0864526	0.0793545	0.101183	0.0501118	0.0561396	0.0290724	0.0734083	0.0246872
0.0403715	0.0185171	0.0250975	0.00255274	0.0077747	0.029753	0.0267607	0.0287291	0.0337073	0.0263354	0.0540225	0.042229	0.0230608	0.0161394	0.0214528	0.023958	0.0228978	0.0142016	0.0221939	0.0243821	0.0249053	0.0336176	0.0414806	0.0440736	0.00370479	0.0517098	0.0107473	0.0170363	0.0191396	0.0137506	0.00149758	0.0295622	0.041504	0.0298721	0.0464168	0.0735736	0.0488533	0.0132425	0.00486599	0.00798467	0.0345121	0.0199516	0.023283	0.0260618	0.0151664	-0.00391202	-0.00941988	0.0146274	-0.0167662
0.0183293	0.0142422	0.0192817	0.0321929	0.00789624	0.039001	0.0193699	0.0276786	0.0286722	0.0255922	0.0363697	0.00875244	0.0181249	0.0230222	0.0356973	0.0093138	0.0213116	0.0231328	0.0549951	0.0455432	0.0289693	0.0309953	0.0268419	0.0274347	0.047052	0.0179231	0.0346746	0.0512122	0.0206404	0.0429532	0.0104326	0.00672782	0.0134364	0.0254878	0.0136211	0.0206943	0.0244749	0.0552309	0.0519173	0.0212187	0.00461705	0.0303862	0.024881	0.0220805	0.0308916	0.00889123	0.0558895	0.0131162	0.0980983
-0.0236449	0.0178053	0.00342187	0.0381537	0.00632853	-0.00130098	0.016177	0.0248863	0.0112337	-0.010038	-0.023289	0.0208332	0.0034803	0.0115074	-0.00764213	0.0105766	0.0159987	-0.000241446	-0.00655751	0.0131859	0.012494	0.0275764	0.00746215	0.010551	-0.0180344	-0.0274216	-0.0629072	-0.0260874	0.0197385	-0.0107295	0.0095191	0.0159702	-0.0155582	0.0220684	0.0111018	0.100696	0.0050088	-0.000885422	0.0192652	-0.00949004	0.00474984	0.0284939	0.00812551	0.0450514	0.00599364	0.00185152	0.00771401	0.0033455	-0.000224078
0.0215533	0.0274574	0.010949	0.0273281	0.0303935	0.0326042	0.0407797	0.0263028	0.0304305	0.0385344	0.0408824	0.0137979	0.00698582	0.0381627	0.0400185	0.0375793	0.0293065	0.0528699	0.0331967	0.0298283	0.0233607	0.0507101	0.0192016	0.05216	0.0132746	0.0668469	0.0240123	0.0770986	0.0260897	0.0374999	0.0421501	0.039092	0.0634428	0.0297024	0.018013	-0.0366601	0.0532895	0.040841	0.00980145	0.0520867	0.0311445	0.0443268	0.0257064	0.0473079	0.0182955	0.011857	0.0217655	0.0269555	0.0879333
0.0748273	0.0298445	0.0084068	0.0605181	0.0460039	0.0416312	0.0999904	0.0320083	0.0546096	0.0622617	0.0119077	0.044695	0.0145402	0.0410333	0.0824974	0.0729783	0.0472948	0.0368897	0.0589056	0.0230383	0.0491963	0.0528328	0.0501203	0.124129	0.054342	0.0634032	0.162927	0.110741	0.02613	0.0515853	0.0195417	0.0523158	0.0637083	0.0451573	0.0431241	0.0127059	0.0991692	0.0465688	0.0250157	0.0525645	0.0449681	0.0577199	0.0320631	0.0549503	0.0296796	0.0401514	0.041771	0.0469289	0.0540586
0.0947094	-0.000456088	0.031627	0.0205707	0.00747581	0.00291649	0.0152665	0.0110657	0.0112642	0.0282552	0.0489634	0.0214446	-0.00114898	0.0149958	0.00706028	0.0155151	0.0228271	0.018394	0.0169311	0.0437822	0.0129967	0.0282733	0.02899	0.0283114	-0.00413923	0.0159157	0.0545662	0.00914444	0.00992271	0.0234968	0.00529306	0.0107482	-0.00122013	0.0411045	0.0295537	0.0375677	0.0288783	0.0330482	0.00404187	0.0124425	0.0277438	0.0113773	0.0228469	0.0479809	0.0116266	-0.00735844	0.0484629	0.00162217	0.239321
0.00352027	-0.00164385	-0.001824	-0.0113738	-0.0114962	0.00178966	0.0150946	-0.00569374	0.00635423	-0.0112955	-0.0223692	0.00604272	-0.000656658	-0.00637534	0.00713358	-0.00293814	-0.0129095	0.00121282	-0.0140403	0.00519867	-0.00251499	0.00247502	-0.0102205	-0.0028161	-0.000817285	0.0262676	-0.0421094	-0.013631	0.00921609	-0.0270971	-0.0162003	-0.0189189	-0.00287908	0.00250943	0.0275702	-0.0541859	0.00870509	1.86365e-05	-0.0167176	-0.00616931	-0.00755688	-0.0125884	-0.00781797	-0.0186455	-0.00961967	-0.011043	-0.0113977	-0.00908901	-0.0885302
0.036314	0.012408	0.0240883	0.0150925	0.017435	0.0645222	0.0703624	-0.00109426	0.0486941	0.0304335	0.0452663	0.0529059	0.0235824	0.0309995	0.0387619	0.0289111	0.0318717	0.0407671	0.0299048	0.0161779	0.0367226	0.0599536	0.0488396	0.0676242	0.00136369	0.0159837	0.0570649	0.0221344	0.0421078	0.0249875	-0.000508037	0.0254685	0.0409544	0.0552714	0.0585701	0.1401	0.0681402	0.0392496	0.000473596	0.0310941	0.0337773	0.0542067	0.0223275	0.055347	0.00865358	0.0123172	0.0415715	0.0299854	0.042641
-0.0314186	0.0174825	0.0165961	0.0346228	0.0227017	0.0353481	0.0318169	0.0343005	0.0167615	0.0197282	0.0535241	0.0417593	0.0232359	0.00941664	0.0452277	0.0128998	0.00316477	0.0351256	0.021126	0.000207766	0.0226032	0.0277851	-0.00127367	0.0220043	-0.000227306	0.004065	0.00332516	0.0189889	0.0541267	0.0161632	-0.0138307	0.0357293	0.0653963	0.0167987	0.0116046	-0.0558424	0.0221216	0.0244619	0.00591065	0.00823495	0.0159474	0.0416395	0.0159959	0.019889	0.00750224	0.0112901	0.0330824	0.00616692	0.145517
0.00324662	0.000982756	-0.00763655	-0.0144655	-0.00512753	0.0208086	-0.00174778	-0.000769986	0.00527104	-0.0172334	0.0409306	0.0132419	0.0103323	-8.7245e-05	-0.00967722	0.00101018	0.0124258	-0.00902448	0.0178872	0.0507765	0.00278525	0.00973222	0.00917631	0.00542245	-0.00608169	0.000785774	-0.0121302	0.00490826	-0.021599	0.00898938	-0.0166168	0.00336506	-0.0110031	-0.000163177	-0.00966724	-0.0355441	0.0138419	-0.0028946	0.0170639	0.0218242	0.00384983	0.0203529	0.0117119	0.00785309	0.000692981	0.0197871	-0.0157331	-0.00365612	0.0241731
0.0865598	0.0106389	-0.00898095	0.0278402	0.0468946	0.0176122	0.0229183	0.0230635	0.0173893	0.00538457	-0.0160761	0.0194915	0.0145438	0.0206446	-0.00813143	-0.00201378	0.00645461	0.00667043	0.00216383	-0.000250788	0.00748365	0.00541632	0.0225127	0.00145436	0.0145231	-0.00602371	-0.00192892	0.0358526	0.0112301	0.00404255	0.00199736	0.014125	0.0155269	-0.000148378	-0.0104103	-0.0306549	0.0232199	0.0296715	0.0134329	0.0133258	0.0061682	0.0156936	0.00740411	0.0169698	-0.00430479	-0.00869862	-0.0174626	0.0118168	0.0170544
0.0116185	0.00870807	0.0316562	0.00263426	0.0101414	0.00264033	0.0118147	0.00700334	0.0185129	0.00288108	-0.00570705	0.027409	0.0150695	0.0115305	0.0514069	0.0137946	0.0158859	0.0152962	0.0144371	0.000277342	0.00730455	0.0107051	0.0206443	0.00398221	-0.00213384	0.0189824	0.00524906	0.0156849	0.00518391	0.0357368	0.00691197	0.0235919	-0.0150008	0.0105432	0.0330356	0.0189785	0.0122884	0.00805071	0.0177374	0.022626	-0.00105275	0.0177968	0.0139707	0.000396814	0.00912497	0.0108233	0.0295924	0.00429061	-0.042125
0.0396888	0.00678965	0.056538	0.0427209	0.00326215	0.0154732	0.00524947	0.0233826	0.0209636	0.0186805	0.0975473	0.0237232	0.0225846	0.0366564	0.0207009	0.0209639	0.0186441	0.0251438	0.0166624	0.05442	0.0195231	0.0105633	0.0187976	0.0233331	0.00301595	-0.00142302	0.00351506	-0.00330625	0.00450244	-0.000811674	0.0115369	0.0219723	0.0541177	0.0260608	0.0233488	0.111837	0.0377815	0.0404567	0.0245915	0.0244089	0.0231409	0.0268745	0.0166735	0.0239692	0.00581221	0.0298339	0.057652	0.0303396	0.0493429
0.004431	0.00649711	0.00641086	-0.0111275	0.0014187	0.00355059	0.0177834	-0.00884816	-0.00257088	-0.0188014	-0.0311352	-0.00989998	0.00563055	-0.00283497	-0.00143915	-0.0174749	0.00677083	0.00370911	-0.00502675	0.000992811	0.00480836	0.00692416	0.00169619	0.00167368	-0.0157888	0.0049583	0.0293001	0.011324	-0.0425691	-0.00653842	-0.0018042	-0.0074241	-0.0438995	-0.00929651	0.00381763	-0.0391578	0.0105592	0.0139554	-0.00715573	0.0144951	-0.0109212	0.0124539	0.0113718	-0.01677	-0.00204106	-0.000290765	-0.00831575	-0.00810316	-0.0223115
-0.0241708	-0.0153402	-0.0139799	-0.0207674	-0.00385939	-0.0370758	-0.0287445	-0.0189585	-0.0278641	-0.0243957	-0.0489038	-0.0440847	-0.0185285	-0.0287021	-0.0274773	-0.0206407	-0.0315595	-0.0529631	-0.0169701	-0.0196015	-0.0237661	-0.019925	-0.0371551	-0.0563127	-0.00334149	-0.00446081	-0.0287357	-0.0292368	-0.0496388	-0.0295242	-0.00122903	-0.0227282	-0.0307761	-0.0332333	-0.0454161	-0.0813212	-0.0610851	-0.0358279	-0.0147472	-0.0365281	-0.0307809	-0.0406453	-0.0265906	-0.0433689	0.0130152	-0.0173585	-0.0205161	-0.0296632	-0.05068
0.0232693	-0.00333744	0.00204735	0.00691224	-0.00506498	0.0171528	-0.00128461	0.010107	0.0131546	0.000975773	-0.0109696	0.0238178	0.00504911	0.010926	0.0067082	-0.00820198	0.00795233	0.0112793	0.0123137	0.00630846	0.00525548	0.00788027	0.0250127	0.0197947	-0.0183076	0.0080704	-0.014343	0.00312261	-0.00527036	0.00302678	-0.00857465	0.00656974	-0.0102984	-0.00806222	0.00736427	0.0442264	0.0243119	-0.00381356	0.0117934	-0.00155046	0.0113889	0.00407877	0.0030333	0.0162907	0.0202899	0.00627185	0.0169781	0.0107663	0.0216183
-0.0125012	-0.00233594	0.0238872	0.00802885	0.0243163	0.029009	0.0372717	0.00340721	0.0210757	0.00304975	0.0116032	0.035774	0.0137313	0.0142787	0.0038188	0.000983107	0.0178671	0.0273528	0.0134084	-0.0163359	0.0184785	0.0208934	0.0291578	0.0198324	-0.000142796	0.0504628	0.000274959	0.017998	0.0442383	0.00936956	0.00118763	0.0218025	0.017257	0.00867037	0.0379569	-9.22304e-06	0.0196293	0.0282774	0.000531995	0.0124699	0.0379511	0.00635402	0.0101782	0.0351991	0.00397354	0.0274528	0.021838	0.0159467	-0.0254281
0.0179565	0.0127359	-0.00221563	-0.0089111	0.0167776	0.0303333	0.0254428	0.026951	0.0364259	0.020853	0.0176193	0.0204358	0.0256235	0.0146733	0.0201601	0.0149051	0.0192327	0.0195038	0.0291254	0.0267984	0.0243141	0.0355848	0.0363714	0.00556472	0.0161365	0.00573412	0.00972498	0.00812341	0.0587151	0.0168817	-0.00857472	0.010906	-0.00188751	0.0151835	0.0158503	0.230234	0.0273534	0.0339114	0.0259449	0.0122777	0.0270454	0.0344254	0.0125349	0.0212171	0.0213645	0.0377474	0.0049449	0.0317865	-0.00118836
0.0147748	-0.00562244	-0.00877793	-0.00768977	0.0136102	-0.00603278	-0.0254419	0.0121999	-0.00681686	-0.0189446	-0.0344693	-0.0283706	-0.00572904	-0.00535665	0.0112736	-0.0092434	-0.00135269	-0.0304194	-0.00644853	-0.00778883	-0.00414511	-0.00489336	-0.015954	-0.0100355	-0.0191708	0.0130865	-0.0239275	-0.0141116	-0.0114015	-0.016556	-0.0113518	-0.0255242	-0.00892194	-0.0122231	-0.0260271	-0.0393716	-0.0174007	-0.0111018	0.00624261	0.0122363	-0.00694093	0.0101489	-0.0138382	-0.0139082	-0.00123052	-0.00274797	-0.0439145	-0.0186352	-0.0589218
-0.0286633	-0.016803	-0.0237162	-0.0354108	-0.0273294	-0.0278102	-0.0286166	-0.0334875	-0.0168503	-0.0227144	-0.0367612	-0.0173394	-0.0349401	-0.0261581	-0.0119618	-0.0257843	-0.0189762	-0.0195247	-0.0300826	-0.00522703	-0.00890987	-0.0104746	-0.0214088	-0.019899	0.0195355	-0.0258731	-0.024962	-0.0189214	0.0179379	-0.0264394	-0.00748267	-0.0244243	-0.0270275	-0.0336698	-0.0281631	-0.0205242	-0.0216074	-0.0319043	-0.00862612	-0.0260827	-0.0310476	-0.0289587	-0.0272288	-0.0319138	-0.0100887	-0.00642617	-0.00821912	-0.0143683	-0.0388842
-0.00127335	-0.0167222	-0.0215045	-0.00764224	-0.0183059	-0.0291774	-0.0361331	-0.0149218	-0.0175712	-0.0217618	-0.0578571	-0.0348874	-0.0168309	-0.016495	0.00385262	-0.0188091	-0.0229773	-0.00981021	-0.0122994	-0.016081	-0.0243399	-0.0286162	-0.0278814	-0.0286579	-0.035829	-0.0315902	0.0115244	-0.00754864	-0.0303274	-0.026655	0.00711533	-0.0101468	-0.0475026	-0.0289938	-0.0393084	-0.0523218	-0.032067	-0.0376826	-0.00582245	-0.0190263	-0.0316462	-0.028231	-0.0241035	-0.0165603	-0.0159241	-0.0116917	-0.0308661	-0.0206822	-0.00786898
-0.0220947	-0.0239838	-0.0107528	-0.0205279	-0.0135937	-0.0244283	-0.0116281	-0.0291107	-0.0187555	-0.0292752	-0.0180622	-0.0179431	-0.0145086	-0.0183101	-0.0299621	-0.0184694	-0.0260424	-0.0493544	-0.0228132	-0.0305286	-0.0144787	-0.0221187	-0.0209222	-0.0164096	-0.0378479	-0.00228567	0.0567749	0.00449381	-0.0217608	-0.0106907	-0.00769597	-0.0085483	-0.0398456	-0.0281743	-0.011288	-0.0442677	-0.0137646	-0.0205611	-0.0221782	-0.0212104	-0.010076	-0.019533	-0.0235202	-0.0312052	-0.0245948	-0.0167217	-0.0236071	-0.0186624	-0.0829399
0.0214268	0.017705	0.0100869	-0.00242029	0.00978463	0.0313619	0.0293138	0.0132874	0.0260105	0.00358709	0.0637254	0.0344654	0.013983	0.0147564	0.0281977	0.0150013	0.0147255	0.0482867	0.0254146	0.0124179	0.0281397	0.0324661	0.0291783	0.0127824	0.0273247	0.0171422	0.0818333	0.0107034	-0.0160283	0.024033	0.000192311	0.032156	0.0260171	0.023881	0.0292376	0.0287355	0.0236956	0.0232146	0.0205631	0.0202166	0.0272423	0.0168002	0.0189117	0.0175966	0.00442554	0.00707989	0.0305575	0.0084905	0.0714015
0.00400706	0.0207412	-0.000381511	0.0255379	0.00433537	0.0251185	-0.0014251	0.0450352	0.0189707	-0.00550271	0.0209452	0.0325046	0.0393952	0.0147405	-0.00605896	-0.00961165	0.00999694	0.00560008	0.00568882	0.00896923	0.0231833	0.0402824	0.0284889	0.0202041	0.0232341	0.0172706	0.0126681	0.0111073	0.0994198	0.0108137	-0.000405317	0.0226293	0.0384926	0.0176304	0.0231131	0.0169238	0.0193001	0.0329276	-4.65907e-05	0.0155698	0.0109018	0.0078919	0.0101084	0.0403129	0.00539624	0.0100262	-0.0059343	-0.000531037	-0.0290501
0.0158879	-0.00554536	-0.00174911	0.0047468	-0.0012206	-0.0156318	-0.000704173	0.0154335	-0.00921233	-0.0192939	-0.031672	0.0182814	-0.00829698	-0.000635105	-0.000385179	0.013065	-0.0067132	-0.0177586	-0.0138729	-0.0201601	-0.00166543	-0.014817	-0.013717	0.00892452	-0.00515066	-0.0582654	-0.0203691	-0.00919213	-0.0140581	0.00128253	0.000596608	-0.00539392	-0.0309417	-0.00742954	0.0250106	-0.0275638	-0.00190355	0.000688633	0.0488165	-0.0137625	-0.00462434	-0.00502542	-0.011785	-0.0121108	-0.00105361	0.000133114	0.0148135	-0.00674929	0.0274039
-0.0106205	-0.0155197	-0.0250958	-0.00366166	-0.0156468	-0.0173857	-0.00358041	-0.00135568	-0.0121787	-0.0133484	-0.0235987	-0.0214442	-0.00571847	-0.012302	-0.0131364	-0.0168598	-0.0145384	-0.0383598	-0.0176311	-0.020247	-0.0141879	-0.0295568	-0.0238048	-0.0154301	-0.0239296	-0.00255745	0.0669315	0.000389024	-0.0261576	-0.0151693	-0.00559053	-0.0211609	-0.0263497	-0.0212379	-0.0204713	-0.073759	-0.027181	-0.0144848	0.0075107	-0.0150648	-0.0401475	-0.0286727	-0.0259408	-0.0274503	-0.0181768	-0.0290691	-0.0425738	-0.013386	-0.066452
0.0406643	-0.00235851	0.00750868	-0.00589865	-0.00231914	-0.00121304	-0.00233912	-0.00164038	-0.000457637	-0.0128592	0.0212452	-0.00662437	0.0203638	0.00412512	0.0221529	0.0114327	-0.00131644	0.0251012	-0.00521735	-0.00536064	0.00615491	0.00953356	-0.00393912	0.00237129	0.0141178	-0.00980124	-0.0551779	-0.00601989	-0.00419133	0.0103152	-0.00360479	-0.00825579	-0.0022114	-0.000211827	0.00398061	-0.0183922	0.000491477	0.0134085	-0.00623325	0.00138338	0.00249099	-0.015447	-0.0121554	-0.00819925	-4.79557e-05	-0.00239422	0.0121265	0.00610476	-0.0130652
0.00588349	-0.00160475	-0.0194272	-0.00395868	-0.00880239	-0.00620007	-0.000892827	-0.0174957	-0.000407903	-0.00460791	-0.0265764	-0.00142394	-0.00373141	-0.00273816	-0.0164377	-0.0142433	-0.00531225	-0.0168425	-0.00443037	-0.0168845	-0.00689599	0.00615125	-0.000237061	-0.0145965	0.00106128	-0.014939	-0.0079507	-0.00525361	-0.0362787	-0.00390773	-0.00588952	-0.00340338	0.00442428	-0.0175164	0.00405507	0.0248548	-0.00175933	0.00277065	0.0108048	-0.00272644	-0.00317658	0.000991737	-0.0183734	0.00468294	0.00500595	-0.0196944	-0.0222271	0.00238628	0.00671548
0.0126543	-0.0117669	-0.0158006	0.0136373	-0.0177831	-0.0256927	-0.00865913	-0.00739666	-0.0235809	-0.0226223	-0.0514704	-0.00988967	-0.0140298	-0.014241	-0.0164679	-0.0147346	-0.0174821	-0.0204694	-0.0190554	-0.0169827	-0.0123538	0.00953052	-0.0156368	-0.0194085	0.00115914	-0.0499474	0.0230775	-0.017694	-0.0777929	-0.0262445	0.0012975	-0.0228363	0.0119361	-0.0204667	-0.0366978	-0.109777	-0.0178113	-0.0212026	-0.02845	-0.0181322	-0.0347318	-0.00979124	-0.021233	-0.0138392	-0.0140422	-0.0271402	-0.019864	-0.0205831	-0.0303478
0.0184712	0.00610909	0.00883493	0.0326878	0.0340344	0.0136437	-0.00699705	0.0256841	0.0117055	0.0137452	0.0376624	0.0271386	0.0455972	0.01063	0.0126416	0.0247109	0.0108296	0.00762468	0.00910488	0.0198391	0.0188144	0.0143668	0.0164174	0.0242287	0.00386224	0.0305732	0.0475198	-0.0008106	0.0204016	0.0136521	0.0118516	0.0244522	0.0166284	0.0180326	0.026007	0.048052	0.0376316	0.00502548	0.0163164	0.0124432	0.00899563	0.00819915	0.00749393	0.0140358	0.0153827	0.0162765	0.00538789	0.0147315	0.0385457
-0.0466191	-0.0120773	-0.0154101	-0.00491441	-0.0339126	-0.0272625	-0.018502	-0.0334113	-0.0263565	-0.0264404	-0.0402606	-0.0240679	-0.0265438	-0.0228135	-0.0358784	-0.026778	-0.0145707	-0.0301629	-0.0222501	-0.00559607	-0.0262353	-0.0153377	-0.0204557	-0.0186258	-0.0265961	0.00157508	-0.00460042	-0.0215886	-0.0256564	-0.0150341	-0.00638774	-0.0141904	-0.0299023	-0.0337081	-0.0446216	-0.0326634	-0.0365205	-0.0141046	-0.0247842	-0.0252122	-0.0362828	-0.0288997	-0.0369835	-0.0438285	-0.00790289	-0.0302009	-0.0318311	-0.0208828	-0.0315846
-0.018332	-0.0129813	-0.0278473	-0.0138296	-0.0444403	-0.00332776	-0.0179408	-0.0212984	-0.0158863	-0.0157446	-0.0135652	-0.0155048	-0.0100884	0.00399508	-0.00113066	-0.0149514	-0.0118174	-0.00324503	-0.000447474	-0.00988902	-0.00746636	-0.00509766	-0.0148393	-0.00646179	0.00368685	-0.0192618	-0.0199287	-0.0110978	-0.0199016	-0.0118567	0.00019554	-0.00130762	-0.0441675	-0.0102799	0.000102276	-0.0134816	-0.00806795	-0.0129204	-0.00508403	0.00308464	-0.00555133	-0.0294222	-0.0184191	-0.0108009	-0.0105085	-0.0179859	-0.0177445	-0.00722593	0.00858554
-0.0195052	0.000767442	0.0188208	-0.0193823	0.000724478	0.00223057	0.00393318	-0.0161375	0.0121041	-0.00736849	-0.00479357	-0.0129528	0.0228402	0.00820839	0.0212288	-0.00963054	-0.00318506	-0.0150487	-0.00443225	0.00967206	0.00210206	0.0191316	-0.00689818	0.0311627	0.00256287	0.0670721	0.0421803	0.0252314	0.0167668	0.000892675	-0.000504767	0.0101927	-0.0038362	-0.013242	-0.0218179	-0.164407	-1.92764e-05	0.00248591	-0.00625301	0.00932102	0.000447906	-0.00481001	-0.0109321	-0.0145793	-0.00350555	0.00597462	-0.0340399	-0.00728075	-0.0254334
-0.0407851	0.00791557	0.0209901	0.0303378	-0.00208059	-0.00670322	0.0101759	0.0256058	0.0066532	0.00960769	0.0110871	0.00501066	0.0419169	0.0201507	0.00863594	-0.0022171	0.00728166	0.0294985	0.0119121	0.00122514	0.00841945	0.0058766	0.00926024	0.00947511	0.00593089	-0.00639714	0.0196173	0.00837793	0.0228225	0.0296597	0.00752064	0.0325242	0.0168585	0.00484452	0.012851	-0.0410688	0.00683604	0.0122658	0.0197387	0.0172841	0.0227796	0.014476	0.0106085	0.0178189	0.0229899	0.0229709	0.00604301	0.0122556	-0.021644
0.00304373	0.0106103	0.00188667	0.016646	0.00603483	0.0305171	0.00262075	0.00373557	0.00188321	0.00308556	0.0519461	0.0402828	0.00952376	0.0181045	-0.00475161	0.00205333	0.0079338	-0.0121069	0.00457581	-0.00441963	0.011345	0.0112156	-0.00524079	0.026634	0.013643	0.0154947	-0.0226701	0.0123198	-0.0300746	0.0305739	0.00892898	0.00249364	-0.000782629	0.00634669	0.0430656	0.0255936	0.0276403	0.0209034	0.0027423	-0.00340361	0.00587871	0.0202478	-0.00101182	-0.00467152	0.00446401	0.0119594	-0.00577335	0.00398641	0.00678743
-0.0142225	0.002094	0.00200293	-0.00214734	-0.00790819	-0.00381476	-0.0185982	-0.0121799	-0.000133236	0.00608009	-0.00045682	0.00980866	-0.00730742	0.0138566	-0.0102138	0.000774564	-0.00121559	-0.0102023	0.020725	0.0119873	0.00214414	0.00988794	0.00298654	-0.0115262	0.00611493	0.02132	-0.032715	0.0222928	0.0186369	0.0332541	0.0130569	-0.00384854	-0.0261126	0.0135192	-0.0119482	-0.0166727	-0.0163535	0.00580745	0.0105235	0.00451604	-0.0113944	-0.00582284	-0.00511397	0.0093804	0.0049993	-0.0067205	0.00468975	0.00838385	-0.0250621
0.0197834	-0.00827765	-0.0143715	-0.0180118	0.000123618	-0.0273243	-0.0182241	0.00197397	-0.0199501	-0.00958747	-0.0110831	-0.0307458	-0.0242169	-0.00810354	-0.000988792	-0.0295679	-0.0152422	-0.00957689	0.00157331	-0.0107531	-0.00729262	-0.0220811	-0.00385597	-0.0186674	0.0292745	0.00899482	-0.000175532	0.00615663	0.0663311	-0.00347817	0.0140465	0.000333796	0.00102319	-0.00204631	-0.0184348	-0.0169618	-0.0218831	-0.0205183	0.00818426	-0.0187455	-0.00173583	-0.0108084	-0.0148309	-0.0301041	0.025309	0.0072609	-0.0256949	0.000217467	-0.00932171
-0.000152648	0.00167505	-0.000782208	0.00433503	-0.00590623	0.000368636	0.0185018	-0.0112972	-0.00173434	-0.00143747	0.008455	0.00401524	0.00705667	-0.00567149	-0.0133547	0.00607029	9.5159e-05	0.00214319	-2.81793e-05	0.00961194	0.0082918	0.00618124	-0.00256624	0.00493542	0.0139233	0.00938339	-0.0172613	-0.0249995	0.0213494	0.00856131	0.00470599	0.000260193	-0.0201349	-0.0022443	-0.00540459	-0.0775849	0.00316573	0.00409977	-0.0132442	0.00658159	0.000639949	-0.00680802	-0.00112255	-0.0100224	0.0131554	-0.00113276	0.00231989	-0.00918194	0.00803775
-0.000316936	-0.0141271	-0.0256438	-0.02037	-0.035801	-0.0342095	-0.0326549	-0.0124666	-0.0137019	-0.0254389	-0.0579752	-0.0328028	-0.022423	-0.0208474	-0.0212235	-0.0201414	-0.0213363	-0.0227406	-0.0156525	-0.0283879	-0.0258558	-0.0359125	-0.0285988	-0.0247837	-0.0167156	-0.0194002	-0.00708427	-0.00523116	-0.0397969	-0.0309175	-0.00549174	-0.029748	-0.0392492	-0.0237434	-0.0423862	-0.0280853	-0.0356865	-0.030667	-0.0218966	-0.0213766	-0.0289101	-0.0173012	-0.0276048	-0.0280147	-0.0125481	-0.0285143	-0.0484771	-0.021737	-0.0250501
-0.0127523	-0.00680071	0.00191782	-0.018586	-0.023943	-0.0218045	0.0154986	-0.0188774	-0.0160115	-0.00782952	-0.0331558	-0.0240978	-0.0084425	-0.0119064	-0.00898898	-0.0130816	-0.0121668	-0.00789247	-0.0155844	-0.0220565	-0.0107785	-0.0126173	-0.0112019	-0.0202745	-0.0123977	-0.017061	-0.0879464	-0.0247093	-0.026655	-0.00822593	-0.00379768	-0.00479887	-0.00429059	-0.00921607	-0.00595444	-0.0191542	-0.00166467	-0.0228482	-0.0171956	-0.0132713	-0.0220549	-0.0176417	-0.0100931	-0.00693647	-0.00511714	-0.00670379	-0.022207	-0.0109781	-0.0520088
-0.0410669	-0.0102815	-0.0116193	-0.00726412	-0.0166311	-0.0197654	-0.0216321	-0.0236935	-0.00809977	-0.00999128	-0.0206624	-0.0082759	-0.00720958	-0.0130396	-0.0200588	-0.0185698	-0.00947513	0.00699561	-0.0134341	-0.0164311	-0.0128513	-0.0182231	-0.00768986	0.00441119	-0.0185021	-0.00621908	-0.00200231	0.00168358	-0.0361015	-0.014845	0.00139709	-0.00292288	-0.0183278	-0.024188	-0.0181157	0.0195954	-0.0154415	-0.00839394	-0.023206	-0.0162088	-0.0195934	-0.0142451	-0.0147508	-0.0206453	-0.000407115	0.00155946	-0.00600527	-0.000728674	-0.0114852
0.0254926	0.00517067	0.00132072	0.00246861	0.00760277	0.0110382	-0.0140321	0.0155754	0.00675849	0.00247417	-0.000804275	0.0208019	0.0152323	0.00304561	0.0100206	0.00478477	0.0121095	-0.000959096	0.00578697	0.0192733	0.0135641	0.020375	0.0136175	0.0151878	-0.00386938	-0.0128706	0.0161541	0.00150363	-0.0238633	0.0298907	0.00842346	0.0131437	0.0255066	0.00561577	-0.00309704	0.0864768	0.0149747	0.00268881	0.00168378	0.00696046	0.00524017	-0.0044474	0.00456281	0.0306762	0.0217628	0.0192851	0.000883733	0.0203091	0.0187931
-0.0202055	-0.00322671	-0.00349165	-0.00687394	0.0151841	-0.019568	-0.00797303	-0.0181989	-0.00883543	-0.0141801	-0.0303002	-0.0255828	-0.0233488	-0.0144935	0.00405684	0.00442873	-0.0163724	-0.0284164	-0.00783876	0.0107452	-0.0172651	-0.00136159	-0.0225558	-0.0186206	0.00227943	-0.0176094	0.00251668	-0.00809999	-0.0177826	0.00372682	0.00640895	-0.0096475	-0.022706	-0.0257076	-0.00684077	-0.0176316	-0.0243896	-0.0170087	0.00223257	-0.00282777	-0.00845174	-0.0125877	-0.0187202	-0.0145697	0.0138475	0.00456981	-0.02544	-0.00224063	-0.0489335
-0.0259062	-0.0230031	-0.028508	-0.0106481	-0.0420174	-0.0313023	-0.0436297	-0.030342	-0.0233349	-0.0163952	-0.048885	-0.032934	-0.0182143	-0.0178955	-0.0204799	-0.0121172	-0.0237047	-0.0330113	-0.0370815	0.0126156	-0.0241021	-0.0224178	-0.0229135	-0.0247933	0.00173748	-0.03009	-0.0302543	-0.0212917	-0.0516125	-0.0134744	0.000696001	-0.0169901	-0.0373584	-0.0381454	-0.027073	-0.0631303	-0.029435	-0.0310404	-0.0095942	-0.016605	-0.0187369	-0.0414966	-0.0236384	-0.02618	-0.0343374	-0.0172584	-0.033597	-0.0204526	-0.0122686
0.0172268	0.0103904	0.0417033	-0.00248335	0.037235	0.0227842	0.0176786	0.00367109	0.0114481	0.000269019	0.00738438	0.00481224	0.0202443	0.0183202	0.0165233	0.0273277	0.00277588	0.0202219	0.0201076	0.019721	0.0143613	0.0168159	0.0160235	-0.00843637	0.0108078	0.0335657	0.0174678	-0.000709489	0.0625864	0.00930978	0.0218704	0.0209357	0.00132632	0.0140203	0.0249313	0.00955877	0.029969	0.0226265	0.0148594	0.017343	0.00996975	0.0213081	0.0132254	0.0282963	0.0248258	0.0156284	0.00603494	0.00821648	0.0204514
0.0735966	0.015082	3.64068e-05	0.0162653	-0.0175211	0.0153162	-0.00254342	0.00326051	0.00787566	0.00747959	0.00288546	-0.0109142	0.0102038	0.00952183	-0.0170076	0.00133162	0.00156268	0.00645942	-0.00232512	-0.0155575	7.76961e-05	0.00731865	-0.0137359	0.0103423	-0.0221969	0.0135367	-0.0217835	0.0105973	-0.00898468	0.00169903	0.0210657	0.00444678	-0.0158753	0.00851649	-0.0204799	-0.133265	0.00696844	0.000200861	0.00619047	-0.00246611	0.0176983	0.0223994	-0.00462064	-0.00303952	0.00286652	0.0105547	0.00178993	0.00618364	0.0891082
0.0137719	0.0214722	0.0125111	0.037217	0.0251086	0.0232375	0.055664	0.0113853	0.0341209	0.0480628	0.00143251	0.00245307	0.032108	0.0247236	0.0144281	0.0443772	0.0207067	0.0111283	0.0202505	-0.00282828	0.0302449	0.0247282	0.0263175	0.0222782	0.0228739	0.0241544	-0.00114887	0.0133514	0.0360892	0.0365585	0.028716	0.0318616	0.0362153	0.0241571	-0.00352145	1.62011e-05	0.00658855	0.0217603	0.0416348	0.0140043	0.0236001	0.0133006	0.0362115	0.0305815	0.0122163	0.0702889	0.0291764	0.0446634	0.0119732
-0.0288321	0.0110307	0.00450393	-0.0170387	0.0100211	0.00764149	-0.0183041	-0.000338838	-0.0134564	0.00678478	0.0182953	-0.00717031	-0.0178844	0.00811317	-0.00909052	-0.00271925	0.00619088	-0.00345654	0.0171949	0.0219876	0.00580303	-0.000262078	0.00298013	-0.0102686	0.00430674	-0.00607942	-0.00992075	0.0124279	0.024815	0.00267743	0.0132604	0.0108259	-0.0326037	-0.0103663	-0.0241123	-0.208749	-0.0159531	0.00668066	0.0117902	0.00437528	-0.0123926	-0.0105827	0.00929583	-0.0138571	0.00409388	-0.00526141	0.00509167	0.0165048	-0.0039943
0.00226924	0.0178959	0.00338978	-0.00796813	0.00807448	-0.0031646	0.00366223	0.00716074	0.011303	0.0174589	-0.0727787	0.00839585	-0.00364958	0.0162987	0.0044432	0.00353077	0.00419979	0.0439626	0.00701301	-0.00899876	0.0155698	0.00118766	0.00807245	0.0229148	0.0105403	0.00915042	-0.013865	0.0134398	0.0204438	0.00468297	0.0200504	0.0157834	0.0257947	0.0191882	0.0105985	0.0972125	0.015448	0.00680561	0.0110341	0.0076063	0.017922	0.00982413	0.022895	0.00363389	0.0125527	0.0184153	0.0270932	0.0146744	-0.0435578
0.0386467	0.00285025	0.0113539	-0.00185058	0.0516082	0.0260574	-0.00417367	0.0117861	0.0179763	0.0237871	-0.0204305	0.0185299	-0.000924079	0.00306856	-0.000577737	0.00830391	0.0132555	0.0042821	0.0364867	0.00351063	0.0138664	0.00744803	0.012229	0.00642574	-0.00334596	0.0115358	0.0438427	-0.0051216	-0.00482405	0.023482	0.00950132	0.00346785	0.0360432	0.0236908	0.0187016	0.0251845	0.0162403	0.0106534	0.00797969	0.0239921	0.00789971	0.0152659	0.0197383	0.00247904	-0.00861497	-0.00676696	0.00509128	-0.00190505	0.0379719
-0.0318381	0.0174961	0.0266732	-0.00923127	0.0200609	0.030787	0.0197011	0.0111072	0.0121431	0.0222433	0.0355122	0.0331004	0.0183137	0.0229412	0.0474321	0.0362697	0.0276399	0.0479026	0.0181989	0.0134333	0.0237814	0.0250281	0.0399498	0.0604397	0.0108936	0.0296134	0.0175662	0.00271198	0.0461632	0.0305978	0.00209246	0.00256462	0.0220627	0.0288077	0.0679747	0.209875	0.0372849	0.0475659	0.0139621	0.0144017	0.0162434	0.0393469	0.0230505	0.039362	0.0159678	0.0103895	-0.00949025	0.0114084	-0.011261
-0.0141144	-0.00278541	-0.00100309	0.00810143	-0.0303801	-0.0115442	-0.00761598	0.00398909	-0.0011568	-0.0324739	-0.0241842	0.000530116	0.00328031	0.00115189	-0.00976259	-0.0145488	-0.0175855	-0.0114867	-0.0105971	0.000771046	-0.00253504	0.00179933	-0.0250882	-0.0284499	-0.0256282	-0.0331262	0.0329932	0.00869605	-0.00727078	-0.00292051	-0.00219998	-0.0118665	-0.0227826	-0.0204893	-0.0355266	-0.0917804	-0.0199226	-0.00639771	0.0029619	-0.0142332	-0.00990009	-0.0240953	-0.0142514	-0.0277414	-0.00471524	-0.00182953	-0.0211094	-0.021698	-0.021726
-0.0196191	-0.0255567	-0.0244947	-0.0254073	-0.0135447	-0.0442671	-0.0204843	-0.0390666	-0.0224308	-0.0327555	-0.05665	-0.0341688	-0.0200649	-0.0270471	-0.0381318	-0.031723	-0.0342597	-0.00762377	-0.0346398	0.00691889	-0.0286192	-0.0246609	-0.0312034	-0.0340232	-0.0182001	-0.0122599	-0.00982073	-0.0270851	-0.0306608	-0.0113	-0.0146196	-0.0258992	-0.0458579	-0.0237309	-0.0456521	-0.033672	-0.0347479	-0.029374	-0.0183857	-0.0246273	-0.0429987	-0.0410397	-0.0357131	-0.0369538	-0.0203462	-0.0160069	-0.049118	-0.0237077	-0.0287082
0.0107512	-0.000172182	-0.00184806	-0.000245026	0.0076225	0.0150985	-0.00272238	0.0255204	0.00808463	0.00462065	0.0398382	0.0149608	0.0166177	0.00721065	-0.0173508	-0.00124642	-0.000128052	0.00730537	0.00145222	0.0274611	-0.00219645	0.00388651	-0.00415522	0.0172541	0.0108781	0.00985001	-0.00887685	0.0173416	0.0353055	0.0114591	0.00679835	-0.00664895	0.0245551	-0.000845748	-0.0033094	-0.116272	0.00277102	0.00344847	0.0136193	-0.000534004	0.00396573	0.00591803	0.0124856	0.00561461	0.0123156	0.00530456	-0.00808997	0.00531498	0.0125505
0.0863081	0.0250914	0.0221126	0.0259399	0.0193332	0.0123281	0.0220008	0.0264359	0.0276704	0.0319628	0.0158671	0.00921302	0.00686695	0.0313375	0.0492504	0.0276115	0.0290872	0.0186655	0.051932	0.0330965	0.0411535	0.02661	0.017616	0.035671	0.0461653	0.0282857	0.0478629	0.0892604	0.0548556	0.0379321	0.0085197	0.0157512	0.0372164	0.039719	0.0507571	-0.0395448	0.0593609	0.0475108	0.0210472	0.0214867	0.00573889	0.0310126	0.0291172	0.0459612	0.0171678	0.0175958	0.0489133	0.029236	0.0352494
-0.0118984	-0.0190824	-0.0193716	-0.00626966	0.0184649	-0.0691885	-0.040656	-0.0292879	-0.0306711	-0.0187689	-0.053965	-0.029798	-0.01028	-0.0281678	-0.0157848	-0.0318258	-0.0221609	-0.0303782	-0.0059718	-0.0154951	-0.0207086	-0.0146135	-0.0326892	-0.0208343	0.00133176	-0.0232617	0.0801803	0.0071551	-0.03673	0.0224884	-0.00689159	-0.0203456	-0.0311715	-0.028147	-0.0510706	-0.0547055	-0.0220861	-0.0326348	-0.0107958	-0.0138667	-0.0356129	-0.0456651	-0.0264442	-0.0426305	-0.0244807	-0.0439425	-0.0543901	-0.036604	-0.0368805
-0.0134532	-0.00698627	0.0114299	0.017509	-0.0105781	-0.0178508	-0.00513684	-0.0338363	-0.00549548	-0.0195826	-0.0848485	-0.0244171	-0.00380213	-0.00850205	0.00243332	-0.0142439	-0.0165117	-0.0206209	-0.0114814	-0.028531	-0.0136515	-0.010959	-0.0145693	-0.0122344	-0.0291834	-0.0481219	-0.00346574	-0.00052977	0.0525409	0.0101185	-0.0126445	-0.0313127	-0.0311595	-0.0182396	0.00245669	0.0290089	-0.0134586	-0.0188121	-0.0158764	-0.0289884	-0.00485772	-0.0125001	-0.0190819	-0.00669797	-0.0102107	-0.0258058	-0.0122105	-0.0133678	-0.0319836
-0.0411429	-0.0265249	-0.0382692	-0.0208602	-0.0359611	-0.0506813	-0.0418639	-0.0166689	-0.0447841	-0.0322182	-0.0655405	-0.041252	-0.024479	-0.0352127	-0.0343865	-0.0380344	-0.028195	-0.0293814	-0.0320966	-0.0369093	-0.0339533	-0.0396169	-0.0391336	-0.0333004	-0.026293	-0.0271368	0.0151392	-0.0163496	-0.072368	-0.0211504	-0.0198753	-0.0320806	-0.0364595	-0.0372478	-0.0297129	-0.0845202	-0.0461706	-0.037576	-0.0340793	-0.030781	-0.022911	-0.0369102	-0.0389978	-0.0428136	-0.0349399	-0.033371	-0.0345182	-0.0449006	-0.0199826
-0.0436172	-0.0101721	-0.0250884	0.000344341	0.00854306	-0.0346966	-0.0298794	-0.0259651	-0.0154367	-0.0293889	-0.000504049	-0.0424828	-0.0185435	-0.00817896	-0.0133588	-0.0180259	-0.02883	-0.0368119	-0.0198911	-0.00725657	-0.0197056	-0.0349125	-0.0312869	-0.0315171	-0.0266462	-0.0305364	0.015448	0.00165284	0.0193929	-0.00838022	-0.00320413	-0.0184917	-0.0202979	-0.0262709	-0.0293808	-0.138576	-0.0281683	-0.029974	-0.0204252	-0.014549	-0.00935048	-0.0161441	-0.0234048	-0.0165559	-0.0261377	-0.0264367	-0.0327609	-0.0226218	-0.0229867
0.0433279	0.0181277	0.00491362	0.0181828	0.0223514	-0.00828721	0.0104083	0.0217787	0.0145403	0.0045297	0.0246957	0.0164544	0.0264298	0.0276932	-0.00837298	0.00596835	0.0083378	0.00812456	0.0200782	-0.0134475	0.00982305	0.0189515	0.0188487	0.0189912	0.0364883	-0.00909488	-0.00711222	0.0165365	0.0694435	-0.00096455	0.00437022	0.00531361	0.00269709	0.0120016	0.0245676	0.214131	0.0166672	0.0268259	0.0132565	-0.00644186	0.00890765	0.00399162	0.00219524	0.00200939	0.00808123	0.00503167	0.0460136	0.0109718	0.0538316
-0.0113214	-0.018397	-0.0183227	0.00532932	-0.0166844	-0.0298244	-0.030313	-0.0443505	-0.0342072	-0.0271305	-0.0352658	-0.033021	-0.0294113	-0.0288215	-0.0201102	-0.0319309	-0.0214055	-0.017965	-0.0199805	-0.0226956	-0.0261031	-0.0326059	-0.0387785	-0.0263584	-0.0255135	0.0238536	0.069262	0.0255025	-0.0359317	-0.0452828	-0.00728713	-0.041889	-0.0416352	-0.0268298	-0.0449293	0.2205	-0.0303282	-0.0348058	-0.0223382	-0.0154455	-0.0300931	-0.0423507	-0.0333933	-0.0418001	-0.0213395	-0.0265817	-0.0543025	-0.0165144	-0.0208587
-0.0456703	-0.0263541	-0.0399674	-0.0355463	-0.0314284	-0.0568032	-0.0451553	-0.0357034	-0.0385011	-0.0409733	-0.06876	-0.0396495	-0.0315055	-0.0246954	-0.0226395	-0.0399212	-0.0337081	-0.0536762	-0.0295942	-0.042301	-0.0377039	-0.0477859	-0.0393399	-0.0347908	0.000375983	-0.0419877	0.00892044	-0.00290335	-0.0478639	-0.0451281	-0.0101773	-0.0463543	-0.0517584	-0.0492901	-0.0605861	-0.0603085	-0.0448463	-0.039231	-0.0367726	-0.026182	-0.0339391	-0.0269853	-0.041668	-0.0540725	-0.0217299	-0.0393703	-0.0512509	-0.0345704	-0.111149
0.0488593	0.00567035	0.0223659	0.0114289	0.0247787	0.0435422	0.0321132	0.0341195	0.0161564	0.0109322	0.0320766	0.046849	0.0441062	0.0176415	-0.00795073	0.0157999	0.0190554	0.0221744	0.0302754	0.0217984	0.00574139	0.0173702	0.0234799	0.00528049	0.00595646	0.0110296	-0.00505233	0.0297137	0.0305835	0.00898017	0.00389607	0.0321253	0.0379827	0.0173425	0.0326148	-3.54133e-05	0.0146752	0.0241601	0.0270997	0.0152207	0.0287094	0.00152661	-0.00163371	0.0199792	0.0110109	0.0190493	0.0465118	0.00130218	-0.0122598
-0.0285732	-0.00857918	-0.00989921	-0.00041945	-0.0167826	-0.00921297	0.00715897	-0.00412053	-0.000903426	-0.00340537	-0.0468158	-0.00633462	-0.0138428	-0.00121414	-0.00395806	0.00760567	-0.00609139	-0.00678583	0.00447818	-0.00314268	-0.00440342	-0.000802638	-0.00819452	-0.0234269	-0.0117536	-0.0372013	-0.0441323	-0.00123109	0.00612601	0.00296819	0.000797138	-0.0128861	0.0153084	-0.0106602	-0.0137907	0.0897656	-0.00489529	-0.0166077	-0.0182766	-0.0105773	0.000983766	0.00289997	-0.00449654	-0.00089128	0.0103233	-0.00446451	-0.00589757	-0.00479793	0.00211286
-0.0492019	-0.0162073	-0.0392954	-0.0180363	-0.0157616	-0.0449119	-0.0281526	-0.0496105	-0.0390943	-0.0324798	-0.0614617	-0.054305	-0.0480016	-0.0306032	-0.0270467	-0.0522959	-0.0314067	-0.0441821	-0.0266298	-0.0115107	-0.0375404	-0.0419292	-0.0423073	-0.0277957	-0.0124625	-0.00917093	-0.015929	-0.0429603	-0.068611	-0.0435551	-0.0178772	-0.0426271	-0.0590963	-0.0369342	-0.0621942	-0.0118588	-0.0533448	-0.0502778	-0.0214553	-0.0310208	-0.0283179	-0.0429633	-0.0474001	-0.0462964	-0.0363784	-0.039697	-0.0491184	-0.0324085	-0.020404
-0.0264558	-0.00687687	0.021287	-0.0218362	-0.00717001	-0.00967624	0.000651857	-0.0128729	0.00891905	-0.0141922	0.00803122	-0.00269816	0.00190564	0.00576871	-0.0053503	-0.00266117	-0.00413648	0.00398262	0.0148944	0.0191361	-0.00944582	-0.0101398	0.00255815	0.00276788	-0.00966021	-0.0191002	0.0329245	-0.00586236	0.0290003	0.0163131	-0.00314677	0.0021413	-0.0351361	-0.0031882	0.0101968	0.0237633	0.00198592	0.00143144	0.00811395	-0.00927908	0.0168951	-0.00858644	-0.0105296	0.00132164	-0.00621174	0.0173514	1.15736e-05	-0.0103019	0.0195758
-0.0200716	-0.0225318	-0.0223532	-0.00304292	-0.0287034	-0.0288915	-0.0410402	-0.0259493	-0.0180169	-0.0242535	-0.0457468	-0.0347585	-0.0373418	-0.0223569	-0.00580123	-0.0183407	-0.00955401	-0.0221617	-0.00627928	-0.0349372	-0.00780485	-0.00430082	-0.0124062	0.0116494	-0.00686921	0.00184341	0.057488	-0.000453016	-0.0373519	-0.0211856	-0.00151363	-0.0280924	-0.0176061	-0.0209599	-0.00440221	-0.12785	-0.0152122	-0.00797119	-0.0179007	-0.0219697	-0.0179515	-0.0281379	-0.0241126	-0.0262756	-0.0193607	-0.0570402	-0.0169587	-0.024985	-0.022504
-0.000499724	0.0123855	0.0197047	0.020003	0.0326058	0.0131434	0.0207388	0.0110312	0.0101277	0.00545927	0.00207323	0.0080137	0.0221719	0.0198897	-0.00369819	0.00636884	0.0157567	-0.00113229	0.0215964	0.000491103	0.0110673	0.0170785	0.0126796	-0.021495	0.00690612	0.0273371	-0.0103131	0.0186877	0.0247416	0.0172854	0.0104258	0.028588	0.0197594	0.00304733	0.012533	-0.0666294	0.0217445	0.0199811	0.00971075	0.014113	0.0340553	0.00565426	0.00304383	0.0155513	0.0166362	0.0187804	0.0067512	0.0198665	-0.0814312
0.0129662	-0.0172041	-0.0141321	-0.0259712	-0.01949	-0.0239865	-0.0246665	0.00885448	-0.01771	-0.0180274	-0.00723327	-0.0136691	0.00187463	-0.0106037	-0.0116328	-0.0143418	-0.00977282	-0.00547963	-0.00450733	-0.014977	0.00590845	-0.0224249	-0.0234147	0.0138608	0.00450954	-0.0311627	-0.0351006	-0.0171367	-0.0245029	0.00197047	-0.000206599	-0.0121859	-0.0261982	-0.0123484	-0.00236552	-0.085739	-0.0297503	-0.0053064	-0.00553188	-0.0139408	-0.0220384	-0.0114863	-0.0321899	-0.0227394	-0.0210503	-0.0155276	-0.0448471	-0.0250117	-0.0390813
-0.0276637	-0.0213766	-0.0244432	-0.0265105	-0.0304101	-0.0552846	-0.0370789	-0.0434291	-0.0340097	-0.0318499	-0.0714841	-0.050297	-0.0285505	-0.0188351	-0.0444464	-0.0407036	-0.0228631	-0.0160405	-0.024213	-0.00732142	-0.0361921	-0.0255866	-0.0249828	-0.0494435	-0.00936021	-0.0277907	0.0646444	-0.0214171	-0.0319862	-0.0137426	-0.00819483	-0.0402855	-0.0319744	-0.0372946	-0.0495603	-0.0624527	-0.0416782	-0.0599137	-0.0288056	-0.00895818	-0.0485163	-0.0199564	-0.0358579	-0.0333195	-0.0274817	-0.0456725	-0.0263977	-0.0341887	-0.0314321
-0.0590439	0.000153947	-0.00376165	0.00173704	0.0125063	-0.00534455	-0.0207563	-0.0207422	-0.00527917	-0.0161013	-0.0291191	-0.0111823	0.00178927	-0.00541656	-0.0202684	-0.00615652	0.00300484	-0.00345447	0.0102274	-0.0121437	0.00752647	-0.0203236	-0.00830472	-0.00114531	-0.0146322	-0.000138265	-0.0194821	0.00754929	0.0030012	-0.000881198	0.0101985	-0.0033876	-0.00308122	-0.0026317	-0.0139711	-0.0833555	-0.00893603	0.00777211	-0.0179018	-0.00429252	-0.00970221	-0.0284846	0.00819112	-0.022441	-0.00710639	0.000565543	0.0155654	-0.00878592	0.0287578
0.0182513	0.00978354	-0.02237	-0.0185872	-0.00786073	0.00779028	0.0288061	0.0173559	-0.00894192	-0.00773593	-0.0206555	-0.00976063	-0.000245472	0.00633848	0.0112736	-0.00557672	0.00387195	0.0221163	-0.00496752	0.0118053	0.00711906	0.00336867	-0.0117178	0.00185521	0.0352251	-0.0241961	0.0766486	0.00968468	-0.00744815	0.000999421	0.00529611	0.0179886	0.00148614	-0.00430294	-0.0339437	-0.109135	0.0135469	0.0187634	0.00905078	-0.00877915	-0.0229865	0.00146111	-0.00372319	-0.00805395	0.00721735	0.0164554	-0.032852	-0.00179979	0.00152691
-0.0419077	-0.0297694	-0.0584184	-0.0319999	-0.0327464	-0.0726532	-0.0713447	-0.0515927	-0.048146	-0.0588099	-0.0642057	-0.0590399	-0.0400365	-0.0343245	-0.0554944	-0.0526046	-0.0454279	-0.0484913	-0.0440096	-0.0424979	-0.0497335	-0.0627446	-0.0522508	-0.0429343	-0.0339467	-0.0408715	0.00887695	-0.029026	-0.100163	-0.0645602	-0.014226	-0.0564173	-0.0703106	-0.0524283	-0.0668168	-0.183668	-0.0669756	-0.0716219	-0.0326577	-0.0443326	-0.0583886	-0.065507	-0.048757	-0.0774694	-0.0409638	-0.0499751	-0.0652892	-0.049494	0.0250431
-0.0544916	-0.0446244	-0.0127058	-0.0525822	-0.0160219	-0.0468183	-0.0463692	-0.0287234	-0.0399762	-0.0442458	-0.0337201	-0.0446892	-0.016412	-0.0352414	-0.0527859	-0.0561546	-0.0437376	-0.053148	-0.0441208	-0.0239518	-0.0493463	-0.0447332	-0.0601453	-0.043088	-0.0634532	0.018446	-0.0883606	-0.0366086	-0.0111719	-0.0324706	-0.0086777	-0.0242436	-0.0562219	-0.0539219	-0.00962883	0.0249982	-0.0503687	-0.0593448	-0.0298611	-0.046136	-0.0283083	-0.0563791	-0.0485034	-0.0296682	-0.0377074	-0.0133957	-0.0526176	-0.037442	-0.113753
0.0385919	-0.00699567	-0.00519115	-0.0378636	0.00219156	-0.00749615	-0.0430982	-0.0306181	-0.0142814	-0.00939454	-0.011407	-0.0256907	-0.0268492	-0.0211442	-0.00434967	0.0141546	-0.0105397	-0.0206609	-0.00880564	-0.0183654	-0.0185829	-0.00770745	-0.0106528	-0.0337932	0.00831851	0.0372265	0.0665793	-0.00308146	-0.0038495	-0.0139636	-0.00461548	-0.0148852	-0.0152304	-0.0122353	-0.00589417	-0.0243687	-0.00569822	-0.0276169	-0.012968	-0.0179431	-0.0127362	0.0082141	-0.0113085	-0.00970217	-0.00492594	-0.0223719	0.00538312	-0.00886501	0.0350782
-0.0077531	0.0134757	0.0229585	0.0155657	0.0161917	0.00854678	0.023859	0.0114574	0.0218423	-0.00516531	0.0184018	0.00760135	0.0173723	0.00614551	0.00866926	0.0111005	0.00668633	0.00294225	0.0168112	0.00650993	0.00651464	0.0270926	0.00733642	0.00528704	0.0342056	-0.00490791	-0.0499478	0.0496706	0.0182633	0.0287961	0.00207127	-0.00543239	0.0314623	0.0213942	0.0305961	0.149993	0.0248835	0.0299704	0.0021602	0.0041621	-0.00345527	-0.00994959	0.0115527	0.0197807	0.00574821	0.0237588	0.000741096	0.00440174	-0.011887
0.050966	-0.0166332	0.00464896	0.00673768	-0.00797864	-0.00876609	0.0176528	-0.0059007	0.00382562	-0.0212174	-0.0100577	-0.00502722	0.00294116	-0.00363323	-0.000897983	-0.00358986	-0.010644	-0.0100578	-0.00438221	-0.00265781	0.00588845	-0.00567615	-0.00637228	0.0128604	0.0124764	0.0215307	0.0348761	0.00849664	-0.0192071	-0.0121507	-0.00162611	0.00971748	-0.037353	-0.0166085	0.00827429	-0.0868539	-0.00705029	0.00376843	-0.0126086	0.000568296	-0.00344617	0.00408484	-0.00407679	-0.0323052	0.00447657	-0.00192915	0.0206962	-0.00188534	-0.00750932
0.0193093	-0.025606	-0.0278346	-0.017434	-0.00948073	-0.0437524	-0.0535227	-0.0408163	-0.0250897	-0.0374283	-0.0620277	-0.0108735	-0.0244062	-0.0283813	-0.0226457	-0.0211732	-0.0238554	-0.0337661	-0.0218061	-0.0174532	-0.0263164	-0.0086863	-0.0354076	-0.0182038	0.000433426	-0.0328806	-0.00955058	-0.00504374	0.0105698	-0.0152914	-0.0120597	-0.0188938	-0.0113183	-0.0191047	-0.0237205	-0.0476095	-0.035286	-0.0280102	-0.0318498	-0.0180951	-0.03711	-0.0274165	-0.0276703	-0.0576122	-0.0157194	-0.0224992	-0.0339083	-0.0268278	-0.0559174
0.0122822	-0.0220615	-0.000775138	0.00815661	-0.000768634	-0.0127323	0.0190811	-0.00624444	0.00381595	-0.0124241	-0.0319995	-0.017596	0.00114281	0.00492398	-0.00515141	-0.00921995	0.00330858	0.00479142	0.00493206	-0.0126942	0.000881486	-0.000869431	0.0104572	-0.00698912	-0.00689656	0.0043494	0.00498308	0.0406013	-0.0296641	-0.00743928	-0.00311181	0.015588	0.0471328	-0.00240601	0.0135949	-0.0749492	0.00787526	-0.00559841	0.0046136	0.00426377	-0.00365486	-0.00842534	-0.0129226	0.00439583	0.00401796	0.00917497	-0.00296993	-0.0010591	0.067129
0.0124365	-0.017592	-0.0157388	-0.0125392	-0.024354	-0.0383632	-0.0033737	-0.0160812	-0.0243985	0.00146465	-0.0029612	-0.0151754	-0.0171189	-0.010976	-0.00738193	-0.00961377	-0.00791806	-0.0163527	-0.00221701	0.00621718	-0.00370903	-0.0172005	-0.00502791	-0.00602731	-0.02557	-0.0384575	0.0152746	0.0073776	-0.021072	-0.0122224	-0.00369772	-0.0156377	-0.00794558	-0.00996782	-0.00491412	0.0178031	-0.00643202	-0.0133448	-0.0130471	-0.0158425	-0.00761403	-0.0148589	-0.00978127	-0.0026448	-0.0112585	-0.0103745	-0.0150479	-0.0124459	-0.0154199
0.048554	0.0474902	0.0420212	0.0365	0.0129792	0.0717411	0.0435397	0.0493355	0.0623799	0.0385655	0.0539053	0.115049	0.0563659	0.0493677	0.0423281	0.040878	0.0619806	0.0459654	0.0428131	0.07412	0.0499419	0.0649296	0.0856336	0.0857325	0.0291453	0.0154288	-0.00362206	0.0416387	0.0449022	0.0334587	0.00478046	0.0352144	0.0688843	0.0394354	0.060842	0.0260236	0.0637432	0.0566027	0.0458074	0.0512282	0.038941	0.0400581	0.0463813	0.0628939	0.0254044	0.0497176	0.036142	0.0356487	0.0407089
0.0185148	0.0668646	0.0529559	0.00389256	0.0229808	0.0916427	0.0180516	0.0679238	0.0632993	0.0422917	0.142254	0.0630132	0.0564567	0.0576795	0.081997	0.0574338	0.0514996	0.049528	0.0444412	0.022932	0.0459129	0.0710799	0.0690893	0.0378395	0.0548553	0.0340249	0.0464823	0.0428358	-0.00673255	0.0454831	0.00650696	0.0181797	0.0464514	0.0755229	0.0768795	0.0446987	0.0874887	0.09992	0.0460196	0.0414465	0.0288965	0.0450838	0.0576475	0.0673176	0.0245279	0.0415573	0.0606727	0.0272843	0.0584087
0.0554901	0.0171731	0.0306054	-0.0057909	0.0134228	0.0353459	0.0650663	0.0107901	0.0334445	0.0194949	-0.02325	0.0117832	0.0183715	0.0289041	0.0292451	0.00765175	0.0198069	0.0143341	0.0174966	0.0326511	0.0249664	0.0228736	0.0105601	0.0465885	0.0246147	0.00564901	0.0223017	0.0347293	0.00195948	0.0390148	-0.0138253	0.0204449	0.0401902	0.0351003	0.0296732	0.0769166	0.0416249	0.0341935	0.0353332	0.0285402	0.0255387	0.0386467	0.0289469	0.00900029	0.00348066	0.0074783	0.014416	0.0119187	0.0294501
0.0330475	-0.00431911	-0.039868	-0.00644961	-0.0111827	-0.0192947	-0.0208663	-0.0214723	-0.0216737	-0.019773	-0.0251432	5.18993e-05	-0.0146443	-0.0160964	-0.0264001	-0.0279312	-0.0159547	-0.00365534	-0.00891142	0.00400855	-0.00783184	-0.0136248	-0.0198442	-0.0115983	-0.00767034	-0.0204982	-0.0183812	-0.00497222	-0.0282522	-0.0141503	-0.0204424	-0.0320695	-0.0252798	-0.0159589	-0.0278346	-0.0109243	-0.00985091	-0.0113246	-4.31796e-05	-0.0173231	-0.0114605	-0.00992892	-0.0178678	-0.0290895	-0.0105708	-0.0177003	-0.0265181	-0.0135597	-0.00923404
0.00337675	-0.0139562	-0.0300879	-0.0125737	-0.034073	-0.0339172	-0.0360331	-0.0266324	-0.0308801	-0.0324986	-0.0427815	-0.041331	-0.0259504	-0.012517	-0.0271489	-0.029081	-0.0181147	-0.0493778	-0.0273236	-0.0167022	-0.0218647	-0.0474918	-0.0461034	-0.0465921	-0.0129559	-0.00371296	-0.0928512	-0.00142922	-0.0576102	-0.0312093	-0.0186668	-0.0294904	-0.0345166	-0.0364003	-0.0431279	0.0194352	-0.0383216	-0.0364082	-0.0353995	-0.0341133	-0.0276222	-0.0238207	-0.0274328	-0.0389955	-0.0226192	-0.0195835	-0.0339145	-0.0221388	-0.0247923
-0.013648	-0.013105	-0.0161362	-0.0113484	-0.000600621	-0.0202973	-0.000928012	-0.0178905	-0.020486	-0.0184845	-0.00831488	-0.0239552	-0.0438005	-0.0132847	-0.0223333	-0.0252621	-0.0206914	-0.0114258	-0.00655654	-0.0149436	-0.00534187	-0.017536	-0.0246861	-0.0134975	-0.0129437	-0.024293	0.0480862	-0.00510854	-0.00607132	-0.017532	-0.00391875	-0.0300562	-0.0191943	-0.0197573	-0.00864085	-0.0319348	-0.0140618	-0.0204675	-0.0155439	-0.0162019	-0.0236055	-0.0112422	-0.0173027	-0.0193015	-0.0224308	-0.0144642	-0.0215221	-0.0225061	-0.0178994
-0.00228606	-0.0061788	-0.0230234	0.0249227	-0.0122628	-0.0123129	-0.0178103	-0.0159278	-0.000732834	-0.0214748	-0.0115633	0.0022529	-0.0115466	0.00343895	-0.0106571	-0.00516926	-0.00942442	-0.0122572	-0.00568059	-0.00486011	-0.000992794	0.0064725	-0.0117246	-0.00558012	0.00955986	0.0428785	-0.0546909	0.00287534	-0.0128557	0.00347614	0.00539766	0.00301319	-0.0211666	-0.00693367	-0.0090989	-0.0095475	-0.00530701	-0.00716314	-0.000799557	0.00281363	-0.00187222	-0.00294215	-0.00823521	0.00722806	-0.00581185	-0.00415114	-0.0136754	-0.00891177	-0.00686191
0.0284253	0.0277927	0.0188052	0.0104119	0.00255795	-0.00658288	0.0146767	0.0265166	0.0183158	0.0154499	0.0138411	0.0345436	-0.00322022	0.027756	0.00229995	0.0204375	0.0202435	0.0129339	0.0318872	0.00562756	0.0284919	0.0250027	0.0199205	0.0179029	-0.00147103	-0.019249	0.00631335	0.0406072	0.0257813	0.0412383	0.0187346	0.020121	0.0375241	0.0248245	-0.0147457	-0.00233868	0.0237692	0.0296835	0.0421381	0.0322973	0.0241078	0.010592	0.0208605	0.027609	0.0343456	0.0241217	0.0142713	0.0214765	0.0168006
0.0220693	-0.00271884	0.0420094	0.00166653	0.00493915	-0.0112971	-0.0223836	0.00145823	-0.00522007	-0.00227173	0.0154849	-0.00331676	-0.00752359	-0.00255032	-0.000208642	-0.013563	-0.00475578	0.00225777	0.00775903	-0.00192064	0.00197032	0.0108571	0.00418069	-0.00843849	0.0120062	0.00145151	-0.015295	0.00667987	0.0936794	0.0301777	0.0200858	-0.00752715	-0.0189657	-0.00893595	0.0230936	0.0493289	0.00832146	0.0261978	0.00651411	0.0200706	0.00972248	0.00215532	-0.00621419	-0.000219715	0.00158539	0.00276005	-0.00354367	0.00507931	0.00790004
0.0329294	-0.000320357	0.012946	0.00867701	-0.00850463	0.00519548	0.0133107	-0.00842619	0.00128541	-0.017019	0.0207526	0.0446796	0.00689805	0.00296535	-0.0185768	0.00549554	0.00449141	-0.0160414	0.00910714	0.00347635	0.0146655	0.0129464	0.00326525	0.0162507	0.0142292	0.0104032	-0.00487405	0.025618	0.038284	0.0245231	-0.00350298	-0.00171565	0.00488282	0.00860389	0.0651556	-0.0203279	0.0336264	0.0212434	-0.00541026	0.00478782	0.00975006	0.00638277	0.000988824	0.0355195	-0.000419909	0.00409174	-0.0237857	-0.00110811	0.0106259
0.0543169	0.040725	0.0315652	0.0373884	0.0691278	0.0565008	0.0207735	0.0137546	0.0428408	0.0626502	0.0669544	0.049658	0.0450783	0.0642246	0.0677706	0.0397495	0.0535865	0.0290943	0.0595289	0.0429211	0.0493789	0.05815	0.0606985	0.0602039	0.0687697	0.0134526	0.0391946	0.0125261	0.0438554	0.0711914	0.0237149	0.0249207	0.0655654	0.0499386	0.0364735	0.035484	0.0573167	0.0430827	0.0361638	0.0332226	0.0583503	0.0427645	0.0490244	0.0404395	0.0366001	0.0305514	0.0468798	0.0391411	0.0313648
-0.00874368	0.0191053	0.0200234	0.00795597	0.0127746	0.0405007	0.0078105	0.0419678	0.0378246	0.027878	0.0392797	0.00625773	0.0195706	0.0297775	0.0276014	0.0127055	0.0405868	-0.00359269	0.016175	0.0249505	0.0235339	0.0129622	0.0251896	0.0300121	0.0302074	0.0122542	-0.0329557	0.0358111	0.0847512	0.0451355	0.0225834	0.0337583	-0.0189131	0.0254037	0.0364931	-0.0317043	0.0455439	0.0390367	0.0337148	0.0227563	0.0301478	0.0176064	0.0232852	0.0202995	0.0207454	0.0215647	0.0101119	0.0145733	0.0196361
-0.0144571	0.0258424	-0.00802723	0.0151793	0.00705893	0.0171986	0.00249322	0.0234995	0.0128854	0.0267216	0.0167203	0.0237058	0.0208437	0.0220175	0.0319559	0.042777	0.0224417	0.0127318	0.0390007	0.0439927	0.0305206	0.0555254	0.0263299	0.0202209	0.0245211	0.0361467	0.0261704	0.029668	0.0295344	0.0375315	-0.000303649	0.0215129	0.0149719	0.0212263	0.0185193	0.133853	0.0457108	0.0248651	0.0434497	0.0169319	0.0150534	0.0327077	0.0198979	0.00562034	0.0187226	0.0228793	0.0200041	0.0120515	0.0160863
-0.0204707	-0.0087498	0.000342693	-0.011782	-0.0253022	-0.0129688	0.0129649	-0.00715753	-0.0152985	-0.0115606	-0.00650313	0.0034526	0.00478862	-0.00111361	-0.00995573	-0.0159589	-0.00834196	-0.0109862	0.0183444	-0.00998196	-0.0030597	-0.0106791	-0.0122635	-0.0183035	0.00585431	-0.00631349	0.0587201	-0.00403285	0.0784762	0.0380681	-0.010182	-0.0179289	-0.0135881	-0.0079487	-0.0168037	0.0638319	0.00202722	-0.0180024	-0.0058002	-0.000907303	-0.0133612	-0.0140152	-0.00873331	-0.00306522	-0.00420899	-0.0196159	-0.00678741	-0.00618531	-0.00338674
0.00478018	-0.0104188	-0.0362662	-0.00181031	-0.0110202	-0.0199034	-0.0143151	-0.00741317	-0.021838	-0.0239138	-0.0207482	-0.0204445	0.00316267	-0.0078708	-0.0255775	-0.0235565	-0.0182394	-0.00471815	-0.00279955	-0.0240487	-0.0138845	-0.0133109	-0.022915	-0.0221598	-0.0228521	-0.00199222	-0.00418657	0.0650208	0.00515631	0.0299759	-0.0088783	-0.0370704	-0.042954	-0.0121773	-0.0228295	0.0370077	-0.0172113	-0.00248233	-0.0232335	-0.0146306	-0.0115981	0.00131039	-0.0220322	-0.0329933	-0.00812437	-0.00704179	-0.0248168	-0.0136555	-0.00870663
0.00218512	-0.00775416	-0.0191849	-0.0115009	-0.00845884	-0.0336028	-0.0216	-0.0257104	-0.0185497	-0.00332187	-0.0387045	-0.00136766	0.00370704	-0.0018634	-0.0191286	-0.00421494	-0.00624426	-0.00194431	-0.00281577	-0.0288728	0.000599789	-0.0235923	-0.0134175	-0.00308549	0.00881404	-0.0204219	-0.00525029	0.0278643	0.0780636	0.00823289	-0.00361054	-0.0235146	-0.00948607	-0.0187023	-0.000714043	-0.0441201	-0.0140863	-0.0172988	-0.0203003	-0.00843464	-0.0142265	-0.00383572	-0.0123205	-0.028098	-0.000663382	-0.0148714	-0.0212771	-0.00878816	-0.00525044
-0.047875	-0.0255727	-0.0298163	-0.0280243	-0.0105815	-0.0525257	-0.0299625	-0.0341507	-0.0440351	-0.0436872	-0.0403072	-0.0661066	-0.0379953	-0.0569953	-0.0273413	-0.0452058	-0.0451926	-0.0458114	-0.0607571	-0.0312961	-0.0511459	-0.0545283	-0.0551903	-0.0590962	-0.0488551	-0.0204612	0.0499396	-0.0134761	0.010712	-0.0056094	-0.0236823	-0.0447592	-0.0579026	-0.0442603	-0.0554946	-0.0467985	-0.0555153	-0.0461073	-0.0499341	-0.0345476	-0.0534335	-0.0415334	-0.0435507	-0.0712076	-0.0289723	-0.0455719	-0.0336641	-0.0354135	-0.0372748
-0.0247279	-0.0161035	-0.0244829	-0.0107238	-0.0107911	-0.0583228	-0.0540174	-0.0405874	-0.0444835	-0.04288	-0.00480532	-0.0213159	-0.0250134	-0.0466291	-0.0631284	-0.0586625	-0.0434585	-0.0310812	-0.0254503	0.0125987	-0.0280238	-0.0541087	-0.0768395	-0.0453512	0.0807276	-0.0136821	-0.0069253	0.0590575	0.138	0.0406012	-0.021156	-0.0485882	-0.0457122	-0.0229709	-0.0400442	-0.0259236	-0.0507864	-0.0357829	-0.032821	-0.0515091	-0.0191498	-0.0340754	-0.0459189	-0.0708479	-0.0190312	-0.0209211	-0.0557178	-0.0215157	-0.0309508
-0.0555982	-0.0588127	-0.0981356	-0.0806877	-0.0435951	-0.0934255	-0.0842454	-0.0621774	-0.0844769	-0.0661123	-0.0740746	-0.0999444	-0.0769963	-0.0844879	-0.0680556	-0.0823498	-0.0820838	-0.0740321	-0.0728194	-0.0721318	-0.0907989	-0.0864077	-0.0832521	-0.0735859	-0.0376839	-0.102279	-0.0797582	-0.0927958	-0.14804	-0.102939	-0.0335349	-0.0732838	-0.0946539	-0.0852732	-0.105148	-0.16133	-0.0975653	-0.0850488	-0.070507	-0.0679705	-0.0760018	-0.0774224	-0.0777648	-0.101156	-0.052499	-0.0562617	-0.0867246	-0.0570707	-0.0743188
-0.0510995	-0.030895	-0.042742	-0.0106288	-0.0227522	-0.0685284	-0.0377697	-0.0439477	-0.0549149	-0.0465947	-0.0178075	0.00560991	-0.0283274	-0.022284	-0.0418977	-0.042455	-0.0294906	-0.0483877	-0.00664612	-0.0385587	-0.034188	-0.0297002	-0.0537237	-0.0287054	-0.0437483	-0.0246822	0.0879734	-0.011168	0.0626609	0.0119419	-0.0200077	-0.0161621	-0.0399229	-0.0363722	-0.0532077	0.0636347	-0.0371004	-0.0472482	-0.0303757	-0.058101	-0.0381298	-0.0434488	-0.0352481	-0.0519777	-0.0252921	-0.0235541	-0.0535721	-0.0304879	-0.0383579
-0.069616	-0.0489445	-0.0467845	-0.0461001	-0.0762619	-0.0832388	-0.0947273	-0.0415553	-0.0710859	-0.0682201	-0.0718588	-0.0628738	-0.0820589	-0.0718329	-0.0938997	-0.0815971	-0.0688081	-0.0819312	-0.0707519	-0.0343287	-0.0584259	-0.0571889	-0.0942143	-0.109422	-0.0564181	-0.0702657	0.0716134	-0.0375567	-0.0573881	-0.0244056	-0.0343702	-0.0800552	-0.0642926	-0.0591336	-0.0844886	-0.0900072	-0.0803943	-0.0606431	-0.062403	-0.064213	-0.0688797	-0.0633679	-0.0840402	-0.0960033	-0.0472747	-0.0460441	-0.0991769	-0.0522512	-0.0581177
-0.0146347	0.00985595	0.0028357	-0.0120099	0.00565222	0.0160835	0.009953	0.00313017	-0.00579152	-0.0150974	0.0309898	0.000304285	0.00492834	0.0209869	-0.00759831	-0.0213565	-0.00596088	0.00141397	0.0309071	0.000266393	0.0138854	0.0154214	0.0317325	0.0468873	0.0104257	0.00891261	0.00713456	0.0400292	0.0580391	0.0102045	0.0260563	-0.0132994	-0.055181	-0.00587719	0.0215769	-0.0310496	-0.00295534	0.00105967	0.0177235	-0.00145349	0.00922921	0.000830994	-0.00422685	-0.00610432	0.000507961	0.00221128	-0.0101295	-0.000571656	0.00122124
-0.00672021	0.00792737	-0.0478256	-0.0159659	-0.000671042	-0.0352899	-0.0130574	-0.0115133	-0.0110348	-0.0289323	-0.0233475	-0.0233322	-0.0310969	-0.011363	-0.00249655	-0.0224905	-0.0253551	-0.0442286	0.00469391	-0.0342755	-0.00827825	-0.023047	-0.0221241	-0.0410688	0.028197	-0.0423686	0.031688	-0.00291566	-0.0296786	0.010719	-0.00413557	0.0382634	-0.0273533	-0.0123594	-0.0141979	-0.007218	-0.0039558	-0.0206032	0.00310959	0.0105326	-0.0197525	-0.0335161	-0.00973748	0.00204467	-0.0120998	-0.00268737	-0.0418147	-0.0104502	-0.014792
0.0294221	0.0304535	-0.00476217	0.00935558	0.0324201	0.0103805	0.0115555	0.0116708	0.0273398	0.0118035	-0.0122668	0.0338523	0.0309949	0.0223521	-0.0226098	0.00343934	0.0111776	0.0174544	0.0329116	0.0109389	0.0145454	0.0131764	0.0226116	0.0255991	0.0121275	-0.0262387	0.0414531	0.0333449	0.0899118	0.0485847	0.0245971	0.0200931	0.0209096	0.0171277	0.0193202	-0.0181121	0.0182559	0.028934	0.0118499	0.0238244	0.0430263	0.0097014	0.0141397	0.0409259	0.00259601	0.0118426	-0.000556012	0.0121297	0.0130604
0.113037	0.059696	0.0712409	0.0536838	0.0824945	0.12363	0.116609	0.0582473	0.0818679	0.120392	0.106577	0.0699831	0.0433145	0.0854738	0.125518	0.13027	0.0912269	0.118951	0.0998904	0.137426	0.0861098	0.129554	0.0859001	0.0772688	0.125282	0.117739	0.274781	0.14375	0.0680632	0.101802	0.0560697	0.111843	0.0868863	0.100852	0.0754771	0.0945294	0.0973475	0.0773931	0.0631139	0.0844231	0.0920823	0.0993345	0.0868644	0.0962561	0.0660934	0.0510714	0.12653	0.0573139	0.0604303
-0.037165	-0.00812597	-0.0137088	-0.0202582	-0.0263164	-0.0133174	-0.00414831	-0.0173589	-0.00811835	0.0213312	-0.0273192	-0.0434145	-0.0358622	0.00731982	0.0130225	-0.00644813	0.000418586	0.00470394	0.00213262	-0.0137699	-0.00157503	-0.0324187	-0.0125646	0.0136147	-0.0122053	-0.0160042	0.0691126	-0.01628	0.0115568	-0.0423746	-0.00446925	-0.00855851	0.0183161	-0.00912664	-0.0276486	0.111426	-0.00697414	-0.0111112	-0.00349065	0.00930389	-0.0179246	-0.00165053	-0.0165782	-0.0189971	0.00182665	-0.00356089	0.00667587	-0.00414522	-0.000983112
0.0459042	0.0428775	0.0329428	0.0284844	0.0229602	0.0421928	0.0441878	0.0143218	0.0248861	0.0417026	-0.0235729	0.0397321	0.0362773	0.0403308	0.0210244	0.0392712	0.0481589	0.0276	0.0314015	0.0148157	0.0241185	0.0335427	0.069292	0.0270173	0.0281633	0.0629428	0.070825	-0.00484999	-0.0270448	-0.00835166	0.00992187	0.062624	0.0330433	0.019397	0.0279228	-0.0180968	0.0272429	0.0171706	0.0283104	0.0364131	0.0342499	0.0471732	0.0257663	0.0292582	0.024181	0.0322564	0.0177556	0.0318426	0.0300789
0.0307052	0.018683	0.0195998	0.0245653	0.0181816	0.0304533	0.0249301	0.0161912	0.0167737	0.0164805	0.0107252	0.0438323	0.0374352	0.0111234	0.0337819	0.0279855	0.0380177	0.0533945	0.0219206	0.0190305	0.0128859	0.0139145	0.0284213	0.00605556	0.012202	-0.00943431	0.0630996	0.0446423	-0.0126476	-0.0107207	-0.00161638	0.00585539	0.024701	0.0129028	0.0250027	-0.00823088	0.0359462	0.0257463	0.00435468	0.00760486	0.0194236	0.00984517	0.0357364	0.0387723	0.00990435	0.010706	0.0573492	0.00564467	0.0170604
0.00912606	0.00125266	0.0364442	-0.0106431	-0.00294269	0.014681	0.0139112	0.0241599	0.0206738	0.00449056	0.0278592	-0.00362754	-0.0103428	-0.00285248	0.0387562	-3.08712e-05	0.00469116	0.0101654	0.0171686	-0.00853801	0.00251237	0.0155349	-0.00572955	0.0333871	-0.0045491	0.00773565	-0.0401064	0.0123206	0.00513034	0.00650417	0.00259588	-0.0204667	-0.00470228	0.00724317	-0.0089864	0.0180037	0.0167041	0.0169215	0.00834627	0.0146351	0.0146003	0.0203213	0.0121304	0.00828801	0.00259058	0.000973485	0.0295292	-0.000207864	0.0101077
0.00191198	-0.00357045	-0.0322031	-0.0334208	-0.0108014	-0.0322102	-0.0137576	-0.0221785	-0.0145602	-0.0147365	0.0125813	-0.0310916	-0.020302	-0.0182385	-0.0247578	-0.0199617	-0.0149463	-0.0342465	-0.0201337	-0.0194907	-0.0257382	-0.016962	-0.0219846	-0.0124209	-0.0333032	0.0262023	0.10873	-0.0168921	0.00987151	-0.045032	-0.00472416	-0.0318629	-0.0313291	-0.0171597	-0.0242741	-0.0297393	-0.023732	-0.0216983	-0.0295603	-0.00382658	-0.00622699	-0.0134406	-0.0149978	-0.0319385	-0.0137733	-0.0149358	-0.0379084	-0.00594068	-0.0113192
0.0173319	0.0103313	0.00275047	0.023205	0.00960922	0.012467	0.00261504	-0.0023263	-0.00868999	0.0104346	0.00397684	0.00339223	-0.0142869	0.00114404	0.016257	-0.00165596	-0.000211275	-0.0199408	-0.000987466	0.00314727	-0.00338268	-0.00910762	-0.0058978	-0.00464122	-0.000727287	0.0259099	-0.0707348	0.00314295	-0.00578695	-0.00854766	-0.000912338	-0.00132035	-0.00486301	-0.0145455	0.00249259	0.0638606	-0.0151066	-0.0091658	0.0169305	-0.00944456	0.0204059	0.000441839	0.0012261	-0.00660752	0.00145493	-0.00942927	-0.00378294	-0.0102911	-0.00655294
0.0178073	0.026872	-0.00839074	0.00657569	0.0100748	0.0109416	0.0251003	0.00563584	0.0276471	0.0085046	0.00360569	0.00544921	0.0390793	0.0219619	0.0336204	0.0108824	0.0211204	0.0308866	0.0255455	0.02949	0.0262559	0.0223732	0.00523696	0.0360729	0.00917778	-0.00658456	0.0563032	0.027578	-0.0338866	0.0279998	0.0158896	0.0240677	0.0058848	0.0303914	0.0257087	0.0418617	0.0178817	0.021087	0.0179007	0.0228025	0.0334609	0.0155763	0.0116454	0.0289016	0.020247	0.00410139	0.0118892	0.0215779	0.0144654
0.0641806	0.0167778	0.0129746	0.0262938	0.0239802	0.0327335	0.0289141	0.0197604	0.0312337	0.0165263	-0.00510997	0.0261363	0.0041094	0.0313344	0.0442049	0.0249728	0.0236784	-0.00420246	0.0188262	0.0177716	0.0151697	0.0117889	0.0307679	0.0345061	0.00737942	0.0188117	-0.0852538	0.0111558	0.0504926	0.0132062	0.0010902	0.022091	0.0393346	0.0148642	0.0173724	0.00708806	0.016356	0.00789479	0.0154432	0.013563	0.0225217	0.0145696	0.0165907	0.0183697	0.00600003	0.00840496	0.0173514	0.0118365	0.0199348
0.00273563	0.0313241	0.0728236	0.0218668	0.0252458	0.0358967	0.008397	0.0253975	0.0427404	0.0341143	0.0343663	0.0335902	0.0362802	0.0385969	0.0655245	0.0207586	0.0412922	0.053033	0.0210045	0.0388104	0.025262	0.0297158	0.0603709	0.0701543	0.0284986	0.022427	-0.0238186	-0.0139654	0.0968079	0.0179536	0.0066129	0.0454934	0.0405262	0.0387492	0.0195425	0.109099	0.03408	0.0437779	0.0411909	0.0291761	0.0577223	0.0328631	0.0404056	0.108099	0.0196328	0.0158734	0.0606234	0.0236112	0.0275717
-2.18966e-05	0.00357751	-0.0123565	-0.00433702	-0.0122596	0.0195984	-0.00669526	0.0302392	0.0142957	0.0125394	-0.0112051	-0.00200619	0.010561	0.0098147	0.0372506	0.0235044	0.00857763	-0.00258516	0.0010744	0.0115388	0.00533058	0.0082275	0.00700927	-0.0120771	-0.0170379	0.0318253	0.0221338	-0.0172534	-0.0125686	-0.000656951	-0.00539757	-0.0234334	0.0142461	0.0132878	0.0291104	-0.0475252	-0.00395969	0.0212708	0.0324381	0.0434449	0.00133436	0.0216492	0.0154632	0.0087233	-0.00142024	0.00555782	-0.00493473	0.00477428	0.00297343
-0.0221304	-0.00211322	0.0181833	0.00258977	-0.0518948	-0.00800676	0.00419316	0.0150293	-0.00599427	-0.0106598	-0.0198332	-0.0137595	-0.00422295	0.000764194	-0.00829938	-0.0131631	-0.0115559	-0.0108903	0.000956457	-0.00438141	-0.0119561	0.00253358	-0.0201572	0.0115151	-0.00353244	0.0083783	0.0409254	-0.00461215	-0.0203459	-0.0117934	-0.010655	-0.0265399	-0.00811599	-0.0133674	-0.0101251	-0.0387818	-0.00640632	-0.00820634	-0.000660616	0.00444948	-0.00537786	-0.0111606	-0.00809283	-0.0119633	-0.0129448	-0.00818191	-0.0199406	-0.0104787	-0.00292505
-0.0306259	-0.0198354	-0.0472313	-0.0273566	-0.0427576	-0.037032	-0.0192146	-0.0220681	-0.0275054	-0.0215694	-0.0258079	-0.0390101	-0.0405443	-0.024325	-0.0109008	-0.0305396	-0.0190218	-0.035873	-0.0241041	-0.017801	-0.0265771	-0.0346267	-0.0287662	-0.0277281	-0.0279654	-0.0325436	-0.0106817	-0.0211183	0.00433506	-0.0262276	-0.0175872	-0.0283043	-0.0349723	-0.0254069	-0.0366307	-0.0186084	-0.0299697	-0.0276095	-0.0295785	-0.00941801	-0.0370303	-0.0211811	-0.028929	-0.0347955	-0.0134416	-0.0242908	-0.0492205	-0.02606	-0.0281161
-0.0317995	-0.0166321	-0.014197	-0.0281271	-0.0188988	-0.0108995	-0.00756754	-0.0103819	-0.00981241	-0.0120378	0.00401607	-0.00796208	-0.0102768	-0.000735507	-0.00603601	-0.00472745	-0.00979931	-0.0148006	-0.0110559	-0.0145978	-0.0115744	-0.0190576	-0.0114661	-0.00867275	-0.0256645	0.0114608	-0.12055	-0.0328118	-0.0257663	-0.0273042	-0.0159227	-0.0230314	-0.030778	-0.0158257	-0.0142035	-0.0381767	-0.0130038	-0.00650168	-0.00182857	-0.00681679	-0.00835013	-0.00431482	-0.00860351	-0.0139683	-0.0149375	-0.0208506	-0.0150516	-0.0177076	-0.0101809
0.0035332	0.00850398	-0.0070381	-0.000647958	0.0316432	0.00457446	0.00549443	0.00307286	-0.00705448	-0.0061115	-0.00910267	-0.00712624	0.0164826	0.0168971	-0.00294439	0.0122023	0.0105087	0.00811556	0.0295058	0.00885018	0.0039813	0.00569075	0.0142432	0.0311999	0.00986628	0.0271318	0.00386643	-0.00224204	0.0543256	0.00542946	-0.00310427	-0.0114772	0.0248115	-0.00196996	0.0226717	0.00695996	0.00828017	-0.00794785	0.0118079	0.0257776	0.00045845	-0.000724969	0.00398282	0.0132758	0.00352096	0.00188421	0.00164707	-0.00272203	0.000882096
-0.0170961	-0.0156905	-0.0119378	-0.018622	-0.0348939	-0.00849435	-0.011937	-0.0164705	-0.0231963	-0.00463639	-0.0297563	-0.0168854	-0.0308673	-0.0103017	-0.0112366	-0.000760288	-0.0183077	-0.0356571	-0.0151138	-0.00812653	-0.0185055	-0.00854488	-0.0232082	-0.0119628	-0.0150575	-0.00261967	0.036342	-0.0140076	0.00500748	-0.0216935	-0.0284995	-0.00909947	-0.0121812	-0.0163657	-0.01922	-0.0345395	-0.0153773	-0.0183599	-0.0117593	-0.00664159	-0.0196977	-0.0153416	-0.0143987	-0.0304804	-0.0110311	-0.0169902	-0.0254739	-0.0176794	-0.0161831
-0.0160624	-0.0199436	-0.0246887	-0.0126638	0.0102586	-0.0187709	-0.021169	-0.00594929	-0.0257374	-0.0123163	-0.0180629	-0.0245699	-0.0247372	-0.0155712	-0.0127098	-0.0195083	-0.0179689	-0.0217842	-0.00915181	-0.0245873	-0.0153168	-0.0202796	-0.0150258	-0.0283839	-0.0246907	-0.00328146	-0.0782771	-0.0316313	-0.0110794	-0.0268366	-0.0444773	-0.0352214	-0.0495964	-0.0223486	-0.0130447	-0.0498411	-0.0218472	-0.0336518	-0.0230046	-0.0203924	-0.0178803	-0.0146339	-0.0202117	-0.022687	-0.0198951	-0.020281	-0.025254	-0.0208744	-0.0213893
-0.000795065	0.0151611	-0.0140812	0.00609319	0.00836151	-0.0122631	6.34959e-05	-0.000750835	0.0132868	-0.00330265	0.00955158	0.0170286	0.0081428	0.0314691	0.0165098	0.00640899	-0.00496132	-0.00421619	0.00215031	0.000604394	0.00731364	0.00823952	-0.00348462	0.0134441	-0.00829912	-0.000284552	-0.03073	-0.000578407	0.0470892	0.0103101	0.00328446	0.00589617	-0.00870753	-0.0069009	0.0121939	-0.00766738	0.00512937	0.010985	0.00578082	0.00947438	0.00188722	-0.00802991	0.00184663	0.0028541	-0.0121013	-0.0110775	0.00706861	-0.00898361	-0.00143548
-0.0226336	-0.0148252	-0.00741555	-0.0100242	-0.0196695	-0.0147094	-0.0154763	-0.0172912	-0.0178132	-0.0287847	-0.017974	-0.0259073	-0.0158788	-0.00303904	-0.00797199	-0.0210714	-0.0186087	-0.0207011	0.00638197	-0.00542391	-0.0244109	-0.00781813	-0.016354	-0.0276672	-0.0211547	-0.0216145	0.0550284	-0.0158123	-0.0101347	-0.0238286	-0.0318263	-0.00185616	-0.0125913	-0.0233092	-0.0219659	-0.005184	-0.0189284	-0.0059076	-0.0150482	-0.010936	-0.020422	-0.0108916	-0.0188669	-0.00382223	-0.0357582	-0.0281122	-0.019231	-0.0332927	-0.0240283
-0.020914	-0.0310401	-0.0416135	-0.0534978	-0.0215001	-0.0118936	-0.0382375	-0.0124877	-0.0279194	-0.0290016	-0.0225529	-0.0374585	-0.0347936	-0.0324812	-0.034598	-0.0443251	-0.0267436	-0.0344922	-0.0401648	-0.0275762	-0.0358483	-0.0164183	-0.036081	-0.0262793	-0.0299538	-0.0216392	-0.0609896	-0.0456623	-0.0770769	-0.0688063	-0.0151136	-0.0492634	-0.0368239	-0.0385226	-0.0357017	-0.0490359	-0.0324419	-0.0291075	-0.0247964	-0.0410751	-0.0324927	-0.0343519	-0.0257578	-0.0236117	-0.0348615	-0.0273526	-0.059476	-0.0279386	-0.0260801
0.0165896	-0.0255064	-0.0152045	-0.00238451	0.000906069	-0.0242833	-0.00586147	-0.0150221	-0.0101875	-0.0242948	-0.00614056	-0.0235128	-0.00229546	-0.0265751	-0.0245919	-0.0117297	-0.0176124	-0.0249399	-0.0226123	-0.0175315	-0.0199794	-0.0155169	-0.0123904	-0.00807772	-0.0465645	-0.0218895	-0.0933107	-0.016663	-0.0343924	-0.037731	-0.0170544	-0.00639946	-0.0158951	-0.0216896	-0.0263198	-0.0781956	-0.0205622	-0.0338854	-0.0221754	0.00615688	-0.0194105	-0.0163367	-0.0186409	-0.0190024	-0.0147151	-0.0127123	-0.0377596	-0.0149898	-0.0175742
-0.00281084	0.0147399	0.049612	0.0286562	0.0186135	0.0137602	0.0253773	0.0298572	0.0143276	0.0160704	0.00712157	0.0359702	0.0360288	0.0301158	0.0256742	0.0142054	0.0240631	0.0109376	0.0576336	-0.00119968	0.0255525	0.0163793	0.0299192	0.0443736	0.0506069	-0.00342703	0.124972	0.0277011	0.0349813	0.0566865	0.0207116	0.0230151	0.0289999	0.0319409	0.031234	-0.00886608	0.0184623	0.0312471	0.0363139	0.0224698	0.0406753	0.0148334	0.0212521	0.0316811	0.0116969	0.0161913	0.0217626	0.014522	0.0169791
-0.00363757	0.0132222	0.0233817	0.00352975	0.0395176	0.0208363	0.0158042	0.0265198	0.0136539	0.0180347	0.0121691	0.0176253	0.0187517	0.0137059	0.0231533	0.0250637	0.00613151	0.00769234	0.0171543	0.0250084	0.0141475	0.0163076	0.00928636	0.00018565	0.0345575	-0.0168304	-0.0319382	-0.00624374	0.0169225	0.0190819	-8.44368e-05	0.0233718	-0.00230476	0.0248791	0.000602965	0.0366352	0.00787531	0.00602621	0.0218807	0.0150649	0.0211204	0.00850928	0.00937579	0.0272824	0.0158019	0.00648365	0.0208935	0.00590012	0.00744047
-0.0360243	-0.0121796	-0.0357374	-0.0280447	-0.0157846	-0.0183595	0.0172116	-0.0113984	-0.0285771	-0.0151144	-0.0468658	-0.0269897	-0.0154404	-0.00610586	-0.00396996	-0.024588	-0.0234834	-0.0194628	-0.0159963	-0.0174013	-0.0272203	-0.00881574	-0.0326206	-0.0135485	-0.0229608	-0.0141937	0.0282284	-0.0123397	0.00182424	-0.0253441	-0.0345274	-0.0355666	-0.0295402	-0.0228183	-0.0222502	-0.0510854	-0.0297916	-0.0259385	-0.0248807	-0.0188574	-0.0224369	-0.0243802	-0.0185812	-0.0180336	-0.0346178	-0.0182761	-0.06053	-0.0300442	-0.017301
-0.0291732	-0.0228473	-0.0133513	-0.0139352	-0.0131283	-0.0284788	-0.017357	-0.00701844	-0.0255187	-0.0274201	-0.0346039	-0.0228147	-0.0261196	-0.00356631	-0.0128722	-0.0274135	-0.0211403	-0.0173323	-0.00194536	-0.0333986	-0.0173617	-0.028555	-0.017341	-0.0145906	-0.00300264	0.0146296	-0.0438656	-0.00945649	-0.0248057	-0.0180337	-0.0181371	-0.0335892	-0.0185549	-0.026954	-0.0342747	-0.0827451	-0.0245597	-0.00962397	0.00197004	-0.0033924	-0.0145137	-0.0150507	-0.0216468	-0.0371637	-0.0349217	-0.028781	-0.0169941	-0.0256729	-0.023521
-0.0512638	-0.0376525	-0.0446148	-0.0516198	-0.0315798	-0.0542601	-0.0523222	-0.0354731	-0.0423623	-0.0301579	-0.0442037	-0.0729106	-0.0751027	-0.0459157	-0.0389049	-0.0316437	-0.0431715	-0.0468103	-0.036622	-0.0453026	-0.0388146	-0.0575338	-0.0466622	-0.060137	-0.0225422	-0.0643767	-0.052042	-0.0584168	-0.0701764	-0.0578191	-0.00771653	-0.0431797	-0.0493483	-0.0384549	-0.0659111	-0.0779539	-0.0469618	-0.063095	-0.032744	-0.038529	-0.0460885	-0.0394254	-0.0400324	-0.034982	-0.0497647	-0.0415496	-0.0830338	-0.0486045	-0.0471306
-0.0298554	-0.0401854	-0.0383539	-0.0383517	-0.0262235	-0.0628906	-0.0323059	-0.0333788	-0.0566848	-0.0255588	-0.0401409	-0.0778026	-0.0701797	-0.0492813	-0.0578708	-0.0560153	-0.0521744	-0.0501116	-0.0494226	-0.0355885	-0.0500805	-0.0566848	-0.0529509	-0.0450895	-0.0504947	-0.0960996	0.0281056	-0.0212019	-0.0775753	-0.0605453	-0.0231655	-0.0449499	-0.0231775	-0.0544185	-0.0598515	-0.00241083	-0.0743623	-0.0647127	-0.0570292	-0.0198477	-0.0369383	-0.0401912	-0.0348488	-0.0609746	-0.0431923	-0.0477091	-0.0573412	-0.0468112	-0.0473277
0.0377065	0.0291217	0.017494	0.0303478	0.0687066	0.0305425	0.0252581	0.0377226	0.0432268	0.0182608	0.0439327	0.0845258	0.0946187	0.0527883	0.0529882	0.0717602	0.0471978	0.0445333	0.0767606	0.0637969	0.0454167	0.0389817	0.0528987	0.0663085	0.0351434	-0.0505201	0.112791	0.0368505	0.0938578	0.063145	0.0245659	0.0327976	0.030391	0.0437307	0.0660156	0.0399387	0.0601438	0.0417694	0.0509544	0.0490034	0.0434446	0.0356083	0.0368969	0.0551587	0.0447704	0.0297991	0.0527113	0.0311029	0.0326116
0.0137405	0.0110357	-0.0150149	-0.00206983	-0.00622263	0.0139531	0.012775	0.0150538	0.00526382	0.0148539	0.0134944	0.0179915	0.0106052	0.0205803	0.029145	0.0208272	0.0111161	-0.00331167	0.0299748	-0.000822022	0.0196214	0.0399541	0.0238683	0.0245974	0.0117918	0.0316514	0.107965	0.0541336	0.0574098	0.0438616	0.0179391	0.0267935	0.0276982	0.00711618	-0.0140505	-0.00791406	0.00514601	0.0158822	0.0139545	0.000110659	0.0137238	0.0149633	0.00429004	-0.0221827	0.0167712	0.00740849	0.0139582	0.0107094	0.0149435
-0.0269458	-0.0259984	-0.0439116	-0.054615	-0.0374499	-0.0408695	-0.0213391	-0.0305538	-0.0398726	-0.0236353	-0.0324563	-0.0380297	-0.0583491	-0.0278909	-0.00922022	-0.0372623	-0.0274171	-0.0371817	-0.0348293	-0.0219769	-0.039004	-0.0342322	-0.0356876	-0.038704	-0.0197944	-0.0186894	0.00012041	-0.0255153	-0.062667	-0.0468691	-0.02427	-0.0407773	-0.0532874	-0.0284058	-0.0539338	-0.103216	-0.0409467	-0.0246519	-0.0274303	-0.0237778	-0.0286106	-0.0232881	-0.035999	-0.0169277	-0.0318316	-0.0384081	-0.0556304	-0.0366888	-0.0332818
0.0241865	0.0212164	0.0432255	0.0165089	0.0364632	0.0536467	0.0415188	0.0177325	0.0404343	0.0353672	0.026518	0.0622415	0.0271888	0.0274698	0.0106008	0.0160019	0.0272869	0.0164334	0.0339934	0.0188129	0.0258956	0.0475242	0.0431782	0.0512834	0.000990854	0.0315128	-0.0575825	0.0328564	0.0666486	0.0392187	0.0278767	0.0319685	0.0571787	0.0291638	0.0499392	0.172826	0.0380648	0.026095	0.03013	0.0306958	0.0311132	0.00959037	0.0262147	0.0395569	0.0114148	0.00528812	0.0228581	0.012534	0.0166682
-0.0361505	-0.0277983	-0.0516977	-0.0507945	-0.0346256	-0.0412245	-0.0351972	-0.0306631	-0.0361137	-0.017998	-0.035741	-0.0547209	-0.0638416	-0.0280097	-0.0112728	-0.0219579	-0.0214482	-0.0465187	-0.0193442	-0.0245744	-0.0328431	-0.0441654	-0.0204977	-0.0311483	-0.0508931	-0.00583699	0.0577103	-0.00992878	0.00854818	-0.0519395	-0.026727	-0.045774	-0.00285926	-0.0312486	-0.0579412	-0.0553039	-0.0324927	-0.0202092	-0.0148187	-0.00614401	-0.0372177	-0.0163789	-0.0353407	-0.0256205	-0.0328985	-0.0174596	-0.0274469	-0.0343035	-0.0330367
-0.0492576	-0.0329977	-0.033573	-0.0371105	-0.0298964	-0.0462515	-0.00978614	-0.03254	-0.0458945	-0.0372006	-0.0230352	-0.041716	-0.0441922	-0.016104	-0.0296867	-0.042277	-0.0365173	-0.0407759	-0.0193125	-0.027679	-0.0290165	-0.0388806	-0.0370475	-0.023076	-0.0697125	-0.00921343	-0.0641276	-0.0559089	0.0145126	-0.0436555	-0.0294582	-0.00918371	-0.0268949	-0.042736	-0.038412	-0.0712722	-0.0284186	-0.039434	-0.0253839	-0.0355519	-0.0337331	-0.0269267	-0.0361568	-0.0386033	-0.0492697	-0.0314082	-0.0782744	-0.0367455	-0.0362279
-0.0377982	-0.0423205	-0.0565554	-0.0459981	-0.0526567	-0.0458136	-0.0583475	-0.0395705	-0.0518347	-0.0402751	-0.0396978	-0.0347054	-0.0327224	-0.0315563	-0.0427094	-0.0587273	-0.04806	-0.0398125	-0.0614042	-0.0245857	-0.0510321	-0.0498983	-0.0505869	-0.0529526	-0.051448	-0.0438261	-0.107718	-0.0673418	-0.0565618	-0.0459012	-0.044324	-0.0582365	-0.0249735	-0.0542899	-0.0512972	-0.0442904	-0.060877	-0.0361021	-0.0593659	-0.0668892	-0.052838	-0.0533355	-0.045092	-0.0384924	-0.0488463	-0.0409408	-0.0485841	-0.0484902	-0.0380483
0.0159352	-0.00183333	0.00241035	-0.0019263	0.0204446	0.0151151	0.00599449	0.00312245	0.00510026	-0.0053618	-0.0294366	-0.0137027	0.0160086	0.00362158	0.00931702	-0.0100857	-0.0131559	-0.0123358	0.00668951	-0.00447249	-0.000341437	-0.00856458	-0.000314386	0.0203582	0.0564547	-0.00283799	-0.0176771	-0.00345899	0.0199268	0.00833367	-0.00158701	-0.00886423	-0.029795	0.000936	-0.00863645	-0.0435161	-0.0108731	-0.0139856	-0.0148243	0.0213272	0.0121002	-0.00773123	-0.0100546	-0.0207444	0.00860612	0.00486585	-0.00123374	-0.00075048	-0.0100557
-0.0491193	-0.0585324	-0.0627959	-0.0315083	-0.0524012	-0.0586056	-0.0475191	-0.0618729	-0.0706591	-0.0560028	-0.088922	-0.098453	-0.101782	-0.0678367	-0.0590295	-0.0756925	-0.062535	-0.0799684	-0.0644328	-0.0619642	-0.0840278	-0.0769781	-0.0664907	-0.0716782	-0.06363	-0.0859589	-0.175076	-0.0787831	-0.0748221	-0.0778544	-0.0471276	-0.067673	-0.0687084	-0.0718151	-0.0998466	-0.0630898	-0.0854599	-0.0741431	-0.0566495	-0.0501743	-0.0724956	-0.0572759	-0.0501963	-0.0921637	-0.060716	-0.0443791	-0.0489793	-0.0431413	-0.0500078
-0.0108208	0.0353319	0.0404341	0.0119061	0.0120275	0.0337625	0.0210121	0.0466019	0.0281107	0.0232808	0.0570803	0.0951893	0.0598848	0.0403695	0.0155592	0.0434707	0.0372923	0.0912317	0.0459958	0.0287244	0.0544697	0.0568313	0.0356601	0.0484678	0.0649798	0.0444103	-0.0251563	0.0468685	0.0402966	0.0796782	0.0535268	0.0607293	0.0372616	0.0534162	0.0522402	0.0442397	0.0646147	0.0271665	0.028448	0.0244454	0.0486548	0.017386	0.0311156	0.0691007	0.0581452	0.0294818	0.0592658	0.0381307	0.0169111
-0.0341274	-0.012873	-0.0612752	-0.0318692	-0.0137199	-0.042565	-0.0132104	-0.023008	-0.019791	-0.00771824	-0.0159679	-0.0401794	-0.0431065	-0.027538	0.0175183	0.0130306	-0.0167416	-0.0148678	-0.019565	-0.0152335	-0.0166562	-0.0307385	-0.00959964	-0.0287108	0.0108529	-0.0198512	0.001078	-0.0312747	0.00789877	-0.00485935	-0.00387558	-0.015758	-0.0205212	-0.0118614	-0.0452215	-0.0690831	-0.0253942	-0.0105826	-0.0053555	-0.0159106	-0.00904351	-0.0213413	-0.0183415	-0.0368381	-0.013675	-0.00906272	0.00233858	-0.0109242	-0.0136857
-0.0170128	-0.0191352	-0.0336948	-0.0259915	-0.0191286	-0.0163288	-0.00827546	-0.0283791	-0.0347071	-0.0288064	-0.00432731	-0.0305626	-0.0576994	-0.0272428	-0.0389378	-0.0319385	-0.0283826	-0.0425518	-0.0247372	-0.0313049	-0.024658	-0.0324875	-0.020259	-0.0406435	-0.020493	-0.026929	0.126996	-0.020916	0.0270808	-0.0335153	-0.0160546	-0.0314921	-0.0228309	-0.0323874	-0.055374	-0.0545992	-0.0354963	-0.0284366	-0.031986	-0.026789	-0.032427	-0.0218136	-0.0246638	-0.0473986	-0.0125507	-0.020177	-0.0197422	-0.0227879	-0.0304043
0.0977741	0.0752205	0.10786	0.0960348	0.0969607	0.0722421	0.0535347	0.0600808	0.104646	0.0660794	0.0960121	0.147329	0.16614	0.0946061	0.0669138	0.0746263	0.07937	0.10562	0.0956988	0.0823349	0.0899245	0.105219	0.0889199	0.103489	0.0700675	0.0495978	-0.00266721	0.0690691	0.19682	0.139032	0.103424	0.110556	0.0850791	0.0779678	0.0876026	0.0683842	0.0815462	0.0572381	0.0747098	0.0649378	0.0929787	0.0802037	0.0739439	0.0836743	0.0953829	0.0635644	0.0984658	0.0703049	0.0617911
0.052945	0.0172121	0.0095866	0.00947721	0.00728682	0.0113873	0.00565367	0.00888223	0.0191574	0.00951105	0.0104577	0.0452163	0.0257463	0.0201056	0.0400547	0.0247397	0.00940792	-0.00639374	0.0171523	0.0226548	0.0265252	0.0252065	-0.000496941	0.0132308	0.00296506	-0.0179264	-0.045334	0.0167702	0.057912	0.0656505	0.013314	0.0121067	-0.00109526	0.0410649	0.00320433	0.0202414	0.0063607	0.0283852	0.0222823	0.0321465	0.0291591	0.0246064	0.0165039	0.0133483	0.016274	0.0308745	-0.0110265	0.0155523	0.0327232
-0.0171168	0.00520545	-0.0300269	-0.0214078	0.000855734	-0.0257033	-0.0358443	-0.0174116	-0.016387	-0.0105396	-0.0123643	-0.00851998	-0.00305543	-0.00656455	-0.00524555	-0.0478382	-0.0172484	-0.021951	-0.00270149	-0.0141175	-0.0166361	-0.030972	-0.0351738	-0.0339457	-0.0175102	0.00590608	0.182722	0.0399241	0.012287	-0.00595228	-0.0211748	-0.00636694	-0.00495354	-0.0135475	-0.0230655	0.0160638	-0.0179804	-0.00447761	0.00280209	-0.0157494	-0.00785267	-0.00452158	-0.0155176	-0.0178926	-0.00869186	-0.00756154	-0.0399701	-0.011369	-0.00225526
0.0536178	0.0221604	0.00859407	0.0111571	0.029697	-0.0132406	0.00341271	0.00890191	0.0212196	-0.00679327	0.0365482	0.0300872	0.0591729	0.0298621	0.0071697	-0.00256086	0.01369	0.00735074	0.019834	0.00564251	0.00852772	0.0441967	0.0270627	0.0154569	0.0194508	0.0189407	0.046217	0.0237108	0.106793	0.0429026	0.0154281	-0.00200071	0.00459332	0.0121137	0.00248518	-0.0204028	0.018699	-0.00364459	0.0285413	0.0211095	0.0234302	0.0251203	0.00814621	0.0149213	0.0150436	0.0245053	-0.0152405	0.00775205	0.0126995
0.0427977	0.0352734	-0.0124243	-0.00221836	0.0193252	-0.00670664	0.0126651	0.0176508	0.0116139	-0.0100824	0.0254926	0.0221255	0.032184	0.0131691	0.00858805	-0.0166632	0.00745015	-0.00420919	-7.01787e-05	0.0163166	0.0143869	-0.0054081	0.0183551	0.0274099	0.0224286	-0.0125602	0.0565194	0.0370544	0.0375662	0.0379038	0.02461	0.0466744	0.0275023	0.0115169	0.00787554	-0.0442491	0.016409	0.00796746	-0.00924797	0.00668955	-0.000794773	0.0061265	0.0143628	-0.00451036	0.0135685	0.0278976	-0.00877458	0.018498	0.00920229
-0.0314095	-0.0144662	-0.0203431	-0.0468197	-0.0280748	-0.0282085	-0.00458323	-0.00967049	-0.0268794	-0.0110785	-0.0225544	-0.00492725	-0.0262198	-0.0109893	-0.0209685	-0.0160792	-0.00933377	-0.0180413	0.00579315	-0.010621	-0.0140382	-0.0077849	-0.0389053	-0.0217128	-0.0207174	-0.0143194	-0.0453002	-0.00679679	0.0213608	-0.0237558	-0.00790046	-0.0438061	-0.0317228	-0.0252953	-0.0375783	0.0513146	-0.0184008	-0.0335015	-0.0342399	-0.0228274	-0.0315539	-0.00180136	-0.0177968	-0.0137532	-0.00603889	-0.0158551	-0.0163663	-0.0139874	-0.0213484
0.00014967	-0.0351	-0.0246095	-0.0630628	-0.0100818	-0.0519687	-0.00616868	-0.0421385	-0.0419706	-0.0512703	-0.0355223	-0.0432065	-0.0310348	-0.0531886	-0.048252	-0.056795	-0.0439505	-0.0254998	-0.0364414	-0.0391966	-0.039949	-0.04803	-0.0466602	-0.0290288	-0.019969	-0.0393886	-0.0843204	-0.0677769	0.00891382	-0.0403045	-0.0249009	-0.0196298	-0.00564858	-0.0304482	-0.043481	-0.0680049	-0.040141	-0.0420212	-0.0372259	-0.0304494	-0.0414368	-0.0276324	-0.0457051	-0.0514467	-0.0385329	-0.0336852	-0.0728005	-0.0388288	-0.0326284
-0.0295289	-0.00936314	-0.0150053	0.00567634	0.00700706	-0.0172938	-0.0251853	-0.00257462	-0.0232044	-0.020609	-0.0401792	-0.0149157	0.00527326	-0.0142698	-0.0146785	-0.0258348	-0.0144094	-0.00684496	-0.0140849	-0.0209861	-0.0120094	-0.0372069	-0.0241025	-0.0214224	-0.0113539	-0.01972	-0.0208291	-0.0123436	0.0273228	-0.00415661	-0.0111134	-0.00746599	-0.0227229	-0.0111687	-0.049361	-0.000693691	-0.026567	-0.0100717	-0.0114246	-0.0245156	-0.0241202	-0.0223957	-0.0268848	-0.0305828	-0.0159833	-0.0154294	-0.0275692	-0.0160369	-0.021582
-0.030112	-0.0324053	-0.0595356	-0.0338811	-0.0552374	-0.0742867	-0.040737	-0.0628332	-0.0723455	-0.0721968	-0.0427273	-0.0852331	-0.0592631	-0.0468843	-0.0651344	-0.0600608	-0.0675717	-0.0519725	-0.0520684	-0.0581271	-0.0584656	-0.0373334	-0.0585293	-0.0593383	-0.0521424	-0.0926235	-0.0896294	-0.0800566	-0.0541331	-0.0693239	-0.0230365	-0.0444603	-0.0624385	-0.0604037	-0.0820398	-0.0692169	-0.0728358	-0.0646706	-0.0628214	-0.0327863	-0.0587206	-0.0595649	-0.0616479	-0.0643261	-0.0433773	-0.0412167	-0.0663687	-0.0469303	-0.060991
-0.0104446	-0.021569	-0.0169361	-0.0159846	0.0113783	-0.0316868	-0.0146415	0.0127177	-0.0155576	-0.0113018	-0.0064287	0.000564602	0.00269361	-0.00851137	0.0193137	-0.0233654	-0.0232412	-0.0338375	-0.000765359	0.0011501	-0.00959975	-0.00671221	-0.00797465	-0.0211956	-0.00451739	0.0474868	0.0507719	0.0113633	0.0211831	0.0223387	-0.00105459	-0.0180529	-0.00307152	-0.0251041	-0.0213755	-0.0500195	-0.026602	0.00607126	-0.0173855	0.00412547	-0.0156732	-0.00183875	-0.0135394	-0.0197897	-0.00926245	-0.00909677	-0.031654	-0.00144861	-0.0107023
0.0487877	0.0056979	-0.004417	-0.0283177	-0.0104932	-0.00990211	-0.00716787	-0.00874151	-0.00863003	-0.0191288	-0.00824994	-0.0343455	-0.01208	-0.0142541	-0.0326816	-0.0126658	-0.0272218	-0.0165192	-0.00872748	-0.0153308	-0.0123861	-0.031233	-0.0144436	-0.00348791	0.000522218	-0.0448292	0.0515569	0.0038358	-0.00310308	-0.0174782	-0.0167135	-0.00399063	0.00704482	-0.0159452	-0.00554299	0.00104313	-0.0266507	-0.0120319	-0.0233649	-0.0269242	-0.0235861	-0.0185427	-0.0244508	-0.0209625	-0.0273587	-0.0106805	-0.0479934	-0.018805	-0.0167068
0.0149815	0.0329029	0.0336648	-0.000561463	0.024151	0.0482195	0.0307346	0.0286705	0.0329706	0.0291136	0.0186201	0.0535699	0.0444248	0.0452281	0.00141265	0.0240336	0.0330156	0.0266463	0.037016	0.0141258	0.0420029	0.0445789	0.0319489	0.0308872	-0.0501819	0.0380912	-0.104261	0.0120429	0.0475037	0.0569833	0.0264386	0.0696159	0.0185214	0.024954	0.0450279	0.0377608	0.0556914	0.0219698	0.0229085	0.0455017	0.0227707	0.028151	0.0397084	0.0263471	0.0384919	0.0229381	0.0830735	0.0237325	0.0310152
0.0636034	0.0578524	0.106192	0.129213	0.0905524	0.125521	0.0959845	0.0515077	0.0988761	0.136121	0.109781	0.0604137	0.0466853	0.0528142	0.102825	0.145479	0.120471	0.126817	0.0487127	0.059543	0.0705126	0.0987541	0.133847	0.121821	0.102749	0.0713894	0.0845828	0.0677444	0.0637577	0.0532912	0.108448	0.0762711	0.0971963	0.0862642	0.099473	0.126396	0.113173	0.0613038	0.0696259	0.094326	0.0747286	0.0885028	0.12286	0.0922561	0.114925	0.0615074	0.263341	0.0803998	0.0608791
0.0658969	0.0562569	0.0676279	0.077221	0.0605558	0.0515215	0.0496174	0.0478735	0.0674603	0.0750268	0.0608215	0.0395385	0.0320334	0.0521703	0.0433738	0.066338	0.0682394	0.0756455	0.051528	0.0515878	0.0615241	0.0783023	0.0498836	0.140799	0.0397256	0.0269515	0.0132381	0.0542786	0.0882618	0.0344275	0.0410506	0.0795382	0.0402317	0.0811488	0.0928355	0.0735166	0.0804903	0.052701	0.0392551	0.0377456	0.0262092	0.0520746	0.0777344	0.0664946	0.0612435	0.0499958	0.05365	0.0659663	0.0625853
-0.00972687	0.0142092	0.0100878	0.0043076	0.0106762	0.0136508	0.0366444	0.0113372	0.00867768	0.00148717	0.0529657	0.00701016	0.0110562	0.00507307	0.0385609	-0.0053802	0.0353143	0.0256096	0.0336059	0.013302	0.00595433	0.0183731	0.00158976	-0.0114033	0.0159378	-0.0226424	-0.0612645	0.0295615	-0.0345176	0.0262657	0.0082	0.0337545	0.0204954	0.0255017	0.0065309	-0.0901461	0.00920274	0.0080684	0.0159329	-0.00456873	0.0177949	0.0254115	0.0149488	0.0120364	0.00519522	0.0118247	-0.000612134	0.0170842	0.0230756
0.106196	0.0571596	0.114505	0.075115	0.0861358	0.122097	0.0706801	0.0692812	0.114224	0.0871074	0.122531	0.104551	0.0988642	0.0666193	0.0630839	0.0839986	0.0962217	0.0948319	0.0786536	0.062352	0.075663	0.0855582	0.096454	0.094642	0.0407754	0.0914094	0.0359976	0.0683058	0.0149033	0.0515126	0.0552949	0.101263	0.0566572	0.0949174	0.111368	0.0849894	0.121604	0.113815	0.0810428	0.103537	0.0936518	0.0872158	0.0915698	0.115879	0.0624151	0.0542857	0.144457	0.0671614	0.0772174
-0.00484556	0.0369718	0.0257019	0.0478861	0.00597799	0.0442045	0.0458247	0.0492245	0.0422022	0.0344337	0.0274502	0.0386696	0.0556674	0.0523638	0.0919215	0.0717993	0.0498584	0.0638408	0.0437298	0.0524242	0.0350469	0.0458769	0.035413	0.0158557	0.0175876	0.00682927	0.13351	0.0291564	0.0618284	0.0112789	0.0172468	0.0575302	0.0485313	0.0469919	0.0747586	-0.0186487	0.051097	0.0575351	0.0175151	0.0274625	0.0292085	0.04308	0.044239	0.0476693	0.0345695	0.0428877	0.0412688	0.0334737	0.0364614
0.00563162	0.0218491	0.0232788	0.0174476	0.0129461	-0.00601822	0.0308963	0.00629596	0.016139	-0.000781019	-0.00542142	0.0104178	0.0275757	0.0169682	0.0111521	0.000866414	0.0105227	0.0214644	-0.0091487	0.0109612	0.00726251	0.00490306	0.00994178	0.0270876	0.0281751	0.0693752	0.0515927	0.0709886	0.0136028	0.0142041	0.00608596	0.00387151	0.0104195	0.0125214	0.0339023	0.0104261	0.0165055	-0.000935233	0.0160111	-0.00505523	0.000316536	0.0182598	0.00305742	0.0272207	-0.00461418	0.0169606	0.00723848	0.00295195	0.0147341
-0.003093	0.0226933	0.0366688	0.0212479	0.00997872	0.032063	0.0408661	0.0350435	0.0152424	-0.000905348	0.0422297	0.061064	0.0632187	0.027809	0.00934984	-0.00814959	0.0115066	0.0301085	0.0199193	0.00844389	0.0298737	0.0340528	0.00221208	0.0247292	0.0351143	0.0877644	0.117155	0.0151345	-0.0172969	0.0333698	0.00509885	0.0248677	0.0380422	0.0419183	0.000852105	0.105213	0.0141496	0.0312405	0.0305798	0.0268743	0.0195461	0.018472	0.0197798	0.0560578	-0.00612064	0.0170031	0.0365248	0.0118859	0.0229305
0.00295963	-0.00148527	-0.0181032	-0.0116059	-0.0271996	-0.00386582	0.019658	0.0126039	-0.00372578	-0.00842054	0.0395848	0.029784	-0.0245244	0.00342475	-0.00902995	0.000248468	-0.0085392	-0.00705133	-0.00962884	-0.0193517	-0.000505747	-0.00740958	-0.0131962	-0.00523725	0.00413369	-0.00479871	-0.0846184	-0.0260831	-0.0465367	-0.0114102	-0.0181293	-0.000908056	-0.0313425	0.00738542	0.00608502	0.0218446	0.00952363	0.00738046	-0.00254338	0.00523019	-0.00256766	0.0113556	-0.00724853	-0.0143853	-0.0140068	-0.00963196	0.00505144	-0.0157503	0.0054931
0.0288092	0.0195641	0.0523948	0.0685837	0.0463812	0.0317693	0.0431986	0.0493959	0.0263021	0.0479867	0.0387309	0.0325944	0.0308529	0.0295601	0.0520315	0.0372908	0.0355929	0.0388786	0.0326929	0.0327049	0.0159905	0.0345338	0.0388511	0.0311774	0.027741	0.017694	-0.00496355	0.0108896	-0.011723	-0.017542	0.0151805	0.0610385	0.0512895	0.024197	0.0428384	0.0771486	0.0637334	0.0548155	0.0329751	0.0216236	0.0468335	0.0292068	0.0292168	0.0949921	0.0193805	0.0182069	0.0377061	0.0204494	0.0208381
0.0656751	0.0180702	0.0464355	-0.0081199	0.00908261	0.0467546	0.00552496	0.0429353	0.0445665	0.0454706	0.0260919	0.00361447	0.0146893	0.0202431	0.0485843	0.0362076	0.0400654	0.106306	0.0211362	0.0250956	0.0279384	0.0241567	0.0317259	0.0320568	0.0144454	0.0139719	0.0499014	-0.00666585	0.0230942	0.00354734	-0.00819282	0.0441581	0.0698227	0.0346067	0.0335071	0.0177354	0.0425924	0.0321138	0.0347179	0.021869	0.0229479	0.0557261	0.0622662	0.0651486	0.0145933	0.0117325	0.0763762	0.0189797	0.0235893
0.00857601	0.0255647	0.0306914	0.00419218	0.00492229	0.0314922	0.00868855	0.0246277	0.0381739	0.0542832	-0.00075826	0.0372337	0.0323337	0.022202	0.0350083	0.0628948	0.0563912	0.0451837	0.031413	0.017644	0.0367031	0.0352576	0.0558387	0.0159075	0.00251628	0.0180894	0.00272832	0.0323799	0.0056009	0.0138129	-0.00704049	0.00245849	0.0285168	0.0306165	0.0614662	0.0574922	0.0607085	0.011721	0.0120403	0.0145681	0.00948589	0.0353114	0.0453065	0.00519305	0.0244622	0.0155305	0.0454877	0.0146484	0.0258899
0.0240701	0.00572814	0.0243133	-0.00770433	0.00757721	-0.0210611	0.0165285	0.00630254	-0.00120783	0.00450016	0.00852055	-0.000680767	0.00395092	-0.0043701	0.0547088	-0.0111067	-0.00662994	-0.00829094	0.00237628	-0.00370066	0.000112229	0.00516653	-0.0131387	0.014764	-0.0164302	-0.00349758	0.0264797	0.0199309	0.091595	0.0015738	-0.00390675	-0.00983906	-0.00955381	-0.00134335	0.00781275	-0.0240605	-0.00647197	-0.00155363	-0.00157065	-0.00183077	0.00896866	0.00139794	0.00289496	-0.0023939	-0.0013932	-0.0100251	-0.00880238	-0.00273627	0.00132313
-0.0205408	-0.0125519	-0.0135942	-0.022332	0.00441358	-0.0194844	-0.00568021	-0.00868688	-0.0207756	-0.0114946	-0.024391	-0.0381649	-0.0328129	-0.0147389	-0.00855409	-0.010019	-0.0166989	-0.0246131	-0.0201408	-0.0249943	-0.0163065	-0.0106681	-0.0257336	-0.0126164	-0.00394608	-0.0210106	-0.0798569	0.000367557	-0.0184078	-0.0186155	-0.00758802	-0.00505197	-0.00893783	-0.0115848	-0.0156607	-0.00843411	-0.00244588	0.00466868	-0.00851038	-0.00332687	-0.00556616	-3.10793e-05	-0.00988928	-0.00758347	-0.0171423	-0.0139759	-0.0294652	-0.0127455	-0.00658689
0.000808455	0.0207563	0.0185446	0.00626196	0.0158503	-0.0142643	0.0366101	0.0133111	0.0212408	0.000758339	0.0407984	0.0232187	0.0186925	0.0453682	0.0313392	0.0160626	0.0195858	0.0330838	0.0219355	0.023256	0.0260511	0.0409202	0.0276411	0.0272255	0.0177362	0.0214048	-0.017375	0.0235303	0.107837	0.028604	0.00427566	0.00745137	0.0417986	0.0159226	0.0337687	0.0560382	0.0215075	0.0201162	0.0281165	0.0026587	0.0170208	0.0121316	0.0169434	0.0189723	0.00300999	-0.00224058	-0.0153906	0.00705084	0.0139407
0.0356385	0.0210175	0.0363358	0.00712757	0.00548117	0.040759	0.021793	0.0152886	0.0276184	0.0232584	0.0408215	0.0318416	0.0467936	0.0438494	0.0136167	0.0286378	0.0194988	0.00307293	0.0378054	0.0367063	0.0314883	0.0269396	0.0305171	0.0420529	0.0508669	0.00423655	0.0334275	0.0200083	0.0553709	0.0223753	0.00841745	0.0484068	0.0528019	0.03102	0.0410777	-0.00796247	0.0233772	0.0384116	0.0324329	0.0342289	0.019385	0.0164496	0.0222626	0.0439101	0.00565385	0.0245335	0.000117718	0.0183089	0.0209567
-0.0082888	0.00813784	0.0321537	0.00634162	-0.00355678	0.025889	0.000654346	0.017668	0.00866501	0.0217392	-0.00577777	0.033462	-0.00761925	0.00661697	0.0571077	0.0137898	0.00153635	0.00236626	0.0223257	-0.00404924	0.0219583	0.0308325	0.0136164	0.0343892	-0.000731592	0.00355858	-0.0134431	0.0311791	0.0186087	0.0193386	8.08677e-05	0.0234603	-0.00723272	0.00540606	0.0350239	0.0272713	0.0112646	0.0107675	0.032453	0.0148606	0.00405478	0.00536017	0.00817359	0.00526851	-0.00034811	0.00739844	-0.0300171	0.00238585	0.00535865
0.0126243	-0.00953611	0.0155626	0.0301873	0.00195622	0.00975012	0.0038616	0.00594631	0.0102048	0.0108038	0.00617403	0.015162	0.014865	0.0204587	0.0098682	0.0252257	0.00854258	-0.00446259	0.022103	0.0220713	0.0191183	0.0422303	0.00680968	0.0406422	0.0116804	0.0166181	-0.00374345	0.0183607	0.0391849	0.0240131	0.00689184	0.00905354	-0.00309913	0.0125916	0.00777422	0.0158971	0.0172111	0.0237647	0.0143267	0.0147162	-0.0106806	0.00435274	0.00696181	0.00946083	0.015579	0.00875676	-0.0130608	0.00678282	0.0129113
0.0113293	0.029992	0.0366866	-0.00292611	0.0280949	0.0288444	0.0198159	0.0132629	0.0209326	0.0348228	0.012106	0.00871359	0.0296191	0.0205937	0.00499674	0.0123798	0.0198416	0.0134291	0.00382615	0.0303876	0.0367915	0.0203072	0.0198577	0.0319112	0.0131118	0.00817699	0.0291974	0.0160559	0.106626	0.0455351	0.0298233	0.0374178	0.0331056	0.0200537	0.0472753	0.0456258	0.0349257	0.0115711	0.00705364	0.00253293	0.017741	0.0302862	0.0207201	0.0557415	0.0239692	0.0296892	0.0247986	0.0214406	0.0312449
-0.0154223	0.0129367	0.0202109	-0.00864762	-0.0111134	0.0120598	0.000428402	0.00277189	0.011715	0.0231649	0.0345131	0.0077837	0.0184708	0.00604675	-0.0013378	0.0307649	0.0153581	0.0168477	-0.00619971	0.0347496	0.011412	0.019618	0.0172927	0.00632955	-0.0190105	0.0291907	0.023654	-0.00334677	-0.0536203	-0.00979373	0.0114314	0.0171239	0.00996969	0.0228994	0.00566958	-0.0138168	0.039959	0.0194307	-0.00761457	0.0129447	0.0120762	0.0250637	0.0180089	0.020019	0.00880995	0.00139351	0.0248679	0.0118205	0.0135691
0.0171697	0.0095922	0.000336885	0.0347452	-0.015216	0.0117955	0.00043449	0.00728575	0.0013323	0.00267729	0.0182762	-0.00624628	0.000643967	-0.00297667	0.00709099	0.0127401	0.00284376	0.00298217	0.00185182	0.0105415	0.0106634	0.00062463	0.0123178	0.0233081	0.0383311	0.0317885	0.0884899	0.0432664	0.022657	0.00685955	0.000160286	0.0140434	0.00234558	0.0109793	0.00487311	0.0245649	0.0179534	0.00464078	-0.000224234	0.00613936	-0.0131126	0.00238182	0.00104295	0.00975662	0.00384094	0.00239249	-0.00806096	0.00555637	0.010593
0.0545518	0.0349289	0.0280969	0.0210496	0.0331813	0.0171586	0.0168408	0.0151934	0.0310599	0.0211467	0.0653379	0.0259851	0.0353631	0.0276404	0.0117688	0.0426922	0.0311474	0.0211913	0.0188643	0.00275641	0.0303881	0.034549	0.018986	0.0707942	0.0321004	0.0637402	-0.0479176	0.071429	0.125615	0.0831882	0.0314212	0.0303997	0.0169358	0.042317	0.0207983	0.0188361	0.0501167	0.0437284	0.000842807	0.0328932	0.0197721	0.0233569	0.0225911	0.0146049	0.0075325	0.0105123	0.0337551	0.0163458	0.0209781
-0.00915283	0.011316	-0.0040375	0.000843101	-0.0133672	0.0358203	0.00276616	0.00599821	0.00848143	0.0197403	0.0121175	-0.0163156	-0.0236826	0.00645779	0.00801617	0.00640766	0.00769526	0.00877513	0.00339091	0.012116	0.0183427	0.0124042	0.000921506	0.0801299	0.0098534	-0.00221283	0.0924171	0.0162096	-0.0451145	0.0330739	0.0289506	0.0107451	0.0196074	0.00382268	0.0136457	-0.0154633	0.0111703	0.029908	0.00335538	0.0109372	0.017513	0.00850639	0.00980733	-0.0103717	0.00709702	0.00670287	0.00440119	0.00288854	0.00419387
-0.0148991	0.0033283	-0.00152942	0.000989181	0.00626177	0.0110568	0.0236868	-0.00025256	0.0136778	0.0104289	0.0209927	-0.0102608	-0.00665959	-0.000844797	0.0120747	0.00515024	-0.00114457	-0.00315495	0.00418298	0.0042629	-0.00810389	0.00363246	-0.00403218	-0.00789426	-0.0225049	-0.00588292	-0.0511639	-0.0221495	-0.02736	0.00550003	0.00887939	-0.0058596	-0.00374981	0.000232578	-0.00758845	-0.0596468	0.00192028	3.814e-05	-0.0136487	0.0110413	-0.00356945	0.00799265	-0.00106903	-0.00613507	0.00357604	-0.00252333	-0.00764559	-0.0053128	-0.000222971
0.0244459	0.0163609	0.0043246	0.0144898	0.00654981	0.0451789	0.0066306	0.00801058	0.0205888	0.0139898	0.0424345	0.0215356	0.00257257	0.0148678	0.0246668	0.0130427	0.0114977	0.0280425	0.0156753	0.00273687	0.0141643	0.00276756	0.0235171	0.0219414	-0.00366059	0.052135	0.0155136	0.0153551	0.020964	0.0107352	0.0441461	0.0306715	0.000276426	0.0279493	0.0132269	0.0379694	0.0347961	0.0284525	0.0174539	0.0175333	0.0153282	0.0188734	0.0212381	0.0129665	0.0481843	0.0116399	0.0384999	0.0162864	0.0201229
0.00197031	0.0352777	0.0228414	-0.00519721	0.0347947	0.0189313	0.062517	0.015058	0.0397072	0.0605832	0.0525002	0.0288049	0.0442123	0.0402026	0.0233133	0.0603901	0.0323931	0.0334629	0.0267477	0.0699805	0.0380599	0.0416182	0.0645324	0.00870409	0.0684469	0.0230043	0.0687806	0.0650778	-0.0191279	0.0325067	-0.00100971	0.0198233	0.0329484	0.0328138	0.0493338	0.0655185	0.0405963	0.0170786	0.0415536	0.0207753	0.0238138	0.0424763	0.0278876	0.0508418	0.0144823	0.00782063	0.0211655	0.0222928	0.0316905
-0.0214839	-0.00451536	0.0169174	0.0201202	-0.00157863	0.00914561	0.0166735	0.00483981	-0.00565485	0.00667818	-0.00573057	-0.00712485	-0.0172657	-0.0119049	-0.017467	0.0146818	0.00737826	-0.01148	-0.00619793	0.00627861	0.00123693	-0.0125029	-0.00730298	-0.0196663	0.000398766	-0.0120227	-0.0206722	-0.0222599	-0.0152086	-0.00469794	-0.0171992	-0.0256039	0.027914	-0.0118093	-0.020684	-0.0195377	0.0108822	-0.00932567	-0.00813431	0.00641499	0.0114765	-0.0060003	0.000780966	0.0146205	0.00550501	-0.00442791	0.0136259	-0.00888923	-0.00113573
0.0850477	0.0557727	0.0358628	0.0559737	-0.00266788	0.0480797	0.0489651	0.0195044	0.0568219	0.0616253	0.0353327	0.0412065	0.0328591	0.0300343	0.0494011	0.0567034	0.0512808	0.0445861	0.0331962	0.0497895	0.0590785	0.0754463	0.063065	0.0481006	0.0971493	0.0461473	0.0067558	0.0362553	0.0109609	0.0581987	0.0158789	0.0343753	0.055776	0.0465245	0.0615802	0.0729487	0.0742066	0.0303359	0.0274833	0.0420427	0.0476694	0.0531695	0.0545095	0.0852724	0.0289677	0.0245303	0.0251602	0.0337401	0.033222
-0.00763309	-0.00512865	-0.0328121	-0.014381	0.0185714	-0.0127778	-0.0173202	-0.00940549	-0.0127073	-0.00412284	-0.0265442	-0.0219518	-0.00715086	-0.028297	0.000499324	0.00404815	-0.00262102	-0.0286711	-0.0159386	-0.0228074	-0.0198814	-0.0199444	-0.00275955	-0.0272693	-0.0386521	0.0374813	-0.039768	-0.0298738	-0.0542375	-0.0299267	-0.0117549	-0.0197204	-0.0117497	-0.0181078	-0.0279283	-0.0130876	-0.0199733	-0.0065665	-0.00939751	-0.00609202	-0.0202937	-0.017696	-0.00994553	-0.016363	-0.000950067	-0.013168	-0.00331512	-0.00130101	-0.00920814
-0.0439463	-0.0347242	-0.0429797	-0.0466285	-0.0391207	-0.0433366	-0.043804	-0.0339603	-0.0536476	-0.0412428	-0.0173183	-0.028047	-0.0487269	-0.0258387	-0.0383933	-0.0462054	-0.0444036	-0.038831	-0.0408465	-0.0356315	-0.049319	-0.0436711	-0.0441022	-0.0743267	-0.0259129	-0.0154327	0.0180597	-0.0194271	-0.0281416	-0.0512213	-0.0207333	-0.0473305	-0.0500661	-0.0470395	-0.0672649	-0.0367258	-0.0631491	-0.047966	-0.0347245	-0.0423985	-0.0299741	-0.0365806	-0.0385439	-0.0484215	-0.0366777	-0.033188	-0.0482691	-0.031327	-0.0281985
-0.0714343	-0.00495363	-0.00908751	-0.0157552	-0.00147503	-0.0296458	-0.0250109	-0.0197977	-0.0236256	-0.0169572	-0.0536768	-0.014549	-0.0503644	-0.018876	-0.00857352	-0.0306444	-0.0270031	-0.0392442	-0.01573	-0.0220909	-0.0217542	-0.015875	-0.017692	-0.035245	-0.029794	-0.0344987	-0.0325287	-0.0220669	-0.0337725	-0.0220463	-0.0094844	-0.0426969	0.00869944	-0.0184333	-0.0467583	0.0155427	-0.0252589	-0.0259153	-0.00895065	-0.0130332	-0.0118677	-0.0123581	-0.0209131	-0.0247782	-0.0233631	-6.32768e-05	-0.0477677	-0.0219633	-0.0195243
-0.0287869	-0.0124051	-0.0151765	-0.00697635	-0.00179504	-0.010594	-0.00378123	-0.00591506	-0.00557495	-0.0147933	-0.0149803	-0.00970429	-1.43853e-05	0.00238009	0.017498	-0.0185152	-0.010239	-0.000349378	-0.00202405	-0.0109788	-0.00990059	-0.0117144	-0.0194382	-0.0220987	-0.0135475	-0.0253049	-0.0314834	-0.011309	0.0129462	-0.0113062	-0.00460427	-0.00240302	-0.0122776	-0.00834177	-0.00812605	-0.00795294	-0.0190839	-0.0316981	0.00466846	-0.00651927	-0.0076887	-0.0107916	-0.00918296	0.000387345	-0.0158143	-0.0118585	-0.0265353	-0.00748593	-0.0105688
-0.0272229	-0.0158616	-0.0288195	-0.0508806	-0.0313373	-0.0332774	-0.0231741	-0.0113773	-0.0222109	-0.0205703	-0.0406067	-0.0446101	-0.034581	-0.0269065	-0.0270976	-0.0115238	-0.0205669	-0.0267699	-0.0198283	-0.0213181	-0.0213041	-0.0264608	-0.019416	-0.0191341	-0.0282083	-0.0264548	-0.0539273	-0.0487514	-0.049945	-0.0126994	-0.0130621	-0.0177671	-0.0186838	-0.0277265	-0.01886	-0.0776569	-0.0315485	-0.0313568	-0.0155688	-0.0189242	-0.0167277	-0.00579194	-0.0196803	-0.0273535	-0.0258536	-0.0194718	-0.0210288	-0.0180916	-0.0153487
2.85649e-05	-0.009098	-0.0284786	-0.0304983	-0.00969047	-0.0109005	0.00575827	-0.0110578	-0.0165459	-0.02575	-0.0337835	-0.0265437	-0.0204106	-0.0181388	-0.00542856	-0.0116396	-0.0160155	-0.0108465	-0.0146716	-0.0216781	-0.0151595	-0.00707883	-0.012253	-0.00704615	-0.013414	-0.0198631	-0.0120517	0.010338	0.013366	-0.014388	-0.00581542	-0.0139931	-0.017924	-0.0217236	-0.0179454	-0.0061	-0.00994932	-0.0193381	-0.0153929	-0.00759734	-0.0109546	-0.010068	-0.0117023	-0.00832217	-0.0193524	-0.011216	-0.0137825	-0.0112208	-0.0141313
0.0144596	0.0222747	0.0358297	0.00612913	0.016369	0.0078746	0.0240544	0.0185244	0.0238051	0.0155182	0.0467831	0.0277919	0.0267502	0.0125967	0.0122592	0.0121478	0.0187804	0.0409605	0.0222094	0.0274452	0.0232304	0.00574222	0.0287746	0.0305894	0.0149215	0.00795313	-0.0412097	0.00899015	0.0525313	0.0265077	0.0173572	0.0471269	0.0127463	0.0204219	0.0403086	0.00169067	0.0203355	0.0160904	0.0240449	0.0174748	0.0225306	0.0102974	0.0201936	0.0280058	0.00552917	0.0130017	0.0095685	0.012395	0.0142864
-0.017352	-0.012451	-0.0253343	-0.00832932	-0.0113174	-0.0105297	-0.00988387	-0.0199783	-0.0302797	-0.00733415	-0.0281982	-0.033952	-0.025375	-0.0198806	-0.0068042	-0.00836582	-0.0186843	-0.0250909	0.00498859	-0.0266583	-0.0178446	-0.0131801	-0.0261843	-0.0114553	-0.00718536	0.00860827	-0.0247269	-0.0119832	-0.0258635	-0.0261572	-0.00283785	-0.0351021	-0.0100434	-0.023445	-0.0371298	-0.0210599	-0.024733	-0.025486	-0.0153591	-0.0194971	-0.0226473	-0.0152835	-0.0165594	-0.027529	-0.0187241	-0.0187897	-0.032514	-0.013465	-0.0178233
0.00401719	-0.00611388	-0.015806	-0.023401	-0.0167078	-0.0157103	-0.00726945	-0.0173933	-0.0179818	-0.0158057	-0.0454741	-0.00789711	-0.00183763	-0.0188585	-0.0136835	-0.012273	-0.0183797	-0.046558	-0.0236011	-0.00576566	-0.0111753	-0.0253736	-0.0239224	-0.0177148	-0.0465338	-0.00802286	-0.0751669	-0.00437668	0.0558103	-0.021537	-0.0137373	-0.0143795	-0.0338887	-0.0187872	-0.0138399	-0.0227086	-0.0193997	-0.00996718	7.53002e-05	-0.00553815	-0.0117516	-0.0120713	-0.0123483	-0.0120798	-0.0144343	-0.0244646	-0.0314099	-0.0145287	-0.0133469
0.0239531	0.0237199	0.0141897	0.0411618	0.0267256	0.0325815	0.0492962	0.0374184	0.0133416	0.0448749	0.0482125	0.0192411	0.0256088	0.0316572	0.02126	0.0244657	0.0254492	0.0244159	0.01603	0.0176193	0.0243488	0.0267425	0.0400434	0.0402338	0.00582218	0.0127341	0.067403	0.0224576	0.0346357	0.0322851	0.0164655	0.0360961	0.0277731	0.0166566	0.0526626	0.0627971	0.0442444	0.0317141	0.018068	0.0152599	0.0269976	0.00707452	0.0265491	0.0391979	0.0128774	0.0171112	0.00648581	0.0127691	0.0166566
-0.00405999	-0.0122032	-0.0258981	-0.0318131	-0.0185862	-0.0379345	-0.0219608	-0.0188736	-0.0281417	-0.0172936	-0.05286	-0.044298	-0.0212211	-0.0224784	-0.0187104	-0.00996201	-0.0340715	-0.0364876	-0.0392886	-0.0181557	-0.0273712	-0.0225647	-0.0312268	-0.0387829	0.00401329	-0.0376848	-0.00390358	-0.0286296	-0.0347373	-0.0263225	-0.0101835	-0.0304545	-0.0270458	-0.0298092	-0.0524693	-0.0588712	-0.0327553	-0.0276821	-0.024206	-0.0106506	-0.0263193	-0.0258761	-0.0166344	-0.0289555	-0.0304112	-0.0229059	-0.0319476	-0.0260618	-0.0224321
0.00809766	0.023682	0.0504581	0.0199853	0.0269343	-0.000558268	0.0174959	0.0106014	0.0264338	0.0311404	0.0517383	0.0317779	0.0413896	0.0225229	0.0137321	0.00482957	0.0094943	-0.0117152	0.0136672	0.0109251	0.0157245	0.0106955	0.034441	0.0152491	0.012028	0.00504437	-0.0179611	0.0123199	0.0260789	0.0270251	0.0231898	0.0287783	-0.010912	0.0135162	0.0374938	0.0638621	0.0258267	0.00874701	0.00858516	0.0266427	0.022461	0.00758193	0.0223703	0.0405607	0.0156513	0.0086934	-0.0094758	0.0119338	0.0173816
0.00957413	0.0124165	0.0194247	0.00468212	0.0160675	0.0245077	0.00470039	0.00820381	0.0196213	0.0197237	-0.0125762	0.00920308	0.0147559	0.00276166	0.0102099	-0.00063396	0.00720514	0.00886076	0.0027753	0.00217911	0.0122309	0.00387256	0.0154742	0.00794262	-0.00622795	0.0117592	0.003409	-0.0117869	-0.0726892	0.00478134	0.0160911	0.013061	0.00629836	0.00248407	0.0143828	-0.0462891	-0.000528849	0.0218376	0.0190022	-0.00790827	0.00962207	0.00788535	0.0209727	0.0289686	0.0217571	0.0226834	0.0114776	0.00942968	0.0109403
0.0120817	0.0160646	0.035458	-0.0116704	0.0157541	0.0393264	-0.00363487	0.00549974	0.00698263	0.0247799	-0.00186883	0.0110371	0.0156378	6.38926e-05	0.0115045	0.0172187	0.00513325	0.000699028	-0.00549502	0.0137727	0.00195567	0.00964744	0.0228522	0.00306442	0.0123698	0.0128838	-0.0322254	-0.000940435	-0.00413647	0.00117722	0.0151667	0.0110778	0.0179919	0.0158773	-0.00491903	0.0288402	-0.00302913	0.00222115	0.0152546	0.0145669	0.0173571	-0.000928919	0.013441	0.00587587	0.00796218	0.00679271	-0.00665085	0.0118227	0.00127744
-0.0167287	0.00253839	-0.00590206	-0.0096483	-0.00681593	-0.00611803	-0.00164024	0.00838316	0.00169657	-0.000369828	-0.0119947	-0.00837765	-0.0167391	-0.00848872	-0.0108164	0.0179978	-3.28576e-05	-0.00444086	-0.0129763	-0.00529723	-0.00569892	-0.0105204	0.000156855	-0.00086049	-0.00757341	0.0287105	-0.0054156	-0.0249139	-0.0339276	-0.0175997	-0.00481416	-0.00894613	-0.0083655	-0.0145274	-0.00743587	-0.0184562	-0.0059248	-0.00870851	0.00889694	-0.00123552	0.00569962	-0.0056452	0.00696373	-0.0130325	-0.0140799	-0.00433765	-0.0166248	-0.00867687	-0.00561335
-0.0164041	0.00814579	0.0145325	-0.0118922	0.0144237	0.00272711	0.00317398	-0.0147408	0.010685	0.00884691	0.0229029	-0.0127854	0.00112069	0.00676057	-0.0180422	0.00284058	-0.00680012	-0.00726887	-0.00958923	-0.00900214	-0.000629604	0.00411373	0.00504656	-0.00219763	-0.0128447	-0.00311548	0.00622466	-0.0043479	-0.016118	-0.00659916	0.0112454	-0.00616668	0.0180113	-0.0139465	-0.000842789	0.0162817	-0.00956836	0.00275375	-0.00662187	0.0129388	0.000309204	-0.000349211	0.00326956	0.00370341	0.00163048	-0.00142974	-0.0231963	-0.00529771	-0.00142502
-0.0130206	0.0203913	0.0580228	0.00449097	0.0219897	0.012005	0.00658321	0.0183131	0.0375222	0.059299	0.00212258	0.0127755	0.0261429	-0.00317693	0.0271733	0.0222969	0.00947741	-0.00531338	0.000930197	0.00120566	0.00434315	-0.00954835	0.0128284	0.00138872	-0.00263576	-0.000562449	-0.0407933	0.0073621	-0.0230585	-0.00609853	0.013569	0.0250219	0.00767212	0.0117736	0.0192643	-0.0220154	0.00677929	-0.00213573	0.0122296	0.0094754	0.0208212	0.020694	0.0335744	0.0201796	0.0117024	0.00836651	-0.00355489	0.00862169	0.00780883
-0.0207453	-0.000768876	0.00407515	-0.011536	-0.00614022	0.0170833	0.00363043	-0.00416025	-0.0050591	0.00731473	-0.0148578	-0.00403816	-0.00972137	-0.00251199	-0.0189381	0.0039213	0.00509011	0.013344	-0.0111685	-0.0112586	-0.0078304	0.00270266	-0.0100009	-0.0129534	-0.00482513	0.0138125	-0.0542784	0.00558638	-0.0269364	-0.0204163	0.00659823	-0.0118559	-0.00387619	0.0118275	-0.014555	-0.0513352	-0.00105668	9.45077e-05	0.00059516	0.00434301	0.000842227	-0.0159101	0.00684496	-0.00771187	-0.0177854	-0.0103675	-0.0146037	-0.00300403	-0.00898405
0.00465038	0.0100177	-0.000284453	0.0105993	0.00096517	0.0336303	0.0104418	0.00827869	0.00267469	0.00861181	0.0106087	0.0221325	0.0165513	0.0216156	0.00810714	0.00142625	0.0170949	-0.0128872	0.0126399	0.0160872	0.00560254	0.00316426	0.0132498	-0.00422138	-0.0152843	0.00649407	0.015391	0.00228924	0.026576	0.0144285	0.00419365	0.0381245	0.0132229	-0.00321938	0.0113031	0.0121335	0.0133351	-0.0132466	0.0180594	0.022596	0.00669183	0.00499418	0.0128611	0.0303429	-0.00114284	0.00530549	-0.00624237	0.00128346	0.00761808
-0.00496176	-0.0315859	-0.0507307	-0.0357678	-0.0282374	-0.0297198	-0.0434328	-0.0311228	-0.039831	-0.037871	-0.0379945	-0.0369559	-0.0451847	-0.0319375	-0.0143849	-0.035512	-0.0200379	-0.0132766	-0.0225439	-0.0248016	-0.0345467	-0.0276582	-0.0375315	-0.0309647	-0.0518804	-0.0559297	0.00474418	-0.0284722	-0.0421855	-0.0323604	-0.0237445	-0.0491684	-0.0569159	-0.0283253	-0.0464607	-0.0222558	-0.0521211	-0.0431969	-0.025232	-0.0323888	-0.039262	-0.0168181	-0.0321864	-0.061199	-0.0178375	-0.0188056	-0.0367088	-0.0283287	-0.0318151
-0.0183815	-0.00652787	-0.00700457	-0.00194906	0.00752768	0.00204181	-0.00319858	-0.00692386	-0.00464785	-0.00633233	-0.0131531	0.00010795	0.000492089	0.00717081	-0.0340616	-0.0181432	-0.00444489	-0.0139572	-0.00206871	-0.0198501	-0.0039193	-0.0134919	0.00267676	-0.0200666	-0.00269782	-0.0127758	-0.0426495	-0.0107901	-0.0124426	-0.0087078	-0.000708472	-0.0199594	-0.0175024	-0.0116906	-0.0019882	0.00951637	-0.0138093	-0.0297164	-0.00172118	-0.0180074	-0.00599694	-0.0159782	-0.005859	0.000986531	-0.0202896	-0.00350561	-0.0276043	-0.00212082	-0.00302354
0.000346468	0.0137667	0.0223907	0.0090397	-0.00739456	0.00411717	0.000815992	-0.00063367	0.0124416	0.0192878	0.0404401	0.00740547	0.0173496	0.00515423	0.00277676	0.0073933	0.00758053	0.0208164	0.00436351	0.0296997	0.00729811	0.0118183	0.0204405	0.0178728	-0.0109073	0.0266671	0.00323097	0.0518643	0.0633926	0.0106333	0.00942649	0.0262439	-0.0152313	0.00906763	0.0326664	-0.00325475	0.00319009	0.0234882	-0.000914974	0.0127547	0.00726879	0.014069	0.0164844	0.0125965	0.0146519	0.0138667	0.023756	0.0116313	0.00949799
0.0244153	0.0138311	0.00622278	-0.00455668	-0.000315587	0.0415167	0.00620607	0.0153877	0.00840323	0.016357	0.0191755	0.0157257	-4.31077e-05	0.00838988	0.0271431	0.0139435	0.0268903	0.0276279	0.0229647	0.0164549	0.00955141	0.0326797	0.0189528	0.0164893	-0.0008102	-0.0166577	0.0906523	0.00362857	0.0483165	0.0106731	0.0141563	0.0271955	0.0209291	0.020675	0.0178749	0.0151911	0.0256845	0.00931917	0.00489694	0.0126352	0.0303322	0.016804	0.00284463	0.0201218	0.0155242	0.00399128	0.0405995	0.0153378	0.0119194
0.051641	0.0250555	0.0337722	0.0616801	0.0641263	0.075955	0.0579159	0.0517996	0.0558767	0.0657976	0.0754737	0.046004	0.04934	0.0442414	0.0825567	0.0804369	0.066683	0.141327	0.0388266	0.0323606	0.0555303	0.0690138	0.0497989	0.0596467	0.0690119	0.0470925	0.0311206	0.0374515	-0.0179584	0.0427418	0.0421004	0.0581083	0.0457715	0.0518944	0.0545659	0.0146452	0.0597725	0.054963	0.0312916	0.0375846	0.0445523	0.0664124	0.0508561	0.0548505	0.0539015	0.028035	0.0798088	0.0447016	0.0385808
0.0210207	0.0308296	0.0483288	0.0829322	0.0388686	0.078619	0.0519327	0.0611078	0.0570301	0.0513839	0.0232577	0.0459273	0.0377378	0.062937	0.031529	0.0760413	0.0704152	0.0432321	0.0582596	0.0869066	0.0556479	0.0548536	0.0768136	0.0554116	0.0308403	0.0215119	-0.0255796	0.0461858	0.0906172	0.0462714	0.0194245	0.0381272	0.0643601	0.0394337	0.0651267	0.106749	0.0758319	0.0532382	0.0511533	0.0636022	0.0407129	0.0471785	0.0433689	0.0773756	0.0483216	0.0369325	0.0650531	0.0470164	0.0454877
0.0181081	0.0203089	0.0388556	0.0332546	0.0105159	0.0376474	0.0304921	0.0263855	0.0333935	0.0454296	0.0279177	0.0452927	0.00684908	0.0420565	0.071421	0.0650372	0.0531739	0.0566591	0.0391238	0.0506532	0.0358543	0.0280065	0.0564795	0.0425565	0.00942167	0.0769128	0.00732835	0.0324653	0.0319826	0.0142414	0.0205187	0.0505081	0.0446138	0.0374884	0.0583357	0.0140067	0.0480685	0.0536499	0.0397099	0.0288945	0.0254036	0.0278451	0.0333168	0.0362877	0.0339126	0.0146432	0.0575785	0.0386471	0.0362916
0.0179205	0.0253157	0.0334596	0.0337795	0.00543061	0.0576837	0.0481252	0.0326623	0.0488316	0.0963238	0.0841697	0.0257958	0.0329281	0.0390745	0.0540477	0.0559877	0.0374898	0.0168723	0.0255094	0.0396408	0.0440963	0.0593801	0.0398219	0.0442879	0.0325259	0.049882	0.0332695	0.0321297	0.00398204	0.0195615	0.0156798	0.0406818	0.00942287	0.0323696	0.0704718	0.037107	0.0693715	0.0567317	0.0310176	0.0499928	0.0310519	0.0397181	0.0407847	0.0466978	0.0171769	0.0100292	0.044258	0.0201255	0.0311628
0.00691153	0.0214813	0.0246073	0.0102654	0.036692	0.0597441	0.00791109	0.0211123	0.0401882	0.04233	0.0273144	0.0336392	0.0338313	0.0281362	0.0186979	0.0260534	0.0407465	0.0217834	0.0461413	0.0349146	0.0353764	0.0397436	0.0298674	0.0279337	0.0172324	0.0680861	0.108175	0.0494684	0.0022448	0.029833	0.0152812	0.0353509	0.0328134	0.0338682	0.0524601	-0.0357185	0.0185989	0.0306675	0.0231601	0.0413823	0.0217633	0.0363357	0.0318079	0.031302	0.0318953	0.0178909	0.00126542	0.0288619	0.0367517
0.021049	0.00527377	0.0168965	0.0189365	0.00945655	0.0472917	0.0181334	0.0190408	0.0154981	0.0285586	0.00140767	0.0484652	0.0211692	0.011872	0.0306295	0.0302727	0.0312514	0.0333763	0.0351387	0.0329925	0.0332602	0.0196174	0.019145	0.031538	0.0429035	0.0263591	0.00201218	0.00908902	0.0159889	0.0332389	-0.000291625	0.0193453	0.00783332	0.0100711	0.0352191	-0.00243708	0.0378795	0.0262126	0.0160959	0.0262948	0.0349332	0.0348372	0.0242673	0.0127903	0.0157557	0.0182449	0.0426138	0.0117151	0.0192743
0.0479896	0.0152813	0.0413211	0.0304273	0.000535771	0.0620874	0.0212437	0.0559621	0.0440226	0.0518292	0.0858459	0.0187373	0.026654	0.0284002	0.0549321	0.0585361	0.0378514	0.0453551	0.0292979	0.0412701	0.0316663	0.0412255	0.047038	0.0194733	0.0478572	0.0582614	-0.00057392	-0.0117231	0.0223192	-0.00413489	-0.0036178	0.0233716	0.0673355	0.0313809	0.0299804	0.0146674	0.0488953	0.0265104	0.039119	0.0391851	0.03266	0.0539904	0.0215651	0.0775843	0.0129117	0.034149	0.0722991	0.0200532	0.0198471
0.055014	0.0424598	0.0418111	0.0349349	0.039245	0.0949208	0.0889532	0.066542	0.0588466	0.100711	0.0638962	0.0391326	0.00749316	0.0758016	0.0595475	0.0915392	0.0737167	0.0515672	0.0589638	0.0647532	0.0627251	0.0938519	0.0517525	0.0963176	0.05519	0.0166785	0.0941012	0.0297157	-0.013664	0.023467	0.00589925	0.0468068	0.0865411	0.102287	0.0747994	0.115127	0.0839795	0.0947801	0.068611	0.0567219	0.0812218	0.0735775	0.0764349	0.0773491	0.0292028	0.0439873	0.120448	0.0501263	0.0539941
-0.00833952	-0.00227701	-0.0119182	-0.00547733	-0.00348017	0.0227692	-0.0279562	-0.00219754	-0.0123179	-0.0246879	-0.0129707	-0.0167996	-0.0233195	-0.00911675	0.00635094	-0.0137351	-0.00406902	-0.01225	0.00455	-0.0219201	-0.00267285	0.00142356	-0.00969222	-0.0264743	0.00938538	-0.0284712	-0.033241	-0.00951571	0.0264538	-0.0180724	-0.0147379	-0.00381077	-0.0306176	0.00968461	-0.000283989	0.0141304	0.00728661	-0.0131649	0.00017349	-0.0131146	0.00253008	0.0153869	-0.00294631	-0.000761439	-0.00700908	0.00805709	-0.00811056	0.00524515	0.0065544
0.000418159	0.00481683	-0.00389006	-0.00034642	-0.0124961	0.00801916	-0.00814576	0.00801904	0.012609	0.0219603	-0.00296071	0.00601737	0.0024343	0.00634364	0.0314981	-0.00903326	0.0114964	0.00905854	0.00606076	0.0201386	0.00725543	0.00889292	0.00220045	0.0481568	0.00627783	-0.00105715	0.0608656	0.042812	-0.0156607	-0.00582648	-0.00968424	-0.00292409	-0.00453361	0.0045409	-0.0146074	0.00214937	0.0164896	0.00930558	0.0223724	0.0215778	0.0103321	0.00880146	0.00939579	-0.00459315	-0.00661704	0.0100235	0.0109579	0.00066931	0.0105259
-0.0188815	-0.00771271	-0.00558589	-0.00437953	-0.0116699	-0.00148418	-0.0188323	-0.0129842	-0.00496118	-0.0120527	-0.00468117	-0.0119363	-0.00201056	-0.0171584	0.00186946	-0.00276653	-0.00199147	0.00586536	-0.00854175	-0.0118775	-0.0104991	-0.0203689	-0.0102457	-0.00638526	-0.0198515	0.0017636	-0.00623961	0.0186614	0.00218848	-2.34385e-05	-0.000828148	-0.0144329	-0.00938714	-0.00904528	-0.00107395	0.286424	-0.011214	-0.0142966	-0.0100936	-0.00341825	-0.0138764	-0.00305141	0.00430129	-0.0152678	0.00051277	-0.00266742	-0.000931544	-0.000542691	-0.00124472
-0.0050737	0.00257259	-0.0116008	0.00238035	0.0133774	0.00476006	0.016076	-0.00580802	0.00202482	0.00866334	-0.0115311	-0.00197233	0.0251166	-0.00255355	-0.00320232	0.00667777	0.00954946	0.0343038	0.00225603	5.90178e-05	0.00518734	-0.0176369	0.0206189	0.00390804	0.0213408	-0.000571557	-0.0146647	-0.00369433	-0.0259569	0.0189806	0.00570679	-0.0167444	-0.00210942	0.00396907	0.0165186	0.0151026	0.00747572	0.0083116	-0.0156412	-0.00552895	-0.0150979	-0.0112086	0.00730977	-0.00256014	0.0166695	0.00459329	0.0241699	0.000485005	0.00932616
-0.0174138	-0.00352756	0.00623067	-0.00207457	-0.00899502	0.000899618	0.00523545	0.00934234	-0.0021626	-0.0136339	0.0159862	0.00326692	0.00530835	-0.00259971	0.00675189	-0.0079763	-0.00036198	0.000526296	-0.000320594	-0.0180728	-0.00386476	0.0260795	-0.00505365	0.00117459	0.00383041	0.0141109	-0.040886	0.0124841	-0.0100587	0.000934106	0.00329859	-0.00397228	0.00441508	0.00399188	-0.00128335	-0.0517899	0.00633503	0.00987469	-0.00463172	0.00684492	-0.0141077	0.00280564	0.00436339	-0.0142662	-0.000953538	-0.00221273	-0.00173135	0.0118277	0.0062915
0.0103574	0.00469776	0.00912092	0.0121904	0.00939879	0.00133398	-0.0122091	0.0056811	0.00878536	0.0102951	0.0420377	0.00479237	0.00771702	0.00536914	0.00654151	0.0199394	0.0116938	0.0102614	0.00185139	0.0158556	0.0219249	0.0115182	0.00623509	0.00794915	0.0411229	-0.0176774	-0.014686	0.0145364	-0.00303563	0.0235493	0.0105355	0.018824	0.0180396	0.0120919	0.039049	0.0687065	0.0122887	0.0207342	0.00176635	0.0225629	0.0318325	0.00800062	0.0132438	0.012362	0.0309725	0.0030024	0.00390369	0.0135474	0.00892188
-0.0397794	-0.0273355	-0.0310727	-0.0408668	-0.0222729	-0.048954	-0.00672181	0.000424945	-0.0306979	-0.0282636	-0.0513705	-0.0452394	-0.0287887	-0.0364845	-0.0155271	-0.0420803	-0.0370782	-0.0400398	-0.0264538	-0.0327827	-0.0419831	-0.0444067	-0.0369023	-0.0371701	-0.00751157	-0.0342747	0.0185611	-0.0151591	-0.00647291	-0.0304587	-0.00917697	-0.032916	-0.0375951	-0.0365731	-0.0579538	-0.0668636	-0.039794	-0.0348686	-0.0331096	-0.022472	-0.0363472	-0.0291992	-0.0308547	-0.0612849	-0.0221255	-0.0245594	-0.0277554	-0.0188738	-0.0206438
0.0171863	0.01513	0.0227895	0.0221744	0.0210972	0.0364576	0.0121566	0.0143547	0.0257645	0.0221941	0.0201285	0.0152519	0.00334661	0.0406588	-0.00131858	0.0165463	0.0238953	0.00707041	0.0189958	0.0255689	0.0264274	0.0165467	0.0371965	0.00896804	0.00344892	0.0391447	0.00316658	0.0322208	0.0147339	0.0245035	0.0170084	0.0341728	0.00483744	0.0187036	0.0184421	0.0552931	0.0347153	0.0308002	0.0259374	0.0408983	0.0382003	0.0244687	0.0167383	0.0234843	0.0159628	0.00269279	-0.000830322	0.0153613	0.0152751
-0.0164683	-0.00160602	0.00135873	0.000596715	0.00184038	-0.00653394	0.00374879	0.00109081	-0.000604728	-0.00713115	-0.041933	-0.0135546	-0.00779938	-0.00462124	0.0216944	-0.00740426	-0.0041119	-0.00848235	-0.00613463	0.00566022	-0.00967812	-0.0113877	-0.0127767	-0.0117817	0.00427223	0.0109438	0.0268257	-0.00699605	0.00647386	0.0103925	-0.000101289	-0.00990378	-0.00691359	0.00436083	-0.0162936	0.027877	-0.00939104	-0.0110791	-0.00322344	-0.0145685	0.00223596	-0.00831417	-0.0115547	-0.0141319	-0.0064927	-0.000113749	0.000233307	-0.00817688	-0.0021119
-0.0129706	-0.00451307	-0.0193838	0.00114858	0.00198498	-0.0189078	0.0074333	-0.00062352	-0.00781877	-0.018308	-0.0170395	-0.00566624	-0.00842424	0.00751087	-0.0186777	-0.0149482	-0.0100943	-0.00955416	-0.00633303	0.00576357	-0.00670914	-0.00730513	-0.0128121	0.00575355	0.00952558	-0.00590279	-0.0221999	0.000869383	0.0870772	0.0118395	-0.00150862	-0.0137953	-0.00651661	-0.0114049	-0.0220595	-0.0395089	-0.0110061	0.00676835	-0.00582354	0.0066556	-0.00786765	0.000147609	-0.0144466	-0.0183108	6.76583e-05	-0.00273292	-0.0257796	-0.0068993	-0.0019278
-0.00169637	0.0102277	-0.00543261	0.00745049	0.000488191	0.00191876	-0.0140595	0.00998839	0.0107314	-0.000474313	0.00229261	0.023861	0.023564	0.0281213	0.0276973	0.00128056	0.0109294	0.013599	0.0257997	0.0177183	0.0273583	0.0118486	0.0136107	0.0621047	0.00589219	0.0351137	0.00830068	0.0192267	0.0657245	0.0372964	0.00852285	0.0128786	0.0204152	0.0130508	0.0286626	0.0139786	0.0213697	0.0225232	0.00630786	0.0152749	0.0272318	0.00961166	0.0116314	0.0213838	0.00419688	0.0136668	0.0124971	0.0146689	0.0152821
-0.0228785	-0.0048956	0.00103808	-0.0126979	-0.0026418	-0.00496787	-0.0294573	-0.0139415	-0.0179751	-0.0136623	0.0145451	0.00158304	-0.0177049	-0.0104632	-0.00650903	-0.0168134	-0.0168934	-0.0331896	0.0119281	-0.0129781	-0.00479382	-0.00861399	-0.0169016	-0.01774	0.00299124	-0.00876747	-0.019607	-0.0194129	0.0125542	0.00847719	-0.00678344	-0.0103803	-0.0172292	-0.000922925	-0.0339158	-0.00681885	-0.0149343	-0.0125728	-0.00444067	-0.00182036	-0.00911606	-0.0117474	-0.0207327	-0.0195009	-0.0098671	-0.0143261	-0.0234375	-0.00748566	-0.0127352
-0.0187405	-0.0131804	-0.00903407	-0.0194332	-0.0169452	-0.0220439	-0.00771919	-0.0136566	-0.0203159	-0.0353727	-0.0245454	-0.0267581	-0.0270491	-0.0213908	-0.0183012	-0.0286104	-0.0172605	-0.0206796	-0.0222195	-0.00737672	-0.012527	-0.00697107	-0.0279679	-0.032298	-0.0220435	0.0252161	0.0355313	-0.000613937	0.00555665	-0.00104262	-0.0138507	-0.0293244	-0.00883455	-0.0149953	-0.0302248	-0.0732393	-0.0232965	-0.0159854	-0.00958285	-0.0153164	-0.0235318	-0.012754	-0.0216747	-0.0163395	-0.00541044	-0.00960367	-0.0243114	-0.0119586	-0.0138856
-0.0102096	0.0100222	-0.0105718	-0.0125582	0.0242579	-0.00686269	-0.00367731	-0.00041888	0.00165066	-0.00634351	0.00432949	-0.0134316	-0.00559693	-0.00248044	-0.00376784	-0.00889921	-0.000923101	0.00484043	0.00549198	0.0177659	-0.000348414	0.00515586	0.00034426	0.00521887	-0.00691653	0.0167517	0.0305042	0.00259793	0.0196505	0.0268635	0.00822243	0.00439456	0.00118597	0.0104172	-0.00452155	-0.021707	0.00176146	0.00117611	-0.00659884	-0.0120559	0.00868996	-0.0123766	-0.0056022	0.00516205	0.000475862	0.00158794	-0.00936709	0.000387356	7.62642e-05
-0.0018368	-0.00184511	0.0113875	-0.0158331	-0.0132069	-0.00922828	0.0058938	-0.00803662	-0.0136975	-0.0291051	-0.00779406	-0.00356317	-0.0168954	-0.00839418	-0.0242065	-0.0248378	-0.0138729	-0.0131092	-0.00292915	-0.00590632	-0.0080187	-0.0120512	-0.00727814	-0.00537823	-0.0116778	-0.0060645	0.015781	0.0173797	0.00299645	0.00210116	0.000988015	-0.00746345	-0.0102273	0.00496889	0.00200178	0.141858	-0.00331542	0.000348963	-0.0043004	0.00778423	-0.0167395	-0.00990147	-0.00943129	-0.0203883	-0.0018136	-0.00361417	-0.0279667	-0.0115584	-0.00967714
0.0562448	0.0173814	0.00660355	0.0258327	0.0178908	0.0290124	0.0321833	0.0226959	0.0188083	0.0183552	0.0224869	0.0350343	0.0433055	0.0284712	0.0319325	0.0236096	0.02834	0.0365633	0.0355707	0.0184476	0.0325743	0.0359946	0.0343299	0.0267637	0.017153	0.0214948	-0.0294564	0.0351423	0.0406385	0.0117764	0.0131613	0.0426318	0.0386403	0.0224926	0.0318235	-0.00250017	0.036839	0.0201019	0.034813	0.0211244	0.027657	0.0178935	0.0178777	0.0372919	0.0159469	0.0160991	0.0362125	0.0192358	0.0197502
0.00476488	0.0146637	0.00145186	0.00999965	-0.000466765	-0.0035699	0.00776794	0.00756954	0.0142584	-0.00417636	-0.000412092	0.00485887	-0.00863856	0.00203812	0.00612391	0.0113328	0.00756556	0.00138491	-0.00284293	0.0105425	0.0179988	0.00504781	0.00948259	0.0113951	0.000240427	-0.00307865	-0.0163764	0.0024919	0.0137045	0.00373653	0.00409863	0.00781958	-0.015516	0.0139277	0.0032619	0.00586171	0.00606083	0.0108136	-0.00242295	0.00607152	0.0116132	0.00890797	-0.000109471	0.00423176	0.00348404	0.00559123	-0.00747335	0.00709673	0.00368676
0.0130223	0.00620839	0.00992827	0.0326858	-0.00258367	0.000579862	0.00161616	0.00811011	-0.00571274	0.00213347	0.0254482	0.0128096	0.0132298	-0.000373388	0.0167744	0.00145561	0.0130487	-0.0119356	0.00156404	0.0200179	0.0199318	0.00642543	0.0171163	0.0342012	0.0357259	0.011818	-0.0288648	0.0346788	-0.0133727	0.0070862	0.00892788	0.0119244	0.00665494	0.00767619	0.017032	0.00911728	0.0157641	0.00927896	-0.0095751	0.0113235	0.00839113	0.00427712	-0.000611492	0.0101312	0.0102212	0.0211535	0.00351916	0.00962115	0.00731661
0.0086487	0.0183302	0.0150225	0.0530055	0.0155786	0.0106212	0.0173485	0.020088	0.0164491	0.012149	0.0139173	-0.00144068	0.0122918	0.0146777	0.0153568	0.00981094	0.0115394	0.0071868	0.014868	0.00941759	0.00699923	0.0175077	0.0247122	0.0236085	0.00465951	0.0208303	0.0474631	0.0154438	-0.0206727	0.0210275	0.0187314	0.00776386	0.0291252	0.00919414	0.0259803	0.0451011	0.0115134	0.0104954	0.000467258	0.00900443	0.0219649	0.008324	0.0148832	0.00404235	0.0114329	0.01163	0.0169869	0.0140645	0.0112432
-0.005299	0.0045712	0.0191083	0.00257306	0.00341283	0.00154086	-0.0176653	0.00337122	-0.00472051	-0.00553136	0.0270142	0.0110077	-0.0064507	0.0127582	0.0110927	-0.00532009	0.00739794	0.00657925	-0.00112081	0.00253325	0.00700929	0.0253199	0.00106092	0.00602752	0.00927128	-0.0126842	-0.0377596	0.00107702	-0.032143	-0.00221803	0.00520334	0.00911145	0.0013721	0.011632	0.00356536	-0.000226995	-0.00100536	0.00881145	0.0131299	0.00505186	0.00507899	0.005197	0.00736868	0.00112967	0.00861316	0.0109047	0.00387448	0.00539737	0.00892876
-0.0199061	-0.0110774	-0.0132351	0.00266003	0.00655661	-0.0127787	-0.00967766	-0.00756682	0.000556434	-0.0120628	0.000880676	0.0114853	-0.00848646	0.00477805	0.0116937	-0.00831432	-0.00781462	-0.00564783	-0.00390992	-0.017142	-0.00672406	0.000984184	-0.00901718	-0.0293169	-0.00628189	0.000394199	-0.0274247	-0.00399931	-0.0125508	0.00297938	0.00450421	-0.00820909	-0.0118317	-0.00439593	-0.00304348	-0.0689637	-0.00792731	-0.0180068	0.0084205	-0.0130586	0.0102729	-0.0166164	-0.0095846	-0.0184996	-0.00470483	-0.00469655	-0.0115056	-0.00450946	-0.00181335
0.0160213	-0.0110625	0.0114165	-0.0133021	0.00253338	-0.00634571	-0.0147338	0.000893527	-0.00917939	-0.00343215	-0.021295	-0.00062324	-0.00181417	-0.000115956	0.00114428	-0.0188939	-0.00600798	-0.0164952	-0.0119743	0.000300543	-0.00420078	-0.0145743	-0.00572031	-0.00233473	-0.0244984	-0.00718696	-0.0098798	-0.0209648	-0.0357484	-0.00329899	0.00129769	-0.00332576	-0.0146709	-0.00670417	-0.0219377	-0.0579024	-0.0151414	-0.0102791	-0.00759726	-0.000478584	-0.00611301	-0.00639665	-0.0143289	-0.0130738	-0.00569309	0.00580518	0.000564233	-1.97993e-05	-0.00480331
-0.010468	-0.00361701	0.00750618	0.00638087	0.00830839	-0.00290533	0.00641049	0.0139535	0.00216369	-0.0026167	-0.004026	-0.000922634	0.0136954	0.00618465	-0.00938148	-0.0100134	0.00518289	-0.00194261	0.0035856	0.00850061	0.00228155	0.00616506	0.00176438	0.0157727	0.00336339	-0.0115522	-0.0147715	-0.00949346	-0.000822569	-0.00291251	0.0142771	0.0120354	0.0110336	0.00225428	0.00607197	-0.00983791	-0.00109187	-0.00295139	0.000481376	0.00375275	-0.00412894	-0.00797992	-0.000422051	0.00225812	0.00610293	0.0149519	-0.00712318	0.00639983	0.0052955
-0.00769748	0.004472	-0.0036364	-0.0117387	0.00454191	-0.0284513	0.0181052	0.000392753	-0.00112567	-0.00923849	-0.0037858	0.00793358	0.0036624	0.0077967	0.00423072	-0.00673753	0.000783562	-0.00114005	-0.00790932	-0.00678408	0.0014833	-0.00462507	0.00177358	0.00995398	-0.0131161	0.0124247	-0.0103209	-0.0234858	-0.00701041	-0.00373078	0.0095356	0.0358234	-0.00115668	0.0075722	-0.00570567	-0.0114532	-0.00497507	0.00367731	-0.0012229	-0.00351458	-0.0135315	-0.00340222	-0.000513395	0.00919872	0.00157175	0.0101038	-0.00497236	0.00118597	-0.000330272
-0.0130872	-0.0171068	-0.0154016	-0.0116503	-0.00264851	0.00313321	-0.0407945	-0.00594489	-0.013669	-0.0202433	-0.00573208	-0.0209079	-0.0125212	-0.0166145	-0.028018	-0.02282	-0.0160529	-0.0141852	-0.0227701	-0.0166649	-0.0198934	-0.01919	-0.0270886	-0.034507	-0.0105442	-0.013494	-0.0476734	-0.031504	-0.044955	-0.0181326	-0.00140969	-0.0191177	-0.00912774	-0.0131428	-0.0236152	-0.0581432	-0.0199095	-0.0165407	-0.0142214	-0.00537809	-0.0190143	-0.0105866	-0.0153364	-0.00618662	-0.0113897	-0.00193083	-0.0170346	-0.00869648	-0.0117655
-0.0400411	-0.0183045	-0.00951053	-0.0125723	-0.00537045	-0.00799465	0.00401458	-0.00809315	-0.00759025	-0.0108795	-0.0217766	-0.0088602	-0.00890291	-0.00878903	-0.0220409	-0.0127668	-0.00712549	-0.01975	-0.0124799	-0.00574258	-0.0142437	-0.017418	-0.0104478	-0.0182142	-0.0152969	0.0164316	0.00722432	-0.00771773	0.00819809	-0.0175038	0.000897308	-0.00172872	-0.000638641	-0.0100079	-0.0170704	-0.0302995	-0.0147534	-0.0147218	-0.00379883	-0.0139689	-0.0021153	-0.013838	-0.00828794	0.000577804	-0.00777788	-0.000920149	-0.00696498	-0.00808028	-0.0117566
-0.00619852	0.0102305	0.0191128	0.0311487	0.00303283	0.0164791	-0.00349583	0.00600535	0.019647	0.00830259	0.0127139	0.0222557	0.0199694	0.0237139	0.0028418	0.00400097	0.0174107	0.0160775	0.0140435	0.0213573	0.0226988	0.0271452	0.0312572	0.0337973	-0.00192827	0.0380706	0.0514234	0.044741	0.0169654	0.0237137	0.0170123	0.0310593	0.00634669	0.0155949	0.0331605	-0.00685771	0.0129337	0.0182979	0.019414	0.00547898	0.0164735	0.00628536	0.0222763	0.00800583	0.0176014	0.0161906	0.0156126	0.0146822	0.0148634
-0.0149028	0.00923124	-0.000344621	0.0215034	0.0035126	0.0106602	0.0132848	-0.000509777	-0.00521804	-0.00722073	-0.00336394	0.0101156	-0.00361387	-0.000745129	0.00380048	-0.00759319	0.00289874	-0.0136444	-0.00323176	-0.00600183	0.00480366	0.0316632	0.00255885	-0.00939186	0.00573132	-0.0161238	-0.00348224	0.00734029	0.0146638	0.0112813	0.0151875	0.00377793	0.0113679	-0.00808585	0.00480007	0.0339441	0.0113339	-0.017738	-0.00868334	0.00500206	-0.00441333	0.00891809	0.00278719	0.00559295	-0.000316527	-0.000417068	0.0130139	0.00329372	0.00139228
-0.0120976	0.000379069	0.00310894	-0.00238872	0.0197613	0.00906945	0.00878436	0.0109176	0.00640066	0.0127145	0.00305692	0.0186103	0.0183323	0.0171826	0.000578682	-0.000341166	0.008167	0.0150033	-0.00640788	0.00793813	0.014431	0.00318894	0.0162655	0.0302985	0.0179538	-0.0208268	0.0129767	0.00319354	0.101344	0.0301115	0.016499	0.00857155	0.00422051	0.00173494	0.00722683	-0.0499066	0.00639431	0.00831325	0.00158136	0.0137278	0.0113091	0.00489596	0.00408448	0.00686932	0.00679683	0.0143625	0.011163	0.00489847	0.00418435
0.0127534	0.00197497	-0.00490176	0.00557755	0.015776	0.0006766	0.00980114	0.0140364	0.0158618	0.006461	0.0354244	-0.000125692	0.00757774	0.0119459	0.0144653	-0.0127715	0.0163771	0.00768741	0.00165124	0.0229311	0.00807597	0.00868474	0.00650759	0.0173791	0.0436324	-0.0339661	-0.00966673	-0.00542268	0.0338051	0.0151542	0.00468489	0.0143259	0.00293684	0.00817062	0.0207188	0.00484721	0.00558621	0.0187686	0.020122	0.00487836	0.00533543	0.00867889	0.00961048	-0.00432155	-0.000713141	0.0154753	0.021382	0.0100347	0.00832572
-0.00567789	-0.00571241	-0.00531625	-0.0207775	0.011614	-0.0191291	-0.00450417	-0.00788491	-0.0265383	-0.0115925	-0.0248877	-0.0100186	-0.0295159	-0.024975	-0.0158408	-0.0182897	-0.0239867	-0.0185844	-0.0196761	-0.0251571	-0.0133563	-0.0274704	-0.0256648	-0.0119432	-0.0333081	-0.0346924	0.00245268	-0.0335793	-0.0398361	-0.00830563	-0.0059926	-0.0234156	-0.0318991	-0.0111928	-0.0338047	-0.0247335	-0.0262772	-0.0190841	-0.0142423	-0.0143991	-0.0286931	-0.0172108	-0.0167081	-0.0279628	-0.0106621	-0.0141354	-0.00303823	-0.0159099	-0.0157174
0.00578548	-0.0126799	-0.0156581	-0.0212066	-0.0117114	-0.0355522	-0.0196514	-0.0298779	-0.0200706	-0.026638	-0.0035699	-0.0222902	-0.023855	-0.0314334	-0.0235967	-0.0269145	-0.0179317	-0.0234499	-0.0305907	-0.0404263	-0.0193378	-0.0378597	-0.034185	-0.038271	-0.0445878	-0.0318312	-0.00938273	-0.0215404	-0.0161369	-0.00555678	-0.0057005	-0.0182222	-0.017979	-0.0308383	-0.0281285	-0.00894154	-0.0201062	-0.0292442	-0.0316265	-0.0227286	-0.0356611	-0.0273368	-0.0177227	-0.0307099	-0.0049158	-0.0155117	-0.0345568	-0.00948286	-0.0139542
0.00681516	-0.00135344	0.00102496	0.00948106	-0.0061363	0.00187603	0.0121081	0.00126345	-0.00841006	-0.0160174	-0.00763304	0.00827604	0.00626761	0.00820293	0.00615905	-0.000387292	-0.0073146	-0.0185808	-0.00131548	-0.000620091	-1.61533e-05	-0.00817883	-2.78973e-06	0.00694782	-0.00177429	0.0112703	-0.00836299	-0.0121798	0.0136813	0.00250099	-0.00140736	-0.00141489	0.000433723	-0.00404881	-0.00409868	-0.00437298	0.00310039	-0.0107171	0.0102962	-0.00245638	-0.00102076	-0.0130609	-0.00573309	0.000301593	0.00640983	0.00298806	-0.00467295	0.00187015	-0.00540704
-0.0190124	-0.00900465	-0.000436203	-0.0049855	-0.0129504	-0.009921	-6.69065e-05	0.00148683	-0.0101678	8.81468e-05	-0.0010225	-0.00481625	-0.0155378	-0.00739048	-0.0198876	-0.0185401	0.0128334	0.0199645	-0.0161261	0.0100115	-0.00114083	-0.0212585	-0.00529874	-0.012437	-0.0167675	-0.0189762	-0.0183985	-0.0375415	0.0240982	-0.0122643	-0.00838334	-0.00353076	0.00518989	-0.00899121	-0.040679	-0.0251597	-0.0156515	-0.0201697	-0.00771655	-0.0121935	0.000238722	-0.00520083	-0.00639423	0.00165477	0.00179141	0.0035842	0.00095106	-0.00240076	-0.00330488
0.0177882	0.0141757	0.0319276	0.0149545	0.0210054	0.0181087	0.00288288	0.0285997	0.0131274	0.00730981	0.0231482	0.0225699	0.0334631	0.0146264	0.0334609	0.0126176	0.0149692	0.0280544	0.0117402	0.0345735	0.0132356	0.0153847	0.0253039	0.0195025	0.0182136	-0.00392779	0.0548204	0.0462054	0.0175304	0.0177781	0.0155915	0.0272575	0.0315924	0.0203475	0.0322804	-0.00569319	0.0218436	0.015574	0.00571031	0.0145656	0.0218831	0.00038368	0.0216752	0.0146014	0.01466	0.0195306	0.00697808	0.0174167	0.0100293
-0.0382552	-0.00936975	-0.0306738	-0.0542225	-0.0010834	-0.00145108	0.00445492	-0.00638808	-0.00943565	-0.00192829	0.00642674	-0.0342595	-0.0409654	-0.0277243	0.00295808	-0.000408545	0.00331732	0.00759478	-0.0010643	-0.00706192	-0.0178431	-0.019686	-0.00511491	-0.016162	0.0235293	-0.0174575	0.104158	-0.0105135	0.0303244	-0.0177712	-0.00431742	-0.0138527	-0.0259662	-0.00412975	-0.0440178	-0.0478065	-0.0237112	-0.0148147	-0.00997844	-0.0137124	-0.00426188	-0.00411414	-0.0025986	-0.0078418	-0.00423964	-0.00962021	0.00448471	-0.00963842	-0.0141976
-0.00591996	0.00781858	0.00275171	0.0173469	0.0134444	0.00454556	0.0240935	0.00898074	0.00862261	0.00912292	0.00336537	0.0113249	0.00866861	0.00404946	-0.00892508	0.000138443	0.00690978	0.0210807	-0.00689176	-0.0180134	-0.00162825	0.00403228	-0.00432918	0.0176955	0.0192104	0.0192354	0.000784853	0.00108744	0.00275351	0.010212	0.00611361	0.0205427	0.00168188	0.00488787	0.00578907	0.0433924	0.000795538	0.011922	0.010838	-0.00999385	-0.00242479	-4.43982e-05	0.0060984	-0.00306157	0.00258007	0.0128511	0.0196102	0.00390506	0.00700305
0.0246021	0.0192286	0.0139698	0.0162477	0.0197629	0.0369244	0.0113215	0.0205514	0.0158636	0.0306468	0.00268872	0.0382564	0.0151739	0.0201181	0.0286966	0.0154886	0.0235823	0.0279117	0.0237184	0.0384526	0.0248181	0.0254307	0.0292734	0.0215202	0.0218732	0.0236585	-0.0315309	-0.00368906	-0.00246952	0.0276612	0.0217838	0.0257843	0.0244587	0.0291484	0.0434906	-0.0121481	0.0341084	0.0375469	0.0247084	0.0260671	0.0231892	0.0135483	0.0203511	0.0265	0.0205362	0.018116	0.00338139	0.0213387	0.0194247
0.00771833	0.0121412	0.0332402	-0.01257	-0.000305634	0.0147594	-0.00202658	0.018904	0.0159792	-0.00011663	0.00285893	0.0228747	-0.00132445	0.00126668	0.00591939	0.00449538	0.0111103	-0.0132099	0.00805252	0.0082006	0.0216564	0.0147389	0.00898802	0.0159874	0.0104337	-0.0110819	-0.017746	0.0115399	0.000510384	0.0282002	0.00689151	0.017341	0.00289566	0.0226918	0.0197399	-0.0122677	0.010381	0.0144559	0.00892227	0.00615251	0.0117069	0.0143533	0.0145643	0.00774553	0.00879131	0.0220652	0.0056597	0.010838	0.0185118
0.00242668	0.00882648	0.00295146	0.0151783	0.0157827	0.0335166	0.0399717	0.0257327	0.0166993	0.0215247	0.0629308	0.0247743	0.0137189	0.0298144	0.00318248	0.0225876	0.0198249	0.023815	0.00698915	0.0500214	0.0266458	0.0217487	0.0239927	0.0161586	0.00671368	0.0330496	0.0353455	0.0113018	0.0094942	0.0242251	0.0187324	0.00921708	0.0367132	0.0252933	0.0215813	0.0705824	0.0206521	0.0198337	0.0193251	0.0342461	0.0197937	0.0312512	0.0231945	0.0359143	0.0283958	0.0259598	0.0264379	0.0250377	0.0186242
0.0381281	0.0102252	0.0205325	0.0292052	0.00499934	0.0379861	0.0314638	0.0184745	0.0264123	0.0249985	0.0400958	0.0124291	0.0102939	0.0391859	0.0386205	0.0453153	0.0266537	0.0258058	0.0206616	0.0258079	0.0208557	0.0138193	0.036769	0.0535939	0.00616916	0.0274642	-0.0273147	0.00493413	0.0644246	0.015667	0.0204562	0.015479	0.0212134	0.0252567	0.0295322	0.0556016	0.0489965	0.0368477	0.0195189	0.0187128	0.020444	0.0330689	0.0203324	0.0259541	0.0381987	0.0256261	0.00758501	0.0225925	0.0229889
0.0028161	0.0111178	-0.00321015	0.013091	0.0114109	0.00511259	0.00244915	0.0254065	0.00673882	-0.00352953	0.00304051	-0.0105279	-0.00621673	-0.00503496	-0.00341165	0.00952593	0.00528037	-0.00661867	0.00165047	0.0160779	0.000195188	0.00144643	0.00186189	-0.00675517	0.00103102	-0.00136202	0.00642792	0.0297103	0.023206	0.0105224	0.00530924	0.010576	0.015398	0.0205984	0.00695116	-0.0266274	0.0032677	0.0134796	0.00246897	0.00787165	0.00168094	0.00228591	-0.00291237	0.00125379	0.0064061	0.00238942	0.0149338	0.0079072	0.00699891
0.0330265	0.0272851	0.01857	0.0579212	0.0309462	0.00628703	0.0565803	0.0205349	0.0343944	0.0325899	0.0128144	0.0263481	0.0438316	0.019021	0.0266691	0.0161499	0.0261601	0.0329295	0.0150252	0.0299299	0.0253228	0.0401348	0.0309415	0.034176	0.0157406	0.0401875	0.011419	0.0243919	0.00110121	0.0360739	0.0166048	0.0297027	0.0368032	0.0485945	0.0431709	0.0324863	0.0242442	0.0219588	0.017508	0.0162518	0.0166912	0.0304612	0.030021	0.0167603	0.0167861	0.0209414	0.037292	0.015694	0.0356899
0.0729401	0.006447	0.017273	0.0261981	0.0130856	0.020575	0.0531428	0.0211901	0.0168291	0.0241576	0.0306937	0.0196583	0.0173359	0.0132709	0.0430745	0.0466735	0.0215902	0.0418174	0.0259077	0.0183639	0.0202743	0.0223477	0.0222832	0.0145797	0.0238	0.0554794	0.0316338	0.0288479	0.0121898	0.0320807	0.00810178	0.00065059	0.0523848	0.0331074	0.0315612	0.0176131	0.0281564	0.0395972	0.0245175	0.0155182	0.0338552	0.0363409	0.0180112	0.0192624	0.0199743	0.0168646	0.043749	0.0228666	0.0279182
-0.00957964	0.00635263	0.00979113	-0.00938589	-0.0139402	0.0127731	0.0131105	0.0143368	0.00843944	-0.000554395	0.0159676	0.00270476	0.00366875	0.00274277	0.0105914	0.00696682	0.00372884	0.0041666	0.0164764	0.000198238	0.013125	0.0288323	0.0073328	0.0080737	0.0208698	0.0282389	-0.0244693	0.031027	0.0148313	0.0560373	-0.00173299	0.0195334	-0.00320276	0.0149844	0.0190973	0.0510004	0.0110362	0.00487398	-0.0104479	-0.00454581	0.001991	0.00356414	0.00451053	0.00285554	0.0086706	0.000874736	0.00572278	0.00708427	0.0115024
0.02723	0.0146772	0.00595471	-0.0203106	0.00788123	-0.00665947	0.00755179	0.0107054	-0.000439046	0.0157473	0.0178798	0.0173216	-0.00598811	0.0175586	0.0100465	0.00419072	0.0115	0.00412166	0.0119961	0.00234114	0.0202889	0.000733568	0.00298091	0.0164398	0.0121149	0.0357412	0.0377536	-0.0231148	0.0338219	0.0267542	0.0116465	0.0149148	0.0219199	0.00901252	0.0117087	-0.00911459	0.010887	0.0142614	-0.00174606	-0.00985041	-0.0013527	0.0139397	0.0067074	-0.0047064	0.0168705	0.00319456	0.0447216	0.00639333	0.0137405
0.0623466	0.0026876	0.00597253	-0.00801794	-0.00676171	0.00943638	0.0319158	0.0178144	0.00369685	0.0112954	0.0165167	0.0155349	0.0116906	6.74986e-05	0.0227544	0.00729807	0.00446461	0.00626571	0.00667142	0.00922149	0.00689025	0.0300004	0.00818774	0.00293577	0.0863416	0.0605818	0.032383	0.0289405	-0.0145445	0.00261163	0.0117437	0.00688051	0.0226122	0.013252	0.0124178	0.0098001	0.0159314	0.0159801	-0.000654773	0.0113338	0.00669959	0.00912093	0.000685323	-0.0063129	-0.00245819	0.00646448	0.0102082	0.00791568	0.00731005
0.0165726	-0.0061285	-0.000211465	0.0100816	0.0107079	-0.000946991	-0.0226671	0.00328235	0.00470595	0.00373448	-0.0109081	0.0011627	0.0202965	-0.000126302	-0.00411848	-0.0204734	0.0074133	0.0307121	-0.00860713	0.00819748	0.00859525	0.0129194	-0.00441031	0.00660717	0.0249793	0.00510478	-0.0243456	0.0043945	-0.00328057	0.0347552	0.00430082	0.0238264	0.00297952	0.00394388	0.00552819	0.000270273	0.00546408	0.015487	0.00146167	-0.00774808	-0.0094314	0.000151113	-0.0107629	-0.00301256	-0.00968269	0.00069837	0.00931811	0.000991849	0.0125533
0.0157975	-0.000315052	0.0130951	0.0126082	-0.0152157	0.0203515	0.0215431	0.00658989	0.00238265	-0.00551079	0.0644188	0.00284617	0.00133697	0.0076803	0.00159988	0.0144778	0.000369968	0.0108359	0.00157745	0.0194233	0.0112179	0.0077544	0.00477489	0.00814083	0.0224349	-0.00299295	0.0464692	-0.0214096	0.0277586	6.53106e-05	-0.0131524	0.00971358	-0.00562809	0.0117345	0.0028332	0.0471409	0.00105846	0.0169329	-0.00693013	0.0118406	0.00217513	0.00633774	0.0027826	-0.000339423	0.00610282	0.0100286	-0.00621522	0.00280229	0.00899837
0.0185082	0.00147989	0.000452254	-0.0264642	0.00656231	0.0204408	-0.00591112	0.00445766	0.00740179	-0.000702209	-0.0416641	-0.00549425	0.00345827	0.00440051	0.0185344	-0.000813372	0.00188873	-0.00976675	-0.00473151	-0.0188951	0.00338356	0.00347771	0.0125444	0.00867635	0.0157722	-0.015872	0.00186067	0.0028049	0.0155834	-0.0158377	-0.00978272	0.00196856	-0.0139309	0.0050878	0.00334526	-0.00132388	-0.00590545	0.0147626	0.00374288	0.00992371	-0.000649433	0.00832207	0.00730125	0.00626166	0.0113444	0.0119546	0.013984	9.19019e-05	0.00359081
0.00737188	-0.00371975	-0.0116469	-0.00297173	-0.00761255	-0.0147436	-0.00703239	-0.00380725	-0.00679749	-0.00728315	-0.037447	-0.0136515	-0.0021193	-0.00251746	-0.00155258	-0.00554976	-0.00710019	0.00358437	-0.00857519	-0.0137841	-0.00839872	-0.0110528	-0.00808892	-0.016403	-0.0178839	0.0514796	0.108896	0.00111774	-0.0129807	-0.0214316	-0.00896938	-0.00443616	-0.0239542	-0.0127571	-0.0189784	-0.0213732	-0.0132736	-0.0106764	0.00830933	-0.00392016	-0.00373609	-0.0116775	-0.00650994	-0.0152414	-0.0101835	0.00849182	-0.02123	-0.0069848	-0.00638824
-0.0198279	0.00318358	-0.000588089	0.0231217	0.0239082	0.00607526	-0.00237932	0.00486086	0.0144586	0.00980765	0.0160293	0.0227667	0.0235948	0.0233952	-0.00181559	0.0126464	0.00499861	0.00966454	0.0230863	0.0107836	0.00910906	0.0043211	0.00820864	0.011593	0.0112043	-0.0103339	0.0186391	0.0233513	0.00786589	0.0256604	0.0101332	0.0101151	0.0174126	0.00871858	0.0205402	0.0240763	0.0224869	0.0238365	0.0182867	0.0128963	0.013765	0.00519521	0.00649399	0.0104894	0.00951148	0.0107327	0.00790544	0.0133545	0.00982571
0.00381148	0.00654269	-0.00900544	-0.00870499	0.00759307	-0.00433745	0.0455296	0.00679	0.0012512	0.00514591	0.0192144	0.0108178	0.00186962	-0.00430886	0.00137037	0.00324797	0.0138581	0.00879831	0.00780091	0.0277221	0.00588611	0.0138682	-0.00401751	0.00316489	0.0288858	0.0188325	0.00927936	-0.00334709	0.0255192	0.00308604	-0.000408047	-2.0386e-05	0.0193677	0.00848674	0.00723561	-0.015808	0.00879918	0.0162605	0.0119219	0.00518576	-0.000924259	0.00389051	0.00438296	0.000354214	0.000591261	0.00626861	0.00638524	0.00460348	0.00621194
0.0098837	0.0127576	0.00376042	-0.0252863	-0.00322523	0.000170903	0.00437	0.00981706	0.0190193	0.011419	0.0126072	0.00630285	-0.00551346	0.00750456	0.00588729	-0.00122	0.0234059	0.0338034	0.014064	0.0207448	0.0186288	0.0307276	0.0126439	0.00988937	0.016143	-0.0124364	0.040766	0.0260044	0.052192	-0.0041009	0.00601358	0.0197659	0.00147942	0.00600982	0.0142938	-0.00611784	0.0155852	0.0377182	0.00286079	0.00358283	0.0106427	0.0104271	0.0124434	0.0140376	0.00720903	0.0126581	0.023485	0.00490494	0.0125578
-0.00604185	-0.0105614	-0.0177002	-0.01414	-0.0272308	-0.00545029	-0.00720515	-0.00473278	-0.0170115	-0.0133399	-0.00743642	-0.00897877	-0.0144395	-0.0117494	-0.0136445	-0.0060578	-0.015611	-0.00382836	-0.00728117	-0.0057086	-0.00897515	-0.00504296	-0.0224106	-0.0124712	-0.0324592	-0.0384396	0.0452096	-0.0042419	0.00439364	-0.0227495	-0.0116465	-0.00192143	-0.00120379	-0.00439492	-0.0229259	-0.0163375	-0.000309795	-0.00447804	-0.00290336	-0.0125509	-0.0105671	-0.0135302	-0.0101621	-0.0247533	0.000563634	-0.0122561	-0.0119969	-0.00608677	-0.00149957
-0.0143439	0.00725105	0.000393969	0.00491448	0.000757151	-0.00319315	0.0068742	0.000573447	-0.00314657	0.00179708	-0.00928423	-0.00945694	-0.00817638	-0.00674825	0.0184791	0.00809013	-0.0018357	-0.00930933	-0.00598155	-0.0108703	-0.00662247	-0.00799168	-0.0126627	0.00571964	-0.00250429	-0.00469168	-0.0599578	0.0157646	-0.0205365	0.00129077	0.00359039	-0.000481005	0.0140414	-0.000234743	0.00159827	-0.0278429	-0.0065484	-0.0106663	-0.0127764	0.00185756	-0.00454072	-0.00799796	-0.00820352	-0.00591751	-0.00680896	-0.00759655	-0.0149377	0.00017731	-0.00332579
0.00119311	-0.00352243	0.00354046	-0.00665036	-0.00133144	-0.0172159	-0.00638886	0.000680249	4.17916e-05	-0.00882672	-0.000388609	-0.0204309	-0.00862578	-0.00403041	-0.0126029	-0.00901832	-0.00521918	-0.0249822	-0.012879	0.00675845	-0.00103567	-0.00036358	-0.00208157	-0.00876747	0.00990686	0.0270047	-0.000876447	0.00924148	0.00963587	0.00569575	0.00169511	-0.00801392	-0.00915107	-0.00703489	-0.0179162	-0.00701722	-0.0114213	-0.00433606	0.00347835	-0.00134127	0.00188897	-0.00509274	-0.00570457	3.47344e-05	0.00419837	-0.00441003	0.00951005	-0.00280604	0.00208502
0.0204476	0.0154758	0.0109311	0.0358843	0.0133733	0.0126417	0.0267222	0.0181211	0.0145259	0.0150513	0.0213259	0.0186653	0.00738101	0.0178823	0.0189864	0.0223978	0.0224501	0.0486317	0.0229373	0.00928571	0.0315527	0.0227669	0.0236071	0.0270523	0.0177387	-0.0221177	-0.0224507	0.0165886	0.00841614	0.0195032	0.0137654	0.013468	0.0165747	0.0133412	0.027343	0.0621959	0.0254017	0.019616	0.0143245	0.0213368	0.0224398	0.00559886	0.0138679	0.0241791	0.0152121	0.0114386	0.012621	0.0177065	0.0160815
0.00112695	-0.00980115	-0.00945048	-0.0350717	-0.0154499	-0.0202779	-0.0222029	-0.00445699	-0.0147576	-0.0237029	-0.0155483	-0.0104388	-0.0311704	-0.00780957	-0.0201678	-0.0253168	-0.00613505	0.0213754	-0.0191917	0.00283369	-0.0131275	-0.00474554	-0.0283567	-0.019352	-0.00230584	0.0114436	-0.0365361	-0.0181614	0.00561672	-0.0179072	-0.00828395	-0.017822	-0.0163726	0.00545007	-0.0321647	-0.0326834	-0.0275595	0.00667925	-0.001067	-0.0148963	-0.0139395	-0.00481963	-0.0177884	-0.0182239	-0.00441013	-0.00321066	-0.00712595	-0.00292302	-0.00523606
0.0142122	0.00369464	0.00309538	0.0290462	0.0130224	0.0154072	0.0118923	0.0337344	0.00689146	0.00828221	0.0179419	-0.00105415	0.0108053	0.00539562	0.0260204	0.0189177	0.0105274	0.0119384	0.00752026	0.0116966	0.0202491	0.014536	0.0146404	0.00652606	0.0143163	-0.0091458	0.0203541	0.0102384	0.00026318	0.0230613	0.0117319	0.00808866	0.00718575	-0.000337764	0.0216516	0.0049696	0.0228412	0.0221503	0.00464136	0.0118137	0.024995	0.0105356	0.00942171	0.0224868	0.0152849	0.0151707	0.00628455	0.00741128	0.00932196
0.0231804	-0.00211198	0.0229796	0.00317404	0.0152587	0.00354823	0.00650397	0.0079137	0.00458213	0.00738417	0.03432	-0.00274471	0.00876912	0.0159606	0.027328	0.015789	0.0129531	0.0137825	0.0113102	0.00337583	0.0152804	0.01819	0.0083172	0.0360817	0.0158737	0.0170695	-0.00617996	0.0095015	-0.021425	0.0171094	0.0091237	0.00376542	0.00358533	0.0152414	-0.00195859	0.0169375	0.012136	0.0113812	0.0233772	0.0150671	0.0214292	0.00821304	0.00720768	0.00758752	0.0075094	0.0153769	0.014765	0.00983395	0.00962591
0.0260207	0.00700803	0.0109623	-0.00810875	0.0116264	-0.0108121	0.000133059	0.00424361	0.00438081	-0.00390931	0.00700753	0.00336023	0.0214476	0.0113397	0.00455296	0.00938683	0.000180667	0.0113154	0.00877197	0.0172672	0.011731	-0.00536523	0.0136401	0.0102363	-0.000904092	0.0230814	0.00116554	0.00665777	0.00776622	0.0211392	0.00661614	0.010685	0.0081617	0.0333311	0.00757667	-0.00682214	0.0103246	0.0171928	0.00926258	0.00688715	0.0199207	0.0125602	0.00318585	0.0104996	-0.00270099	0.0124466	0.00908509	0.00550814	0.00952974
0.00337841	0.00898267	0.00245052	-0.0042397	0.000416996	-0.00624488	-0.017682	0.00705987	-0.00743672	-0.00164031	-0.00359534	0.0152301	-0.00853734	-0.0154432	0.00382563	-0.00840166	-0.000521115	-0.0169639	-0.018283	-0.0027988	0.00095341	0.00343987	-0.00101533	0.00175039	0.000352528	-0.0143754	-0.0330505	-0.00620685	-0.0196407	0.00114211	0.00248887	-0.00900712	-0.00848353	0.000426744	-0.00465413	0.0216001	0.00373862	-0.00286783	-0.00125223	-0.0072588	-4.05849e-05	0.000174912	-0.0030197	0.00656094	-0.00371739	-0.00255422	0.0105761	0.00387984	0.00158185
-0.038611	-0.0156193	-0.0161268	-0.0131085	-0.016215	-0.0183297	0.0113388	-0.00380708	-0.0127614	-0.0220217	-0.0113025	-0.0449497	-0.0202435	-0.0245726	-0.0176987	-0.0185038	-0.0269151	-0.0189639	-0.0240836	-0.0350988	-0.0251652	-0.0207912	-0.0265265	-0.0275251	-0.0369499	0.00551961	-0.0308985	-0.0306471	-0.0585117	-0.021247	-0.00936839	-0.0208529	0.00699453	-0.0139356	-0.0235176	-0.0115879	-0.0225371	-0.0174012	-0.0194595	-0.0221214	-0.022752	-0.0115501	-0.00690785	0.00357649	-0.0190626	-0.0185719	-0.012838	-0.00808816	-0.0111693
-0.00254209	0.0023978	0.00118139	0.0110204	-0.00774217	0.00417088	0.058452	0.001794	0.0103014	0.0198965	0.0178196	0.0228626	0.0134289	0.0143641	0.0114465	0.0171969	0.00942148	0.00529619	0.00868681	0.0139504	0.010014	0.0141066	0.00707327	0.0360347	0.0389283	-0.00931338	0.0240479	0.00348337	0.0170589	0.00957287	0.0129567	0.0140546	0.0154766	0.0104263	0.0196012	-0.0138185	0.0156708	0.00902541	-0.000936555	0.0153797	0.0111204	0.00607161	0.00931482	0.00648094	0.00641045	0.00540972	0.0163473	0.00389059	0.00390073
0.00386806	0.0146811	0.0294975	0.021598	0.0113975	-0.00763288	0.0247868	0.0162985	0.0118149	0.0201496	0.0195594	0.0273914	0.0204355	0.0180141	0.0178865	-0.00709118	0.0150786	0.0071031	0.00276046	0.0060889	0.0119498	0.0235093	0.0224941	0.0175845	0.0153662	0.0334034	-0.0344312	0.00117965	0.0713667	0.0210467	0.0144767	0.0156903	0.00940037	0.0229849	0.0248202	-0.0119176	0.0171924	0.0133633	0.018301	0.0062474	0.0181069	0.00942338	0.013662	0.0320974	0.0175085	0.015587	0.0151033	0.0112438	0.0215806
-0.00652149	0.0217845	0.00841758	0.0154334	0.0119151	0.0159953	0.0155417	0.0128231	0.000293023	0.0149615	0.0200094	0.00910044	0.0184118	0.0211664	-0.00500871	0.0135406	0.00772026	0.00510114	0.0138644	0.0207648	0.0106378	0.0150825	0.013469	0.0142193	-0.00633191	-0.0195115	0.0290046	0.00241446	0.0135632	0.0169681	0.0176162	0.0146443	0.0245269	0.022795	0.0157856	-0.00505191	0.00146989	0.0122327	0.00932003	0.0144792	0.00439449	0.0176059	0.0188388	0.0162973	0.0071013	0.0106337	0.0721389	0.00420182	0.0119536
-0.011874	-0.00220678	0.000643433	-0.00851854	0.00798614	0.0137333	0.00647759	0.0132357	0.00604898	0.00597869	0.014944	0.0114634	-0.00480653	0.00775446	0.0192868	0.0142342	0.0115276	0.0122112	0.00102496	0.00424799	0.0105898	-2.94509e-05	0.00931411	0.0205286	0.00218125	0.00800173	0.0265824	0.00940643	0.0336249	0.0217136	0.0083223	0.0197423	0.00501712	0.0124237	0.00589255	0.0236306	0.0233626	0.00224907	-0.00879133	0.000875013	0.00609967	0.00569876	0.0112207	0.0176744	0.0104217	0.013652	0.0127443	0.0174925	0.00790939
0.0416685	0.00701076	0.0156214	0.00378145	0.0190012	0.00819763	-0.00866685	0.0269255	0.00266503	0.0151448	0.0152167	0.017673	-0.00510834	0.00538894	0.0306389	-0.0060318	0.00832024	0.0059935	-0.000158011	0.0010818	0.0042984	0.00828333	0.00267729	-0.0115592	-0.00541399	0.0450041	0.00531494	-0.0159201	0.00438647	0.0137279	0.00792083	0.013963	0.00908664	0.0204457	0.00358055	0.00153786	0.0212716	0.0128414	0.00363324	0.0173911	0.00165958	0.00889421	0.0105397	0.0124531	0.00932777	0.00358992	0.00129409	0.00631124	0.0136596
0.0158354	0.00862672	0.00957785	0.00799853	0.0391226	0.0164519	0.0132155	0.00783684	0.0183139	0.00770214	0.021611	0.0130507	0.0091764	-0.00663379	0.000271174	0.00831428	0.013441	0.0282932	-0.00141481	-0.00233412	0.0005836	0.00579986	-0.00629922	9.60502e-05	0.00942102	0.0474319	0.0180416	0.00639506	-0.00991043	0.0339145	0.0142802	0.0178004	0.00614871	0.0247256	0.020827	0.0421648	0.0166985	0.00594966	0.00440408	0.0037917	0.00389885	0.00709943	0.00931943	-0.00301551	0.0130641	0.0107136	0.0212451	0.0126625	0.0141746
0.0104646	0.0130485	0.0129417	0.0201578	0.0180178	0.0076293	0.0190361	0.0222488	0.00298488	0.0133947	0.0340776	0.0216832	0.0214445	0.0191315	0.0101295	0.0014109	0.0159742	0.014098	0.00528517	0.0083854	0.004491	0.0226507	0.0288968	0.0146434	0.0238043	0.000350549	-0.00350093	0.000725324	-0.00872678	-0.00543356	0.0067154	0.0137542	0.0406702	0.0132379	0.0321367	0.0280532	0.00991917	0.0192348	0.0110394	0.0233617	0.0138426	0.0126397	0.0135696	0.0296359	0.0187266	0.0277846	0.00944745	0.014074	0.0168031
-0.0282519	-0.00572442	-0.0112739	-0.025841	-0.0384758	-0.0109442	-0.0119689	-0.00349421	-0.0157039	-0.0100757	-0.00740853	-0.0339394	-0.0291267	-0.0216328	-0.0160128	-0.0149015	-0.0140797	-0.0135168	-0.0329947	-0.0195549	-0.0244207	-0.0223634	-0.0201254	-0.0303809	-0.0155476	0.0247228	-0.0217642	-0.0275247	-0.0558109	-0.0309646	-0.00769724	-0.00657579	-0.0084039	-0.0198727	-0.0316239	-0.00789116	-0.0255975	-0.015229	-0.00701884	-0.0196978	-0.0140601	-0.0145571	-0.0140599	-0.0162366	-0.00751041	-0.00259153	-0.000523934	-0.00521108	-0.0114033
-0.00533795	-0.00453478	-0.0102335	-0.012055	0.00686353	-0.00685382	0.0123743	-0.00267232	-0.00231695	0.00749482	-0.000830669	-0.0120748	-0.00958352	-0.000716865	0.00597361	0.00376089	-0.00401179	-0.0175265	-0.00294217	-0.00171044	-0.00315079	-0.00682845	-0.0015278	0.00484675	-0.0176246	-0.00677896	0.000109741	0.00314247	0.00123712	0.00284666	-0.00340746	0.00124815	0.00708925	-0.0115218	0.00455987	0.0078646	-0.00675217	0.00276579	-0.00123719	-0.017395	-0.013284	-0.0113843	0.000382859	0.00237022	-0.000825113	-0.000825213	-0.0177716	0.00208251	-0.00101577
0.0029625	0.00629007	0.0108245	0.0022881	0.00538867	0.0189503	0.0109801	0.00540489	0.00328905	0.00629492	0.00586742	0.00675314	-0.0019304	0.00187763	0.004499	-0.00317661	0.00138434	-0.00263783	-0.00542549	-0.000939156	0.00256546	-0.00866718	-0.00451293	0.000998705	-0.00529588	-0.00876097	-0.0127667	0.00533476	0.00698983	-0.00485431	-0.000603446	-0.00611301	-0.00509331	0.000991348	0.00657374	0.0061449	0.00548633	0.00318296	-0.00140364	0.0132483	-0.00860322	0.00349846	0.0100213	0.00726211	0.00450352	0.016094	0.00384389	0.000990827	0.00831284
0.016737	-0.0128419	0.00609816	-0.000469838	-0.00690324	-0.00718748	-0.0050491	0.00129762	0.00359848	-0.0149201	0.00474964	0.0020772	-0.00492826	-0.00907179	-0.00500633	-0.0245847	-0.00120459	0.00910315	-0.016306	0.0150429	-0.00579444	-0.0171816	-0.00987781	-0.00632375	-0.00117218	-0.025542	-0.0185151	-0.0275256	-0.0212744	-0.0108649	-0.0113488	-0.00380339	0.0116713	-0.000606228	0.0102064	-0.00221443	0.000986019	0.00356565	-0.00173946	-3.25096e-05	-0.0094734	0.00259957	0.00129697	0.00237224	0.000293591	0.0117502	0.0117498	-0.00200222	9.55879e-05
0.0121196	-0.0006065	0.00437172	-0.000764238	-0.00622515	-0.0170517	-0.00452615	-0.00414119	0.0044718	-0.00631035	-0.00426382	-0.00611792	7.92709e-06	-0.00500955	-0.00662565	-0.0105636	-0.00062896	-0.0118101	-0.00778995	-0.00939477	-0.00930948	0.0128769	-0.0181575	0.0103881	0.00617877	-0.0338008	-0.00683793	-0.0121686	-0.0197668	-0.0239407	-0.00509329	0.0111174	-0.0171114	0.00158812	0.00417207	-0.00340186	-0.00123623	0.00681058	0.0035386	-0.0085901	-0.00631982	-0.00669091	0.00158941	0.0147276	-0.000905643	-0.00469987	-0.00212925	0.0032007	-0.00160676
-0.0237903	0.00148405	0.0252827	-0.00642684	0.000122515	0.0243714	0.00347532	0.00117193	0.0107381	0.0175992	0.00386385	0.00206209	0.0125858	0.0060854	-0.00270831	0.00976341	0.0074067	0.00078414	0.00599885	0.00489587	0.0060465	0.00733939	0.00959877	0.0184055	0.0142803	-0.00174462	0.00106987	-0.00484193	0.00479619	0.0179719	0.00299111	0.00416416	0.0112405	0.0144302	0.022049	-0.0154407	0.00987822	0.00246029	0.00850194	-0.00477734	0.00688904	0.00486989	0.00186971	0.0137599	0.00469976	0.00148297	0.0182599	0.00549632	0.00257541
-0.0131916	0.00771159	0.00638604	7.83701e-05	0.00991625	-0.00361284	0.00609266	0.0136417	0.00442671	0.00962644	0.0139969	0.011964	-0.00245839	0.000850318	0.00254129	-0.00263607	0.00218654	0.0177211	-0.00324343	0.00728694	0.00556724	0.00554238	0.00158113	0.00314782	-0.0033827	-0.0190486	0.0535253	0.00554369	-0.00288482	-7.87178e-05	0.00228374	0.00394804	-0.00305253	0.010117	-0.011907	0.0235255	-0.000425335	0.0054516	-0.0011593	0.00149365	-0.00492653	0.00248319	0.0106306	0.0147223	0.00108819	0.00719826	-0.00064567	0.00308887	0.00942187
0.00566314	-0.000329979	0.00197209	0.00619032	-0.00867071	-0.0105822	0.00918197	-0.000810763	0.00138232	0.00508876	0.00609902	0.00877241	0.0100787	0.00276161	0.000588555	0.0026906	0.00348275	-0.000632052	-0.0126001	0.0154163	0.00609555	0.00376321	0.0121122	0.00576725	0.00961482	0.0138839	0.0238807	-0.0179845	0.0282886	0.00595235	0.00460222	0.00116615	0.00224532	0.00159081	0.00327674	0.000899244	0.00707066	0.0042973	0.00517785	0.0150545	0.00115348	0.000789981	0.00388956	0.00289698	0.00520099	0.00340116	0.00427792	0.00420465	0.00430178
-0.00193588	-0.00768196	0.00248267	-0.01118	-0.0133799	-0.020517	-0.00293113	-0.0089773	-0.0111561	-0.00594163	0.00830352	-0.0111031	0.00368645	-0.0148408	-0.0191588	-0.0046916	-0.0120534	-0.0105894	-0.0245825	-0.0188051	-0.0156238	0.00126869	-0.00720432	-0.00945911	-0.00699468	0.00026902	-0.0184664	-0.00734592	-0.0064089	-0.00163023	-0.00050354	-0.00769508	0.00263608	-0.00769728	-0.0190249	-0.00150997	-0.0114827	-0.0218591	-0.0112678	-0.00883994	-0.00859434	-0.00202925	-0.00280977	0.00820392	-0.00420238	-0.0057934	-0.00268711	-0.00658721	-0.00350131
0.029868	0.00509777	0.0251436	-0.000884703	-0.00102385	0.00237093	0.010429	0.0121473	0.00550585	0.0131854	0.0464109	0.00403003	0.0310531	0.0154707	0.00109979	-0.00393435	0.00418249	0.0104063	0.00174421	0.000723569	0.0100025	0.0228519	0.0144442	0.00425029	0.0243477	0.00319802	0.0156304	-0.0220789	-0.00857645	0.0162191	0.00661112	0.0152392	0.0496808	0.00766515	0.011548	0.0282407	0.00705369	0.00679135	0.00970697	-0.00311134	0.013357	0.00981975	0.0121314	0.0147193	0.0127551	0.00961214	-0.0141265	0.00610754	0.00600484
0.0293356	0.0150242	0.024714	-0.00231488	0.0132356	0.00590405	0.0378063	0.00637366	-0.00123233	-0.00361141	0.00278558	0.0182157	0.0159892	0.00448964	0.00327896	0.00743995	0.00931762	0.0141488	0.0155856	-0.00166237	-0.00400332	-0.00859237	-0.00192564	0.0138972	0.00127939	-0.00795799	-0.0202809	0.00481131	0.0013859	0.00268375	0.0065147	0.0116364	0.0182281	0.00828665	0.00430725	-0.0153862	5.39731e-05	0.0124796	-0.00928171	-0.00705779	-0.000111645	0.00248079	0.00179712	0.000756219	0.00510709	0.013138	0.00417876	0.00249503	0.0071062
-0.0258071	-0.0127733	-0.0199325	-0.0300499	-0.00819369	-0.0383612	-0.0204245	-0.0119107	-0.0228536	-0.0180828	-0.0248694	-0.0269096	-0.0329012	-0.0244076	-0.0210967	-0.0197502	-0.0166574	-0.0323239	-0.0231325	-0.00105484	-0.0258787	-0.0159776	-0.0122406	-0.0273955	-0.034681	-0.035164	0.0622001	-0.0190996	-0.0202696	-0.0331596	-0.0162293	-0.0257927	-0.0338978	-0.0295976	-0.0260738	-0.00787808	-0.0235201	-0.0261958	-0.0254558	-0.0241894	-0.0198896	-0.0126492	-0.0184126	-0.0225321	-0.0243182	-0.0238027	-0.0206546	-0.012469	-0.0176212
-0.0132999	-0.00689022	0.0289545	0.0243318	0.0128124	-0.00674101	0.000638605	0.00208439	-0.0125642	-0.00226057	0.0112268	0.0133513	0.0162458	-0.0103976	-0.00143092	0.000760685	-0.00252891	-0.00768059	-0.00699733	-0.00364279	-0.00790536	-0.00386971	-0.00881328	-0.0085647	-0.0293286	-0.0118304	-0.0294899	-0.0218271	-0.0334353	-0.0138756	-0.00936968	0.000257456	-0.0128864	-0.00161347	-0.00857342	-0.0207408	-0.00400681	-0.00664318	-0.00821692	0.000367016	-0.010685	-0.0170907	0.00148808	0.00773809	-0.00210506	-0.0106698	-0.0114819	-0.00330634	-0.00619958
0.000733395	-0.00354932	0.00128953	-0.00665303	0.0152972	-0.00532323	0.0123879	0.00145401	0.00212248	0.00377491	0.00592416	-0.00904692	-0.00642093	0.00644864	0.00126793	-0.00975153	-0.00191839	-0.0109158	0.00081655	-0.00223139	-0.00662826	-0.00175242	-0.0075883	-0.0085549	0.0264492	-0.0207641	-0.0304231	-0.0269414	0.015679	-0.00951325	-0.00424452	-0.00246951	-0.000584456	-0.00322034	-0.0017791	0.0351721	-0.00191232	0.0103386	-0.00445891	0.000508512	0.0067355	0.00105548	0.00165123	-0.00235387	-7.05073e-05	0.00244412	-0.0118578	-0.000271487	-0.00871668
0.00319843	-0.00178422	-0.00814099	0.00518005	-0.00348902	0.00249461	-0.0131878	0.00256057	0.000836785	0.00080646	-0.00721913	0.00980808	0.00103082	0.00737201	-0.00302122	0.00534989	-0.000584448	0.00300209	-0.00261822	0.00469667	0.0108384	0.00649739	0.00807235	-0.0145979	-0.0135074	0.0202533	0.00902809	-0.00744869	0.00330151	0.00379685	-0.00174634	0.000940463	-0.00399761	0.00823728	0.00508505	-0.0250626	-0.00181535	0.00601895	0.000776552	0.00172139	0.0046059	0.00146117	0.001837	-0.0019003	0.00415485	0.00396097	0.0043909	-0.00183377	0.00558231
0.0203231	0.0240044	0.0397806	0.0404893	0.0577039	0.0552278	0.0315624	0.0491731	0.0501124	0.0355231	0.0436229	0.0366919	0.0484179	0.0452509	0.0418648	0.0318394	0.0492564	0.0464086	0.0378246	0.0585496	0.0479397	0.0479289	0.0530833	0.0720566	0.0944138	0.0273601	0.00597366	0.0518321	0.0476817	0.0687258	0.0284055	0.0558738	0.0746966	0.058039	0.0755689	0.0758277	0.0503126	0.0439626	0.0399139	0.0476068	0.052569	0.0337888	0.031672	0.045158	0.0227795	0.0342381	0.0316198	0.0308486	0.0299067
0.0339653	0.0102315	0.00318783	-0.0106817	0.000878964	0.00748042	0.0372597	0.0428299	0.016254	0.0344205	0.0378356	0.0311678	0.0237512	0.00698685	0.0221803	0.0260402	0.0191142	0.0166882	0.00128942	0.0141171	0.020657	0.0168767	0.018379	0.0234436	-0.000229438	-0.0432869	-0.0226861	0.00582301	-0.0176024	0.0037237	0.00561179	0.0179931	-0.00104266	0.0207356	0.0218778	-0.00577772	0.0211902	0.00871675	0.0131619	0.0107375	0.0141605	0.014771	0.0103103	0.0122262	0.0102378	0.0317684	0.00951919	0.00710307	0.0152885
-0.0179942	0.0161802	0.00575599	0.0324485	-0.00461158	0.0249862	0.0270299	0.0238533	0.0226586	0.0256223	0.0105321	0.0129242	0.000958855	0.0194333	0.0259387	0.00811517	0.0262371	0.019422	0.0182823	0.0220452	0.0198228	0.0310597	0.00827708	0.0252906	-0.0288378	0.0216104	-0.00840301	0.00266318	0.0206509	0.0247512	0.00771837	0.0172712	0.040114	0.0207159	0.0338315	0.0193048	0.0246661	0.0232988	0.0257097	0.0212768	0.0191857	0.0191192	0.0220669	0.029936	0.0117354	0.02837	0.0370691	0.0184283	0.0214667
0.0126919	5.53182e-05	0.004452	-0.00834988	-0.00494985	0.00631048	0.00426827	0.0127597	-0.00472877	0.00679323	-0.00501511	0.0245067	-0.0190186	-0.012886	-0.00523779	0.000379113	0.00332818	-0.0182231	-0.000355008	0.000674043	-0.00897324	0.00728329	-0.00589657	-0.0165627	0.0353973	-0.058333	-0.00259418	-0.00130539	-0.00579008	0.00505164	-9.10199e-06	0.00537144	0.00194838	-0.00254472	-0.00276731	0.0423167	-4.46141e-05	0.00455547	-0.00372	-0.00438593	-0.00165004	0.00957875	0.00728106	0.0221637	0.00838971	0.00454081	0.0103637	0.013747	0.00646733
-0.0115364	-0.00464218	-0.00368198	-0.00422097	-0.015664	-0.0149183	0.000274741	-0.00145146	-0.00241462	-0.00679089	-0.0165632	-0.0106233	-0.00129352	-0.00739372	-2.14476e-05	-0.00305873	-0.0120241	-0.00687557	-0.00723157	-0.0173055	-0.00270447	-0.00969767	-0.0140084	0.000217628	-0.0279776	0.0109343	0.00499722	-0.0133402	-0.0164838	0.00187582	-0.00480576	0.0070562	-0.0042339	-0.00486718	0.000292058	-0.0574547	0.00368607	-0.00756041	-0.00905716	-0.00494821	-0.00178763	-0.00802681	-0.00506334	-0.00486217	-0.00862746	-0.00920356	0.000919239	-0.00331432	0.00103778
0.0319236	-0.00422024	-0.00537264	-0.0106918	0.0110564	0.00496231	0.00226956	0.00839164	0.00107829	0.00279289	0.0155441	-0.0119706	0.00333584	-0.00283353	-0.00956876	0.0021602	0.00196419	0.0030879	-0.000224326	-0.00496392	0.00476942	0.00690111	-0.0114795	-0.0127647	0.00226892	0.00621139	-0.0106152	0.0105059	0.00593345	-0.00174871	-0.00548927	-0.00295173	0.00305943	0.00700412	-0.00927905	-0.00384696	-0.00372885	0.00910778	-0.00234541	-0.00152913	0.00558368	-0.00134302	0.00167088	-0.00709609	-0.00242007	-0.00519236	-0.00130416	-0.00381094	-0.00430742
-0.00256593	0.00508921	0.00963943	-0.000167412	0.00314382	0.0106003	0.0202072	0.0122462	0.0166184	0.00576129	0.0517795	0.0287086	0.0277665	0.010354	0.00518224	0.0163985	0.00838753	0.0241132	0.0213858	-0.00345059	0.0123218	-0.0033854	0.0128154	0.0223318	-0.000175656	0.0143292	0.010077	0.0340308	-0.00164569	0.0160127	0.00359519	0.0324169	-0.00120741	0.0204793	0.0159623	0.028217	0.00921319	0.0119794	0.0192568	0.00523761	0.012039	0.00687511	0.00544754	0.0106757	0.00186387	0.00202947	0.010322	0.00427461	0.00858949
0.00444088	0.00470188	0.00226464	0.0129207	-0.00338034	-0.00397847	-0.0104044	0.00749231	0.00315499	0.00669718	0.0181216	-0.0060351	0.0131917	-0.00272639	0.0120872	0.00198466	0.00106862	-0.00351245	0.00895108	0.0118553	-0.00463385	-0.00613225	-0.00883361	-0.00662454	0.023615	0.0250377	0.100461	-0.0147703	-0.0150696	-0.0117497	-0.000710629	-0.00674782	0.0108901	0.00359544	-0.00346718	0.00829223	0.0038469	0.00448621	0.00397428	0.000221917	0.00688816	0.00625846	0.00397816	-0.0103227	-0.00160883	-0.00273746	0.0325048	0.00347822	0.00356828
-0.0211348	-0.0168186	-0.0369913	-0.0271975	-0.0332123	-0.0348228	-0.0255435	-0.040392	-0.0388439	-0.0220708	-0.045314	-0.0554433	-0.0354985	-0.0393094	-0.0235817	-0.0153963	-0.0356834	-0.0262716	-0.0264286	-0.0335812	-0.0375833	-0.0397309	-0.0363224	-0.0348469	-0.0393143	-0.0370267	0.0374856	-0.0406419	-0.0516034	-0.0497295	-0.023984	-0.0307623	0.00630557	-0.0374631	-0.0555749	-0.0610785	-0.0414445	-0.0297256	-0.026663	-0.025987	-0.0237211	-0.0235304	-0.0260514	-0.0385399	-0.0239115	-0.0292218	-0.0414781	-0.0207458	-0.0320185
0.0201772	0.0162933	0.0162658	0.046778	0.00497531	0.0144009	0.00941857	0.0121214	0.00857746	0.0135107	0.0199095	0.02486	0.0265118	0.0179948	0.0480606	0.0191416	0.0200237	0.0142372	0.0188934	0.00685804	0.0107087	0.0188847	0.00929782	0.0271162	-0.0464505	-0.042344	-0.0424925	0.00799993	0.0355108	0.0191704	0.00389408	0.0202584	0.0449576	0.0192133	0.0236443	0.0329746	0.0272079	0.0146053	0.0102146	0.0131879	0.0415011	0.0120458	0.0102207	0.0257086	0.0118072	0.0177184	0.0417318	0.0104268	0.0189163
0.00123676	0.000392601	0.00278821	0.0333899	-0.00753456	5.78334e-05	0.0122747	0.00607761	0.00500672	0.00937348	-0.00561548	0.0140721	0.00877168	0.00739228	0.0189574	0.00686934	0.00821171	0.0131487	0.0108764	0.0125506	-0.00134443	0.00356064	0.000897159	0.00725527	0.0615364	0.0407301	0.0315145	0.0219199	-0.0308701	0.00650379	-0.00658688	-0.000826994	0.00388476	0.00619619	0.0113279	0.063129	0.0177944	0.000779262	0.00588624	0.00665821	-0.00316964	0.0124425	0.00932155	0.00578677	0.00288781	0.00590573	0.026721	0.00913236	0.0101348
0.0118769	0.00578777	0.0216783	0.0236133	0.0252186	0.00161524	0.0303286	0.00308018	0.00578725	0.00689683	0.0222837	0.0147491	0.027349	0.0090423	0.0109375	0.0173038	0.0132079	0.0113209	-0.0021375	0.0129923	0.0135232	0.0197364	0.0155193	0.020647	0.0162434	-0.0183873	-0.0310042	0.00331197	0.0205787	0.0254334	0.003994	0.0173731	0.00148775	0.0119315	0.00995734	-0.00166596	0.0135009	0.0245731	0.00354472	0.0117022	0.00562688	0.00679989	0.00981237	0.014549	0.00951006	0.0168	0.0217623	0.00560842	0.0129435
0.0276831	0.0149838	0.0253173	0.00904696	0.0183077	0.0092232	0.014306	0.0159836	0.0230884	0.0102053	0.0289002	0.0133001	0.0103119	0.0211143	0.0292893	0.0142726	0.0195406	0.032134	0.0221515	0.0146679	0.0218817	0.00598903	0.0251132	0.041169	0.0011807	-0.00108074	0.0103225	0.00753142	0.0713332	0.0207196	0.0124576	0.0193347	0.0285507	0.0198443	0.0215814	-0.0123866	0.0191927	0.0114514	0.0307607	0.00495071	0.0154432	0.0217765	0.02046	0.0309403	0.0180116	0.0285006	0.0212035	0.0144796	0.0165992
0.0134728	0.00318164	-0.00259161	0.0114289	-0.00963836	3.69033e-05	-0.0173045	-0.0020204	0.00478031	0.0112053	-0.0042422	0.00522357	-0.0088778	-0.00432556	0.000812278	0.000782307	-0.00331537	0.00504625	-0.00412009	-0.00620446	0.00509877	0.01125	-0.00937682	-0.00657477	0.0251149	-0.00404693	-0.0179961	0.00432329	-0.0154278	-0.0102043	-0.00449656	0.00453407	0.0019881	-0.00052697	-0.00921116	0.0711663	0.00306523	0.00566503	-0.00291655	-0.000941207	-0.0120808	0.0140488	0.00730413	0.0140392	0.00469696	0.00537237	0.00205105	0.00540763	0.00609889
-0.000607485	-0.000302959	0.02102	0.00566042	-0.00459992	0.00127251	-0.0137935	-0.00400987	-0.00509839	-0.00194976	-0.00221478	-0.00236865	0.00082822	-0.00987628	-0.00399299	-0.000537929	-0.00430869	-0.00479353	-0.0101641	-0.017095	0.0040725	0.0233728	-0.00492449	0.0178803	-0.0190266	-0.0104438	0.00806091	0.000531258	-0.0031373	-0.00365075	-0.00847541	-0.00811426	0.0102211	0.00188288	0.0175361	0.00582364	0.00197472	-0.00688296	0.0046019	-0.0104415	-0.00032617	0.0100177	-0.00369913	0.00457401	-0.000906459	0.00560595	-0.0005653	0.00099821	-0.00500482
-0.0140047	-0.00452228	0.00644314	-0.0109509	0.00415623	-0.00174255	0.00574268	0.00686094	0.0133261	-0.000117696	0.0158447	0.00821137	0.00830012	-0.00136903	0.0104987	0.00498799	0.00297058	0.00199176	0.00185717	-0.00408904	0.000624952	-0.000621465	0.00035225	0.0175142	-0.0183794	0.0203139	-0.0347012	-0.000922164	-0.0100949	-0.00334063	0.000686637	0.00725739	0.0140667	0.012505	0.0170338	0.0264169	-0.00321028	0.00675427	0.00644747	0.00187915	-0.00515287	0.00379672	0.00901002	0.00975439	0.00417167	0.00458166	0.00746664	0.00447865	0.00907415
0.0206415	0.0131662	-0.00118478	0.0251348	0.0238048	0.015399	0.0241365	0.0179726	0.00243625	0.0119089	0.0208973	0.0114883	0.0179846	0.0134403	0.0379362	0.00369799	0.0144659	0.0121776	0.00428141	0.0122363	0.00920668	0.034391	0.0123401	0.0397447	0.000618495	0.0167566	0.100008	0.0418533	-0.00230844	0.00677331	0.00369461	0.010835	0.0140738	0.0135597	0.0267607	-0.00494242	0.0229828	0.0122403	0.011333	-0.00431846	0.00389297	0.0188248	0.0130457	0.0263251	0.0125502	0.00841921	0.0126507	0.0113442	0.0153822
0.0194405	0.0121227	0.0298202	0.00592825	0.0106281	0.00839939	0.0222612	0.0221601	0.0160768	0.0280979	0.0336109	0.036927	0.0364727	0.0278735	0.00968796	0.0190123	0.0255115	0.0237582	0.0250292	0.0175064	0.015057	0.0322772	0.023083	0.0314206	0.00504094	0.0184096	-0.00758648	0.0331352	0.0215154	0.0134394	0.0104399	0.0375853	0.0108984	0.0201381	0.0226231	0.0292801	0.0342417	0.0329056	0.0158775	0.0134398	0.0224433	0.0171664	0.0157818	0.017778	0.017089	0.0200332	0.0339991	0.0138726	0.0185142
-0.00284602	0.0161277	0.0100402	0.0066962	-0.000228759	0.0157682	0.0147204	0.0215477	0.0105027	0.016364	0.0229542	0.0126423	0.0235245	0.0120208	0.0102577	0.0110236	0.0152684	0.0241796	0.0205244	0.0183386	0.0165738	0.00565638	0.0121245	0.00552951	0.0316571	0.0440557	-0.0157134	0.0192906	0.0186065	-0.000233671	0.000596788	0.0123058	0.020935	0.0116153	0.0137554	0.00760842	0.0250324	0.020145	0.00738365	0.020028	0.0122168	0.00842378	0.0133457	0.0183063	0.0113425	0.00528856	0.0467353	0.0108424	0.00900988
0.0646874	0.00780704	0.00601181	0.0109984	0.00308072	0.0339774	0.0136798	0.0183753	0.015782	0.0304413	0.00849805	0.00641084	0.00210959	0.000986173	0.0233123	0.020431	0.0256511	0.0078684	0.00850213	0.0076689	0.015068	0.0209617	0.0399158	0.0267472	0.0222331	-0.0113092	0.0183833	0.00422599	-0.0308633	0.00328779	0.00260011	0.0107025	0.0254287	0.0128456	0.0195995	0.0730355	0.0302096	0.00971539	0.0145602	0.0271086	0.0195328	0.0238102	0.0239127	0.021539	0.0154864	0.0142646	0.0465684	0.0131565	0.0153881
0.0436532	0.0085858	0.0182123	0.0213684	0.00600942	0.0296263	0.024299	0.0140255	0.0313663	0.0200879	0.017145	0.0428283	0.0242078	0.0207343	0.0301649	0.0339006	0.016578	0.0251036	0.0165713	0.0094039	0.0141193	0.0283136	0.0135269	0.0331172	0.0250984	0.020507	-0.0272211	0.035761	0.0279598	0.0175618	0.00339416	0.0120806	0.00712908	0.0199767	0.0250084	0.0227103	0.0249873	0.0274448	0.0239448	0.00873977	0.0093808	0.0154566	0.0245949	0.0286194	0.0150522	0.0223695	0.0415258	0.0187107	0.0207492
0.0266481	0.0239909	0.0527835	0.0193132	0.033029	0.017306	0.0244876	0.0274776	0.028633	0.0239654	0.0363886	0.0295944	0.0222166	0.0331873	0.024629	0.0276159	0.0331661	0.0392767	0.0253132	0.0308028	0.0377005	0.023435	0.024762	0.0691051	0.0160886	0.0264935	-0.00208337	0.00325433	-0.00406737	0.0223235	0.00581101	0.0327407	0.0163484	0.0272987	0.0409904	0.0533377	0.0399754	0.0459823	0.0259379	0.0267132	0.0282892	0.0312573	0.030917	0.0303154	0.0356837	0.0201271	0.040028	0.0270509	0.0312527
-0.00845906	0.00228414	0.0129209	-0.00559235	0.0231421	0.0142427	-0.0187217	0.0125347	0.0247121	0.00138746	0.0165422	0.0277878	0.00798646	0.0196741	0.00919248	0.0162948	0.0152262	0.0213977	0.0207595	0.0163095	0.0253396	0.0257358	0.012382	-0.00206104	0.00898716	-0.00948747	-0.0272152	0.00135337	0.0316229	0.0062359	-0.00160539	0.0157554	0.0129116	0.0105957	0.0221298	-0.000844427	0.0110874	0.024003	0.0360897	0.0180096	0.0159221	0.0106822	0.0180598	0.0061437	0.00898363	0.0201333	0.00290061	0.0164736	0.0119383
-0.00405382	0.0135433	0.00267399	0.0051563	0.0130461	0.0170879	0.0164886	0.00867374	0.0167746	0.0180008	0.0333959	0.0293774	0.031843	0.0096752	-0.000585443	0.0245607	0.0212457	0.0332125	0.021245	0.0111957	0.0219329	0.0456921	0.017524	0.015687	0.0210616	-0.00202374	0.00955983	0.0148928	0.0355277	0.0108769	-0.00410471	0.0295453	0.0170109	0.0212116	0.0429081	0.0257377	0.0289711	0.0218254	0.0143026	0.0093984	0.0242362	0.0144577	0.0140685	0.0232261	0.0100242	0.0179856	0.00446845	0.00973691	0.0202466
0.00458784	0.00700867	0.0297712	0.00613952	0.0206796	0.0151787	0.0382464	0.0280507	0.0274223	0.0116158	0.0285916	0.0243805	0.0323316	0.0214658	0.0287956	0.0184552	0.0224306	0.0288515	0.00959782	-0.0107664	0.0220576	0.0285011	0.0162943	0.0740844	0.0148752	0.0702061	0.0356748	0.0144422	0.00654826	0.0239635	-0.00020258	0.0210159	0.0195189	0.0197431	0.0552972	0.0766435	0.0276456	0.0305175	0.0122769	0.0130261	0.0246021	0.0151643	0.0223642	0.010095	0.00467995	0.0139303	0.0299829	0.00861951	0.0200402
0.0518523	0.0152673	0.0155124	0.0444861	0.0335248	0.0386541	0.0145832	0.0238714	0.0324718	0.0187211	0.0326462	0.0311613	0.0309839	0.0230518	0.0322814	0.0307519	0.0353507	0.0250853	0.0266517	0.0253161	0.0309066	0.0286674	0.0289843	0.0696538	0.0598546	0.0181479	0.0142172	0.0134263	0.00111556	0.0152696	-0.00179959	0.021414	0.0422197	0.0358679	0.0529328	0.067309	0.0440071	0.0398561	0.0260123	0.0319029	0.0183615	0.0134577	0.0272741	0.0305324	0.00941415	0.0113483	0.0286647	0.012652	0.0233876
0.0635091	0.0271669	0.0234002	0.0192248	-0.0050879	0.0407208	0.0244796	0.017497	0.0198457	0.0194211	0.0407155	0.00692239	0.0224821	0.00737853	0.0383341	0.0123037	0.0226919	0.00434203	0.0363064	0.020057	0.0201934	0.0399912	0.0150154	0.00765219	0.066716	0.032557	0.0404458	0.0203045	-0.00554452	0.00929322	-0.000105488	0.0272568	0.0262619	0.0218415	0.0348027	-0.00466327	0.0277581	0.0228761	0.0250653	0.0283153	0.0100975	0.0161855	0.0228779	0.0390186	0.00902815	0.0158838	0.0395283	0.0122406	0.0200438
0.00228941	-0.00413392	0.0190792	0.0232044	-0.0132079	0.00470374	0.0563776	0.00358133	-0.0144707	0.00244353	-0.000283802	-0.0173458	-0.00012205	-0.0107745	-0.00931028	-0.00385822	-0.0104998	-0.00779326	-0.00577415	-0.0130539	-0.0112084	-0.00666931	0.000349359	-0.0118689	0.00932978	-0.01826	0.0142155	0.00567507	-0.00341885	-0.0104389	-0.00131642	-0.0120417	0.0161931	0.00264642	0.000368901	-0.00858838	0.00410685	0.0131928	-0.00425328	-0.00305155	-0.0154167	0.0115136	-0.00193893	-0.00197778	-0.00739765	-0.00560228	-0.00188582	-0.000938717	0.00688286
0.022152	0.0338041	0.00937809	0.0239444	0.0478183	0.0132419	0.0149154	0.0258218	0.0203335	0.0101831	0.0517717	0.0157273	0.0538312	0.0233492	0.017086	0.0271696	0.0187304	0.0379334	0.0130393	0.0162436	0.0312644	0.0208265	0.0349533	0.042758	0.0260089	0.0749049	-0.044412	0.0144111	0.00250464	0.00600706	0.0135714	0.0186661	0.0178166	0.0229904	0.0340059	0.0376605	0.0487771	0.0266371	0.0178814	0.0369323	0.0294961	0.0176013	0.023593	0.023939	0.0168778	0.023209	0.032882	0.0110297	0.0199408
-0.00251459	0.0138634	0.0404059	0.0200771	0.000362786	0.0198727	0.0672875	0.00911378	0.0218618	0.014054	0.0239581	0.0225565	-0.00335059	0.00930304	0.0205168	0.0230601	0.0202343	0.020445	0.00926284	0.0224786	0.0225642	0.0451801	0.00913228	0.0270419	0.0204911	0.0380859	0.0291105	0.0132778	0.00234215	0.0109191	0.00320321	0.0150645	0.00941205	0.0288931	0.0336352	0.000512863	0.0244112	0.0111415	0.0246232	0.0264994	0.0041367	0.0190206	0.0137631	0.0206467	0.0271582	0.0252453	0.045511	0.0152657	0.0242143
0.0251961	-0.00263104	-0.0199182	-0.0224448	-0.0216487	-0.0109777	0.0065843	0.00763834	-0.014743	-0.0130381	-0.00758649	-0.0209554	-0.0181037	-0.0205508	-0.00907355	-0.00740468	-0.00690766	-0.0140224	-0.00928044	-0.00738688	-0.00741046	-0.00810143	-0.0145433	-0.0173057	-0.00521139	-0.0125562	0.0136143	-0.0236296	-0.0304406	-0.00353859	-0.00140673	-0.0175867	-0.0114514	-0.0100082	-0.00930959	0.00459173	-0.0118311	-0.0172012	-0.0124172	0.00131295	-0.0190583	-0.00441384	-0.00133933	0.0236455	-0.00242735	-0.000327546	-0.037141	0.00590181	-0.00300888
-0.0289601	-0.0155315	-0.0181925	-0.0240218	-0.0144825	-0.0301185	-0.0150451	-0.00853074	-0.0327247	-0.016512	-0.0203603	-0.0321856	-0.0364174	-0.0252707	-0.0222722	-0.021887	-0.0216839	-0.0325224	-0.0291081	-0.0135228	-0.0277338	-0.0342266	-0.0258629	-0.0317621	-0.0678375	-0.0347442	-0.00860872	-0.0224491	-0.0310873	-0.0288413	-0.00410714	-0.0184692	-0.00839854	-0.0270967	-0.0430592	-0.00665983	-0.0299693	-0.0409924	-0.0252903	-0.0211463	-0.0212803	-0.0245123	-0.0286067	-0.0165625	-0.0224226	-0.027324	-0.0263372	-0.0144405	-0.018408
0.000896278	0.00730435	-0.00302702	-0.00228989	0.0198278	0.00159989	0.000333878	0.00700548	0.00539163	0.00611182	0.00931034	0.00967682	0.023464	0.0119524	0.00598293	-0.00672925	-0.00154014	0.0170075	-0.000915371	0.00338652	0.00278256	0.00310755	0.00510205	0.00999194	-0.0397544	-0.00655393	-0.011728	0.00704151	0.0629793	0.0108168	0.00621284	-0.00123833	-0.000314379	0.00547233	-0.00203809	0.0119822	0.00638791	0.00697596	-0.00584709	0.00489125	-0.00172574	-0.000920584	0.00298957	-0.000920006	0.00902061	0.00779952	0.0215791	0.00219113	0.00791029
-0.0110396	-0.00413893	-0.0156249	-0.0257169	0.000543874	-0.00893193	0.00846637	-0.00917671	-0.00424392	-0.00968576	-0.0171724	0.00611559	0.0125629	-0.00181244	0.00244715	-0.0062444	0.000933382	-0.0161535	0.00240748	-0.00514101	-0.000866416	-0.00643672	-0.00850215	0.0102726	-0.0137858	0.00297654	0.00998555	0.0169319	-0.0411831	0.00581846	0.00450101	0.00672635	-0.0261692	-0.00877234	0.0166088	0.0303753	-0.00163988	0.00340066	0.00515035	-0.0056825	0.0105768	-0.00711175	-0.00295347	0.00328746	0.000472164	0.0030668	-0.00696427	-0.00162417	4.0253e-05
0.0196504	0.0114343	0.00523075	0.00598834	-0.00331669	0.0123248	0.0105463	0.00749809	0.0190897	0.00962443	0.0165041	0.013417	0.0329604	0.00375939	0.00480865	0.0293162	0.0133396	0.00709283	0.00917455	0.0185208	0.0165587	0.0378485	0.0144444	0.0427226	0.0252457	0.0110697	0.0105101	0.0215396	-0.0133505	0.0158362	0.00339156	0.0191597	0.021363	0.0225444	0.0307433	0.0324778	0.0233565	0.0182181	0.0221572	0.0290376	0.0257246	0.00839407	0.0128568	0.00475002	0.0112403	0.012756	0.00549631	0.0142622	0.0243149
-0.00535187	0.00972551	-0.00296469	0.0146581	-0.00444649	0.0135983	0.00993649	0.0170957	0.0107345	0.00931041	0.0403878	0.0165777	0.0182077	0.0235047	0.015881	0.0154721	0.0166951	0.00851749	0.0231754	0.000492913	0.0164792	0.0127071	0.00155112	0.0249284	0.00186563	0.0362898	0.130569	0.0171607	0.0355934	0.0145641	0.00913121	-0.000337858	0.0193022	0.0138652	0.0275607	0.0215272	0.0075163	0.0112343	0.0100984	0.00227172	0.031072	0.0210714	0.00931898	0.0172253	0.0140233	0.0108353	0.00462664	0.00880428	0.0104345
0.0347803	0.0142648	0.038303	0.0162534	0.0270874	0.00489344	0.0057696	0.0334096	0.0194437	0.00619693	0.0495286	0.0315528	0.039744	0.0229901	0.0266519	0.0136125	0.0279997	0.0280414	0.0375865	0.0136393	0.0370901	0.0357876	0.0244272	0.0538166	0.0533855	0.0234427	0.0293472	0.0232739	0.0121724	0.00780761	0.0143799	0.0311433	0.00900143	0.0264537	0.0436507	0.0218764	0.0323619	0.0380309	0.0349628	0.042126	0.0373032	0.00871408	0.0251476	0.0286521	0.0207601	0.0271857	0.0521261	0.0217799	0.0223923
0.0248969	0.0210659	0.000208046	0.00604585	0.0287039	0.032339	0.02692	0.0210134	0.0308161	0.0282786	0.0148741	0.0437194	0.020534	0.0222373	0.042116	0.00693053	0.0220455	0.0171593	0.0289002	0.0289083	0.0295913	0.0107928	0.0232983	0.0831334	0.0375945	0.0221297	-0.0125767	0.00564127	0.0244064	0.00243927	0.0097288	0.0348035	0.0452515	0.02318	0.0485534	0.0815775	0.0424228	0.0390856	0.0314054	0.0135056	0.027553	0.0277749	0.0445704	0.0257938	0.0235104	0.025733	0.00289867	0.0172103	0.0259395
0.00770079	0.0102357	0.0196114	0.00327046	0.00902314	0.0153354	0.0253731	0.0188097	0.019507	0.0180962	0.020225	0.035432	0.0118962	0.00892182	0.00850188	0.013973	0.0248044	0.0193108	0.022456	0.0383749	0.0163812	0.00517988	0.00484366	0.0150341	0.00702601	0.000819889	0.0101991	-0.0079035	0.00823883	0.0194257	0.00420273	0.0158487	0.0202605	0.0130538	0.0195759	0.0408917	0.0295926	0.0323567	0.0395915	0.0227817	-0.00404227	0.0233892	0.0184189	0.0423103	0.0106315	0.0130117	0.0288108	0.0171108	0.024413
0.0329976	0.00720163	0.00678978	0.0171874	0.00616078	0.027152	-0.00860443	0.00917199	0.0166968	0.0193869	0.00661241	0.0191225	0.0100755	0.0195047	0.0136819	0.0445175	0.0272102	0.0605567	0.0156735	0.0141649	0.0255825	0.0318576	0.0173396	-0.0157319	0.00206433	0.0346774	-0.0469605	0.00421939	0.0397118	0.0111123	0.00129835	0.012911	0.041555	0.0382666	0.0281256	0.0654965	0.0336524	0.0293817	0.0168943	0.0181013	0.00931596	0.0162835	0.0168648	0.0130493	0.00931837	0.0107836	0.019096	0.0119333	0.0216529
0.0143189	0.00498308	0.013001	0.00102864	-0.00242748	0.0520074	0.0421386	0.0142762	0.0058447	0.0195322	0.0147793	0.0165903	0.00839535	0.00668638	0.0285942	0.0301768	0.0431743	0.0202483	-0.00791396	0.00910228	0.0177494	0.0264973	0.0441102	0.014479	-0.00584	-0.00482854	0.00314001	0.0246623	-0.0272686	-0.00352598	-0.00100348	0.00758277	0.047106	0.0258969	0.0443662	0.0644802	0.0342905	0.0192694	0.00852543	0.00144836	0.0426106	0.0122335	0.0177763	0.0497079	0.00527755	0.00850188	0.0463032	0.0141699	0.0142525
0.0359017	0.0130554	0.0199462	0.00233254	0.0138617	0.0462908	0.0332045	0.00730003	0.011097	0.0168822	0.037242	0.0245876	0.0281055	0.00950289	0.0182298	0.0261056	0.0220629	0.0231863	0.0200479	0.021922	0.0122097	0.0167719	0.0296865	0.0335146	0.00817134	0.0313422	0.0157748	0.00562567	0.0360983	0.028075	0.00360381	0.0136569	0.00878001	0.0316754	0.0542304	0.0180261	0.0509899	0.0331808	0.00405021	0.0043565	0.0203993	0.0431159	0.0190349	0.0305952	0.0144704	0.0106302	0.0643484	0.0139746	0.0191273
0.0363037	0.0252095	0.00997029	0.0225201	0.0133157	0.0367969	0.0600568	0.0246082	0.0196332	0.0471495	0.0359156	0.0271325	0.0530617	0.0161926	0.0319575	0.0926071	0.0170953	0.0474604	0.0229594	0.00839862	0.0148345	0.0389649	0.0227962	-0.0117592	0.0176411	-0.0113369	0.0150006	0.0374597	0.0120882	0.0322008	0.00570464	0.0128518	0.0127095	0.0233756	0.0521463	0.00397668	0.0381326	0.0432851	0.0317837	0.0187	0.00312903	0.0214669	0.0214483	0.0364568	0.0136571	0.0149743	0.0430008	0.0187316	0.0328901
-0.0515024	-0.0222353	-0.0314323	-0.00898263	-0.0375456	-0.0317571	-0.0325976	-0.0304412	-0.0465146	-0.0315339	-0.0453848	-0.0551612	-0.0724253	-0.0407325	-0.0428662	-0.0356675	-0.0492044	-0.0323266	-0.042189	-0.0516307	-0.0420139	-0.0333359	-0.0427051	-0.0788143	-0.0504997	-0.0500202	-0.0139721	-0.0227493	-0.05246	-0.0397685	-0.00916714	-0.062321	-0.0397685	-0.043157	-0.0584212	-0.0717363	-0.0714898	-0.0500238	-0.0543002	-0.0387456	-0.0586883	-0.040669	-0.0376371	-0.083445	-0.0222006	-0.035316	-0.0429151	-0.0226034	-0.0395946
0.00547203	0.00878493	0.0140039	-0.00262528	0.00436682	-0.0104904	0.00918086	-0.00420174	0.00106257	-0.0102175	-0.00364359	-0.00579188	0.00597442	-0.00254422	-0.0141496	0.019972	-0.00543305	-0.00284664	-0.00988811	0.01064	0.00718155	0.00183487	0.00648358	0.00654905	-0.0208975	-0.0241214	0.00678306	-0.00067052	0.0170538	0.00666588	9.64009e-05	0.0208795	0.013325	-0.00447677	-0.0030449	-0.0204478	-0.00576986	0.0013201	0.00716492	-0.00247225	0.00700028	0.00676978	-0.00394571	-0.00325829	0.0042971	0.00790619	0.00713471	-0.00252322	-0.00265067
0.00248648	0.00339084	0.00267879	-0.0153077	-0.0140898	0.00971484	0.0208469	-0.00250817	0.0149493	-0.0105762	0.00698248	0.0194122	0.00143941	0.0126489	0.0231784	-0.00185451	0.00598758	0.0111462	0.011341	0.00858712	0.0078129	0.00960769	0.000196598	0.0145684	0.0184706	0.0407757	0.0449392	0.0188848	0.0186802	0.00759955	0.00340354	0.00935039	0.0163983	0.00426916	0.011903	-0.0035021	0.00705131	0.00665728	0.017272	-0.00751861	0.012822	0.00647656	-0.000627446	0.0335552	0.00509813	0.0037845	0.00530863	0.00912845	0.00901212
0.00406123	0.0106358	0.00889633	0.0092297	0.0260194	0.0318854	0.0178814	0.00981576	0.0171927	0.0204633	0.01121	0.0282619	0.0181075	0.0134536	0.0235853	0.0268358	0.0139692	0.0315551	0.0205191	0.0124424	0.0245357	0.0171935	0.0150554	0.0367043	0.0221986	0.0315754	0.0123031	0.0317727	0.0270348	0.0101244	0.00701664	0.0322085	0.0162988	0.0269718	0.0322979	0.0186793	0.0260414	0.0320781	0.0333159	0.0216066	0.0056038	0.0140624	0.0145636	-0.00179548	0.0168093	0.0164002	0.00349295	0.0141749	0.0149807
-0.0420905	-0.0375224	-0.029703	-0.0487399	-0.0299457	-0.0865008	-0.058998	-0.0306667	-0.0476771	-0.0574287	-0.0464275	-0.0849836	-0.0703251	-0.0476659	-0.0453326	-0.0603656	-0.0572462	-0.0625925	-0.0508459	-0.0448374	-0.0546777	-0.0631076	-0.0630789	-0.0889435	-0.0764482	-0.0633074	-0.0310552	-0.0602366	-0.0581035	-0.0501638	-0.0197617	-0.0574858	-0.0461765	-0.0563106	-0.0861191	-0.0432356	-0.0850244	-0.0665286	-0.0539447	-0.0578631	-0.066393	-0.0484504	-0.047989	-0.0781561	-0.0275611	-0.0385946	-0.061485	-0.0291633	-0.0456468
-0.0688581	-0.0512448	-0.0636359	-0.0631338	-0.0548736	-0.0745523	-0.0612065	-0.0549087	-0.0746256	-0.0692331	-0.0709257	-0.101954	-0.0813399	-0.0642452	-0.0617083	-0.081676	-0.0716208	-0.0716857	-0.0571804	-0.065315	-0.0722658	-0.0835956	-0.0664715	-0.0978753	-0.0559739	-0.0551789	-0.0461634	-0.0767177	-0.0422642	-0.0734983	-0.0250945	-0.0446282	-0.0668265	-0.0758426	-0.091286	-0.0912596	-0.0852704	-0.0846245	-0.0431733	-0.0539937	-0.0570461	-0.0651553	-0.0652825	-0.0648921	-0.0447258	-0.0353988	-0.0804841	-0.0418224	-0.0693604
-0.0477401	-0.0559789	-0.0336628	-0.036319	-0.00901407	-0.0845879	-0.0553814	-0.0421436	-0.0618977	-0.0704143	-0.0836551	-0.0700097	-0.0262433	-0.0521269	-0.076266	-0.084084	-0.0722198	-0.0784916	-0.0625761	-0.0660251	-0.0642391	-0.0712293	-0.0576801	-0.022238	-0.0511357	-0.0778227	-0.108588	-0.0333293	-0.045078	-0.0556629	-0.0242944	-0.0410048	-0.0836186	-0.0645644	-0.0732131	-0.0908708	-0.0754829	-0.0816838	-0.0496722	-0.0594535	-0.0477956	-0.07565	-0.0596707	-0.0668222	-0.0428878	-0.0404307	-0.063995	-0.047487	-0.070682
0.004022	0.00731994	-0.0158955	-0.00230839	-0.00180602	-0.0182138	-0.00140221	-0.000788307	-0.00823438	0.00145577	-0.00846855	-0.0143702	-0.0088624	-0.017379	-0.0204881	-0.00321828	-0.0217079	-0.0210868	-0.00787427	-0.0140542	-0.0117156	-0.0136109	-0.0156682	-0.00642484	-0.017266	0.0188178	0.014549	-0.0126406	-0.0116737	-0.004499	-0.0098839	-0.00654965	-0.0175431	-0.00267437	-0.00563529	0.000568838	-0.0166983	-0.0222364	-0.00762466	-0.00988209	-0.0159551	-0.0183062	-0.0153597	-0.0134157	-0.0126071	-0.00767017	-0.0311196	-0.0128175	-0.00730522
-0.0119184	-0.0103015	0.00636088	0.00638043	-0.001802	-0.03607	-0.0366116	-0.00976917	-0.0255011	-0.00530921	-0.0177675	-0.0279126	-0.0265416	-0.0152464	-0.00528269	-0.0244992	-0.0194836	-0.0129209	-0.0249605	-0.0216186	-0.0189488	-0.0169714	-0.0275826	-0.0271894	-0.0262947	-0.0476096	-0.0212784	-0.0316774	-0.035216	-0.0047865	-0.00543214	-0.00939796	-0.0168202	-0.0202257	-0.0280224	-0.0480383	-0.0321866	-0.00680092	-0.021026	-0.0190286	-0.0322565	-0.0281623	-0.0168316	-0.0430895	-0.0117567	-0.00925637	-0.031159	-0.0111717	-0.0178895
0.0199263	0.0248286	0.0575336	0.013898	0.0308378	0.046689	0.06764	0.0320922	0.0444287	0.0292234	0.0436737	0.0861674	0.0333808	0.0345419	0.021085	0.0423634	0.0271438	0.0315719	0.0328968	0.0343294	0.0435278	0.0289908	0.033187	0.0508954	0.0661715	0.0375017	-0.0126888	0.00581911	0.037554	0.0530322	0.0251428	0.0487409	0.0358536	0.0367799	0.0620937	0.0889879	0.0639325	0.0331052	0.0370213	0.0336514	0.0285689	0.0269442	0.0307583	0.071973	0.0246161	0.0273589	0.0471967	0.0220773	0.0331851
0.0319368	0.00285195	0.0160188	0.0011303	-0.00812704	0.0023953	-0.00182468	0.00853124	-0.000129055	-0.000540472	0.00484817	-0.0145421	0.0110663	0.00221057	0.00926534	0.00681449	0.00131009	0.00663624	0.0066167	-0.00803995	0.000547689	-0.0011669	-0.00285179	0.0203291	-0.00757961	0.0204365	-0.0701571	0.00891511	-0.0175229	-0.00782291	0.000176044	0.00244887	-0.00940797	-0.000682228	0.0088021	-0.0092308	0.00898855	0.0139157	0.0115364	0.00685305	-0.00224465	-0.000714101	-0.000292525	0.0047488	-0.00820964	-0.000922742	-0.0210765	-0.000455827	-0.000523953
0.0357232	0.0198399	0.0230332	0.023312	0.0282345	0.0139109	0.0375567	0.0356496	0.0161748	0.0176141	0.0435864	0.0421881	0.0194651	0.0265273	0.0190011	0.0235239	0.027232	0.0188632	0.0289765	0.0277905	0.0303775	0.043169	0.0181655	0.0768074	0.0363752	0.02051	0.0590036	0.0359363	-0.00104206	0.0280988	0.0150802	0.0344649	0.0290943	0.0398733	0.0636804	0.0226733	0.0448622	0.0450303	0.0280913	0.0183914	0.0306654	0.0298723	0.0259017	0.024841	0.021866	0.0344355	0.0255197	0.0143623	0.0300222
-0.00412904	-0.00509203	0.00426743	-0.00962322	-0.00889976	-0.0167461	-0.0087385	0.00450728	-0.0161055	-0.0065177	-0.0128243	-0.0129453	-0.0131601	-2.2408e-05	0.00249444	-0.0242407	-0.0108584	-0.00549604	-0.0014249	0.00819093	-0.00301084	-0.00196335	-0.010363	-0.0183664	-0.0320399	-0.0122736	-0.0276665	-0.0119016	-0.0164466	-0.0117632	-0.00589025	-0.00538955	-0.0116967	-0.00670928	-0.00384161	0.0058047	0.00323826	-0.0113865	-0.0104662	0.00498253	-0.0110217	-0.00830374	-0.00956688	-0.0172338	-0.000902975	-0.00373552	-0.0011304	-0.000606877	-0.00112693
-0.0248507	-0.018363	-0.0327767	-0.0373704	-0.0214327	-0.032612	-0.0353203	-0.0266097	-0.0238812	-0.0192954	0.0131116	-0.0258304	-0.0291655	-0.0235891	-0.0243418	-0.031642	-0.0193559	-0.0366594	-0.0158845	-0.0196019	-0.0268052	-0.0325534	-0.0123778	-0.0282985	-0.0289204	-0.00668587	-0.00896833	-0.0154425	-0.00744774	-0.00640489	-0.0140736	0.00203615	-0.0119242	-0.0250635	-0.0208526	-0.0579857	-0.0298815	-0.0216843	-0.0275431	-0.0158821	-0.0252229	-0.0220347	-0.0309871	-0.0356153	-0.0174881	-0.0135985	-0.0208034	-0.0148774	-0.0212463
0.0162617	0.0108562	0.0187211	0.0206841	0.0153235	-0.00245543	0.000379901	0.0154531	0.0145399	0.0119924	0.0354373	0.041874	0.0182171	0.0206972	0.00661167	0.0232897	0.0150975	0.0163892	0.00560892	0.0239603	0.0178661	0.00220815	0.0204685	0.00878931	0.0236139	0.00189513	0.0095474	0.0144001	0.0477608	0.0143074	-0.000513856	0.0142153	0.0129528	0.00873731	0.0281596	0.00309797	0.0244714	0.0284829	0.0122533	-7.35535e-05	0.0114876	0.0118619	0.0163932	0.00898424	0.00859247	0.0138325	0.038786	0.0163676	0.019961
0.0674933	0.0425435	0.0363563	0.0499785	0.0319175	0.0799394	0.0733886	0.0332109	0.052779	0.0556954	0.0380843	0.0498208	0.0437056	0.0439814	0.038786	0.0749385	0.0554124	0.0470426	0.0626721	0.0560488	0.0563536	0.0692558	0.0730054	0.0868302	0.0742507	0.0465036	0.0286529	0.0388816	0.0731375	0.0466659	0.0323907	0.0287826	0.041982	0.0587142	0.0727455	0.115263	0.0756534	0.0679297	0.0469995	0.057225	0.069311	0.0493659	0.0425285	0.0793222	0.0252154	0.0317156	0.0427937	0.0289926	0.0353185
0.0260459	0.0183086	0.0189617	0.0129511	-0.00622558	0.0106464	0.0460393	0.0378055	0.0288853	0.0236126	0.0270762	0.0407249	0.058039	0.0225851	0.044636	0.032662	0.0294219	0.0270269	0.0258427	0.0162906	0.0242774	0.0321481	0.0188589	0.0139355	0.00936347	0.0156711	0.00840703	0.037409	-0.00583053	0.0247064	0.0087138	0.0439274	0.0561537	0.0258073	0.0424867	0.110283	0.0274159	0.0183346	0.024183	0.0269793	0.0227975	0.0287021	0.0282918	0.0491443	0.0237154	0.0195364	0.032087	0.017913	0.0316651
0.00960729	0.00424588	0.00729744	0.0191459	-0.00728279	0.00175769	0.0208231	0.0196995	-0.00125613	0.000659259	-0.00562853	0.0294694	0.00603448	0.00615769	0.0176136	-0.0108085	0.0123595	0.0011579	0.0180262	0.010078	0.00196732	-0.0137386	0.0232113	-0.0138949	-0.0226987	0.00199175	0.0838671	0.0357608	0.00440944	-0.000462238	0.00189346	0.0128743	-0.00111754	-0.00223919	0.00100634	-0.012623	0.000704461	-0.002072	-0.00282288	0.00373088	-0.0045581	0.0049637	-0.00025541	-0.0149603	0.0060021	0.00578844	0.0111046	0.00670504	0.00900429
0.0186123	0.0218592	0.00881613	0.0102372	0.0209398	0.0132857	0.00424667	0.00750322	0.0153419	0.00821325	-0.00840591	0.0168794	-0.00234324	0.0244666	0.0149573	0.0231574	0.0214394	0.0179325	0.0233311	0.0302904	0.0176911	0.0218214	0.0195037	0.0332156	0.0108162	0.0537218	0.0312604	0.0493102	0.025891	0.0208129	0.0176184	0.0141502	0.0208205	0.0197132	0.0262175	0.012143	0.0254661	0.0318961	0.0247951	0.0428667	0.00114673	0.0238636	0.0200308	-0.00201227	0.012438	0.0190291	0.0287832	0.0124491	0.0166875
0.00608308	-0.0172117	-0.017307	-0.0238821	0.000328535	-0.023728	-0.015136	-0.0152418	-0.0190022	-0.0108482	-0.0358575	-0.0324214	-0.0203593	-0.0159765	-0.00894669	-0.0216677	-0.0141872	-0.0204443	-0.0102137	-0.0103196	-0.0184279	-0.0206585	-0.0377828	-0.0484469	-0.0216517	-0.0235376	0.0405727	0.000930668	-0.0616432	-0.0251536	-0.00290037	-0.0185633	-0.0064633	-0.0257347	-0.0388507	-0.0363799	-0.0253818	-0.0241802	-0.0204943	-0.0141526	-0.0258457	-0.0144268	-0.0162544	-0.0240956	-0.00778637	-0.00661544	-0.0130941	-0.00900489	-0.0129548
0.0110441	-0.00375654	-0.0107401	0.00360465	0.036063	-0.022295	0.00609091	-0.00292059	-0.00540608	0.00164372	0.00398448	-0.00529056	-0.0109092	0.0114307	-0.0217759	0.0100514	-0.00852357	0.0210739	0.0126162	-0.00618207	1.98642e-05	-0.00237709	-0.0054683	-0.0260393	-0.0125404	0.000741827	-0.00777715	0.00870349	0.116044	0.0359859	-0.000810081	0.00884635	-0.0174435	0.00102061	0.00810383	-0.0117588	-0.0114129	-0.0103438	-0.00369154	0.00814962	-0.00740005	-0.00653077	-0.00653111	-0.018515	-0.00471449	-0.00166186	-0.0115168	-0.00212736	0.00120012
0.000744487	0.0142605	0.010619	0.02987	-0.0137407	0.0204097	0.0050518	0.016286	0.0123863	0.00840213	0.0170162	0.0174056	0.0202161	0.0167822	0.036038	0.0129287	0.0217717	0.0151073	0.0129397	0.0301201	0.0201147	0.0168794	0.00912067	0.00852528	0.0233992	-0.00153006	0.0195894	0.00186602	-0.00652648	0.0287814	0.00591055	0.0219726	0.00999581	0.0160897	0.0262331	0.0394757	0.0216272	0.020547	0.0175544	0.00557134	0.0109359	0.0190197	0.00961492	0.00497664	0.00681263	0.0174972	0.00850581	0.00781628	0.018214
-0.0603022	-0.0252015	-0.0244638	-0.0400365	-0.0214702	-0.0144707	-0.0262979	-0.0129249	-0.0144535	-0.0282033	-0.0326486	-0.0357927	-0.0489099	-0.0147663	-0.00582279	-0.0342974	-0.0188407	-0.0136991	-0.028786	-0.0312598	-0.0266093	0.00536508	-0.0258006	-0.0453641	-0.0419725	-0.00382332	0.0119313	-0.0076279	-0.0306798	-0.0304692	-0.00918553	-0.0269477	-0.0291638	-0.0279687	-0.0549283	-0.0527309	-0.0323246	-0.0261734	-0.00076578	-0.0202248	-0.0300992	-0.0151939	-0.0207309	-0.0167993	-0.0112855	-0.00506205	-0.0169287	-0.0118172	-0.0183816
0.0162193	0.00196129	0.00841913	0.0129082	0.0129049	0.0138838	0.0221875	0.00590507	0.00909154	0.0301268	-0.00231227	0.0186134	0.0229615	0.0150093	0.0155276	0.0150788	0.0135452	0.0274679	0.0256181	0.0164485	0.00990492	0.0200543	0.0200194	0.0412956	0.0222006	0.00915761	-0.0118786	0.0228009	0.0115409	0.0195159	0.00781745	0.0150201	0.0154364	0.0189134	0.0243034	-0.003036	0.0226237	0.0221262	0.00535277	0.0344878	0.0221001	0.0119201	0.0137498	0.0247332	0.015579	0.0175867	0.013435	0.0155822	0.00790772
0.0309191	0.0219732	0.00597369	0.0393754	0.00529398	0.0160128	0.024838	0.0198406	0.0229752	0.0212671	0.0102723	0.0485078	0.0100051	0.0271634	0.0131418	0.0236437	0.0233111	0.00508556	0.0319774	0.0232573	0.0164832	0.0193047	0.0248208	0.0310285	0.0184474	0.00215181	0.0191548	0.0251205	0.0213311	0.0424532	0.00529915	0.0328115	0.0083249	0.0266626	0.041529	0.0299178	0.0298165	0.0264499	0.0334904	0.0320802	0.0291197	0.0177963	0.0257585	0.0299651	0.0242664	0.031726	0.0273314	0.0201305	0.023104
0.0367121	0.00440159	0.00602111	0.00176398	-0.00164046	0.0319637	-0.00854125	0.00578632	0.0148964	0.0183997	0.00489291	-0.00369714	0.011232	0.0118786	0.031342	0.0212167	0.0123506	0.00870452	0.00659832	0.00638484	0.0165861	0.00468384	0.00269096	-0.000863674	0.0266092	0.0261311	0.0449484	0.00565818	0.0210478	0.067443	0.00580936	0.0055772	0.0147479	0.00910167	-0.00412041	0.0230626	0.00356242	0.0292768	0.0236254	0.00350051	0.00969225	0.0127523	0.0112286	-0.00124329	0.000293987	0.00459472	0.0185009	0.00681365	0.0165762
0.027641	0.0119398	0.0168889	0.0256335	0.00899387	0.0173566	0.0165917	0.00446579	0.027128	0.0128404	0.00899847	0.00888197	0.01334	0.017467	0.0195376	0.00698149	0.0225879	0.0172913	0.0213588	0.00085466	0.0317412	0.0241933	0.00709252	0.00910888	0.00069221	0.00850743	0.0235998	0.0669116	0.0564754	0.0361681	0.00882596	0.0281434	0.0232823	0.0247808	0.0431313	0.0348459	0.026659	0.0362144	0.0234557	0.0221758	0.0118293	0.0262179	0.0124383	0.0158405	0.0147667	0.0137575	0.0266107	0.0144488	0.0199393
-0.00550349	-0.00270321	-0.00243041	-0.00108603	0.00360459	0.0160217	0.0224326	0.00464259	0.00745592	0.014504	0.0389313	0.0119893	0.0110659	0.0156602	0.0260318	-0.00342998	0.00614521	0.0234025	0.00704077	0.0022328	0.0168861	0.000660696	0.0153389	0.00308126	0.00350976	-0.00635866	-0.0289528	-0.0398208	0.0496262	0.0214312	-0.00273112	0.0127361	0.0236942	0.00908557	0.0114222	0.0110574	0.016404	0.0310332	0.0169396	0.00639503	0.0171889	0.0189855	0.0105288	0.024197	0.00952066	0.0170003	0.0089743	0.00689702	0.0153755
0.0360531	0.0146289	-0.00451479	0.0189592	0.0012832	0.00759856	0.00107633	0.0131592	0.0186005	0.00850393	0.00951211	0.00348665	-0.00383118	0.0189124	0.0209029	0.0283733	0.0198351	0.0122939	0.0168019	0.00799301	0.0240065	0.023368	-0.00582824	0.00833421	0.0144794	0.0670608	0.0484255	0.00326216	-0.00511084	0.0252866	0.00841551	0.0181547	0.0317001	0.0223763	0.0102274	0.0285108	0.0237892	0.0217702	0.0133476	0.0089199	0.0202371	0.0140526	0.00902566	0.018301	0.0118485	0.0192395	0.0236423	0.0140692	0.0175013
0.0143863	0.00247005	0.00313492	-0.0106445	-0.0080948	-0.00969292	-0.00546984	-0.000824534	-0.0038312	0.00215817	-0.013557	-0.0015659	0.00105546	-0.00158643	0.0198695	-0.0115073	-0.00871119	0.0134055	-0.0101996	-0.0132707	-0.0111002	-0.00106499	-0.00199738	-0.0090349	-0.000379695	-0.00983933	0.0217452	0.00123378	-0.0113299	-0.0210533	-0.00927648	0.000887494	0.0125917	0.00292446	-0.008406	0.000465889	-0.0174753	-0.008618	-0.00732163	-0.011151	-0.00151791	-0.00334369	0.00177283	-0.012301	-0.00323587	-0.00841919	0.00475115	-0.000748716	-0.00125887
0.0276751	0.010634	0.0287847	0.0172652	-0.00380795	0.020524	0.0413475	0.0133525	0.00802229	0.0069075	0.0204394	0.0114235	0.0191107	0.0134649	0.00836388	0.0152277	0.00891949	0.0133232	0.0176981	0.0108693	0.0154919	0.0148794	0.00618805	0.0126639	-0.0079134	0.0131082	0.00903033	0.000990733	-0.00885188	0.0297674	-0.000701229	0.0122307	0.0180078	0.0106407	0.0297016	0.0341944	0.0160606	0.0396071	0.0122571	0.0186689	0.0014836	0.0150544	0.00830685	0.0217951	0.0123576	0.00396517	0.0236269	0.00901865	0.0192428
-0.00342106	0.00943006	-0.000438685	0.0364544	0.016243	-0.0133966	0.0073797	-0.00539784	0.00257907	-0.00730595	0.00527127	-0.0225968	-0.00859832	0.00861674	0.0084618	-0.00603208	0.00290146	0.0125176	0.00430208	0.00450094	-0.00399873	-0.0065158	-0.00718639	0.00451732	-0.00585811	-0.00305889	0.0374146	-0.0105026	-0.0186362	0.01528	-0.00728446	0.00479049	0.00778741	-0.00917569	-0.0177399	-0.0245257	-0.00819546	-0.0062057	0.00599449	0.00116283	-0.00699209	-0.00170418	-0.00688965	0.0131484	0.00369945	-0.000804046	0.0120375	0.001196	-0.00230208
-0.0164621	-0.0187718	-0.0554311	-0.0319267	-0.0200996	-0.0220699	-0.0406276	-0.0219353	-0.029794	-0.0135316	-0.0317957	-0.0234576	-0.0189005	-0.0339167	-0.0268551	-0.022344	-0.0275524	-0.0215249	-0.0212198	-0.0153302	-0.0183928	-0.0466652	-0.0379588	-0.0427719	-0.0252855	-0.0341673	-0.00283107	-0.0167054	-0.0280061	-0.0485197	-0.0117608	-0.0195412	-0.0291102	-0.0265241	-0.033889	-0.0262181	-0.0293599	-0.0449391	-0.0174824	-0.0242723	-0.0207589	-0.0245175	-0.0252595	-0.0487878	-0.022555	-0.025796	-0.0285883	-0.0171671	-0.0262573
-0.0173899	-0.00798183	-0.0028069	0.0188839	-0.0125797	-0.00403883	-0.00212747	-0.00352007	0.00347049	-0.0142428	-0.0131018	-0.0142642	0.00136133	-0.00121604	-0.00402539	-0.00382833	-0.00858383	-0.00930506	-0.00779209	0.0141189	-0.00758782	0.00218558	-0.00621869	-0.0045388	0.00537486	0.000197291	0.0388151	0.0118302	0.0107845	-0.0129187	-0.0013055	-0.0157318	-0.000209644	-0.0165065	-0.00452496	-0.0189834	-0.00960638	-0.0033343	-0.00240092	0.00504118	0.00969286	-0.0098639	-0.0080817	-0.0132763	-0.00180583	-0.00649172	-0.00187217	-0.00648715	-0.0086781
0.00803446	0.011146	0.0388096	0.00892566	0.0256393	0.0516185	0.0256717	0.0218635	0.0220844	0.0186045	0.0258475	0.0277442	0.0174399	0.018266	0.0301635	0.0210339	0.0171906	0.0224439	0.0301371	0.00539486	0.0265371	0.037821	0.0200154	0.0372691	0.0273851	0.0494919	0.0123777	0.0392334	0.0771195	0.0446095	0.0158814	0.0228447	0.0267391	0.0304294	0.0427712	0.00531696	0.0288733	0.0320533	0.0224531	0.0195309	0.0270953	0.0230931	0.0153681	0.017907	0.020667	0.0277986	0.039595	0.0167084	0.0247235
0.00779797	-0.00511053	-0.000403578	0.00636607	-0.0156425	0.00927175	0.0168194	0.00217632	0.0100128	0.00309494	-0.00413348	-0.00555687	0.00617669	0.00116477	-0.00335796	2.15952e-05	-0.00280859	-0.0125463	-0.00485362	0.00240732	-0.0111956	-0.0066685	-0.00652426	-0.00820803	0.00910408	-0.00154423	-0.00754997	0.00159133	0.0183972	0.0101985	0.00539952	-0.00153425	-0.0183803	0.00435014	-0.00543284	0.00327895	0.00742361	-0.00862751	-0.00577178	-0.0126753	-0.00760693	-0.0030198	-0.00521794	0.0062046	-0.00102754	0.000573941	-0.000771867	0.00148614	0.0241492
0.0102108	0.0168018	0.00336647	0.0415547	0.0223604	0.0238771	0.00556319	0.00159388	0.0204348	-0.000651777	0.0258346	0.0228725	0.0197554	0.016683	0.0316739	0.0118411	0.0199409	0.0275719	0.0264136	0.0124058	0.0185027	0.0130352	0.0082149	0.00281481	0.00822436	0.00981525	-0.0152122	0.0141116	0.102807	0.0893301	0.0245281	0.0250286	0.0120466	0.0226737	0.0338368	0.0568575	0.0216706	0.0292077	0.0256278	0.00760734	0.0083143	0.0136595	0.011746	0.0328492	0.0243024	0.0190359	0.0296621	0.0217743	0.0243261
-0.0105631	0.00286764	0.00110159	0.00924637	0.02677	0.0045959	0.0252352	0.00640214	0.0179196	0.000759209	0.00267277	-0.000946973	0.0127185	0.0149307	0.0334069	0.000546942	0.00819941	0.0297524	0.0131564	0.0160499	0.0170763	0.0228512	0.0242657	0.0132925	0.028431	0.0181718	-0.00995641	0.00816946	0.0399989	0.0348504	0.019729	0.0148379	0.0156064	0.0168896	-0.00113762	-0.0335373	0.013099	0.0181019	-0.00310675	0.00994359	0.0129293	0.00218328	0.0133365	0.00747503	0.0195106	0.0162618	0.0433418	0.0101282	0.0126459
0.0231217	-0.00181653	0.0151625	0.00971803	-0.00136373	0.0145569	0.0282599	0.0175135	0.0042959	-0.00100523	-0.00135081	0.0140866	0.00074076	0.0128816	0.00637807	0.0121775	0.0044858	0.0301248	0.00479244	0.0117761	0.0103289	0.00779865	0.00611284	0.0321021	-0.00958113	-0.00262017	0.0338679	0.0207668	0.0719004	0.0168846	0.00229617	0.0194776	-0.0130485	0.00439161	0.0132289	0.024069	0.00882362	0.00458143	0.00435876	0.00549703	0.00319245	0.00797808	0.00497606	-0.000852116	0.0113327	0.013966	0.0276458	0.0112431	0.00761032
0.00717427	0.00650729	0.00971996	-0.0184179	-0.00453957	-0.00663399	-0.0191841	0.00347723	0.00418857	-9.06623e-06	0.00908274	0.0013713	0.00720268	0.00395805	0.000974629	-0.00442382	0.0118871	0.0102455	0.0057373	0.0140982	0.00554396	0.00574012	0.00657319	0.00834486	0.0285381	0.0254059	-0.011531	0.0373032	-0.00906829	0.0338595	0.00650921	0.00464698	0.0011751	0.011185	-0.00629166	0.00529849	0.0185578	0.010175	0.00684436	0.000546043	0.00313458	-0.00310744	0.00157875	-0.00689925	0.00805201	0.0369691	-0.0106611	0.0108392	0.0125292
0.0270743	0.00770388	-0.00416708	-0.0066225	0.00480634	-0.0129744	0.0016427	-0.00113524	-0.00118601	-0.0106858	0.0400435	0.00896552	0.0215501	0.0120312	0.00295619	-0.000481999	0.00605207	0.0198984	0.00713331	0.0299635	0.00611304	-0.000805391	0.00438023	0.0139325	0.00111358	0.00141123	0.00919358	0.0263651	0.0396187	0.0344011	0.0156783	0.00453008	0.0167074	0.00504309	-0.00748396	0.0300741	0.00765708	-0.00616068	-0.000609295	-0.00145229	0.000269212	0.00459622	-0.00203673	0.00723574	0.010002	0.00776579	0.014378	0.00830735	0.00777811
-0.0101669	0.00871991	0.00947357	-0.0112481	-0.00839358	-0.00832629	-0.0118964	0.00660184	0.00109731	-0.00102612	-0.00638744	-0.00924343	-0.00828421	0.00755206	0.00926837	-0.0130513	-0.000933141	0.00961466	0.0062874	0.0349615	-1.6884e-05	0.00189224	-0.000358318	-0.00339575	0.00669852	-0.00947084	0.0511995	0.0231111	-0.00497074	-0.0250159	0.0136495	-0.0141418	-0.0129542	0.00208573	-0.0209348	-0.0452382	-0.0049121	-0.00621131	-0.00761657	-0.00184174	-0.00480805	-0.00153336	0.00128515	-0.0132345	0.00299373	0.000183517	0.0144547	0.00149163	-0.0039203
-0.0165031	-0.0100023	-0.0305966	-0.0159357	0.00167647	-0.00322038	0.00523663	0.000113124	-0.00146876	-0.00835607	-0.00667775	-0.00854833	-0.00652335	-0.00894928	-0.0157509	-0.0197029	-0.000404105	-0.0121154	-0.00296525	0.000257886	-0.00307292	-0.00941124	0.00072457	-0.0273581	0.0108757	0.0483445	0.0190691	-0.0191884	-0.00471898	-0.00312882	-0.00181361	-0.00721646	-0.000823322	-0.000976169	-0.0112633	-0.0185096	-0.00522283	-0.00756541	0.00627542	-0.00765578	-0.00049693	0.00669789	-0.00162354	-0.0046986	-0.00282792	0.00214316	-0.010834	-0.00181891	-0.001664
0.013428	0.0095918	0.00676126	0.00790537	0.0244564	0.0240122	0.0323643	0.015369	0.0274728	0.00667435	0.026018	0.0147889	0.0153097	0.0185797	-0.00403298	0.0076058	0.0251199	0.00096293	0.0148172	0.011202	0.0151491	0.0126492	0.00561696	0.039463	0.042419	0.0183856	-0.00999993	-0.00099979	-0.00950473	0.0157364	0.00621064	0.0280778	0.0099325	0.0103272	0.0324171	0.0396214	0.0215236	0.0239036	0.00686813	0.0190782	0.0354898	0.0159571	0.0153746	0.0306615	0.0107356	0.0127491	0.0154744	0.0108375	0.0169064
-0.00242132	0.0198274	0.0151619	0.0346239	0.0357499	-0.0035811	0.00981277	0.0216759	0.0179198	0.0107077	0.0525405	0.0268693	0.0209851	0.0276578	0.0194997	0.0195974	0.0216838	-0.00460817	0.0182084	0.0116203	0.0165978	0.023986	0.0233844	0.0404477	0.0254031	0.0323126	-0.00331358	-0.00500869	-0.0225685	-0.00558934	0.00902962	0.0117465	0.00760758	0.0188308	0.0173838	0.0171505	0.0212738	0.0185724	0.00741978	0.0156097	0.0268701	0.0108372	0.0228917	0.0338804	0.0211699	0.0220811	0.039081	0.0210694	0.0130606
0.0252838	0.0201538	0.0163535	0.0377283	0.0413553	0.0152759	0.00558149	0.0231028	0.00869981	0.026372	0.0207552	0.0192908	0.0223502	0.0189061	0.0162653	0.00637067	0.0316628	0.0176629	0.0167935	0.035658	0.0211357	0.0368209	0.0146496	0.0502516	0.0439619	0.0743274	-0.000917228	-0.00332366	-0.00132954	0.0129512	0.00882658	0.0308155	0.0124414	0.0230912	0.0277215	0.0375279	0.0281497	0.0256432	0.0259306	0.0224267	0.0322579	0.0135582	0.0206641	0.0175884	0.00941002	0.0128558	0.0168353	0.0120385	0.0107283
0.0230051	0.0207494	0.0279271	0.0383882	-0.0118595	0.0280472	0.0214047	0.0292034	0.0199961	0.0156725	0.0241733	0.00433236	0.0226529	0.0223683	0.0297362	0.00851755	0.0262987	0.0234609	0.0267318	0.0075221	0.0185118	0.0233711	0.00839944	0.0138744	0.0369013	0.00661427	0.0145994	0.0251064	-0.0219113	0.0253618	0.00671621	0.0113221	0.0043697	0.0153789	0.0242659	0.00261231	0.0306821	0.0234051	0.0295726	0.0161599	0.00910114	0.0258392	0.0234078	0.0122287	0.0133675	0.0234131	0.0343055	0.0159978	0.0169026
0.000457791	0.0214585	-0.00699669	0.0264431	0.00148766	0.000279825	0.013034	0.00599397	0.00951493	0.0144709	-0.0149265	0.00698602	0.00339829	0.0176967	0.00529865	0.00288196	0.000595877	0.00861709	0.0122381	0.0121673	0.00650896	0.0196006	0.00540159	0.00165649	0.0231913	-0.00191027	0.031429	0.0682463	0.0351523	0.0426798	0.00100019	0.00878507	0.0202011	0.011332	0.00990474	0.0107117	0.01953	0.0188169	0.00748944	0.0161799	0.0109137	0.0242227	0.00430218	0.0210587	-0.000704325	0.0116494	0.0198532	0.00903054	0.008319
0.043296	0.0137633	0.00568312	0.0104582	0.0122458	0.0265951	0.0134342	0.0158889	0.0140661	0.00289474	0.0235861	0.0352315	0.00980181	0.0158881	0.0189814	0.0112061	0.0161817	0.026667	0.0101215	0.0185008	0.0221812	0.0105209	0.0165717	0.0271248	0.0117058	0.111744	0.0411659	0.0130949	-0.017624	0.0397288	0.00530651	0.0057054	0.00238011	0.0173094	0.00519477	-0.0057626	0.0204524	0.0185227	0.0139603	0.00791512	0.0137557	0.0112288	0.0107367	0.0014531	0.00933379	0.00809631	0.0253409	0.00570865	0.0191427
-0.00382975	-0.00513789	-0.0105447	-0.0189972	-0.0223154	-0.0161939	-0.0220581	-0.0134139	-0.0152442	-0.0132547	-0.0102398	-0.0184415	-0.00767588	-0.00804704	-0.0191345	-0.0176475	-0.0219252	-0.0188499	-0.0103911	-0.0202333	-0.0173324	-0.0211297	-0.0198309	-0.0259535	-0.0284968	-0.0228758	0.00245958	0.0154991	-0.00833838	0.00387609	-0.00682141	-0.0206559	-0.0133848	-0.0168103	-0.0224313	-0.00571658	-0.0146381	-0.00793944	-0.00838115	-0.0100051	-0.0199205	-0.00163341	-0.0110326	-0.0153798	-0.0130036	-0.00918183	-0.0287815	-0.00995446	-0.0115407
0.000404456	0.00459575	0.0109045	0.0263519	-0.000800968	-0.00709463	0.0135628	-0.00300918	0.0233676	0.00427171	0.0455619	0.0114933	0.0176337	0.0117031	0.00797663	0.012623	0.00739667	0.0209886	0.00445914	-0.00360047	0.00828314	0.00415923	0.0238561	-0.00308731	0.0315481	0.00131458	0.0700315	0.0117727	0.0621381	0.0282664	-0.00250452	0.027644	0.00877556	0.00816156	0.0101258	-0.0095297	0.00409402	0.0172836	0.0178519	0.0180095	0.0165992	0.0112013	0.00989033	0.00280201	-0.000919684	0.00289384	0.0118226	0.00680478	0.0129192
-0.00286136	-0.00898781	-0.0138709	-0.0254773	-0.0134839	-0.000551323	-0.00932908	-0.00161411	-0.00168718	-0.00421461	0.0038981	-0.00663179	-0.00741185	0.00777054	-0.00476152	-0.0198949	-0.00143513	-0.00393421	-0.00195248	-0.00811712	0.00214131	0.00346474	-0.00712206	-0.00393828	0.00345947	-0.00374141	0.0263549	0.0352688	0.00336504	0.0149351	-0.00580553	-0.00947755	0.0118569	-0.000216412	-0.000881689	-0.0040706	-0.00139832	-0.00137187	-0.0133044	-0.0186214	-0.00543437	-0.0042157	0.00207683	-0.00644027	-0.00510624	-0.00431992	0.000804896	0.0011823	0.00205498
-0.00419653	0.00227678	0.011242	-0.0180453	-0.00275958	-0.0129435	-0.00606947	-0.00021331	-0.00292919	-0.00682	0.00807017	-0.00238636	-0.00149047	0.00177719	-0.00681965	0.0073829	0.000383573	-0.00317991	0.0097861	0.0118056	-0.00929855	-0.00983832	-0.0120724	0.00685696	-0.0191849	-0.0277599	0.0795838	0.0298972	-0.029318	0.0164385	-0.00200808	0.0143903	0.000294396	-0.00224644	0.00298433	-0.00561018	-0.00323386	-0.000532784	-0.00824356	-0.00838504	-0.0205479	0.000450381	-0.0014194	-0.0114946	-0.00312139	-0.00480822	-0.00739347	-0.00380022	-0.0013098
0.0140857	0.00978166	0.00163018	0.0100541	0.0378298	0.0241059	0.00952072	-0.000713448	0.0121259	0.00888844	0.0160366	0.020292	0.0206044	0.0150602	0.0153612	0.00538468	0.0185859	0.00757963	0.00702003	0.0323226	0.0183344	0.0121766	0.000208666	0.0240377	0.0306107	0.0171196	0.013555	0.00138517	0.00483552	0.049396	0.0034795	0.00715393	0.0218411	0.0152529	0.0218669	0.0320169	0.0262684	0.0285122	0.00207189	0.00827725	0.0214307	0.0164595	0.017081	0.0186686	0.00153099	0.00978445	0.00018523	0.00599428	0.011196
-0.097927	-0.069011	-0.0521406	-0.092042	-0.0656769	-0.0791102	-0.0722947	-0.0750487	-0.0746938	-0.0682045	-0.0748843	-0.102702	-0.0855324	-0.0786963	-0.0834347	-0.0658511	-0.094216	-0.105027	-0.0907425	-0.0741151	-0.086773	-0.0751793	-0.0685108	-0.0975467	-0.101771	-0.0935442	-0.0770158	-0.098707	-0.0772283	-0.0987095	-0.0432686	-0.0799963	-0.0875178	-0.0787622	-0.0910961	-0.116496	-0.0882692	-0.0890911	-0.0772387	-0.0869584	-0.0801519	-0.0719396	-0.0684905	-0.0951162	-0.0860719	-0.0766308	-0.110602	-0.0694017	-0.0784292
-0.0420782	-0.0274487	-0.0503325	-0.0415335	-0.0277514	-0.0418245	-0.0516587	-0.0301463	-0.0422729	-0.0341155	-0.0480777	-0.0479912	-0.0300496	-0.0301345	-0.0530247	-0.0516102	-0.0516399	-0.0443846	-0.0445749	-0.0438598	-0.0306957	-0.0468423	-0.0438212	-0.0436578	-0.0670999	-0.0509146	-0.024368	-0.0503466	-0.0854375	-0.0447531	-0.0252023	-0.0293173	-0.0528293	-0.0432579	-0.0325144	-0.0786837	-0.0404045	-0.0386507	-0.0370908	-0.0383562	-0.0487089	-0.0466207	-0.0368629	-0.055285	-0.043291	-0.0341499	-0.0378395	-0.0266352	-0.0427694
-0.0237356	-0.000736515	-0.0162475	0.0208385	0.00794773	0.0125621	-0.00219403	-0.00629832	-0.00113447	0.00468577	0.0153366	0.00613153	0.0245665	0.0126989	-0.0060449	-0.00288023	0.00898383	0.00176705	0.0072099	-0.00701991	-0.00194169	-0.0109358	-0.00959679	0.0305005	0.0246556	0.0210047	0.00385159	0.00712226	0.0562468	0.0167163	-0.00434209	0.0114024	0.00620372	0.00219019	0.0059326	0.0464904	0.0107035	0.0131396	0.0170946	-0.00495375	0.00343093	0.00438401	-0.00331065	0.0196523	0.00588119	0.00557131	0.00342975	-0.000253599	-0.00212487
-0.000618816	0.012325	0.0421668	0.0243921	0.0166276	0.0025645	0.0243574	0.00688588	0.0146181	0.00536978	0.0222472	0.0296156	0.00927425	0.0152148	0.00755617	0.010519	0.0166242	0.0196505	0.0152699	0.00509919	0.016171	0.0180706	0.00436536	0.0252845	0.0287558	0.048387	-0.0119948	0.0096191	0.0215423	0.0430904	0.00953093	0.0190563	0.0249092	0.0147026	0.027863	0.0155446	0.0225946	0.0141839	0.00601507	0.0170829	0.0092117	0.0100852	0.00917704	0.00570116	0.0148468	0.0180079	0.0262391	0.012535	0.0150166
0.00662677	0.00952346	-0.000895882	-0.0015893	0.035574	-0.00436752	0.0156148	0.00786482	0.00256521	0.0113419	0.0218612	0.0182255	0.0171301	0.0115905	0.00896641	0.00500831	0.00319893	0.0102953	0.00766017	0.00403093	0.0114044	-0.00263812	0.00121796	0.0563952	0.0177585	0.0184023	0.00779766	0.0115482	0.0332824	0.0432342	0.00815391	0.00445422	-0.0014949	0.0183034	0.0362846	0.0109405	0.0203245	0.00377674	0.00152601	0.00353777	0.0184097	0.00269556	0.00599289	0.00424014	0.00362045	0.00742933	0.00631644	0.00393837	0.00399083
0.0131508	0.0151505	0.016938	0.00379471	-0.000910831	0.00938325	0.00334001	0.00830754	0.00567092	-0.00341629	0.0261417	0.0109908	0.0222385	0.015669	0.00687303	-0.00419784	0.0137713	0.0133357	-0.00551757	0.0277749	0.0117208	0.0331205	-0.0146382	0.0150272	0.0206308	0.0304664	-0.0137366	0.0183776	0.0353774	0.0493911	0.0138634	0.0155504	0.00814294	0.0144447	0.0228477	0.0395206	0.0198017	0.0277535	0.00744106	0.00616894	0.0030692	0.0117197	0.00740107	0.0123767	0.00408961	0.018812	0.00788483	0.00972992	0.0163971
0.0437719	0.0330688	0.00125795	0.0438653	0.0264326	0.0201656	0.0170531	0.0204326	0.0140611	0.0207214	0.0338187	0.0278851	0.0248713	0.0169022	0.00577787	0.020108	0.0238122	0.0078669	0.0152974	0.0265983	0.0301371	0.0182119	0.010518	0.0616916	0.0535784	0.0223814	0.052718	0.0252205	0.0488066	0.0344981	0.0346746	0.0411571	0.0217597	0.0282246	0.0397216	0.0221549	0.0372018	0.0424792	0.00953992	0.0116822	0.017207	0.0123443	0.0214499	0.0153112	0.0224073	0.016906	0.0347829	0.0170444	0.0221952
0.0703119	0.0147749	0.0134593	0.0329928	0.0321654	0.00130745	0.0270094	0.00920902	0.028199	0.0141635	0.0238745	0.0321199	0.0255999	0.00947883	0.0112169	0.0168191	0.0139549	-0.00056357	0.0157642	0.0174909	0.0101026	0.0299152	0.00236765	0.0351726	0.0786569	0.0228308	0.119943	0.0217255	0.0214156	0.0326752	0.00469661	0.0328465	0.0139585	0.0318827	0.0215004	0.0752952	0.0301875	0.026451	0.00774749	0.00891795	0.0177048	0.0177556	0.0131557	0.0187928	0.0148654	0.0106962	0.0357814	0.00680268	0.0228972
0.0446169	0.00238881	0.0114731	0.00130119	-0.00367398	-0.00123247	0.0469083	0.0255109	0.0311326	0.010119	0.0642688	0.0111904	0.0271926	0.025419	0.0245534	0.0311055	0.030446	0.0181828	0.0195408	0.0261971	0.0222463	0.0263548	0.0128184	0.0352452	-0.0209685	0.0393446	0.0488681	0.0327884	-0.0222013	0.0411722	0.00119591	0.0292008	0.00837069	0.0248323	0.0323678	0.06709	0.0354503	0.0275656	0.0257416	0.0168599	0.0325007	0.0238074	0.0137682	0.0190987	0.0103399	0.0215528	0.0315631	0.0154727	0.0269745
0.020497	0.0100054	-0.00786663	0.0336218	0.0106496	-0.00195366	0.00440891	0.00268483	0.00535923	-0.0018402	0.011833	0.0177309	-0.00503913	0.0183018	0.0119362	0.0107908	0.00989803	0.0136842	0.0261954	0.0202818	0.0308175	0.00951573	0.0111325	0.0309067	0.0152136	0.00833553	0.0952357	0.0802158	0.0194868	0.0741184	-0.00280772	0.0120225	0.0136239	0.0252878	0.0114558	0.0391792	0.0219479	0.0313549	0.0253062	0.0201371	0.00800854	0.020537	0.0018849	0.00753559	-0.00170554	0.0101112	0.00479842	0.00510068	0.016054
0.00571668	0.00740672	0.00125368	0.00484411	-0.000313256	0.0103986	0.0349941	0.0210605	0.0150751	0.00639198	0.0187418	0.0104239	0.00577879	0.0149612	0.0368671	-0.000140062	0.00550731	0.0123717	0.0105192	0.0139771	0.00329515	0.00299427	0.00239436	-0.00129902	-0.0147867	0.0131183	0.0467056	0.0345453	0.0248147	-0.00475472	-0.00299939	0.0218821	0.0128574	0.00389909	0.0134466	0.0151369	0.0137611	0.0291228	-0.0027245	0.00999201	0.00780268	0.0215768	0.011545	0.0272027	0.00621318	0.0175008	0.00313276	0.00420361	0.010337
-0.0271514	-0.00896951	-0.00452825	-0.0318308	-0.0194156	-0.0108793	-0.0196305	-0.0120834	-0.0124122	0.00689346	-0.00537711	-0.046076	-0.0362733	-0.0160423	-0.0188377	0.0100062	0.00168249	-0.0141028	0.0127483	-0.00674656	-0.0250976	-0.0123711	-0.00969947	0.00811461	0.0066391	-0.0139226	0.231801	0.108474	0.0689552	-0.0199917	-0.0118559	-0.0191123	-0.0160621	-0.0201794	-0.0407137	-0.00220198	-0.0225208	-0.0346944	-0.0167307	-0.020657	-0.012802	-0.00976486	-0.0144209	-0.0353869	-0.0113071	-0.0207818	-0.0124339	-0.0108334	-0.0147244
0.0756414	0.0496211	0.0205761	0.0700154	0.0223293	0.0546469	0.0578755	0.0317927	0.0559399	0.0426862	0.11528	0.0668739	0.0615971	0.0584381	0.07448	0.0519798	0.0634896	0.0592928	0.102407	0.086853	0.0564104	0.0750508	0.0574175	0.207641	0.122342	0.115259	-0.0104112	0.0621863	0.0431368	0.079418	0.0284054	0.0407692	0.0375143	0.0607572	0.0899539	0.110742	0.122868	0.103451	0.0581328	0.0404813	0.0585895	0.0474912	0.0377214	0.0486361	0.0152801	0.0451673	0.0456992	0.0374331	0.0540084
0.0390419	0.0177141	-0.0198647	0.0347038	-0.0125334	0.0199026	0.00370758	0.0113492	0.018192	0.0193327	0.0194116	0.0381527	0.0027945	0.0195025	0.0444508	0.011143	0.0354671	0.0314087	0.0529182	0.0524326	0.0245304	0.0482861	0.0125372	0.0463351	-0.0271573	0.0521413	0.223739	0.159569	0.191817	0.051817	9.70482e-05	-0.000404628	0.0304974	0.0323067	0.0329118	0.0424899	0.0359563	0.0213424	0.0520369	0.0377578	0.0178176	0.0255509	0.0123377	0.0206501	0.00149147	0.0158819	0.0752961	0.0200511	0.0259406
0.0258586	0.00990035	0.0129696	0.0235391	0.0354861	0.0248476	0.0349385	0.0177752	0.0234374	0.0104917	0.0221561	0.0307551	0.00268464	0.0273436	0.0172923	0.0144583	0.0220427	0.0218475	0.0227045	0.0111153	0.0260168	0.0460941	0.0119392	0.0347764	0.0376401	0.0208959	-0.037076	-0.00645044	-0.017416	0.0467895	-0.00240101	0.0158027	0.045275	0.0291613	0.0166437	0.0112764	0.0306181	0.0224851	0.00660933	0.0129163	0.0429161	0.0140539	0.0143561	0.0184569	0.0157936	0.00799742	0.0467691	0.017707	0.0282783
0.0243701	0.00394333	0.0462046	0.0335262	0.00566935	0.0360471	0.0116199	0.0064045	0.0156695	0.0193393	0.0176179	0.0137365	0.00768419	0.0232227	0.00304064	0.0117947	0.0110138	0.0280141	0.0202124	0.00359529	0.0213747	0.0169471	0.0153424	0.0338511	0.00785039	-0.0128363	0.0598132	0.0428853	-0.0321685	0.0562335	-0.00370556	0.00549892	0.00832116	0.0210126	0.0103237	0.0433051	0.0231191	0.0298127	-0.000813668	0.0122185	0.016905	0.0140348	0.00718938	0.00741226	0.00129281	0.00759469	-0.00133273	0.00740986	0.018484
0.0235534	0.00520463	0.0109826	0.000559545	0.000872064	0.039191	0.000789899	-0.00372037	0.012226	0.00890236	0.0193731	0.0184198	-0.00784823	0.0118441	0.00157953	0.00549268	0.0155939	0.028692	0.013814	0.00126245	0.0204323	0.00663817	0.00940228	-0.02294	-0.0020134	-0.00157397	0.0522702	0.048169	-0.00568865	0.0572805	-0.000305728	0.0116239	0.00875116	0.0199301	0.0217321	0.0486056	0.0277695	0.0177942	0.00102317	0.00564932	0.019121	0.0248193	0.00599419	0.0140278	0.0024992	0.00389401	0.0333219	0.00681356	0.0297219
0.0201653	0.00648452	-0.00984982	-0.0267493	0.00466578	-0.00569612	0.00465704	-0.0080908	-0.0130336	0.00261988	-0.0356081	0.00222842	0.00148123	0.0170078	0.00636001	-0.00771209	-0.00113646	-0.0180109	0.00235676	0.00987153	-0.00704185	-0.00216653	0.00134548	-0.0281089	-0.0391559	-0.020002	-0.0221818	0.00285236	0.0579033	0.00314171	-0.00205523	-0.00838313	-0.00978836	0.00428326	0.00457114	-0.0115507	-0.0147093	-0.00889149	0.0303403	0.00415952	-0.00991749	0.0182588	0.00108724	-0.0113661	-0.00997219	-0.00441403	0.0024483	0.00408569	0.00825779
-0.0127272	-0.0154497	-0.0355596	-0.0151487	-0.0117224	0.00425411	-0.028626	-0.0167481	-0.0254759	-0.0118569	-0.0159739	-0.0263861	-0.0132105	-0.00739061	-0.0259092	-0.0117193	-0.0217409	-0.0179229	-0.026772	-0.0248093	-0.0227598	-0.0168221	-0.00829217	-0.0159389	-0.0141285	-0.0381915	-0.0250832	-0.0219856	0.00915345	0.0198456	-0.030736	-0.0304691	-0.0228669	-0.00640321	-0.0177255	-0.00970893	-0.0167901	-0.0162664	-0.0285498	-0.0223696	-0.0317031	-0.0122815	-0.0220335	-0.021545	-0.0264497	-0.0241861	-0.0224045	-0.0191662	-0.0127972
0.0445131	-0.0128646	-0.0105335	0.0245372	-0.0126214	-0.0250888	0.00271543	-0.00553775	-0.00870179	-0.0123243	-0.0210765	-0.0112961	-0.00708269	-0.0209856	-0.0104525	-0.00195572	-0.014668	0.00185709	-0.0222877	-0.0076972	-0.0120048	-0.0102057	-0.00587736	-0.0295034	-0.0213597	-0.0310945	0.0277588	0.00860724	-0.0380234	0.0130917	-0.00844847	-0.000331731	0.0048373	-0.010644	0.0010826	0.000853529	-0.00375428	-0.0166878	-0.00695057	-0.015604	-0.00360523	-0.0108019	-0.015541	-0.00767442	-0.0211718	-0.0125682	-0.0154263	-0.0118916	-0.00513658
-0.064865	-0.0591142	-0.0534628	-0.0682836	-0.0526966	-0.0552744	-0.0635064	-0.0485505	-0.0554172	-0.0458165	-0.0500751	-0.0639158	-0.059828	-0.0610073	-0.0692555	-0.0568569	-0.0669409	-0.0467169	-0.0681087	-0.05895	-0.0600235	-0.0574358	-0.0653339	-0.0675521	-0.0645383	-0.0507041	-0.0548631	-0.0637533	-0.0583417	-0.108843	-0.0444468	-0.0605345	-0.0667917	-0.0663599	-0.0641119	-0.103479	-0.0782031	-0.0704439	-0.0603414	-0.0623438	-0.0546339	-0.0585654	-0.0531857	-0.0527218	-0.0547223	-0.0595213	-0.0708965	-0.0527193	-0.0697054
-0.0357794	-0.0173434	-0.0224666	-0.0390107	0.000227839	-0.0169274	-0.00263912	-0.00809377	-0.0165298	-0.00222376	0.000113397	-0.00650921	-0.0107082	-0.0187424	-0.00706848	-0.0201501	-0.0175366	-0.0362587	-0.0270016	-0.0256478	-0.0214345	-0.0178219	-0.028258	-0.0111134	-0.0414303	-0.0239055	-0.132747	-0.0808801	-0.0510564	-0.0281785	0.00651598	-0.00484211	-0.014909	-0.0164918	-0.026627	-0.0196601	-0.0117475	-0.0109204	-0.0213692	-0.0180092	-0.0142906	-0.0224313	-0.0184493	-0.00830611	-0.0104557	0.00028116	-0.0333311	-0.0140573	-0.0147779
-0.058323	-0.0237596	-0.0318312	-0.0156794	-0.00841915	-0.0458838	-0.0304332	-0.0373484	-0.0319255	-0.0211188	-0.0165557	-0.0444354	-0.0355429	-0.0396497	-0.0335311	-0.0248027	-0.0347701	-0.0434765	-0.0329517	-0.0427572	-0.0420625	-0.0353078	-0.0480155	-0.0630881	-0.0426431	-0.0604369	0.0293406	-0.04157	-0.0452983	-0.0518639	-0.0100017	-0.0185333	-0.0333651	-0.0279393	-0.0571501	-0.0439276	-0.0459592	-0.0481074	-0.0282522	-0.0404844	-0.038959	-0.0359025	-0.0332481	-0.0379382	-0.0328558	-0.0324191	-0.045462	-0.0292293	-0.0377483
-0.073086	-0.0552493	-0.0310692	-0.102887	-0.0349479	-0.0963243	-0.0633962	-0.0431449	-0.0625097	-0.0425992	-0.0626505	-0.0723421	-0.0490789	-0.0598574	-0.0680939	-0.0700722	-0.0780235	-0.0712723	-0.0656262	-0.0793095	-0.0573402	-0.0735681	-0.0611193	-0.0711503	-0.0465367	-0.0589602	-0.138064	-0.0943882	-0.114287	-0.102695	-0.0334687	-0.0526151	-0.0661411	-0.0780076	-0.0861358	-0.100782	-0.0836132	-0.0746633	-0.0673524	-0.0569021	-0.0597764	-0.0597036	-0.0567749	-0.0700865	-0.0441798	-0.0507128	-0.0692879	-0.0547008	-0.0696164
-0.0337866	0.00669137	0.0122753	0.0366955	0.0184961	0.0232696	0.0118442	0.0209204	0.0132419	-0.00544522	0.030297	0.0215343	0.0326058	0.0101416	0.01285	0.0177687	0.0269857	-0.00798582	0.0174719	-0.00457404	0.00412754	0.00294299	0.015215	-0.00187927	0.0347164	0.0102194	0.0402666	0.00408196	0.0293487	0.00753862	0.039742	0.0236986	0.011148	0.0312675	-0.00249867	0.0490563	0.027248	0.020174	0.0134801	-0.0028375	0.00758324	0.00869896	0.0150557	0.0124637	0.0294557	0.0262105	0.0118276	0.0233107	0.0210795
0.0261543	0.0227311	0.00182264	0.0292446	0.0484316	0.0123541	0.0163759	0.00336176	0.020784	0.00873357	0.0319302	0.029726	0.0140601	0.0231107	0.0377315	0.00811649	0.00795896	0.0158108	0.019261	0.0251406	0.00887571	0.0235617	-0.00925848	0.0507156	0.0215826	0.0334412	-0.00600647	0.0130891	-0.000666349	0.0600389	0.0510367	0.0345448	0.052636	0.0272406	0.0234518	-0.0115462	0.0266316	0.0377608	0.0226339	0.0149888	0.0127573	0.0135818	0.0185612	0.0287952	0.0346475	0.0313155	0.0448163	0.0226575	0.0223881
-0.017206	-0.00992047	-0.00934076	-0.0282331	-2.57925e-06	-0.0308619	-0.0209076	-0.00668342	-0.0218232	-0.0151557	-0.0144884	-0.0312831	-0.0266923	-0.026186	-0.0352162	-0.0101193	-0.030589	-0.0249501	-0.0360457	-0.0297979	-0.0316213	-0.0307873	-0.0277988	-0.0712848	-0.107592	-0.0231104	-0.0732923	-0.065279	-0.0352055	-0.0558659	0.0190817	-0.020077	-0.0190868	-0.0245016	-0.0525921	-0.0313938	-0.0454328	-0.0363444	-0.027238	-0.0205584	-0.0331014	-0.0132412	-0.0175099	-0.0378736	-0.00709577	-0.0104893	-0.0317131	-0.00542775	-0.0227257
0.0592991	0.03886	0.0380409	0.0468195	0.0497619	0.0520816	0.0495143	0.0381962	0.041765	0.0249099	0.0414451	0.0460679	0.0480854	0.0563842	0.0364253	0.0128927	0.029697	0.0374662	0.0436972	0.0304591	0.0313723	0.0525867	0.0332893	0.0880679	0.15355	0.0656463	0.086244	0.0645622	0.0882715	0.0845802	0.0245005	0.0319241	0.0292678	0.0437478	0.0708656	0.0802748	0.0650481	0.0554182	0.0280515	0.0530375	0.033833	0.0331679	0.0267206	0.0580067	0.0385848	0.0226185	0.0504477	0.0304772	0.041147
0.0101252	0.0300352	0.0450272	0.0142661	0.0460456	0.00998819	0.0299556	0.0113447	0.0105277	0.0145569	0.0399213	0.0243646	0.0172797	0.0128432	0.0114283	-0.00510083	0.00941027	0.018391	0.0114143	-0.00552655	0.00580394	0.0176963	0.0108175	-0.0159667	-0.0333568	0.0132592	-0.036963	-0.0191985	-0.0330336	0.0131688	0.0150694	0.00558167	0.0199618	0.0129442	0.00790572	0.0195676	0.0154373	0.00756768	0.0115117	0.0173877	0.0347626	0.00707123	0.0165992	0.0213671	0.030155	0.0127497	0.0364164	0.0230951	0.0152683
-0.00730536	0.0204499	0.0315424	0.0623316	0.0333572	0.0247822	0.00385979	0.0109187	0.0210188	0.0234839	0.00614366	0.0180483	0.0143888	-0.000626825	0.0062038	0.0141435	0.0267519	0.00915454	-0.00581439	0.0085563	0.00467506	-0.00752136	0.0144596	-0.026462	0.00803017	-0.0130362	-0.0661915	0.00791842	0.0826542	-0.0234359	0.014463	0.0218966	0.018669	0.0124215	-0.00901602	-0.026277	-0.00922001	0.00215533	0.010541	0.0140416	0.004445	0.00777465	0.0256077	0.00652792	0.034312	0.0215045	0.0257928	0.0235244	0.0132301
0.0351292	0.0235932	0.0468079	0.0133856	0.0394903	0.0315419	0.0147937	0.0198517	0.0273797	0.0144301	0.0221593	0.027584	0.0426926	0.0275748	0.0156431	0.0148572	0.0279839	0.0407143	0.0393763	0.019826	0.0374161	0.0190252	0.0247919	0.0161636	0.0212043	0.0262817	-0.00124036	0.0206428	0.0904402	0.0423428	0.00699584	0.0378548	0.0212721	0.0247259	0.0321496	0.0306299	0.0354849	0.0353835	0.0219292	0.0305207	0.0236178	0.0307484	0.0307412	0.0507697	0.0193421	0.0251034	0.0383395	0.0196472	0.0276878
0.00743239	0.0272789	0.0124856	0.0263591	-0.0125699	0.0257082	0.0168356	0.0273799	0.0205584	0.0226016	0.0539387	0.0542325	0.0286012	0.0333719	0.0269811	0.0199526	0.0264935	0.0351735	0.0387097	0.0227316	0.0262321	0.0376097	0.0466483	0.0476121	0.035522	0.0397053	0.0680335	0.0645183	0.0439436	0.0442747	0.0155692	0.0234294	0.0237275	0.0244866	0.0437788	0.0315566	0.0258684	0.0327832	0.0260269	0.0194273	0.0283429	0.0162582	0.0279735	0.0116401	0.0126524	0.00862391	0.0172247	0.0213412	0.0226522
-0.0138942	-0.00213928	-0.00796287	0.000631692	0.00426611	0.00568391	-0.011734	0.00750997	0.00147584	0.00134954	-0.0170619	0.0172854	0.00489529	0.000236408	-0.0073873	-0.011964	-0.00542871	-0.0148428	-0.0123945	0.00310919	0.00118707	0.00388217	-2.91247e-05	-0.00743413	0.0143189	-0.0218365	0.0934399	-0.0170329	0.0396141	0.000414403	0.000577939	-0.0017278	0.00830696	0.00194228	0.0199957	0.0117521	-0.00773543	0.000367624	-0.00285819	-0.00622579	-0.0033552	0.00338251	0.00209017	-0.00981027	0.000668839	-0.00120676	0.00106619	-0.0017091	-0.000316484
0.0562072	0.0163813	0.0206072	0.0478343	0.0311695	0.00670728	0.0161931	0.00686083	0.0262701	0.0252859	0.0360231	0.0252825	0.0243383	0.016341	0.0254475	0.0319444	0.0200387	0.0242218	0.0293037	0.019886	0.0217591	-0.00082718	0.0157595	0.0114948	0.0146971	0.0618957	0.0738434	0.0338168	0.0488649	0.0483217	0.0215773	0.0127501	0.0183016	0.0203554	0.0163374	0.0310757	0.025311	0.0144727	0.0197426	0.0213515	0.0179033	0.0123466	0.0121406	0.0228819	0.0296366	0.0237048	0.0277001	0.0262552	0.0246365
0.00435209	0.0188213	0.0111476	0.0231037	0.0111892	0.00985475	0.0199448	0.0146672	0.019	0.00656399	0.018104	-0.00194484	0.00929481	0.0157364	-0.000907476	0.00588216	0.0120415	0.0101024	0.00438192	0.0180582	0.0111429	0.0264409	0.00530891	0.0198208	0.0088705	-0.00611425	0.0496276	-0.00375262	-0.00693788	0.0012945	0.0295124	0.0306199	0.00808036	0.0163794	0.0086935	0.0231093	0.0101679	0.0179042	0.0132667	0.00485348	0.0169694	0.0124248	0.018004	0.0331515	0.0196173	0.00538534	0.0169578	0.0192267	0.0191264
0.0333027	0.0127082	0.00215669	-0.000116488	-0.00545417	0.000592533	0.0182057	0.000767006	0.00417149	0.0032896	-0.00812186	-0.00993182	-0.0159317	0.00778515	0.0106042	-0.000213884	0.00489909	0.0148217	-0.00249529	0.0182126	0.00495849	-0.0015254	-0.0103991	-0.0174428	-0.0244998	-0.00701553	0.0322023	-0.0142543	0.0510325	0.0109233	0.00188885	0.0013907	0.0064705	0.00838308	0.00626154	-0.00876497	0.000355632	0.000425169	-0.00269593	-0.00724828	-0.0126335	0.0079918	0.00440098	-0.00491602	0.00831753	0.0092293	0.00872422	0.00630237	0.00640755
-0.00850732	0.00128673	0.0154682	-0.00856082	-0.00359895	0.0184329	0.0317208	-0.000216819	0.00586216	0.010706	0.0170294	0.0016236	0.00787426	0.00092038	-0.0024823	-0.000763377	0.00620999	0.0110467	0.0029559	-0.0116791	0.010271	0.00179881	0.0109284	0.0102995	0.00342183	-0.0247981	0.0425712	0.00928301	0.0124977	0.0169385	-1.99681e-05	-0.0125235	0.0287792	-0.00197566	0.0218395	0.00938551	0.00425952	0.00425024	0.0107284	-0.00377063	0.00798031	0.0027435	0.00395577	0.00625835	0.00597426	0.0018635	0.0121826	0.00589759	0.00477602
0.0251198	0.0111183	0.0147318	0.0321534	0.0219433	0.0174776	0.000838155	0.0221615	0.0222683	0.0195337	0.0440389	0.0284645	0.0278393	0.02334	0.0156595	0.0240982	0.0301478	0.0260205	0.0355529	0.016288	0.0345436	0.0390947	0.031843	0.0471415	0.0330881	0.0553772	0.0260279	0.0257183	0.0132746	0.0342528	0.00841679	0.0225308	0.0065115	0.0343423	0.0355774	0.0259993	0.0321266	0.0515567	0.0167536	0.0167714	0.0437937	0.0194269	0.0251332	0.0245071	0.0281992	0.0130605	0.0367	0.0219632	0.0182943
0.0217545	0.00595999	-0.0160028	-0.000676022	0.0433968	0.0313218	0.0088256	0.0171886	0.017923	0.0401602	0.0548032	0.018553	0.0165424	0.019304	0.0376786	0.0299937	0.0308938	0.0231195	0.0198262	0.0175901	0.0292757	0.03901	0.0403882	0.049722	0.0649615	0.0645997	-0.0237094	0.00134336	-0.0100473	0.0121503	0.00349446	0.0106038	0.0249085	0.0421413	0.0434773	0.0614133	0.042101	0.0483395	0.0117091	0.0140361	0.0323402	0.0298788	0.0220769	0.0307701	0.00982691	0.0136482	0.0375097	0.0133399	0.0200488
0.0286473	0.00791411	0.0225118	0.0481204	0.0383373	0.0062207	-0.00237132	0.0368114	0.0111938	0.0131325	0.0255952	0.00595272	0.0245618	0.0241218	0.0421838	0.0229311	0.029986	0.0561384	0.0337079	0.0339122	0.0211458	0.0357036	-0.00325086	0.0321136	0.0143288	0.00614162	0.0625483	0.0224787	0.0253269	0.012412	0.00249943	0.00956201	0.0353504	0.0152096	0.0359097	0.0617757	0.0404111	0.025568	0.0186238	0.00596688	0.0224565	0.022086	0.0211382	0.0155174	0.00359157	0.00841727	0.0393941	0.00679516	0.0212347
0.016303	0.0127277	0.0261367	0.0172859	0.029972	0.00954002	0.0118344	0.010128	0.0248701	0.0133382	0.0364015	0.0422307	0.0217537	0.0204075	0.0117944	0.0147623	0.0125228	0.0191448	0.0108841	0.0223771	0.0217124	0.020887	0.0122093	0.0156544	-0.0253379	-0.00630114	-0.0234458	0.0227666	0.00201744	0.0110692	-0.00270345	0.0179022	0.0253294	0.030826	0.0581446	0.0577119	0.0321837	0.0218877	0.0166973	0.0303929	0.0212913	0.00658526	0.023292	0.030658	0.00499278	-0.00461945	0.0139589	0.00922205	0.0253124
-0.00160382	0.00982758	0.0145099	0.0106779	0.00339261	0.0318849	0.00264258	0.0169904	0.0267803	0.0240119	0.0336592	0.0224352	0.00186171	0.0149846	0.0243752	0.00386229	0.00890262	0.0178095	0.0148337	0.0129094	0.0191742	0.0185315	0.0156924	0.0317298	0.0209976	0.0407632	0.0336153	0.011572	-0.0237771	-0.0216247	-0.0163016	0.0358597	0.0315707	0.0101935	0.0372029	0.0488991	0.0325388	0.0361403	0.0314709	0.0111344	0.00818962	0.0165665	0.013044	0.0120496	-0.00560402	0.00238219	0.00244685	0.00128899	0.00659485
0.0177598	0.0144772	0.0178742	-0.000532946	0.0189056	0.0215031	0.0169802	0.0146152	0.0238853	0.0348777	0.0395933	0.0162489	0.01474	0.0257939	0.0283331	0.0243872	0.019772	0.0164735	0.028007	0.0268472	0.0266748	0.0201794	0.0231879	0.0227023	0.0123879	0.0021278	-0.0424145	0.0071778	0.00957929	0.0186849	0.00410022	0.0197943	0.00600978	0.025806	0.0306509	0.0318483	0.0360294	0.0254726	0.0182675	0.0252136	-0.00644585	0.017674	0.0225297	0.00477913	0.00852222	0.00821616	0.0414211	0.0160898	0.0175835
0.027661	0.00878718	0.0112037	-0.00041454	0.00579935	0.00461265	-0.000834183	-0.000664496	0.0020607	0.00882455	0.0197638	0.00454518	0.00971636	0.00190924	-0.0193719	0.00668511	-0.00282798	-3.80453e-05	-0.00874419	-0.00554134	-0.000516845	0.03055	0.0111877	-0.0082026	0.0258995	0.0228857	0.07199	0.0090478	-0.0133526	0.0368417	-0.00482378	0.0192911	-0.010452	0.0130617	0.0233961	0.0542859	0.0176906	0.00671931	0.00571833	0.00383381	0.00927632	0.00827319	0.000781883	0.0119698	0.00820812	0.00195809	0.0111251	0.017171	0.00788425
0.0330311	0.0081856	0.00635082	0.0234402	0.0195066	0.02821	0.0293221	0.0137166	0.0310096	0.0275322	0.0303232	0.0472745	0.018108	0.0185684	0.0224972	0.0218739	0.0135196	0.0177069	0.0144725	0.0264327	0.0316661	0.0344084	0.0188284	0.0588793	0.0341197	0.0521458	0.0492486	0.0162281	0.0617936	0.0429702	0.00147949	0.0208797	0.010604	0.0346902	0.0399483	0.0808642	0.0514763	0.049775	0.0160177	0.00958586	0.0149967	0.0312037	0.0127977	0.0280971	0.00039116	0.024113	0.0236581	0.0164793	0.0344936
0.0086287	0.0100072	0.016827	0.0280321	0.0224366	0.0343729	0.00928539	0.0163206	0.0180148	0.0215688	0.0130535	0.0369691	0.0354522	0.0177482	0.034439	0.0250513	0.0174333	0.019776	0.0294883	0.0163986	0.0218369	0.022316	0.0340142	0.0115449	0.0525629	-9.58943e-05	0.111422	0.0281444	0.0417121	0.0271002	0.0165556	0.02131	0.0117201	0.0334148	0.0246461	0.0612412	0.0366787	0.03975	0.0233982	0.0147193	0.0160693	0.02765	0.0159496	0.0211973	0.0153315	0.0201885	0.0130232	0.0201097	0.0274366
0.057614	0.0230414	0.011053	-0.00078948	0.00362221	0.0285775	0.0278869	0.00799718	0.0123914	0.0325605	0.0193985	0.0241194	0.0362752	0.0161891	0.0139713	0.0151708	0.0180572	0.0276412	0.0267267	0.0597258	0.0187629	0.00475519	0.0205434	-0.0105782	-0.0057476	-0.0147641	0.21975	0.101061	0.0242554	0.0571979	0.00166019	0.0206217	0.0249645	0.0253871	0.00106847	0.0175231	0.0299851	0.013723	0.0164923	0.0110344	-0.00281533	0.0121989	0.011725	0.0355105	0.012344	0.0121252	0.0192203	0.0163979	0.0202349
0.0356216	0.0253217	0.00428098	0.0538443	0.00914193	0.0403238	0.0107838	0.0332751	0.0320853	0.0219713	0.0591398	0.044787	0.0283993	0.0412482	0.0624176	0.00166067	0.0435658	0.035451	0.019169	0.0166668	0.0457024	0.053728	0.0519031	0.0537715	0.0318958	0.033675	-0.0553901	-0.0204553	-0.00725041	0.0365369	0.00320128	0.0260867	0.0331619	0.0395573	0.0473462	0.0980198	0.0433194	0.0474631	0.0402509	0.0212525	0.0288172	0.0238475	0.0221759	0.0367157	0.0139707	0.0202499	0.0297257	0.0259483	0.0396681
-0.0200281	-0.0112683	-0.0187918	-0.0339355	0.0138542	0.00598559	-0.0186903	-0.00123727	-0.00845643	-0.00361577	-0.00954382	-0.00013472	-0.00689906	5.2522e-05	0.00842929	-0.00220802	-0.00425459	0.00301537	-0.00262065	0.02387	-0.000981826	0.0125461	-0.000653418	0.00504943	0.0300935	0.0207129	0.0945392	0.0207927	0.0406365	0.0425875	-0.00549164	-0.0201217	0.000383961	0.00715577	-0.0103496	-0.0345948	-0.0036905	0.0304393	0.00513782	-0.006547	-0.0145054	0.00232452	0.000850689	-0.014481	-0.0109763	0.00970996	-0.000532327	-0.00103276	0.00545004
-0.0203888	-0.0145852	-0.0168993	-0.0343442	-0.0398922	-0.0113903	-0.000807297	-0.0203411	-0.021337	-0.00695605	-0.00172405	-0.0249522	0.00664862	-0.0217853	-0.0289084	-0.0175929	-0.0331143	-0.0228555	-0.0283317	-0.0169809	-0.0241692	-0.00150138	-0.0262702	-0.00896803	-0.0253614	-0.0251269	-0.0399408	-0.0148374	-0.0410228	-0.00481413	-0.0104846	-0.0250661	-0.0245543	-0.0176189	-0.0266157	-0.00409085	-0.0224558	-0.0102115	-0.0175945	-0.0190858	-0.0200364	-0.0187882	-0.0182655	-0.0216773	-0.0166595	-0.0139252	-0.0260311	-0.0170418	-0.0133471
0.0260906	0.028193	0.00773943	0.026029	0.0776962	0.00993305	-0.000255785	0.0117329	0.0212428	0.0266004	0.0289892	0.044341	0.0172164	0.039789	0.0409867	0.026713	0.0268733	0.0370345	0.0263899	0.0417004	0.0359502	0.0245684	0.0147414	0.0316416	0.0387208	0.0241111	0.036393	0.00395554	0.0786903	0.0412279	0.0262509	0.0304038	0.0502435	0.054711	0.0608243	0.116572	0.0661268	0.0578571	0.0324606	0.0129717	0.0279685	0.0220723	0.0178031	0.0174051	0.010832	0.0165993	0.0362322	0.0196321	0.0389371
-0.00577123	-0.00392784	-0.00817079	0.0154003	0.0121089	0.0128059	0.0285642	0.00819688	0.00658781	0.0126201	0.0184647	0.0231483	0.00381071	-0.00445395	0.00362872	0.0198013	0.0102327	0.0124683	0.0120499	0.0163594	0.00755321	0.00441226	0.00960476	0.00417949	0.0176209	0.0137501	0.00933343	0.0187614	-0.056536	0.0499147	0.0058031	0.0158649	-0.00828178	0.00705013	0.00221011	0.0209476	0.0159138	0.00562192	0.0231814	0.0228921	0.0110024	0.00540034	0.00308043	-0.00101938	0.00128327	-0.00122425	0.0226249	0.00971319	0.0242685
0.0126843	-0.0187288	-0.00663687	-0.0186144	-0.0150897	0.0134017	-0.00573042	-0.00569191	-0.00683964	-0.0167704	-0.0198228	-0.00125442	-0.000776406	-0.0117098	-0.00957142	-0.0183726	-0.00880379	0.00316017	-0.0121102	0.00250976	-0.0074145	-0.0094904	-0.0116272	-0.0354532	-0.0264491	-0.0296269	-0.0151467	-0.0408231	-0.021467	0.00394577	-0.00738577	-0.00479278	0.00890262	-0.00307392	-0.0250627	-0.0398925	-0.00553853	-0.0152769	-0.0231546	-0.0185225	0.021412	-0.00482359	-0.00869395	-0.0122127	-0.0172061	-0.00729008	-0.0145295	-0.00630729	0.00135382
-0.0035319	-0.018495	-0.0154548	-0.019706	-0.0209458	-0.00890859	0.00194453	-0.0159132	-0.0121898	-0.00165336	-0.00782292	0.00325721	-0.00288318	-0.0280196	0.00244908	-0.00681644	-0.00456362	-0.0106182	-0.0135686	-0.0208224	-0.00873059	-0.0161271	-0.00222411	-0.0219182	-0.0102484	-0.038914	0.0578382	-0.0143378	-0.00539276	-0.0320163	-0.0211359	-0.0197269	-0.00509306	-0.00456735	-0.00926626	-0.0174698	-0.0239047	0.0113063	-0.0149501	-0.0034095	-0.0230154	-0.000232772	-0.00599554	-0.00874034	-0.00111243	-0.0134428	-0.01431	-0.00947936	-0.00425448
0.0165165	0.00270105	-0.00720632	0.00726692	0.00910117	-0.00591004	0.0150837	-0.00296704	0.00442315	-0.00244294	0.00276051	0.00373684	0.00633102	0.0202624	0.000257247	-0.00892515	0.00156036	0.00283597	0.0257467	0.00765758	0.00648671	0.0294511	0.00509403	0.0644277	0.067311	0.0947206	-0.0762271	-0.0234389	-0.0111928	0.0236752	-0.0035662	0.0105359	0.00340503	0.00367736	0.0158755	0.00873741	0.0298855	0.00419543	0.0127892	0.0101824	-0.004611	0.00522488	0.000952179	-0.0051603	-0.00692751	-0.00153749	0.0140459	4.42959e-05	0.0131573
0.0321971	0.0206661	0.0175676	0.011777	0.0273944	0.0137201	0.0294286	0.0230645	0.0261563	0.0196354	0.078511	0.0500724	0.0385594	0.0429861	0.018511	0.0256179	0.0290028	0.0471711	0.0522419	0.0513187	0.0374723	0.0471348	0.0204092	0.0924538	0.086487	0.0911208	0.0132641	0.0233492	0.059892	0.094165	0.0304026	0.0330666	0.0347945	0.0332825	0.0554763	0.0648114	0.0691012	0.0688298	0.0308274	0.0324289	0.0498642	0.0240184	0.0176991	0.0450661	0.0252829	0.0173812	0.0385374	0.021048	0.0412064
0.0226264	-0.00623993	-0.00443431	-0.0014826	-0.0147645	0.0132916	-0.00255198	0.00867773	0.00458017	0.00690389	0.00639672	0.00831977	0.00138563	0.0092074	0.00309252	-0.0189002	0.00386643	-0.000905148	-0.00323026	0.00482983	0.0108311	0.00243084	0.00181568	0.0110434	0.0529714	0.0114546	0.0780362	0.0511562	0.0285673	0.0733254	-0.00780019	0.0161314	-0.00023954	0.0163615	0.00510212	0.0212442	0.0186546	0.0535042	0.00861464	-0.0162205	0.0167805	0.00388667	-0.000803967	0.00746729	-0.000433094	-0.00381497	0.00439325	0.0123346	0.0208534
-0.00494227	-0.0180098	0.0163293	0.0292574	-0.00257452	-0.00609055	0.00708206	-0.00849759	-0.0100327	-0.00223445	0.00766605	-0.0217375	0.017106	-0.00613394	0.00952824	-0.0205245	-0.00116943	-0.00534998	-0.00965212	0.0142492	-0.00741063	0.00798829	-0.00754329	0.011978	-0.066012	-0.00704626	-0.0052807	0.0241987	0.0106902	0.0516178	-0.00665308	-0.000640027	-0.00223492	-0.00202727	-0.0256625	0.0254103	-0.00891969	-0.011202	-0.0110304	-0.013797	-0.0138726	0.00422413	-0.00872396	-0.0222913	0.00393676	-0.00633439	-0.00777936	-0.00799763	0.00126466
-0.0668684	-0.0246397	0.0119561	-0.0469064	-0.0356873	-0.0463268	-0.0182145	-0.0233161	-0.0285406	-0.0299448	-0.0428231	-0.036032	-0.0386531	-0.0356605	-0.0441019	-0.0217214	-0.0336859	-0.0441357	-0.0459263	-0.0417402	-0.0346783	-0.0355839	-0.0331436	-0.0450257	-0.0423976	-0.0177235	-0.0385845	-0.0509263	-0.0711667	-0.0811139	-0.0274743	-0.0330606	-0.0444342	-0.0345915	-0.0531822	-0.0586108	-0.0431951	-0.049169	-0.0338949	-0.0287414	-0.0359857	-0.0284088	-0.0241326	-0.0344914	-0.0133361	-0.024256	-0.0248838	-0.0154974	-0.0321134
-0.0351529	-0.0286815	-0.0230432	-0.0349041	-0.0187714	-0.0362661	-0.028619	-0.0254881	-0.0231751	-0.0275843	-0.0311141	-0.0380257	-0.0134237	-0.0303988	-0.0400177	-0.0369699	-0.0287268	-0.0404497	-0.0353378	-0.0399424	-0.0288149	-0.0293621	-0.0273048	-0.0379739	-0.0355535	-0.0449144	-0.0943083	-0.0301108	-0.00262927	-0.0188627	-0.0138945	-0.0134111	-0.0223002	-0.0373861	-0.0327681	-0.0364858	-0.0281166	-0.0518851	-0.0344198	-0.0263968	-0.0393856	-0.0360071	-0.0206749	-0.0507058	-0.015204	-0.0173594	-0.0283442	-0.0239098	-0.0258929
0.0254206	0.0238756	0.037025	0.0201678	0.043989	0.0174376	0.039527	0.0167777	0.0207351	0.00599515	0.0609405	0.0374906	0.036143	0.0365896	-0.00831819	0.00238814	0.0200282	0.0176572	0.0150136	0.0379753	0.0206555	0.0309816	0.0315131	0.0510243	0.041472	0.0560333	0.0143296	0.00899912	0.0125793	0.0681562	0.0690841	0.0469744	0.0179707	0.0321564	0.0481	0.027364	0.0361824	0.0366665	0.0136096	-0.00721575	0.0159822	0.01638	0.0156537	0.0259491	0.0420093	0.0297088	0.0492562	0.029179	0.0240078
0.00743768	0.0159389	0.0109042	0.0170827	-0.001367	-0.00273539	-0.0154929	0.0138523	0.00990168	0.00526779	0.00208606	0.00281438	0.0260391	0.00216068	0.0287007	0.0301496	0.0115177	0.0241875	0.0133187	-0.000618993	0.00404496	0.0119464	0.012995	0.0401383	0.0262446	-0.00917712	-0.0465266	-0.0217629	-0.00602676	-0.0245765	-0.0109168	-0.0132804	0.0267104	0.00812414	0.0262094	0.00311058	0.00615421	0.0146504	-0.00203752	0.0148491	0.00591769	0.0105131	0.014342	0.0153174	-0.00142787	0.00217997	0.00640963	0.00700426	0.00358396
0.00605416	0.0236277	0.016807	-0.0045983	0.0137634	0.0153151	0.00998973	0.0100957	0.0238472	0.0173555	-0.015522	-0.00900938	0.0205534	0.00233544	0.00905635	0.0462162	0.00145929	-0.0157383	0.0114167	-0.0126567	-0.000946098	-0.00421023	0.0264063	-0.0210294	-0.0155184	0.00702723	0.0014528	0.0313765	-0.0229805	-0.0601437	0.0212846	0.00479768	0.00417353	-0.00284055	-0.0270639	-0.0155506	-0.00641602	-0.0043193	0.0133674	0.0232248	0.00502963	0.0106429	0.0107902	-0.000181844	0.0165521	0.0105552	-0.00868215	0.0147434	0.00219158
0.0200977	0.0140471	0.0330724	0.0408735	0.0290105	0.0180543	0.0168691	0.00821541	0.0130011	0.0128292	0.0271129	0.0254014	0.0348712	0.00841104	0.00959061	0.0218227	0.0113202	0.00819635	0.00281694	-0.00821111	0.00944873	0.0100817	0.00624469	-0.00355385	0.00733103	-0.0138671	-0.0210724	0.0171118	-0.00956187	0.0172413	0.00126613	0.0108245	0.0241089	0.0183462	0.00364646	0.0114708	0.00605528	0.00103912	0.00412867	0.0298626	0.0235362	0.019384	0.024098	0.0384582	0.0104231	0.0145505	0.0111826	0.00349184	0.0120806
-0.00450413	-0.000667696	0.00381061	-0.00413248	-0.0015134	-0.0095107	-0.0352892	-0.00762024	-0.00445174	0.000177283	0.0158932	-0.00632811	0.00851018	-0.00601671	0.012438	0.0104508	-0.000154879	-0.00407219	-0.00221805	-0.009502	-0.00488118	-0.0126729	0.000169935	-0.00297335	-0.0308306	-0.0156347	-0.00074193	-0.00660329	0.00587441	-0.00582881	-0.00721534	0.0129496	-0.00983493	-0.00559654	-0.0123093	-0.0406105	-0.00754756	-0.0135006	0.00804436	-0.00284226	0.00174203	-0.00348971	-0.00686312	0.00815631	-0.00421038	0.00105672	0.0100799	-0.000345568	0.00441407
-0.0152472	0.00971208	0.00295269	-0.00768226	0.0359306	-0.00094411	0.0162811	0.00539208	0.00399246	0.00428846	-0.0016836	-0.00168642	0.00457399	0.000555517	0.00606536	0.00850296	-0.00250767	-0.011313	0.00541747	-0.00352758	-0.00760823	-0.00859054	-0.00561429	0.00492676	0.0205938	-0.0129458	-0.0897874	-0.0405652	0.00200805	0.00596839	-0.0121704	0.0182239	-0.0120604	-2.07314e-05	0.00134433	-0.0128091	-0.00316991	-0.00133471	-0.00389988	0.00315665	0.00750009	-0.0023128	0.00518497	0.00354624	0.000279309	0.00348224	0.00568628	0.000290323	-0.00142616
-0.0202314	-0.00594071	-0.00503381	-0.0126846	-0.0208645	-0.00481074	-0.00978738	-0.000655674	-0.0051809	0.00430137	-0.0312468	-0.0140284	-0.0152628	-0.00749553	-0.00688684	0.00347446	0.00228092	-0.0190371	-0.0041031	0.000630521	-0.0128569	-0.00297703	0.0210409	-0.0200112	-0.00905611	-0.0422511	-0.0149444	-0.0209835	-0.0339242	-0.0444601	-0.00544172	-0.0240564	-0.00812372	-0.0203877	-0.0271883	-0.01949	-0.0203783	-0.0385961	0.00137227	0.00070088	0.00883139	-0.00349021	0.00170162	-0.0111136	0.00298274	0.00426653	-0.00214474	-0.000453257	-0.00865373
0.0233839	0.00971416	0.020752	-0.00484097	0.00994573	0.0215399	0.00386401	0.0181259	0.0148585	0.0114355	0.0207331	-0.00311974	0.0149237	0.00893236	0.00686195	0.00219245	0.0179225	0.0184537	0.00887911	0.0146394	0.0155195	0.0141628	0.0294802	0.0145964	-0.0109893	-0.00316203	0.0174016	-0.00407632	-0.00161518	-0.00363317	0.00475095	0.0272305	0.0117081	0.0068499	-0.00139855	0.00170292	0.0186642	-0.00626396	0.00657369	0.0151606	0.0166868	0.00289178	0.0112289	0.0161907	0.0039891	0.0080124	0.000630208	0.0122275	0.00565118
-0.0284119	-0.0143613	0.002764	-0.00185956	-0.00590581	-0.0121164	0.00613161	-0.00551519	-0.00312759	-0.00474227	-0.00758229	-0.0212128	-0.0206169	-0.0184442	-0.0066388	-0.00812453	-0.00829486	-0.00564233	-0.012578	-0.0138869	-0.0127173	-0.0247548	-0.0246729	-0.0307255	-0.00775868	-0.026744	-0.00691851	-0.0266028	-0.0198818	-0.0341849	-0.00947758	-0.0168354	-0.00340587	-0.00741352	-0.0254209	-0.0576522	-0.0256703	-0.011505	-0.0011558	0.00869327	-0.0297214	-0.0134733	-0.00300901	-0.00581548	-0.0100792	-0.0021035	-0.026039	-0.00060893	-0.014048
-0.00414028	0.0185699	0.0212222	0.0168977	0.0386632	0.0235411	0.0181698	0.0197048	0.0205458	0.0119256	-0.00472843	-0.00873088	0.0200807	0.027722	0.0018917	0.0114207	0.00398246	0.010512	0.0193067	0.00809079	0.0147275	-0.0018828	0.0238566	-0.00285055	0.0180107	0.029905	-0.0305643	-0.00361082	0.0584028	0.0332474	0.00570896	0.0202925	0.012603	0.00954778	0.0169443	0.0150765	0.0020561	0.00359709	0.0351562	0.0123316	0.0148233	0.00388924	0.0170382	0.0269514	0.0137661	0.0127587	0.0155155	0.00960593	0.0109168
0.00942197	0.00846539	0.0131012	0.0270763	0.0483801	0.00237303	0.0199987	0.0167541	0.0195312	0.0159605	0.0109998	0.0345034	0.0157449	0.00787561	0.000956593	-0.00323798	0.0181241	0.103343	0.0364589	0.0151775	0.0162662	0.0192378	0.0139086	0.0251957	0.0199523	0.00858934	-0.00939389	-0.0109804	-0.0421153	0.00819407	0.00568981	0.0170835	0.0108132	0.0204147	0.0103525	0.0214106	0.0184597	0.0201777	0.0072625	0.0258476	0.0178647	0.0124327	0.0164008	0.0189199	-0.00632335	0.0120539	0.0357937	0.010223	0.0158491
0.0241448	0.012129	0.0176523	0.00922965	0.0133486	0.00119626	0.015611	0.0267937	0.00741062	0.0171747	0.0340826	0.0124758	0.0225887	0.016815	0.0253271	0.00960683	0.020622	0.0134548	0.0287561	0.00268693	0.012374	0.0100747	0.00853016	0.0363072	0.0547572	0.0291404	0.0633491	0.0827657	0.0883092	0.00834762	0.0119352	0.0250515	0.0380236	0.0128483	0.0173776	0.00240363	0.00625109	0.0302276	0.0211171	0.0182387	0.0263859	0.0096778	0.0214481	0.0215307	0.00973014	0.0110311	0.0709563	0.016396	0.00444961
0.0174874	0.0240894	0.0193094	0.0195625	0.00372909	0.0252883	0.0251053	0.0146694	0.0272866	0.0325316	0.03503	0.0268764	0.0203295	0.00768506	0.0247202	0.0226641	0.0253447	0.0218471	0.0474626	0.0376458	0.0214784	0.0346095	0.0317071	0.00908358	-0.0220121	0.034593	0.0747625	0.0419998	0.0581908	-0.0158519	0.0169033	0.017489	0.0370714	0.0210711	0.013413	-0.000897845	0.0162838	0.014047	0.0339231	0.0216484	0.0109946	0.0261506	0.0249396	0.0101805	0.0288252	0.0376405	0.021769	0.0201536	0.016992
0.0284456	0.00687469	0.00353711	0.0346176	0.0359155	0.0177385	0.0377449	0.0151832	0.0330458	0.0432476	0.0423108	0.0504222	0.0245756	0.0181213	0.0379415	0.0176401	0.0364844	0.0297219	0.0232283	0.0343379	0.0267325	0.0265118	0.0188492	0.0399487	0.0179774	0.0191235	0.0164815	0.00836156	-0.00605594	0.0250656	0.000389789	0.0288169	0.00908701	0.0369023	0.0625681	0.0379192	0.0343109	0.0285731	0.0130514	0.0205312	0.0177676	0.0345475	0.0250099	0.0197888	0.0101563	0.0180688	0.034325	0.0183094	0.0277812
-0.0147424	0.00861225	0.00698775	0.0239909	0.025337	0.00425815	0.00915609	0.0137506	0.0180874	0.0207363	0.0371378	0.0157864	0.0243113	0.00417314	0.0149689	0.0238025	0.0100818	-0.0149086	0.0122585	0.0147553	0.0149995	0.0231712	0.0109197	0.000843462	0.00790586	0.0091501	-0.0361252	0.00310443	-0.0107992	0.00659948	0.0036877	0.017694	0.0212402	0.019544	0.00545948	0.0030496	0.0211242	0.00860705	0.00967155	0.00197165	0.0172207	0.0117174	0.012812	0.0102842	0.00560156	0.00910213	0.00998232	0.0165779	0.013245
0.00282706	0.0146047	0.0212606	-0.000309324	0.0304778	0.0156689	0.020366	0.0177804	0.00939556	0.016974	0.009998	0.0262742	0.0224647	0.00112921	0.0186213	0.0505956	0.00316201	-0.00353343	0.00937136	0.00145263	0.00495948	0.0168843	0.00333951	-0.00855507	0.00889847	0.0266301	-0.0180067	-0.0323075	-0.0234544	-0.0170563	-0.00956737	0.00102483	-0.00517222	0.00355082	0.0118099	0.00117727	0.00752896	0.007866	0.000173144	0.000441267	0.030248	0.0116119	0.00859667	0.0344397	-0.00214527	0.00818357	0.0113678	0.0193236	0.00880168
0.00809711	0.00827789	0.00624664	-0.00775073	0.00452899	-0.0109294	-0.0141254	0.0229284	0.0336865	0.0101999	0.0124747	0.0211376	0.0310208	0.0203697	0.00607283	0.0314845	0.00896907	0.00581277	0.0133791	0.00427308	0.0108428	0.0136768	0.0185085	0.0489657	0.0224307	0.00804834	-0.0208242	0.00897142	0.00451352	-0.0406291	-0.00345075	0.0369603	0.00965641	0.0159023	0.0293099	-0.0153994	0.0290313	0.0241887	0.00749858	0.00780297	0.0269906	0.0325945	0.0144426	0.01619	0.0054898	0.00480251	-0.00349433	0.0100072	0.00976421
0.0249768	0.0139718	0.0243085	0.00848381	0.0155671	0.0391199	0.0107674	0.00580679	0.0202281	0.0166619	0.0208392	0.026907	0.0111016	0.0117102	0.0300833	0.0265651	0.00720036	0.00259127	0.00266345	0.029035	0.00319139	0.0310491	0.0301347	0.015851	0.0185681	0.0135341	0.00210633	-0.0350532	-0.0251337	-0.0462235	-0.004409	0.00479342	0.0171792	0.0180132	0.0216232	-0.0259723	0.0416452	0.0321569	0.00776827	0.0104392	0.00870046	0.0206316	0.0214291	0.0250839	0.00897449	0.0196451	0.00204981	0.0106418	0.0207534
-0.0053726	-0.0179273	-0.00962368	-0.0417145	-0.0220993	-0.0263623	-0.0138451	-0.0163422	-0.0124915	-0.0228141	-0.0102991	-0.0187192	0.0158241	-0.00182714	-0.00912567	-0.00472917	-0.013958	-0.0160135	-0.0104046	-0.0167927	-0.008134	-0.0234426	-0.0247375	-0.0325356	-0.0296015	-0.0210682	-0.0197284	-0.0042183	-0.00738101	0.0232922	-0.00559543	-0.0199859	-0.00171118	-0.00912857	-0.0332564	-0.0230331	-0.0164898	-0.0210283	-0.0189685	-0.012637	-0.0310444	-0.0073249	-0.00928369	-0.0240754	-0.0151455	-0.0120673	0.0022475	-0.00789808	-0.0106188
-0.0266869	-0.00805412	0.0367597	-0.00574356	-0.0146667	-0.0019357	-0.0259989	-0.015596	-0.00887307	-0.00820464	-0.0106926	-0.0115965	-0.00374993	-0.0150679	0.00288295	-0.00482379	-0.0159199	-0.006675	-0.00935799	-0.0129678	-0.0120922	-0.0145887	-0.0177064	-0.0108206	-0.0176735	-0.038958	0.0302745	-0.0125461	-0.0119177	0.0134172	-0.00783186	-0.0133922	0.0146828	-0.0182195	0.00747534	-0.00679863	-0.00990154	-0.00959544	-0.00736303	-0.00727734	-0.0100716	-0.0125477	-0.00668146	-0.0155319	-0.0200611	-0.00954845	-0.00682908	-0.00982274	-0.00710984
0.0247592	0.00574008	0.0131112	-0.000626794	0.0106371	-0.00448697	0.00949351	0.00527112	0.00566845	0.0107963	0.00495633	0.00481492	-0.00999481	0.0148746	0.0093905	0.00550603	0.00332613	-0.00503936	0.0127278	-0.00495913	0.00853971	-0.00697351	0.00506675	0.0153997	0.0165025	0.010161	0.00655934	0.0123072	0.00911706	0.00993415	0.0188146	0.0360002	0.0110152	0.0224754	0.00855726	0.00988592	0.017588	0.0221486	0.0039797	0.0107597	0.0218126	0.00406956	0.00508197	0.00734656	-0.00531521	0.00527507	0.0114028	0.00367692	0.00453596
0.0285821	-0.00191508	0.0023051	-0.00295521	0.0258318	0.0109301	-0.0110063	0.00971948	0.00811372	0.0288909	0.0312643	0.0234205	0.00808186	-0.010474	0.0217267	-0.00529571	0.00961502	-0.00251589	0.0105296	0.00999772	0.00902719	0.0248112	0.0153488	0.0298989	0.0202486	0.0499156	-0.0258102	-0.0210474	-0.0109442	-0.00173082	0.00279166	0.0162904	-0.0211425	0.008113	0.0264879	-0.00962313	0.0166427	0.0200167	0.0242125	0.0217826	0.00529063	0.0135205	0.00370431	0.0125493	0.00821771	0.00219981	-0.00124428	0.00199696	0.0107287
0.0130199	0.0248194	0.0116237	0.0058829	0.0205246	0.0511447	0.0379913	0.0235005	0.021986	0.0531949	0.0435184	0.0226673	0.0218266	0.00699189	0.0238814	0.0225753	0.0377472	0.0306961	0.00367945	0.0222795	0.0170014	0.0338718	0.0506736	0.0144453	0.0166258	0.0438313	-0.0105236	-0.010581	-0.0168423	-0.0445473	0.0116474	0.0238038	0.0435974	0.0297347	0.0320268	0.0519698	0.0555204	0.0575102	0.0128569	0.022993	0.0404842	0.019642	0.0187309	0.0229722	0.023613	0.0129605	0.0243931	0.0184299	0.0220798
-0.00828486	0.000795706	0.0243528	-0.0133728	0.0255769	0.0185002	-0.00524534	0.0151511	0.00795432	0.00608306	-0.0018079	0.00926341	0.00697268	-0.00326314	0.00314235	-0.000217478	0.0126989	-0.015627	-0.0180926	8.22315e-05	-0.00686728	-0.00458284	0.0139421	-0.00402467	-0.00321108	-0.0104514	-0.0973766	-0.041136	0.0124524	-0.0400572	-0.00281913	-0.0029293	0.00788161	-0.00380983	-0.0223312	-0.028951	-0.00299042	-0.00645849	-0.00620893	-0.0067598	0.00329545	-0.00381704	0.0163668	0.0165458	-0.00225019	0.00426883	-0.00583749	0.00739948	-0.00378661
0.0403883	0.00339479	0.0126596	0.020003	0.00754553	0.00868513	-0.00120109	0.0167995	0.0146665	0.0200997	-0.0233002	0.00513228	0.0184134	0.0125417	0.0187531	0.0209691	0.0216625	0.0224877	0.0200107	0.0115273	0.00776596	0.0121847	0.0262411	0.0197992	0.0220507	-0.0114348	0.0356315	-0.0474825	0.0253854	-0.011941	0.0528546	-0.00736626	0.0127277	0.0188886	0.00207619	-0.00143697	0.00186226	-0.00154969	0.0312682	0.0198249	-0.00762517	0.00635343	0.0174516	0.0318553	0.0401621	0.0188347	0.0439322	0.0239021	0.00768923
-0.0147596	-0.00591527	-0.0159582	0.0145184	-0.0053408	-0.0105687	-0.0128681	-0.000515673	-0.0154319	0.0054709	-0.0257501	-0.020646	-0.0273789	-0.00616453	-0.0165645	-0.00367508	-0.0156205	-0.000752631	-0.0111958	-0.00738986	-0.00124183	-0.0294872	-0.0123643	-0.0387271	-0.046971	-0.0335274	-0.0429208	-0.0131816	-0.029505	0.00814976	-0.00838653	-0.0192854	0.0156667	-0.013077	-0.0397199	-0.0163202	-0.0305372	-0.0363175	-0.00889837	-0.0141395	-0.0145028	-0.00480964	-0.00580173	-0.0108833	-0.00413311	-0.00361284	-0.00367148	-0.000814523	-0.011378
0.0229858	-0.00849811	0.019433	-0.0131942	0.00261736	-0.00178319	0.0020976	-0.00143573	-0.00532479	0.00519004	-0.00841711	0.0214232	-0.00893004	-0.00132414	0.00658656	0.00355391	0.000469443	-0.0104864	-0.000840489	0.011672	-0.00192186	0.00687202	-0.00781931	-0.0198502	-0.00527365	0.00293429	-0.0741537	-0.0075901	0.010598	0.00555461	-0.00352881	0.00919959	0.0052717	-0.00493365	-0.00149397	0.0131176	-0.0129558	-0.011678	-0.00848519	0.023476	-0.00545508	0.00379271	-0.00250393	0.00400963	0.00879693	-0.00469573	-0.00660139	0.00148249	-0.000727872
-0.0427024	-0.0209591	-0.0374563	-0.0267703	-0.0475592	-0.0215375	-0.0414192	-0.026629	-0.0296733	-0.0516076	-0.0759516	-0.0648767	-0.0398543	-0.0302118	-0.0436221	-0.043756	-0.0403614	-0.040439	-0.0258716	-0.0428621	-0.045178	-0.0538507	-0.0427569	-0.0328535	-0.0446972	-0.0646311	-0.0230921	-0.0427212	-0.0180538	-0.0432064	-0.0139331	-0.0407221	-0.0376432	-0.0514513	-0.0724766	-0.0770443	-0.0604527	-0.0568593	-0.041514	-0.0256008	-0.0431051	-0.0354202	-0.0297596	-0.0503088	-0.0159145	-0.0199404	-0.043654	-0.0270125	-0.0423124
0.0203259	-0.00619412	0.00547755	0.0111314	-0.00751805	-0.00913274	0.0173761	0.00398215	0.00327807	0.0163683	0.00396741	-0.01252	0.0200592	0.0063891	0.0162213	0.00505812	-0.00134772	0.00504577	-0.00292901	0.0214154	0.0053603	0.00545017	-0.00470709	-0.00765839	-0.0191715	0.0132283	0.0708166	0.0463626	0.114232	0.043496	0.0131639	0.00300749	0.0157732	0.00525828	-0.00955467	-0.0115518	-0.00641769	0.000277078	0.00791573	-0.0104093	0.00638106	0.0100082	-0.000903889	0.000950507	-0.00280439	0.0115351	-0.00301507	0.0064014	0.00644785
-0.0110225	0.000678256	-0.00930903	-0.0121233	0.000944541	-0.00273558	0.00329077	-0.0163509	-0.00895026	-0.00673517	-0.00627306	-0.0256269	0.00805283	-0.00404109	-0.00815689	-0.0081527	-0.00965599	-0.0165565	0.00048679	-0.0114401	-0.000541554	-0.0185063	-0.0108158	-0.000135905	-0.0133272	-0.0145383	-0.00555633	0.00827985	-0.0543606	0.00939297	-0.0065395	-0.012741	-0.0155705	-0.0156567	-0.00915421	-0.0095306	-0.0157352	-0.0259368	-0.0108887	-0.0201354	-0.00580602	-0.0114252	-0.0106725	-0.0248859	-0.0122202	-0.018594	-0.0131508	-0.00815529	-0.0110358
-0.00195077	0.00015809	0.00137248	0.0257269	0.000162961	-0.00784788	-0.0125062	0.0103994	-0.000338835	0.00708594	0.0174737	-0.00511351	-0.00137963	0.0036323	0.00583634	-0.0040851	-0.00503652	0.00188544	-0.00316811	-0.00130426	-0.00233699	0.0183674	0.0102221	-0.0152826	-0.0127701	-0.00726507	-0.0319072	-0.0180212	-0.0244362	0.0103462	0.00657779	0.0226728	0.000872907	0.00777864	0.00329024	0.0319511	0.0120086	-0.00446199	0.0045589	0.00438033	-0.00893943	-0.00580496	0.000156208	-0.00813976	-0.00152716	-0.00761778	-0.0077039	-0.000412946	0.0100035
0.0348373	0.00568925	0.0108763	-0.00565699	0.0195198	0.00971202	0.00208379	0.0101344	0.00469762	0.00969626	-0.00458691	0.0278387	-0.00192401	0.0147271	0.00332284	0.00778788	0.0074763	0.0123255	0.007702	-0.0108404	0.00403011	0.00870796	0.0147578	0.0149514	0.0131167	0.0363942	0.0151222	-0.000691681	0.0625375	0.0193391	0.00942711	0.0173583	0.0107237	0.00878711	-0.00221852	0.0222241	0.00362513	0.00560318	0.00107423	0.0120952	0.00726845	0.0028733	0.0170016	-0.00607157	0.000749868	0.00449628	0.0154336	0.00871326	0.00287866
-0.00308611	-0.00170587	0.0113565	0.00638359	0.000373805	0.00174588	0.0153918	-0.00151087	0.00217149	0.00349294	-0.02963	-0.0010226	0.00384334	0.0144278	0.00564104	-0.0035047	0.00248674	0.000182826	-0.00203525	0.0152671	0.00216987	-0.000321502	0.00147263	0.00732328	0.00753623	0.00609043	0.0207313	-0.0145413	-0.0139839	0.0382159	0.0333891	0.0159881	8.89607e-05	0.0126438	0.0170948	0.0367652	-0.00506369	-0.0025208	-0.00529312	-0.0063045	-0.00485149	0.00639088	0.00248569	-0.00583255	0.0142749	-0.00012173	-0.00739577	0.00641255	0.000679911
-0.032129	-0.0119035	-0.024287	-0.0237217	-0.0227308	-0.00941821	-0.0408462	-0.0113973	-0.0149343	-0.0229101	-0.0393722	-0.0286017	-0.0203003	-0.0173542	-0.0184741	-0.0208583	-0.0125791	-0.0171785	-0.0226114	-0.0153662	-0.0250244	-0.0281944	-0.0286066	-0.046064	-0.0366232	-0.0394591	0.0332899	0.0148033	-0.0351765	-0.0235689	-0.00631885	-0.02119	-0.00940873	-0.0271268	-0.0485123	-0.0264363	-0.0464064	-0.0333768	-0.0165697	-0.0224314	-0.00391412	-0.0213581	-0.019198	-0.0252894	-0.0050121	-0.0110085	-0.014625	-0.0122639	-0.0232872
-0.0401855	-0.0275713	-0.0324761	-0.0150832	-0.0150483	-0.0442476	-0.0451448	-0.0307803	-0.0383235	-0.0317008	-0.0531468	-0.057418	-0.0392937	-0.0408982	-0.0331999	-0.0362184	-0.0505906	-0.037151	-0.0426895	-0.0513318	-0.0370302	-0.0396448	-0.0404151	-0.0468711	-0.0560656	-0.0393817	-0.0395611	-0.0379087	-0.0516405	-0.0655012	-0.0296665	-0.0528798	-0.0399554	-0.0504518	-0.0601784	-0.043638	-0.052706	-0.0540515	-0.0311118	-0.0359415	-0.0455645	-0.0316391	-0.0350624	-0.0439286	-0.0322476	-0.0276754	-0.0429484	-0.029131	-0.0433686
-0.0183393	-0.00971435	0.0140624	-0.0101227	-0.00276617	-0.0209833	-0.0115144	-0.0168097	-0.01287	-0.0119655	-0.0723552	-0.030257	-0.0211247	-0.0208812	-0.0346527	-0.0167015	-0.0195822	-0.0297582	-0.0172044	-0.0247026	-0.0248002	-0.0283468	-0.0254927	-0.0511592	-0.0419615	-0.037387	0.00316373	-0.0309133	-0.0046896	-0.0307676	-0.00121377	-0.0352473	-0.00993337	-0.0224744	-0.027546	-0.0382002	-0.0292621	-0.0268986	-0.0157468	-0.0191751	-0.0140026	-0.0179985	-0.0100729	-0.0245978	-0.00639136	-0.0106703	-0.0259016	-0.0115591	-0.0217443
-0.0587456	-0.0319464	-0.0417279	-0.056101	-0.0364144	-0.0472652	-0.0416843	-0.0438737	-0.04266	-0.0386056	-0.0453864	-0.0612605	-0.0670182	-0.0421805	-0.0535209	-0.0310936	-0.0487652	-0.0516888	-0.0548107	-0.0531471	-0.0502718	-0.0654845	-0.0345076	-0.0311517	-0.0198506	-0.0659112	-0.0472421	-0.0636656	-0.0673513	-0.0793766	-0.0287336	-0.0365695	-0.0434321	-0.0555908	-0.0618844	-0.0696758	-0.0659584	-0.0624915	-0.0382193	-0.039325	-0.0455804	-0.0419996	-0.0359466	-0.0494525	-0.0342047	-0.0289936	-0.0354293	-0.0330497	-0.0575023
0.00900982	0.0110692	0.0104287	0.0212541	0.000987541	0.00170532	0.0113116	0.0198179	0.00702901	0.0298816	0.0345345	0.0339894	0.028774	0.0109531	0.0142694	0.0307393	0.00921155	3.01943e-05	0.013758	0.0224568	0.0158043	0.00563475	0.0126812	0.0303529	0.0240634	0.00857812	0.00249768	0.0355868	-0.0148286	-0.0036042	0.00733225	0.0348791	0.0122784	0.0140692	0.0357102	0.0388483	0.0213425	0.0211177	0.00618124	0.0131539	0.0062657	0.0133577	0.0143901	0.0269895	0.028861	0.0136075	-0.00869427	0.0167751	0.012317
-0.0422654	-0.0322874	0.00674101	-0.0232298	-0.0199394	-0.0484921	-0.034577	-0.0180362	-0.0296474	-0.0426426	-0.0296746	-0.0461727	-0.0304601	-0.0499477	-0.0377688	-0.0297747	-0.0426728	-0.0321748	-0.0307481	-0.0614589	-0.0513882	-0.0315819	-0.0405231	-0.0479271	-0.0247807	-0.0743488	-0.0706466	-0.10123	-0.0966833	-0.0934765	-0.0142913	-0.0417996	-0.0331988	-0.039136	-0.0648918	-0.078703	-0.0636077	-0.0537067	-0.0285937	-0.0429298	-0.0413762	-0.0295359	-0.0267641	-0.0436714	-0.0097462	-0.0190834	-0.0434293	-0.0254665	-0.0506308
0.022161	-0.0106721	-0.00126849	-0.0011847	0.0187844	-0.0111015	0.0209361	0.00782574	-0.00339801	-0.00157497	-0.00746748	-0.00237252	0.00392251	0.0116086	-0.00502937	-0.0104634	0.00137282	-0.0183315	-0.0113058	-0.0005609	-0.0162948	-0.0113557	-0.00633219	-0.00589531	-0.0230118	0.0383188	-0.0586189	-0.0170621	0.0243114	0.0148486	-0.00351793	0.00123555	-0.00489394	-0.00345565	0.00905574	0.020301	0.00505728	0.0098126	-0.0115724	-0.00494231	0.00202939	-0.00552306	-0.00096242	-0.0030418	-0.0183187	-0.00647909	-0.00958375	-0.00682043	-0.00838151
0.0352641	0.0207187	0.040131	0.0305287	0.0242585	0.0339073	0.0214273	0.022635	0.0338708	0.0408755	0.0824832	0.071406	0.0781211	0.0362926	0.0378791	0.0378472	0.0276484	0.0404011	0.0527746	0.0615265	0.0460023	0.0683073	0.0200163	0.0595566	0.0763985	0.0758083	0.0723891	0.0457724	0.0575862	0.11898	0.0303275	0.0477943	0.0321557	0.0564977	0.0745536	0.0921814	0.0594968	0.0530782	0.0376661	0.0323062	0.0508771	0.0327491	0.0369656	0.0351479	0.0441969	0.0212622	0.0606982	0.0303235	0.0570664
-0.0123474	0.0203201	0.0253329	0.00250904	0.0187128	0.0124429	0.00922203	0.0117681	0.0146052	0.0126912	0.00815936	-0.00109746	-0.00640847	-0.0030703	0.014212	-0.00673612	0.0161872	0.0244825	-0.0108644	0.0119106	0.00841808	0.00325413	-0.000623949	-0.0171193	-0.00652806	0.00954962	0.000178973	0.060369	0.020494	-0.0196433	0.00367034	0.00219628	0.00957554	0.0100563	0.0149408	0.0356911	0.0108922	0.00387063	0.00940782	0.00581614	-0.00408856	0.00644196	0.0154295	0.00901971	0.0148651	0.0147631	0.00388513	0.0147379	0.00576599
0.025181	0.0284775	0.0299942	-0.00237257	0.0357042	0.0193081	0.0378634	0.00530877	0.00479555	0.00378118	0.0248621	0.0100243	0.00683198	-0.00279856	0.0175125	0.0143461	0.0067746	-0.00242067	0.00437139	0.0126402	0.00286682	0.00891372	0.0461369	0.0306992	-0.000920336	-0.000810062	-0.0408498	0.0128137	-0.0155326	-0.010984	0.00299561	0.0164884	0.00769136	0.00506843	0.0261012	-0.00532458	0.0115024	0.0024583	0.00538243	0.027479	0.00265452	0.00399332	-0.00140621	0.0124413	0.00189291	0.00489948	-0.00282025	0.00740848	0.0110163
0.0112234	0.0059177	-0.00369119	0.00145348	-0.00893483	0.0137909	0.00207635	0.0113815	-0.0147212	0.00266277	0.0381952	-0.0145465	-0.00280343	0.00361838	-3.21846e-05	-0.00640043	-0.00759458	-0.0106483	-0.0203351	0.0022295	-0.00377876	0.00424601	-0.0151376	0.00118183	-0.0251548	0.0136209	-0.0232665	-0.0291298	-0.00159596	-0.00283137	-0.00183066	0.00627909	0.040539	-0.00176261	-0.000396792	0.0105362	0.000515171	-0.00185594	-0.00782365	0.00477186	-0.00655914	0.00205037	-0.00103815	0.00303034	-0.000722029	0.000187062	-0.0293766	-0.00041575	-0.000149768
0.0337075	0.0178886	0.0224165	-0.003092	0.0221138	0.0290932	0.00697234	0.0266256	0.0365397	0.0329525	0.00121828	0.0329911	0.0294141	0.0401199	0.0225404	0.0219539	0.0301821	0.0350455	0.0230145	0.0150001	0.0256517	0.0376669	0.0209764	0.0322248	0.0490536	0.0543922	0.0121285	0.0252185	0.0713748	0.0385647	0.034688	0.0424445	0.0219259	0.0381083	0.0431117	0.0343838	0.0445229	0.035397	0.0271926	0.0294113	0.0294304	0.014206	0.0232187	0.029383	0.0160765	0.0201417	0.0196894	0.0223788	0.0352339
-0.0045568	-0.00171476	-0.00511958	0.000494688	-0.000925138	0.0257075	0.0081184	0.00630568	-0.00818397	-0.00689202	-0.00492564	-0.0171958	-0.000561891	-0.00699978	-2.2583e-05	-0.00826824	0.000692975	0.000363323	-0.0182823	0.0054945	-0.00728163	-0.0124824	-0.0125408	-0.0284947	-0.0235267	-0.00515175	-0.0545357	-0.0138212	-0.0152256	-0.0251919	0.0213403	0.0157925	0.00459692	0.00380029	-0.00500424	0.000818484	0.00842025	-0.00163694	0.00379255	-0.00415151	-0.00780625	-0.00250611	-0.00827313	0.00206591	0.0038014	0.0053959	0.00638798	0.00440513	0.00209933
-0.0300602	-0.00353462	-0.00598999	-0.0134497	-0.00949589	-0.0102996	-0.0280472	-0.0129883	-0.0135513	-0.0237331	-0.026588	-0.0310919	-0.0125236	-0.00891034	-0.00691418	-0.0134312	-0.0222728	-0.00683621	-0.024147	-0.0206392	-0.0128621	-0.010764	-0.0157357	-0.0287361	-0.020261	-0.049696	-0.0684787	-0.0648641	-0.0295545	-0.035003	0.0106021	-0.0129414	-0.0164258	-0.0204992	-0.0328267	0.00846812	-0.0312297	-0.0257895	0.000573988	-0.0196731	-0.016775	-0.0239189	-0.0154378	-0.0243686	0.0124244	0.000637138	-0.017247	0.00899372	-0.0165048
0.00565727	0.00720021	0.0247915	0.029396	0.00972711	0.0237622	0.0078729	0.0182985	0.00838978	0.00888619	0.0125291	0.0328087	0.00197684	0.013639	0.00949495	0.017904	0.00861396	0.00944583	0.00507447	0.015177	0.0118167	0.0220616	0.022255	0.0270312	-0.0087238	0.0107098	-0.0195807	0.00458824	0.0663479	0.0112713	0.0104377	0.0239158	0.00258703	0.0156602	-0.000952258	-0.0022943	0.00995658	0.00726566	0.0201322	0.0125243	0.00787924	0.00505943	0.0134193	0.026765	0.0174797	0.00892375	-0.0063098	0.0115402	0.00327852
0.00398752	0.0070719	-0.00256986	-0.0125801	0.0102028	0.0117253	0.00304516	0.0189164	0.00136402	0.0101893	0.00458276	-0.00732169	0.00137024	0.01355	0.00688957	0.00950883	0.00931972	0.00545355	0.00498389	0.00955945	0.0159508	0.00158757	0.00744728	-0.0093578	0.0532519	-0.014638	0.00138434	-0.0302872	-0.0236448	-0.0182836	-0.00112495	0.0202853	-0.0222274	0.00238624	-0.00683016	-0.00406553	0.00298268	-0.000797742	0.00930712	0.00458247	0.00144344	-0.0111603	0.000990475	0.00190868	-0.00023486	0.00580378	-0.0120792	0.000589716	-0.00881136
0.00238297	0.00639774	-0.0147749	-0.0143572	-0.00801013	0.00757027	-0.000848789	-0.0097922	-0.0150445	-0.00590997	0.00322912	-0.0219954	-0.00487354	-0.0146383	-0.00249107	-0.0179237	-0.0100999	-0.0156938	-0.0143116	0.00145625	0.00191296	-0.0158789	-0.00252736	0.00841741	-0.0256791	-0.00732533	0.00265475	0.0143959	-0.00109506	-0.0158903	-0.000425323	-0.00810717	0.00657329	-0.00497354	-0.00226777	-0.0127857	-0.00556088	-0.0102673	0.0066977	0.0113742	-0.0143327	-0.0116771	-0.00452532	-0.00608373	-0.00892868	-0.00820127	-1.90581e-05	0.00178072	-0.00888868
-0.00217924	0.000897546	-0.0253111	-0.00173271	-0.0369837	-0.00733077	-0.012795	-0.00630533	-0.0138999	0.00124208	-0.00563513	-0.0171284	-0.00808256	-0.0118336	-0.00699697	-0.00142632	-0.0126006	-0.0128739	-0.0149672	-0.0132115	-0.0119991	-0.0203437	-0.0238026	-0.0242728	0.00761525	0.00571917	0.00631345	-0.0260914	-0.0428407	-0.0162181	-0.0182121	-0.0129078	-0.00441454	-0.0067529	-0.0114275	-0.0109082	-0.0162833	-0.0138072	-0.0134194	-0.0166641	-0.0213892	-0.00718829	-0.0101816	-0.0131941	-0.0150482	-0.00909195	-0.0102594	-0.00721371	-0.00836396
-0.00472188	-0.00232384	0.00859855	0.0241552	0.0184	0.00624268	0.0180941	0.0134103	0.00578399	-0.00527046	0.00469055	0.00735082	0.0188239	-0.00315801	0.00981786	0.019084	-0.00212784	-0.00228454	-0.00332801	0.000767016	0.00689982	-0.00252181	0.00493261	0.0211754	-0.00680973	0.00899997	-0.0303075	-0.0212597	0.0429596	-0.00205227	0.000880817	0.00579557	0.00805146	0.00415588	0.0118989	-0.00933547	0.00154563	0.0145255	0.000786247	0.0236191	0.00647861	-0.000661673	0.00567953	0.00528186	0.00105929	0.000486625	0.00335686	0.00429076	0.00746326
0.0220265	0.0228247	-0.0105132	-0.00439198	-0.00818221	0.0123147	-0.0122931	-0.00440495	0.0169733	0.00925888	0.0218557	0.00797285	-0.00904186	0.00896053	0.00306766	0.0120125	0.0126871	-0.000864905	0.016853	-0.0235218	0.00646552	0.0108479	0.0140722	0.00153253	-0.00950584	0.032721	-0.0139096	-0.0145248	0.0208734	-0.00690093	0.00819597	0.00403761	0.0139366	0.00675191	0.0039717	0.00281875	0.0109647	0.00330771	0.00474121	0.0123836	0.00785515	0.0131102	0.0149328	-0.00648349	0.00344712	0.00801346	0.0294391	0.00376168	-0.00109847
-0.0240731	-0.0145671	-0.00485959	-0.0351703	-0.038416	-0.0215573	-0.0148361	-0.0258096	-0.0204671	-0.00632259	-0.0243303	-0.0115646	-0.0281447	-0.0313604	-0.0131996	0.0108404	-0.0216038	-0.0301271	-0.0206961	-0.0253199	-0.0387096	-0.0250301	-0.0314502	-0.0353401	-0.0409835	-0.0776424	-0.0444487	-0.0360295	-0.0778884	-0.0515777	-0.0127666	-0.0434569	-0.00431886	-0.0287775	-0.0350416	-0.0262935	-0.0349693	-0.0280444	-0.0199325	-0.0170239	-0.031123	-0.0179108	-0.0151378	-0.0274868	-0.0133425	-0.0131978	-0.0133138	-0.0226571	-0.0239475
-0.000560661	-0.00333394	-0.0346568	-0.00687564	-0.0137337	0.00551326	-0.0165276	-0.0107282	-0.0129825	-0.0168632	-0.0109049	-0.0118108	-0.0156225	-0.00837436	-0.00513611	-0.0054234	-0.0152912	-0.027064	-0.0129793	-0.00383002	-0.00153086	-0.0160732	-0.00663483	0.0135195	-0.00670128	0.0778263	-0.0377919	-0.0268257	-0.0240363	-0.0145588	-0.00264558	-0.00402015	0.00436981	-0.00348567	-0.0126737	-0.00179385	-0.0059685	-0.000240711	-0.00633913	0.00127483	-0.00463654	-0.0140519	-0.00641079	0.00387579	-0.00624186	-0.00681706	-0.00442262	-0.00631292	-0.0109402
0.00735137	-0.0039092	-0.0103103	0.00373212	0.000746371	0.0030487	0.011633	-0.00768494	-0.0109589	-0.00765973	-0.0298718	-0.00834813	-0.00702896	-0.0160177	-0.0103721	-0.00223901	-0.0144677	-0.0161684	-0.0263623	-0.00706387	-0.0157189	0.00028721	-0.00035788	0.00018277	-0.0113279	-0.0166184	0.00187336	-0.0169963	-0.0528515	-0.0391197	-0.00668977	-0.0099445	-0.0127043	-0.00525203	-0.0198627	0.0256974	-0.0144225	-0.00595317	-0.00322646	-0.010272	-0.0237972	-0.0072157	-0.00622433	0.00804235	-0.0179109	0.000763369	-0.00490307	-0.0113705	-0.0125842
-0.0178129	0.0196906	0.0182226	0.0320576	0.0295239	0.0103127	0.00195519	0.0228968	0.0211252	0.0222498	0.00550186	0.0298437	0.0295077	0.012947	0.0164583	0.0222159	0.0175917	0.019506	0.0162653	0.00580621	0.0136313	0.0314093	0.0240682	0.021464	0.0207277	0.0424986	-0.00123545	0.0284956	0.0268532	0.0173837	0.0139874	0.0205378	0.0340101	0.0226669	0.0219858	0.0337914	0.0346531	0.0311917	0.0196959	-0.00796723	0.0209892	0.0066072	0.00759842	0.0335716	0.0109484	0.0147478	0.0189086	0.0112746	0.0118781
-0.0188512	-0.00505221	0.025811	-0.00973805	-0.0111475	0.00401504	-0.00243626	-0.010293	-0.011416	0.00253675	0.000446994	-0.00146301	0.00479983	0.00395366	-0.00121925	0.0169392	-0.0023562	-0.00759471	-0.0101518	-0.00391389	-0.0123779	-0.0166969	-0.00883805	0.0106145	-0.0243022	-0.0224086	0.0242795	-0.0233802	-0.0492041	-0.0488761	-0.0107125	-0.0109566	-0.00983428	-0.00959269	-0.0137454	-0.00611083	-0.0101226	-0.0172204	-0.00157866	0.00277311	-0.00528185	-0.00215317	-0.0060077	0.00472112	-0.00269314	-0.000215688	-0.0282308	-0.00514421	-0.0108919
-0.0306217	-0.0160687	-0.0241765	-0.00714006	-0.00748797	0.00331742	-0.0222839	-0.00940242	-0.00565266	-0.0246075	-0.0189347	-0.0203945	0.00469989	-0.00545679	-0.0087129	-0.0171288	-0.0197004	-0.0224265	-0.0259717	-0.0196939	-0.0184246	-0.024881	-0.0147528	-0.02629	-0.0231304	0.023521	-0.0149561	-0.0157397	-0.0351957	-0.0369896	-0.00331285	-0.00913053	-0.00245623	-0.0199249	-0.0193927	-0.0438809	-0.0188742	-0.0297506	-0.0176943	-0.00117483	-0.00123614	-0.013246	-0.00999084	-0.0198087	-0.0158347	-0.00919358	-0.0218249	-0.00263778	-0.0220938
-0.0148329	-0.00452828	-0.0136325	0.00876881	0.00322905	-0.0195773	-0.00526175	0.000785542	-0.00977202	-0.00801458	-0.00393088	-0.0141962	-0.024134	-0.0096662	-0.0189081	-0.0169881	-0.0187255	-0.0174925	-0.0180921	-0.0246307	-0.0265467	-0.00975607	-0.0124849	-0.00846637	0.00526872	0.0129183	-0.0661593	-0.0635492	-0.0367774	-0.0711312	0.0093304	-0.0299694	-0.00791973	-0.0199821	-0.0360476	-0.00840433	-0.00927828	-0.0281063	-0.0118516	-0.00544531	-0.0214779	-0.0197811	-0.00160894	-0.00493181	-0.0214336	-0.00120484	-0.0124966	-0.0126516	-0.0267604
0.00364639	0.0260282	0.0121959	0.0334271	0.0298063	0.0213319	0.0309451	0.00961793	0.011336	0.00697403	0.00851717	0.0164576	0.0155678	-0.00127559	0.0101086	-0.00789753	0.0166078	0.00148155	0.00328685	0.0124284	0.00567165	0.0257712	0.0226672	0.0117368	-0.00288136	0.00402987	-0.0113225	-0.0191412	-0.00308103	0.00522272	0.022283	0.0221256	0.00909796	0.0059121	0.0115137	0.00809208	0.0190212	0.00686083	0.0179156	0.0226038	0.0238659	0.0140382	0.0155926	0.0366974	0.00851941	0.0128583	0.00966652	0.00872584	0.00387598
-0.0554892	-0.0243933	-0.0256838	-0.0508368	-0.0102041	-0.0417246	-0.0315176	-0.0270135	-0.0373348	-0.0302599	-0.0304671	-0.0931418	-0.0682991	-0.0578538	-0.0495973	-0.0269793	-0.0481571	-0.0575626	-0.0572056	-0.063186	-0.0640374	-0.0711695	-0.0223827	-0.0827249	-0.0739279	-0.0661638	-0.122087	-0.121095	-0.0885566	-0.130216	-0.00630222	-0.0704458	-0.0209669	-0.0671405	-0.101836	-0.0868948	-0.0834012	-0.062214	-0.0404606	-0.0209459	-0.0478932	-0.0522779	-0.025641	-0.042497	-0.0248668	-0.0251446	-0.0598846	-0.0299563	-0.0660914
0.000920806	-3.52252e-05	-0.00078962	-0.00742384	0.0186225	0.0153538	-0.0242688	-0.0184945	-0.00212023	0.0110934	-0.00261038	0.00836786	0.00234924	-0.0103206	-0.0104024	0.00157483	-0.0112885	0.000399253	-0.0204427	0.00611999	-0.000362845	-0.0155792	0.00643961	-0.00149216	-0.00874871	0.0135019	0.00800744	0.0259167	0.0193647	0.0377448	0.000286912	0.00329385	-0.000466049	0.00178317	-0.00504484	0.0105848	0.00367648	-0.00761446	-0.000554389	0.0104212	-0.00792469	-0.00223348	0.00437322	0.0016453	-0.0158573	-0.00819467	0.00386555	-0.00729246	0.00439105
0.0460229	0.0290828	0.0546119	0.0297383	0.0649578	0.0355677	0.0417977	0.0265986	0.0300302	0.0304156	0.0727171	0.0398896	0.0558928	0.0507829	0.0406149	0.0282039	0.0257824	0.0234097	0.0406424	0.0363662	0.0403709	0.0583659	0.0326433	0.0558898	0.0641671	0.00850826	0.098594	0.0828837	0.0335182	0.0752804	0.0185204	0.0585877	0.0266166	0.0464682	0.0640464	0.0480793	0.057722	0.0588365	0.0210365	0.0313471	0.0398913	0.0371765	0.0336996	0.0427431	0.0286858	0.0223799	0.0204577	0.0192145	0.0429914
-0.00742106	0.0155921	0.00512358	0.0255897	-0.00550617	0.00940286	0.021952	0.00979817	0.00230005	-0.00229575	-0.00510294	0.0135711	0.0242014	0.0101496	0.00940518	0.0124941	0.0124557	0.00228938	-0.0190567	-0.00553141	0.00198354	0.0139544	0.00317432	0.00564115	0.0017124	-0.0188897	0.00601737	-0.0258597	-0.000493743	0.0122179	-0.00131536	0.0127904	0.0258398	0.00731033	-0.00694963	0.00281032	0.0213596	0.00698843	-0.00570422	-0.00869817	0.00514595	0.00879857	0.00499219	0.0381354	-0.00578858	0.00339949	0.0166147	0.00470029	0.0151552
0.023214	0.0265629	-0.00179846	0.0179113	0.030424	0.0266434	0.00838447	0.0138082	0.0204051	0.019226	0.00844447	0.0364377	0.0483565	0.0259092	0.00424646	0.0381521	0.020142	0.0205509	0.0198087	-0.00182678	0.010116	0.0150268	0.0179904	0.0151686	0.0526293	0.0463739	0.112285	0.0375648	0.0330661	0.0189283	0.0126471	0.0220888	0.0276347	0.0130524	0.0330533	0.00506469	0.0283785	0.0204118	0.0160908	0.0125123	0.0256685	0.014579	0.0254369	0.0383589	0.0151275	0.0182256	-0.000184915	0.0175059	0.0189992
0.00953291	0.01397	0.0193012	0.0924826	-0.00322077	0.00385813	0.0112187	0.0084171	0.00678368	0.00662022	0.0123274	-0.00742682	0.0208865	-0.00202778	0.0137432	0.0120412	0.00650387	0.00569573	-0.00303377	0.0116586	0.00660658	0.0122055	0.018313	0.0110118	0.0270714	-0.0148998	0.0412856	-0.00506324	0.00720829	-0.00834859	0.00651506	0.0228569	0.0258092	0.0118346	0.0122237	0.0101627	0.0161806	0.0237042	0.00224811	0.0026653	0.01342	0.00730174	0.0172979	-0.00749805	0.00397443	0.0173045	-0.00202118	0.00749403	0.0102176
-0.000254489	0.00388901	0.0367745	0.0215151	0.0100217	0.0304632	0.0114828	-0.000235986	0.0161941	0.0146401	0.0183188	0.0383664	0.0281045	0.0085005	0.0215518	0.0159812	0.0101348	0.0288972	-0.00431848	0.00628587	-0.000916893	0.0116905	0.0281774	0.00277197	0.0168036	0.0267906	-0.0278981	0.0209378	0.0073435	-0.0184711	0.00871257	0.0197388	0.0105311	0.0198845	0.0068452	0.00614383	0.0268534	0.0210754	0.0074932	0.0134118	-0.00498773	-0.000809721	0.0175158	0.0172855	0.00478764	0.00671239	0.0153764	0.00700544	0.0142623
0.0296379	0.00409349	0.0213076	0.00475325	0.0126873	0.0065889	0.019292	0.0196106	0.00638455	0.0152101	0.0135615	0.0086861	0.0290257	0.0121887	0.0161011	0.0135713	0.0163605	0.0224288	0.0121045	0.010504	0.0118627	0.0178078	0.0129719	0.0020022	-0.00776125	0.0302326	0.012844	0.0233249	0.00338877	0.0244512	0.0149573	0.0145845	0.0176462	0.0237752	0.0273785	0.0169298	0.0175272	0.0176142	0.0236394	-0.000231477	0.00317956	0.0167612	0.0158367	0.0244506	0.00753655	-0.000928248	0.00538303	0.00849595	0.0148617
-0.00636125	0.0195231	-0.0143357	-0.00116272	0.00544275	0.0036679	0.0552915	0.0248698	0.00166003	0.00582385	0.017337	0.0182266	-0.00293001	0.0040885	-0.00519373	0.00958603	-0.0035143	-0.00232301	-0.00582187	0.0095802	0.000482567	-0.00314468	0.0135249	-0.00940275	-0.0106961	0.0210625	-0.0134584	-0.0160462	-0.020015	-0.00131458	0.00489615	0.0159047	0.00229378	0.0109891	0.00536639	0.00853648	0.00104185	0.012405	-0.00183096	-0.00214951	-0.00083324	0.00458058	0.00650332	0.00970758	-0.00111981	0.00499848	-0.00610508	0.00399625	0.00457008
0.00567279	0.00579368	0.0427257	0.0133085	0.0105057	0.0131364	0.01332	0.0079634	-0.00195498	-0.0018709	0.00410582	0.00983627	0.00226201	0.00296189	0.011142	0.0146118	0.00908785	0.0304886	0.0113882	0.00418424	0.0162577	-0.00179771	0.0160333	0.00144406	-0.0261988	0.00828059	-0.014566	-0.00280955	0.00846197	0.0620063	0.0194369	-0.00918538	0.0161424	0.01748	0.0132587	-0.0122705	0.00835034	0.0206166	0.00410057	-0.000774991	0.0211433	0.0148406	0.00778422	0.00714063	0.0171881	0.000886629	0.00465677	0.00881471	0.0104945
-0.023199	-0.0153261	0.000260184	-0.0108972	-0.0205606	-0.0199037	-0.0164441	-0.00781321	-0.0115911	-0.00847912	-0.00931616	-0.0158476	-0.0170212	-0.0181083	-0.00744547	-0.0184705	-0.0192681	-0.00667075	-0.0228033	-0.0138679	-0.030748	-0.0193678	-0.019782	-0.0118161	-0.03301	-0.0180147	-0.00216924	-0.011493	-0.0201564	-0.0328983	-0.0159127	-0.0264851	0.00122718	-0.0168472	-0.0339706	-0.020618	-0.0117733	-0.0219772	-0.0265399	-0.0134637	-0.0375826	-0.0146543	-0.00390056	-0.0149667	-0.0109758	-0.0119527	-0.00432505	-0.0129502	-0.016636
-0.0221797	-0.00739793	-0.0285493	-0.0256458	-0.00976407	-0.0302694	-0.00645106	-0.012202	-0.0089865	-0.0224404	-0.0230859	-0.0324576	-0.0191253	-0.0233087	-0.0214367	-0.0214501	-0.020457	-0.0386329	-0.0346666	-0.0274123	-0.0222426	-0.0166712	-0.0234094	-0.0187271	-0.0481092	-0.0569126	-0.0520911	-0.032804	-0.0187222	-0.0320722	-0.00859832	-0.0170928	-0.0377627	-0.0213424	-0.0266711	-0.0247407	-0.029024	-0.0261624	-0.0182799	-0.0186644	-0.0294143	-0.0307471	-0.0143401	-0.0180458	-0.00861671	-0.0163031	-0.0113596	-0.0185754	-0.021659
-0.00223409	-0.00600739	0.00747477	0.0250077	-0.0351186	-0.0129942	-0.00443356	-0.00878958	-0.00500538	0.00455488	-0.00223345	-0.00346915	-0.00573945	-0.0106502	-0.00311159	-0.0147231	-0.00710006	-0.00233245	-0.00851802	-0.0256316	-0.018298	-0.00184705	-0.00950776	-0.0266297	0.0188638	0.0092785	-0.059956	-0.0391644	-0.022312	-0.0196827	-0.00230628	-0.00828725	0.00148347	0.00109218	-0.0225514	-0.0208202	-0.00972308	-0.0059139	-0.0146451	-0.000208251	-0.0126793	-0.00617421	-0.00371213	-0.00403714	-0.00590265	-0.00519241	-0.0120045	-0.00927516	-0.0155183
-0.0498867	-0.00749156	-0.00303427	0.015324	0.0217491	-0.0109299	0.0279567	-0.0213351	-0.0173442	-0.0194685	-0.0261597	-0.0557486	-0.0389283	-0.0230962	-0.0342799	-0.0244027	-0.0265311	-0.0155422	-0.0309481	-0.0176466	-0.0198839	-0.0358188	-0.0124082	-0.0166853	-0.021729	-0.0290019	-0.00707565	-0.0165259	-0.0590569	-0.0462309	-0.0117522	-0.0310485	-0.0277358	-0.0308542	-0.0498187	-0.0531747	-0.0338842	-0.0460057	-0.0236861	-0.0157782	-0.0186434	-0.023593	-0.0169972	-0.0236683	-0.0176163	-0.0258454	-0.0284232	-0.0203532	-0.034952
-0.0152328	-0.00196742	-0.00693448	0.0125612	0.00767636	-0.00534633	-0.0105606	0.0003532	-0.0121755	-0.00437722	-0.0251004	0.0134406	-0.0126147	-0.0127946	-0.00634098	-0.0162943	0.00155363	-0.00646544	-0.0150636	-0.023912	-0.00925688	-0.0118235	0.00645878	-0.00433975	0.00517282	0.00556067	-0.0645691	-0.0947122	-0.0167986	-0.033024	-0.00515064	-0.0101451	0.014711	-0.00929451	-0.0123142	-0.00994541	-0.00902385	-0.0101593	-0.00574842	-0.0148548	0.0107584	-0.0116376	0.00239121	-0.00614401	-0.00203658	-0.000371008	-0.0124684	-0.00425342	-0.011366
0.0204175	0.0144423	0.0199594	0.0160491	0.0111801	0.0028451	0.0258447	0.00402009	0.0147091	0.0103932	0.0124701	0.0235534	0.0198455	0.0190685	0.00519013	0.0178189	0.00264403	0.00657884	0.00202279	0.00336315	0.0151358	0.034118	0.0219898	0.0139927	0.0164462	0.0103759	0.0263664	0.0649728	0.00621519	0.0102907	-0.00310544	0.0289313	0.0179923	0.0159494	0.0113921	0.0231059	0.0128122	0.0172213	-0.000112665	0.0144848	0.0264238	0.0114565	0.0165789	0.0134473	0.00235476	0.00166699	-0.00739306	0.00306992	0.00868872
-0.000740875	0.00447886	0.00894931	0.00487015	-0.00804821	-0.014593	-0.0004584	0.00226601	0.00606683	-0.00416637	-0.0112062	-0.00299818	0.00544274	-0.00818804	0.00438375	-0.00103301	0.00229408	0.00165142	-0.00600808	-0.00880104	-0.0080095	-0.0051531	-0.00287825	0.0111647	-0.000667598	0.0212771	0.026483	-0.00077355	0.00271082	-0.0274264	0.00107456	-0.0104775	-0.00700597	-0.00354592	-0.0134109	-0.00849868	-0.00801326	-0.0143625	0.00588428	-0.00226003	-0.0128413	0.00247287	0.00127885	0.00765929	0.00278589	-0.00141575	-0.00499693	0.00460428	-0.00749144
-0.00272065	0.00116509	-0.000244063	0.0202362	0.0119189	0.00860489	-0.0196495	-0.00525292	0.00252208	-0.010641	-0.00984273	0.00973893	-0.000185118	0.0070399	-0.00872215	0.0016377	-0.0108861	-0.0109521	-0.00202844	0.00222775	0.00541867	0.00147441	0.00694443	0.021843	0.0132893	0.0112444	0.0180417	-0.00141128	-0.0430815	-0.0212234	0.000873401	-0.0118807	0.00604117	-0.000395538	-0.0140622	-0.0265356	-0.00186724	-0.00867283	-0.00245015	0.00279987	0.00949433	-0.0113839	0.00207206	0.00360372	-0.00306117	-0.006908	-0.00846716	-0.00910821	-0.00852559
-0.00970213	0.0144677	0.0435607	0.0345104	0.0267626	0.0205459	0.0296247	0.0200492	0.0162957	0.00859103	0.00446767	0.0199204	0.00306796	-0.00162491	-0.00294417	0.0102064	0.0118461	-0.000894381	0.00164578	-0.000453946	-0.00280961	0.01483	0.0141616	0.0111053	0.00364859	0.0397804	0.0323393	0.013998	-0.0163474	-0.0279251	0.00608706	0.0262077	0.0123453	0.0022558	0.0164544	0.0352658	0.0167804	0.0126298	0.00764142	0.00974842	0.0158471	0.0107396	0.0241077	0.0169197	0.000170029	0.00238998	0.00867389	0.00570563	0.00157644
-0.00361167	0.00701099	0.000109508	0.00171827	-0.0147699	0.0296219	-0.0192163	0.00128288	0.00500017	0.00236827	0.0269727	0.0121421	0.013655	0.0052752	0.0101299	0.016068	0.0174898	0.00590651	0.0142581	0.00618879	0.00952875	0.0106356	0.0130241	0.012447	-0.00432383	0.0444923	0.032598	0.0144886	0.0312982	-0.0103109	0.00490747	0.00418604	0.0203231	0.0120454	0.00227967	0.0149182	0.0168927	0.020556	0.00590584	0.0204215	-0.000106127	0.0178218	0.0108339	0.0124479	0.0156918	0.00390378	0.00317521	0.00812157	0.008618
-0.000549832	0.00118933	-0.00922223	0.00879244	-0.019452	-0.0221455	-0.0136668	-0.0216691	-0.0119693	-0.0261464	-0.0232549	-0.0151917	-0.028984	-0.0201608	-0.00345813	-0.0155221	-0.0227398	-0.0272268	-0.0354489	-0.0206529	-0.0327263	-0.0280786	-0.0182468	-0.0281941	-0.0622399	-0.0339857	-0.0555624	-0.0301077	-0.0228495	-0.0452502	-0.0275239	-0.0251198	-0.0259504	-0.0209621	-0.0382028	-0.0346709	-0.0223391	-0.0263499	-0.0110089	-0.0165404	-0.0290967	-0.00574959	-0.0154222	-0.029107	-0.00721346	-0.0208631	-0.0134028	-0.0172034	-0.0257608
-0.0124543	-0.0140962	-0.0187865	-0.00555867	-0.0124672	-0.0363096	-0.0269067	-0.00966895	-0.017315	-0.0115827	-0.0243917	-0.0357659	-0.0339431	-0.0224941	-0.0231845	-0.0327668	-0.0232371	-0.0294718	-0.0221834	-0.00978976	-0.0205963	-0.0388905	-0.0248054	-0.019124	-0.0353755	-0.02565	-0.0400847	0.0206441	-0.0289746	-0.0365637	0.000419266	-0.0336144	-0.00208524	-0.020564	-0.0328204	-0.0360603	-0.0325861	-0.0246695	-0.0121298	-0.0093657	-0.0321892	-0.0278654	-0.0222716	-0.0300906	0.0103233	-0.0176887	-0.0190117	-0.00564078	-0.0199644
-0.027484	-0.0245063	-0.00994113	-0.0165526	-0.0134056	-0.0401472	-0.000122693	-0.0240234	-0.0239401	-0.0284661	-0.00991518	-0.0279162	-0.0419538	-0.0206512	-0.0296784	-0.0205199	-0.018248	-0.0181384	-0.0258302	-0.0374088	-0.0307168	-0.0288896	-0.0108729	-0.0256555	0.0116506	-0.00641922	-0.00966036	-0.0454006	-0.0526838	-0.0479553	0.0075744	-0.0211255	-0.0174942	-0.0352778	-0.0386009	-0.039443	-0.0472208	-0.048201	-0.0069527	-0.0146744	-0.0320334	-0.0128715	-0.0243415	-0.0267085	-0.00573023	-0.0130482	-0.0239239	-0.0109782	-0.0273724
0.0172609	0.0280035	0.0375309	0.0455722	0.0633361	0.0199081	0.0340753	0.047006	0.04563	0.0490007	0.0563366	0.0673598	0.0750406	0.0548557	0.0336066	0.0318643	0.0629423	0.0928007	0.079555	-0.011589	0.0487968	0.0310426	0.0632809	0.0923926	0.0483143	0.105552	0.212161	0.119279	0.0473615	0.0487709	0.0649529	0.0449714	0.0465231	0.0428951	0.074637	0.0459003	0.0483067	0.0418202	0.0586119	0.0425226	0.0626859	0.0254654	0.0486072	0.0579681	0.0652358	0.0312456	0.0524206	0.0443201	0.0360286
0.0294857	0.0248677	0.0409671	0.0414441	0.0469921	0.0316172	0.00745671	0.0399721	0.0401294	0.0335843	0.0346008	0.0557988	0.045738	0.0551061	0.0450241	0.0483246	0.0639075	0.0612736	0.0494698	0.080907	0.0600474	0.0755928	0.0482744	0.0645643	0.037125	0.0993681	0.0812352	0.109781	0.075549	0.118145	0.0188652	0.0606737	0.0330125	0.0706513	0.0821808	0.0720709	0.0722085	0.0783023	0.0416629	0.027126	0.0636084	0.0481565	0.0453776	0.04648	0.0361822	0.039336	0.062328	0.0373205	0.0519831
0.0237673	0.0375027	0.0503512	0.00500072	0.0530295	0.0311289	0.0274332	0.0299166	0.0406895	0.0363013	0.00850392	0.0394252	0.0388332	0.0263827	0.0179538	0.014399	0.0162976	0.0351272	0.0464649	-0.00265055	0.0265897	0.0156716	0.0461588	0.0759879	0.034087	0.0276383	0.0955372	0.0585692	0.0707154	0.000112366	0.0159449	0.0428988	0.0334492	0.0365252	0.0394973	0.0159108	0.0395003	0.0293803	0.0195062	0.0203116	0.0356666	0.0247984	0.0341849	0.0396018	0.0123188	0.0201956	0.00509567	0.0221653	0.0194806
0.0394375	0.0122387	0.0374267	-0.00468406	-0.00351765	0.00438327	0.0060155	0.0113018	0.00751262	0.0143388	-0.0070535	-0.00283528	0.00607757	-0.00163186	0.0126474	0.0114236	-0.00121352	-0.0167598	-0.0126829	0.0043657	-0.00345253	0.00995907	-5.17215e-05	-0.00274233	-0.0235961	-0.00836947	-0.0110631	0.0108153	-0.0188579	-0.00982445	0.000286837	-4.70447e-05	0.0186476	0.0126163	-0.00374144	0.0277278	0.0124973	0.0156091	0.012543	-0.000502568	0.00567186	0.0126042	0.0112147	0.00268316	0.0047845	-0.00549561	-0.0239482	0.00841468	0.0125568
0.0460673	0.0127759	0.00509672	0.0173389	0.00701106	0.0181065	-0.00107051	0.023152	0.00217541	0.0260517	0.0356285	0.0224131	0.0317852	0.0100515	0.0265564	0.0185883	0.00874803	0.000860926	-0.0128808	-0.00161509	0.00434276	0.0129988	0.00711703	0.0113497	-0.0486781	0.0424962	-0.00553348	-0.0111686	-0.0162055	-0.0181003	0.00548706	0.00976324	0.0246052	0.0265392	0.00761467	0.0122761	0.0138071	0.0121966	0.010278	0.010767	-0.00508406	0.00588713	0.0201981	0.0043566	0.0238902	0.0183931	0.0132589	0.016795	-0.00181162
0.0372429	0.0166696	0.0271296	0.0219541	0.0222117	0.0151947	-0.00292062	0.0266341	0.0167563	0.0286383	0.0411472	0.016974	0.0181382	0.0160616	0.000786463	0.0178236	0.00366056	0.0100266	0.0134568	0.00454845	0.000552218	0.00036799	-3.63717e-05	0.0216506	0.00376637	0.00974655	-0.00577313	-0.0201955	-0.0144651	-0.0127028	0.0108365	0.0236203	0.0235761	0.0173592	0.0191472	0.0158258	0.0125915	0.0305807	0.00589078	0.0151325	-0.00193401	0.00938832	0.0269366	0.000756915	0.0155733	0.0136182	0.0115302	0.0146779	0.0197296
-0.0298441	0.00756832	-0.0211184	0.00645461	0.00626033	0.000877947	-0.012339	-0.0122421	-0.00222825	-0.00814774	-0.00389269	-0.00184205	-0.0137164	-0.00462443	-0.00266478	-0.0044348	-0.00233712	-0.0143694	-0.0204216	-0.0182667	-0.017229	0.000945645	-0.0114091	-0.00220402	0.0644522	0.00658844	-0.0360544	0.0243589	-0.0152876	-0.0428364	-0.00313146	-0.00574143	0.0286976	0.00401217	-0.0245289	0.0064876	-0.0230317	-0.0167213	-0.0137082	-0.00451042	-0.0129212	-0.0115076	0.000346463	-0.00582983	0.0180923	-0.00570595	-0.0114639	0.00700529	-0.0128617
0.031703	0.056202	0.0566182	0.0453112	0.100708	0.0531812	0.0519361	0.0676074	0.0658735	0.0616516	0.0640473	0.0647893	0.0607514	0.0539422	0.0416323	0.0387722	0.0580343	0.0745377	0.0449471	0.0408097	0.0376808	0.0598465	0.065188	0.0682741	0.0485872	0.125333	0.0553899	0.0701846	0.00684021	0.0145284	0.0582454	0.0903925	0.0612426	0.0587042	0.0934809	0.0956264	0.0810062	0.0776887	0.0636836	0.0844043	0.0581583	0.0468807	0.0700298	0.0602381	0.0847116	0.0504293	0.0417258	0.0711887	0.0334855
0.0350913	0.0143276	0.0510616	0.00769368	-0.0012512	0.0554408	0.0399237	0.0184985	0.0278203	0.0180434	0.0770736	0.0180493	0.0193647	0.0435188	0.0515594	0.0295073	0.0347157	0.0636951	0.0500183	0.0243446	0.0607993	0.0519157	0.0268076	0.0185635	0.0348164	-0.0106794	0.0479909	0.0401727	0.16672	0.136279	0.0165148	0.0191137	0.0130531	0.040494	0.0334807	0.0208063	0.0312046	0.0398631	0.0251609	0.0318627	0.0364209	0.0421321	0.0241437	0.0206274	0.0251694	0.017985	0.058557	0.0221504	0.049566
0.0160078	0.00811361	-0.0382443	0.00343549	0.00839454	0.0246726	0.0479788	0.0288536	0.00521454	0.00791133	0.0618399	0.0105265	0.00249993	0.00893498	0.0268729	0.032098	0.0161886	0.0203619	0.00324262	-0.00710642	-0.000892409	0.0215725	0.0127014	0.0165734	-0.00945892	0.0121864	0.00376502	-0.0104397	-0.0580186	-0.025766	-0.0159194	0.00438001	0.026879	0.0252591	0.0457412	0.0571869	0.0353423	0.0149616	0.0174981	0.00556231	0.0202665	0.0116961	0.0203433	-0.0018659	0.0170097	-0.00160241	0.0259425	0.0117207	0.0262734
0.0524688	0.0265628	0.0286617	0.0363806	0.0272918	0.0401887	0.0176124	0.0159157	0.0307057	0.01932	0.0419135	0.00767786	0.0487116	0.0225192	0.0346013	0.0152104	0.0217984	0.0211822	0.00670891	-0.0167352	0.00541007	0.0294742	0.039606	0.024709	-0.0236913	0.0367567	0.0835011	0.00163493	0.0129693	-0.0112366	0.00736592	0.0223958	0.0234132	0.0311695	0.0496933	0.0696061	0.026337	0.0130222	0.0335419	0.0408037	0.0397166	0.0153375	0.0248669	0.0244031	0.0156316	0.00166551	0.00810902	0.0163688	0.0156399
0.0660332	0.0426186	0.0331864	0.0536395	0.0431023	0.053692	0.0528166	0.0414976	0.0538129	0.0632981	0.0552618	0.0734345	0.0687763	0.0532948	0.0734313	0.0354929	0.0693345	0.0817755	0.0372794	0.0890204	0.0476263	0.0781647	0.0550634	0.0247233	0.0421246	0.0218275	-0.00296077	0.0517715	0.0360916	0.0165354	0.0253701	0.0732882	0.0550871	0.0695124	0.0875491	0.0924148	0.0702749	0.0704091	0.0437028	0.0755224	0.0747465	0.0582592	0.0579022	0.0467657	0.0597782	0.0444164	0.0560483	0.0499884	0.0502308
0.00498767	0.0128089	-0.0153533	0.036029	-0.0342873	0.0324898	0.0325004	0.00356971	0.0257252	0.0208788	0.059759	0.0353986	0.00409009	0.0147503	0.0111042	0.0255517	0.0394544	0.100947	0.0180092	0.015879	0.0340455	0.0109042	0.0239346	-0.0124549	-0.0320191	-0.0310288	-0.0269428	-0.0309779	-0.025969	-0.0325767	-0.00422067	0.0123853	0.03252	0.0368908	-0.00294548	-0.00172009	0.0172861	0.0483207	0.0181865	-0.005012	0.00575511	0.0182777	0.0156434	0.0110715	0.01402	0.031421	0.056968	0.0120795	0.020329
0.0107902	-0.00542382	-6.77264e-05	-0.0172282	0.00414344	-0.0131685	-0.000597015	0.0102634	-0.00266558	0.00615141	-0.0229564	0.000251646	-0.000806445	-0.0207774	-0.0232507	0.00472947	-0.00209126	0.0116621	-0.00731186	1.11935e-05	-0.0272	-0.00872261	-0.0131821	0.00275514	-0.0261153	-0.0164062	-0.0572112	0.0142079	-0.0768691	-0.0290614	-0.00408324	-0.00409968	-0.00143887	-0.000678723	-0.00767616	0.00191361	-0.011858	-0.0151437	0.00729877	-0.000220152	-0.0109746	0.00114806	0.00446939	0.0107742	2.45189e-05	0.00550128	0.014355	-0.00252064	-0.00200945
0.0213665	0.0214671	0.0360968	0.00541727	0.0268505	0.0447054	0.043015	0.0268418	0.0183292	0.0290721	0.0320747	0.0381563	0.0288221	0.0110448	0.0304676	0.0234052	0.0378189	0.023288	-0.00518674	0.0324554	0.0130075	0.0206946	0.0412659	0.0737886	0.0200768	0.033017	0.108423	-0.00155006	-0.0192023	-0.0210673	-0.00481687	0.0391778	0.0298617	0.0288535	0.0344565	0.0658477	0.0351603	0.0160361	0.012759	0.0237451	0.0573221	0.0146661	0.0296116	0.0140727	0.00247125	0.018109	0.0143343	0.012223	0.00794788
0.00187322	0.0274813	0.00856223	-0.0188832	0.0270181	0.00997254	0.00104515	0.0456596	0.0440327	0.0288511	0.0433732	0.0546177	0.0259276	0.0150223	0.0344852	0.0267703	0.0272794	0.0460449	-0.00302435	0.017223	0.0148405	0.0412321	0.0343865	0.0134022	0.00269774	0.0453006	0.0235305	0.0409263	0.000313943	-0.0384335	0.00129771	0.0287704	0.0522435	0.0464621	0.0666338	0.0661092	0.0487863	0.0597421	0.0129402	0.0239421	0.0513187	0.0247188	0.0461905	0.0282653	0.0141745	0.0188238	0.0149552	0.0202541	0.0262209
-0.00866232	-0.010096	-0.0473821	-0.0106558	-0.0355041	-0.0425236	-0.0141911	-0.0131794	-0.0134427	-0.0256059	-0.0226646	-0.0265667	-0.0225632	-0.0126663	-0.00913976	-0.0119849	-0.0203597	-0.00246559	-0.0209319	-0.00158324	-0.0113995	-0.0335338	-0.013608	-0.0302603	-0.0441974	-0.0501497	0.0128884	-0.0442259	0.0128445	0.0096097	0.00651376	-0.0428022	-0.0192044	-0.0242577	-0.047585	-0.0279923	-0.0352266	-0.0412727	-0.0165177	-0.00244357	-0.0438318	-0.014354	-0.0308892	-0.0066518	-0.0178854	-0.0198618	-0.0127645	-0.0227186	-0.0236929
-0.00177002	-0.00670758	0.0220631	-0.0187155	-0.00359463	-0.0376174	-0.011306	-0.0222049	-0.0178192	-0.00340205	0.00283181	0.0044822	-0.0139926	-0.00832426	0.000450529	0.00228173	-0.0103108	0.00269	-0.0100819	-0.0086837	-0.00147942	0.00884963	0.00610138	-0.0215228	0.00115484	0.0221308	0.0305955	-0.0134879	0.0013554	-0.0281652	0.00105595	-0.00296738	-0.0283627	-0.0169927	-0.00463228	-0.00903388	-0.017643	-0.00763335	0.00811515	-0.027417	0.00643649	-0.0130575	-0.0134708	-0.0150619	-0.0115257	-0.0138923	-0.0199253	-0.01119	-0.00492456
0.0681191	0.0152545	0.0024897	0.0177591	0.0259135	0.0366744	0.0229294	0.0207074	0.0121528	0.00640407	0.013361	0.00702033	0.0150305	0.0172852	-0.000854492	0.00777023	0.0239646	0.0244529	0.0457181	0.033516	0.0251114	0.0111988	0.0271759	0.00900751	0.0582807	0.0135582	0.0236506	0.0278234	0.0164315	0.0271448	0.0173146	0.00934309	0.00677423	0.0310506	0.00549157	0.0160589	0.0378168	0.0253858	0.00470606	0.0148346	0.00424246	0.0202095	0.0218447	0.0116907	0.0104299	0.00898702	-0.000950865	0.0103342	0.0176994
0.0295219	0.00217029	0.0411428	0.00446274	-0.00266966	0.0234405	0.021912	0.00819377	0.0180866	0.0160729	0.0203246	0.0265534	0.0350876	0.0246462	0.0280554	0.0133561	0.0137031	0.00600979	0.0582423	0.0206738	0.0376385	0.0112961	0.0269914	0.0114941	0.0393516	0.012663	0.0703409	0.0845495	0.0704605	0.0599305	0.0152598	0.0406363	0.0053383	0.0245087	0.0196076	0.0593287	0.0213914	0.0352869	0.00642196	0.0253447	0.0130691	0.0365784	0.0119088	0.0173017	0.0106235	-0.000627975	0.0169592	0.00438963	0.031095
0.048805	0.0247791	-0.0079418	0.0312413	0.0109097	0.048868	0.0321975	0.0198025	0.0706439	0.0333183	0.0593638	0.0305644	0.0567785	0.0699419	0.0595839	0.0337081	0.0624427	0.048078	0.0967187	0.0574944	0.0741257	0.0398592	0.0494746	0.0441894	0.0254052	0.0381575	0.266238	0.203012	0.164502	0.121691	0.0280509	0.0515398	0.0149049	0.0588867	0.0774663	0.0707969	0.0675781	0.0582779	0.0416937	0.0243835	0.0688146	0.0501414	0.0313536	0.0549027	0.0420423	0.0322772	0.0496255	0.0272671	0.0689143
0.022747	0.0105212	0.0297935	0.0253899	0.00376871	0.0237195	0.016869	0.000235389	0.0259395	0.0396087	0.040564	0.0306916	0.0116614	0.00146364	0.0408394	0.0177794	0.0082705	0.0209538	-0.0132318	0.0432294	0.0111718	0.027616	0.00859143	0.031031	0.0407781	-0.00374865	0.104878	0.0436649	0.00954571	0.0251686	0.00580991	0.0199603	0.036823	0.0383774	0.0276828	0.0345531	0.0324534	0.0311539	-0.00323179	0.00809807	-0.00426811	0.0155496	0.00205811	0.0212904	-0.00172286	0.00828094	0.00134376	0.0125411	0.0452699
-0.027508	-0.0129327	0.000214366	0.0199406	-0.0159955	0.00412072	-0.000573659	-0.0181547	-0.0248022	-0.0203457	0.0100394	-0.0158336	-0.00315662	-0.0185289	-0.0226638	-0.0121903	-0.0185536	-0.0319148	-0.0240444	-0.0161043	-0.0319258	-0.0207305	-0.0315873	-0.0263251	-0.037703	0.00389755	-0.00846174	-0.0129606	0.0392112	-0.0337343	-0.0110124	-0.0145161	0.0126682	-0.0212042	-0.00358501	0.0243113	0.00243581	-0.0129977	-0.0193778	-0.0281083	-0.0205979	-0.00851921	-0.0134438	-0.0125119	-0.00621246	-0.00839223	-0.0119102	-0.0116923	-0.00384798
0.0757341	0.0280552	0.0341483	0.0142946	-0.00122739	0.0699475	0.0348098	0.0161861	0.0214269	0.0222109	0.0596689	0.0403847	0.0273208	0.0278573	0.0411999	0.0174628	0.0260395	0.0152237	0.046783	0.0188364	0.0256175	0.0316062	0.0271934	0.050457	0.00553049	0.0354127	0.105992	0.0418918	-0.0380623	-0.0164584	0.00430374	0.0410383	0.0209656	0.0373108	0.0516244	0.0457833	0.030641	0.0329509	0.023444	0.0168665	0.0182959	0.0289465	0.0264212	0.0169382	0.0175986	0.0209732	0.017854	0.0180927	0.0265643
0.00600356	0.0271659	0.0229375	0.00412421	0.0265634	0.0287209	0.0115655	0.0282772	0.028466	0.0411826	0.0332344	0.0308691	0.0125023	0.023347	0.032507	0.0376238	0.025617	0.0386531	0.0191107	0.0306809	0.0176777	0.0321325	0.0306361	0.0506601	0.0452379	0.0278901	0.00283923	0.0150176	-0.00520255	0.00347082	0.00992202	0.00136293	0.00097541	0.0283408	0.0417606	0.0358557	0.0191175	0.0374255	0.0129398	0.0135755	0.0330334	0.0324324	0.0421185	0.0330446	0.0164976	0.0163983	0.0227427	0.0113375	0.00901796
0.0253809	0.0254385	0.0145216	0.00690915	0.005895	0.0204775	0.0241689	0.0316024	0.0265913	0.0352135	0.0475318	0.0176151	0.00733193	0.0412328	0.0475364	0.0160891	0.0270676	0.0277637	0.0362431	0.0115049	0.0239783	0.0206153	0.0223144	0.0259839	0.0180357	0.0140854	0.0279207	0.0481063	0.0055199	0.0224469	0.00741548	0.0316697	0.00917892	0.0388095	0.0417139	0.0461641	0.0390625	0.0513459	0.0320678	0.0443344	0.0168405	0.0276466	0.0266684	0.0287691	0.00820728	0.0284991	0.0197116	0.018223	0.0265312
0.00879363	0.00421995	0.0105687	0.0225238	0.0132549	0.00890608	0.0173916	0.0146544	0.020827	0.0161446	0.03662	0.0280979	0.0180354	0.00649767	0.0374584	0.0295234	0.011703	0.0192833	0.00232833	0.0104795	-0.00299658	0.0191958	0.00549491	0.0326952	-0.0102803	0.0349392	-0.0323725	0.0122663	-0.0184268	-0.0445819	0.00146241	0.0129157	-0.00388716	0.0239878	0.016186	0.0284635	0.0286325	0.0151816	0.00293663	0.0266711	0.0233691	0.00313084	0.0180532	0.0234405	0.00494777	0.0185001	0.021573	0.0100887	0.00287466
0.0156551	0.0227422	0.0339754	0.0723468	0.0308161	0.0146416	0.0244534	0.0218227	0.0250933	0.0316928	-0.00599638	0.0202293	0.012891	0.0248049	0.0247244	0.0204897	0.0261222	0.0424073	0.0275485	-0.0255154	0.0106494	-0.00981911	0.0417347	0.0197311	0.0144821	0.000195227	-0.0932054	-0.0527442	-0.00565053	-0.0148389	0.0224967	0.00160585	0.0353531	0.0105788	-0.00212041	0.00739444	0.00752387	0.00756953	0.0455482	0.0412832	0.0408699	0.0272575	0.0359686	0.0270558	0.0301338	0.0344237	0.0341198	0.0207473	0.00856254
-0.0111882	0.00895566	0.0145998	0.015434	0.00182759	0.014076	0.0559763	0.0342266	0.00457047	0.0111163	0.00959058	0.0171262	0.00654064	0.00783038	0.00985895	0.0331977	0.0192076	0.0206359	0.00825945	0.0180217	-0.00320018	0.00155802	0.00820455	0.00593917	0.0178383	-0.00769611	-0.0235326	0.00152744	-0.02403	0.00132488	-0.00409851	0.00310574	0.0100517	-0.000175605	-0.0109996	0.0203154	-0.000313594	0.0139171	0.0138348	0.00916379	0.00244395	0.0157691	0.0196112	0.017171	0.0250818	0.0128082	0.0277352	0.0183931	0.0182552
-0.0271115	-0.00927079	-0.010144	-0.0183846	-0.00265702	-0.0215367	0.0137701	0.0004795	-0.00748968	-0.00450829	0.0258169	0.00277071	0.00596884	-0.00867371	-0.00720273	0.00916829	-0.00310446	-0.0128767	-0.0122844	-0.0194806	-0.0131549	-0.0170878	-0.0143476	-0.0164298	-0.0392537	0.0167686	-0.0603487	-0.0371777	-0.0276972	-0.0308416	-0.0048951	-0.023822	-0.0160105	-0.0156163	-0.0191116	-0.0225312	-0.0121826	-0.0237984	-0.00631629	0.00276259	0.00700095	-0.000321381	0.0128533	-0.0214245	0.000392815	-0.00020771	0.00529161	-0.000605806	-0.00540684
0.0334303	0.0291924	0.0405077	0.0945186	0.0336385	0.00989848	0.0200808	0.0315845	0.0332505	0.0237157	0.0460938	0.0460768	0.00317004	0.0154563	0.0278362	0.0387576	0.0294195	0.027493	0.0154746	0.010769	0.0169805	0.0177916	0.0229754	0.0512483	0.0552819	0.0319242	-0.00746697	0.00258313	-0.000813032	-0.00639729	0.00239864	0.0419884	0.0202177	0.0307578	0.0234766	0.0447489	0.0377342	0.0329143	0.0207501	0.0346588	0.00980121	0.0289727	0.0450669	0.0295032	0.0188272	0.014066	0.0364045	0.0170054	0.0231896
-0.0167628	0.00628746	0.00483538	0.0077733	-0.0109712	-0.00131957	-0.00159897	-0.000312554	0.00396783	0.0145651	-0.000744911	-0.00601251	-0.0127238	-0.00481742	-0.00560622	-0.00223684	-0.00104967	-0.00644209	0.000230618	-0.0144911	0.0146442	0.000973923	-0.0104153	0.000458462	-0.0439037	-0.00468335	0.0353331	0.0346189	0.0174451	0.0540271	-0.00130575	0.00856048	-0.0121314	0.000727782	-0.00744235	0.00612241	0.00126572	0.000702933	0.0102496	-0.0132221	-0.0068876	0.00576571	0.00479041	-0.0102871	0.00630165	-0.0029016	0.00346395	0.00630476	0.00496624
-0.0213034	-0.00798849	0.0212511	-0.000307457	0.00529872	0.0112116	0.0482252	-0.000723067	0.00125123	0.00530591	0.00404962	-0.0367263	-0.00803702	-0.00977913	-0.0158412	0.00616089	-0.00416878	-0.00386796	-0.00371415	0.00588535	-0.00967594	-0.0138744	-0.00879044	0.00410471	0.00211952	-0.0289813	0.0921762	0.00883042	-0.0268223	0.000193539	0.00389826	-0.0205123	0.00135205	-0.00605078	-0.0275053	-0.0259479	-0.013498	-0.011445	-0.00969997	-0.00580879	-0.0182694	-0.00203702	0.011309	0.00179443	0.0160671	-0.00550312	-0.00828274	0.00850768	-0.00117522
0.0464822	0.024829	0.0233393	0.0821678	0.0388253	0.0409091	0.0105032	0.0355899	0.0320989	0.0413279	0.0498597	0.0405297	0.0391328	0.0339495	0.02133	0.0311527	0.0230886	0.0348484	0.0373212	0.00667732	0.0227865	0.0254984	0.0511281	0.0540764	0.0255522	0.0571516	0.0590789	0.0240437	0.108931	0.0366994	0.0148836	0.0230693	0.0325868	0.0390835	0.0414481	0.0278981	0.0550182	0.0320855	0.0245303	0.0337653	0.0389746	0.0377139	0.0537075	0.0351651	0.0705909	0.0185226	0.0284725	0.044775	0.0422794
0.0270525	0.0211972	0.0289442	0.0514248	0.0108406	0.0519902	0.000418625	0.0128146	0.0186952	0.0263173	0.0537684	0.0274577	0.0391434	0.0197697	0.0346102	0.0239426	0.0269749	0.0294943	0.00500591	0.0371306	0.0110185	0.0116212	0.0452783	0.0252031	0.0615161	0.0265645	-0.00630354	0.0225154	-0.0151793	0.0153206	0.0120479	0.0181926	0.0244505	0.0246902	0.0174329	0.058803	0.024766	0.0207143	0.0622542	0.0372583	0.00875463	0.018613	0.0146194	0.0369985	0.0148541	0.028865	0.0171689	0.0206495	0.0222539
0.00415401	0.018469	-0.0199308	0.0386704	0.00781225	0.0040729	-0.000801252	0.0218843	0.013832	0.0239409	0.0176085	0.0127861	0.0230374	0.0321963	0.0351516	0.0155973	0.021758	0.0545275	0.0136191	0.0189112	0.0301574	0.0112822	0.0351298	-0.0214919	0.031874	0.0153606	-0.0279259	0.0172558	-0.00509806	0.0329837	0.0123458	0.020856	0.0241075	0.0273538	0.021194	0.00378653	0.0245	0.00724212	0.00566565	0.00141187	0.0220951	0.0227255	0.023513	0.0371322	0.0228853	0.0255572	0.00986699	0.0241018	0.0176024
0.0390193	0.0158209	0.0113144	0.0395947	0.0188777	0.0314738	0.0228182	0.0233308	0.0337578	0.0181014	0.0170171	0.0430611	0.0249242	0.0255749	0.0402208	0.0239469	0.0250406	0.0591375	0.0416953	0.0278938	0.0413973	0.024174	0.0380847	0.0227131	0.0267883	0.0578358	0.0464846	0.037606	0.0247445	0.0270255	0.0137556	0.0304561	0.00839369	0.026688	0.0394259	0.0460414	0.0462891	0.0468491	0.0145089	0.0123619	0.0475537	0.01746	0.022071	0.027327	0.0181785	0.00575681	0.0436865	0.0169259	0.0295274
0.00976272	0.0186686	0.0108821	0.00508658	-0.0040982	0.0322326	0.0425895	0.0256444	0.0157633	0.00697185	0.0273525	0.025648	-0.00873444	0.0133228	0.0397662	0.0310928	0.0227325	0.0438791	0.0258815	0.0355763	0.0182836	0.0233126	0.0245719	0.00832488	0.0267293	0.0120998	0.0804052	0.0933971	0.134982	0.0271467	0.013261	0.0183208	0.0177934	0.021849	0.0266486	0.0421451	0.0254798	0.0449016	0.0129331	0.0409915	0.00616379	0.0261349	0.0235625	0.0297277	0.0110156	0.00559484	0.0116225	0.014566	0.0308007
-0.0186151	-0.00227544	0.0128481	-0.0126141	-0.000603987	-0.00450514	0.0290708	0.00651444	-0.0002308	0.00134272	0.00807366	-0.0143211	0.0292074	0.000800343	-0.0148582	-0.00403513	-0.00279179	0.00164254	0.00165998	-0.0184085	0.00634671	0.00287161	-0.0120273	0.00379262	-0.000573833	-0.00885091	-0.0334549	0.0131398	-0.0137971	0.0392633	0.00719864	0.0118241	-0.0130002	0.00348507	-0.00538727	0.0123146	0.00138319	0.0113947	0.00541904	0.0086799	0.0130592	0.00799048	0.00361615	0.0145051	-0.0094012	0.0105483	-0.0114251	0.00127083	0.0100673
0.0169982	0.0145345	0.0072433	0.00953147	-0.0151189	0.0284591	0.0257433	0.0279763	0.0238079	0.0294696	0.0221713	0.0287869	0.0471808	0.0392762	0.0309696	0.0262225	0.0417144	0.0348171	0.040551	0.0302894	0.0384426	0.0470173	0.0324537	0.0526783	0.044227	0.0401883	0.0517454	0.0473386	0.0485888	0.067081	0.00820994	0.0388367	0.0196883	0.0440273	0.0624349	0.03353	0.051909	0.0355102	0.0302382	0.0529173	0.0289569	0.0540599	0.0293012	0.0129687	0.0214596	0.00989779	0.0506311	0.0203377	0.0437665
0.0409374	0.0124231	0.0344982	-0.00341752	-0.00503293	0.0287843	0.0283786	0.0188626	0.0107026	0.0354989	0.00087186	0.035468	0.0277975	-0.00325829	0.0179559	0.0262591	0.0140834	0.00752474	0.00474572	0.0321148	0.0191567	0.0308914	0.0160215	0.0274415	-0.0239966	0.021155	-0.0470114	-0.0128921	0.0126062	-0.00326261	0.00158024	-0.00444413	0.00951848	0.00849766	0.0173632	-0.0061967	0.0346331	0.0210822	0.01302	0.00738916	0.0103475	0.0214131	0.0132814	0.0354736	-0.00282899	0.0029657	0.0247137	0.0044731	0.0292368
0.0147427	0.0118989	0.00880636	-0.026592	-0.00539589	-0.0175953	0.0160019	0.0117229	0.0147891	0.0276532	0.0271656	0.00740124	0.0285665	-0.00714467	0.0219316	0.0365611	0.0145077	0.00675859	0.00723741	0.00158391	0.00309451	0.0152085	0.0104113	0.0184989	0.00571974	0.00152328	0.037394	-0.00910375	0.0937417	-0.00947675	-0.00333489	-0.0077272	0.0118314	0.0106365	0.0126632	0.0352719	0.0198601	0.0187108	0.00644963	-0.00552503	0.0250198	0.00828741	0.0243314	0.0269282	-0.00832301	0.00348497	0.0168259	0.00446714	0.0136149
0.0296728	0.0184054	0.0156758	0.0224571	0.0144801	0.0273224	0.0194895	0.022684	0.0292104	0.028142	0.0261091	0.0259192	0.018323	0.0308977	0.0326092	0.0569975	0.0235343	0.0115392	0.020223	0.0487653	0.0183175	0.0265472	0.0209525	0.0182762	-0.000854353	0.0674515	-0.0254305	-0.0207297	0.0449717	0.0186239	0.00380342	0.038761	0.049018	0.0229589	-0.000435171	0.00600489	0.0227454	0.0236101	0.00720598	0.0220229	0.0144537	0.0460365	0.0362563	0.0315712	0.00660182	0.00971366	0.0147902	0.0112345	0.0238063
-0.0170772	0.000799091	-0.0227643	0.0140812	-0.0142094	-0.0051816	-0.00360878	-0.00138243	0.0066528	0.000346814	-0.00871542	-0.00902387	0.00162807	0.0132436	-0.00683227	0.00531291	0.00393008	0.000739959	-0.00744199	-0.00233517	0.00878327	0.00962539	0.0192522	-0.00199118	0.0264236	-0.00215126	0.00449334	-0.0164287	0.0285954	0.0382134	-0.00768615	0.0104504	0.0139211	0.0143408	0.0108311	0.00149909	-7.1465e-05	0.00502418	0.0082552	0.033257	0.027076	0.00406745	0.00474687	-0.0067985	-0.00739509	-0.00472302	-0.00033374	0.00175473	0.00880251
-0.0373687	-0.00265534	-0.00304988	-0.00952208	-0.00340221	-0.0135138	0.0154855	-0.0185526	-0.0105988	-0.0214195	-0.00949942	-0.0171954	-0.0132317	-0.0158767	-0.00696707	-0.0171303	-0.016124	-0.0254193	-0.0116513	-0.0144966	0.00346654	-0.00621534	-0.0210711	-0.0166846	-0.00218185	-0.0171016	-0.00832176	-0.0116016	0.0122953	0.0107762	0.00196789	-0.016839	0.00478059	-0.0126984	-0.0277448	-0.0155366	-0.0153683	-0.0114861	-0.0119751	-0.00538005	-0.00717813	-0.00303854	-0.0184026	-0.0023382	-0.00520535	-0.00796812	-0.0101204	-0.00835361	-0.00811588
0.0204022	0.0167647	-0.0210827	0.00787934	0.0188749	0.00848075	-0.0305621	0.00478218	-0.00501782	-0.00877646	0.00798457	-0.00700399	0.000281551	-0.00222594	0.00968124	0.000732341	-0.00693105	-0.013577	-0.00319408	0.0274245	0.00555246	-0.00290453	-0.0128306	-0.00272993	0.0133839	-0.031676	0.0224956	0.0354018	0.0381133	0.0302795	0.00498548	-0.0157183	-0.00595798	-0.00740816	-0.00921082	-0.0166084	-0.00700698	0.00305521	-0.00214565	0.0132774	-0.00144756	0.00350691	0.00241811	0.00332786	0.00396817	0.000468157	-0.000181447	0.00157864	0.0129964
-0.024226	-0.00113632	-0.00677269	0.0203574	0.00724944	-0.0185438	-0.00514172	-0.0147548	-0.0110199	-0.00441606	-0.0398942	-0.0240558	-0.0152116	-0.00984719	-0.0149059	-0.0145189	-0.00954443	-0.0276488	-0.0157689	-0.00861801	-0.0126315	-0.0207728	-0.00795648	-0.00310415	-0.0142087	-0.0268421	-0.014755	0.00611887	-0.0131334	-0.00802974	0.00550188	-0.0152129	0.00941125	-0.0172003	-0.0298695	-0.0221577	-0.0209264	-0.0139202	-0.000227285	-0.0177603	-0.0131212	-0.0137448	-0.0116287	-0.00547432	-0.00293024	-0.000922438	-0.00135468	-0.00410256	-0.00546744
0.0147448	0.0113814	0.0484355	0.0263517	0.0266617	0.0330882	0.00660027	0.023278	0.0226141	0.0391552	0.0110882	0.0220513	0.0182002	0.0463225	0.0174074	0.0440189	0.0277644	0.0398526	0.0363193	0.0235516	0.0296712	0.0221288	0.0421207	0.0395331	0.0200265	0.0599659	0.00900125	-0.00216411	0.00323048	0.018609	0.0181986	0.0178567	0.014164	0.0213029	0.0367255	0.0198662	0.048464	0.0253343	0.0376074	0.0405875	0.0411887	0.0214338	0.0370913	0.0370059	0.01777	0.0166708	0.00689631	0.0246246	0.0202358
-0.0394233	-0.0280982	-0.0267871	-0.0265181	-0.0320442	-0.0448408	-0.0357218	-0.0331861	-0.0444379	-0.0441281	-0.0751828	-0.0624139	-0.0610192	-0.0424016	-0.0599639	-0.0458663	-0.0506796	-0.0487815	-0.0379324	-0.0438273	-0.0441404	-0.0572914	-0.0630646	-0.0581916	-0.0380056	-0.0616004	-0.0283996	-0.0468798	-0.04675	-0.0432837	-0.0132402	-0.0527475	-0.0558304	-0.0608544	-0.0712889	-0.0730404	-0.0693079	-0.0633767	-0.0288077	-0.0426229	-0.0702741	-0.0436529	-0.0458882	-0.0579552	-0.0308388	-0.0329188	-0.0450748	-0.0270287	-0.0460722
-0.0236061	-0.0199745	-0.032353	-0.00613633	0.0108662	-0.0362868	-0.0115153	-0.0310452	-0.0341568	-0.0372633	-0.029438	-0.0288447	-0.0275079	-0.0165572	-0.0309939	-0.0314157	-0.0440813	-0.0462552	-0.0233328	-0.027697	-0.0181936	-0.0271413	-0.0285627	-0.0326363	-0.00995391	-0.0307838	-0.0461967	-0.0254798	-0.0219294	-0.0229434	0.000570065	-0.0378799	-0.0159201	-0.0286112	-0.0323864	-0.0309646	-0.0368262	-0.0348364	-0.0155804	-0.0363858	-0.0272644	-0.0281369	-0.0274075	-0.0304056	-0.0223532	-0.0102907	-0.0257253	-0.0181053	-0.0315637
9.9497e-05	0.0102266	0.0097273	-0.00052585	-0.003454	0.00334526	-0.0121634	0.00448981	0.0258316	0.0228929	0.0118606	0.00636543	0.0270193	0.0295158	0.00560913	0.0299605	0.0186873	0.0270041	0.0143484	0.0169642	0.00991885	-0.00345025	0.0172286	0.023505	0.0427493	0.014807	0.0164583	-0.00574552	0.0305945	0.0219276	0.0117517	0.0168752	0.0286634	0.0188859	0.0118587	0.00748316	0.0135897	0.0122989	0.015143	0.0169947	0.0121993	0.0174456	0.0156394	0.0140759	0.0265222	0.00831373	0.0256144	0.0184124	0.00783368
-0.00142572	-0.00682592	0.0065112	0.000982511	-0.0055988	0.016383	-0.0180277	-0.0140476	-0.0104688	-0.00941149	-0.0140498	0.000284779	-0.00949813	9.61708e-05	-0.0125761	0.00196222	-0.00381449	-0.0136074	0.00795285	-0.0201774	-0.00103879	-0.00991686	-0.00652746	-0.0248049	-0.00910391	-0.0251134	0.0146384	0.0176612	-0.0404489	0.0165338	0.0112351	-0.014067	-0.0159939	-0.0141629	-0.02198	-0.0135044	-0.00237601	-0.0109105	-0.0106707	-0.0144457	-0.0141211	-0.00635573	-0.0142856	-0.018673	0.00490035	0.000160443	-0.0089114	-0.00131733	-0.00442281
-0.0167409	-0.00202022	-0.00503499	0.018652	0.00655985	0.00510992	-0.00752311	-0.00919316	-0.019081	-0.00433904	-0.0216285	-0.0207556	-0.01611	-0.00419457	0.00598422	-0.00691027	-0.0130568	-0.0258427	0.00302998	-0.0200471	-0.00978761	-0.0195822	-0.0148545	-0.0182415	-0.0351985	-0.0265106	-0.0281091	-0.0272668	-0.0177115	-0.0122721	-0.00050255	-0.0105679	-0.00294307	-0.0196492	-0.0141573	-0.0179975	-0.0250255	-0.0081638	-0.00211589	-0.0132659	-0.00587427	-0.0180859	-0.0078209	-0.00920981	-0.00241422	-0.00887822	-0.0351303	-0.00180991	-0.0107837
0.00875923	0.0304012	0.0170664	0.0235681	0.0442563	0.0187951	0.0150139	0.0211362	0.0244001	0.0195526	0.0309513	0.0234069	0.0202915	0.0196145	0.0178116	0.0194364	0.0258346	0.0418311	0.0286971	0.00717113	0.0240121	0.0250922	0.0645947	0.0207919	0.0448325	0.0754928	-0.0105319	0.00026322	0.0089536	0.0150043	0.00801885	0.0108341	0.0379134	0.0307486	0.050008	0.0414417	0.0370707	0.0335173	0.024313	0.0413375	0.0299118	0.0212528	0.032361	0.0265288	0.0212609	0.0192402	0.0270825	0.019031	0.0197438
-0.0178569	-0.00211233	0.0107949	-0.00800852	-0.0154427	-0.0115904	-0.0175294	0.00943623	-0.000719131	-0.00354478	-0.0207142	-0.0213324	-0.0187534	-0.00286249	0.0144201	0.0109362	-0.00103214	-0.0119033	-0.00392695	0.000563844	-0.00161768	-0.0027034	-0.00690225	-0.00872094	0.0466373	-0.0322408	-0.0128573	-0.0248673	-0.0193711	-0.0226781	0.00881263	-0.0170753	-0.00957678	-0.00306266	-0.0222343	-0.0340359	-0.00942538	-0.0145635	-0.00958831	0.00869274	-0.01418	-0.0117095	-0.00653217	-0.00226949	0.00570189	0.00359653	0.0062638	0.000987875	-0.0165397
0.000877724	0.0148605	0.0337837	0.0263308	0.0128323	-0.00532915	0.00712331	0.0175919	0.00829081	0.00771336	0.000295304	-0.0105814	0.0211364	0.00173274	-0.00808316	0.00338537	0.00852154	0.00020776	0.00868196	0.0122967	0.00810445	-0.00576665	0.00375968	0.0024425	0.0317481	0.00485189	-0.030073	0.00685216	0.0126748	-0.00340732	0.0137568	0.0119183	0.0150448	0.00325831	0.0123701	-0.00587115	0.000353543	0.00376568	0.011785	0.0055348	0.0136283	0.00901328	0.014254	-0.00102752	0.0155698	0.161307	-0.00995941	0.0153762	-0.00986637
-0.0314262	0.000759302	0.0233168	0.00746483	0.000803085	-0.0240794	-0.0160244	0.000853274	-0.010573	-0.0150295	-0.0104149	-0.0189273	-0.02071	-0.00359265	-0.00958089	0.0165595	-0.0126031	-0.00729169	-0.0039611	-0.0168584	-0.00223122	-0.00541844	-0.00514669	-0.00964033	-0.00582795	-9.75326e-05	-0.0294315	-0.0222445	0.0305484	-0.0134958	0.00650731	-0.0128907	-0.0197983	-0.0143677	-0.0212344	-0.0117672	-0.0183344	-0.0147959	0.000539575	-0.00710716	-0.022204	-0.00366982	-0.000642465	-0.00729973	0.00347192	-0.00839711	0.00193336	-0.00202332	-0.00534946
-0.002039	0.0113244	0.0223176	-0.00561349	0.00343313	-0.0119155	-0.0157853	-0.00910635	0.00188583	-0.00602686	-0.0247855	-0.0221317	-0.00319543	-0.00839039	-0.0112616	-0.00481405	-0.0125878	-0.00282937	-0.0210811	0.00832439	-0.0127644	-0.0178975	-0.0212577	-0.0471282	0.00640875	0.0152263	-0.0869314	-0.0552994	-0.0324413	-0.0224489	0.0208403	-0.0174723	-0.00317087	-0.0189306	-0.0287467	-0.0234476	-0.0198826	-0.0183843	-0.0156339	0.00820308	0.0116548	-0.0097819	-0.00411288	-0.0104089	0.00529451	-0.00120745	-0.00220611	-0.00310204	-0.0115879
-0.014927	0.0141111	0.00155819	-0.0109563	0.0144214	-0.0154822	0.0122711	-0.00625562	0.00113332	0.00780042	-0.00534588	-0.0189481	-0.00841884	0.00960694	-0.0127469	0.015692	-0.00484424	-0.00359232	0.00399297	-0.0146853	-0.00473588	-0.00576321	0.00792968	0.0074642	0.0240376	-0.00444749	0.0140519	0.0123035	-0.0394338	-0.00294645	-0.00742784	-0.0171588	-0.000144811	-0.011851	-0.0206342	-0.0273524	-0.0114833	-0.00901356	0.012283	0.000182109	-0.00446935	0.000433912	0.00653126	-0.00333791	0.00013507	0.00174452	0.00257354	0.00277309	-0.00126784
0.0192121	-0.0229603	-0.0233893	-0.0201955	-0.00836668	-0.0268528	-0.043609	-0.0249412	-0.0256696	-0.0269541	-0.070672	-0.0573487	-0.0379291	-0.0220325	-0.0230276	-0.021613	-0.0266872	-0.0386871	-0.025603	-0.0237619	-0.0236228	-0.0370259	-0.0148556	-0.026675	-0.0435555	-0.0455608	-0.0239933	-0.0527945	-0.0433671	-0.017332	-0.00170461	-0.0347788	-0.0369326	-0.0387253	-0.0705011	-0.086029	-0.0546516	-0.0473868	-0.0222872	-0.0186114	-0.0210462	-0.0240181	-0.0229597	-0.0403078	-0.0109795	-0.0167229	-0.0129427	-0.0112874	-0.0316755
-0.00937463	-0.00252214	-0.00702631	-0.0164751	-0.00321458	-0.00408205	-0.0162189	-0.00748603	-0.0202773	-0.0212391	-0.0209183	-0.0200108	-0.019912	-0.011409	-0.0104665	-0.0176828	-0.0120824	-0.0152092	-0.00545081	-0.0110811	-0.0142539	-0.019688	-0.00840094	-0.0139507	0.00149687	-0.0117715	-0.0443773	-0.00410288	0.0289197	-0.00977211	0.00750854	-0.00346472	-0.0223169	-0.0144779	-0.0146524	-0.00505771	-0.0171251	-0.0287299	0.00860821	-0.00770967	0.000684254	-0.00471592	-0.0111114	-0.0176729	-0.0136393	-0.00400397	-0.000303581	-0.00150614	-0.0150381
-0.0208638	-0.0141482	0.012976	-0.0249268	-0.00223991	-0.0115165	-0.0123	-0.0122678	-0.00532644	-0.0297747	-0.0250761	-0.0307543	-0.0259554	-0.0148229	-0.0280812	-0.0103729	-0.00391395	-0.002644	-0.0281901	-0.00568788	-0.0154244	-0.0138795	-0.0200379	0.00400764	0.0033328	-0.0191739	-0.0281737	-0.01038	-0.0479168	-0.0228155	0.00429784	-0.00413571	-0.00795952	-0.0194894	-0.00723107	-0.00898714	-0.013313	-0.00873771	-0.0223374	-0.0107056	-0.00799903	-0.0143463	-0.0146943	-0.0190988	-0.00780909	0.00044497	-0.030574	-0.00310543	-0.0147485
0.0103643	-0.00163312	0.0124841	-0.0114679	-0.0207471	-0.000302885	0.0096234	-0.0128655	-0.00373743	-0.0156262	-0.0331681	-0.0264212	0.00344934	0.00342902	0.00418084	7.28483e-05	-0.00829582	-0.00970666	-0.00571308	-0.0165502	-0.00362982	-0.0123223	-0.00555477	0.0114541	0.0127887	-0.0228022	0.0170751	-0.010303	-0.00992332	-0.0249559	-0.0103681	-0.00647802	0.000462016	-0.0183213	-0.00707084	-0.0118144	-0.0127061	-0.0208518	0.00526735	0.00259237	-0.00182368	-0.0199476	-0.000419251	-0.017153	-0.00828819	-0.0126427	-0.0128669	-0.00897242	-0.0166151
0.0282718	0.0168988	0.0185864	0.0329124	0.0202116	0.0203495	-0.000221905	0.0353792	0.026969	0.0475347	0.0345283	0.033023	0.0387458	0.0240097	0.0258219	0.0313389	0.0367699	0.0240188	0.0189228	0.000345414	0.0238026	0.0271411	0.0272421	0.016068	0.0179641	0.0486531	-0.00135239	0.00692535	0.00424049	0.0012809	0.00660416	0.0230802	0.0395551	0.0254058	0.0434574	0.0370273	0.0420006	0.03154	0.0306092	0.031658	0.0167568	0.034352	0.0220499	0.0454349	0.0222585	0.0152754	0.0360249	0.0154892	0.0100987
0.0228877	0.00460332	0.0546729	0.0175465	-0.0013513	0.00987927	0.0169304	0.0255953	0.0191422	0.00832399	-0.0143779	0.00665847	-0.00662472	0.00882365	0.00299463	0.0171058	0.019845	0.0145522	0.0343408	0.0142578	0.003099	0.00919711	0.0282095	0.0270922	0.0141767	0.0263897	-0.00670301	0.0186958	0.00899248	0.00496085	0.00701167	0.0146556	0.000590942	0.0363469	0.0198741	0.0238136	0.0254457	0.0233765	0.0230933	0.0209089	0.0197206	0.00952205	0.0179186	0.0163752	0.0184206	0.0129553	-0.00485212	0.0138636	0.00782095
0.00125485	0.00940951	0.00837246	-0.00158084	0.000642296	0.0206449	0.0115856	0.00157522	0.00880805	0.0217704	0.015333	-0.00649457	0.00112437	0.00930667	0.00669454	0.0112032	0.00507374	0.00675927	0.0357114	0.00482542	0.0164912	0.000936953	0.000496578	0.0262163	-0.0120981	0.00711701	0.0676951	0.041631	0.0230377	-0.00599756	-0.00549737	0.0139268	0.00359889	0.00981544	0.000682973	0.00585224	0.00513194	0.00768709	0.0193157	-0.00101836	0.015257	-0.00161667	0.00791453	0.00397955	0.00721451	0.00911025	-0.0067053	0.00330186	0.00387536
0.00641243	0.000795038	0.0142244	-0.00619881	0.0184522	0.0156553	-0.0108627	0.0017937	-0.0119513	-0.00921562	-0.0345447	-0.0361006	-0.0375598	-0.0117628	-0.0132809	-0.00232745	-0.00519281	-0.0155312	0.00840674	-0.00629214	-0.000112719	-0.00759711	-0.00838731	-0.0148187	0.00365644	0.001313	-0.00156831	-0.02371	-0.0392515	-0.0290754	-0.0072901	-0.00998619	-0.00663741	-0.0150207	-0.0309334	-0.0376464	-0.026624	-0.0144331	-0.0115552	-0.00010051	0.00485179	-0.00968303	-0.0118511	-0.0227225	-0.00459937	-0.00251651	-0.0185793	-0.00479395	-0.0167869
0.00525222	-0.00621208	0.00728063	-0.00483192	-0.00195835	0.00157695	-0.0230386	-0.0172388	-0.0118806	-0.0199718	-0.0352565	-0.0367606	-0.0309776	-0.0105844	-0.00472122	-0.0105807	-0.0134388	-0.0122091	-0.00381629	-0.0126527	-0.0129502	-0.00931063	-0.0127833	-0.0174988	0.0315493	-0.0245963	-0.034776	-0.0390787	0.00992982	-0.0196664	-0.0107632	-0.0194725	-0.0197496	-0.0197719	-0.018022	-0.0170082	-0.0247568	-0.0274158	-0.00420108	-0.00960726	-0.0300802	-0.0244702	-0.0270163	-0.0295763	-0.00390465	-0.0155258	0.000782721	-0.00399661	-0.0232952
0.00565245	-0.00619763	-0.00662582	-0.00598957	0.00877784	0.00368628	0.0128298	-0.0111583	0.0100328	-0.010467	-0.00844418	0.00252773	0.00996521	0.0150391	0.00708684	0.000881398	-0.00232359	0.00275795	0.00579506	-0.00502406	-0.00272941	-0.00877484	0.0066117	0.00060982	-0.038316	0.00120191	0.00102438	-0.0130529	-0.0131508	-0.00338194	-0.00710733	0.000293333	0.00876208	-0.00769948	0.00225363	-0.0128428	0.00487872	-0.00441796	0.00639782	-0.00688356	-0.00650451	0.0034951	-0.00550609	-0.00181223	0.00661564	-0.00739243	-0.00270481	0.00591117	0.00257739
-0.0241087	0.00488039	0.0022731	-0.000517315	0.0206227	0.0163869	0.00922234	0.00618679	0.00388626	-0.00589623	0.0168194	0.0271706	0.00666098	-0.000339821	0.0119634	0.0180892	0.0150463	0.00773758	0.00891018	0.00495386	0.00228802	0.00878779	0.0179577	0.0147024	0.00441242	0.0177738	0.0329022	0.0139707	0.0159923	0.0271805	0.00499374	0.0140584	0.0207836	0.012832	0.00934976	0.0137323	0.0134355	-0.00763707	0.0110276	0.00757523	0.0102324	0.0203668	0.00446086	-0.000529523	0.0172094	0.008012	0.00829003	0.0104404	0.00825742
0.0382935	0.0292987	0.03371	0.00679645	0.0436897	0.0478584	0.0612909	0.0249006	0.0326192	0.0384118	0.076855	0.0552585	0.0561348	0.0457942	0.035665	0.0347584	0.0399387	0.0561576	0.0358251	0.0322742	0.0500239	0.03787	0.0363847	0.0504933	0.0468606	0.0561957	-0.0414686	0.00630066	0.0237894	0.0372515	0.0239716	0.0496958	0.0293002	0.0524167	0.0536684	0.0414314	0.0491963	0.0588709	0.0238044	0.0554967	0.0550642	0.0339843	0.0235681	0.0360221	0.0264363	0.0189018	0.0499898	0.0217623	0.0255155
0.00543831	0.0102328	-0.010282	-0.000446075	0.000958932	0.000880983	0.00969109	0.00409421	0.0042958	-0.00280795	-0.0105142	-0.00681001	-0.00150837	0.0020977	0.00737727	-0.00729515	0.0034951	0.000663961	-0.00530158	0.00327954	0.0082195	0.00364259	0.00127576	0.00507277	-0.0111901	-0.00433546	5.84017e-05	0.00858866	-0.00283336	0.0089923	-0.0053195	0.000270763	0.0006458	-0.0064908	0.000483781	-0.0123619	-0.00212244	-0.00201279	0.00599072	-0.00472293	0.00861611	0.00478064	-0.0132413	-0.0135567	0.00611058	0.00439669	-0.00544082	0.00269995	0.00770321
-0.0197387	0.00555966	0.00174571	-0.00753534	-0.00748536	-0.00501522	-0.0124568	-0.0152205	-0.0166388	-0.0184188	-0.037473	-0.0312612	-0.0123113	-0.0219843	-0.00704891	-0.0210452	-0.00871837	-0.0129129	-0.0112024	0.00698727	-0.00225507	-0.0270629	-0.0270109	-0.0294338	-0.00291291	-0.0359134	-0.00423946	0.0222507	-0.0402333	-0.00443785	-0.00768096	-0.0192981	-0.0084961	-0.0121874	-0.0248839	-0.0312864	-0.0219764	-0.0160852	-0.00313439	-0.00702028	-0.00577931	-0.0199054	-0.0156456	-0.0128067	-0.00598702	-0.00472719	-0.00183388	-0.00440602	-0.00941162
-0.00732446	0.00148501	-0.0180863	-0.0203557	-0.00343341	-0.0198297	-0.00978306	-0.0134602	-0.0216374	-0.02017	-0.0293268	-0.0460759	-0.0432609	-0.0171027	-0.00437303	-0.014164	-0.0213433	-0.0200628	-0.0223075	-0.0215366	-0.0289038	-0.0273451	-0.0393006	-0.0203498	0.0208323	-0.0349979	0.011178	-0.00139232	-0.0122058	0.0147638	0.0117357	-0.0178902	-0.0225594	-0.0358502	-0.0399324	-0.0534097	-0.0425763	-0.0390419	-0.0276112	-0.0190828	-0.0325341	-0.0177972	-0.0261457	-0.0321159	0.00338955	-0.0163211	-0.0125593	-0.00996786	-0.0217679
-0.0270167	-0.0198868	-0.0131611	-0.0313708	-0.0438319	-0.0375354	-0.0282503	-0.0368968	-0.0446628	-0.0425386	-0.0338029	-0.0393837	-0.032247	-0.0483437	-0.0399677	-0.0350391	-0.0368321	-0.0528656	-0.0325872	-0.0177155	-0.0408083	-0.025983	-0.028876	-0.0558867	-0.00623535	-0.0489388	0.0533463	0.0473672	-0.0195307	-0.0232721	0.00057579	-0.05234	-0.0435448	-0.0455265	-0.061626	-0.0571658	-0.0523444	-0.0413101	-0.0342868	-0.0357457	-0.0457396	-0.0353449	-0.0238594	-0.0406628	-0.0145399	-0.0185242	-0.0322901	-0.0169149	-0.0351545
-0.0176346	-0.0191926	-0.0174055	-0.0259821	-0.0266857	-0.0373798	-0.0340749	-0.021287	-0.0399163	-0.0270636	-0.0317419	-0.0506084	-0.0269284	-0.0371218	-0.0339991	-0.0479844	-0.0407452	-0.0360739	-0.0361044	-0.0281688	-0.0332583	-0.0469421	-0.0469807	-0.0322584	-0.0662395	-0.0360519	-0.0096124	-0.0273354	-0.0552714	-0.0264151	-0.0293859	-0.0379774	-0.0120462	-0.0444848	-0.0405188	-0.0648729	-0.0496066	-0.0465865	-0.0234929	-0.0292051	-0.0408896	-0.0401473	-0.0330431	-0.0269832	-0.0246999	-0.0138911	-0.0252002	-0.0252879	-0.0309455
0.0275674	-0.00230835	0.0107399	0.00682913	-0.00326197	-0.0112755	-0.0172925	0.000405158	-0.00130649	-0.00825063	0.039058	-0.0192597	-0.00772665	-0.0149455	0.0117405	0.0135327	0.00368583	-0.000334584	-0.00450891	-0.0235174	-0.0054239	-0.00791251	-0.0063754	-0.00909967	0.0217696	-0.0049191	0.0148532	0.00594097	-0.00362255	-0.00193389	-0.00389592	-0.0083801	-0.0034149	-0.00454755	-0.0109468	-0.00298715	-0.011712	-0.00749603	-0.00352808	-0.0148654	-0.0208113	-0.00777006	-0.00254213	-0.0110568	-0.00253949	-0.00321976	-0.00840512	-0.00210855	-0.00730519
0.0291122	0.00276773	0.00875356	0.00958778	-0.00945207	0.0157644	-0.00411493	0.0101742	0.00284386	0.016698	0.0245799	0.0132965	0.0159781	0.0125804	0.0169214	0.00468668	0.00683033	0.00546886	0.0120678	-0.015215	0.00418747	0.00680543	0.0117202	0.0150023	0.013528	-0.00272723	0.047633	0.0263299	0.0759446	0.0296744	0.0108536	0.0133816	-0.00234811	0.0115218	0.0172729	-0.00814038	0.0104964	0.00876548	0.00448648	0.0107223	0.0126616	0.00308361	0.0100155	-0.0082168	-0.00370051	0.0059451	-0.000430271	0.00303267	0.00823191
-0.0112972	0.00881049	0.0436534	-0.00494095	0.0188481	0.00813497	0.00595516	-7.16807e-05	0.0171036	0.0157515	-0.0113477	-0.00625752	0.00928619	0.0180568	0.00989535	0.0157527	0.00679508	0.0179115	0.0147612	0.00880285	0.0135357	-0.00107748	0.0175173	-0.0161868	0.0214215	0.0120043	0.0603564	0.0300582	0.0377512	0.0120902	0.00858699	-0.00324397	0.0125776	0.0121744	0.0131856	0.00736514	0.000443145	0.0138564	0.0162547	0.0132501	0.006103	0.00338877	0.00485288	0.0224386	0.0100282	0.0109162	0.00226487	0.00649678	0.0137213
0.0157918	-0.00819848	0.0104931	-0.00270082	-0.0142228	0.00173839	0.00855904	-0.0130815	-0.00475272	-0.00185858	0.0150555	-0.00122629	0.00635659	0.00747933	0.00181405	-0.00158029	0.00817547	0.00690477	0.000155762	0.00828756	0.000242541	0.00143989	-0.0058895	-0.0101662	-0.00455154	-0.02793	-0.0477516	-0.00102754	0.00142316	-0.00242207	-0.00281017	-0.00185042	-0.0166503	0.000988112	0.00408036	-0.00829675	-0.00370698	0.00471578	0.00551905	-0.000153704	0.00497909	0.00360804	0.00279923	-0.0018165	-0.00460281	-0.00679909	0.00175281	0.0024918	-0.00682193
0.0163091	0.0146606	0.00201716	-0.0256913	-0.00259849	0.00991312	-0.00123308	0.0141462	0.00991463	0.0082784	-0.0174122	0.012263	0.00549579	0.0133944	0.0167175	0.00676193	0.00853459	-0.00279287	0.0140102	0.0168102	0.00199755	0.00526992	0.00457823	-0.000961344	0.00829626	0.0173169	-0.0190176	-0.0193343	0.0312603	0.0018658	0.00318773	-0.00880829	-0.00882921	0.0136346	0.000772269	0.00772273	0.00939383	0.00334959	0.0155343	0.0227443	-0.00266208	0.00407262	0.0133921	0.0065059	0.00312939	0.00960344	0.0199849	0.00157653	-0.0051308
-0.0163439	-0.0072915	0.0270556	-0.00336757	0.0143526	-0.00880147	0.00834485	-0.0131842	-0.00969149	-0.0120774	-0.0176601	1.46006e-05	-0.0131696	-0.00399697	-0.0114709	-0.00770439	-0.00390725	-0.0112169	-0.0105018	-0.011275	-0.00283066	-0.0136438	-0.00930939	-0.0200469	-0.0246006	-0.0166941	-0.0224704	-0.00860416	-0.0367609	-0.000508181	-0.0062871	-0.0212359	-0.00897731	-0.0146351	-0.0287924	-0.015799	-0.0148291	-0.0228216	0.00647782	-0.00838103	-0.0262301	-0.00728642	-0.0101771	-0.0112884	0.000497009	0.0088196	0.00597696	-0.0083739	-0.00966475
0.0425188	0.00469014	0.00644241	0.0197071	-0.00646936	-0.00311571	-0.00393467	0.0119419	0.00437319	0.00105885	0.0146671	-0.00504754	-0.00413326	0.00363199	0.00641781	0.00195976	-0.00582884	-0.0147814	0.00445897	0.00793094	0.000653147	0.00317838	-0.00632097	0.00363621	0.021819	-0.00560973	-0.0116132	0.0166895	0.00285911	0.00466219	-0.00411328	0.00479719	-0.00104202	-0.00692515	-0.00329899	-0.0156888	-0.00213721	-0.00785389	0.00987896	0.0111105	-0.00274185	-0.00163042	0.0037895	0.000771647	-0.00629274	-0.00174857	-0.000356142	0.00489904	-0.00578871
-0.0296795	-0.00304288	-0.00843739	-0.03847	0.00895667	-0.017002	-0.00887576	-0.0132501	-0.0129552	-0.0247796	-0.023667	-0.0235278	-0.013138	-0.0213048	-0.0157723	-0.0128478	-0.0184905	-0.044679	-0.0189907	-0.0194849	-0.0243781	-0.0107989	-0.0208651	-0.0132525	-0.0254068	-0.0174156	-0.0502066	-0.0298462	-0.0201403	-0.0217439	-0.0073111	-0.0167594	-0.0106156	-0.030228	-0.0438954	-0.0426558	-0.0297926	-0.0276576	-0.00790926	-0.0168322	-0.0281958	-0.0201531	-0.0227237	-0.0270499	-0.0107763	-0.0101703	-0.0170887	-0.010165	-0.0188698
0.00910595	0.00369057	0.00771428	0.00219293	0.017872	0.0151569	0.00270356	0.0111342	0.00771271	0.00565919	0.00513617	0.0104659	0.00341836	0.0172796	0.0226914	0.00732445	0.00425786	0.0141536	0.01067	-0.00878199	0.00416642	0.00950025	0.00812996	0.00559754	0.00829159	0.0146506	-0.0280118	-0.00186161	-0.00250953	0.0104265	0.0147696	-0.00190978	-0.00464362	0.00948467	0.0108119	-0.00229562	0.0187709	0.00467111	0.0165494	0.0095606	0.00147037	-0.00103173	0.00579495	0.00980043	0.0107424	0.00499195	0.0167147	0.00279743	-0.00124756
6.4278e-05	0.00318589	-0.0107758	0.00279011	-0.0061333	0.0195372	-0.0196066	-0.00234457	-0.000921987	-0.0013194	0.0296809	-0.015818	0.00350894	-0.00404185	0.00248659	-0.00791975	0.00117757	0.0399828	-0.000539048	0.000342564	0.00360184	0.00226902	0.00295939	0.00141538	0.022023	0.0153812	-0.043754	-0.00821204	0.0181991	-0.00264574	-0.0132507	-0.00738277	-0.017138	-0.0131635	-0.000107626	0.00706035	0.00720542	-0.0158137	-0.00283274	-0.00193825	-0.00640987	-0.00519416	-0.000223582	-0.00940029	-0.00839225	-0.00362649	-0.00351412	-0.00290353	-0.0141229
0.0117491	0.0173106	0.0242876	0.00559222	0.00956089	0.0338773	0.0190097	0.00899972	0.0216666	0.0218256	0.0274291	0.0383835	0.0235785	0.0237073	0.00640871	0.0162443	0.0206256	0.0199544	0.015672	0.0285853	0.0204512	0.0345547	0.0241147	0.00692173	0.0234882	0.0372377	-0.0128272	0.0103008	-0.0223695	0.0214179	0.016574	0.0436828	0.0243217	0.0375764	0.058924	0.0564962	0.0444314	0.0190945	0.0213605	0.0251091	0.0197899	0.0154637	0.0240612	0.0180158	0.00931649	0.00600557	0.014253	0.013164	0.0224739
0.0130217	0.00973532	0.00568384	-0.00800179	0.00729151	-0.00898181	0.0224877	0.0127556	-0.00799504	0.00506871	-0.0514549	0.00055036	-0.00572612	-0.00194114	-0.0042131	-0.00301635	-0.000711815	-0.016924	-0.00997831	0.0176014	0.000596499	0.00338615	0.000320067	-0.0123001	0.000208012	0.00306639	-0.0110784	-0.003073	-0.00513868	-0.000150597	0.0160793	-0.00998746	0.000456541	-0.00072029	1.95145e-05	-0.00799057	-0.00710987	-7.19581e-05	-0.00516115	-0.00642226	0.00365709	0.00294681	0.00598418	-0.0061148	-0.00181431	-0.0145358	0.00169198	0.000395828	-0.000207209
-0.0113686	-0.00302376	-0.00558009	0.00533403	-0.016113	-0.0267257	-0.0271124	-0.00949003	-0.00670722	-0.00679499	-0.0202126	-0.00868566	-0.01398	-0.015967	-0.00551658	-0.00990242	-0.0180725	-0.026831	-0.0103919	-0.00420776	-0.0107817	-0.0223342	-0.0281343	-0.0148007	0.0254715	0.000763377	0.00816803	-0.00917514	0.0181854	-0.00791196	0.00418236	-0.00464065	-0.00999185	-0.0128617	-0.0257153	-0.0415596	-0.0123977	-0.00660853	-0.0124565	-0.0059974	-0.0212798	-0.00582146	-0.0149342	-0.00119156	-0.0152225	-0.0128415	-0.00904515	-0.00838025	-0.0215288
-0.0457234	-0.0241113	-0.023114	-0.0243132	-0.0196093	-0.0324811	-0.0365741	-0.028298	-0.026233	-0.0277151	-0.0449427	-0.0449297	-0.0388256	-0.031594	-0.0228233	-0.0334573	-0.0289726	-0.0357138	-0.0394865	-0.0219401	-0.0367767	-0.0350308	-0.0412429	-0.0256522	-0.0285673	-0.0336761	-0.0351288	-0.0127082	-0.00901359	-0.00608937	-0.0151146	-0.0153131	-0.0317084	-0.0338412	-0.0470162	-0.0638017	-0.0445088	-0.0300664	-0.0354914	-0.0391337	-0.0324293	-0.0356994	-0.0339526	-0.0316363	-0.0314091	-0.0288701	-0.0447204	-0.0226005	-0.0261271
-0.00432739	-0.0120633	0.000985945	-0.0315681	-0.00962903	-0.0187943	-0.0232697	-0.00813568	-0.017598	-0.0177801	-0.0144649	-0.038845	-0.0179189	-0.0184066	-0.0325939	-0.0244148	-0.0230095	-0.0131543	-0.0200912	0.0168951	-0.0250403	-0.0428761	-0.0131355	-0.0198887	-0.0312307	-0.00821785	0.0302717	0.00742727	-0.0341966	-0.022673	-0.0098812	-0.022393	-0.0126649	-0.0197132	-0.0312106	-0.0308591	-0.0253176	-0.0185866	-0.0251355	-0.0037064	-0.0165495	-0.0185621	-0.00966385	-0.0158673	-0.0309867	-0.0193359	-0.013465	-0.0220569	-0.0184648
0.00322895	0.029608	0.0283815	0.00981775	0.0283321	0.0295831	0.0355343	0.0399783	0.0278462	0.0175354	0.0421155	0.0201723	0.0198541	0.0235452	0.0211328	0.0352747	0.0266988	0.0405886	0.0241696	0.0131354	0.0155243	0.0498921	0.030442	0.0505253	0.0398298	0.0177555	0.0295328	0.0186756	0.0140771	0.0167464	0.01273	0.019856	0.0251137	0.0360288	0.0255806	0.0182369	0.0307924	0.0251506	0.0226246	0.010783	0.0200719	0.0192076	0.0311322	0.035659	0.0260212	0.0245109	0.00151771	0.014671	0.0212349
0.0156873	-0.020759	-0.00391762	-0.0386621	-0.0171263	-0.0188372	-0.0170942	-0.00334003	-0.0133518	-0.0100735	-0.024611	-0.023459	-0.0196655	-0.0137599	0.0043652	-0.0155628	-0.0183959	-0.0318983	-0.0227347	-0.00645439	-0.0135513	-0.0177909	-0.0204777	-0.00858978	-0.0177589	-0.0198292	-0.0486511	-0.0281405	0.000537074	-0.0267555	-0.00768246	-0.0226387	-0.0144494	-0.0130719	-0.0352878	-0.0240666	-0.0122423	-0.0190237	-0.0157859	-0.00550965	-0.0163387	-0.023404	-0.00812111	-0.0219223	-0.0116543	-0.0101712	-0.0138513	-0.00908462	-0.0229269
[truncated: 1,569 more rows]

## Sheet: Index_Returns
0.00918619
-0.0515034
-0.0169747
-0.067354
0.0671248
-0.0158058
0.0339676
-0.00356986
-0.008351
-0.000912169
0.0097248
0.0046158
-0.0101655
-0.00982542
0.0656326
0.0353502
0.00102651
0.0111036
-0.00934587
-0.0427314
-0.00826983
-0.0399276
[truncated: 2,303 more rows]
