# Supplementary material for: Real-world datasets for portfolio selection and solutions of some stochastic dominance portfolio models
Source: Data Brief. 2016 Jun 28;8:858–62. doi: 10.1016/j.dib.2016.06.031 (PMC4959918; doi:10.1016/j.dib.2016.06.031)
Supplement: Supplementary file 2 — Supplementary material [file mmc2.zip › Datasets/FTSE100/FTSE100.xlsx]

## Sheet: Assets_Returns
-0.00576254	-0.0267717	-0.0876596	0.0260417	-0.00364953	-0.0745946	-0.057377	-0.0843378	-0.0848214	0.0811273	-0.0772145	-0.025198	0.00225225	-0.0638537	-0.0617008	-0.0550926	-0.0328353	0.0700745	0.00544722	0.0310352	-0.0389846	-0.0854545	-0.0534585	-0.0661914	-0.0679157	0.0133333	0.0182815	-0.02285	-0.020475	-0.0084039	0.0205935	0.0393701	-0.0424579	-0.0404194	-0.0204248	-0.0286759	0.034134	-0.0138868	-0.00357189	0.0591128	-0.0559621	0.0245447	-0.0378745	-0.0514286	0.0144231	-0.0172082	0.0227295	0.0219161	0.0153291	-0.0612215
0.0580594	0.113269	0.175373	0.0961156	0.0766571	0.120327	0.0108696	0.102639	0.154634	0.130871	0.0534355	0.139586	-0.0921348	0.0391236	0.0963766	0.0626451	0.061338	0.0821161	-0.00541771	0.110366	0.0924528	0.00596421	-0.00157054	0.0556161	0.0829146	0.155263	0.05386	-0.0291522	0.0100334	-0.0762978	0.00311472	0.0909091	0.0723075	0.0538782	0.0483736	-0.00868307	0.0450285	0.0704425	0	0	0.0377337	0.0417311	-0.0380835	0.0060241	0.00236967	-0.148306	-0.0185203	0.0523284	-0.0245252	0.0714978
-0.0370388	0.0356105	-0.0269841	-0.077318	-0.144086	-0.012513	-0.0537634	-0.0310306	-0.0135192	-0.117281	0.028706	-0.00712897	-0.0680693	0.112934	0.0403337	0.0157656	-0.0691284	-0.158975	-0.108185	-0.132528	0.00259067	0.0266798	-0.0945654	-0.11157	-0.0394432	0.0546697	-0.0817717	-0.134247	-0.0231788	-0.0808753	-0.0727662	-0.0850694	-0.0587064	-0.0492554	0.0119332	-0.0386375	-0.126405	-0.0723847	-0.0663082	-0.041781	-0.163682	0.0637982	0.00682992	-0.0613772	-0.0236407	-0.155978	-0.0333226	-0.146151	-0.0454514	0.0615919
0.0555456	-0.00280702	0.093801	0.0446263	0.0891313	0.062302	0.0113636	0.0677358	0.0188437	0.0131101	0.0558099	0.022846	0.0146082	0.0433608	0.0109319	0.0597787	0.100876	0.0963561	0.0988759	0.0624989	0.039621	0.122233	-0.0239815	0.0813953	0.0628019	0.0863931	0.038961	0.14258	0.00677966	0.117735	0.173635	0.195446	0.0692191	0.0615752	0.0416667	0.00728892	0.144696	0.0751842	0.052783	0.00484475	0.0621306	0.0348675	0.037944	0.0733652	0.0411622	0.16046	0.0344713	0.0786961	0.0435559	-0.0607943
0.0377867	0.0358902	0.0216257	0.16315	0.0645237	0.0536779	0.0247191	0.0357526	-0.12148	0.0336731	0.0281967	-0.00957243	0.172775	0.0241049	0.0511305	0.0195031	0.146018	0.0478263	0.0389651	0.0490184	0.0240265	0.0754717	0.133359	0.0752688	0.0409091	0.100398	0.110714	0.0311878	-0.0143098	0.00990178	0.109524	0.160317	0.123162	0.11971	0.0415094	-0.0579899	0.0503022	0.0554116	0.0993638	-0.0193951	-0.0174375	0.0336927	0.133156	0.063893	0.0813953	-0.03951	0.0377395	0.0888861	0	-0.01469
-0.0279498	0.0013587	-0.0321168	0	0.0111078	-0.00377358	0.0307018	0.004454	-0.0559809	-0.0166919	-0.051419	-0.0251289	-0.0446429	-0.0275919	-0.00841718	-0.0159535	-0.0289924	0.0106202	0.0330293	0.00810048	-0.0436893	0.0215311	0.0479783	-0.04	-0.0425764	-0.0261969	0.0128617	0.0302446	0.0546541	-0.011829	-0.0282082	-0.0300958	-0.0153536	-0.0238427	-0.0202899	0.142324	0.00959099	-0.0374939	0.0265334	0.0492792	0.06545	-0.0143416	0.0334334	-0.0244413	-0.0419355	0.0732596	-0.0157591	0.00290293	-0.0213494	0.0186511
-0.0301044	0.0339213	-0.0965309	-0.0827945	-0.0380025	-0.0549242	-0.0404255	-0.0376911	-0.0430816	-0.0696122	0.0758886	0.0356907	-0.0689252	-0.019202	0.0216932	-0.0205242	-0.113125	-0.0462379	-0.0190103	-0.062421	0.00676819	-0.0296643	-0.0516882	-0.0145833	-0.0376283	-0.102968	-0.047619	-0.0444437	-0.0218623	-0.0433618	-0.043524	-0.131171	-0.0781357	-0.0202242	-0.00369822	-0.0690203	0.0203481	-0.0571558	-0.0557364	-0.00468584	-0.106202	-0.0357143	-0.0892055	-0.023622	-0.0594837	-0.0299316	-0.0221696	-0.0639111	-0.0694444	-0.0974372
-0.0386204	-0.00262467	0.0125209	-0.0551204	-0.0728606	-0.0641283	0.0121951	-0.0622137	0.0688559	0.00728343	0.0235033	0.0134014	-0.0489335	-0.00170043	0.00646209	0.00164781	-0.0408202	-0.048455	-0.0555123	-0.00461463	-0.00336134	-0.0386163	-0.0553111	-0.0454545	-0.007109	-0.0620476	-0.0616667	-0.0407014	-0.0860927	-0.00120825	-0.0275983	-0.116883	-0.0445513	-0.0584676	-0.0415739	-0.0741372	-0.0730418	-0.049585	-0.0419154	0	-0.0593444	0.00617284	-0.00368654	0.0175953	0.0405728	-0.0469181	-0.0199152	-0.055906	-0.0127895	-0.0746842
0.0157889	-0.0394737	0.00329761	-0.0238317	-0.0530397	0	-0.00109529	0.0122841	-0.0188305	-0.0434576	0.0205128	0.0264484	0.0422164	-0.00767265	-0.00458614	0.0291944	-0.126588	0.00463165	0.0186657	-0.0231777	-0.00674536	-0.0125523	-0.014006	-0.0232558	0.0310263	-0.140022	0.0106572	0.0467752	-0.150362	0.012684	-0.0120525	0.00735294	-0.121892	0.0246594	0.00852053	-0.0390075	-0.00861846	0.0130351	0.00535783	-0.0282474	0.0730645	0.0252215	0.0172009	0.0461095	0.0894495	0.0453413	-0.0226189	-0.0328835	0.0118865	-0.054355
-0.0466142	-0.0458904	-0.064092	-0.0842798	-0.121014	-0.0738758	-0.0625	-0.0849519	-0.0540404	-0.129767	0.00402175	-0.00368098	-0.127848	-0.0017165	-0.0405546	0	-0.188795	-0.15611	-0.0494507	-0.164748	-0.0432937	-0.0949153	-0.160546	-0.0702948	-0.0555556	-0.124359	-0.108963	-0.0769476	-0.216418	-0.0651212	-0.0638952	-0.138686	-0.0732621	-0.0499236	-0.00921659	-0.136205	-0.0158834	-0.0300447	-0.0746014	-0.0388681	-0.0928375	-0.00265957	-0.0241361	-0.0826446	-0.0678947	-0.0619638	-0.0370365	-0.091845	-0.0864525	0.00553751
-0.0459352	-0.0681981	0.0798946	-0.0326881	-0.0193284	-0.017341	0.019883	0.00530464	0.0293647	0.021804	-0.0392372	-0.0283251	-0.0449927	-0.00688555	-0.0345745	-0.0331854	0.0195221	0.014356	-0.0154169	-0.0259739	0.011535	-0.0355805	0.0557977	0.0402439	0.00857843	0.0468521	0.0108481	0.0573692	0.044898	-0.188528	0.00460521	0.0508475	0.0282929	0.0253305	0.0620155	-0.0588696	-0.0264346	0.00885469	-0.029752	-0.0100813	-0.0819861	0.024	0.0197965	-0.036036	0.0491248	0.0634147	0.0164768	0.0448986	0.0280292	-0.0405683
0.00388453	-0.0200308	0.0373984	0.0583583	-0.0278316	-0.00235294	-0.037844	0.0448591	0.0503112	0.0638873	0.0016711	0.0291508	-0.0638298	0.0372635	-0.0298554	0.0409624	0.0500613	0.0767182	-0.00195433	0.0675022	0.0210526	-0.0291262	-0.0132122	-0.0556858	-0.0376671	0.121678	-0.0195122	-0.0245827	0.0677083	-0.00768607	0.000760847	-0.649194	0.109827	-0.0759354	-0.0167883	0.0124827	0.048233	-0.0935465	-0.0306596	-0.0255757	0.107862	-0.015625	-0.074043	-0.0202492	-0.131324	0.0242199	0.00270161	0.0645253	0	-0.0192477
0.0642018	0.00235849	0.0407524	0.0897871	0.0620473	-0.00235849	0.0297974	0.00757515	0.155556	0.0910852	-0.0257907	-0.0270936	0.108766	-0.0133684	0.0389774	-0.0170203	0.159888	0.0574962	0.0529414	0.0655718	0.032646	-0.004	0.0344237	0.0962135	0.00505051	0.0860349	0.00895522	0.060806	-0.0146341	0.132288	0.0572102	0.0632184	0.0598958	0.0425806	-0.0631032	-0.0320548	-0.00143183	0	-0.0102054	0.0732779	-0.0604598	0.0343915	0.124507	0.0763116	0.0210657	-0.0242596	0.0357111	0.0539091	0.027265	0.0353102
0.0465015	-0.0117647	0.00451807	0.032	0.121355	0.0685579	0.052662	0.0714301	0.00598291	0.054113	-0.00683244	-0.021519	0.0951684	0.0237079	-0.0197502	0.0102973	0.108844	0.0868765	0.091238	0.145787	-0.0299501	0.0180723	0.0785438	-0.0101925	0.00502513	0.143513	0.178501	0.0688128	-0.0482673	0.0780641	0.0736026	0.194595	0.110565	0.0588852	0.0269414	0.0842061	0.0288079	0.103201	0.0979384	0.0195861	0.0179758	-0.016624	0.0524668	0.0398818	0.092233	0.0814193	-0.00195467	0.0735463	0.0177031	0.238628
-0.00624771	-0.0103175	-0.0704648	0.103091	0.0390668	-0.0641593	-0.0164926	-0.054973	0.0097706	-0.0217551	-0.00343972	-0.0504528	0.0387701	-0.018201	-0.0130888	0.00482169	0.0207119	-0.0331721	0.0221857	-0.0230166	0.00343053	0.0848126	-0.0162968	0.01373	0.02625	0.0150602	0.032636	-0.0252861	-0.0559168	-0.0475063	-0.0107507	0.0497738	0.0110619	0.0134519	-0.00462963	-0.0117478	0.00285081	0.0233946	-0.00281952	0.0191014	0.0736014	0.0351105	-0.0110881	0.0227273	0.0388889	-0.0155132	0.0254317	-0.0178974	0.0108884	0.0152737
0.0216677	0.074579	-0.00725806	0.00693621	-0.0163833	-0.0271868	-0.0117384	0.0346579	-0.0366008	0.0355823	-0.00690319	0.0217984	0.001287	0.0665565	0.0204153	-0.0341125	0.036316	0.0449885	0.00751766	0.0157067	0.034188	-0.0927273	0.000866461	0.0389391	-0.00852619	0.0207715	0.0226904	-0.0063084	0.0358127	-0.00410789	0.0597715	0.206897	0.0196937	0.031849	0.00232558	0.123762	0.0488313	-0.0228598	0.0226018	0.00468584	0.0359364	-0.048995	0.0347311	0.0541667	-0.0181818	0.00641643	-0.0406842	-0.0212406	-0.0355057	0.153616
-0.0417255	-0.0253731	0.00487409	-0.0858334	0.036272	-0.0145808	0.0113122	-0.0358891	0.0633188	-0.0609955	0.0121601	-0.044	0.00257069	-0.0189598	-0.0100092	-0.0259469	-0.0762846	-0.0355134	-0.00746156	-0.0270611	-0.031405	0.00200401	-0.0748321	-0.0570342	0	-0.0174419	-0.0935024	-0.0063145	-0.0704787	-0.00624152	-0.0538447	-0.285714	-0.0429185	-0.039453	0.000773395	-0.0359661	-0.0625791	0.00951104	-0.00368371	-0.0514098	-0.0441628	-0.0713342	-0.0497754	-0.108037	-0.0501089	-0.00985616	-0.00529937	0.0464858	-0.0479266	-0.0339265
0.0563856	0.00612557	-0.00404204	0.203054	0.0208131	0.0197287	0.0123043	0.0248119	0.0431211	-0.0640354	-0.0394847	-0.0460251	0.0923077	-0.0330075	0.0101104	0.00510037	0.0446472	-0.0178647	0.0141967	-0.00132627	-0.0153584	-0.006	0.0159823	0.105991	-0.017199	0.0216963	0.0559441	0.0127434	-0.0300429	0.0600492	0.0514898	0.245	0.0044843	0.0500132	0.0123648	0.00219459	-0.00282704	0.0217199	0.00924333	0.0246955	0.0561139	0.0334282	0.0933618	0.0369276	-0.0252294	0.0292826	-0.0446371	0.0769412	-0.0351328	-0.0310845
-0.00945942	-0.086758	0.0154221	0.0379924	0.0268774	-0.0266022	-0.0546961	-0.0272376	-0.0448819	0.0635296	-0.0169789	0.00365497	-0.0246479	-0.0224813	-0.0410021	-0.0247946	0.0908121	0.0340803	0.0329175	0.0431053	-0.00606586	0.0261569	0.0768494	0.00989583	-0.0275	0.042471	0.0596026	0.0243565	0.0103245	0.000476571	-0.0283535	0.0441767	0.0334821	-0.0306199	-0.040458	0.0920925	-0.0626933	-0.0269208	-0.0347986	0.0239913	0.0375363	0.0185822	-0.00831001	0.00356125	-0.0141176	0.00512843	0.0432258	-0.0110503	0.0352111	0.0878639
0.038199	-0.0416667	-0.0447642	0.00611354	0.074	0.0248447	0.0327294	0.0205335	0.0016488	0.00185281	0.00272523	-0.0429716	0.022864	-0.0323664	-0.0417126	0.00577022	0.0558272	-0.00657188	0.054979	0.0362359	-0.0392328	-0.165686	0.0868628	0.130995	0.0411311	0.0268519	0.0046875	0.0598716	-0.010219	0.0968651	0.0411276	0.115385	-0.0107991	-0.00876556	-0.026253	0.048123	0.00309342	-0.044424	0.0597685	0.0563365	0.129554	0.0175676	-0.0409577	-0.0432931	-0.0149165	0.0396305	0.0227256	0.0333001	0.00820623	-0.097426
-0.0597895	0.0434783	-0.0225941	-0.0747317	-0.108412	-0.00121212	-0.024901	-0.0323146	-0.0576132	-0.13212	0.0398954	0.00608828	-0.0964706	0.00175881	0.0631104	-0.0339105	-0.13543	-0.128323	-0.0838392	-0.101227	0.030853	-0.0387779	0.0253077	-0.119015	-0.0444444	-0.128945	-0.0357698	-0.0615542	0.0530973	-0.0836395	-0.0751651	-0.134483	-0.111354	-0.0672562	0.0294118	-0.0689765	0.0181606	-0.0609983	-0.0599792	-0.0266156	-0.0933799	-0.00664011	-0.0821594	-0.0304154	-0.0599637	-0.0599086	0.00785446	-0.0779443	0.0104409	-0.122159
-0.00349634	0.0233333	0.0214041	0.0152665	0.0160431	0.0339806	0.0284388	0.0195322	0.0100437	-0.0338391	0.0226656	0.0620272	0.00651042	0.0421768	0.036851	0.0231972	0.00857105	0.00888701	0.0206175	0.025939	-0.00528169	-0.0378973	0.0108065	-0.0113872	0.0193798	0.00207039	0.0104839	-0.00463545	-0.348739	-0.107079	0.0110173	-0.0876494	0.022113	0.0218225	0.0277778	-0.0493151	-0.0178367	-0.0162313	-0.0219053	0.00455722	0	0.0641711	0.0548837	-0.00841622	0.00128866	0.0295455	-0.00130365	0.0146307	0.0115275	-0.0113336
-0.0182351	0.014658	-0.0343671	-0.0107527	-0.000953346	0	0.003386	0.00988798	-0.0146995	-0.0153066	-0.0102312	-0.031339	0.0206986	-0.00927324	0.0217127	0.0407048	-0.0510556	-0.0402685	0.00322669	-0.0019951	0	-0.00635324	0.00762339	-0.0125654	-0.0342205	-0.052686	0.00399042	0	0.083871	0.0125658	-0.0224734	-0.0742358	-0.0769231	-0.00279994	0.034749	-0.067123	0.0272067	0.0148781	0.019472	-0.0137128	-0.0823486	-0.0351759	-0.0271191	-0.029321	-0.0447233	0.0309597	-0.00195086	0.023003	-0.00343256	-0.0572852
-0.0192787	-0.00481541	-0.00434028	-0.0217391	0.00650086	-0.00469484	-0.00899888	-0.00550753	-0.0346643	-0.0177843	0.0318746	-0.00882353	-0.0342205	0.00510896	0.00870482	0.00502913	-0.0246741	-0.00917832	-0.00724157	-0.0193341	0.00353982	0.00127877	-0.0196829	-0.00954401	0.0144357	-0.0316249	0.00715421	0.0108443	-0.0257937	-0.0203431	-0.014638	-0.0660377	-0.0078125	-0.00745077	0.00298507	-0.0185352	-0.00880646	0.0406432	-0.0152792	0	0.00325336	-0.0104167	0.0185991	0.000794913	-0.0225665	0.00326482	0.0201791	-0.00570534	0.010278	-0.0225585
0.0327795	-0.00322581	0.0453357	0.0844618	0.0212432	0.0117925	0.014756	0.0363119	-0.0113636	-0.0169662	0.00500457	0.0281899	0.0761155	0.00507537	0.010534	-0.00946294	0.031037	0.0264667	0.0405462	0.0292307	0.0335097	0.0485313	0.0185407	0.0583512	0.0168176	0.0427928	0.0339384	-0.00306042	0.0427699	0.0376123	0.0190847	0.010101	0.0131234	0.012203	-0.0126488	0.0590164	0.00592313	-0.0234335	-0.00679272	0	0.0222943	0.0118421	-0.0182595	0.0214456	0.00964852	-0.0016271	0.00509996	0	0.00564587	0.0284159
-0.00564862	-0.013754	0.0258549	0.0122469	-0.0226	-0.030303	-0.0296421	-0.0320707	-0.0413793	0.0253317	-0.0340503	-0.040404	-0.0097561	0.00253245	-0.0331787	-0.0454409	-0.0278763	0.0161008	-0.0101331	-0.0165121	-0.0341297	-0.129111	0.00380366	-0.055134	-0.0687023	-0.0205184	0.0129771	0.0153821	0.0214844	0.061014	0.0138855	0.01	-0.0544041	-0.0861814	-0.0203466	-0.0178328	-0.0118434	0.0336011	-0.028317	-0.0229981	-0.0437483	-0.00780234	-0.0418836	0.0419907	0.0812287	0.00380981	-0.0228474	0.0311656	-0.0263893	-0.107086
-0.020558	0	-0.0495935	-0.0485529	-0.0434253	-0.0504808	-0.0149856	-0.0527566	-0.0139089	-0.0645249	-0.0378369	-0.0293233	-0.0591133	-0.0588253	-0.0117621	0.0229244	-0.116969	-0.116023	-0.0472382	-0.0792479	-0.0282686	-0.020979	-0.0627331	-0.0572805	0.0150273	-0.0848953	-0.0293896	-0.0454472	-0.101338	-0.0654784	-0.0533829	-0.0594059	-0.0821918	-0.00811562	-0.00769231	-0.0727525	0.0209913	0.0843471	-0.00502818	0.0141237	-0.111126	-0.0196592	-0.0254878	-0.0738806	-0.00631313	-0.00108589	-0.0181745	-0.0794326	-0.0052092	-0.0870603
-0.0666246	-0.0754717	-0.112062	-0.0553524	-0.0744097	-0.0974684	-0.0830895	-0.0945593	-0.114786	-0.0930154	-0.0536157	-0.0596437	-0.0680628	-0.0544663	-0.0853208	-0.0827528	-0.0636246	-0.0265693	-0.0966996	-0.04741	-0.0636364	-0.0692857	-0.109703	-0.0573538	-0.0928668	-0.116867	-0.0931677	-0.0682492	-0.102128	-0.0513585	-0.0629155	-0.0421053	-0.0835821	-0.0572741	-0.0542636	-0.0660865	-0.0513331	-0.057093	-0.0454532	-0.0324963	-0.0808583	-0.118984	-0.0659942	-0.0717164	-0.0438374	-0.0739103	-0.0529176	-0.0596183	-0.0406037	-0.0677909
0.00543052	0.028394	0.133911	0.0225233	0.054276	0.103787	0.0114869	0.0772469	0.147802	0.0800491	0.00283073	0.0617792	-0.00983146	0.00755528	0.00433742	-0.00438388	0.119969	0.0832924	0.0713677	0.0865227	0.0184466	0.0406754	0.0951094	0.0644578	0.0192878	0.173943	0.0428082	0.00935707	0.116114	0.0842013	0.00926727	0.032967	0.0488599	0.0629128	-0.00491803	0.052417	-0.0169883	0.0211859	0.0433842	-0.0336968	0.0759601	0.0743551	0.0853096	0.0642361	0.0744186	0.0311008	0.0307294	0.098185	0.0133096	0.040928
-0.004622	-0.0129422	-0.0662702	-0.0110136	-0.0197787	-0.0355781	-0.0536278	-0.0524528	-0.00957396	-0.0238989	-0.0404913	-0.0760279	0.00425532	-0.0543545	0.00270539	-0.000645053	-0.0315841	-0.0666647	0.0153716	-0.0295975	-0.0085796	-0.0752212	-0.0322517	-0.0752688	-0.0131004	-0.0354445	-0.0968801	0.0396524	-0.0424628	-0.0598557	-0.0382337	0	-0.10559	-0.0448896	0.029654	-0.157028	0.0219757	-0.0296469	-0.00506923	-0.0347591	-0.100314	-0.0310734	-0.00980049	0.00815661	-0.00185529	0.029599	0.0203245	-0.0115919	0.00835326	-0.0131207
0.0410796	0.013986	0.0454959	0.0489821	-0.0101213	0.0421607	0.00333333	0.00910929	0.0357661	0.0213476	0.0029519	0.00755668	-0.0536723	0.097127	0.00914627	0.0415626	0.0537097	0.116602	0.00925436	0.0718939	0.0115385	-0.00318979	-0.010236	-0.0820073	0.0132743	0.060241	0.0963636	0.00487635	0.0620843	0.0455404	0.0508854	0.0531915	0.0590278	-0.0448726	0.0112	0.014771	-0.0476688	-0.0175778	0.0173291	0.00514439	0.0206222	0.0189504	0.0322678	-0.0380259	0.00557621	-0.00607596	-0.00796491	0.0408732	-0.0112263	0.0619414
0.0119111	0.0422414	-0.0139252	-0.0148461	-0.0163204	0.0530973	0.027907	0.0229148	-0.0079328	-0.0362556	-0.0528376	0.0516667	-0.00298507	0.000902439	0.0517679	0.00484992	-0.0461247	-0.0182847	0.0749902	-0.0345517	-0.00095057	0.0336	0.0120941	0.064	-0.0451237	-0.0789773	0.0480929	0.0662392	-0.0271399	0.0183514	0.0741306	0.0505051	-0.0262295	0.0100531	0.0102848	-0.0787644	-0.0161491	0.0357846	0.0060128	-0.0821217	-0.0768836	0.00143062	0.106937	0.0412111	0.0104744	0.00444982	0.0307847	0.00557787	0.00236898	0.00833264
0.0139832	0.0239868	-0.00970874	-0.0150699	0.00519723	-0.0204082	0.000646412	0.012219	-0.0183443	-0.0949224	0.0227241	0.00475436	-0.0209581	0.00902438	0.00964342	-0.0240789	-0.155837	-0.037221	0.00620267	0.0217545	-0.0247383	0.0719814	-0.0494959	0.00125313	-0.00914634	-0.00925355	0.0189873	0.0121257	-0.0429185	-0.0380073	-0.0112655	0.0288462	-0.010101	0.0476263	-0.0164448	0.0158006	-0.0279263	-0.0510686	-0.00497833	0.0503105	-0.017622	0.0321429	0.00543574	-0.0113086	-0.00365854	0.0298925	0.00390171	-0.0947415	0.0537526	-0.176623
-0.048616	-0.0500808	-0.0623886	-0.0809471	-0.0835874	-0.0392157	-0.0697674	-0.0543218	-0.0584571	-0.149338	-0.0343416	-0.0315457	-0.116208	-0.0554572	-0.0341745	-0.0776734	-0.119831	-0.0884051	-0.0677901	-0.0934059	-0.0829268	-0.0310469	-0.0870745	-0.143304	-0.0123077	-0.113325	-0.0714286	-0.0823216	0.0156951	0.153977	-0.05271	-0.0700935	-0.146259	-0.0887972	-0.0374204	-0.127722	-0.0945905	-0.0711917	-0.098101	0	-0.0893127	-0.0415225	-0.0756011	-0.124183	-0.0887393	-0.0268741	-0.0672716	-0.0953431	-0.0391127	-0.0314076
0.0511003	0.0289116	0.095057	0.123791	0.094575	0.0586735	0.075	0.0666612	0.0585242	0.170549	0.0962329	0.0960912	0.128028	0.0757587	0.0650396	0.0855551	0.218324	0.12652	0.0504107	0.0825761	0.102128	0.061848	0.104221	0.082542	0.0685358	0.16573	0.0602007	0.063596	0.147903	-0.011769	0.0661533	0.0854271	0.159363	0.102092	0.0554177	0.0857935	0.110042	-0.0246941	0.109879	-0.0265444	0.0785818	0.115523	0.123865	0.102612	0.0785762	0.0723666	-0.0104018	0.0986183	-0.0365489	0.0414991
-0.0253989	-0.00413223	0.015625	0	0.00565009	0.00361446	0.00258398	0.00731327	0.0600962	-0.00142564	-0.0152687	-0.0208024	0.0613497	-0.00880195	-0.0244316	-0.00246975	-0.0484767	0.0215292	-0.0047239	0.0279914	-0.0183398	0.0666667	0	-0.00944669	0.0612245	-0.0331325	-0.00157729	-0.00918126	-0.0403846	0.0319072	0.0197515	0	0.0584192	0.00209544	-0.00548589	0.0525547	-0.0151285	0.0366826	0.0540022	-0.0110312	0.086313	-0.0498382	-0.0228888	0.0194585	0.0236613	-0.0283339	0.0154184	-0.018619	0.0067362	0.192744
-0.0335116	-0.0182573	-0.0487179	-0.0423736	-0.147818	-0.0366146	0.0206186	0.00990783	-0.0217687	-0.0878305	0.00484792	-0.0151745	-0.0924855	0.0408517	0.00651406	-0.04319	-0.0886492	-0.0388432	-0.0679796	-0.0299533	-0.0304818	0.0144737	-0.0374136	-0.0708447	-0.0206044	-0.122741	-0.0102686	-0.0185991	-0.102204	0.00104918	-0.0684634	-0.0509259	-0.0974026	-0.050413	0.00236407	-0.115638	-0.0152837	-0.0564608	-0.0284666	-0.0165434	-0.0460096	0.0544959	-0.02126	-0.0639004	0.0328467	-0.0466541	0.0110376	-0.044101	-0.00120323	-0.0740341
0.0739621	-0.00929839	0.119497	0.0929047	0.0804256	0.0492212	0.0858586	0.055551	0.0913306	0.178614	0.055931	0.0893683	0.143312	0.0511895	0.0577097	0.0754722	0.17182	0.130132	0.0788723	0.131229	0.0578093	0.105058	0.079576	0.192082	0.0617111	0.136364	0.0830008	0.108836	0.167411	-0.0149622	0.0556809	0.0292683	0.165468	0.141586	0.0369497	0.272104	0.14204	0.0714174	0.0820326	0.0281636	0.179744	0.0710594	0.0706512	0.0469858	0.0471143	0.0928738	0.00750927	0.168244	-0.0115767	0.0675839
-0.0322857	0.0059727	-0.0128411	-0.0141547	-0.0277629	-0.0296912	-0.0133721	-0.0340531	-0.0514019	0.018432	0.0210042	-0.0261669	-0.0222841	0.0048726	0.0141078	-0.0162006	-0.0166019	-0.0115066	-0.0455938	-0.0303987	-0.00671141	-0.0410798	-0.0111486	-0.0750308	0.0713342	-0.01625	-0.0803242	-0.0455059	-0.0554493	0.00527108	-0.0323474	-0.014218	-0.0740741	-0.088178	0.00227445	-0.0499307	-0.0424875	0.00916897	-0.027075	0.0873823	-0.0444969	0.000603136	-0.0457006	-0.0677392	-0.0140607	-0.0513999	-0.0135447	0.019802	-0.0049346	-0.0727929
0.0126068	0.0212044	-0.00406504	0.00617631	0.0474215	-0.00244798	0.0070713	0.00128195	-0.00895656	0.0310332	0.0214598	-0.0137981	0.039886	0.0104976	0.000927436	0.0122011	0.0295512	0.0153209	0.0164724	0.03071	0.0202703	0.00489596	0.00865398	0.0638298	-0.0456227	0.0349428	0.0520833	0.0141651	-0.034413	0.0185893	0.0465032	0.0673077	0.0166667	0.045703	-0.00302572	0.0233577	0.0855914	0.0280862	0.0352506	0.0452525	0.038835	0.0114527	0.036155	0.0354223	0.0439247	0.00161482	0.0253979	0	0.00929079	-0.0488975
-0.0204977	-0.0107973	0.0261224	0.0367506	-0.0299961	-0.0110429	0.0286717	-0.0256135	0.0953457	0.0577195	-0.015759	0.0213549	0.0136986	-0.0167843	-0.0231644	-0.00241617	0	0.069434	-0.0453792	0.0260723	0.0208136	-0.0487211	-0.00687062	0.125	0.00258398	0.0951504	0.0220868	-0.0631838	0.0440252	0.0184889	-0.0423603	0.0855856	0	0.0081322	-0.0060698	0.00570613	0.00878236	0.00641767	0.043012	-0.00959651	0.0262949	0.0154946	0.00208943	0.0149123	0.0333333	-0.0787385	0.00469039	0.0139011	-0.00674856	-0.132813
0.0328822	0.015953	0.0596659	-0.0393695	0.0460966	0.00558313	-0.0466439	0.0105192	0.0346535	-0.0130088	-0.0293555	-0.0122567	-0.0135135	-0.0967468	-0.0260906	-0.0120832	0.0464363	-0.0333166	0.0152803	-0.0169377	0.00278035	0.15493	0.00519722	0.00444444	0.0206186	-0.0313901	-0.0312966	-0.00629354	-0.00401606	0.0514342	0.0268331	0.145228	0.0295082	-0.0171465	-0.0145038	0.0682427	-0.0274923	0.0351244	0.0309277	0	-0.0146628	-0.00469484	0	0.0138289	0.0142782	0.06221	0.00134017	-0.0054407	0.0142146	-0.0427074
0.0238807	-0.0132231	-0.015015	-0.0123269	0.0446524	0.0277606	0.0644391	0.0442096	0.00717703	0.00959442	0.0100811	-0.0335766	0.0123288	0.0558067	0.00340326	-0.00610188	0.03134	-0.0437888	-0.0108702	0.00184531	0.0314233	-0.0576497	0.0395823	0.00995575	0.00631313	0.00925926	0.0430769	-0.00314977	0.0665323	-0.00971448	0.0487268	0	0.0191083	-0.01128	0.020914	0.0318678	0.0207983	-0.0100316	0.0183317	0.0582471	0	-0.0507075	0.0522519	0.0272805	0.0312826	-0.00437921	0.0485932	0.0164114	0.0218899	0.155571
-0.0190742	-0.00335008	-0.0464939	-0.00413324	0.0478347	-0.0216086	-0.0538117	-0.0155654	0.00950119	-0.00652748	0.00498561	-0.021148	-0.0202977	-0.0622329	-0.0145599	0.0135394	-0.0354434	0.0189315	-0.0346574	-0.0233419	0.0206093	-0.00470588	-0.0471658	0.0109529	0.0363864	-0.0200688	-0.0449853	-0.0459348	-0.0132325	-0.0250031	-0.0505067	0.0326087	0.046875	0.0145369	-0.0318665	-0.0154418	0.040815	0.0241431	0.013095	-0.0275726	0.0629699	0.0248447	-0.0243728	0.0157676	0.00252781	-0.0208927	-0.0133245	-0.086437	0.0625377	-0.0199484
0.0244882	0.102521	-0.00879297	0.0458171	0.0216109	0.0190184	-0.0118483	0.0202387	-0.0321569	0.00599063	0.011289	-0.00308642	0.038674	0.00272455	0.0699462	0.00849108	-0.0466011	-0.00421176	0.0245174	-0.025157	0.00965759	-0.0236407	0.0990356	0.0276273	-0.0230024	-0.00760679	0.015444	0.0273851	-0.0153257	-0.0153981	0.00143145	-0.0385965	0.00895522	0.0132807	0.00783699	0.007842	0	-0.0174646	-0.00807858	0.00941579	0.118479	-0.0884848	0.0189699	-0.0392157	0.00100857	0.0331254	0.0193043	-0.0414752	0.0482221	-0.0635949
0.0351684	0.00914634	-0.0016129	0.0537701	0.12405	0.0325105	-0.00839329	0.0130182	0.0190438	0.128032	0.0468717	0.0185759	0.0518617	0.0154135	0.0221051	-0.027672	0.0681499	0.0608202	0.0470131	0.0425797	-0.00956522	0.0102906	0.0845757	0.103848	0.0371747	0.0866745	0.0190114	0.0412132	0.0505837	0.0296823	0.0665643	0.229927	0.0710059	0.0534805	0.0171073	0.267435	0.0126069	0.0758313	0.0863186	0.00932796	0.121476	-0.0265957	0.0578035	-0.0187075	-0.00201511	0.0554406	0.0252563	0.0771973	0.0459779	0.0108684
-0.00748386	-0.00302115	0.0185784	-0.0415744	0.043188	0.00058309	-0.0114873	0.00367169	0.0481113	-0.0454255	-0.0226003	0.0281155	-0.0189633	-0.00714378	-0.0409972	0.00557057	-0.0618717	-0.00113556	0.033469	0.00618974	-0.0280948	0.00179748	0.0247948	-0.0377268	0.0131422	-0.069452	0.0164179	0.0170778	0.140741	-0.00911515	-0.0146098	-0.0207715	-0.0497238	0.0287338	-0.0351682	0.0819691	0.0152653	0.0331072	0.038982	-0.0277253	-0.0195019	-0.00409836	0.0203505	-0.00866551	-0.0206966	0.0262592	-0.00431199	0.0172315	0.0618753	0.0860123
0.00479123	-0.0204545	-0.0182395	-0.0355189	0.00452977	0.020979	0.0256881	0.0280536	-0.00113809	0.00999019	-0.0239979	0.00295639	0.0309278	-0.013492	-0.0122096	0.00183743	0.0439777	0.0477225	-0.03555	0.0756443	-0.0433604	0.0221292	-0.0412587	-0.0193548	-0.00707547	0.0565598	-0.00807636	0.0068408	-0.0941558	0.0163972	0.0289811	-0.0969697	0.0406977	0.00559725	0.00475436	-0.037827	-0.0286542	-0.0027972	-0.0108222	0.0618924	-0.0396597	0.0294925	0.0263343	0.0576923	0.0247423	-0.0361204	0.0129783	-0.00291676	-0.0197564	-0.0482687
-0.00680081	0.033256	0.0088853	-0.0163764	-0.0759248	-0.015411	-0.0327967	-0.034405	-0.0478542	-0.00989137	0.0102816	-0.0191599	-0.0025	-0.0957108	0.0404149	-0.0171909	0	-0.00759549	-0.0360276	-0.0200126	0.00944287	-0.0380339	-0.0215171	-0.0607287	-0.00712589	-0.0193157	0.000740192	-0.0211957	-0.0322581	-0.0269934	-0.00458536	-0.124161	-0.0167598	-0.0407511	0.0055205	0	-0.0126245	-0.0118605	-0.00693101	0.0448581	0	-0.0453031	-0.0468548	0.00661157	0.0110664	-0.0119791	-0.000606886	0.0226148	-0.0152226	0.172955
-0.0178347	0.0291916	-0.0208167	-0.0145375	-0.00175901	-0.0255072	0.000616523	-0.0171977	-0.030714	-0.0481224	-0.0159263	-0.0277986	0.0213033	-0.0272178	-0.0100526	0.0274907	-0.0342147	-0.0163763	-0.0314399	-0.00816641	0.00280636	-0.026764	-0.00907967	0.0237069	0.0490431	-0.0528981	-0.0066568	-0.0123883	0.0555556	0.0037323	-0.0315733	0.0268199	-0.0454545	-0.0265396	-0.0211765	0.00982855	-0.00141352	-0.0388781	-0.0154244	-0.00856698	0.0738615	-0.0279135	0.0287322	0.0369458	0.021393	-0.0252924	-0.0452067	-0.033117	-0.0408841	0.0199426
0.0195528	-0.0327273	0	0.00420307	0.0300696	-0.00654372	0.00554529	-0.012499	0.0555556	0.047088	-0.0107925	0.00463679	-0.0355828	0.00621141	-0.0276947	-0.0170236	0.0647035	0.0194403	0.0482501	-0.00529592	-0.00373134	-0.05875	0.0489498	0.0431579	-0.0193843	0.0606061	0.0201042	0.0375975	0.0175439	0.0597496	0.0258146	0.115672	0.0535714	-0.00644934	0.0112179	0.115064	-0.00141552	0.0147035	0.0160382	-0.0433032	0.00267224	0.0107681	0.0423166	0.0118765	0.00876766	0.0210885	0.0134409	0.0457442	-0.00625094	0.0782974
0.0349289	-0.00150376	-0.00899428	0	0.0395387	-0.0167665	0.0122549	-0.00379716	-0.00194932	0.0571416	0.0509143	-0.0276923	0.0318066	0.0144224	-0.0256461	-0.0229166	0.0991562	0.00162346	0.046019	0.0230634	0.00749064	0.0909695	0.015323	0.0534813	0.0232558	0.0285714	0.00948905	0.0453426	0.0189655	0.0570367	0.0443564	0.0936455	0.0451977	-0.0134742	0.0118859	0	-0.00856959	0.0275255	0.00110235	0.0452633	0.0520278	0.0511364	-0.0211268	0.0610329	0.0704973	0.0751691	0.0239872	0.0437432	0.0319313	-0.0322943
-0.000668317	-0.0173193	-0.0354785	-0.0420189	-0.0297537	0.0109622	-0.00726392	0.0133407	-0.0648438	-0.0466878	-0.0423939	0.00791139	-0.0135635	0.0233544	-0.0253355	-0.0253168	-0.0308292	-0.0184822	-0.00799899	-0.0173394	-0.0167286	0.0931223	-0.0632253	-0.0249042	-0.0181818	0.0223312	0.00939986	-0.00291446	-0.0338409	0.0581057	-0.0202882	-0.0489297	-0.0432432	0.00151536	-0.018794	-0.0350112	0.0115032	-0.0712196	-0.0304377	-0.0130597	-0.0259941	-0.0135135	-0.0116906	-0.0789086	-0.0193956	-0.0324996	-0.0197344	-0.0288782	0.0339543	-0.00725479
-0.00132233	0.00229885	0.0384944	0.0373512	0.0468335	0.0186747	0.0219512	-0.0162996	0.0284043	0.0374301	0.0108412	-0.00706436	0.03375	0.00792857	-0.015008	0.0162449	0.0444289	0.0354669	0.0927399	0.0399987	0.0113422	0.0289532	0.0452493	0.0550098	0.0150463	0.0607352	0.017192	0.0811903	0.00525394	-0.0123434	0.018773	0.0578778	0.112994	0.00656991	-0.00718276	0.0525628	0.0127859	-0.00606683	0.0158853	-0.0218884	0.0240868	-0.00547945	0.0373066	0.0144115	0.048758	0.114511	0.0345949	0.0324208	-0.00733971	-0.00317368
0.0311691	0	-0.0411862	-0.0275002	0.0268639	-0.00532229	0.0196897	-0.0203935	-0.0268075	-0.0509737	-0.00088689	0.00237154	-0.0592503	-0.0039331	-0.00710502	-0.0358171	-0.0454339	-0.029444	-0.0560851	-0.0147053	-0.0046729	-0.0270563	-0.0381528	0.014432	-0.0250855	0.0050226	-0.00774648	-0.0127409	0.0522648	0.0326047	0.00953014	0.106383	0.0101523	-0.0316066	-0.00482315	0.0154683	0.0126245	-0.00383576	-0.0096793	-0.0314312	0.0313604	0.0330579	-0.0622807	-0.038674	-0.00921053	-0.0100466	-0.0103269	-0.0131018	-0.0256881	-0.0400067
-0.000649408	-0.00611621	0.0257732	0.0326087	-0.0162616	0.0499405	0.0503218	0.0670082	0.0321369	-0.015649	0.0411443	0.0496845	0.00642674	0.0316246	0.0225016	0.031178	-0.024688	0.0695034	0.0140736	-0.0528115	0.0159624	0.0166852	0.0404249	-0.0325838	0.0315789	-0.01999	0.0276792	0.0312291	0.031457	-0.0436303	0.0239141	-0.0521978	-0.0100503	0.031086	0.00484653	-0.0220028	-0.00137827	0.0429585	0.00300791	-0.0277253	-0.00760171	0.116	0.0196445	0.0090312	-0.0212483	0.0378176	0.00736801	-0.021178	-0.0197802	0.0252226
0.0553537	-0.0230769	0.0502513	0.0421053	0.053989	0.00226501	0.0133705	0.00914564	0.0436717	-0.00568104	-0.0171838	-0.00676183	-0.0293742	0.00765517	-0.0320041	0.0102886	0.0778146	0.014951	0.0231273	-0.00969906	0.000924214	0.0377462	0.0454758	0.0830171	-0.0113379	0.0535441	-0.0372928	0.0717534	0.0850722	0.0131361	0.0454859	0.101449	0.0507614	-0.0120635	0.0217042	0.0415345	-0.0235885	0.035282	0.0772124	0.0476345	0.0918114	-0.0203106	0.0192661	0.0138324	-0.0185436	0.0497829	0.0451239	0.013563	0.00774206	0.0374564
-0.00853648	0.0283465	-0.030303	-0.0444287	-0.00917949	-0.0124294	0.0164926	-0.0205422	-0.069353	-0.0137308	-0.0122434	0.0363086	-0.0171053	-0.00284888	0.0392592	0.0120844	0.0131852	-0.0411649	0.0602879	-0.0134622	-0.023084	0.0147601	0.0294356	0.0140166	-0.0103211	0.00677638	-0.0337159	0.00614144	0.00443787	0.035703	-0.0011719	0.126316	-0.00483092	0.0111882	0.0110149	0.0849257	0.0199178	-0.00920987	0.0299223	0.0136097	0.030336	-0.0402439	-0.00990099	0.00642055	0.00875576	0.0169365	0.00641835	0.0453483	0.030309	0.0226881
0.00491192	-0.0214395	0.0164474	-0.014865	-0.00886819	-0.00858124	0.0373175	-0.0154214	0.041632	-0.0289652	0.0663763	-0.0131387	-0.0254351	-0.0104843	-0.0268443	-0.0213857	0.0362169	-0.016942	-0.0078205	-0.0272962	-0.0179584	0.0114286	-0.0340687	-0.00604752	0.0150637	-0.0105769	-0.00222717	0.0402913	0.0338733	0.0303661	-0.000601305	0.0560748	0.00242718	-0.00803062	0.00233463	0.0858504	0.00138591	-0.0107665	-0.0195955	-0.00447564	-0.0339503	0.0292249	-0.0109091	-0.023126	-0.00822293	0.00582904	0.00752997	0	0.00396883	-0.0161271
0.0104079	-0.0117371	0.0315534	0.0429206	0.0350154	0.0375072	-0.0130344	0.0325789	0.0635492	0.00894876	0.00912742	-0.0118343	0.010989	0.0134827	-0.00816978	-0.0224832	0.0365635	0.0123921	0.00430093	0.0172184	-0.00866218	0.00667694	-0.0253655	0.00738809	0.0296804	0.0272109	-0.015625	0.0269957	0.0384615	-0.0202869	0.00412362	0.0420354	0.0169492	0.0623663	-0.0496894	0.0197461	0.0347886	0.0231911	0.0117159	0.00449576	0	0.0314815	-0.00827206	0.0212245	0.0502073	-0.00207375	-0.0103589	0.0994615	0.0163876	0.0368603
-0.0248412	-0.000791766	-0.0054902	0.0247569	-0.0345793	-0.0300334	-0.0195457	-0.0345847	-0.0116498	0.0455391	-0.0139754	0.00449102	0.00679348	0.0294727	0.0123556	0.0105186	-0.0210766	0.0351351	-0.00998964	0.000628921	0.0524272	-0.0382653	-0.0144811	-0.0599655	0.0133038	-0.0316935	-0.0377929	-0.0262861	-0.00137174	-0.0228543	-0.00819876	-0.0488323	-0.0452381	-0.0319868	-0.0130719	-0.00829876	0.0590917	0.0148732	-0.0364432	0	-0.058771	-0.0125673	0.0194625	0.00799361	0	-0.0182515	0.0145387	-0.0718906	0.00829739	-0.0849817
0.00186743	0.018225	-0.00473186	-0.0120794	-0.00935468	-0.0303899	-0.00107759	-0.0282819	-0.00722433	-0.0322448	0.00750058	-0.0253353	-0.0175439	-0.0147757	0.0162848	0.0162661	-0.0268794	0.0164681	-0.004317	0.0119038	0.00369004	-0.0397878	0.0528745	0.00963745	0.0525164	-0.0024426	-0.0235664	-0.0217074	0.0178571	-0.00555679	0.0070877	-0.046875	-0.0199501	-0.0241608	0.00413907	-0.0237099	-0.0405832	0.023034	0.012727	-0.0269555	-0.00495728	-0.0412121	0.0154545	-0.0126883	-0.0210526	-0.00548865	-0.0194827	-0.0525687	-0.019848	0.0226921
-0.00061183	0.00077821	0.0103011	-0.014212	-0.0353734	-0.0183323	0.0242718	-0.0271721	-0.0283416	-0.011075	0.00579317	0.0030581	0.0164835	-0.0159335	-0.0260315	0.000627675	-0.0680083	-0.0526316	-0.0622328	-0.0371503	-0.0174632	-0.0469613	-0.0327951	-0.0527273	-0.004158	-0.0558276	-0.00563154	-0.0264106	-0.0809717	-0.0452771	-0.00117053	-0.0960187	-0.0356234	-0.0308143	0.0115416	-0.0429365	-0.033086	-0.0579861	-0.0171043	-0.0690989	-0.0676277	0.00442478	-0.0501343	-0.00160643	0.00268817	-0.0637194	-0.00934748	-0.00525431	-0.0227305	-0.0623214
0.0446624	0.0124417	0.0054902	0.0144169	0.00651747	0.0415663	0.00579252	0.023942	0.0638549	0.0307377	0.0172878	-0.0114329	0.00135135	-0.0028543	0.0128499	0.0153684	0.0403475	0.0485963	0.0555561	0.0418	0.0159027	0.0411594	0.0331612	0.0230326	0.00626305	0.0311203	0.0331715	0.0653323	0.0572687	9.17693e-05	0.0464367	0.0854922	0.0263852	0.0124956	0.00244499	0.0253752	0.0355795	0.0325956	0.0181106	0.0248175	0.107435	0.0717432	0.0301602	0.0160901	0.0509383	0.0689634	0.0265476	0.0821889	0.0348766	0.033792
0.0178126	-0.00844854	0.0124805	0.0203255	0.0186196	0.021978	0.0356021	0.0292184	-0.00259355	-0.018355	0.0129463	0.0192753	-0.00809717	0	-0.00355652	-0.0201623	0.0461834	0.0575791	0.071639	0.0172827	0.0092081	0.0534521	-0.00485895	0.0637899	-0.0093361	0.00100604	0.00783085	0.0989006	0.0513889	0.0540268	0.0567509	0.100239	0.0411311	0.0195676	-0.00243902	0.0495754	-0.0171487	-0.000704204	0.0477838	-0.00482139	0.0922903	0.0504991	0.0274474	-0.0380048	0.0229592	0.0348	0.0499956	0.0196212	0.0434885	0.0599124
0.0128411	-0.000774593	-0.0123267	-0.0199206	0.0449068	-0.0345218	0.00303337	-0.0132482	0.0308321	-0.0210531	0.0207647	0.0438729	0.00816327	-0.0697223	-0.00305431	-0.023787	0.000544156	0.0023988	-0.0197842	-0.0066739	-0.0109489	-0.0169133	0.0056081	0.0026455	0.00418848	0.0170854	-0.00932401	-0.0147477	-0.0449141	-0.00430451	0.0196717	-0.0238612	0.0345679	0.00607219	-0.00896496	0.0361381	0.0106997	0.00349286	0.00466266	0.038758	0.0266917	0.00838457	0.00979519	-0.0164609	-0.0124688	-0.0213232	0.00875401	0.00239349	0.00560503	0.0688781
-0.0270753	-0.00387597	-0.00546022	-0.0264391	-0.0368932	-0.0328253	-0.0131048	-0.0530721	0.0335135	-0.00832331	-0.00860606	0.0101449	-0.00134953	0.0174549	0.00970748	-0.00331738	-0.0217997	-0.0475621	-0.0431468	-0.0409296	0	-0.0241935	-0.0509128	-0.0439754	-0.0104275	-0.0365613	-0.0133333	-0.0534097	-0.0373444	-0.0605431	-0.0234625	-0.0444444	-0.00238663	-0.0562196	0.0172697	-0.0335391	0.008	0.0489741	-0.0371123	-0.0233199	-0.0303003	0.0116408	-0.0308642	-0.0301255	-0.0109428	-0.0352088	-0.0216951	-0.0455587	-0.0414213	0.0192094
0.0817061	0.0980545	0.000784314	0.0397162	-0.029605	0.00909091	0.031665	0.0060765	-0.0348675	-0.0126625	-0.0126295	0.00071736	0.00540541	0.0211877	-0.00455713	-0.0026215	0.0534668	0.00302854	0.0574615	-0.0152865	0.0359779	-0.0275482	0.00955945	0.0625575	-0.00105374	-0.00102564	0.054849	0.0575614	0.0718391	0.00699048	0.0346956	0.0767442	0.0167464	-0.0159562	0	0.0540936	0.0198114	0.0179881	0.000689972	-0.014326	0.0468234	0.0273973	0.0427662	-0.00862813	0.00425532	0.0573388	0.00165403	0.0327229	0.0111603	0.0688943
-0.0120468	0.00354359	0.0117555	-0.01004	0.00324166	0.00660661	0.0579208	0.0120796	-0.0335983	-0.00363618	-0.00479255	0.0179211	0.00672043	0.0256928	-0.0030481	0.024512	0.0184937	0.00301939	-0.00619401	0.009705	0.0142476	0.0804533	0.0130886	-0.00865801	0.00949367	0.0400411	-0.0105501	-0.0117467	-0.0348525	-0.0072911	-0.0113531	-0.00431965	-0.00470588	0.00432541	0.00404204	-0.0170815	0.00514921	-0.0635329	-0.00275139	0.179586	-0.0468933	0.0213333	-0.0200698	-0.0121845	-0.0237288	0.0254751	0.0155099	-0.00736434	0.012011	-0.00797331
-0.0193904	0.000706215	0.0650658	0.0182236	0.0109704	-0.0119332	0.025737	-0.0125985	0.0388785	-0.0214036	0.0224839	0.0225352	-0.0520694	-0.0183035	0.0540262	-0.000662996	-0.0306158	-0.024573	-0.0290688	0.00832649	0.022827	0.0571578	-0.00214371	-0.0340611	0.0219436	-0.00789733	0.0274181	-0.0459	-0.0347222	0.0223029	-0.0396655	-0.0347072	-0.0189125	-0.001082	0.0257649	-0.0455254	-0.0373152	-0.0223803	-0.0220685	-0.0288435	0.0201533	-0.0480418	-0.00534283	-0.015859	-0.00347222	-0.00240409	0.0338103	-0.0318235	0.0156719	-0.0142336
0.0124348	0.0119972	-0.00145455	0.0896428	-0.0180684	0.00483092	0.0182482	0.00067154	-0.0284275	0.0112382	-0.0133496	-0.0165289	-0.00140845	0.0127537	0.0285292	0.045979	-0.00804045	0.0231346	-0.0149609	0.00826	-0.0171674	-0.0386905	0.00790582	0.0045208	0.00102249	-0.0507463	0.0237213	-0.0124581	0.0172662	-0.0380673	0.00598567	0.011236	-0.0168675	0.0129343	0.0251177	-0.0070028	0.0200762	0.0136169	0.0317338	0.0805459	0.0328325	-0.00109709	-0.0080573	-0.0125336	-0.010453	-0.0160659	0.0189796	-0.0202662	0.0813012	-0.00991344
0.00055071	0.0320781	-0.0327749	0.00549882	0.0212621	-0.00841346	0.0528674	0	-0.0140741	0.0284561	0.0206986	0.0315126	-0.00564175	-0.020346	0.00705603	-0.0272462	-0.00377214	0.0316606	0.0455819	0.0384356	-0.0131004	-0.00928793	-0.00571234	0.0126013	0.0214505	0.00419287	-0.0246198	0.0504365	-0.019802	0.0679444	0.00864239	0.168889	-0.00735294	0.0414736	0.00995406	0.0253879	0.00652084	-0.0225851	0.0485318	0.0156556	0.04463	0.00274574	0.0162455	-0.011786	-0.00704225	0.0391877	0.0155275	0.0309766	-0.0190266	0.0255396
-0.0251011	0.0189189	-0.0271084	-0.0181818	-0.0420244	0.0157576	-0.0178723	0.0127507	-0.00826446	-0.00901294	-0.00156421	-0.00814664	-0.0255319	-0.0128546	0.0177364	-0.0203549	-0.0157092	-0.0336127	0.00484201	-0.0157761	0.00265487	0.0322917	0.0452467	-0.00622222	-0.023	-0.0375783	-0.013363	0.00709336	-0.040404	0.0317961	-0.0225019	-0.013308	-0.0345679	-0.0321717	-0.00530705	-0.0316369	0.0325696	-0.015163	-0.0117355	-0.0270625	0.0427233	0.0251917	0.0417407	0.0275229	0.000886525	-0.0432093	-0.0137588	-0.0375324	-0.0273069	0.00176872
-0.00170687	-0.0112732	-0.0170279	-0.00745081	-0.00794183	0.0322196	0.0034662	0.0271759	-0.0280303	0.00909491	-0.0265613	-0.0130048	0.0305677	0.00500501	-0.0311858	0.000665586	0.0286225	-0.0317563	0.0034431	-0.00801557	0.00264784	-0.00756811	0.00620744	-0.0286225	-0.00102354	-0.0010846	0.013544	0.00920523	0.0120301	-0.0267685	-0.00602122	0	-0.0204604	-0.0554157	0.00533537	-0.00710227	0.0642825	-0.0307929	-0.0105523	0	-0.0195383	0.0235043	-0.0443308	-0.0142857	-0.0354296	-0.0410472	0.0180834	0.0103713	0.036688	0.0115117
0.01089	0.0241449	-0.015748	0.0224473	0.021474	0.050289	-0.0276339	0.0587049	0.0268901	0.0576634	0.0128424	-0.00138696	0.0522599	0.0149582	0.045455	0.0279071	0.0026713	0.0260161	0.0130439	0.0118099	0.0105634	0.0940519	0.00682139	0.00736648	0.00409836	0.0445168	0.0497402	0.0241622	0.00297177	0.0167245	0.00991758	-0.0423892	0.00522193	0.0100641	0.00833965	-0.0186775	-0.0118442	0.022689	0.0266669	-0.0435683	-0.0437232	-0.0480167	-0.0133809	0	-0.000918274	0.0299687	-0.00100922	-0.0412646	0.0161552	0.0184325
-0.00340875	0.00720367	0.016	0	0.00248881	-0.00110072	0.0204263	0	0.0231499	0.00169515	0.00475889	0.0173611	0.00536913	0.00686936	-0.00271677	0.00376998	0.0117446	0.000518859	0.035905	0.0104419	0.0087108	0.00836431	0.0366291	-0.00457038	0.0285714	0.012474	-0.00777935	0.0209608	0.00592593	0.00101301	0.00818803	0.0241449	0.0233766	0.0121659	0.00300752	0.0132016	0.00959974	0.0147904	0.0136334	-0.00423529	-0.00211026	0	0.0135624	0.0498188	0.0248162	0.01745	0.00711656	0	0.00431705	0.0180989
0.00740219	0.000650195	0.00866142	0.0474018	0.0131527	0.00220386	-0.000870322	0.0109681	-0.0155786	0.0391511	-0.00789123	0	0.0133511	0.0117133	-0.00545878	0.0138461	0.0295363	0.0263579	0.0294353	0.00425556	0.00345423	-0.00184332	-0.0111186	0.0293848	0.00595238	0.0282341	0.02067	0.0266984	0.00294551	0.0368461	0.0146241	0.0275049	0.0380711	0.0169524	0.005997	0.0143885	0.00714478	-0.0233261	0.0115326	0.0167297	0.0291656	0.0137061	0.029438	-0.0172563	0.0224215	0.0147074	0.00756782	0.0108137	0.0145488	0.0219858
-0.0186352	-0.0240416	-0.0538642	0.0191915	0.0316467	-0.0296866	-0.011324	-0.11332	-0.0354182	0.00598592	-0.00714884	-0.0375427	-0.0434783	0.0154311	0.0237496	-0.0124129	-0.0245966	0.00494288	-0.0584485	0.0108953	0.0215146	0.00646353	-0.0145614	0.0330062	0.0187377	-0.0169745	0.0432961	-0.0679926	-0.0367107	-0.0061908	-0.0357542	-0.00382409	-0.00733496	-0.0306285	-0.0305514	-0.0412136	-0.00474717	0.0373074	-0.0614316	0.0409966	0.0526541	-0.0135208	0.00866551	-0.0254609	0.110526	-0.0378382	0.0215263	-0.010698	0.0345874	0.12005
0.00632527	-0.00266312	0.0140264	0	0.0432849	0.00283286	-0.0343612	-0.0135951	0.0136719	0.0266013	0.024812	-0.00283688	0.0247934	0.00901709	-0.0330091	0.00439493	0.0850906	0.0437643	0.0107899	0.026346	-0.0362258	-0.0137615	0.0154446	0.0906736	-0.0387222	0.0802438	0.0240964	0.0133981	0.0426829	0.0119911	0.0370799	0.111324	0.0788177	0.06706	-0.00461184	0.0785732	-0.0307626	0.0460485	0.0526319	0.00785855	0.0884913	0.0219298	-0.0171821	-0.0207207	0.0134281	0.0343048	-0.00686541	0.0188437	-0.0187435	0.123419
-0.0165864	0.0300401	-0.00569569	-0.0307826	-0.0558274	-0.0180791	-0.0182482	-0.00895863	0.0150289	-0.00843846	0.0257859	0.0334282	-0.0295699	0.00517555	0.000922304	-0.0225195	-0.0590652	-0.0428718	-0.0220283	-0.029754	0.00699301	-0.0493023	-0.046287	-0.023753	-0.0231621	-0.0314998	-0.0313725	-0.0100634	-0.0350877	-0.00266186	-0.0437586	-0.0466321	-0.06621	-0.0270099	-0.0030888	-0.0151642	-0.0207907	0.00345325	-0.0153835	0.00389864	-0.0062019	0.00965665	-0.0480769	0.00275989	0.00857366	0.00890059	-0.0138148	-0.0131358	-0.025783	-0.0782845
-0.0331318	0.00583279	-0.0376432	-0.0440923	0.043147	-0.018412	0.00371747	0.0104303	-0.00113895	-0.0256168	0.000763638	-0.00894701	-0.00277008	-0.0149832	0.0184397	0.0159957	-0.015431	-0.0275492	-0.0279862	-0.0342749	-0.0243056	0.0587084	0.0284193	-0.0218978	-0.00721649	0.00728155	0.0182186	-0.0433017	0.00454545	-0.0274125	-0.0217612	-0.0833333	-0.0293399	0.0106703	-0.00387297	0.0446456	0.0237168	0.000658348	0.0175757	0.0583407	0.112782	0.00903294	0.0174472	-0.0100917	-0.0170015	-0.0136341	0.0225217	0.00532425	0.00683775	-0.0863822
0.0390836	0.0199742	0.00765306	0	-0.0352146	0.000586166	0.0101852	-0.0399143	0.00722159	0.0098809	0.0197849	-0.00208333	-0.0194444	0.00998392	0.00542862	0.0258188	0.0449319	0.0465561	-0.00210818	0.0217923	0.00800712	-0.00323475	0.00539264	0.00414594	0.00726895	0.0366265	0.0245195	0.0357631	-0.040724	0.029805	0.0461963	0.00197628	0.0277078	0.00793386	0.0108865	-0.0347382	0.0305036	-0.00547265	0.0268718	-0.0110083	-0.0608108	0.0747762	0.0433213	0.0305839	0.038522	0.00487855	0.010283	-0.00794407	0.0271039	0.00783509
-0.0063619	0.00947568	-0.0759494	-0.0221261	0.0428466	-0.0193322	0.0302475	0.0157693	-0.0245283	-0.0130165	0.0164157	-0.00626305	-0.0184136	0.0465885	0.015298	0.0172079	0.00701061	-0.0454526	0.0182981	-0.0115774	0.0344219	0.0421882	-0.0167583	0.0090834	0.0268041	0	-0.0517464	0.0383262	0.128931	-0.0411466	0.00327437	-0.0216963	-0.0294118	-0.0377456	0.0192308	0.217158	0.0200728	0.00550277	0.0429918	-0.0260562	0.0143885	0.0117589	0.0121107	-0.00719424	0.0189251	0.0339841	0.0513518	-0.0134529	0.0503475	0.0790683
0.0151444	0.00125156	0.0319635	0.0490124	0.0152271	0.0143369	0.0115658	0.0239924	-0.0158607	0.0269074	0.0308364	0.0259104	0.036075	0.0220307	-0.0159539	0.0186918	0.0134072	0.0263312	-0.00967065	0.0567186	0.0170648	-0.00756228	-0.001357	0.0310966	0.0110442	0.0330079	-0.00886767	0.0316926	0.0222841	-0.00759433	0.0380402	0.0100806	0.0530303	0.123111	0.0158491	-0.015887	0.0115968	0.00822393	-0.0143388	-0.0381818	0.0070922	-0.0140436	0.0504274	0.0833333	0.0304606	0.0297293	0.000458099	0.0271645	0.011775	0.0064612
-0.00574092	0.05125	-0.0115044	-0.0179864	-0.0240027	0.0365135	0.0202287	0.033078	0.0212264	-0.047578	0	0.0300341	-0.0097493	-0.00351608	0.0558535	0.0379122	-0.0200995	-0.0355317	0.0244211	0.00933484	-0.0192953	-0.0112057	0.0191053	-0.065873	0.0218471	0.0337534	-0.000688231	0.0362748	0.0653951	0.0198361	-0.0177947	-0.0459082	-0.028777	-0.04026	0.0475483	0.0438821	0.00918145	-0.0407546	0.0157596	0.0436583	-0.0369718	0.0235756	-0.0203417	0	0.0201875	0.0395178	0.0322456	0.00790222	0.0217391	-0.0378366
-0.0190438	-0.0315101	0.000895255	0.00736925	0.00155402	0.0147727	-0.00603448	0.00800472	0.0277136	-0.0078733	0.00498444	-0.036448	0.00843882	-0.0114835	0.0102366	-0.0199679	0.0215103	0.0148364	-0.0170278	0.0190768	-0.00342173	0.0294651	0.000666684	-0.017842	-0.0058309	0.0235089	-0.0130854	-0.0097213	0.0268542	-0.0132815	0.0186617	0.0523013	0.0246914	-0.0176878	-0.0333333	0.0287818	0.0284246	0.0368275	0.00596736	0	-0.0292505	0.0316699	0.0249169	-0.0225753	0.000706714	0.0168145	-0.0263293	0.0210119	0.00379677	0.00221422
-0.00940976	-0.00429711	-0.0232558	-0.0527699	-0.0567692	0.00335946	0.028621	-0.0244852	0	-0.0271367	-0.0389744	0.0110041	0.027894	-0.0218831	0.0261863	-0.0262147	-0.0846774	-0.027221	-0.0692996	-0.0629607	0.0317597	-0.0752972	-0.0421863	-0.0294118	-0.0146628	-0.0795406	-0.0153524	-0.0510428	-0.0647572	-0.00568171	-0.0319195	-0.101392	-0.0795181	-0.0375537	-0.0139398	-0.0897757	-0.0276389	-0.00274373	-0.0462636	-0.0227704	-0.0696798	-0.04	-0.0364668	-0.043627	-0.0324859	-0.0740477	-0.0293293	-0.0282584	-0.0302776	-0.0851032
-0.0480954	0.012947	-0.0247253	-0.0248932	-0.0154316	-0.0178571	0.0379427	-0.040024	-0.0411985	-0.0581314	0.00442144	-0.0353741	-0.0189959	-0.0191754	-0.00905144	0.0311051	-0.0588261	-0.0186705	-0.0104285	0.00484041	0.00831947	0.012381	-0.00909824	-0.0240642	-0.00198413	-0.038817	-0.0148831	0.00361844	-0.011984	-0.0275602	-0.0313556	-0.0221239	-0.026178	0.00910163	0.00446429	0.0048496	0.0295554	-0.0191692	0.0279842	-0.0272727	-0.0101215	0.0387597	-0.0487805	0.0125224	-0.0291971	0.000776474	-0.00566345	0.00263407	0.00390051	-0.0428875
0.0218337	-0.00791236	0.0112676	0.0314494	0.0371549	0.0113636	0.0178716	0.0282663	-0.0046875	0.0308596	-0.0139496	0.00987306	-0.0055325	-0.00651957	-0.0157867	-0.00984878	0.0261453	0.0227134	0.0180619	0.0138556	0.0123762	0.000940734	0.0176616	0.00821918	-0.00994036	0.0278846	0.00935252	0.0371157	0.0876011	0.00282813	0.0234298	0.0950226	0.0510753	0.00952063	0.00222222	0.0901324	-0.00439341	-0.00698213	0.0163346	-0.0440069	0.112474	-0.00652985	0.0247569	-0.0167845	0.0548872	0.00620697	0.0256359	0.0527533	0	0.0143645
0.00487593	0.00858896	-0.00649954	0.00954227	-0.00398895	0.0741573	0.0119713	0.00137446	0.00549451	0.0233692	0.0096827	0.00698324	-0.00556328	0.00562608	0.00928063	0.00702277	0.042066	0.0124021	0.0369502	-0.00118569	0.00733496	-0.00093985	-0.0187347	0.0498188	-0.0060241	0.0458372	-0.0334996	0.0328016	0.0421314	0.00518192	0.0103666	0.0268595	-0.00511509	0.026245	0.00369549	0.0132217	0.0265771	0.0154748	0.0119034	-0.0418565	-0.0404412	0.0610329	0.00258844	0.017071	0.00142552	0.0508841	0.0287076	0.0326412	0.0124444	0.0225185
-0.0036392	-0.0127737	0.035514	0	-0.00718833	0.00889121	-0.011041	0.014412	0.0132709	-0.0210899	0.0169614	0.0180305	-0.00559441	0.00186207	0.00168148	-0.00523682	-0.0212451	-0.00662417	-0.00925782	0.00356768	0.00889968	-0.00470367	0.0106006	0.000862813	0.0141414	-0.00894454	0.00294985	-0.00386156	0.0225922	0.0354321	-0.0188933	0.00804829	-0.0257069	0.0117491	0.00147275	0.00655409	0.00107464	0.00483778	0.00235325	0	-0.0229885	0.00973451	-0.0189329	-0.0273852	0.00142349	-0.0161425	0.0242976	0.0144998	0.00537634	-0.00408666
-0.00426824	0.0375847	0.0442238	0.0378083	-0.0144808	0.0202177	0.0135566	0.0548073	0.0169492	0.00660305	0.0435066	0.0435967	0.0112518	0.0232578	0.0450743	0.0169659	-0.00761186	0.0118066	-0.0331014	0.0017775	-0.0112269	0.0141777	-0.00979383	0.012931	0.0358566	-0.00180505	0.0154412	-0.0550592	0.00813953	0.00162768	-0.0302495	-0.00598802	0.00527704	0.0616485	0.0294118	-0.00868188	0.00219576	-0.0192881	-0.0305148	-0.0130758	0.0117647	0.00525855	0.00877193	0.00817439	0.00284293	-0.0425027	-0.0430554	0.0167699	-0.026738	-0.0507393
0.0165278	0.0178147	-0.00432152	0.00910773	0.0375735	-0.00813008	0.00786782	-0.00705523	-0.00151515	0.0166148	0.00695353	0.0110966	0.00417246	0.0209046	0.0111795	-0.00748296	0.020803	0.0334943	-0.0357117	0.0236685	0.0178427	-0.0102516	0.0261317	0.000851064	-0.0192308	0.022604	0.00796524	-0.018406	0.0138408	0.0337052	0.01248	0.0060241	0.023622	0.0290437	-0.0135714	0.043612	-0.00861775	0.00141139	0.0248172	-0.0398474	0.00581395	0.027027	0.00695652	0.0171171	0.0205528	-0.0389446	0.00826622	-0.0493862	0.0133384	0.0456978
-0.0265039	-0.00233372	0.0130208	-0.0107883	-0.0503996	-0.00102459	-0.0444965	0.00516754	0.000379363	-0.0152129	0.0117281	-0.0232408	-0.0110803	-0.0525337	-0.0134251	-0.00870127	-0.0503902	-0.000982747	-0.0455246	-0.0213859	-0.00478088	-0.0225989	-0.0227005	-0.0544218	-0.0245098	-0.025641	-0.0431034	-0.0614608	-0.0455063	0.00221012	-0.0319392	-0.0698603	-0.0410256	-0.0286798	-0.0115858	-0.032377	-0.0510264	-0.0210491	-0.0236269	-0.0229981	-0.0481696	-0.0280136	-0.0215889	-0.0212578	-0.03125	-0.0802272	-0.00182076	-0.0420938	0.00620746	-0.0247375
-0.0173266	-0.0350877	0.00942588	-0.0128306	-0.0256984	-0.000512821	-0.0351307	0.0128524	-0.00417141	-0.0248697	-0.0286488	-0.00462657	-0.0294118	-0.0206814	-0.00961468	-0.0116948	-0.045128	-0.0344081	-0.0169783	-0.0336697	-0.0160128	-0.0356455	-0.0493135	-0.0377698	-0.00603015	-0.0562613	-0.048048	-0.0399581	-0.0643623	-0.0439942	-0.0353002	-0.0686695	-0.0481283	-0.020479	-0.0131868	-0.0550835	-0.0149045	0.00500767	-0.0453736	0.0211855	-0.0708502	-0.00611354	-0.0123566	-0.0226244	-0.0566308	-0.0396431	-0.0365018	-0.038798	-0.0500409	-0.255298
-0.00315065	-0.00606061	-0.00764007	-0.0110477	0.0280708	0.0128271	-0.00084674	0.0120549	-0.000380807	0.0182451	0.00561854	0.00132802	-0.023088	-0.0047937	0.0121327	0.00416403	0.00472116	0.00407507	0.00246879	0.00917112	0	-0.004995	0.00150309	-0.011215	0.00101112	-0.0230769	-0.0433754	0.0150313	-0.0254777	0.0308657	0.00780269	-0.0460829	-0.00280899	0.00971581	0.0103935	-0.0331163	0.0209089	0.0442216	-0.0101377	-0.00230511	-0.0239651	0.0105448	-0.0116175	0.0342593	0.0714286	-0.0165154	-0.00567956	0.00278373	0.00567259	-0.0567376
0.00126134	-0.00792683	-0.0136869	0.0130695	0.0364236	-0.0227964	0.140678	-0.0131651	-0.0262857	0.0125235	0.0314224	-0.0397878	0.0664697	-0.0231466	-0.0127858	-0.00414676	0.0258688	0.0142049	0.0508629	0.0102964	0.0187144	-0.0291165	0.020688	0.0387524	0.0030303	0.0216535	0.0107172	0.044426	0.0562092	-0.0107014	0.0619086	0.0724638	0.0140845	0.0105902	0.00514328	0.0212943	-0.0284053	0.068295	0.044814	0.037072	0.0625	-0.00608696	0.017179	0.000895255	-0.00638298	0.0429057	0.036197	-0.0107837	0.035458	-0.0120205
0.0208222	-0.016595	-0.0112749	-0.0534775	-0.0207526	-0.00933126	-0.0208024	0.00190582	-0.00586854	0.0171257	0.000678849	0	0.0138504	0.0236951	-0.0177954	0.0224805	0.0298208	-0.0489985	0.0257598	-0.0125906	0.0231629	0.0237849	-0.0144735	-0.0100091	0.00302115	0.0260116	0.000815661	0.00107628	0.0185644	-0.0122368	0.00952567	0.0585586	-0.0111111	0.00238507	0.0124269	0.045092	-0.00354854	-0.0370732	0.00612824	0	-0.00210084	0.000874891	0.0168889	0.286225	-0.0107066	0.0232582	0.0753675	0.0243929	0.0435795	-0.0329132
0.0222556	0.004375	0.00350877	-0.0175893	0.00571069	0.0230246	0.0273141	0.0107791	0.0208579	0.0156213	0.0345078	0.00966851	0.0218579	0.0086789	0.00823536	-0.00577364	0.0256214	0.0273278	0.00532474	0.0121443	0.00078064	0.0232323	-0.00664092	0.0294118	0.0351406	0.0328638	-0.0252649	0.00217361	0.0279465	0.00667804	0.0205457	0.0595745	0.0168539	-0.00284778	0.00144404	0.0498768	0.0434783	-0.0119445	0.0316669	0	-0.0315789	0.020979	0.041958	0.00556328	0.0425685	0.0166101	0.00854354	0.0290802	0.0313197	-0.176332
-0.0169285	0.00435594	-0.0122378	0.00992094	-0.012164	-0.0219949	-0.0014771	-0.00627303	-0.0254433	-0.0039604	-0.0228914	-0.00820793	-0.00534759	-0.00382888	-0.0343154	-0.0110699	-0.020622	-0.00819187	-0.0378455	-0.0101976	-0.0148206	-0.0266535	-0.00147254	-0.0160714	-0.00193986	-0.00636364	0.0292642	-0.0326034	-0.0165485	0.00760453	-0.0348278	-0.0441767	0.00552486	0.00713977	-0.0173035	-0.0253563	-0.0326508	-0.0147883	-0.0348291	0.0268354	-0.0347826	-0.0162671	-0.0201342	-0.00484094	-0.0311419	-0.0541673	-0.00338847	0.0077813	-0.0209788	-0.0122315
-0.00923103	0.0297398	0.0274336	-0.0137375	-0.0123138	0.0256276	0.0199704	0.0397696	0.0181962	0	0.0401578	0.0275862	0.0537634	0.031673	0.0338431	0.0223615	0.0276983	0.00775478	0.0180956	0.00363471	0.0221694	-0.0030426	-0.0148061	0.0172414	0.0447036	0.0512351	0.0129976	0.0545069	-0.00721154	-0.0319927	0	-0.0210084	0.0192308	0.0137306	0.0154072	0.0194973	0.0302775	0.00476517	0.0177379	0.00433925	0.0045045	0.0304613	0.0128425	0.00208478	0.0364286	0.0254482	0.0161546	0.03312	0.00295932	-0.0154633
0.0211129	0.0505415	-0.00947459	-0.0159521	0.0224251	0.000509944	0.0253807	0.0109281	-0.0283605	-0.00462342	0.0148004	0.0161074	0.00892857	-0.00371722	0.0139085	-0.0103592	0.0205112	-0.0210136	0.0324609	-0.0132855	-0.0240124	-0.00712106	0.015777	0.0133809	-0.00465116	0.00957354	0.0032077	0.0218326	0.0157385	0.00627433	0.0174874	0.0386266	0.0134771	0.00561291	-0.0108382	0.0477535	0.0214658	-0.00883303	0.0192304	0.0995679	0.0560538	0.0118243	0.00507185	0.00485437	-0.00068918	0.0257119	-0.0443475	0.019766	0.00735869	-0.0188349
-0.0145934	-0.021764	-0.0391304	-0.0364542	-0.0219333	-0.0163099	-0.0113154	-0.0342316	-0.0183926	-0.0460774	-0.0253607	-0.0449141	-0.00126422	-0.0252101	-0.0322769	-0.00930172	-0.02221	-0.0292784	-0.0112351	-0.0361067	-0.0222222	-0.0122951	-0.0118479	-0.028169	-0.0280374	-0.0241379	-0.0183853	0.00416135	0.0262217	0.0396707	-0.0266017	-0.0433884	0.0398936	-0.0389979	-0.0102264	-0.015174	0.0497848	0.00550256	-0.0112029	-0.0197357	-0.0360934	-0.0066778	-0.0437342	-0.00759144	-0.0303448	-0.0397536	0.00437167	-0.0145612	0.0219325	0.0128189
-0.0178961	-0.00409836	-0.0307692	-0.00623718	-0.0274441	0.0165803	-0.00643777	-0.00124368	-0.0525458	-0.0235185	-0.0273253	-0.0345781	-0.0151899	-0.0115	0.000833837	0.0117429	-0.0291915	-0.0269273	0.029525	-0.0158726	-0.00487013	-0.033195	0.0404736	-0.0615942	-0.0115385	-0.0194346	-0.00488599	0.0342892	-0.0301974	0.0111738	-0.0108067	-0.0539957	-0.0230179	-0.0309257	0.00221402	-0.0205996	0.0210667	0.0163281	-0.00715371	-0.0562084	-0.0440529	0.00588235	0.0202287	0.0125174	0.0312945	0.00809285	0.0218017	-0.0146785	0.0386242	-0.0918078
-0.0113024	0.00999412	-0.0270775	-0.00429433	-0.0256382	0.00815494	0.0367171	-0.00747139	-0.0189166	-0.0309165	-0.00535169	-0.00501433	-0.0269923	-0.0164739	0.00583199	0.011012	-0.0345171	-0.018834	0.014704	-0.0193553	-0.00815661	-0.0643777	-0.0338541	-0.00482625	0.000972763	-0.0459459	-0.00572831	-0.00855198	0.0443114	0.00124524	0.0034552	-0.0502283	-0.026178	-0.0309104	0.0397644	0.00319197	0.0123699	0.0268056	0.0450436	-0.0042471	-0.0230415	-0.0760234	-0.0284483	-0.0453297	-0.00344828	0.0017859	-0.00170579	-0.00506505	0.00896034	0.0314082
0.0114316	-0.0186263	0.0278311	-0.0318487	0.0131564	-0.00960566	-0.025	-0.035129	0.0429448	0.0133786	-0.0168157	-0.0280778	0.0184941	-0.0147725	-0.0265155	-0.00802843	-0.00115171	0	-0.0405782	-0.0111838	0.0328947	0.0275229	-0.0350404	-0.0203686	-0.0223518	-0.00944287	0.00823045	-0.0349375	-0.021789	-0.00674356	0.001143	-0.0216346	0	0.00308216	-0.0127479	0.00522727	-0.0346274	-0.0469961	-0.0235621	-0.0256883	-0.0165094	-0.00180832	-0.0221828	-0.0129496	0.0117647	-0.0249494	-0.0256401	0.00758634	-0.0443709	0.0270234
0.0471124	-0.00237248	0.0420168	0.0483166	-0.0242471	0.0459418	-0.0106838	0.0370581	0.0361345	0.0390474	0.0259909	0.0148148	-0.0142672	-0.036	0.0153157	0.00636647	0.0444642	0.0468472	0.0649594	0.0372585	-0.00477707	0.0725446	-0.0224149	0.00990099	0.0139165	0.0600572	-0.0138776	0.046176	-0.003517	0.0285208	0.0549728	0.027027	0.0483871	-0.00410366	0.0265423	-0.00627402	-0.00635239	-0.0103173	0.0100058	-0.026266	0.00479616	0.00181159	0.0127042	0.00947522	0.0287278	0.0612402	-0.0052707	0.0397266	0.00643103	-0.0345595
-0.00899028	-0.0124851	-0.0492832	-0.0230449	-0.0549999	-0.0214739	-0.0201584	-0.0119113	-0.0235199	-0.00908958	-0.029998	-0.0277372	-0.0657895	-0.0259357	-0.00419019	0.0126524	-0.0834867	0.0857143	-0.0219864	-0.0365613	-0.0128	-0.0478668	-0.0126439	-0.0784314	-0.00294118	-0.0728417	-0.198675	-0.00301283	-0.0435294	-0.0141761	0.00109573	-0.0956938	-0.0461538	-0.039115	0.0230608	-0.0345828	0.017016	-0.0313048	-0.0279728	-0.0134873	-0.097852	-0.11302	-0.0188172	0.00577617	-0.00132979	-0.00775272	-0.0176296	-0.0549786	-0.00496805	-0.076678
0.00059738	-0.0138471	0.0113101	0.0450021	0.00470432	-0.0154613	-0.0330639	0.0133238	-0.00207641	-0.0152883	-0.0247447	-0.0127628	0.0197183	-0.0021278	-0.0151481	0.015327	0.0355834	0.0327623	-0.00435393	-0.007325	-0.012966	0.0251366	0.00640291	0.0404255	0.0294985	-0.0106693	-0.0258264	0.052819	0.0209102	0.0286592	0.00867521	0.010582	0.016129	0.0117876	-0.00409836	0.0162611	0.0104452	-0.0122278	-0.0101917	-0.0228897	0.0687831	-0.0397554	-0.00730594	0.00430725	-0.0106525	0.0798608	0.00627615	0.00252067	0.00142899	0.0331889
0.00787238	0.00610501	0.0130475	0.0348195	0.0485938	-0.00962513	0.0334347	0.00626125	0.0295464	0.0167777	0.0126899	0.0342205	0.0138122	0.00960513	0.0187992	-0.000572937	0.00293205	-0.0206712	0.0342344	0.0261571	-0.00656814	-0.021322	-0.0135157	0.00817996	0.0162369	0.0196078	0	0.026284	-0.0253012	-0.00164515	0.0118292	-0.143979	0.0026455	0.0126942	0.0144033	-0.0138559	0.00205809	0.037106	0.0224121	0.0280899	0.019802	0.0350318	0.0156394	-0.0114367	0.00740242	0.0321576	0.00624686	0.0151866	0.00498573	0.00717788
0.0390131	0.0151699	0.050598	0.0237469	0.0285093	0.0168798	0.00808824	0.0105779	0.0299111	0.0219683	0.0160054	0.00661765	0.00817439	0.0074017	0.015107	0.0374617	0.031361	0.0206055	-0.0183109	0.0274526	0.0214876	0.0588235	0.0112944	0.0212982	0.0093985	0.0288462	0.0360551	-0.0204767	-0.00618047	0.0239607	0.0138093	0.0152905	0.0738786	0.0345332	-0.00135227	0.0108172	0.0185782	0.00420206	0.016587	0.0090731	0.0194175	0.00923077	0.0172101	0.0122921	0.000668003	-0.0171356	0.0274859	0.0497325	0.0340085	0.0514395
0.0236798	0.00777047	0.00875657	-0.00967133	0.0138595	0.0120724	0.0459519	0.0320243	0.0459184	0.0286775	0.00615973	0.0226443	-0.00135135	0.0251773	0.028919	0.00216221	0.0337808	0.0245311	-0.00430709	0.0133595	0.0242718	0.0262346	0.0239228	0.0178749	0.00744879	0.0252336	-0.00307062	0.00332436	0.0385572	0.0201728	0.0220185	0.0210843	0.02457	0.0171785	0.00203114	0.0246598	0.00201641	0.0181631	0.0233102	0.040564	0.0047619	0.0355691	0.00267142	0.0121429	-0.00333778	0.00950967	0.0336504	0.045017	0.0219377	0.0100664
-0.00338043	-0.0284698	0.0121528	0.0410468	0	0.00894632	0.00069735	-0.011939	-0.121951	0.00407628	0.00408831	0.00285714	0.00811908	0.0040993	-0.0457822	-0.0134487	0.0174262	0.0061164	-0.0129684	-0.0169504	0.0371248	0.0185464	-0.256228	-0.00878049	-0.00554529	0.00911577	0.0698152	-0.0080496	0.0491018	0.0136601	-0.0179534	0.0324484	-0.00479616	0.0188868	0.00202703	0.0167442	-0.00201235	-0.0068795	0.0102492	-0.0087392	0.0118483	-0.00785083	0.0408526	-0.0119972	0.016075	-0.0125601	0.0100126	-0.011379	0.0275053	-0.00166102
0.00452253	-0.0213675	0.0240137	-0.0300476	-0.00340379	0.0413793	-0.0111498	0.0205368	-0.00470085	-0.00695287	-0.0433941	-0.0306268	-0.0255034	-0.0632018	0.01095	0.0136321	-0.00213818	-0.00888022	0.0496395	-0.000638279	-0.00685453	-0.000492126	-0.0576178	0.0275591	0.0232342	0.0144535	-0.0115163	0.0515584	-0.00342466	0.0183718	-0.0062587	0.0142857	-0.00963855	0.00586482	0.0188806	0.0174733	-0.00201641	-0.0131046	0.00225508	0.00881625	0.0515222	-0.0425321	0.0546075	-0.0128571	0.0626236	0.0246448	-0.00909182	0.00465881	0.00195371	-0.0368029
-0.0157835	0.00499064	-0.0150754	-0.00196449	-0.0360271	0.00662252	0.0218464	-0.0325485	-0.00343495	-0.0110427	-0.0276338	-0.00808229	-0.0123967	-0.0217606	0.000832448	-0.0102124	-0.0214723	0.0028261	-0.0125175	0.0178924	-0.00460123	0.0192024	0.00888594	-0.0277778	0.0517711	-0.0391808	-0.0567961	0.00908117	-0.00343643	-0.0130181	-0.00894307	-0.0507042	-0.0486618	-0.0426878	0.00330907	-0.00910787	-0.0152454	-0.0329079	0.0438698	0.0433032	-0.0601336	0.0134298	-0.0145631	-0.0137482	-0.00248139	-0.0116381	-0.0133391	-0.00227314	-0.0228013	-0.168383
0.0343735	0.0018622	0.0272109	0.0581422	0.045374	0.00469925	0.0482759	0.00795046	-0.0159414	0.045947	0.00583147	0.0555556	0.0516039	0.0250278	0.0349337	0.0233724	0.0427692	0.0441299	0.0563393	0.0276195	0.0446841	0.0386473	-0.00990316	0.0472906	0.00431779	0.0463392	0.00720535	0.054016	0.0965517	0.0111059	0.0429521	0.0801187	0.0741688	0.0151966	0.0395778	0.0847176	0.0350664	0.0173752	0.046337	0.0124235	0.042654	0.0632008	0.0418719	0.0124725	0.0497512	0.0321777	-0.0211381	0.0777363	-0.00733791	0.0939681
-0.00443507	-0.00805452	-0.0430464	-0.00178865	0.0238343	0.0280636	-0.0184211	0.0309512	-0.0455342	0.0107209	0.00434454	0.00350877	-0.035809	-0.00759847	-0.0152699	0.00106501	0.0210215	0.0287896	0.0199974	0.0201584	-0.00737463	-0.0437209	-0.0355831	0.0150517	-0.0120378	0.0044287	0.035258	0.0469603	-0.0230608	-0.00232591	0.018305	-0.0494505	-0.0285714	0	0.00126904	-0.0479837	-0.0169392	0.00852378	-0.0329575	-0.0246351	-0.00681818	-0.0316395	-0.0244287	-0.0057971	0.000592417	0.00912642	0.0120945	-0.0191104	-0.012758	-0.0553657
-0.00445483	0.0131168	-0.016436	0.00917431	-0.024107	-0.00636943	0.0147453	-0.00765094	-0.0197248	-0.03735	0.0122686	0.0293706	0.00137552	-0.00437945	0.0269421	-0.0053194	-0.0566244	-0.037584	-0.0457538	-0.0383231	0.01263	-0.00924125	0.023037	-0.0120482	-0.00435161	-0.0352734	-0.023692	-0.0750424	0.0150215	-0.0214798	-0.030951	-0.0144509	-0.0220588	-0.035918	0.0107731	0.00386059	-0.0324458	-0.0154949	-0.0255573	-0.00838734	-0.0183066	-0.0415842	0.00403877	0.0204082	-0.0112493	-0.0512413	-0.00511738	-0.00646552	-0.0204105	-0.0121402
-0.0245791	0.00863132	-0.0140721	-0.0127131	-0.0136233	-0.0155678	0.01321	-0.0166128	0.0116986	-0.0208703	0.0513163	-0.0264946	-0.00686813	-0.0263527	-0.00238419	-0.0165189	-0.117139	-0.0318028	-0.0116407	-0.016811	0.0154072	0.017673	-0.0146234	-0.0178236	-0.0192308	-0.035649	-0.0136502	-0.000870338	-0.012685	-0.0183055	0.00875515	0.108504	-0.0125313	-0.0186281	0.0163009	0.00795855	-0.0143513	-0.0114774	-0.00218607	-0.0339293	-0.0559441	-0.0402893	-0.0217216	0.0242857	-0.00299401	-0.050037	0.0051437	-0.00650759	0.00556515	0.20249
0.0200457	0.00977995	0.0374665	0.0294223	0.0181102	-0.0102326	0.0319426	0.0373985	0.0374653	0.0295646	0.0210173	0.0272156	0.0359613	0.0580914	0.0326618	0.046619	0.0508039	0.0168929	0.000696268	0.0373643	0.0101156	0.015919	0.0343242	0.0563515	0.0347594	0.0436019	0.0471553	0.00176113	0.0417559	0.0234575	0.00357602	0.037037	0.0228426	0.0432441	0.0351635	0.0356102	0.0373859	0.0688462	0.0394303	0.0176102	0.0691358	0.0247578	0.00904605	0.0153417	0.0126126	0.0183883	0.0213271	0.0241048	0.0448749	0.0850085
0.0286337	0.0230024	0.0171969	-0.00356394	0.0314083	0.0093985	0.00947568	0.0122083	0.0271957	-0.00574313	0.00862789	0.017663	0.0173565	0.0149201	-0.0131144	-0.00362528	0.00979192	0.034127	0.0173108	-0.00671683	0.0214592	-0.0356125	0.0475771	0.00994575	0.00516796	0.017257	0.0298581	-0.0123251	-0.0133607	0.0181013	0.0401978	0.0229592	0.0347395	0.00605831	-0.023242	-0.00286548	0.00208449	0.0169566	-0.0205493	0.00430192	-0.00461894	0.0808824	-0.0122249	-0.0309066	-0.00059312	-0.00410552	0.016711	0.0235374	0.0290838	0.122263
0.0409406	0.0242604	0.021978	0.0251069	0.0526107	-0.0027933	0.0450563	0.0109124	0.0108507	0.00116458	0.0118545	0.00133511	0.0459318	0.0225853	0.0336214	-0.0327462	0.0363636	0.0205263	0.0428825	0.00553135	0.0112045	0.0571147	0.0168893	0.0393912	0.0317052	0.04375	0.0408745	0.046375	0.034375	0.0364043	0.0132147	0.0374065	0.0311751	0.0180853	-0.0317267	0.0229897	-0.0174733	0.0559849	0.0188285	0.0299844	0.0440835	0.0272109	0.00660066	0.0042523	-0.00296736	0.0552407	-0.00739679	0.0314114	-0.00192236	-0.0125618
-0.0487658	-0.0121317	-0.0645161	0.0123144	0.00624765	-0.00186741	0.0299401	-0.00227255	-0.0854444	-0.0346175	0.00715584	-0.0146667	-0.02133	-0.005131	0.00605007	0.0333277	-0.0309942	-0.01749	-0.00783034	-0.00122194	0.0131579	-0.00605496	0.00309866	-0.00775194	-0.0182724	-0.00940975	0.00547945	-0.000841397	-0.0332326	-0.0219695	-0.0236663	0	0	-0.0335629	0.0302457	-0.0168548	0.0324629	-0.0283999	-0.0232317	0.0084121	-0.0266667	-0.012299	-0.0344262	-0.0296401	-0.0315476	-0.0117199	0.0182137	0.0283545	0.0199441	0.0367577
-0.00881843	0.0327485	-0.00530504	-0.0086504	0.00620886	0.0121609	0.027907	0.0125275	-0.0164319	0.0179294	0.00581618	0.011502	-0.00128205	0.00567786	0.0300771	0.00936746	0.013277	-0.0329127	0.0171063	-0.00550546	0.024607	-0.00374883	-0.00411879	0.0104167	0.0245347	-0.00777202	0.0208901	0.0537483	0.0291667	-0.000997629	0.00444872	-0.00240385	-0.00465116	0	0.00428135	0.00668401	0.00300752	0.0630308	-0.0194594	0.0619552	0.00456621	0.0335249	-0.016129	-0.0312727	-0.00491703	0.0260896	0.0487787	0.0276512	0.0353314	0.0177544
-0.0161344	0.00339751	0.0133333	0.0122026	0.00696355	-0.051756	-0.0356335	-0.0236202	-0.0152745	0.0117424	-0.0128465	-0.019398	0.0333761	-0.0164292	-0.00218929	-0.0211339	0.0405003	0.0147257	-0.0349291	0.0258454	-0.0200133	-0.0112888	-0.0519873	-0.0137457	0.0231214	0.0687554	0.0066726	-0.0437275	-0.00607287	-0.00958516	-0.0236296	-0.00963855	0.0280374	-0.0541362	0.00669915	-0.0245819	0.0353914	0.0140669	-0.0330751	0.0194175	-0.0318182	-0.00648749	0.0258844	0.00225225	0.0160593	-0.0801236	0.0116275	0.0210977	-0.0091345	-0.0133902
-0.016386	-0.00225734	0.0368421	-0.0138066	-0.00155043	-0.00389864	-0.0217009	0.00460793	0.00824043	0.0284538	0.014964	0.0122783	0.0136646	0.0240126	0.0102391	0.00999718	0.0160275	0.0226549	-0.0274796	0.0317921	0.0115725	0.0038059	0.0438443	-0.011324	-0.00403551	-0.002443	0.00751215	-0.0211649	-0.0234216	0.0095209	-0.0398331	0.0243309	-0.00909091	0.0291601	0.0114943	-0.0232788	-0.0976305	0.301987	0.0416177	0	-0.00938967	0.0223881	0.0100925	0.011985	-0.0218845	-0.00586322	0.0199238	-0.0131756	0.0448911	-0.0285498
0.00631801	0.00678733	0	-0.040224	0.0130635	-0.0166341	0.0059952	-0.0108936	-0.0817308	0.0361303	-0.0115429	-0.0141509	0.00245098	0.0056055	0.0354819	0.0114782	0.0174648	0.0141905	0.0130894	0	0.012786	0.0104265	0.00840055	-0.0114537	0.0307942	0.0261224	-0.0315789	0.0268194	-0.0302398	0.0104626	0.00209391	0.0332542	0.0206422	-0.0167935	0.013756	-0.0010108	-0.0108437	0.0735953	0.0306527	-0.00380952	0.0118483	-0.0456204	0.0224813	0.0185048	0.0192666	0.000842543	0.0293019	0.00189653	0.0388424	0.00701325
0.010276	0.00898876	0.0228426	0.0200655	0.018929	0.0199005	0.0250298	0.0318815	-0.0209424	0.0283267	0.0097336	0.00820232	0.00122249	0.0329438	0.00279657	0.0159653	-0.00609081	0.0192196	0.0170129	0.0116289	0.0232558	0.00562852	0.0145889	0.0106952	0.00471698	-0.000795545	0.00543478	0.0210578	-0.0107527	0.0148104	0.0209607	0.00689655	-0.0134831	0.018679	0.0247788	-0.0149111	0.0175007	-0.00301464	0.0270841	0.0114723	-0.0234192	0.0105163	0.00325733	-0.0065407	0.00609756	0.0286142	0.0116822	0.00764746	0.0169992	0.0333296
-0.00621448	-0.000556793	0.0107527	0.00892857	-0.00967072	-0.00878049	0.00465116	-0.00224702	0.0101604	0.00209268	0.0109146	0.00745763	-0.00854701	0.0039215	-0.00488036	0.0066023	0.00947075	0.00514805	0.0254164	0.00689547	0.0136364	0.0205224	0.0113154	0.010582	0.00704225	0	0.0126126	0.00741737	0.00217391	0.00637899	-0.00564105	0.00913242	0.0022779	0.00681424	0.00460564	-0.00302735	0.0161368	0.00693023	0.00672145	0.0341124	0.00959233	0.00851466	0.00568182	0.00365764	0	0.00818415	0.0100969	0	-0.00166747	0.00941428
0.00342041	0.00278552	0.0114566	0.0159015	0.00525631	0.00393701	-0.0260417	0.00168906	0.0227634	0.00848108	-0.0095292	-0.00471063	0.0147783	-0.00977425	-0.00280245	-0.00251578	0.0353201	0.0298765	-0.028703	0.0102754	-0.0326714	0.105119	0.00504908	-0.0200698	-0.004662	0.0230892	0.0133452	-0.0319287	0.0140998	-0.000309391	-0.0413065	-0.020362	0.0681818	0.0249805	-0.0200573	0.0414814	0.00104603	0.00471892	0.0102711	0.0402991	0.0118765	-0.0225141	-0.00322841	0.00510204	-0.0284848	-0.00892949	-0.00999598	-0.0188608	-0.0200835	0.091887
-0.00170438	0.025	-0.0226537	-0.0278345	-0.00894656	0.0117647	0.0196078	0.0123655	-0.0181159	-0.0183409	-0.0185986	0.00878972	0.0315534	-0.00394474	0.0112413	0.0201995	-0.0405117	-0.0198924	0.0678335	-0.0113004	0.00927152	0.025641	-0.0100876	0.015138	0.00936768	-0.0365759	-0.023705	0.0862936	0.0406417	0.0407094	0.0317746	-0.00461894	-0.0170213	-0.0162478	0.0304094	0.00197845	-0.023226	-0.00813114	0.0650749	-0.0210863	0.084507	-0.0115163	0.00242915	0.00797679	0.0155958	0.0311252	0.0180342	-0.0134794	0.0290313	0.0195098
-0.0141926	0.00108401	-0.0198675	-0.00721036	-0.010552	0.00581395	-0.0862471	0.020549	-0.0189773	0.00637135	0.00653324	-0.0335121	-0.0329412	-0.0336987	-0.0423891	0.00545206	-0.00444444	-0.0202774	0.0628926	0.00514257	-0.0216535	0.00806452	-0.0316268	-0.0359649	-0.037123	0.00161551	-0.0107914	0.0163422	-0.0226105	-0.0151512	-0.028182	-0.0394432	-0.0151515	-0.0206452	0.0164586	-0.00779423	0.0216387	-0.0077486	0.0281625	-0.0108518	0.012987	0.023301	-0.0129241	0.0302158	-0.0036855	-0.00556053	-0.00850901	-0.00784101	-0.0210256	-0.0299424
0.0120966	-0.00378993	-0.00760135	-0.0107883	0.0647213	0.00770713	0.0376276	0.00870441	0.0693176	0.0530864	0.0240234	0.00346741	0.0121655	0.0338493	0.0101574	0.0172554	0.0267857	0.0042967	-0.0236728	0.00113649	0.0107311	-0.0088	0.0158058	0.0509554	-0.00963855	0.0241935	0.0272727	0.00690528	0.0325973	-0.0191084	0.047266	-0.0507246	0.010989	0.0168643	-0.00670017	0.0205289	-0.0116611	-0.00520607	0.0199621	0.0509775	-0.00213675	-0.0151803	-0.00163666	0.00837989	-0.0314427	-0.0159761	-0.0157192	-0.00782473	-0.0265668	0.0850918
0.0221929	0.0570652	0.027234	0.0163946	0.0243286	0.040153	-0.00676091	0.0453038	0.0477387	0.0246568	0.0190222	0.0366275	0.0132212	0.0411696	0.0330469	0.0140277	0.0445652	0.0197681	0.0133302	0.00397525	0.00398142	0.0363196	0.0601758	-0.00692641	0.0129765	0.0133858	0.0336283	0.0365266	0.0203666	0.0447628	0.015385	0.086514	0.0347826	0.0430138	0.0207982	0.0248884	0.0418011	-0.0113578	0.0304968	-0.00345342	0.0192719	0.0529865	0.0213115	-0.00554017	0.0210057	0.060875	0.0275931	0.0336751	0.0162602	0.0352297
0.00500926	0.018509	0.043082	0.0054001	0.0167534	0.0119485	0.0210396	-0.0299255	-0.000959233	-0.00245788	0.0174256	-0.00933333	0.00474496	-0.0271587	0.00695255	0.0195799	-0.0135276	0.0210706	0.00897744	0.0367642	0.0145406	-0.107477	0.0293534	0.027027	0.00480384	0.013986	0.010274	-0.00220542	0.0219561	0.0286414	0.0262641	-0.0187354	-0.0147059	-0.0159007	0.0297357	0	0.0103083	0.00352896	-0.0167845	0	0.0441176	0.0137237	-0.0369181	0.0292479	-0.0174564	0.00612152	0.0332139	0.032578	0.0148552	0.0515923
-0.00664997	-0.0237254	0.0285941	0.00174386	-0.0267784	0.0145322	0.0248485	0.0537252	0.0379261	-0.00147041	0.0183536	0.0154778	-0.0106257	-0.0137072	-0.0255468	-0.0365291	-0.0105485	0.0107123	0.0426796	-0.00490971	0.0136808	0.0139616	-0.036156	0.000848896	-0.0286853	0.00689655	-0.0237288	0.0684402	-0.0126953	-0.00409836	-0.0132926	0.0071599	0.0127932	0.0777435	-0.0486631	-0.0177248	-0.0142753	-0.0105688	0.00629012	0.0242577	-0.0342052	-0.0180505	-0.0191667	-0.00541272	-0.00380711	0.0197739	-0.0424058	0.0185459	-0.0304035	-0.0386341
-0.0317828	-0.0124095	-0.0401544	-0.0284799	-0.0197638	0.00626679	0.0159669	-0.0146437	-0.0518039	-0.0330733	-0.015018	-0.0185553	-0.00477327	-0.011422	-0.0163049	-0.018957	0.00852878	-0.0775485	0.0432036	-0.0224777	-0.0102828	-0.00172117	-0.0118109	0.0161154	0.00164069	-0.0136986	-0.0164931	0.069553	0.0128586	-0.0227075	-0.0478842	0.0236967	-0.00631579	-0.00797607	-0.0134907	-0.0104496	-0.0227442	-0.0409109	-0.00982269	0.00338331	-0.0333333	-0.0165441	-0.00934579	-0.0462585	-0.0184713	-0.0328074	-0.0178539	0.0327893	0.00116344	0.00980901
-0.0149786	0.0104712	0.0241352	0.0422162	0.0107979	0.0142349	0.0168801	0.0276677	0.0580488	0.0291006	0.0073178	-0.00607698	-0.0155875	0.0120512	-0.0028812	0.00397509	0.0628964	0.00265602	0.00872089	0.00448679	-0.0181818	0.0172414	-0.00198539	0.0417362	0	0.0455247	0.0176523	-0.0347738	-0.0400391	-0.00383353	0.0141492	0.0486111	-0.00423729	0.0382468	0.00512821	0.00381188	-0.00845445	-0.0779208	0.00270549	0.0135643	0.0409483	-0.00280374	0.0111492	-0.00784593	0.00908501	0.0184986	0.0174475	-0.0106062	0.0324825	-0.032265
-0.00116766	-0.0388601	-0.00785546	-0.0246888	-0.00640498	-0.0149123	-0.0246136	-0.0199386	0.00507146	-0.00595952	-0.0187654	0.029212	-0.0158343	0.00248338	0.0137335	-0.0335665	-0.00248633	-0.00176599	-0.0334964	-0.0413169	0.00859788	-0.0059322	0.0459935	-0.0224359	0.028665	0.0110701	-0.0216826	-0.0139984	0.0223805	-0.0245139	-0.00826297	-0.0309051	0.00851064	-0.0313704	-0.0136054	-0.0150357	-0.0148975	-0.0402542	-0.0296758	-0.00340239	0.0662526	0.00374883	-0.00424088	-0.00862689	-0.00385852	-0.0590449	-0.0200142	-0.0107199	-0.0483165	0
-0.0146464	-0.00485175	-0.0245447	0.00902553	-0.0186481	0.00979519	0.00352113	-0.0122124	-0.0192661	-0.044904	0.00554795	-0.0145215	-0.019802	0	-0.00998452	-0.00254916	-0.0428714	-0.0353626	0.00558901	-0.0198034	-0.00786885	-0.00255754	-0.0191328	0.00819672	0.00477707	-0.0540146	0.0239362	0.0202941	0.0527363	0.00334703	-0.0359358	-0.0569476	0.0021097	-0.00470066	0.0103448	-0.00797124	-0.0357403	-0.0167725	0.0194628	0.0100903	0.00582524	0.0112045	0.0247019	-0.0181291	0.00968367	0.0297697	-0.0328218	-0.0162182	-0.0413223	-0.118903
0.00357284	0.0124594	-0.00324675	0.0250874	0.00365974	-0.0282187	-0.0292398	-0.014417	-0.00280636	-0.00627712	0.0355834	0.0154052	0.040404	0.0217783	0.0122446	0.0148321	0.04375	0.0100868	-0.048918	0.000596036	-0.00132188	-0.0111111	-0.0204754	-0.00731707	0.00396197	-0.0223765	-0.012987	-0.0596856	-0.010397	-0.0148682	0.0237598	0.0193237	-0.00842105	0.0339711	0.0147895	-0.00997847	0.0112456	0.0106703	0.00272544	-0.0132943	-0.003861	-0.0203139	-0.0232751	0.0192024	0.0434783	-0.0195332	-0.0120615	-0.00547086	-0.0160077	0.0744254
-0.0112511	-0.00963082	-0.021987	-0.0192242	-0.0305736	0.0154265	-0.00963855	0.00104485	-0.0239212	-0.00945396	0.00296391	-0.000659631	0.00485437	0.00388084	-0.00426645	-0.0126141	0	-0.00635478	-0.00584382	-0.012471	-0.0112508	0.039758	-0.03282	-0.011466	-0.00552486	-0.00947119	-0.0140351	0.0148131	0.00859599	-0.0163497	0.0095069	-0.021327	-0.0509554	-0.0255539	-0.014574	-0.00710838	0.0321648	-0.0400779	0.0108808	-0.00669864	-0.0174419	-0.0565504	-0.0255319	-0.0173913	-0.0269608	0.00557825	-0.0137433	-0.0331524	0.0112684	-0.015274
0.00538721	0.0340357	0.0291424	0.00708973	0.0338043	0.000893655	0.00364964	0.0208752	0.0480538	0.0180612	0.0141775	0.0448845	-0.0144928	0.0173745	0.017853	0.0240248	0.0349301	0.0136842	0.0117635	0.0042095	0.0368139	0.0166251	0.00102333	0.026512	0.0119048	0.0199203	0.0088968	-0.00417481	0.0255682	0.0375399	0.0188217	-0.0121065	0.0268456	0.0028051	0.0574516	0.0305605	0.010774	0.0109746	0.0233192	-0.0337957	0.0118343	0.0649351	-0.00436681	0.00589971	0.011335	0.00633978	0.0317338	0.011455	0.0148471	0.112039
-0.0136966	-0.0208986	0.00809061	-0.0317482	-0.0472059	-0.0660714	-0.0381818	-0.0429415	0.041724	-0.0365326	-0.0221309	-0.0265319	-0.0269608	-0.0237211	-0.00350798	-0.00998488	-0.0443587	-0.0107955	-0.0575285	-0.035929	-0.0103292	-0.0106296	-0.0370067	-0.0468119	0.00705882	-0.0375	-0.0299824	-0.0886224	-0.033241	-0.0336721	-0.0400291	-0.0539216	-0.043573	-0.0158634	-0.0199032	-0.0167971	-0.00640505	-0.0211917	-0.0473288	-0.052427	-0.0194932	-0.0196998	-0.0350877	0.0366569	-0.0267746	-0.0637782	-0.028504	-0.0489762	-0.0329247	-0.039669
0.00361721	0.0485592	-0.0176565	0.00363533	0.0114315	0.0305927	0.0245747	0.0213658	-0.00748239	-0.00104721	0.0244171	0.0149254	0.0100756	-0.00971723	0.041548	0.00604236	-0.025227	0.0136468	0.0277475	0.00310641	0.000652316	-0.104959	0.0170701	-0.0042337	-0.0241433	-0.0186688	0.0318182	0.0367505	-0.0105062	-0.0417523	0.011227	0.0440415	-0.0113895	0.00663837	0.0268935	-0.00200369	0.00644634	0.0338742	0.00828075	0.0479618	0	0.00382775	-0.00363636	0.00424328	-0.0236724	0.00168225	0.0301164	0.00197161	0.029632	0.0290486
0.00541317	-0.00458015	0.0718954	-0.00909091	-0.0384327	-0.00927644	-0.0473555	-0.017781	0.0115299	-0.0303573	-0.0156978	-0.0102302	-0.00374065	-0.0245359	0.0108157	0.031571	-0.0269151	-0.0350359	-0.0515932	-0.0253865	-0.0430248	0.00923361	-0.0209586	-0.0365646	-0.0167598	-0.025641	-0.0484581	-0.0561269	-0.0144788	-0.0192376	-0.00633478	-0.0496278	-0.0391705	-0.0358151	0.00213789	-0.0462831	-0.0553511	-0.00860501	-0.0437969	-0.0105431	-0.0377734	0.0247855	-0.104015	-0.0521127	-0.0314548	-0.0251914	-0.00450421	-0.00590319	0.00183288	-0.0596512
0.0287331	0.0316973	0.0251524	0.0146932	0.0250686	0.0215356	0.0484183	0.0159732	0.020605	0.0446867	0.000592238	0.0180879	0.00625782	0.0834993	-0.00468123	0	0.0223404	0.0316711	0.0619875	0.0406604	0.0347411	0.0448307	0.0310874	0.00264784	0.0113636	0.0348048	-0.0277778	0.0430286	0.0107738	0.025608	0.0329759	0.0600522	0.0359712	0.0371455	0.000533333	0.0337377	-0.00222638	0.000541011	0.00190865	-0.0106555	-0.0309917	0.000930233	0.0855397	-0.0178306	-0.0236806	0.0465079	0.00603001	0.0338084	0	0.103782
0.00698264	0.0307235	-0.00297398	0.00720492	-0.00304466	-0.0320807	0.00431034	-0.0314441	-0.00343643	-0.0267345	0.0123934	0.0215736	-0.0124378	0.0185683	0.0241959	0.00292195	-0.0114464	-0.0279901	-0.0506262	-0.00244308	0.00789993	-0.0315236	-0.0249804	-0.00176056	-0.00802568	0.00574241	0.00952381	-0.0547579	0.0174419	0.0298202	0.0144091	0.046798	0.00462963	0.0056472	0.00479744	0.0653269	0.0270805	-0.00757006	0.00952505	-0.0323923	-0.010661	-0.0157993	-0.0253283	-0.0136157	0.038115	-0.012339	0.0449085	-0.0500115	0	0.00939826
0.00230699	0.00913462	0.00298285	0.0520373	0.0337413	0.030303	0.0312692	0.0313827	0.00215517	0.0263613	0.011663	-0.00310559	0.0881612	0.00912313	-0.0295284	0.0227464	0.0442105	0.0130047	0.00627273	0.0128526	-0.00979752	0.0180832	-0.040509	0.0246914	0.00809061	0.0040783	0.0141509	0.0127031	0.0161905	0.049374	0.00406021	0.0211765	0.0299539	0	0.0238727	0.0373761	0.0241939	0.0420003	0.0679242	0.0111308	0.00862069	0.0292729	0.0211742	0.0337423	0.00200267	0.0733324	0.0114567	-0.0384553	0.0464612	0.0269435
0.000582034	-0.00524059	0.0141264	-0.0562629	0.0244681	0.0238971	-0.0059453	0.0188862	0.00860215	-0.0192524	-0.0265127	-0.00809969	-0.0138889	-0.00722764	-0.0189274	0.0208478	-0.00705645	-0.0430778	0.00873161	-0.024169	0.0435356	0.026643	-0.0233422	0.0180723	0.0168539	0.0016247	0.0195349	0.0399684	0.00468604	-0.0154873	0.0131518	-0.00921659	-0.0246085	0	0.0284974	0.0165842	0.0107024	-0.00104576	0.000883506	0.114002	-0.0128205	0.00550459	-0.0235627	0.00519288	-0.0339773	0.0279455	0.00920704	0.0104804	0.0198517	-0.072612
0.00230034	0.0363985	0.00293255	-0.0180829	-0.00434884	0.00179533	-0.0149522	-0.00102979	-0.0157783	-0.0141725	-0.000593641	-0.0106784	0.00586854	-0.026394	0.0447943	0.0157713	-0.022335	-0.00479131	0.0284295	0.00185674	-0.011378	0.00259516	0.00457179	-0.0228233	-0.0102605	-0.00973236	-0.024635	0.0361687	0.0298507	-0.00682064	0.00649052	0	0.00458716	-0.00186567	0	0.0336291	-0.0275698	0.0272638	-0.00882727	0.0330139	-0.00649351	-0.0109489	0	-0.0169742	0.0117241	-0.000755365	0.0140372	-0.0416528	0.0171842	-0.0151836
0.0178197	0.0143253	-0.00877193	-0.00553917	0.0181954	0.0358423	0.0346084	0.0299005	-0.0017331	0.0254487	-0.00236385	0.032381	0.0280047	0.0112206	0.0131896	-0.0182736	0.0145379	0.0250134	-0.00661264	0.0222507	0.0191816	0.0500431	-0.00905691	0.0121107	0.0111643	0.010647	-0.0374181	-0.00800487	0.0153986	0.0182324	0.0287472	0.0860465	-0.00228311	0.0121958	0.0166247	0.0289815	-0.016383	0.0040763	0.0222626	0.0223205	0.0087146	0.0212177	-0.034749	0.0255255	0.00272665	0.00453561	0.00969234	0.0238961	0.0146377	0.136827
-0.00847524	-0.0341686	-0.0140118	0.00925926	-0.00571206	0.0216263	0.00293427	0.0405373	-0.00607639	0.0226837	-0.0130684	-0.00553506	-0.0192963	-0.0184825	-0.0214796	-0.0195257	0.00204708	0.00187876	0.0617041	0.00483673	-0.0112923	0.0312243	0.0296926	-0.0042735	-0.0102524	0.0105348	-0.000971817	0.06745	0.015165	0.0155477	-0.00240171	-0.00428266	0.0183066	-0.00926976	-0.0213082	-0.00340853	-0.0166559	-0.00101494	0.00870984	0.0141065	-0.00215983	-0.00542005	-0.016	0.0263543	-0.00339905	0.0112878	0.00411074	-0.00211399	-0.0171993	-0.0572621
0.00797261	-0.00283019	-0.00747943	-0.0202122	-0.0294627	-0.0110076	-0.000585138	0.0158773	-0.0283843	-0.0163907	-0.015039	-0.004329	0.0208333	-0.00471186	-0.00532911	0	-0.00868233	0.0309414	-0.0450128	0.0204566	0.0348985	-0.0358566	0	-0.0111588	0.00796813	-0.0272654	0.0116732	-0.0322718	-0.0272408	-0.0169511	-0.0231962	-0.00645161	-0.00449438	-0.0149851	-0.0035443	-0.0274065	0.056443	-0.0193255	0	0.0153782	-0.004329	-0.0336058	-0.00813008	0.00570613	-0.00136426	-0.043896	-0.0361817	0.0212694	-0.0118577	-0.0257388
0.0192033	0.0359508	0.0135644	0.0206291	0.00962773	0.0565068	0.0421546	0.0667614	0.0408989	0.0279172	-0.00611246	0.0242236	0.0566893	0.0293246	0.0214076	0.0161304	0.0360639	0.0163504	0.0417681	-0.00235742	0.0226855	0.00991736	0.0632811	0.0260417	0.00474308	0.0296785	0.0269231	0.0461239	0.0433604	0.0400345	0.0316586	-0.00865801	0.0406321	0.0285152	0.0218496	0.0396539	-0.0170891	0.0145264	0.0276354	0.0561751	0.117391	0.0234962	0.00922131	0.00921986	0.0368852	0.0396851	-0.00849519	0.0187521	0.004	0.0951159
0.00942712	-0.00730594	0.0230483	0.0348337	0.0241812	0.0275527	-0.011236	-0.0257465	0.0310881	0.0146532	-0.010445	-0.0418435	-0.0139485	0.0128714	-0.0320893	-0.0140227	0.0517156	0.00268454	0.0314966	0.0124099	0.00179856	0.0278232	0.0104245	-0.00169205	-0.00786782	0.00480384	0.0252809	0.0312082	0.0233766	-1.47966e-05	0.0230064	0.0720524	0.00650759	0.00369783	-0.0144207	0.0279496	-0.0152374	0.00816925	-0.00168089	-0.0258767	0.0116732	-0.00918274	-0.00101523	0.00210822	-0.00461133	-0.00898295	0.0142879	0.0184069	0.014796	0.00192071
0.006037	-0.0220791	-0.0159884	0.0018008	0.0121845	-0.0173502	0.00681818	-0.0214106	-0.00795645	0.0077188	0.00993887	-0.00379747	-0.00326442	0.008167	-0.0135287	-0.0208267	-0.0137116	0.0142792	-0.0205403	0.0163465	0.00897666	-0.00636943	0.00209626	-0.00423729	0.0118953	0.025498	-0.0356164	-0.0243352	-0.0101523	0.0287059	0.0149926	-0.0183299	-0.00646552	-0.0211797	-0.0262361	0.00246785	-0.00218211	0.0142024	-0.011784	-0.0383406	-0.0653846	-0.0222428	0.0172764	0.016129	0.0198544	0.000755365	-0.0126787	0.0240723	-0.0106543	0.0154129
0.0218358	0.0122295	-0.0140325	0.0282771	-0.00990279	0.0313002	0.117946	-0.0379419	-0.00717602	-0.00613598	0.0498156	0.00190597	0.0010917	-0.00989923	0.0048	0.0203	0.00814957	-0.0123184	0.0702899	-0.0114886	0.00415184	0.0288462	0.0226825	0.00510638	-0.0031348	-0.024087	0.00094697	0.0694444	-0.000854701	0.0371465	0.0489382	-0.0165975	-0.010846	0.0141101	0.00673575	0.0263022	0.0221173	0.00599218	0.0017038	0.0612997	-0.0123457	0.0341232	0.036963	-0.0144928	0.0220636	0.0558548	0.0128415	0.015697	-0.0294745	-0.0141973
-0.00587254	0.0501859	0.000749064	0.00349627	0.0257157	-0.0272374	0	0.0205784	0.0880102	0.0041021	0.0134737	-0.00697527	-0.0130862	0.00181637	-0.00136488	-0.0124192	0.0242511	-0.00089086	-0.00635387	-0.00987766	0.014176	0.0147975	-0.0131151	0.0186283	0.0314465	0.0437898	0.0236518	-0.00377435	0.0641574	0.00807162	-0.0114389	-0.00632911	0.00219298	-0.0139138	0.00566135	0.0713294	0.0183807	0.0725786	0.00339976	0.0245853	0.00208333	-0.0119157	-0.00192678	0.00910364	0.00190476	0.0157201	-0.00352359	0.00392127	0.0087556	-0.0606328
-0.00859571	-0.00353982	0.00224551	0.00341709	-0.0222978	0.0392	0.0116103	0.0179837	0.0152403	-0.0138241	-0.00636344	-0.00383142	-0.0209945	0.0281271	-0.0116252	0.00962402	-0.00789229	0.0374297	0.0767598	-0.0481212	0.00174723	0.0130468	0.0122328	-0.00415628	0.0182927	-0.0160183	0.0249538	0.06328	0.028135	-0.014253	0.0783585	0.0467091	-0.0175055	-0.00563662	0.0184237	0.0388876	0.0053001	0.000925572	-0.00932121	0.00703865	-0.016632	-0.0176252	-0.046332	-0.00763359	-0.02218	0.0555935	-0.00847716	0	-0.0196794	0.129093
-0.00758801	-0.0230906	-0.0201643	0.0290465	-0.00354561	-0.00538876	0	0.0278373	-0.0103926	-0.0410076	-0.00116061	-0.0025641	-0.013544	-0.0123522	0.0304299	-0.0142772	-0.0116986	-0.00771626	0.0272303	-0.00739933	-0.0174419	-0.0295455	-0.00706629	-0.0225376	-0.0187126	-0.0116279	-0.00450857	0.0238183	0.0140735	-0.0179622	0.0115638	-0.0121704	-0.0155902	-0.0104048	0.00552764	-0.0114943	0.00954688	0.0703588	-0.0128311	-0.00139789	-0.0232558	0	0.0131579	-0.00559441	-0.0168503	-0.0199956	-0.00285775	0.0307115	0.00413465	0.0780398
-0.0125595	0.00272727	0.0175305	0.0299137	0.00642777	-0.0255418	-0.00898204	-0.0317708	-0.00350058	-0.017279	0.0133953	0.0269923	0.0171625	0.00715015	0.0161115	-0.0106374	-0.0307765	-0.031182	-0.0125308	0.0217404	0.00769231	0.0546448	0	0.0222032	-0.00381388	-0.0282353	0.0298913	-0.0180251	0.00231303	-0.0142261	-0.033471	-0.026694	0.00904977	-0.00382506	0.00449775	-0.00439871	0.0209363	-0.0138417	-0.0337957	0.0210613	0.0281385	0.00377715	0.021978	0.00843882	0.0125247	-0.0353777	0.00429496	0.00750483	0.00528192	0.0109205
-0.0182538	0.00181324	-0.0202247	-0.0371094	-0.0014142	-0.030977	-0.0241692	-0.0188273	-0.0323966	0.00768138	-0.0160936	-0.00625782	-0.0224972	-0.0221846	0.0145277	0.0253915	-0.0161212	-0.016967	-0.0507594	-0.0194527	-0.011744	0.0177646	0.00509482	-0.0309106	0.000765697	-0.0242131	-0.0105541	-0.0414502	-0.00538462	-0.0188575	0.0194248	-0.0295359	-0.0179372	0.000964667	-0.0298507	-0.0175573	0.0307373	0.00352327	0.0215253	0.00548389	0.00210526	-0.0103481	-0.000977517	-0.00348675	-0.0175781	-0.0317312	-0.00356121	0.00737518	0.012288	-0.00583206
-0.00281872	0.0343891	0.0336391	0.0117124	0.0391055	0.0319672	0.0402477	0.0301535	0.0459863	0.0459132	0.0163568	0.0365239	0.013809	0.008167	0.00911254	0.0457126	0.0158888	0.0199883	0.000516564	0.00806029	0.0124777	0.0247273	-0.00909201	-0.0137931	0.00765111	0.00578991	0.00444444	0.0154523	0.0232019	0.0303507	-0.010766	-0.0108696	0.0182648	0.00478089	0.0405128	0.0357422	0.00997005	0.00698385	0.0184354	0.00954447	-0.0420168	0.0161597	-0.037182	-0.0118964	-0.0139165	0.0407836	0.0485756	0.0404861	0.0514574	-0.0225985
0.0101657	0.0122485	0.0147929	0.00168154	0.0143765	0.0150913	0.00992063	-0.0255455	0.0254531	0.00366516	0.0390785	0.00668287	-0.00908059	0.0225041	-0.0187055	-0.00364623	0.00977517	0.0178331	0.0184996	0.00122945	-0.0234742	0.00354862	0.00917543	0.0166084	0.00835232	0.0254934	0.0247788	0.0103362	0.00982615	-0.0179407	0.00836846	0.0637363	0.0044843	0.0286241	0.00246427	0.0136676	0.036432	0.0182243	0.00862181	-0.00675302	0	0.0168382	-0.00406504	0.00141643	-0.016129	0.00769848	-0.0054549	-0.0106248	-0.00550697	-0.00170509
0.00279824	0.0302506	0.0058309	0.00161415	0.0121357	0.0406886	0.0157171	0.0464227	-0.00827379	-0.0239674	-0.00552871	-0.014484	0.0252005	0.0316902	0.0151182	0.00274468	-0.0164569	-0.00525619	0.0882957	-0.012286	-0.0102163	-0.0282885	-0.0455003	-0.0146174	-0.0165663	-0.0176423	-0.0172712	0.0511781	0.00748503	-0.0224144	-0.0141145	-0.0289256	-0.00892857	-0.0259626	-0.00589971	0.0439884	-0.0360911	-0.0136411	0.0230758	-0.0231782	-0.0197368	-0.0984361	-0.0612245	-0.0169731	-0.0259563	0.0861131	-0.0123238	-0.0303677	-0.00386956	0.005978
0.0156162	0.010906	0.0427536	-0.0181138	0.0126753	-0.00300752	0.0435203	-0.00156576	0.00834281	0.00266632	-0.0322584	0.00428659	0.00446927	0.0179156	0.0304411	-0.00182478	0.00492126	0.00704529	0.05053	0.00186482	0	0.00873362	-0.0328332	0.0034904	-0.0267994	0.0187755	-0.0228471	0.0206075	-0.00371471	0.0155529	0.018536	0	0.00900901	-0.000957315	0.0207715	-0.0108816	-0.0325682	-0.00776867	-0.0342507	-0.00974437	0.00671141	0.0122449	-0.0184783	0.0604317	0.0126227	0.0696938	-0.00485623	-0.0036673	0.00833177	-0.0238718
0.013725	-0.00746888	0.0138985	-0.0101103	0.0348859	0.0158371	0.012975	0.024046	-0.00112824	-0.00210165	0	0.0128049	-0.00556174	-0.000837388	0.0182307	-0.0228311	0.0107738	0.0253411	0.0185368	0.00496583	-0.00121433	-0.004329	-0.124853	0.00434783	-0.0165224	0.00240385	-0.00179856	0.00729637	0.0268456	0.0240911	0.0289468	0.00425532	0.0200893	0.0133401	-0.000968992	0.0411917	0.00512985	-0.00697846	0.0726633	0.00984026	-0.00444444	-0.0342742	-0.0365449	0.0312076	-0.0380886	-0.00418451	0.0376308	0.020318	0.0401722	0.0428233
-0.0189599	-0.0225753	-0.00548321	0.0203608	-0.0235357	-0.0631032	-0.0329369	-0.0479837	0.0353916	-0.0309464	-0.00115248	-0.00602047	-0.0324385	-0.0268491	-0.00617144	-0.00841873	-0.0455426	-0.0332436	-0.0104004	-0.0154391	-0.0158055	-0.0311594	-0.0162832	-0.0138528	-0.032	-0.00639488	-0.0324324	-0.0640681	-0.0196078	0.00208534	-0.0120582	-0.0190678	-0.0503282	-0.021638	-0.0029098	-0.0178064	0.00405559	-0.0236726	-0.040322	-0.0292331	-0.0223214	-0.00939457	-0.0229885	0.0105263	-0.0201584	-0.0246123	-0.0288779	-0.0235209	-0.0206386	-0.00920706
-0.0143458	-0.00342173	-0.00413508	-0.0282743	-0.0182446	-0.00237718	-0.025544	-0.0246649	-0.0301818	-0.0137497	0.034526	0.00423985	-0.00578035	0.0120725	-0.0347818	-0.023563	-0.0172589	-0.0379156	-0.0394049	-0.0163127	-0.001853	-0.0299177	-0.002531	-0.0395083	0.0107438	0.000804505	-0.0018622	-0.0267813	-0.0118519	-0.0376576	-0.0667241	0.012959	-0.0253456	-0.010575	-0.040856	-0.0389743	-0.0373968	-0.0341559	-0.0344542	-0.0388476	-0.0136986	-0.00737619	-0.0117647	0.0338542	-0.0433505	-0.0116935	-0.0456476	0.0073888	-0.0243075	-0.0490893
-0.0117646	0.0223176	-0.0117647	-0.018796	-0.00995248	-0.0206513	-0.0165049	-0.0335349	-0.0206224	0.00449721	-0.00389218	-0.00482509	-0.044186	-0.0323664	0.0205873	-0.0077075	-0.00516529	0.00366793	-0.0328171	-0.00637694	-0.0105198	0.0285274	-0.0829231	0.00365631	-0.0237122	0.0401929	-0.0335821	-0.0122303	-0.0517241	-0.0585635	-0.0113292	-0.0788913	0.00236407	-0.00193457	-0.00811359	-0.0148273	-0.018859	0.0455831	-0.0269793	0.0419097	-0.0347222	-0.0138004	-0.0285714	0.0107053	0.015361	-0.0192986	0.00217704	-0.040487	-0.00276664	0.00623163
0.00736394	0.0436608	0.0287115	0.0349035	0.0161013	0.0121655	0.0523198	0.0483504	-0.030245	0.0260566	-0.0469001	0.0121212	0.0364964	0.00880195	0.02144	0.00486813	-0.0155763	0.0228205	0.0150828	0.00384934	-0.0100063	0	0.0570527	0.010929	0.00753769	0.0309119	-0.015444	0.0284834	0.0450593	0.00400393	0.0458581	0.00694444	0.0117925	0.00485539	0.00204499	0.0451142	0.021384	0.00801607	0.0277274	0.0774538	-0.00239808	0.0290635	0.0392157	0.0404984	0.00907716	0.0603172	0.00433665	0.0114661	-0.0116602	0.0530631
0.0230669	0.0329847	0.0394826	0.0151505	0.0395729	0.0184295	0.0168856	-0.000542594	0.0390841	0.0140937	0.0304598	0.0149701	0.00117371	-0.018322	0.0333329	0.0183877	0.064346	0.0517885	0.046425	0.0479551	0.0315856	0.071964	0.0486337	0.0351351	0.0432253	0.0277361	-0.0313725	0.0114317	0.0355522	0.0524233	0.0362523	0.0735632	0.034965	0.05911	0.0214286	0.0266985	0.0324629	0.0185299	0.0478676	-0.0266401	0.0504808	0.0366109	0.0400943	0.042515	0.00974513	0.0191578	0.0727128	0.0474607	0.0825841	0.00838708
0.0170553	0.0342679	-0.000654879	-0.0365323	0.0304451	-0.0118017	-0.0202952	-0.0108578	-0.0170973	0.00585173	0.0136455	0.0176991	-0.0293083	0.014216	0.00716683	0.0199586	0.0109019	0.016136	0.024398	0.0164725	-0.00673607	0.000699301	0.0439319	0.00696258	-0.0175299	0.00218818	0.01417	0.00893986	-0.0248356	-0.00976736	0.00976228	0.0321199	-0.00225225	0.00732125	0.00999001	-0.0266986	-0.0152199	0.0433278	-0.00664339	0.00136536	0.0114416	-0.0100908	-0.0192744	0.019529	0	0.0440646	0.00872505	0.0181097	0.00726517	0.0366492
0.0227149	-0.0150602	-0.0570118	-0.131061	0.0375747	0.0406051	-0.0310734	0.0559824	0.00425203	0.0180519	0.0291615	-0.0202899	0.0241546	-0.0175268	0.00355792	0.0186352	0.0352941	0.0150254	0.0454738	0.0180076	0.0135635	-0.0104822	-0.0192243	-0.00950735	-0.00162206	0.0225619	-0.0129741	0.0271262	0.0456929	0.0527242	0.0265942	0.00414938	0.00902935	-0.0672025	0.00692384	0.0390954	-0.00930082	0	0.00250668	0.151658	0.020362	0.0295617	0.0231214	0.00450704	0.0334076	0.0360195	0.0359285	0.0569768	0.0515215	-0.0152794
-0.00581353	-0.0336391	-0.00208478	0	0.0219571	-0.013772	0.0340136	-0.0109148	0.0284834	-0.00571453	-0.0256143	-0.00236686	0.00707547	0.00891975	0.0135971	0.00641013	0.0094697	-0.00903918	-0.0223647	-0.0129721	0.0188564	0.00918079	-0.0171632	-0.004363	-0.00568643	-0.00782918	0	0.00690131	-0.0114613	0.00211389	-0.00785276	0.00413223	0.0402685	0.00193832	-0.0196464	0.0237212	-0.0332555	-0.0265796	0.0108438	0.0106555	-0.0443459	0.019802	-0.0158192	0.0269209	-0.00143678	-0.00217295	0.0160607	0.0319812	-0.0122522	0.0718042
-0.0111701	0.0158228	0.0208914	-0.00992094	0.00173449	0.0224981	-0.031015	0.00262743	0.0127246	-0.0120864	0.0156616	0.019573	-0.00351288	0.0079576	0.0163228	-0.0136283	-0.011257	-0.00914009	0.045763	-0.0035826	-0.0173134	0.0104969	0.0885548	0.0131464	-0.00816993	0.00143472	-0.00707786	0.015397	-0.00434783	0.00848049	0.00158693	0.037037	0.0344086	0.010688	-0.011022	0.00647195	-0.00429993	0.0324182	0.0297028	0.0657614	0.00928074	0.0475728	0.010333	0.00382305	0.0467626	-0.00598863	-0.0271802	0.0228041	-0.0049569	0.0662063
-0.0209753	-0.0109034	-0.0218281	0.028104	-0.00173149	-0.0432473	0.0203686	-0.0209644	0.00221729	0.0217735	-0.0132116	-0.0238511	0.0188014	-0.00701846	-0.0114719	0.0175065	-0.0246679	0	0.00891197	0.0167854	0.0103281	0.00415512	-0.0320846	0.0743945	0.0840198	-0.017192	0.00203666	0.00561703	-0.0181951	0.0258423	-0.0576687	-0.00793651	-0.002079	0.00384717	0.00607903	0.0153595	0.0313455	0.0181942	-0.0280466	0.00219835	0.0114943	-0.00834106	0.0284091	0.0565832	0.0378007	0.0405245	0.00844721	0.00482754	-0.0348952	0.00712987
0.0153844	0.023622	0.0341702	-0.0448489	0	-0.0150674	-0.00855513	-0.017666	0.0435103	0.0103827	0.0384982	-0.00893921	0.0288351	0.0114886	0.0243772	0.0108591	0.0214008	0.00670866	0.0144579	0.0253549	0.00901984	0.0103448	0.0437894	0.00644122	-0.0113982	0.00291545	0.0254065	-0.00167809	0.0385471	0.0374598	0.0569996	-0.044	-0.00416667	0.00383243	0.010574	0.0302543	0.0125618	0.0081063	0.00989412	0.0109676	0.0113636	0.00560748	0.038674	0.00720906	0.0119205	-0.00368459	0.058628	-0.00796511	0.0697329	0.0276407
0.012444	-0.0161538	-0.0148348	0.0102041	-0.0145287	0.000805153	0.00191755	0.0125341	-0.0123675	0.00617386	0.0177356	0.00901984	0.00784753	0.00523494	-0.0305944	0.00986547	0.0390476	0.0208063	0.0431486	0.021852	-0.00178784	0.0136519	-0.0136232	-0.0016	0.00461184	0.0232558	-0.0138751	0.0352632	0.0806567	0.00436235	0.00793376	0.0125523	0.0104603	0.0305424	0.0114599	0.040386	0.041353	-0.00160822	0.0146938	0.0304256	0.00224719	-0.0120818	0.0106383	0.0194274	0.0104712	0.0264158	-0.00669575	0.044797	0.00965046	0.0344723
-0.00267409	0.0164191	0.0054757	0.0141256	-0.00117338	-0.00402253	0.015311	0	0.0121646	-0.00205905	0.0137262	0.00417163	-0.00889878	0.00174371	0.0151923	0.00886126	0.00824931	-0.00326406	0.00759379	-0.0123808	0.00179104	0.0020202	0.0138114	0.00801282	0.0145371	0.00142045	-0.00201005	0.0264888	0.00858653	0.0208576	0.0188794	0	0.010352	0.0111139	-0.000985222	0.00587785	0.0119133	0	-0.014481	-0.0211045	0.00896861	0.00752587	-0.00105263	0.0130391	-0.00582902	0.0185249	0.0189977	0.00920956	0.0196128	0.00801252
0.0385831	-0.0192308	0.0149762	0.0418644	0.0784622	0.0387722	0.0546654	0.040366	0.0173206	0.0230265	-0.0182297	0.000593472	0.00224467	0.000866436	-0.0207273	-0.0246092	0.0427273	0.0278354	0.016947	0.0210832	0.0274136	0.0349462	0.0362685	0.00476948	-0.0369532	0.0262411	0.0392749	0.0394875	0.0609037	0.0256445	0.0270343	0.0227273	0.0409836	0.0164787	-0.00443787	0.0152175	-0.0186516	0.00646076	0.0106117	0.00650208	0.0511111	0.0196078	-0.0179136	-0.00594059	0.0899023	0.0171822	-0.0517129	0.0348704	-0.0150126	0.0800147
-0.00928448	-0.0188235	-0.0167673	-0.0363731	-0.010928	0.0357698	-0.000893655	0.00982928	-0.019458	0.0235166	0.0063667	-0.00948992	-0.0335946	0.025994	-0.0129307	0.005395	0.00261552	-0.0119477	0.0370369	-0.0133947	-0.0429234	0.0727273	0.015323	0.0174051	-0.00391543	0.0131306	-0.00775194	-0.0293792	0.032716	0.0137266	0.053376	0.0606061	0.00984252	-0.0243261	0.0401189	-0.0149894	0.00498742	0.0865299	0.0420048	0.0064115	-0.05074	-0.00915751	0.00429185	-0.0333665	0.00657501	-0.00894278	0.0152196	0.0352137	0.0276207	-0.015914
-0.0302063	0.00799361	-0.0272851	-0.0396838	-0.0365212	-0.00825826	0.00357782	-0.0112705	-0.0623671	0.00685741	-0.0242486	-0.0143713	-0.0393975	-0.0312493	-0.018466	0.00807899	-0.033913	-0.0394833	0.0221435	-0.0197955	-0.00606061	0.0696126	0.00647402	-0.0272162	-0.0165094	-0.0347885	-0.0458984	0.0553185	0.00777047	-0.00949219	-0.0192708	-0.0152381	-0.0272904	-0.0304652	0.00761905	-0.0292175	0.0547682	0.0486735	0.0364332	-0.0276544	-0.0378619	-0.0175601	0.00641026	-0.00257599	-0.00771971	0.00601565	0.0193585	0.0127489	0.00834424	-0.0298663
0.00321702	-0.00713719	0.0154278	-0.00201776	0.0522493	0.0325511	0.0213904	0.0373057	0.0219199	-0.00728041	0.0172897	0.0164034	0.00241255	0.0235398	0.00546692	0.0275848	0.0261026	0.00839286	0.0317979	0.00692333	0.00487805	0.0141483	-0.0514164	0.0039968	0.00799361	0.024735	-0.0204708	0.0484715	-0.0112693	-7.54579e-05	0.0131027	0.032882	0.0160321	0.00951684	0.0179584	0.0391573	0.0226348	0.028841	0.014211	0.0885988	0.00462963	0.060207	0.0329087	0.00464876	0.0311191	0.0787228	0.0183885	0.0629421	0.0303276	-0.00898555
0.0096324	0.0335463	-0.00345304	-0.0393854	-0.019098	-0.0241935	-0.004363	-0.0314685	-0.0170118	0.0278764	0.0249613	0.0161387	-0.00240674	0.0161832	0.0150841	0.00777985	-0.00526316	0.0299443	-0.0203198	0.00114766	0.0109223	0.0212054	0.00112269	-0.00318471	0.0325139	0.00344828	0.061651	-0.0311308	0.0227954	0.0414924	0.000716025	0.0524345	-0.00788955	0.0216991	0.0427112	0.0278163	0.0507336	0.0635592	0.0302364	0.0291811	0.0437788	-0.0434783	-0.0668037	0.0313625	-0.00870575	-0.00784852	0.0409113	0.0078604	0.0396951	-0.0109989
0.00371155	0.0108192	0.037422	0.0345176	0.00668048	-0.02855	-0.00964067	-0.0304281	-0.013544	0.0504047	0.0165766	-0.000588235	0.0349819	0.0109011	0.0338874	0.00945866	0.0546737	0.0525087	-0.05496	0.0137377	0.0258103	-0.0295082	-0.0247611	0.000798722	-0.0130568	0.0329897	0.0167323	-0.0813095	0.0228739	-0.0118286	0.0509713	-0.0320285	0.00198807	0.0110832	0.0133571	-0.0355466	-0.00441815	-0.00706024	0.000715912	-0.0458976	0.0264901	-0.0408163	-0.00220264	0.0353938	0.00351288	-0.0456239	0.0219629	-0.0705038	0.0175935	-0.00523506
0.0110935	0.00764526	-0.0146961	0.0228678	0.00386813	0.033256	0.0176991	0.00425532	-0.0183066	-0.00949494	0.0163115	0.0335491	-0.00582751	-0.0124403	-0.00459931	-0.014462	0.0117057	-0.0115168	0.0771772	0.00959877	0.0117028	-0.00225225	0.0045996	0.0111732	0.00933852	0.000665336	0.0329138	0.0662429	0.0183486	0.0144572	0.010927	0.0147059	0.0198413	-0.0456648	0.00219684	0.0725264	0.0441002	0.0737743	-0.0021462	-0.0460624	-0.0301075	-0.00193424	0.0231788	-0.0235917	-0.0180863	0.0390235	0.0265887	0.0801029	-0.00127202	0.0407917
0.0339585	0.00758725	-0.00474576	-0.0732755	0.0649392	-0.0351796	-0.000869565	-0.0323093	0.037296	0.0333665	0.018056	-0.00113895	-0.0222743	0.00335517	-0.0103963	0.0535303	0.0289256	0.04581	-0.0618033	0.0397091	0.00809717	0.01693	0.0069136	0.0607735	0.0562837	0.0598404	-0.0206186	-0.0283231	-0.0208333	0.0259303	0.00540445	0.0108696	0.0291829	-0.00669559	0.0293731	-0.0261635	-0.0101324	0.0307408	0.0265233	0.0450253	-0.0110865	0	0.00862999	0.0177515	-0.0190137	0.015964	0.0341581	0.00906313	0.0396866	-0.0493057
0	0.0865964	0.0156676	0.0989011	-0.0325643	-0.0116369	-0.00522193	-0.00109469	-0.00411985	-0.031861	-0.00148176	0.022805	0.111511	-0.00753142	0.0297722	-0.0221327	-0.0441767	-0.0289491	-0.0267774	0.0328138	0.00286862	0.00221976	0.00227355	0.00520833	-0.00729927	0.0414053	-0.0287081	-0.0138171	-0.0230017	0.00550705	0.0161346	-0.0376344	-0.026465	-0.00385455	-0.028109	0.00390466	0.0213541	0.00994134	-0.00837929	0.0308352	-0.0044843	-0.00193798	-0.0106952	0.0227713	0.00363416	-0.0157132	0.0031953	-0.0192979	0.0211096	0.0432102
0.00303846	-0.001386	0.0529846	0.0379688	-0.0128157	0.0196232	-0.0288714	0.0164384	0.107559	-0.00958172	0.0276299	0.0178372	-0.0183387	0.00758858	0.0232373	0.0109067	0.010084	0.0213988	-0.00930044	-0.0296889	-0.0108696	0.0354374	0.0159695	0.0281273	-0.0154412	-0.0174699	0.0256158	-0.0274872	-0.0194232	0.0112224	-0.0509311	-0.00744879	0.023301	0.0261141	0.0035057	0.00179961	-0.0175669	0.330643	0.00492852	-0.0119742	0.0427928	-0.00291262	0.0335135	0.0497395	0.050694	-0.0676079	-0.0366436	0.00130835	-0.056856	-0.051617
-0.011088	0.00485774	-0.0152866	-0.0173115	0.0313863	0.0123172	0.0216216	-0.0177898	-0.0207131	0.0299907	-0.0177658	0.00383352	-0.0010989	-0.0142269	-0.0132934	-0.00995906	0.237105	0.0134789	0.0285313	-0.0123458	-0.00462695	-0.028877	0.0246941	-0.0287977	-0.0119492	0.040466	0.0278578	0.0415951	0.00840336	0.0379705	0.0682937	0.00938086	0.0986717	0.0273258	-0.00611354	0.0315814	0.00767967	0.0348053	0.0182207	0.0564804	-0.00215983	0.0428432	0.0167364	0.0288809	0.00114877	0.0387754	0.0181937	0.027544	-0.0109699	0.0275475
-0.0269961	-0.0276243	-0.0116429	-0.0235141	-0.00210626	0.00228137	-0.0255732	0.00713502	0.00520111	0.00715292	-0.0215026	-0.0125477	0.0121012	-0.0169763	-0.0331264	-0.0242912	-0.0961668	-0.00738868	0.030289	0.00163164	-0.010459	-0.0165198	0.0383492	0.0363232	0.0287226	-0.0265174	0.0214953	0.0389234	-0.0184524	-0.0210778	-0.00586777	-0.0204461	-0.0103627	0.0293655	0.00790861	-0.00820133	-0.0219534	-0.052141	-0.00206496	0.249037	0.112554	-0.0130719	0.00205761	-0.0131579	-0.047619	0.0407167	0.0546821	0.0344863	0.0571246	-0.0451327
0.0214607	-0.0163352	-0.00327225	-0.0241588	-0.00209382	0.0235205	0.041629	0.0321526	0.00275957	-0.0177912	0.0244741	0.00607735	-0.0391304	0.0172695	-0.0116184	-0.0120089	0.000744048	-0.000744368	0.0814763	0.0189899	-0.00528479	-0.012318	-0.0263986	-0.0128755	-0.0301249	-0.0193705	-0.021043	0.102508	0.0278957	0.0388239	-0.0354308	0	-0.0017452	-0.0249618	-0.0174368	-0.00441776	-0.0198488	-0.0683208	-0.0241377	-0.0397519	-0.0661479	-0.0160833	-0.0225873	-0.0115556	-0.013253	0.0661363	-0.0092422	0.00368768	0.00402947	-0.0225972
-0.0035879	-0.00505415	-0.0190414	0.0391448	-0.0242309	0.028169	-0.0260643	0.0401267	0.00515996	-0.0280831	0.00438979	-0.00768808	-0.0124434	-0.0101843	-0.0140979	-0.0130437	-0.00743494	0.0372296	0.0203045	-0.0117131	-0.0200708	-0.0170068	0.0347013	0.000724638	-0.0030303	0.00185185	-0.0327103	0.0210144	0.0100295	-0.013796	0.0156455	0.0113852	-0.00874126	0.0164487	0.00887311	0.0337638	0.00882016	-0.0209561	-0.0169616	0.000830115	-0.0208333	-0.00192308	-0.0283613	0.0143885	0.00732601	0.0506781	-0.00984348	-0.00367413	-0.0048179	-0.0609644
-0.00565505	0.00362845	0.00267738	0.0158571	-0.0216072	-0.00793079	0.0392507	0	0.00616016	-0.0214173	0.00291043	-0.0160487	-0.0252005	-0.00943229	0.0148953	-0.0202451	-0.0127341	-0.019375	-0.0176543	-0.00969965	0.00783133	0.0017301	0	-0.0231716	0.00227964	-0.0135551	-0.00772947	-0.0157628	-0.0221963	-0.0303577	-0.022773	0	-0.00352734	-0.0206845	-0.0158311	0.0278458	-0.00439112	0.19845	-0.0222856	-0.0246664	-0.00638298	-0.000963391	-0.0335135	0.0443262	-0.0169697	-0.0162179	-0.0115135	-0.0185367	-0.0153322	-0.0335897
-0.0124193	0.0354302	-0.0140187	-0.0156095	0.0110422	0.034157	0.0214592	0.0365482	0.0176871	-0.00572109	-0.026623	0.0343082	0.0235018	0.0147195	0.0334764	0.0359512	-0.0326252	-0.0102532	0.0225485	-0.0255714	-0.048416	0.0138169	0.010457	0.0289103	-0.0090978	0.00124922	0.00292113	0.0440372	0.0155317	0.021589	-0.0294776	0.0506567	-0.0141593	0.00552016	0.0250223	0.0208272	0.0666299	0.00486378	0.0323518	0.0660356	-0.0192719	0.00385728	0.00894855	0.00933786	0.00986436	0.0401522	0.00794045	-0.038976	0.0614724	-0.0440074
-0.00733367	-0.0209497	0.0534868	0.025758	-0.0262083	-0.0491918	-0.0277311	-0.039667	0.0127005	0.022012	-0.00596271	-0.0157694	0.00688863	-0.00597441	-0.031824	-0.00173614	0.00941176	0.0133029	-0.0361139	0	-0.0433417	-0.0289608	-0.0197081	-0.0244957	-0.0221882	-0.00062383	0.0203883	-0.0379197	-0.0176471	0.0216704	0.0282524	-0.0285714	-0.005386	-0.00457188	-0.0191805	-0.0275352	-0.0180905	-0.000806706	-0.0220792	-0.0214345	0.00436681	-0.128722	-0.00110865	-0.0151388	-0.015873	-0.0511961	-0.0262558	0.00656832	-0.0301118	0.0242381
0.0332453	-0.00784593	-0.0109254	-0.0270719	0.0426118	-0.00221729	-0.00777874	-0.0163182	-0.0339934	-0.00559229	-0.0240144	0.00220994	-0.00798176	-0.0343314	0.00939433	-0.0095654	0.013209	-0.00947698	0.0636597	0.0206595	-0.0111622	-0.028655	-0.00420592	0.0221566	-0.0101721	0.011236	0.00285442	0.0425119	0.00239521	-0.0168973	0.0116716	0.00919118	0.0252708	-0.00459288	0.0364444	-0.00997762	0.00169198	0.00121104	0.00364213	0.00627348	-0.0130435	-0.0407938	0.0477248	0.058924	0.0583127	0.0612398	0.0377528	0.0311772	0.0605079	0.069393
-0.0326797	-0.0366643	-0.0162443	-0.00596807	-0.0693603	-0.042963	-0.0557491	-0.0368066	-0.0263068	-0.0386442	-0.0235774	-0.0237045	-0.00689655	-0.023112	-0.0244197	-0.0166621	-0.0391104	-0.0619112	-0.0561102	-0.0486865	-0.00531208	-0.0108368	-0.00426592	-0.0426301	0.000790514	-0.0549383	0.0028463	-0.0637196	-0.0388292	-0.0715385	-0.0624551	-0.0692168	-0.0457746	-0.0304093	-0.042024	-0.0863727	-0.0376112	0.01973	-0.0986943	-0.0652319	-0.0462555	0.0252874	-0.00847458	-0.0387097	0.0228605	-0.0790963	-0.0457369	-0.0945708	-0.0525524	0.0353946
-0.03485	-0.0149254	-0.0264201	-0.0578558	-0.053156	-0.0565015	-0.0830258	-0.047901	-0.0326316	-0.0362846	0.00209995	-0.0186335	0.0393519	-0.0418554	-0.0238394	0.0160516	-0.0830008	-0.071481	-0.12153	-0.0316274	-0.0160214	-0.0279976	-0.0191729	-0.0301887	0	-0.0574788	-0.0274361	-0.125677	-0.0975761	-0.0596734	-0.0673463	-0.0978474	-0.0645756	-0.0427728	-0.0304387	-0.0870252	-0.0946215	-0.0578042	-0.0466991	-0.000828969	-0.0531178	-0.044843	-0.0448718	-0.0486577	-0.0429799	-0.165206	-0.0817025	-0.0807633	-0.0784481	-0.0747754
0.032819	0.0287879	0.0210312	0.0148142	0.0896871	0.0533224	0.0211268	0.0565291	0.0333696	0.0386351	0.0492427	0.0339471	0.0200445	0.0435897	0.0195386	0.0605948	0.048738	0.0346832	0.138343	0.0314711	0.0203528	0.00563557	0.0402197	0.0459144	0.0205371	0.04851	0.0447471	0.117799	0.0592287	0.0506826	0.0326175	0.0390456	0.025641	0.0566038	0.0304709	0.0692617	0.061388	-0.0420103	0.0684129	0.0307727	0.0146341	0.0258216	0.0548098	-0.0202822	0.0011976	0.136482	0.0996502	0.042421	0.117794	0.0869765
-0.0174684	0.00294551	-0.00730897	0.0438754	-0.0190254	-0.00934579	-0.0394089	-0.0128411	0.022815	0.00785816	-0.0164782	0	0.0141921	-0.025389	-0.0179669	0.0115812	-0.0431535	0.0114523	-0.0518461	0.0230301	-0.0332447	-0.0249066	0.0146343	-0.0133929	-0.00696594	-0.0264375	0.0121043	-0.035291	-0.00390117	-0.0350312	-0.0203088	-0.0313152	-0.0326923	-0.00939167	0.0197133	-0.0190264	-0.00905106	0.0026283	-0.0490125	0.0064391	0.0384615	-0.0125858	-0.0371156	-0.0108011	-0.00777512	-0.0318695	-0.0285902	-0.0101881	-0.020768	0.0120349
0.00862346	-0.00587372	-0.00937082	-0.06	-0.033106	-0.0448113	-0.0246154	-0.0341463	0.00377488	0.00873722	-0.012184	0.0066778	-0.00107643	-0.0369748	-0.00243848	-0.0335451	-0.0346921	-0.0274797	-0.0822051	-0.00281447	-0.0213205	-0.0651341	-0.0422454	-0.0399698	0.04053	-0.0271555	0.0331187	-0.0803606	-0.0724543	-0.0775374	-0.0375966	-0.0560345	-0.0397614	0.00188866	-0.013181	-0.0526758	0.0310055	-0.0402424	-0.0706559	-0.00399869	-0.0324074	0.0115875	-0.0209251	-0.00636943	-0.0162749	-0.0729944	-0.0349818	-0.0631616	-0.0416299	0.0230874
0.00641537	-0.00664697	-0.0101351	-0.0212766	0.023016	-0.0197531	0.0210305	-0.00561167	0.0509402	0.00866154	-0.0148999	-0.00165837	-0.0280172	-0.0061082	0.00488888	0.0160835	0.017071	0.00582126	0.0201169	-0.0186226	-0.000702741	0.0163934	0.0408574	0.00628437	-0.00674157	0.038381	0.00445236	-0.000527687	0.0147783	0.0634422	0.0334916	0.0205479	0.0414079	-0.0189443	-0.0133571	0.0217227	-0.0406801	0.00273132	0.0178892	0.0136866	0.00717703	-0.0091638	0.0213723	0.0531136	-0.00306373	0.0267604	0.0218682	0.017292	0.0147498	-0.00272213
0	0.00966543	0.00614334	0.00212296	-0.0005745	0.0235097	-0.0494336	0.0163657	0.0133377	-0.00284955	0.00260984	0.0055371	0.018847	0.0219491	-0.00243255	-0.00583852	-0.00353357	-0.0115751	0.0453847	-0.0103522	0.04782	0.0356183	0.0671626	0.00156128	-0.00452489	-0.00672043	-0.016844	0.0439784	0.00138696	-0.00342202	0.00385492	0.0290828	0.0119284	0.0125564	0.00722022	0.0181409	-0.00828226	0.0236366	0.0105441	0.0190466	-0.023753	-0.0416185	0.0143172	0.00521739	-0.00245851	0.0716817	-0.0214002	-0.0200663	-0.0113086	0.0884649
0.0122127	0.0139912	0.031886	0.0216931	0.0588922	0.0467596	0.0687974	0.0671849	0.0478331	0.0249083	0.0572297	0.0143172	0.0402612	0.0506873	0.0243918	-0.012566	0.0771277	0.0376229	0.0323863	0.0342835	0.0322148	0.0285529	0.0503409	0.0335152	0.030303	0.0405954	0.0207394	0.063194	-0.00900277	0.0581035	0.0199858	-0.00652174	0.0196464	0.0390808	0.0250896	0.0172174	0.0501503	0.0195428	0.0382616	0.0552945	0.0413625	0.0205066	0.0412595	0.0155709	0.0160197	0.0537894	0.0517883	0.0455883	0.0588264	-0.0377912
0.0162557	0.0217865	0.00920447	0.0170026	-0.00162858	0.0109718	-0.0167258	0.00520291	0.00490196	0.0149586	0.0113188	-0.00325733	-0.0083682	-0.00327065	0.0208355	0.0161245	-0.036214	-0.00403074	-0.0234422	-0.00955024	0.0552666	0.0239748	-0.0313531	-0.0316742	0.0235294	-0.0598179	-0.0176678	0.00094121	-0.0607966	0.0444101	-0.00301377	-0.0634573	0	-0.0146827	0.0244755	-0.00301252	-0.0159052	-0.00435942	-0.0175882	-0.0538704	-0.0280374	-0.0478723	-0.0177268	-0.00681431	0.0121286	-0.0115413	0.0213352	-0.0195245	0.0277791	0.143419
-0.0206403	-0.0405117	-0.0371336	-0.0689121	-0.057409	-0.00775194	-0.0345361	-0.0139752	-0.0545732	-0.0451424	-0.00584	-0.0201525	-0.028481	-0.0254307	-0.023908	-0.0175409	-0.05807	-0.0477372	-0.0554191	-0.0470798	0.00677757	-0.0332717	-0.0627674	-0.0514019	-0.00143678	-0.0414938	-0.0269784	-0.0480678	-0.0141369	-0.0973848	-0.0551841	-0.0607477	-0.0558767	-0.040025	-0.0204778	-0.05333	-0.00989939	-0.0148736	-0.0656439	0.0108992	-0.0865385	0.0142768	-0.0212314	-0.0274443	-0.0293589	-0.0538852	-0.0251787	-0.0536925	-0.0345396	-0.0549997
0.0195025	0.0503704	0.0230041	0.0336341	0.049238	-0.0101563	0.0993059	0.000524934	0.0686875	0.0376346	0.00636509	0.0183435	0.0401737	0.0648148	0.0453968	0.0238118	0.0480508	0.0424805	-0.000370932	0.0130957	0.0526316	0.0554493	0.0212869	0.044335	0.0366906	0.0425685	0.00369686	0.00989931	0.0543396	0.0159658	0.0584073	0.0547264	0.055102	0.0193844	0.033101	0.0659427	0.0390548	0.00177399	0.0145982	0.0478524	0.0421053	0.0501836	0.027115	0.0326279	0.0444444	0.00617054	0.0560458	0.00813323	0.0451039	0.0642547
0.00412968	0.0176305	-0.0205026	0.00957546	0.024847	0.0181531	0.0441962	0.0341028	-0.0135788	0.00183596	0.0447466	0.0272926	-0.00730689	0.000790514	0	0.012451	-0.0268166	0.0236452	0.0336451	0.0235016	-0.0226744	0.0428744	0.0149106	-0.00393082	-0.00208189	-0.00622837	0.0322284	-0.00587926	0.0229062	-0.00814352	0.0234297	0.0966981	-0.0386847	0.0161841	0.0202361	0.0588381	0.0244688	-0.0115201	0.0251788	0.0029398	-0.0176768	0.0745921	0.032735	0.0187874	0.00945626	0.0542462	0.0265328	0.0417467	0.0171157	0.0147992
-0.0221353	-0.019404	-0.0425388	-0.012842	-0.008618	-0.0348837	-0.0437209	-0.0182648	-0.022331	-0.0361658	0.00372477	-0.022848	0.0304942	-0.0560821	-0.011426	0.00164216	-0.00266667	0.00318607	0.00072236	-0.00975858	-0.00416419	-0.0347423	-0.0156658	-0.0378848	0.0069541	0.0111421	-0.0303301	-0.0108442	-0.0440868	-0.00235864	-0.0324997	-0.0172043	0.00402414	-0.0112389	-0.00495868	-0.0357143	-0.0102362	-0.00896717	-0.0254377	-0.0293785	0.0437018	-0.0477223	-0.0521472	-0.0318525	-0.0286885	0.025949	-0.023311	-0.0277197	-0.011707	-0.0499364
0.0126295	0.0134276	0.0303244	-0.0391973	0.0152213	-0.0104418	0.0233463	-0.00465116	0.0165832	-0.00962322	0.0143787	0.0271887	-0.0183673	0.0200837	0.0352588	0.0442291	0.00178253	0.0301539	-0.0202377	0.0202889	0.0274791	0.0575885	0.00894731	0.0188679	0.0241713	0.00344353	-0.000919963	-0.00698426	0.00878477	-0.00760661	0.00839785	-0.0109409	0.00200401	0.065344	0.0340532	-0.0253061	0.0163846	0.00724061	-0.0225008	-0.00981469	0.0197044	-0.00341686	-0.00647249	-0.00865801	-0.0108499	0.02268	0.0108962	-0.0127062	0.018501	-0.0236243
-0.0171504	0.0104603	-0.0164271	-0.00230088	-0.00374828	0.00487013	-0.0304183	0.0212876	0.028932	0.0145751	-0.0137164	0.00688195	0.0031185	0.00656276	0.018986	-0.00392506	0.0204626	0.000770746	0.0165969	0.00227373	-0.00523256	-0.00226886	0.00298215	0.0362319	0.00472016	-0.00205903	0.0156538	0.0542206	0.0609579	0.0183919	-0.00378198	0.0530973	0.01	0.00532595	-0.0240964	0.0319809	0.00423018	0.0431216	-0.00736743	0.0121993	0.0169082	-0.00342857	0.0184582	0.0305677	-0.00487508	0.0469047	-0.0169421	0.0466129	-0.0225241	0.0405191
0.00422581	-0.00483092	0.00278358	0.0204896	-0.00214007	-0.0218094	-0.0132353	-0.0172852	-0.00358959	0.00764626	-0.00231945	-0.00736067	0.00829016	0.0122249	-0.00986707	0.00157621	0.00523104	0	-0.0377338	-0.0011353	-0.0292227	0.0153496	-0.0226126	-0.024864	-0.0120805	0.0123796	0.00453309	-0.047621	-0.00683995	0.00208504	-0.00456318	-0.00420168	0.0237624	-0.0167994	-0.01893	-0.0116926	-0.00842473	-0.00603114	-0.0120587	0.00907348	-0.00950119	0.0183486	-0.0138593	0	-0.0061237	-0.0395074	-0.00521984	-0.0338309	0.0037149	0.0116384
0.0152843	0.00208044	0.0388619	0.0155585	0.0392957	-0.0181668	0.0561351	-0.0201759	0.0294206	0.0142567	0.0246271	0.00476695	0.0184995	0.0297907	0.00387932	0.0133592	0.0407632	0.0354099	0.0463797	0.0272437	0.00842866	0.00839866	0.0311812	0.0454183	0.0326087	0.0122283	0.0243682	0.0350047	0.0406336	0.0850805	0.0297776	-0.0168776	0.0599613	0.0215885	0.0285235	0.0585766	0.0306556	0.0398683	0.0938953	0.0396322	0.0215827	0.0664414	0.0443243	0.0262712	0.0203327	0.0190817	0.00787374	0.0795289	0.0311112	0.0735556
-0.0108977	0.017301	-0.012024	0.00659021	-0.0176069	-0.019344	-0.0319849	-0.0374868	-0.0393701	-0.0215379	-0.0276637	-0.010543	0.0221998	-0.00469116	-0.00331319	-0.0108536	-0.015	-0.0126448	-0.0832432	-0.0132615	-0.0208955	-0.0594114	0.0117227	-0.0251524	-0.0269737	0.00604027	-0.0193833	-0.097586	-0.0125745	-0.0408592	-0.0303943	-0.0450644	-0.0364964	-0.00263719	0.0106036	-0.0206861	0.0281099	-0.00333822	-0.0566515	-0.0122393	-0.0516432	-0.0168955	-0.0207039	-0.0222956	0.0320048	-0.111526	-0.017707	-0.0589477	-0.0316117	-0.0406707
0.00419035	0.0210884	-0.00676133	0.0130091	-0.0174143	-0.00686106	0.00874636	-0.0164564	0.00910747	0.0134003	0.00559758	-0.00319659	0.0148075	0.0157109	0.0193605	0.0164678	0.0338409	0.0105468	-0.027517	0.00616023	0.020122	0.00649351	0.00867096	-0.00938233	0.0189317	0.0273516	0.0116801	-0.00750023	0.0207775	0.0273433	0.0236984	0.0539326	0.030303	0.0273637	0.0161421	0.0131432	0.0152779	0.0267589	0.0655138	0.024055	-0.0371287	0.00161117	0.0443975	0.0574324	0.0819193	0.0187327	0.0169661	0.0234979	0.00593602	0.0245397
-0.00470047	-0.0306462	-0.0319946	-0.00637905	-0.0134129	-0.0267703	-0.0289017	-0.0295594	-0.00481348	-0.00281991	-0.00139516	0.00908605	0.00389105	-0.00232019	-0.0260449	0.00308917	0.00654664	-0.0178915	-0.0493106	-0.0150242	-0.00478183	-0.00938416	0.0410803	-0.00394633	-0.0258792	0.00519481	-0.0230906	-0.0798278	0.0249508	-0.0433408	0.0336081	-0.0469083	-0.00551471	-0.00773816	0.00238284	-0.00619679	0.00868018	0.00976865	-0.0657561	-0.0327181	-0.00514139	0.0262735	-0.0151822	0.00239617	0.0232558	-0.0528701	-0.0104291	-0.0275257	-0.0081083	0.0304981
0.0167944	-0.0164948	0.0126582	0.0454469	0.0201307	0.0337178	-0.0188492	0.0362069	0.00816203	0.0236931	0.017654	-0.00317797	0.0290698	0.00775194	-0.0150384	0.043081	0.0430894	0.0356757	0.0922594	0.0322029	-0.0048048	0.0260509	-0.0265985	0.0380349	-0.00408719	0.00775194	-0.00818182	0.0996567	0.0204997	0.00729334	-0.0158976	0.0357942	0.0351201	0.0268425	0.0546751	0.0351399	0.0243352	-0.00886869	0.0411344	0.0264527	0.0206718	0.0276907	0.0184995	0.0135458	-0.00687104	0.113104	0.0400435	0.0298704	0.026767	0.00635241
0.026849	0.0055905	0.00972222	0.0434712	0.00799959	-0.00686695	0.0192113	-0.0122019	-0.00689655	0.0296401	-0.00274108	0.00903294	-0.00753296	0.0223077	0.0096132	0.00295247	-0.014809	0.030766	0.00116857	0.030104	0.0066385	0.163301	0.0188424	0.00610687	0.0506156	-0.00384615	0.00366636	-0.00107506	0.00564972	0.0172517	0.0301043	0.00863931	0.0107143	-0.00759464	-0.00601052	0.0142431	0.0114998	0.000812656	0.0237038	0.00432225	0.0151899	0.0045755	0.0413724	0.0416667	0.010644	-0.00523385	0.00456023	0.0259638	0.0108629	0.0294087
0.021116	0.0125087	0.00550206	0.0317485	0.0381001	0.0371651	0.031746	0.0308815	0.0169082	0.0413313	0	0.00315956	0.0199241	-0.00451467	0.0302517	0.00881497	0.0134494	0.0270035	0.0758163	0.0148767	-0.0161871	-0.0486111	0.0240937	0.00151745	-0.0078125	0.028314	0.0109589	0.0768465	0.0393258	-0.00200943	0.0249443	0.0278373	0.024735	0.00679873	0.00302343	0.0450988	0.00302948	0.00324799	0.0514585	0.00854258	0.0174564	0.00809717	0.0271318	-0.0166038	0.0136914	0.0635708	0.0347956	0.0520951	0.0164694	0.0265381
-0.00737903	-0.00549073	0.0198358	-0.00390273	-0.00103132	0.0025	-0.0105769	-0.0141612	0.0385986	-0.0259035	0.00686452	0.0131234	-0.0055814	-0.00377929	-0.00326191	-0.0225987	0	-0.00761574	0.0281911	-0.0193704	-0.00304692	-0.00782065	0.0117275	0.0151515	0.0203412	-0.0125156	-0.000903342	0.0108979	0.0132132	0.00504582	0.0180818	-0.0291667	-0.0137931	0	-0.00301432	-0.0307247	0.00756779	0.0332281	-0.0024473	0.0282983	0.0171569	0.0321285	-0.0358491	-0.00613968	-0.0425974	-0.00453467	0.00341262	-0.0353763	0.0211441	0.0159028
-0.0138887	-0.00690131	-0.0610329	0.0348101	-0.0158135	-0.0166251	-0.0184645	0.041989	-0.0991995	-0.00797055	0.03773	0.00569948	0.0439663	-0.00758725	0.00327258	0.00223914	0.00078064	-0.0167282	0.00456969	-0.00854238	-0.00183374	-0.0120862	0.00896032	0.00298507	0.0122186	-0.0228137	-0.0298373	-0.0196045	-0.015412	-0.00663163	0	-0.0643777	-0.00524476	0.00760108	0.000755858	-0.00216438	0.00074099	-0.0109838	0.0188067	0.00686427	0.0120482	-0.00632296	0.0264188	0.011583	0.0271297	-0.0202919	0.00291286	-0.0175777	0.020015	0.0200541
0.0341949	0.00833912	0.0114286	0.00371341	0.00934081	0.00929839	0.0425743	-0.00106045	0.0206284	0.00270222	0.00131307	0.00206079	0.0215054	0.0711009	0.0201214	-0.00297885	0.0124805	0.000709522	0.0444344	0.0145387	0.0422535	0.0462766	0.0124048	-0.00520833	0.025413	0.00324254	0.0419385	0.0590027	-0.0120409	0.0172091	0.0211732	0.0642202	0.0492091	-0.015071	0.010574	0.00540897	0.00148088	0.00555288	-0.032103	0.0969941	0.00952381	-0.0107685	0.0200191	0.00229008	-0.00950872	0.0583282	0.0106548	0.040302	0.0182667	0.0465156
-0.0282085	-0.026878	-0.0353107	0.0111716	0.0323491	-0.0117253	0.0275404	0.0159236	-0.0466418	0	0.00743844	0.0257069	-0.0166667	0.000713776	-0.0197245	0.0306078	0.00385208	0.00141804	-0.0737007	-0.00530734	0.0493537	0.0132181	0.000870231	0.0112191	-0.0204461	0.0206852	-0.0161002	-0.0764922	0.0213285	0.000322475	0.000666694	-0.0301724	-0.00167504	0.0203965	0.0411061	-0.0117975	0.0374042	0.0323371	0.00331718	-0.0541525	0.0778302	-0.0192974	0.0186916	0.0685453	-0.0032	-0.0311494	0.0368934	0	0.0272414	0.0375903
-0.0120038	0.0347025	0.00292826	0.0128417	-0.0149247	-0.0101695	0.0166359	-0.0172414	-0.0114155	0.00801294	0.00173704	0.00401003	-0.000892061	-0.0156919	0.00978573	0.0485102	0.0360706	0.000708015	-0.0119343	0.010138	0	0.0622178	0.0034779	0.00887574	0.00632511	0.0151995	-0.0309091	-0.00613174	0	0.0497585	0.0107016	0.0466667	0.0302013	-0.0533309	0.0380474	-0.0244017	-0.000712689	-0.0137504	-0.0190087	0.0842517	0.00218818	-0.00807265	-0.0211009	-0.00997862	0.035848	0.00783261	0.0314208	0.0659962	0.0375184	0.0132539
-0.0319145	-0.019165	-0.0284672	-0.0326534	-0.0151508	-0.0222603	-0.0109091	-0.0207337	-0.0369515	-0.0256657	-0.0177749	-0.021967	-0.0125	-0.0130435	-0.00861413	-0.0172652	-0.0414815	-0.0268855	-0.016106	-0.0227144	-0.0296753	-0.0392064	-0.0522649	-0.0183284	-0.00754243	-0.0262009	-0.0150094	-0.0154294	-0.0668258	-0.00819476	-0.0370386	-0.0254777	-0.0309446	-0.0237695	0.0262794	-0.0472198	-0.0346225	0.0154894	-0.0463352	-0.0418962	-0.0174672	-0.0122075	-0.0693533	-0.0136789	-0.0733471	-0.0233152	-0.0407716	-0.0511364	-0.0442654	0.0060892
-0.0193717	-0.00488486	0.014275	0.0131068	-0.0174263	-0.0061296	-0.0110294	-0.0287731	-0.00479616	-0.014488	-0.00706162	-0.00459418	0.0479204	-0.00440529	0.0200995	-0.0042202	0.0224111	-0.0174333	0.0264121	-0.00864859	-0.0317369	0.0093412	0.070799	-0.00373413	0.00696643	0.0211403	-0.00952381	0.00940499	-0.016624	-0.0205214	0.00343131	0.043573	0.00504202	0.0225532	-0.0154987	0.00877037	0.0134323	-0.0083884	0.054771	0.0164736	-0.0111111	0.00102987	-0.021148	-0.0124088	-0.00557414	-0.00418803	-0.000464305	-0.0610101	-0.0117383	0.0398662
-0.0149413	0.0126227	-0.00888889	0.0240676	0.033392	0.0299559	0.0130112	0.019564	-0.00447504	0.0285481	0.0293341	0.0158974	0.00517688	0.0110619	0.0718871	0.0183493	0.0498866	0.0695235	-0.00398821	0.0806983	-0.00834327	0.0375061	-0.00430313	0.0284858	-0.0295597	0.0156838	0.0115385	-0.0207114	0.00780234	0.0377699	0.0225897	0.00835073	0.0535117	0	0.026694	0.0248445	0.00960933	0.0153822	0.0368496	-0.0043557	-0.0134831	0.0205761	-0.0236626	0.0118256	-0.0134529	0.0243927	0.0149524	0.00758032	0.0428985	0
0.0113759	-0.00138504	0.0044843	0.050674	0.0116145	-0.0153978	0.0431193	-0.00219298	-0.00968188	0.00981737	0.0267708	0.00454316	0.0746781	0.0284464	-0.0094422	0.036731	0.0287977	-0.000691861	0.0160123	0.00655785	-0.00600962	-0.0084507	0.0172526	-0.00947522	0.0499028	0.0240889	-0.00475285	-0.00528453	0.0767742	0.0371173	0.0107076	0.0124224	0.00793651	-0.0149993	0.0466667	-0.0056364	0.00876301	-0.0022699	0.00888645	-0.00940287	-0.0022779	0.0519153	0.0105374	0.0430972	0.0306818	0.0184708	0.0225584	0.0179723	0.0322807	0.053328
-0.0101662	-0.0124827	-0.00372024	-0.0223685	-0.015971	-0.00695048	0.0255057	-0.0126374	-0.0443436	0.00800629	-0.0227083	-0.0110553	-0.0127796	0.00567376	-0.00150418	-0.00935177	-0.0111966	0.00969276	-0.0512166	-0.012531	0.00725514	-0.0132576	-0.0330771	0.0117734	-0.00555556	-0.00965018	-0.00477555	-0.0233823	0.00419413	0.0235891	-0.0165513	0.00613497	-0.00314961	0.0017998	-0.00509554	0.0102088	0.0311361	-0.00531674	-0.0320259	0.0139084	-0.0251142	0.0215621	-0.012513	0.00980392	-0.00771775	-0.0197482	0.00855874	0.0117895	0.0177816	-0.0173955
0.00757566	0.00351124	0.00373413	-0.0035729	0.0243453	-0.00699913	0.0077187	-0.00389538	0.00255754	0.00524785	0.00430556	0.0188008	-0.0242718	0.00705219	0.0095408	-0.00540289	-0.009908	0.000685693	0.026047	0.0116753	-0.0090036	0.0163148	0.0166684	0.00436364	0.00434513	0.00121803	0.00191939	0.016868	0.0161098	0.0229073	0.00470665	0.0223577	-0.00473934	0.00177895	-0.00512164	0.00561106	-0.00422806	0	0.0198517	-0.000622242	-0.00234192	0	0.00739176	-0.00554785	0	0.0242583	0.0370509	0.0145507	0.032528	-0.0128811
0.00107234	0.00349895	0.0119048	0.0424079	0.00100221	-0.0264317	-0.012766	-0.0430168	0.0218659	0.0070194	0.029133	-0.0124688	0.0555556	-0.0182073	0.0109486	-0.0223929	0.0150107	0.0301346	-0.0676955	0.0456588	0.0127196	0.0292729	0.0146459	0.00651702	0.0494438	-0.00121655	0.00191571	-0.048146	-0.0140928	-0.0342382	-0.0180954	-0.00994036	-0.0047619	0.0205183	-0.034749	0.00278988	-0.00703444	-0.0213723	0.0300061	-0.0149714	0.00469484	0.00140713	0.00104822	0.0111576	0.0894444	-0.0493789	-0.0486411	0.00142849	-0.0641754	0.0627952
-0.0155631	0.0550907	0.0147059	0.0152808	0.0188005	-0.00633484	0.0163793	0.00875657	0.0328103	0.038215	0.0141542	0.0116162	-0.0117832	0.00998573	0.0383828	0.0215167	0.015493	0.0212709	0.0248597	-0.0124755	-0.0107656	-0.000917431	0.0424921	0.052518	-0.0111896	0.0170524	0.0611855	0.0264123	0.0136986	-0.0227472	0.0129691	-0.0240964	0.0191388	0.0375928	0.0173333	0.0829524	0.0177426	0.0311963	0.0425214	0.0538428	0.0280374	0.018267	-0.0052356	-0.0455172	-0.00509944	0.0287192	-0.016293	0.0186009	-0.0137168	-0.00997221
0.0141706	-0.0085922	0.0188406	-0.00332291	0.0364235	-0.0145719	0.0229008	-0.0121528	-0.015884	-0.0275978	0.00779941	-0.0214678	-0.0166932	-0.0120056	-0.0345949	0.00339977	-0.00416089	-0.0332031	-0.00846932	-0.0126331	-0.00967352	0.0119376	0.00162132	0.000683527	-0.0142942	0.00359281	-0.018018	0.00438277	-0.0105758	-0.00776073	-0.0114514	-0.0185185	0.00469484	0.0109423	0.00393185	-0.0220987	0.0223246	-0.00453295	0.018881	0.000599798	-0.0318182	0.0179393	-0.0442105	-0.0317919	-0.0189646	-0.0336611	-0.000457257	-0.0168609	-0.0170659	0.00077126
0.00483431	0.04	-0.0128023	-0.00169968	0.00656211	-0.00462107	-0.0298507	0.00468658	-0.0136842	0.011172	-0.00325899	0.0178571	-0.0105093	-0.00643317	0.0427115	0.0270759	-0.0278552	0.0114528	0.0388347	0.0147641	-0.017094	-0.0127042	-0.00488847	0.0143443	0	-0.00417661	-0.00183486	0.0250822	-0.00118765	0.0205576	-0.00272616	0.0251572	-0.0155763	-0.0149957	-0.0143603	-0.00841733	0.0327864	-0.0114005	-0.0207553	-0.0054222	0.00234742	0.025305	0.0330396	0.0119403	0.0229885	0.00466924	0.00184003	-0.0100279	0.0270096	-0.013163
0	-0.00512821	0.00720461	-0.00170257	0.0279315	0.00557103	-0.0042735	0.00524781	0.0473141	0.00511254	0.00980892	0.00200501	0.0318627	0.0158273	0.0287183	0.0230778	0.02149	0.00266426	0.0100913	-0.00533567	0.00434783	-0.0128676	-0.000813326	-0.00538721	0.0483384	-0.00299581	0.0202206	0.0457414	0.0166468	0.0234754	0.0382791	-0.00613497	0.00316456	0.00506912	0.0119205	0.0201406	-0.0231336	0.0107643	0.0219523	-0.00783519	0.0374707	0.0506831	0.0671642	0.0420354	0.0347293	0.0118405	0.0344499	0.0115683	0.0375672	0.0926201
-0.020852	0.0212629	0.0443491	0.016858	0.0208303	-0.0175439	-0.000858369	-0.0237819	-0.0078125	0.020312	0.0582777	0.00650325	0.00950119	-0.0332861	0.00823612	0.0270572	-0.00140252	0.0172569	-0.00591811	0.0048752	0.0142239	0	-0.00898642	0.0108328	0.00230548	0.00540865	0.0198198	0.0671498	0.0233918	0.0233193	0.00723413	0.0555556	0.0189274	0.00590626	0.0065445	0.0738307	-0.00136799	-0.0372654	-0.0177765	0.0456428	-0.00677201	0.0272651	0.00699301	-0.009908	0.00148075	0.023404	-0.000887742	0.0186049	0.0132781	-0.0172397
-0.002181	-0.000630915	0.0226027	-0.00335441	0.0244094	0.00469925	0.0214777	0.00237671	0.00855871	0.00665819	0.0244727	0.0412525	-0.00470588	0.0300366	-0.01543	-0.0138001	0.0182584	0.0202438	0.052494	0.0334793	0.00853659	0.000931099	0.0239511	0.0200938	0.0276021	0.0209205	-0.00971731	0.0557658	0.0497143	0.0518449	-0.00391681	0.0292398	0.0325077	0.0451749	-0.020156	0.015967	0.0182953	0.0268571	0.0324271	0.0471626	0.0159091	0.0195998	0.030754	-0.00786276	0.0349926	0.0706402	0.0195575	0.0182092	-0.0190559	0.0307059
-0.0109539	0.00378788	-0.0254521	-0.0231715	0.0181803	0.0196445	-0.00504626	0.0118554	-0.00848608	-0.0247283	0.0085852	-0.0071599	-0.0338849	-0.0106686	0.0110625	0.00700369	-0.0282759	0.0102269	0.0399717	-0.0126753	0.0217654	0.0586047	0.0120965	0.0144452	0.00279799	-0.00117096	0.00624442	0.0112847	0.00326619	-0.00518058	-0.00984279	0.0246212	-0.0104948	-0.00880543	0.00729927	-0.0205014	0.0339302	-0.000768274	0.00511388	-0.0372462	0.0246085	-0.020825	0.014437	-0.00720461	0.00333333	0.00305141	-0.0527466	0.0330792	-0.0321838	-0.024118
-0.00829375	-0.0125786	-0.0357388	-0.0712961	-0.0642231	-0.0623853	-0.0701606	-0.0515524	-0.0424512	-0.0490407	-0.0581043	-0.0581731	-0.0538336	-0.0409777	-0.0606496	-0.0486427	-0.0880057	-0.100684	-0.0959218	-0.0104616	-0.0319527	-0.0641476	-0.0518023	-0.0511327	-0.0507812	-0.111372	-0.0301418	-0.121875	-0.0586001	-0.0568765	-0.0848257	-0.051756	-0.0954545	-0.0662294	-0.0342556	-0.0651721	-0.0714162	-0.0354095	-0.0857564	-0.105087	-0.0633188	-0.0564417	-0.0806452	-0.0428157	-0.0479355	-0.0942986	-0.0851395	-0.105353	-0.0897073	-0.0610403
0.016739	-0.0121019	0.0299359	0.0164098	0.0309065	0.0293542	0.0318182	0.0296479	0.0500536	-0.0249068	0.0192523	0.0117407	0.0362069	0.0607196	0.0271896	0.0179294	0.048249	0.0246427	0.0214457	0.00528696	0.0348411	0.029108	0.036143	0.0368349	0.0141093	0.0191293	0.0201097	0.0564258	0.0288184	0.0289911	0.035482	0.0155945	0.038526	0.0146969	0.00613915	0.0282523	0.0124549	0.00478253	0.0294118	0.051601	0.020979	0.0953619	0.0474716	0.030326	0.0209372	0.0533179	0.039742	0.0163818	0.0379036	0.0588172
-0.0274475	0.0245003	-0.0235294	0.0223221	0.0105786	-0.019962	-0.0555066	-0.0245951	-0.0258767	-0.000882061	0.0173465	-0.00706357	0.0108153	0.0650177	0.0798657	0.00716731	0.0512249	-0.0694149	0.0139999	-0.0597516	0.00236267	-0.0164234	0.0113585	0.0105263	0.0104348	-0.0304207	0.00268817	0.0298397	0.0173669	-0.0418551	-0.001394	0.0211132	-0.00322581	0.00512484	0.0115254	-0.0128222	0.0150695	-0.00475977	-0.0401541	-0.0147235	-0.0228311	0.0154333	0.0719212	0.00367918	0.0195312	0.0115596	0	-0.0293156	-0.00664353	-0.012422
0.00169669	-0.0106986	-0.0148831	-0.0147624	0.0034893	0.0523763	0.0261194	0.0313653	-0.0346033	0.0264484	-0.00871534	0.0213415	-0.000823045	-0.0179164	-0.0236321	0.00259299	0.0211864	0.0952647	0.0334173	0.0254188	0.00589275	-0.00649351	0.0264501	0.0188802	0.00631096	0.0193591	0.00983021	0.0364444	0.00220264	0.0334107	0.0224049	0	0.0291262	0.026296	0.0134048	0.0140341	0.0215718	0.0167562	0.00482766	-0.015565	0.0046729	0.0101325	0.0303309	-0.00953079	0.0670498	0.0311261	0.0319281	0.0120924	0.0307533	0.0458797
-0.0011249	0.00254453	-0.00143885	-0.0243223	-0.00608854	0.00921659	0.0209091	0.00178891	-0.0159305	0.00799169	0.0133796	0.0263682	0.0214168	0.0283784	0.0219634	0.0322998	-0.00138313	-0.0249453	0.0151132	-0.0143784	0.0175747	-0.0298786	0.0882783	-0.0115016	0.0239453	-0.0170269	-0.00619469	0.0180409	0.00879121	0.0107665	-0.00685235	-0.0037594	-0.00377358	0.011565	0.0304233	0.0148192	0.0191589	-0.00941596	-0.0352289	0.0132859	0.0232558	0.00308642	0.00713649	0.0273871	0.0233393	0.0240721	0.0192218	-0.0161089	0.0103705	0.00142233
0.0197403	0.0126904	0.0230548	0.000714286	0.0210049	0.0127854	0.000890472	0.00654762	0.01766	0.00351975	0.00414883	0.00678623	0.00322581	0.00854139	-0.00745949	0.0150182	0.0283934	0.0138372	0.0543635	0.00804824	0.0207254	0.0134745	0.00574105	-0.000646412	0.0206013	0.0193205	0.000890472	0.0265676	-0.00217865	0.0388541	0.0144867	-0.00566038	0.022096	0.0057164	0.00770218	0.00556176	0.0226691	-0.00793125	0.0381752	0.0399581	0.01	-0.02	-0.0124004	-0.00504323	0.0140351	0.0235098	-0.00459797	0.0345578	-0.00127817	0.024736
0.0259971	-0.00501253	0.0429577	0.0212705	0.00685299	0.0396754	0.0266904	0.0319338	0.0339841	0.0299015	-0.0018756	-0.00144439	0.0096463	0.0143322	-0.0203225	-0.014179	0.0040404	0.0313761	0.0443333	0.033434	0.0276368	0.0151947	0.0164149	0.0109961	-0.00545554	0.0117647	0.022242	0.0181234	0.0174672	-0.00686184	0.0251548	0.0170778	0.0142063	0.000816562	0.00382166	0.00651597	0.00315852	0.0303572	-0.00319785	0.047409	0.0207021	0.00470958	-0.0367713	0.0572049	-0.016436	0.00473981	-0.0134034	0.0263957	-0.00385492	0.00551667
-0.00377354	-0.0214106	-0.0101283	0.0229242	-0.0238222	0.00173461	0.0034662	0.0252149	-0.00979021	-0.00340557	-0.00376594	0.00578592	0	0.00449583	-0.00451475	-0.0137569	0.0120724	-0.0304215	-0.0204415	-0.0197986	0.0257958	0.02058	0.00352054	-0.0179143	0.0235875	0.00193798	-0.00174064	-0.0228829	-0.02897	-0.0202922	0.00795611	-0.00186567	-0.046285	0.0146061	-0.036802	-0.0164354	-0.0296704	-0.0217036	-0.0184447	0.0172109	0.010582	-0.028125	-0.0232775	-0.0287671	-0.00967458	-0.00798337	-0.0430896	0.00688439	-0.0477462	0.00342559
0.00432185	-0.0019305	-0.0115962	0.00485105	0.00959061	-0.0207792	0.0276339	-0.0078256	-0.0324859	-0.00514307	0.0392899	0.0153404	0.00716561	0.00767263	-0.0135901	-0.00253872	-0.0072896	-0.0075066	-0.0134807	-0.0492599	-0.00856073	0.0724106	0.0202974	-0.028013	-0.00857449	0.0193424	0.00261552	-0.0208136	0.00994475	0.00595611	0.0243439	0.00560748	-0.0121328	0.0207975	-0.00988142	-0.0278586	0.0097638	-0.00317422	-0.00898809	-0.00508613	0.0471204	0.0096463	0.0390848	0.0465444	0.0430728	-0.0237771	-0.0396451	0.0164435	-0.00202785	-0.0273384
0.016706	0.0251451	0.00414079	0.00911131	0.0224521	0.020336	0.0260504	0.0461972	-0.0156934	0.0103046	-0.00254386	0.00897073	0.00158103	0.0317259	0.00597017	-0.00445406	0.082777	0.00687579	0.0771206	0.008808	0.00647598	-0.00940171	0.00960568	0.0140751	0.0243243	0.0208729	0.0930435	0.0788286	-0.02407	0.125935	-0.000648145	0.0464684	0.0239173	0.0188137	0.00864937	0.0661576	-0.0135487	0.0294097	0.0692509	0.0656871	0.0125	-0.00477707	0.00642202	-0.00336927	0.0319285	0.0790566	0.0372059	0.019513	0.0366574	-0.0442717
0.00688397	-0.0081761	-0.0213058	-0.0159019	0.00421821	-0.02513	-0.025389	-0.0269251	-0.00444939	-0.00594114	-0.00619689	-0.00421151	0.0134175	0.00738007	0.00136955	-0.0127686	-0.0462392	-0.0218523	0.0649576	-0.00770434	0.0107239	-0.0129422	-0.0271914	-0.00660939	-0.00316623	0.016109	0.00556881	-0.0155984	-0.0123318	-0.059321	0.0186403	-0.0230906	-0.0170455	0.0246066	0.0164908	-0.0175745	0.0274403	-0.00694957	-0.0169626	0.121685	-0.0230453	0.0088	-0.0273473	-0.0175794	-0.0127888	-0.00208354	-0.0152354	-0.0388789	-0.0209606	-0.11544
-0.0147368	0.0310717	-0.0238764	0.0203355	0.0353192	0.0488889	-0.00840336	0.0752629	0.0130354	-0.000863677	0.013938	0.0018797	-0.0428349	-0.035409	-0.00957377	-0.00453185	-0.00323206	0.0111702	0.0113461	0.0139762	0.00265252	0.0253497	0.059376	0.0166334	-0.0185283	0.0134146	0.0316456	0.0191829	0.00851305	0.0213272	0.0107217	-0.00727273	0.0199101	0.0172682	-0.0201168	0.00696515	0.004456	0.0466575	0.024315	0.0610977	-0.00589722	-0.00713719	-0.0374883	0.0165175	-0.0275804	0.0344469	-0.0523934	0.0188358	-0.0361182	-0.0423938
-0.0053331	0.0147601	-0.0402878	0.0412696	-0.0243692	-0.0381356	0.00423729	-0.0226454	-0.00992647	-0.0119982	-0.0104902	0.00375235	0.0569569	-0.0227848	-0.0230203	0.00390213	-0.0194553	-0.00621385	0.0308551	-0.0160805	-0.0206349	-0.000852515	-0.0125367	-0.0183246	-0.021575	-0.0354994	-0.0184049	-0.0229128	-0.0112549	0.0308261	0.0206015	0.0128205	-0.02267	-0.0265608	0.00596026	-0.0113707	-0.0316508	-0.0163406	0.00765612	-0.00802025	0.00932203	-0.0183706	-0.0155794	-0.0379147	-0.0515685	-0.0110978	-0.0215903	-0.0190444	-0.0145732	-0.033855
-0.000542333	0.0412121	-0.0322339	0.0680544	0.0158185	0.00528634	0.0219409	0.0252765	-0.006684	-0.000874921	0.00329074	0.0126168	0.013087	0.00971503	0.0508946	0.0116465	0.0119048	0.0173686	0.00979601	-0.0070035	0.00648298	0.0170648	0.00334661	0.0106667	0.00992282	0.00436681	0.0359375	0.0561096	0.0352874	0.0375244	0.0507651	0.0216998	-0.00515464	0.0280476	0	0.0134897	-0.0117761	0.0551328	-0.00227993	-0.00226628	-0.0109152	0.00325468	-0.00890208	-0.0133709	0.017671	0.0476172	0.0328266	-0.000567666	0.01127	0.0116745
0.00483431	-0.0378347	0.0224632	-0.0235323	-0.0434388	-0.00262927	-0.00412882	0.0154083	-0.0153271	-0.00609478	-0.0112935	-0.0198431	-0.018997	-0.0198845	-0.0228699	-0.0697291	-0.0437908	0.000682884	-0.0320648	0.0336996	-0.00590446	-0.0125839	-0.0272925	-0.0257256	-0.0251092	-0.0322981	-0.0301659	0.0333064	-0.0500275	-0.0411939	-0.039001	-0.0336283	-0.0272021	-0.0272824	-0.0309414	0.00394835	-0.028439	-0.036508	-0.035795	-0.0333756	-0.0237691	-0.0137875	-0.0409182	-0.0463623	-0.0592164	-0.0324677	-0.0646142	-0.026809	-0.0438718	-0.0745931
-0.00481106	0.00846945	0	0.0259532	0.0299853	0.0254833	0.0597015	0.0283257	-0.00607441	0.0105022	0.0210015	0.0301318	0.0108443	0.0327225	0.0137647	0.0103102	0.0341763	0.019775	0.0818469	-0.0219863	0.0156587	0.0203908	0.00957953	0.00406229	0.0229563	0.00770218	0.0108865	0.0506587	0.0271991	0.0126944	0.024231	0.047619	0.0585885	-0.00379546	0.0013587	0.0844691	0.0497033	0.0341813	0.0323858	0.0471241	-0.0165217	0.0222039	-0.00728408	0.0284218	0.0203502	0.0526866	0.0195	0.0427804	0.0131062	0.0518275
-0.00537694	-0.0089982	-0.0166667	-0.0271638	-0.0341091	0.00942588	-0.00625978	0.00541072	-0.012605	-0.0190423	-0.0158803	-0.0301645	-0.0337165	-0.00253485	0.00271555	-0.0156558	-0.0297422	-0.0367903	-0.0247053	-0.00775211	-0.0217969	0.00249792	-0.0311615	-0.0128119	-0.0465244	-0.0305732	-0.0307692	0.0153354	-0.00338028	0.007202	-0.0212927	0.0244755	-0.0320755	-0.0220646	-0.0230665	-0.0108567	-0.00259332	-0.036639	-0.0466723	-0.0169217	-0.0176835	-0.0120676	-0.0387841	-0.056	-0.0565863	-0.0452676	-0.064485	-0.0286562	-0.043851	-0.043809
-0.0199874	0.00786925	-0.00539291	0.0469911	-0.00171519	0.0254669	-0.00314961	0.0318004	0.0282398	-0.0299712	-0.00769874	-0.0179076	0.0499603	0.0209657	0.015803	0.0165969	-0.0388283	-0.0388903	0.0401063	-0.0249998	-0.0434783	0.0215947	-0.0293815	0.0068306	-0.0493685	-0.0262812	0.00873016	0.0251833	-0.0910119	0.00860634	-0.024165	0.00170648	-0.0376868	-0.00544504	0.00486111	-0.0192308	0.00195735	0.0111798	-0.0409305	-0.020853	0.0351035	0.0138436	-0.0119956	-0.0385208	-0.0314651	0.00857826	-0.00116776	-0.0312302	-0.0120327	-0.0171644
0.0082744	0.015015	-0.0100697	0.0121223	0.00259107	0.013245	0.00552923	0.0256046	0.00188111	0.028185	0.0199558	0.00383877	0.00830816	0.0056005	0.00133303	-0.0129216	0.0347271	0.0404639	0.0197881	0.0296464	0.00795455	0.00406504	0.0144188	0.0169607	0.00241546	0.0384615	0.0558615	0.0828032	0.0223881	0.0246482	0.0161	0.0613288	0.0249831	0.000771105	0.0207326	0.0550853	-0.0129749	0.0177012	-0.0125539	0.0148072	-0.0156522	-0.0120482	-0.0242826	0.0136218	0.0203046	0.0684667	0.0239767	0.0208767	0.0327259	0.00776617
0.00109169	-0.0189349	0.0250391	-0.028745	0.0163631	-0.00653595	0.0267086	-0.0337494	0.0401802	0.0061669	0.0134044	0.00860421	0.00149813	0.0253713	-0.023524	-0.0199887	0.000684932	0.0118107	-0.0753732	-0.00933799	0.00563698	0	0.00853397	0	0.0313253	-0.00649773	0.0625931	-0.0220326	-0.00486618	-0.0334995	0.0359491	-0.011236	-0.00197628	0.055523	-0.00473934	-0.000891325	0.00983694	0.0224673	-0.00847365	-0.0282716	-0.00706714	0.0243902	0.00791855	0.0316206	-0.0208955	-0.0141396	-0.00114175	0.0170124	0.00737302	-0.0457587
-0.0152921	-0.0211098	-0.0290076	-0.00986526	-0.0135433	-0.0106908	0.0191278	-0.0119617	-0.0216606	-0.00173599	-0.0286013	-0.0104265	-0.0179506	-0.007242	0.0431826	0.00563089	0.00410678	0.00892626	0.0336283	-0.0329929	-0.0117713	0	-0.0267582	-0.0126751	-0.0251168	-0.0372793	0	0.00530346	0.059291	-0.0663796	-0.0252915	-0.00811688	0.0250825	-0.0518578	0.00544218	-0.0434017	-0.0110575	0.00779387	-0.0239327	-0.021597	-0.024911	-0.0309524	-0.00112233	0.000766284	-0.0254065	-0.00610314	-0.000568368	0.0103116	-0.038776	-0.00656917
-0.00997963	-0.0406654	-0.0448113	-0.077825	-0.0987098	-0.0532003	-0.0698198	-0.062954	-0.0619926	-0.0589843	-0.020244	-0.0478927	-0.049505	-0.0613982	-0.0692805	-0.0405643	-0.113838	-0.0734703	-0.101768	-0.073924	-0.0703347	-0.0364372	-0.0817619	-0.0547297	-0.0347513	-0.10462	-0.0680224	-0.0751508	-0.0357761	-0.0807612	-0.0531061	-0.0523732	-0.126851	-0.0492124	-0.0385656	-0.0638829	-0.0572662	-0.061884	-0.0665502	-0.00864227	-0.0830292	-0.0540541	-0.0561798	-0.0589587	-0.0396246	-0.152594	-0.0657913	-0.107621	-0.0890387	-0.0792704
0.00615871	0.0353243	0.0526749	0.0445352	0.0190411	-0.0386304	0.00403551	-0.0366925	-0.00786782	0.0374128	-0.00262891	0.00704225	0.00400641	-0.00453368	0.00187224	0.0415498	0.0538462	0	-0.0672281	-0.000875747	-0.00183038	0.0478992	0.00708575	0.0121515	0.016139	0.0136571	-0.0180587	-0.0498922	0.016158	0.0142751	0.000635248	-0.0189983	-0.000737463	-0.017264	0.0105559	-0.00891634	-0.0628471	0.0232339	-0.0412744	-0.0401845	0.0378109	0.00692641	-0.00952381	0.0235964	0.0217155	-0.0271739	0.0177617	-0.00444783	0.0116959	0.121412
0.0022235	0.014268	0.0039093	0.0232734	-0.00280654	-0.00547945	0.00643087	-0.00482833	-0.0602696	-0.0162141	0.0323931	0.023976	-0.0167598	-0.0182173	-0.00327029	0.0181951	-0.0124088	-0.0330373	0.00031212	0.0201913	0.0525672	0	-0.0070359	0.0049435	0.0452046	0.0583832	0.0291188	0.0112509	0.0276796	-0.00432386	0.0445899	0.0457746	0.0258303	0.00334536	0.0097493	0.00799136	0.0387371	0.0124547	0.0234817	0.0479067	0.00767018	0.0438521	0.0168269	-0.0174881	0.0148778	0.0487896	0.0481352	0.0236788	0.00907913	0.0767739
-0.00666845	-0.017737	-0.0101246	-0.0189226	-0.039357	-0.0110193	-0.0191693	-0.00916442	-0.00675105	-0.00369535	-0.053265	-0.0243902	-0.00162338	0.00662691	0.00234359	-0.0171821	-0.0280857	-0.0364619	-0.0441005	-0.00688361	-0.0284553	-0.010425	-0.0370591	-0.0238932	-0.063121	0	-0.0297841	-0.0541562	-0.0120344	-0.057818	-0.0725648	-0.030303	-0.0172662	-0.0366599	-0.00413793	-0.0440528	0.048058	-0.0586087	-0.0200745	-0.0471575	0.00285442	-0.0675453	-0.0472813	-0.0307443	-0.039267	-0.0710227	-0.00803982	-0.0644679	-0.0196344	-0.0658069
0.00447976	0.0199253	0.018096	0.01156	0.00878925	0.0259981	0.0561889	0.0304679	0.0335599	0.0129075	0.0246613	0.03	0.00487805	0.00789993	0.017775	0.0209821	0.043346	-0.0370357	0.084794	0.00693132	0.0101614	0.0226904	0.0433693	0.0100792	0.0480349	0.0183876	0.0161167	0.078435	0.0469838	0.0124016	-0.0177504	-0.00694444	0.011713	0.0233581	-0.033241	0.028479	0.0246648	0.00922055	0.0243887	0.0636514	0.0132827	0.0159011	0.0272953	0.0258765	0.0370572	0.0561927	0.0410874	0.0254582	0.065946	0.0146804
-0.00111175	0	0.00231839	0.0229178	0.0280327	-0.00361991	0.0501157	0.0184794	-0.000411015	-0.00545608	0.00676822	0.0165049	0.0226537	0.019595	0.0307887	0.0123244	0.0379009	0.044191	0.037138	-0.00172039	0.0177515	0.0380349	0.0360743	0.0121169	0.0160714	-0.00902778	0.0151057	0.0400009	0.0271468	0.0443226	0.0414961	0.020979	0.0535456	0.0177435	0.0157593	0.0332437	0.0240411	0.0472277	-0.00285523	0.0351342	0.0365169	0.0147826	0.00603865	0.0146461	0.0299527	0.0282302	0.0072264	0.0423734	0.0227013	0.118603
-0.0301018	-0.0274725	0.00616808	-0.0180328	-0.0743119	0.013624	-0.0374449	0.0165889	-0.035773	-0.0493373	-0.0235314	-0.0095511	-0.0577532	-0.0121717	-0.0450291	-0.0277498	-0.059691	-0.0908964	0.0236787	-0.0853461	-0.0598837	-0.0534351	-0.0703894	-0.0492958	-0.0269479	-0.0567624	-0.00520833	-0.0132859	-0.0226537	-0.0817691	-0.0694045	-0.0171233	-0.0892857	-0.0323964	-0.022567	-0.0584828	-0.0352296	-0.024728	-0.113659	-0.0532121	0.00542005	-0.0368466	-0.0463385	-0.0344828	-0.0505102	-0.0429426	-0.0601517	-0.0982605	-0.0911183	-0.0551667
0.0137967	0.0464532	0.0122605	0.0551537	-0.0198123	0.0188172	0.0114416	0.027027	0.00724947	-0.0144074	0.0638843	0.0125362	0.0638119	0.0324254	0.0238095	0.0340985	-0.0463032	0.00172486	0.028772	-0.0414695	-0.0420532	-0.0685484	-0.00324002	-0.0274074	0.00963275	-0.0230312	-0.00897532	0.0418086	0.0386313	-0.0629246	0.014498	-0.0296167	-0.0603318	0.0429214	0.00865801	0.0341466	0.000668348	0.0372796	-0.0495676	0.0358493	-0.0781671	0.0177936	-0.0664653	-0.0456811	0.0102096	0.0463406	-0.0751634	0.00207426	-0.0766642	-0.0365105
0.0277774	0.0335933	0.00454201	0.0390272	0.0357636	0.0369393	0.0678733	0.030288	0.0317528	0.0409462	0.0158233	0.0190476	-0.0307814	0.00125628	0.0127703	0.0242329	0.119812	0.0602281	0.152728	0.0127828	-0.00193673	0.0424242	0.049831	-0.0137091	0.0667859	0.0653992	0.0339623	0.190481	0.0180659	0.0504552	0.0857787	0.059246	0.0489567	0.0321032	0.0393419	0.0390432	0.0364917	0.278223	-0.0844684	-0.0374096	0.0136452	0.0270979	-0.0339806	0.0304613	0.0473404	0.151845	0.0387321	0.0720348	0.0355904	-0.0246095
-0.00111398	0	-0.0105501	0.0329367	0.00200936	-0.0407125	-0.0254237	-0.0236145	0.0155929	0.0168743	0.00495444	0.017757	0.0105863	-0.0181932	-0.0022559	0.0341668	0.072028	-0.0251552	0.0297327	0.0165055	0.00711514	0.00332226	-0.0552683	0.019305	-0.0262717	0.0628123	-0.00145985	0.0371426	0.019833	0.0142188	-0.00438987	0.0457627	0.0420811	-0.00638124	0.0337233	0.00963055	0.0136786	-0.0635548	0.0427255	0.00484966	-0.0269231	0.0195745	0.0195422	0.0565878	0.00711021	0.025328	0.0323931	0.03231	0.00793254	0.00969805
0.0425179	-0.0243761	0.00304646	-0.0598963	0.0619245	0.00707339	0.0623188	-0.0434353	0.0375758	0.0451052	0.00739862	0.00459137	-0.0265915	-0.0108626	-0.0036093	-0.0324021	0.0110894	0.102403	-0.0371903	0.0706779	0.0398202	0.0256623	0.0280218	0.0477273	0.0619977	0.0335796	0.00877193	-0.0573035	-0.00511771	0.0771321	0.0327475	0.00972447	0.0389134	-0.0264798	-0.0159787	0.027679	-0.00705039	0.0276258	0.0374086	0.0628729	0.0405138	0.0233723	0.0520263	0.0167866	0.0776601	-0.0309524	-0.0230911	0.0783091	-0.0454589	0.115393
0.0106001	0.0333135	-0.0303721	0.049425	0.0131734	0.0930641	-0.0361528	0.0603715	-0.00389408	-0.0352373	0.0132863	0.00457038	0.0248344	0.0206718	0.032159	0.0177294	-0.0393548	-0.0536152	0.073179	-0.0606602	0.0296479	-0.071025	0.029649	0.0122921	0.0145946	-0.02859	-0.00869565	0.068969	0.0493827	-0.104922	0.0329246	-0.00481541	-0.0424028	0.0115365	0.02977	0.0194052	-0.0239786	-0.00642734	-0.0852878	0.0127348	-0.0303894	-0.0130506	-0.0510151	-0.0251572	-0.0243332	0.0460688	-0.0157579	0.0116219	-0.0137378	0.0146494
-0.0325014	0.0276339	-0.0297572	0.0193148	-0.0427042	-0.0281124	0.0162774	-0.016545	-0.0473026	-0.0319588	-0.0227749	0.000909918	-0.0105008	0.0202532	0.0399308	0.00516588	-0.0194762	-0.074218	-0.0945694	-0.0465341	0.0161968	0.018245	-0.00857665	-0.0607143	-0.0111881	-0.0682274	-0.0350877	-0.0355383	-0.0519608	-0.0659857	-0.055491	-0.0467742	-0.0553506	-0.019565	0.00459921	-0.0358011	-0.0185748	-0.0505891	-0.0237798	0.0242526	-0.0470127	0.00661157	-0.0905101	-0.0129032	-0.041247	-0.105696	-0.0523359	-0.0470965	-0.0454968	-0.0220795
0.016262	0.0173669	0.00726392	0.0795418	0.0213389	0.0479339	-0.00557103	0.0559129	-0.0320066	0.0112962	-0.0113006	-0.00181818	0.0685714	0.0334988	0.0307995	0.0205288	0.0630137	0.0224041	0.105433	0.018924	0.0619835	0.0127986	0.0730169	-0.00988593	0.0140086	0.0495334	0.00227273	0.0589541	0.0258532	0.0795321	0.131877	-0.0152284	0.0679687	0.0299332	0.0189666	0.0400086	-0.0277364	0.0130084	0.0410248	0.0307022	0.0061665	0.0394089	0.112786	0.0490196	0.0730365	0.10046	0.0201384	0.0903911	0.00389777	0.0920925
-0.0490452	-0.0176211	-0.025641	-0.0298748	-0.00664918	-0.00315457	-0.0154062	-0.0548266	-0.0326409	-0.0522396	-0.0214271	-0.00182149	-0.0190985	0.0438175	-0.00532012	-0.000629494	-0.0470361	-0.120569	-0.0625421	-0.0923749	0.0138966	-0.0176917	-0.0446475	-0.0291859	0.0196599	0	-0.0385488	-0.0899344	0.0120968	-0.0950654	-0.0458314	-0.024055	-0.0380395	-0.0137283	-0.0160462	-0.0448734	0.0132171	0.0152915	-0.0394081	-0.0102124	-0.0265577	-0.0363349	-0.0162602	-0.0155763	-0.0284382	-0.0894988	0.00191358	-0.0464272	-0.0174485	0.0182995
-0.0482041	-0.0241031	-0.0172697	-0.0329722	-0.0153064	-0.0719937	-0.044808	-0.0282598	-0.0556529	-0.0403571	-0.00912594	-0.0182482	-0.0957944	-0.0241518	-0.0218105	-0.0106941	-0.0723462	-0.0163061	0.348106	-0.0527737	-0.0202851	-0.0497427	-0.0306178	-0.0727848	-0.0203231	-0.0554036	-0.0471698	-0.0547054	-0.0139442	0.0191021	0.00115359	-0.0598592	-0.0326996	-0.043371	0.00260926	0.045066	-0.00959077	0.0620496	-0.0724345	-0.0137505	-0.0954879	-0.0377049	-0.0391185	0.0189873	-0.0916507	0.0907602	-0.0165293	-0.0451687	-0.0700215	-0.0445381
-0.0270866	0.0178059	-0.0217573	0.0417627	0.00389778	-0.0238704	-0.0275503	-0.0229592	-0.000928074	-0.0425506	0.00552826	-0.0157993	-0.0318691	0.0583382	0.0121975	0.0031835	-0.0816327	-0.0424052	-0.10693	-0.0812952	-0.0106323	-0.0370036	-0.121625	-0.0102389	-0.00159574	-0.08979	0.0288779	-0.0547604	-0.0429293	-0.0749764	-0.0294764	-0.0411985	-0.0369497	-0.0282241	0.035784	-0.0752469	-0.0284282	0.0266567	-0.0960615	0.0122019	-0.0220418	-0.0195911	-0.0808486	-0.0714286	-0.0591653	-0.140282	-0.109889	-0.0709884	-0.129905	-0.0515115
-0.0175602	0.0383747	0.0496151	-0.0326781	0.0270698	0.00174672	0.00995406	0.0198433	0.036693	-0.0240995	0.010621	0.0160529	0.0160142	-0.0217149	0.0228592	0.0336098	0.0031746	0.0117213	0.0354263	0.022276	-0.00339367	0.0384255	0.0701277	0.0163793	-0.00905701	0.0389817	0.0096231	0.014485	-0.0279683	0.0211638	0.00595856	-0.015625	0.0253061	0.0123185	-0.0332915	0.0257935	-0.0135564	-0.0237514	0.00993828	-0.015513	0.00711744	-0.00260643	0.0155958	0.0267559	-0.00224593	0.0132774	0.0602716	0.0306952	0.0481437	-0.00862838
0.0123167	0.0217391	0.0546047	-0.0087248	0	0.0261552	0.0409401	-0.015873	0.0268817	0.0774031	0.0492945	0.0027881	0.00963222	-0.00227661	0.0199108	0.000614041	0.0466772	0.12876	0.0403269	0.122881	0.00113507	0.051444	0.0823498	0.043257	0.0489247	0.0237366	-0.030977	0.023356	0.0157438	0.0399056	0.104199	0.031746	0.00636943	0.0547929	0.0396361	0.0116184	0.060039	0.0186709	0.0499613	0.0104983	0.00117786	-0.010453	-0.0276413	-0.0407166	-0.0140687	0.100345	0.0410945	0.0512966	0.0808201	-0.0313014
0.0420042	0.0239362	0.00772798	0.0115387	-0.0178885	0.046729	-0.0145666	0.0244537	0.0104712	0.028014	0.0303967	-0.0139018	0.00520382	0.022818	0.0330695	0.0300423	0.0831444	0.0142665	0.0626512	0.0566058	-0.0136054	0.0214592	0.0131904	0.00813008	-0.0225525	0.0411369	-0.00327869	0.0634145	-0.00320684	0.115722	0.0509376	0.0134615	0.0458861	0.0535877	0.01875	0.0172154	0.00680397	0.0283343	0.103101	-0.0276916	-0.0164706	0.0642606	0.0435881	0.0152801	0.0136986	0.0629897	0.0151364	0.0457928	0.0467955	0.0511753
-0.0350426	0.00103896	-0.00766871	-0.0168718	-0.0594466	-0.012987	-0.0362158	-0.0035551	-0.0405872	-0.0802733	-0.00838252	-0.00657895	-0.0362381	-0.0178472	0.0100247	-0.00119153	-0.0844382	-0.0896304	-0.133473	-0.131632	-0.000574713	-0.0630252	-0.0436599	-0.0233871	-0.0262192	-0.0747126	-0.0106908	-0.118665	-0.00911528	-0.0992623	-0.0663243	-0.0683112	-0.0537065	0.0140804	-0.00552147	-0.0460542	-0.00879756	-0.0237707	-0.0601322	-0.0347419	0.00598086	-0.0306038	-0.105932	-0.0827759	-0.097973	-0.129127	-0.0829575	-0.0536011	-0.0955842	-0.00939693
0.0363151	0.0332122	-0.00231839	0.0442526	0.0428235	0.0148026	0.083589	0.0601427	-0.00540054	0.0242419	-0.0189302	0.0245979	-0.00716204	0.0897217	0.0313114	-0.020267	0.0929878	-0.002897	0.0724273	0.0423007	0.0373778	0.0412556	0.019224	0.0536746	0.0296177	0.0403727	0.0382377	0.067662	0.0692641	0.0151684	0.0163939	-0.01222	0.0327738	0.0401186	0	0.0482776	-0.0171064	0.0791344	0.0396385	0.0424374	0.0487515	-0.0102389	0.00609343	0.00273473	0.0131086	0.0423155	0.0494735	0.0335334	0.0624983	0.067243
-0.016355	-0.0130588	-0.00929512	-0.00527132	-0.0195592	-0.00324149	0.00212314	0.00480769	-0.0208145	-0.00682898	0.00413549	-0.00277008	-0.0162308	-0.015112	0.00407165	0.014598	-0.0069735	-0.0242118	-0.0107898	0.00112823	-0.00277162	-0.0103359	-0.0298718	0.0141066	-0.00156904	0.00447761	-0.00880705	-0.0202794	0.00809717	-0.0150168	-0.00860729	0.0226804	0.0108359	0.00815873	0.0104874	0.0263133	-0.00206224	0.0148756	-0.00735721	-0.003533	-0.031746	0	-0.0201884	0.0181818	0.000616143	0.000324781	0.0141394	-0.0123797	0.0107008	-0.00888839
-0.0106848	0.00203562	0.0328382	0.0015586	-0.0313971	0.0357724	0.00141243	0.0334928	0.00277264	-0.0424087	-0.0140723	-0.00555556	-0.0320807	0.0195767	-0.0228605	0.0269759	-0.0316011	-0.0639832	-0.0536017	-0.0579967	-0.0728182	-0.0339426	-0.0210866	-0.0749614	-0.066527	-0.0572065	-0.0783522	-0.0355765	-0.0361446	0.0494296	-0.0195193	-0.078629	-0.017611	-0.0420734	0.018315	-0.0641081	-0.0439289	-0.0843852	-0.0990581	0.00265915	-0.0948478	0.0284483	-0.151786	-0.109821	-0.140394	-0.0581169	-0.0418341	-0.053704	-0.0693103	-0.128764
-0.026422	-0.0121889	0.0249811	-0.0270775	-0.0483826	-0.0627943	-0.0528914	-0.0416667	0.0635945	-0.0597181	-0.0943246	-0.0428305	0.0426136	-0.101194	-0.018868	-0.0110886	0.00797679	0.0185443	0.0254369	-0.00418292	-0.043765	0.0288288	-0.0032937	0.00334169	-0.0572391	0.0133964	-0.0385627	0.0422564	0.0166667	-0.0171212	-0.0326355	-0.0547046	0.0241621	-0.0325511	-0.0431655	0.00293255	-0.0182086	-0.0309085	0.0194491	-0.00797637	-0.104787	0.0746018	0.0615385	-0.192578	-0.00931232	0.0268873	0.0505879	-0.0138741	0.0739094	-0.125347
-0.122069	-0.0580977	-0.0908419	-0.0688846	-0.0394824	-0.130653	-0.178704	-0.142512	-0.0389948	-0.121188	-0.025751	-0.0826848	-0.0644868	-0.0796767	-0.0776925	-0.0625771	-0.17482	-0.124346	-0.18062	-0.177071	0.0112853	-0.113835	0.0082945	-0.0749376	-0.022619	-0.142302	-0.077484	-0.205277	-0.0655738	-0.0574251	-0.152655	-0.0532407	-0.0715373	-0.0837246	-0.0827068	-0.124878	-0.0445312	-0.100796	0.0117368	-0.129904	0.0144509	-0.0678627	-0.0106789	0.0149068	-0.0600145	-0.210138	-0.00989414	-0.1822	-0.0227705	-0.144928
0.0617929	-0.0491266	-0.0341186	0.00939075	0.03266	0.0231214	0.011786	0.00056338	-0.0302074	0.129858	0.00276061	0.0418876	-0.00873786	0.0351317	-0.0116738	-0.0239229	0.107236	0.14676	0.0759225	0.113786	0.0582765	-0.0647233	0.0625983	0.0693069	0.0109622	0.106981	0.0494071	0.128742	0.0378289	0.125201	0.107287	0.141809	0.0622951	0.0239112	0.0307377	0.0356675	-0.00080296	0.119691	0.0152287	0.0733689	0.025641	0.0192469	0.0593678	0.0648715	0.0423077	0.0475988	0.0559623	0.0265452	0.099677	0.115707
0.0291135	0.0344432	-0.00925147	0.0343204	0.0719752	0.0207156	0.0197133	-0.00619369	-0.0241748	0.060428	0.022817	0.0483461	0.0264447	0.0157576	0.029534	0.0167748	0.0377953	-0.00258029	0.214992	0.0622142	0.0316344	-0.00264131	0.0116279	0.0698653	-0.0150602	0.029484	0.0386064	0.182926	0.0147913	0.0619451	0.0420456	0.0107066	0.0354938	0.0191827	0.0337972	0.0554361	0.0521296	-0.0209262	0.0235728	0.0917746	0.0916667	0.0492611	0.117904	-0.00689655	0.123247	0.194726	0.0182997	0.0274513	-0.0162545	0.0156822
-0.0841913	0.0288568	-0.0797963	-0.0387758	-0.0640877	0.0101476	-0.059754	-0.0447592	-0.0809909	-0.096626	0.00538713	-0.00194175	-0.125	-0.0483294	-0.0221309	-0.024119	-0.115326	-0.108052	-0.0519265	-0.114057	-0.0795003	-0.0519068	0.0130492	-0.0920535	-0.0519878	-0.123309	-0.00453309	-0.100668	-0.0624675	-0.116199	-0.111109	-0.192797	-0.105067	-0.0458265	-0.0237179	-0.167762	-0.0480523	-0.0173283	-0.0739702	-0.0805641	-0.12341	0.0406886	-0.13737	-0.0393519	-0.0919842	-0.00747029	-0.0439894	-0.136394	-0.0355602	-0.0927061
0.0568368	-0.00539374	0.0433579	0.0163757	0.0244545	0.0383562	0.0598131	0.0521945	0.0368066	0.0500648	0.0899007	0.0496109	0.0218103	-0.000626959	0.0247268	0.027969	0.0668954	0.0716283	0.0927465	0.0048732	0.0623072	0.0391061	-0.00908899	0.0563258	0.0529032	0.0490018	0.0701275	0.0910308	0.0299833	0.0870105	0.0657858	0.0262467	0.0666112	0.016295	0.0302035	0.0551543	0.0450359	-0.0176403	0.0113033	0.0504872	0.0261248	0.0383459	-0.00679245	-0.026506	-0.00144718	0.0619227	-0.00842532	0.0840954	-0.00778283	0.00363108
0.0239108	0.016269	0.00265252	-0.0500758	-0.0451006	-0.0105541	-0.0537919	0.0231116	-0.0005	0.0989648	-0.0298353	-0.021316	0.0170758	-0.00125471	-0.0388554	-0.0290932	0.0096463	0.10217	0.00593835	0.0997205	-0.0121951	0.0752688	0.0236598	0.0328138	-0.0110294	0.017301	0.012766	0.0049462	0.0490566	0.0039281	-0.024687	0.0230179	-0.010929	0.0818565	-0.0497132	0.0336776	-0.0237674	-0.0903634	-0.00894303	0.0326369	0.00565771	-0.0412744	0.0227964	0.0136139	-0.0195652	0.0251289	0.0627414	0.0268821	0.0429077	0.092137
0.0246324	0.011206	-0.0246914	-0.0309083	-0.114999	-0.0391111	-0.0335508	-0.0402204	-0.0605303	-0.0471869	-0.0227944	-0.0217803	-0.0650577	-0.00753769	0.00808818	-0.0703625	-0.0429936	-0.0887525	-0.017361	-0.0698983	-0.0299824	-0.019	-0.00893069	-0.0619539	-0.0260223	-0.00595238	-0.0672269	-0.000613582	0.00256937	-0.0751969	0.0322746	-0.105	-0.0307814	-0.024181	-0.0362173	-0.0106917	-0.0426398	-0.133551	-0.0766909	0.000876267	-0.0801688	-0.015861	-0.063893	-0.029304	-0.075388	0.0292269	-0.036281	-0.0624136	-0.0677389	-0.0821334
-0.0259431	-0.0105541	-0.0705244	-0.0537261	-0.0426823	-0.0120259	0.00385728	-0.0384615	-0.0303514	-0.0528345	-0.0336899	-0.0338819	-0.0448934	-0.00316456	0.00506427	0.00420836	0.0357737	-0.100115	-0.0710239	-0.106296	0.0175758	-0.0275229	-0.0368829	-0.00677392	0.0445293	-0.0299401	0	-0.0787716	-0.0123014	0.0137152	-0.0324954	-0.0782123	-0.014658	-0.00559552	-0.026444	-0.0512566	-0.0095364	-0.00227507	-0.0561903	0.0210518	0.00152905	-0.0253262	0.0015873	-0.0566038	-0.0383693	-0.0369466	-0.0389297	-0.115942	-0.00430015	-0.00603932
-0.0305412	-0.00906667	-0.0116732	-0.0171425	-0.0380355	-0.0449438	-0.0441883	-0.0173134	-0.0400879	-0.055255	-0.00076832	-0.0175351	-0.0340776	0.0171429	-0.0520816	-0.00558763	-0.0554217	-0.0559076	-0.0374684	-0.0765155	0	0.0466457	-0.0351559	-0.0409207	-0.112667	-0.0343915	-0.054955	-0.0213768	-0.0332122	-0.0229882	-0.0468904	-0.0424242	-0.0140496	0.000803859	0.0157255	-0.0385087	-0.0377195	-0.143838	-0.166522	0	-0.0351145	-0.0700787	-0.00950872	-0.05	-0.0723192	-0.071338	-0.0478115	-0.0530703	-0.0664901	-0.0961026
0.0810965	0.0118407	0.0521654	0.00334404	0.0667966	-0.027451	0.0331658	-0.0291616	0.0749428	0.0911256	0.0674876	0.0219276	0.0243309	0.0436954	0.0434209	0.00911531	0.079932	0.0929765	-0.0515701	0.0541435	0.03514	0.0415623	0.00161082	0.04	0.0693205	0.0794521	0.0247855	-0.0709866	0.0112721	0.0244688	0.117679	0.0537975	0.0435876	0.0128514	-0.00633357	0.00317174	-0.00918119	0.000887782	0.0351963	-0.0360908	0.0332278	0.0855207	0	0.0863158	0.0295699	-0.0874018	0.022314	0.0344288	-0.0028932	-0.0323246
0.0291402	0.00585106	-0.00280636	0.0107176	0.0607056	0.0322581	0.07393	0.0613267	0.00266099	0.0392029	0.0025137	0.0139721	0.0320665	0.0161483	-0.0157126	-0.0382355	0.0480315	0.0559428	0.0902076	0.049805	0.00690449	-0.0639423	0.0420392	0.0273504	-0.0269576	0.0448393	0.0353488	0.0984574	0.0302548	0.0429171	0.0243915	0.0570571	0.015261	0.0166534	-0.00566572	0.021574	0.00423601	0.0728204	0.0599982	0.0187211	-0.0306279	0.0397816	0.056	0.000645995	-0.00870322	0.13281	0.0293386	0.049357	0.0656154	0.0326848
0.0319236	0	0.0694184	0.0675676	0.0783206	0.0458984	0.013587	0.0583726	0.106688	0.023287	0.00788143	0.0511811	0.0575374	-0.00117716	0.029339	0.0513348	0.0473328	0.0728553	0.115996	0.114898	0.0171429	0.0344119	0.0287064	0.0524126	0.0804749	0.0566802	0.0431267	0.12709	0.0417311	0.0277966	0.0482003	0.0710227	0.0704114	0.0296412	0.019943	0.101708	0.0586773	0.144868	0.0292469	0.000873206	0.00789889	0.0135034	0.0128788	0.0116204	0.0816506	0.085535	0.00860782	0.140296	-0.0223359	0.0316503
-0.0192529	-0.00211528	-0.0640351	-0.0701351	-0.044139	0.0252101	-0.0348525	0.00779944	-0.0498801	-0.0877522	-0.0309264	-0.011236	-0.0413493	-0.0147319	-0.0243078	-0.00413021	-0.0731707	-0.0869376	-0.00308222	-0.065157	-0.0146067	-0.0665343	-0.00981186	-0.0458498	-0.045177	-0.0544061	-0.0671835	0.0124595	-0.0588526	-0.0432976	-0.0764511	-0.0689655	-0.0273466	-0.025	-0.0370112	-0.0562946	-0.0395945	-0.133044	-0.0256635	-0.0157238	-0.0485893	-0.0362694	-0.0867614	-0.10083	-0.107143	-0.0200791	-0.0361331	-0.0738048	-0.0758043	-0.148175
0.00952173	0.0561738	0.0290534	0.028724	0.0204606	0.0446266	0.111111	0.053068	0.0600707	0.0510414	0.0311778	-0.0132576	-0.014756	0.0149522	0.0816114	-0.0310743	0.0727554	0.0783066	0.0712807	0.0597438	0.0148233	0.0170213	0.0426667	0.021541	0.0664962	0.0316045	0.0138504	0.0814772	-0.0394115	0.0118865	0.0305902	0.031339	-0.0227964	0.00543901	-0.0239304	0.0381731	-0.00907508	-0.013337	0.0413931	0.015975	0.118616	-0.0138249	0.04914	0.0489709	0.0227273	0.0642658	0.029311	0.0650968	0.0132627	-0.0137843
0.0200411	-0.016558	0.0291439	0.0220337	0	0.0087184	-0.00833333	0.00944882	0.01	0.0107512	0.0341514	-0.0191939	0.0115207	0	0.00993086	0.00711806	0.021645	-0.0167031	-0.00176228	-0.0483225	-0.0117978	-0.0554393	-0.00145315	-0.0291971	0.00719424	-0.00314218	-0.00728597	0.0173447	0.0251641	0.00750174	0.0442369	-0.0220994	-0.000777605	-0.015456	0.0289747	0.0253001	-0.00583134	-0.0650901	-0.0198761	0.0419567	-0.0441826	0.00623053	0.0226386	0.0155616	0	-0.0253792	0.0225148	0.0354053	0.0053592	-0.0901388
0.0283235	-0.0204082	0.019469	0.0380994	-0.0103195	0.0570441	0.00420168	0.050442	0.00282885	0.0117186	0.0196107	0.018591	0.023918	0.0141426	-0.0314608	0.00920854	0.0254237	0.0116947	-0.0192735	0.0303215	0.00852757	0.0177187	0.0234007	0.0459482	0.0380952	0.0401891	0.00275229	-0.000531532	0.0138741	0.0249177	0.0479395	0.217514	-0.00700389	0.022763	0.0216606	0.0173827	0.00751993	-0.00542801	-0.00184356	0.00588023	0.0523883	-0.122291	0.0603053	0.0632911	0.0888889	0.0212511	0.015545	0.0434783	0.0183499	0.107599
-0.00842428	0.0416667	-0.0260417	-0.00919019	0.0225828	0.0130826	-0.0225941	0.00544554	-0.0244476	-0.0613	0.0111321	0.00576369	-0.00333704	0.0244044	0.0150236	0	-0.0330579	-0.0656672	0.0496213	-0.056125	0.0129651	-0.0620239	0.0135658	0.0199681	-0.0103211	-0.0363636	-0.0402562	0.0623653	0.00263158	-0.0273474	-0.0239369	0.00232019	-0.0203762	0.0122794	-0.00565371	-0.00770744	-0.01907	-0.0318181	0.0618666	-0.00166484	-0.0219619	-0.0246914	0.0921526	0.0162907	0.0685714	-0.0131887	-0.0580371	-0.105724	-0.0523177	-0.100215
0.0170047	-0.0165	0.0276292	0.0370415	0.0299907	0.0379338	0.0984589	0.0605613	0.103133	-0.0388686	0.000669109	-0.0200573	0.0513393	-0.028928	0.0471986	0.035765	0.0014245	-0.0713822	0.104386	-0.134855	-0.0155815	0.0278422	0.0649008	0.0148786	-0.00162225	0.0251572	0.0333651	0.101858	-0.0377953	0.0233511	0.0228876	0.0486111	-0.0024	0.00075815	0.0191898	-0.0238994	0.00844588	0.0985913	-0.0295649	0.0233845	-0.0568862	0.0045208	-0.036915	0.02836	-0.0190985	0.0929611	0.00609473	0.0250373	-0.0331413	-0.0111513
-0.0546259	-0.027453	-0.0277537	-0.0279359	-0.0560467	-0.0202177	-0.045986	-0.0120706	-0.0484928	-0.0324412	-0.0253443	-0.0409357	-0.0360934	-0.0438084	-0.065478	-0.0101647	-0.0775249	-0.0653765	-0.11006	-0.0361313	-0.0452233	-0.0282167	-0.0417369	-0.0671296	-0.0389972	-0.0613497	-0.0193727	-0.0846987	-0.020731	-0.0343095	-0.0522117	-0.0949227	-0.0481155	-0.0681818	0.0069735	-0.0972705	-0.0327461	-0.129057	-0.043906	-0.0130546	-0.0619048	-0.0171017	-0.0417522	-0.0563549	-0.0630841	-0.0836957	-0.0370084	-0.0893724	0.0184099	-0.0788357
0.00560232	-0.0235233	-0.00624442	-0.0162514	0.0244527	-0.040873	0.0620915	-0.0216165	0.000918274	-0.0449604	0.00855461	-0.00660569	-0.0352423	0.0152718	-0.0746829	0.00205383	0.0100231	-0.053103	-0.0204799	-0.0840935	-0.00414446	-0.0267131	0.0615101	-0.0115798	-0.0120773	0.0163399	0.00470367	-0.0308437	0.00779944	-0.0153797	0.0258562	0	-0.0143218	0.0097561	0.00623269	0.0447527	0.0182144	-0.0593725	0	0.0248035	-0.00338409	0.00732601	-0.0421429	-0.043202	-0.0581879	0.0124555	-0.0174748	0.0285105	-0.0236717	0.074314
-0.024922	-0.011242	-0.0439856	-0.0326754	-0.0471724	-0.015722	-0.0284615	0.00240154	-0.0247706	-0.0543443	-0.00848205	0.00358056	-0.0228311	-0.0354994	-0.00203046	-0.0327635	-0.0320611	-0.128585	-0.0486221	0.0342921	-0.0231867	-0.0453461	-0.0357985	-0.0543933	-0.0173594	-0.0385852	-0.0224719	-0.0364512	0.0121614	-0.0724465	-0.0887618	-0.00487805	-0.0145299	-0.0233494	0.0509291	-0.0747854	0.0170842	-0.0699044	-0.0506112	0.00565716	-0.0441426	0.0563636	-0.0231171	-0.0185923	0.00441306	-0.0339777	-0.0170707	-0.0268566	-0.0440395	0.0533872
-0.00811482	0.00649702	0.0206573	-0.0350976	-0.0250316	-0.0126103	-0.0823436	-0.0297077	-0.0183443	-0.0245239	-0.0403684	-0.0285423	-0.0046729	-0.0474111	0.00712106	-0.0253971	-0.0189274	0.0329459	0.00255711	0.00534534	-0.0146074	0.0225	-0.0290412	-0.00973451	-0.0378204	-0.0183946	0.0191571	-0.00638981	-0.036592	-0.0996151	-0.0138298	-0.0759804	-0.0112749	0.00494641	-0.0609037	-0.0143486	0.0251205	0.00953483	-0.00987295	-0.0465502	-0.0053286	-0.0111876	-0.070229	-0.0250338	-0.0623902	0.0118253	0.00579439	-0.0231609	0.0440541	0.0407569
-0.0263802	-0.0505648	0.0317387	-0.0323399	0.020174	-0.0212857	0	-0.0390123	0.033541	-0.0840526	-0.033867	-0.0194124	-0.0387324	-0.0360183	-0.0338384	-0.000724754	-0.0522508	-0.0888941	0.0151225	-0.0872342	-0.0370599	0.0299511	0.027807	-0.0705987	-0.0224981	-0.072402	-0.0639098	0.0230546	-0.047619	-0.0727955	-0.0731726	-0.0583554	-0.0719298	-0.0319934	0.0188285	-0.078028	0.034351	-0.0344378	-0.141575	-0.000840128	-0.0946429	0.0191471	-0.0607553	-0.0575989	-0.0674789	0.0338628	-0.082736	-0.0866642	-0.0473038	-0.107025
-0.0339259	-0.0147309	-0.00757914	0.0279067	-0.0107829	0.014789	-0.00603969	0.0380267	-0.0069541	-0.0251075	-0.0608851	-0.011236	-0.0236874	-0.029212	-0.021955	-0.0427593	-0.0958439	-0.00144627	0.00585798	0.00233194	-0.0269403	-0.0225519	0.0270816	-0.06875	-0.0230159	-0.0798898	-0.0522088	0.00629161	0.0535714	0.0127099	-0.0592121	-0.0394366	-0.0529301	-0.0237288	-0.0396988	-0.0201053	-0.0189671	-0.102426	-0.125435	0.0345315	-0.118343	-0.0538002	-0.0183566	-0.0324006	-0.0256281	0.022029	-0.0337249	-0.0730058	-0.0490045	-0.0348841
-0.00581344	0.00862565	0.0606469	0.0359152	-0.0218204	-0.0192885	-0.0442708	-0.0019802	0.0971055	-0.0490431	0.0090332	-0.0454545	0.0605303	0.00139958	0.0080171	0.0151367	-0.0187617	-0.0325695	-0.0713932	-0.0651185	-0.0224127	-0.0321797	-0.0816974	-0.0294269	-0.0213918	-0.00449102	-0.0603814	-0.0807319	-0.00112994	-0.111132	0.00419941	0.026393	-0.0369261	0.0130208	0.0156807	0.00293623	-0.0177408	-0.0743504	-0.173971	0.0114157	-0.0693512	-0.0216606	-0.124666	-0.339422	-0.117071	-0.104368	-0.0300338	-0.0203863	-0.0331664	-0.0574632
-0.0418099	-0.027366	0.000847099	-0.0424376	0.0117804	-0.0576923	-0.0408719	-0.0615079	-0.0365957	-0.0448189	-0.0537379	-0.0136054	-0.0471698	-0.025856	-0.110286	-0.0186429	-0.040153	-0.0434549	-0.0220428	-0.104474	-0.00606878	-0.0257215	-0.0215207	-0.0617021	-0.0188157	-0.00401003	-0.0248027	-0.010199	-0.0350679	-0.0475829	-0.0396929	0.0257143	-0.0176166	-0.083976	-0.0168421	-0.0729765	-0.0565794	-0.0221631	-0.0345647	-0.0306096	0.03125	-0.0129151	-0.034588	0.0702765	0.0303738	-0.0585814	0.0050189	-0.0187295	-0.0226228	0.0589708
0.10216	0.038687	0.0380872	0.0088373	0.108388	-0.0324675	0.0738636	-0.0443975	0.0110424	0.154121	0.0139953	0.0402299	0.0160891	0.0373027	0.0125149	0.0121689	0.0916335	0.2011	-0.043429	0.127777	-0.0027137	-0.0238249	0.0637944	0.0651927	0.0611957	0.0558631	0.066474	-0.0578146	0.0187573	0.150911	0.133424	0.0557103	0.064346	0.0299345	0.00999286	0.0944733	0.0225825	0.13244	0.125731	0.00250575	0.0955711	0.0654206	0.158061	0.138859	0.150794	-0.0393542	0.0449629	0.118763	0.0470499	0.221935
0.00676266	0.0158014	-0.0619649	-0.129306	-0.0342643	-0.00383509	-0.0485009	0.00553097	-0.00218436	-0.0230817	0.0568155	-0.0281768	-0.0387333	0.026971	0.0706298	-0.00225425	-0.0583942	0.0455411	-0.0229902	0.0160112	-0.00612245	0.0507916	-0.0565138	-0.0101118	-0.00212596	-0.102955	-0.0395664	-0.0145797	0.013809	-0.0823715	-0.0377432	-0.0501319	-0.0505451	-0.0217984	-0.014841	0.0237526	0.0374432	0.0143796	-0.0554751	-0.0132679	-0.0510638	-0.0289474	0.0618744	-0.0548204	-0.0206897	-0.0371148	-0.0223106	-0.0510825	-0.0142727	-0.0615399
0.00975398	0.03	0.0469361	0.0549591	0.0314745	-0.00288739	-0.0120482	-0.0451045	0.0888792	-0.0785456	0.0395537	0.0210347	-0.128231	-0.0808081	0.04453	-0.00753113	0.0600775	0.00147002	-0.057843	0.0424212	-0.00889802	0.0753296	0.0540572	0.0333333	-0.0218375	0.0472901	0.0158014	-0.0560994	0.0357548	-0.0134262	-0.0538611	0.0722222	0.00835073	0.0789229	-0.00645624	-0.0105524	-0.0254116	0.01356	0.106498	0.00672317	-0.0246637	0.0108401	0.0556984	0.05	-0.00905433	-0.0465455	0.0798736	0.0370098	0.0325741	0.0364129
0.0422701	0.00755124	0.0543794	0.030674	0.0610104	0.0135135	0.0769231	0.00288018	0.0377965	0.12793	0.0376821	0.111915	0.0593023	0.0747253	-0.0194737	0.0523085	0.0758684	0.118642	-0.0447445	0.158141	0.0835635	0.0741389	0.0706684	0.0468262	0.0729649	0.105023	0.0922222	-0.0280911	0.0427397	0.16286	0.123687	0.139896	0.148033	0.0507745	0.031769	0.164768	0.0605374	0.17762	0.351031	0.00834311	0.0942529	0.123324	0.148539	0.158095	0.149239	0.0209764	0.0264169	0.0234209	0.0637697	0.128129
-0.00609002	-0.00642398	-0.00551181	-0.0102886	-0.0627403	-0.02	-0.0043554	0.0246984	0.021697	-0.0748415	-0.0234965	-0.0130195	-0.00493963	0.0122699	0	0.020175	-0.0654206	-0.096845	0.020262	-0.0823293	-0.00701083	0.0288043	-0.051119	-0.0253479	-0.0274042	-0.0367309	-0.0579858	0.0329332	-0.00735681	-0.0343175	-0.116321	-0.00909091	-0.0703336	-0.028665	0.0069979	-0.0426795	-0.0293248	-0.209708	-0.106866	-0.0314265	-0.0819328	-0.0159109	-0.0939929	-0.104441	-0.105124	0.042585	-0.0360351	-0.038835	-0.013182	-0.0200915
-0.0358409	-0.0140086	-0.0126683	0.00076746	-0.00836528	0.00923226	0.000874891	0.043722	0.00530906	-0.021278	-0.00473702	0.00811771	-0.0744622	0.000673401	-0.0445518	0.0247239	-0.0236364	-0.046682	0.105913	-0.0339169	0.0263158	0	-0.00887478	0.00254972	0.0033916	-0.0285987	-0.0286177	0.104751	-0.00105876	-0.056228	-0.00141958	0.00688073	-0.0387973	0.0185497	-0.000694927	-0.0210293	0.0244843	-0.0150423	-0.0170096	0.0128041	-0.0251716	0.0420372	-0.00936037	-0.0606061	0.0088845	0.0300967	0.0083914	0.0135024	0.00333548	-0.0572353
0.0504801	0.0393443	0.0505213	0.00355549	0.0298055	0.00337025	0.0323427	-0.00429646	0.0320634	0.0267214	0.0260052	0.016608	0.0315852	0.00807537	0.0449438	-0.00758772	0.0251397	0.0826293	-0.0326314	0.0679494	0.00750469	0.0248283	0.0254662	0.0895219	0.0109204	0.0294406	0.0383546	-0.0294476	0.0323264	0.0596672	0.0531553	0.0569476	0.0272452	0.0397351	0.00625869	0.0553098	0.0462575	0.0252276	0.0990498	0.0109592	0.0539906	0.0364624	0.0637795	0.0185728	0.0499022	-0.0330435	0.031774	0.00813587	0.0119807	0.0269988
0.0290598	-0.019979	-0.0461832	-0.0338312	0.0158396	-0.00767754	0.00931414	-0.0765912	-0.0464181	0.00812902	0.00821127	0.0336634	0.0109763	0.0547397	-0.0456989	-0.0402675	0.017257	0.0035499	-0.103791	0.0371174	-0.0136561	-0.0103093	-0.0456354	0.0102708	-0.0123457	0.0276454	-0.0182013	-0.0989064	-0.063655	0.0540402	0.0107652	-0.0323276	-0.018664	-0.0390127	-0.0304077	-0.0505413	-0.00989726	0.0355963	0.053202	0.00917553	-0.0200445	-0.0494012	0.034789	0.000959693	0.05685	-0.13777	-0.0175963	0.00907899	-0.00788726	0.0182426
-0.0441814	-0.0128755	-0.0156062	-0.0360943	-0.101067	-0.049323	0.0201342	-0.0373832	-0.039862	-0.11692	0.0138107	-0.0181992	-0.000571429	0.0120253	-0.0619718	0.0390601	-0.107143	-0.109871	-0.0659251	-0.117537	-0.0333543	-0.0625	-0.0302462	-0.0110906	-0.0427083	-0.0918367	-0.0229008	-0.0296332	-0.03125	-0.0438571	-0.0778968	-0.0378619	-0.0780781	-0.0091135	-0.00356379	-0.00911545	-0.00847428	-0.0800087	-0.127837	-0.0248018	0.0931818	-0.0291339	-0.105866	-0.0671141	0.00705467	0.00500626	0.00522589	-0.0903729	0.0211946	0.00359456
0.0140471	-0.0391304	-0.0243902	-0.0217813	-0.0155593	0.0178026	-0.0534539	-0.00728155	0.00638723	0.00456554	-0.0296895	-0.044878	-0.00457404	-0.0919325	0.039039	-0.0194851	0.114	0.180404	0.0109678	0.0261283	-0.0136719	0.0127778	-0.042067	-0.0925234	0.0579434	0.092952	-0.0145089	0.0263691	-0.0430108	-0.0825258	0.0758145	0.0185185	0.161781	-0.0259197	-0.0135908	-0.0491378	0.0124189	0.172562	0.111114	-0.0262591	-0.0592516	-0.025953	0.16	-0.0236382	0.0499124	-0.034039	-0.0363829	-0.0926475	-0.0311399	0.0371244
-0.00173487	0.0197964	-0.00916667	-0.0551319	-0.167067	-0.0664668	-0.0842745	-0.0378973	-0.0353035	-0.210013	-0.0179985	-0.0240041	-0.0873061	0.0268595	0.00982659	0.00142171	-0.114452	-0.103901	-0.219341	-0.162037	-0.0481848	-0.0257817	0.00304208	-0.0952626	-0.0488557	-0.108879	-0.0770102	-0.167003	-0.0591366	-0.0827914	-0.164431	-0.118182	-0.0831776	-0.0712446	0.0159536	-0.0937131	-0.0214665	-0.0834266	-0.157446	-0.154479	-0.0939227	-0.0266445	-0.115172	-0.123158	-0.141785	-0.219596	-0.0616342	-0.139898	-0.0355035	-0.161847
0.0196606	0.00388242	-0.00168209	0.0309902	-0.0598074	-0.0797645	-0.113852	-0.0603558	0	0.192169	-0.0579181	-0.124019	-0.0245437	0.0201207	-0.0263309	-0.0113575	-0.130258	-0.0605648	-0.12749	-0.181768	-0.0610264	-0.0422297	-0.0603868	-0.0461013	0.0916464	-0.125328	0.00306748	-0.131494	-0.0471402	-0.0198701	0.0136597	-0.0747423	-0.0244648	0.0221811	-0.0228408	-0.0654268	-0.0634882	-0.0164418	-0.0385135	-0.00567373	-0.0487805	-0.106074	0.035074	0.0948379	0.00388727	-0.167952	0.00574937	0.0466132	0.0138961	0.00248528
-0.037132	-0.132044	-0.0855097	-0.0493151	-0.182314	-0.0267597	0.0385439	-0.0622042	-0.0888158	-0.374533	-0.00933947	0.0430108	-0.083871	-0.103879	-0.100529	-0.0710183	-0.02331	-0.314487	-0.0315116	-0.556381	-0.0487445	-0.090535	-0.0803106	-0.0453461	-0.117385	0.00959233	-0.0238532	-0.0271002	-0.0540897	0.0925829	-0.0491342	0.0111421	-0.174504	-0.122966	-0.113221	-0.08135	-0.0393292	-0.160664	-0.0492466	-0.0372658	-0.0128205	0.000956938	-0.0429217	0.0153509	0.0135528	0.078094	-0.103672	-0.0418461	-0.0602784	0.0475274
-0.0108909	0.0910248	0.0571165	-0.00839852	-0.145169	0.139868	-0.0747423	0.0771449	0.0658845	0.0710553	0.0208201	0.032646	0.00492958	0.083639	0.0366013	0.0942068	-0.211814	0.0998793	-0.0900974	0.286149	0.052795	0.00646412	-0.0227257	-0.03125	-0.0544332	-0.271971	-0.0250627	-0.0638822	-0.0808926	-0.137645	-0.0583282	-0.00550964	-0.164557	0.0773196	0.0197694	-0.0434104	0.0897065	-0.105667	-0.171956	-0.250543	-0.168831	0.0554493	-0.106216	-0.0453564	-0.140401	-0.165132	-0.01184	-0.194636	-0.0889163	-0.0258151
-0.210721	-0.0688448	0.0318083	-0.110687	0.0421702	-0.0812795	-0.109192	-0.0655957	0.00719729	-0.020797	-0.0084676	-0.00831947	-0.0946041	-0.0954638	-0.0523329	-0.102326	-0.162755	-0.191587	-0.118663	-0.323077	-0.0781711	-0.0745022	-0.1242	-0.199355	-0.010089	-0.199837	-0.0951157	-0.132377	-0.0819423	0.052227	-0.398229	-0.108033	0.0439394	-0.0344498	-0.145396	-0.013904	-0.0423461	-0.166094	-0.0675628	0.0358642	-0.101562	-0.130888	-0.129401	0.0147059	-0.0166667	-0.113235	-0.127647	-0.255798	-0.122408	-0.144579
0.156864	0.085213	0.0553209	0.114846	0.218327	0.160388	0.218261	0.224212	0.136612	0.164215	0.0562698	0.104027	-0.0959752	0.0935629	0.0944777	0.107713	0.222423	-0.103959	0.292911	0.13986	0.132	0.153366	0.180626	0.254633	-0.00269784	0.58002	0.109375	0.271437	0.2	0.18139	0.476457	0.26087	0.0449927	0.0882061	0.164461	0.215634	0.0125267	0.151939	0.298749	0.0637155	0.026087	0.179781	0.233569	-0.0122631	0.237288	0.278607	0.178019	0.360122	0.154972	0.107021
-0.0410688	-0.0103926	-0.0336134	-0.0703518	-0.12892	0.0226267	0.00256674	-0.0117028	0.0244083	-0.0131472	0.00955087	-0.035461	-0.0359589	0.0102669	0.0182371	0.0120602	-0.00517751	0.0787148	-0.0193096	-0.0644172	-0.00706714	0.00180505	0.0129642	-0.0211946	-0.0291554	0.00580645	0.0800256	0.0446576	-0.042011	-0.0264671	-0.10806	0.00492611	0.118056	-0.0318761	-0.0413961	-0.025238	0.0511168	0.183606	-0.0075718	0.0521015	0.0847458	-0.0812721	-0.0311475	0.154628	0.0228311	-0.0233463	-0.0439434	-0.0189492	-0.0434178	-0.000843882
-0.0363685	-0.00641774	-0.00993789	0.135676	-0.215748	-0.0615681	-0.0235535	-0.0396684	0.0144404	-0.236704	-0.0294762	-0.0435924	0.0657194	-0.0352304	-0.0519403	0.0168297	-0.133086	-0.167008	-0.135726	-0.267213	-0.0654804	0.048048	-0.139933	-0.152231	-0.0442724	-0.10263	-0.104327	-0.223515	-0.0294752	0.0847119	-0.193748	-0.115196	-0.110559	-0.0169332	0.019475	-0.0913953	-0.0557141	-0.223645	-0.247049	0.114483	-0.046875	-0.0355769	-0.149746	-0.15738	-0.15625	-0.198539	-0.120078	-0.0653205	-0.135309	-0.0611149
-0.0828975	0.0393423	-0.0388959	0	0.025562	0.0517683	0.0603041	0.0110974	-0.120285	-0.00933568	0.0427432	0.0021966	0.1275	0.0554775	-0.00692695	-0.0531047	0.0120069	-0.0493151	-0.00325033	0.136465	0.0205636	0.0234957	-0.00201303	0.0526316	-0.0288306	-0.0822016	0.0893448	0.123862	-0.00814815	-0.0597158	0.00415869	0.0831025	-0.127095	0.04689	-0.0539867	0.0400563	0.0225407	0.0678951	0.103221	0.0482884	0.0327869	-0.00847458	0.175124	0.012761	0.129101	0.151616	-0.0458415	-0.0169078	-0.0500956	-0.0379619
0.0769204	-0.0960452	-0.0413403	-0.0153895	-0.0155881	-0.0331384	0.00296736	-0.0207317	-0.0210356	0.0596831	-0.0600482	-0.030137	-0.0125647	-0.0505655	0.00126823	-0.103418	0.040678	0.0784748	-0.418368	0.0787402	-0.0328358	0.00279955	0.137201	-0.0117647	-0.0393596	0.225078	0.00486027	0.104081	0.0141897	0.0277012	0.144006	-0.0792839	0.04	-0.0539305	-0.0676032	-0.0205488	-0.238139	0.0717624	-0.0434396	-0.00634371	0.031746	-0.0608346	-0.0635055	0.0114548	-0.0599813	-0.052518	0.00335678	0.0460539	-0.0235925	-0.0216188
0.0703607	0.06	0.114843	0.118434	-0.0925263	0.0252016	0.0897436	0.0161893	0.115702	0.0229411	0.0635008	0.0514124	0.0598802	0.082691	0.0658645	0.0357388	0.167752	-0.00061665	-0.150875	0.264599	0.00617284	0.0681184	0.110145	0.0327381	0.144097	-0.0158932	0.076179	0.0425144	0.0589102	0.137787	0.0881602	-0.0444444	0.153846	-0.0521739	0.0207156	0.0585427	0.0359281	-0.0279679	0.212223	0.00425614	0.107692	0.00214133	0.143761	0.0498301	0.0837488	0.0850418	0.0345133	-0.0880526	0.0658323	0.148903
-0.0336948	-0.035967	-0.0358306	-0.0512894	-0.222043	0.0319567	0.0190045	0.0245098	-0.06	-0.225022	-0.117265	-0.00698549	-0.0275424	-0.0666667	-0.0207962	0	-0.0320781	-0.0886466	0.273552	-0.220779	0.00153374	-0.0162049	0.037782	0.0684438	-0.00758725	-0.0523256	0.0764045	0.117016	-0.0514604	0.0749402	-0.0519043	-0.0203488	-0.04	-0.0545362	0.0193727	0.045415	0.0820809	0.0435943	0.0554741	0.040864	0	-0.0373932	0.0901186	-0.0151025	-0.0588776	0.0790763	-0.00807295	0.0400641	0.0414958	-0.110372
-0.154346	0.0672783	0.0363176	0.036978	-0.0844145	-0.043354	0.0364121	0.0311005	0.0638298	-0.00796618	0.0309688	0.00865801	0.0196078	0.0714286	0.0618932	0.0541135	0.0698847	0.00835026	-0.120704	-0.233333	0.0811639	0.0743889	-0.0182032	0.0384356	0.0755352	-0.00272665	-0.0250522	-0.0380922	0.00439883	-0.0461514	0.00266449	0.0148368	0.0555556	0.0700809	0.0325792	-0.00707636	0.0833333	-0.134516	0.0245766	-0.0372238	0.0555556	-0.0749168	-0.0406091	-0.0328587	0.0733138	-0.0680934	-0.020077	0.0233051	0.0166887	0.00280521
0.0371481	0.0189112	0.00244499	-0.0229186	-0.0107689	0.0244024	-0.000856898	-0.0133411	0.02	0.0406424	0.00909488	0.0155579	-0.0491453	0.0110032	0.0371429	-0.00966471	0.0740741	0.0358102	0.0701109	0.176329	0.0205382	-0.0207715	0.024721	0.0181818	-0.0133637	0.0936432	0.00910064	0.0255714	0.0343066	0.0582583	0.0772392	0.00877193	-0.0789474	-0.000503778	0.0359334	0.0318229	0.0364892	-0.000964057	0.0146556	0.0593281	0.0723684	0.0263947	-0.00226757	-0.0486976	0.000910747	0.0480167	-0.00386525	0.0112931	-0.00728321	0.0243557
0.0692858	0.0376828	0.0105691	0.114059	0.119939	0.0889645	0.0334477	0.0546737	-0.019971	-0.0179528	0.0489598	0.0449023	0.0546816	0.0236876	0.0225895	0.0593563	0.0351097	0.071161	0.195859	0.0780287	-0.00416378	0.0414141	0.0919975	0.0593112	0.0394813	-0.033125	0.0238727	0.103783	0.109386	-0.00260423	0.140908	0.13913	0.0857143	0.0927419	0.0583756	0.119487	0.0428164	0.0917997	0.0912681	0.023001	0.0552147	0.0859147	0.0606061	0.0952381	-0.00727934	0.136786	0.0416882	0.0150754	0.0422245	0.023813
-0.0592699	-0.000542005	0.0498793	-0.0465492	0.174341	-0.0910714	-0.0788382	-0.048495	0.0222305	0.119307	0.0175512	-0.0551062	-0.0440341	-0.0337711	0.0193966	-0.0439789	-0.0502726	0.146584	-0.0732376	0.047619	-0.00418118	-0.0155189	-0.0918308	-0.0409392	-0.0288328	0.12605	-0.112435	-0.0947518	-0.0318066	-0.0321589	-0.0519991	-0.124682	0.0276316	-0.0332103	-0.0407674	-0.0716289	-0.0355839	-0.0017677	-0.0926571	-0.0127054	-0.0872093	0.0301399	0	0.0402174	0.0696609	-0.152453	0.00266406	0.112211	-0.00263712	0.0688171
-0.215655	-0.0211497	-0.0210728	-0.0126288	-0.194443	-0.0392927	-0.0036036	-0.0380785	0.00036245	-0.538109	-0.00293607	-0.0160514	-0.104755	0.0407767	0.00845666	-0.0489555	-0.192602	-0.523282	-0.0734285	-0.789091	-0.0447866	-0.008867	0.012163	-0.00313873	0.00884956	-0.268083	-0.0163456	-0.0587783	0.00394218	-0.0357376	-0.193145	-0.0290698	-0.184379	0.0677481	-0.00833333	-0.0474803	0.038789	-0.0886571	-0.168434	-0.00197637	-0.197452	0.0182863	-0.0585714	-0.0564263	0.0282776	-0.080634	-0.24215	-0.0959446	-0.1621	-0.0811233
0.0798461	0.0404432	-0.0074364	-0.00550196	0.00372551	0.0388548	0.0262206	0.0487211	0.0677536	0.00310174	0.0158269	0.0146819	-0.0946058	0.00310945	-0.0183438	0.0109128	0.00552923	0.00799606	0.112156	0.25	-0.0131868	-0.000994036	0.0180253	0.0415617	0.0203735	-0.054902	0.00652819	0.0692949	0.0687173	0.0592296	0.126062	0.0359281	-0.0659341	-0.0268097	0.012605	-0.0124618	-0.0209472	-0.0661499	-0.358855	0.0515775	-0.047619	-0.0107748	-0.00531108	0	-0.08	0.0217391	-0.0772548	0.00182349	-0.0616872	0.133768
-0.0258776	0.00692226	-0.0299685	-0.0563299	-0.207795	-0.0457677	-0.0264317	-0.0360046	-0.08585	0.352814	-0.0318835	-0.0192926	-0.0485793	-0.0681959	-0.0117459	-0.0177456	-0.00628437	0.0698072	-0.0301967	0.406897	-0.0334076	0.00497512	-0.0391121	-0.0586457	-0.0366057	0.0207469	0.135024	-0.072803	-0.0195958	-0.0791956	0.0440198	0.00578035	-0.0184874	-0.0532599	-0.0248963	0.0134124	-0.0455814	-0.051046	-0.197516	-0.0683929	-0.116667	0.0129668	0.0389016	0.00332226	0.0163043	-0.0902421	-0.0258734	-0.0731707	-0.0499851	-0.0465361
0.0540664	-0.000528821	0.00284553	0.0729405	0.212877	0.0551831	0.0552036	0.0144578	-0.0397179	0.139657	0.0123487	0.00327869	0.0462428	-0.0658683	-0.0356564	0.0416361	0.183399	0.224504	0.19552	0.215686	0.0284178	0.0039604	0.0929287	0.0398202	0.0541163	0.314634	-0.027013	0.188963	-0.0618364	0.0430138	0.0771141	0.0948276	0.0958904	0.00775946	0.0459574	0.00156582	0.0672515	0.040612	0.337576	0.0278403	0.169811	0.046595	0.0660793	0.181015	0.0909091	0.21129	0.123449	0.23861	0.185081	0.0302827
-0.0449926	-0.0465608	-0.0206729	-0.0388873	-0.00286604	-0.0322581	-0.0660377	0.0130641	-0.0100503	-0.438829	0.0358603	-0.0588235	-0.0939227	0.0149573	-0.00840336	-0.0316688	-0.211757	-0.164338	0.00260384	-0.177419	0.00597461	0.00591716	-0.0801062	-0.00308833	-0.0346805	-0.215213	-0.011212	-0.104506	0.0279627	-0.0562902	-0.128073	0.00787402	-0.307812	-0.00577478	-0.0252238	0.0139959	0.0164384	-0.011589	-0.0347614	0.0138113	-0.112903	0.072407	-0.0358127	-0.028972	-0.0285948	-0.143142	-0.135615	-0.171873	-0.101298	-0.0196059
-0.106035	-0.0460599	-0.0745033	-0.0450384	-0.213072	-0.0838384	-0.0560147	-0.0867526	-0.0655994	0.00714796	-0.0360466	-0.0277778	-0.0853659	-0.0505263	-0.0491525	-0.0241473	-0.0211864	0.016388	-0.0529854	0.0392157	-0.0452858	-0.123039	-0.0802128	-0.107187	-0.0452617	-0.0969267	-0.0275378	-0.0680704	0.0103627	-0.162003	-0.151375	-0.109375	-0.173815	-0.00677638	-0.0617696	-0.147902	-0.0530099	-0.083789	-0.131811	-0.0826206	-0.145455	-0.0538321	-0.112143	-0.0404235	-0.0815812	-0.199689	-0.176175	-0.207735	-0.106605	-0.0125029
-0.158682	0.00930774	-0.0778175	-0.0427555	-0.0427188	-0.067806	-0.0622568	-0.0969191	-0.0639365	-0.130234	-0.0222125	-0.0428571	-0.0444444	-0.0133038	-0.0427807	-0.0470933	-0.0839827	-0.11144	-0.0773445	0.0660377	0	-0.09782	0.0174482	-0.00832755	-0.0462222	-0.0663176	0.0210994	-0.100869	-0.0852564	0.0404307	-0.112631	0.0935673	-0.00819672	-0.0224172	-0.0293594	0.00271411	-0.00664137	-0.0419322	-0.0685822	-0.0476499	-0.0212766	-0.0525554	-0.0450523	-0.00100301	0.03663	-0.112621	-0.0268579	-0.114065	-0.00558073	0.000839602
-0.125309	-0.010951	-0.0237633	-0.0508844	-0.0899137	0.0366647	-0.0446058	0.0490405	-0.00758929	-0.115463	-0.0708087	-0.0609453	-0.163953	-0.0606742	-0.02545	-0.0552699	-0.217391	-0.29984	0.0647998	-0.159292	-0.0435459	-0.0105328	-0.0383903	0.0741777	-0.0487729	-0.338318	-0.050571	0.1325	-0.0560617	-0.03191	0.277691	-0.0320856	-0.366391	-0.0368893	-0.0311641	-0.0726531	-0.0802292	-0.100311	-0.156778	-0.0556355	-0.23913	-0.0834606	-0.00589722	-0.0471888	-0.0194346	0.0902626	-0.237331	-0.156301	-0.09106	-0.0328848
0.266465	-0.00699301	0.0536513	0.0509744	0.213088	0.0473474	0.0738328	0.0691057	0.103464	0.079797	0.0639764	0.0496689	0.115438	0.0542265	0.0458599	0.0310165	0.350242	0.48043	0.173093	0.2	0.0593496	0.0814026	0.0747121	0.0208469	0.0996081	0.119209	0.0693013	0.150299	0.0452858	0.180218	0.13466	0.154696	0.317391	0.0672878	0.0264901	0.170219	0.0134995	0.21149	0.456001	0.0836272	0.0857143	0.0699611	0.133051	0.0937829	0.0711712	0.15705	0.161929	0.234077	0.213278	-0.00520454
0.084586	-0.0674883	-0.0414899	-0.00251012	0.236289	0.0364924	0.041456	-0.0095057	-0.0725642	0.303289	-0.0409798	-0.0504732	0.032419	-0.0582451	-0.0359318	-0.0687729	0.245975	0.336668	0.0909054	0.0964912	-0.0414428	-0.0324262	-0.0797637	0.0204212	-0.033561	0.33266	-0.0192823	0.118778	-0.0262784	0.0847259	0.0893072	-0.0334928	0.481848	-0.0232784	0.0599078	-0.0132235	-0.00409836	0.162315	0.11728	-0.0228068	0.105263	-0.0482615	0.0403889	0.0645472	0.079058	0.184735	0.15197	0.349751	0.0341997	-0.0262984
-0.113106	-0.0188798	0.0226267	-0.0315772	-0.0624126	-0.0341566	-0.0325243	-0.0403071	0.0338462	0.0537529	0.00559367	0.00996678	-0.124396	0.0208835	-0.0315856	-0.0489403	-0.118449	0.227103	0.0196363	-0.068	-0.0104083	-0.0478755	0.0145828	-0.0631645	-0.0301168	-0.232955	-0.0879301	-0.134699	-0.0576222	-0.048862	-0.13916	0.0049505	-0.0868597	-0.0283019	-0.0747826	-0.0645161	-0.090535	0.0383814	-0.0140686	-0.0873262	-0.0714286	-0.0796074	0.0122214	-0.0425339	-0.0218239	-0.208638	-0.117807	-0.107143	-0.0542328	-0.00992227
0.216599	-0.00256575	-0.004329	0.08114	0.40258	-0.0136017	0.0878073	-0.00733333	0.00977891	0.22986	0.00913413	0.0394737	0.147586	0.0267506	-0.012394	0.0203848	0.184039	0.157627	-0.0552002	0.27897	0.0614887	0.0477687	0.0769826	0.160214	0.0361217	0.175309	0.0251497	0.0621123	0.0170279	0.00910488	0.203009	0.1133	0.243902	0.00459888	0.0244361	0.165637	0.0497738	0.116447	0.16882	-0.0262081	0.435897	-0.00473934	0.151278	0.173913	0.158566	0.236818	0.224615	0.266304	0.186014	0.13911
0.0515807	0.0096463	-0.0202899	-0.0238021	-0.020842	-0.0159956	-0.0267528	-0.0503694	-0.0252632	-0.00252908	-0.000394592	-0.0221519	-0.0264423	-0.00229885	-0.0244386	-0.00285696	-0.0660248	0.0283492	0.0692912	-0.0268456	-0.0419207	-0.0089982	0.0267229	-0.0391254	0.0137615	-0.0168067	-0.00525701	0.0166068	0.0258752	0.0272097	0.027082	-0.00442478	-0.0431373	-0.0325534	-0.0376147	-0.00537199	-0.0150862	-0.0413933	-0.0306334	0.0444299	0.0178571	0.127381	0.0117212	0.0217391	-0.0378267	0.0441286	0.134673	0.0915021	0.0595519	-0.0175639
-0.0316456	0.00127389	0.0192308	0.0378842	-0.0125071	-0.00168161	-0.00947867	0.00141443	0.0155508	0.314402	0.0236204	0.0148867	0.102469	-0.00537634	0.0324983	0.0171697	0.120766	0.177482	-0.0372687	0.12069	0.0405728	0.0345036	0.00152207	-0.0155689	0.00180995	0.17094	0.0229008	-0.0461645	0.00222552	-0.039248	-0.0441198	0.00666667	0.00614754	0.0504732	0.0247855	0.0200873	0.0656455	0.139911	0.113384	-0.0113893	0.105263	-0.0348469	-0.00914634	-0.0212766	-0.0343102	-0.0752149	-0.106289	-0.0553633	-0.0673344	0.0203026
0.0163399	0.00826972	0.0285438	-0.0161463	-0.0535774	0.0853453	0.0277512	0.0798023	0.0561463	-0.0381944	0.0296155	0.00127551	0.0223964	0.0015444	-0.000655738	0.0469047	-0.0295664	0.120843	0.181697	0.0553846	0.0863914	0.0421299	0.033617	0.0742092	0.0662451	0.0474453	0.0275545	0.0349951	0.0518135	0.0667837	0.00742849	0.0286976	0.0590631	0.016016	0.0260465	-0.00844968	-0.0184805	0.0742319	-0.0208617	0.0115205	0.00793651	0.0191466	0.113846	0.0861514	0.159882	0.100697	0.0445986	0.0401265	0.0149165	0.0198986
0.0332262	0.0138801	-0.0301035	0.00202224	0.0133825	0.00517331	0.066108	0.0150425	-0.0636327	0.0904533	-0.0179285	0.0382166	0.00766703	0.0223593	-0.00131234	0.0161435	0.0724441	0.191044	0.0610567	0.282799	-0.00211119	-0.0623245	-0.0406693	0.0600227	-0.0384072	0.0722997	0.0910615	0.0316586	0.0119634	0.101998	0.116383	0.0150215	0.0826923	-0.00689655	0.00181324	0.0611148	-0.0502092	0.0521827	0.0417683	0.0766805	0.023622	0.00912507	0.0248619	0.00815419	0.0421187	0.044335	0.0398482	0.0933248	-0.00999412	-0.0475954
0.19917	0.0472931	-0.00775946	-0.0481254	0.1792	0.0591868	0.0576419	0.00902062	0.0877419	-0.0713629	0.00570519	0.0595092	0.0163043	0.107843	0.0722733	0.0282044	0.142677	0.0286346	0.0561374	0.0477273	0.0437236	0.0239521	0.0169512	0.028312	-0.00146843	0.137287	-0.0240655	0.0564815	0.0069541	-0.08575	0.132069	-0.105708	0.207815	0.0724206	0.0108597	-0.0250922	0.0627753	-0.0522724	0.128481	-0.0829084	0.0538462	-0.0154255	-0.0442049	-0.0323529	-0.0771586	0.0795148	0.00364964	0.0307467	0.0243468	-0.072971
-0.0389273	0.0225787	0.0332356	0.0651553	0	-0.00242954	0.0338563	0.0440613	0.0197707	-0.0130719	0.0245835	0.0115808	-0.0705882	0.0435671	-0.00428922	0.0265914	0.00165746	-0.0217646	-0.119269	-0.104121	0.027027	0.0438596	0.0810827	-0.0145455	0.0582353	-0.0685714	-0.0089192	-0.0547861	0.0414365	0.00894474	0.0625068	0.0851064	-0.0970588	-0.0444033	0.0170098	0.0484709	-0.00725389	-0.0388944	-0.119655	0.19358	-0.0948905	-0.0221502	0.0400451	0.031155	0.0338421	-0.071161	-0.111818	-0.00994318	-0.0736232	0.0486294
-0.0342034	-0.0348635	-0.00520341	-0.0937069	0.0559101	-0.0243546	-0.0071885	0	0.0170609	-0.0832832	-0.00295342	-0.0228964	0.0023015	-0.0287019	-0.0104615	-0.0141963	-0.0220629	0.0213619	0.0445114	-0.00968523	-0.0177632	-0.0308123	0.0119054	-0.0553506	-0.024736	0.0406442	-0.0492324	-0.00698206	-0.0530504	-0.00860099	-0.0494124	-0.037037	0.0179153	-0.0242014	0.0237676	-0.0512881	0.0146138	0.00587935	0.00329519	-0.0127082	-0.0725806	-0.00662983	-0.0238612	-0.162122	-0.0648267	0.0920699	0.0163767	0.00286944	-0.00625782	0.0337237
0.028891	0.0228778	-0.0104612	0.0190066	0.0145682	0.0479281	0.0241352	0.048318	-0.0179184	0.0569177	-0.00555311	-0.0123023	0.053961	-0.0127602	-0.00559701	0.0228828	0.0129724	0.102877	0.0769231	-0.0171149	-0.0234427	-0.0115607	-0.0332571	0.0697545	0.0239384	0.0530582	0.00278396	0.0928308	-0.0616246	-0.0476904	0.0462042	-0.0294118	0.0432	0	0.00257954	0.00988093	-0.0226337	0.0658355	-0.12644	-0.031934	0.391304	0.0166852	0.0211111	0.00351803	0.0329444	0.175385	0.0191339	0.126466	-0.000629723	0.031812
-0.0516304	-0.00706298	-0.006247	-0.039045	0.025641	0.000952835	0.0125687	-0.00700117	-0.0166925	-0.157415	0.00781625	-0.00059312	0.00108932	0.0217687	0.0068793	-0.0853373	-0.00668151	-0.102762	-0.0191115	-0.121891	0.00891632	0.000584795	-0.00572878	-0.102765	0.00612302	-0.00839748	0.0199889	-0.0379682	-0.00223881	-0.0193472	-0.0299728	0.004662	-0.0337423	-0.0570437	-0.0137221	0.0120719	-0.0294737	0.0583414	0.0178588	0.0404199	-0.0625	0.0448578	0.0647443	-0.00525855	0.013289	-0.0732984	-0.0360672	-0.0369571	-0.0308759	-0.0521613
0.0124164	-0.025489	0.0609284	-0.00181159	0.0317308	-0.039981	-0.0473235	-0.0546416	0.0461903	0.093412	0.0136706	-0.00178042	0.0326442	-0.0246338	-0.0173913	-0.0452897	-0.0571749	-0.0176262	-0.00855005	0.0736544	-0.0217539	-0.0619521	-0.0230472	-0.0255814	-0.0149378	-0.0508116	-0.0549809	-0.0347809	-0.039641	0.0279578	-0.0731645	0.00464037	-0.0206349	-0.0368227	-0.026087	-0.0260815	-0.0303688	-0.0635455	0.0230862	-0.00408211	-0.0466667	-0.0324607	-0.0562085	0.0229075	-0.0236066	-0.0435028	0.00512558	-0.019913	0.0195059	-0.0725571
-0.0339623	0.0340633	-0.00182315	0.0496068	-0.128611	-0.0520575	0.0228013	-0.0410193	0.00792453	0.0157374	0.00983971	0.0386445	0.0558483	0.00682594	0.0120101	0.0445893	-0.0273484	-0.0528953	-0.159118	-0.0511873	0.0312717	0.0105919	0.00736481	-0.0495227	0.00112328	-0.0215613	-0.00691244	-0.0679201	0.0607477	-0.0495852	0.0306979	0.0138568	-0.0178282	-0.010923	0.0258929	0.0550953	0.0346756	-0.0602493	-0.062271	-0.0415939	-0.013986	-0.0275974	-0.0671359	0.0120586	-0.0416387	0.00295334	-0.045385	-0.0123789	-0.0153061	-0.0404767
-0.00146484	-0.00705882	-0.0251142	-0.00757513	0.0160428	0.00993724	0.000796178	0.00194426	0.0101086	0.0398406	0.0166003	0.0165999	0.0219561	-0.0122034	-0.0199875	0.00545444	0.0336186	0.0592939	0.0687516	0.0845384	0.0269542	0.0277435	-0.0043691	0.0295041	0.00420757	0.0379939	0.0556845	0.019334	0.00954479	-0.0354799	0	0.0820046	-0.0569307	0.00717835	-0.00435161	0.0609158	-0.0194595	0.03168	0.083732	0.0374942	-0.0141844	0.00612131	0.0301799	0.053617	0.0406447	0.0677267	0.0042735	0.104087	0.00777202	0.0478162
-0.00938875	0.0308057	0.00702576	-0.0165934	-0.0484211	-0.033247	-0.00477327	-0.0517464	-0.00815419	-0.0632184	0.0124249	0.0118243	0.00976562	-0.00205903	0.0216699	-0.00271242	-0.0603193	0.0468393	-0.124477	-0.0339744	0.0262467	0.00479904	0	-0.0579268	-0.0265363	-0.0124451	0.021978	-0.0609003	-0.0472727	-0.0534201	-0.0306374	0	-0.0376203	0.0131579	-0.00262238	-0.0191394	-0.0209482	-0.0685639	-0.00976996	-0.0299325	-0.0215827	0.0193584	0.044507	0.0153473	0.0397306	-0.101765	-0.0648936	-0.0322063	-0.0186375	-0.0205745
-0.0117484	-0.00862069	0.0334884	-0.00565258	0.00442478	0.0104993	0	-0.00204638	0.00149477	-0.0238582	-0.0052591	-0.0228158	0.00580271	-0.000687758	0.0106051	-0.009066	-0.090623	0.0124616	0.0196286	-0.0391506	-0.0172634	-0.00716418	-0.00810368	0.00970874	0.0413199	-0.118606	0.0241935	0.0380533	0.00458015	0.0518603	0.0280919	0.0421053	-0.014	-0.0119048	-0.0201578	-0.00279684	0.0101351	-0.0268403	-0.0582922	-0.0159592	0.00735294	-0.0401519	0.0442287	0.0286396	0.0427461	0.0432914	0.00511945	0.0216754	-0.0203012	-0.012793
0.116883	0.0237681	0.0270027	-0.0173935	0.0881057	0.0670059	0.0423661	0.0560492	0.029291	0.116155	0.00211332	0.00797267	0.0774038	0.0433586	0.00679012	0.0356606	0.133564	0.0559898	0.161811	0.0993094	0.0117111	-0.00240529	0.0444772	0.128205	0.0195646	0.102607	0.0582677	0.116348	0.0402736	0.0488975	0.0631979	0.030303	0.131846	0.0399781	0.0169946	0.0370479	0.0267559	0.0858898	0.0685678	0.0070172	0.0364964	-0.00339175	0.0692149	0.0208817	0.021118	0.0529723	0.109225	0.114314	0.0768717	0.0712366
0.0195886	0.0311438	0.0192813	0.0619981	0.0232794	0.031399	0.0253067	0.0343042	0.0226572	0.157247	0.000352677	0.0225989	0.00312361	0.0164908	0.00490497	-0.00353357	0.045177	-0.0287414	0.0982983	0.0996356	0.00836013	0.0650995	-0.0865784	0.0482955	-0.00864865	0.0320366	0.0376984	0.0576439	-0.0672023	0.0181953	0.0971856	0.0372549	0.0772239	0.0226435	-0.00527704	0.00739017	-0.00760043	0.00943798	0.0873429	0.00752869	0.0985915	0.0504821	-0.0229469	-0.00454545	0.00608273	0.0762996	-0.00204082	0.104155	0.0142768	-0.0474947
0.115712	0.0010983	-0.0120378	0.0416294	0.0820969	-0.0144509	0.0194465	-0.0225282	-0.0136476	0.0230672	-0.0126595	0.0270718	0.115214	0.0129786	0.0183038	-0.00620567	0.0523364	0.0609999	0.0642202	0.0605576	0.00701531	-0.00113186	0.0203419	0.00379404	-0.00572519	0.0403548	0.0143403	0.0297835	-0.0192639	0.0295641	0.0512462	-0.0321361	-0.0131579	-0.104016	-0.0291777	0.124305	-0.0516411	0.0675709	0.13525	0.0040385	0.0820513	0.0149028	0.0482077	0.0624049	0.0338573	0.0506362	0.0746421	-0.00983873	0.0548348	0.0864843
0.0520522	0.018102	0.02698	0.0288034	0.0592322	0.00684262	-0.00586941	-0.0185659	0.00197664	0.148142	-0.0249295	0.00107585	0.0694057	0.0217809	-0.00359497	0.00535236	0.080595	0.111629	-0.102299	-0.0237018	0.0126662	0.124079	-0.017058	0.0263499	0.00356457	0.0835465	0.0141376	-0.0458488	0.039604	-0.0225449	-0.0376072	-0.0101563	0.0153257	0.00252874	0.0154827	0.0128554	0.0249192	-0.0101031	0.0101092	0.0324911	0.0308057	0.0148968	-0.00141509	-0.0229226	0.00175439	-0.0615423	0.152236	-0.0241754	0.147598	0.0704347
-0.0463378	0.00969828	-0.0105932	-0.0128225	-0.0386607	-0.0279612	-0.0177122	0.00782779	-0.0080703	-0.0294569	-0.00328461	-0.00214938	-0.00932488	0.0169279	0.0102225	-0.00266193	0.0258886	-0.0320642	-0.0416133	-0.00926948	-0.00437774	0.0272177	-0.0393317	-0.0111532	-0.00191257	-0.00917912	-0.0204461	-0.0299866	-0.0110599	0.025277	-0.0151904	-0.0481452	0.0143396	-0.0233891	0.000896861	0.00844321	-0.0229626	-0.004756	-0.00786343	-0.0113138	0.0641379	-0.01342	-0.0222012	-0.043695	-0.0537069	-0.0410851	0.00743187	-0.0774722	0.00343782	-0.0237017
0.0409091	0.0122732	0.0299786	0.0322804	0.0793537	0.0556332	0.0601052	0.0614887	0.0193455	0.136421	0.0205186	0.0371567	0.0500753	0.0265105	0.0321429	0.0524516	0.0735029	0.0437943	0.119572	0.152818	0.0301508	0.0107949	0.0658089	0.114067	0.0186148	0.0979354	0.0398482	0.096072	0.0313762	0.0646802	0.0506971	0.0563847	0.153274	0.0378023	-0.00448029	0.0538234	0.0820276	0.130554	0.0662809	0.0366185	0.0823072	0.0828905	0.0198068	0.0383318	0.0308452	0.126064	0.0270492	0.0765817	-0.0227731	0.0610105
0.0120464	-0.0121244	0.0004158	0.0134018	0.00964737	0.00671776	0.0106308	0.0207317	0.00744945	0.0312978	0.0244153	-0.00934579	-0.00752958	0.00900901	-0.00230681	0.00084534	0.00186567	0.0496668	-0.0399761	0.11401	-0.0237805	-0.00679612	-0.0121323	-0.00764088	0.0102123	-0.0207329	-0.00364964	-0.0124361	-0.0596386	-0.0423519	-0.0237785	0.0274725	-0.00645161	0.0113122	0.00720072	0.000877035	0.0728279	-0.0260045	-0.0209478	-0.0106293	-0.0273453	0.0284593	0.00284225	0.003544	-0.0185518	-0.0141463	-0.0143655	-0.0036994	0.000206228	-0.0373465
-0.0105639	0.0320171	-0.00665004	0.0127838	0.00823723	0.0150376	0.0182328	-0.0083632	-0.0183099	-0.0451848	0.0283914	0.019392	-0.0408237	-0.0136905	0.00346821	0.00167048	0.0297952	-0.054548	0.0211311	-0.0173461	0.0562149	0.0166178	0.0548546	-0.00192493	0.00292631	0.014771	-0.0119048	-0.00307074	0.0442024	-0.0115482	-0.0114601	-0.00381971	-0.0467532	0.010962	0.0116175	0.0335816	0.0281858	-0.00993288	-0.000690193	0.0557882	0.0186743	0.019084	0.0250354	0.0438493	0.045122	-0.00692726	0.0218623	-0.0144282	0.00639175	0.0340976
-0.00601504	0.016546	-0.00460251	0.0297425	-0.00816993	0.00555556	0.00895317	0.0174699	-0.0172166	-0.00889956	0.0149981	-0.022108	-0.0222222	-0.007242	0.0195853	0.0345532	0.0117541	0.0292089	0.0570095	-0.0291262	0.00532229	0.00576923	0.0310857	0.0327869	0.0278515	-0.0101892	-0.00185357	0.0462162	0.041411	0.0742169	0.046372	0.041411	-0.0122616	0.0581987	0.0238516	0.00214442	0.0216216	0.0075278	-0.0151947	0.0854814	0.0596293	0.0355805	-0.0437788	0.0530025	0.00350058	0.0293971	0.0380349	-0.00107643	0.0237656	0.0526189
0.0916793	0.00203459	0.0168138	0.00760831	-0.0339374	0.0257827	0.0395904	0.0367081	0.0215328	0.0212372	0.00906655	0.0325973	0.0670262	0.043769	-0.0101695	-0.00163011	0.0134048	0	0.0149712	-0.0290909	0.0158824	0.0219885	0.00224152	0	0.0209032	0.0125	0.00278552	0.00235025	0.00883652	0.11441	0.0207764	0.0110457	0.0255172	0.00585529	0.0069025	0.0343369	-0.0147392	0.0765396	0.00140265	0.00620283	-0.113878	0.0235081	0.0274699	0.00240964	0.0825581	-0.00774443	0.0480916	0.0400862	0.046628	0.0801418
0.00235588	0.00761421	0.0347251	0.0350975	-0.00545703	0.00359066	0.000656599	0.0159909	0.0105395	-0.0358688	0.0133125	-0.0101833	-0.0552347	0.0221316	0.0302511	-0.013044	0.0335097	-0.0135171	0.0160741	-0.0337079	-0.0208454	0.0224509	0.0106793	0.00746965	-0.00733064	0.0137981	0.0675926	0.0211531	0.00233577	-0.0517463	0.0237495	0.0269483	0.062542	-0.00769231	0.000856898	-0.033606	-0.00843882	-0.033522	0.0189093	0.0237406	-0.048702	-0.00883392	-0.0178236	-0.0125534	-0.0236305	0.0107317	-0.0436999	0.0379196	-0.0692161	0.00558319
-0.0461772	-0.0241814	-0.0259688	-0.0304627	-0.0634431	-0.042576	-0.00721785	-0.0489039	-0.0164398	-0.0846844	-0.00098448	-0.0257202	-0.00802446	0.002849	0.00498615	-0.00992611	0.00511945	-0.00877895	-0.0455984	-0.0589147	0	-0.0201281	0.0622925	-0.0157553	-0.00331042	0.0771251	-0.0156114	-0.0454543	-0.0142732	-0.0235909	-0.0112668	-0.0219858	0.0816456	-0.0253509	-0.0231164	-0.0281781	-0.0348162	0.000597341	0.0109975	-0.0257624	-0.0257104	-0.013369	0.0052531	-0.0449013	-0.0352035	-0.0583977	-0.0700685	-0.00948293	-0.0474528	0.0021051
0.0407305	0.00929272	0.0340443	-0.0396405	0.0600513	0.0317638	0.075347	0.0537825	0.00844716	-0.0352681	0.0335289	0.0285111	0.0423729	0.0602273	-0.00606395	-0.0150199	0.0908319	0.0299811	0.13046	-0.00947282	0.0100532	-0.0186741	0.0405687	0.0819209	-0.0160961	0.0332521	0.0281938	0.0762521	-0.0526005	0.100948	0.0643438	0.116026	0.0392042	0.00472915	-0.0280456	0.0660844	-0.00360721	0.0597763	0.0237954	0.0299642	0.0956019	-0.00722674	0.104988	0.0263381	0.0302166	0.124808	0.033579	0.114381	0.0388182	0.0472389
-0.0112813	0.0268542	0.0158667	-0.00224882	0.0487047	0.0398406	0.0172096	0.0417835	0.00338621	0.0042623	-0.00191022	-0.00102669	-0.00813008	0.00321543	0.0238491	-0.00678567	-0.0233463	0.0252447	0.0251854	-0.0245322	0	-0.0352046	-0.00100095	0.0374238	-0.0154505	-0.0484874	-0.0145673	0.0347218	0.0140362	-0.0392003	-0.0151152	0.0246914	-0.0298423	-0.0158323	-0.0270514	0.00886572	-0.0281577	0.0614744	-0.0278909	0.0137111	0.0595817	-0.033667	0.0339639	-0.044426	0.00221361	0.0498975	0.0332805	0.0444927	0.0213826	-0.00955318
-0.0336667	-0.0139477	-0.0394377	0.0164316	-0.0527009	-0.012365	-0.0145015	-0.00296097	-0.014032	-0.0288932	-0.0178443	-0.0174717	0.00447094	-0.0224359	-0.0184182	0.00512402	-0.0223108	-0.0770996	-0.000168265	-0.0532822	-0.0117096	0.0207101	-0.012324	-0.0721477	0.0233417	-0.0493799	-0.0608696	-0.0230002	-0.0190711	-0.0705546	0.0166232	-0.0538998	-0.0325015	-0.00478261	-0.00185357	-0.0463444	-0.00372517	-0.0653553	-0.0437129	-0.0135257	-0.0999003	0.00847458	-0.0407484	-0.0034652	0.0132523	0.0112847	0.029908	-0.0434632	-0.0227642	-0.0491127
0.0058309	-0.0217227	0.0138211	-0.00150215	-0.0897079	0.0310351	-0.00858369	-0.0440065	-0.0196361	-0.0485796	-0.00681528	0.0564854	-0.00667656	0.00765027	-0.00662252	0.0263203	-0.0766096	-0.0640754	-0.0531807	-0.129896	-0.0130332	0.0318841	0.00253614	-0.00813743	0.0539948	-0.0770873	0	-0.0637128	-0.000627156	-0.0674473	-0.0421336	0.00737265	-0.074985	0.0259939	0.00557103	-0.0205524	0.0216037	-0.0153552	-0.0864288	0.0633703	-0.0221533	0.022409	-0.0333767	-0.0156476	-0.0201635	-0.0184549	-0.0312733	-0.00452571	-0.0415973	-0.0267565
0.00318841	0.0136845	-0.010425	0.0128949	0.0668449	0.0179579	0.0247372	0.0183564	0.0062477	0.00265018	-0.00391735	0	0.0380881	-0.0168113	0.0155556	0.0165388	0.0732568	0.0389385	0.0814077	0.0192755	-0.0156062	0.0627341	0.0513787	0.0364631	0.0242083	0.0400925	0.0194444	0.0505919	0.00470662	0.0255429	0.0630267	0.0326015	0.0797665	0.0285288	-0.00277008	0.0387293	-0.0130134	0.0588936	0.00156386	0.0338057	0.108971	0.000913242	0.0780269	0.103032	0.0939933	0.0878881	0.0737894	0.00818331	0.0182292	0.0258234
0.0996822	0.0122262	0.0137763	0.0053752	0.0175439	-0.0115927	0.020519	0.0144204	0.00693937	0.061674	0.00524479	0.00990099	0.076259	0.0110314	0.0350109	0.0382402	0.0222039	-0.055003	0.0864563	-0.0491179	0.0231707	0.0176211	-0.00630399	0.0378188	0.024233	0.0123548	-0.0154405	0.0509713	0.0134291	-0.0184499	0.043548	0.0393041	0.0486486	-0.0167667	0.0138889	0.0351743	0.0201895	-0.0349004	0.0928963	-0.0194682	0.0827375	0.0565693	0.0253744	-0.00720576	0.0279614	0.0663183	0.0393701	0.0688131	0.0731032	0.0512
-0.0128744	-0.0276799	0.0211831	-0.0173057	-0.00950035	0.000679925	0.0455352	-0.0112083	-0.00906783	0.0109544	0.0329536	0.0176471	-0.0040107	-0.00818331	-0.0211416	0.026652	0.0233307	-0.0293027	-0.0121029	0.00907635	-0.00953516	0.0034632	-0.00631977	-0.0211864	-0.00384615	-0.0212351	0.00738007	0.00240886	0.027735	0.0210234	-0.00710035	-0.0390577	-0.021764	-0.0105263	0.00913242	-0.0140137	0.0476575	-0.0322003	-0.0900006	-0.00396375	0.0169811	-0.00431779	-0.0117647	0.0260753	0.00939664	-0.021862	-0.0392562	0.0254831	-0.0506455	-0.0321157
-0.0590897	-0.0439959	-0.016047	0.00587014	-0.0419183	-0.0239511	0.00113122	-0.0395355	-0.00549048	-0.0945658	-0.020847	-0.0125241	-0.0590604	-0.0187019	-0.0453564	0.00838738	-0.0165094	-0.0704254	-0.0542113	-0.122222	-0.0306859	0.0224331	0.0553633	-0.0164502	-0.010179	-0.0763092	-0.0302198	-0.0069454	-0.0161919	-0.0373254	-0.115354	-0.00193548	-0.0942623	-0.032766	0.0108597	-0.00918667	-0.0185042	-0.121426	-0.0894818	-0.00718123	-0.0343228	0.00260191	-0.0262726	0.0110034	-0.0318471	0.00308285	-0.055914	-0.0620423	-0.0682008	-0.0332075
0.00820368	0.0438549	0.0369928	0.0288236	0.028921	0.0226244	0.0378531	0.0287853	0.0393817	-0.0264733	0.0258091	0.0370732	0.0142653	0.044843	0.0690045	-0.0234712	0.0223821	0.0160705	0.0263925	-0.00542495	0.00931099	0.00421941	0.0246133	0.0360915	0.0299054	0.0240281	0.0368272	0.0285303	0.0396221	0.0569743	0.00573201	0.0549451	0.0180995	0.033216	-0.00179051	0.051432	0.0310291	-0.0166051	0.0767221	0.00400831	0.00768492	0.0380623	0.000421585	0.0393884	0.0394737	0.00653093	0.0303721	-0.0087727	0.026044	0.0427793
0.00996072	0.0171162	0.0157269	0.00996126	0.00252252	-0.0112321	-0.0125204	-0.0109121	-0.0046034	0.0273794	0.0185513	-0.0103481	0.00562588	0.0139485	0.00899471	0.00775889	-0.0430023	-0.0181851	0.00189304	-0.0609091	-0.00184502	-0.00588235	0.0405399	0.0373832	-0.0399403	0.00316372	0.0418944	-0.00235837	0.0161243	0.0225758	0.0552763	0.0404412	-0.0196825	0.0227805	-0.000896861	-0.0114269	0.00571429	0.0317465	-0.0264235	-0.0295975	-0.000953289	0.0416667	-0.0126422	0.0052356	-0.00097371	0.00610687	-0.0589536	-0.0479688	-0.026477	-0.0948395
-0.02417	-0.00586435	-0.0173716	-0.0059589	-0.0125809	0.0173838	-0.00826902	-0.000282885	0.00924938	-0.107143	0.016056	0.0104563	-0.0153846	0.031746	0.00157315	-0.00230975	0.0212418	-0.0639546	0.00866005	-0.0380768	0.00554529	0.00676247	-0.0169789	-0.010647	-0.0041841	0.0110381	-0.0166084	0.00157596	-0.00144259	0.0271403	-0.0203222	0.0170789	0.00323834	0.0407993	0.0233393	-0.0186578	0.0318182	-0.0753032	-0.00904687	-0.0189621	0.0171756	0.0128	-0.0507896	-0.0126488	0.00877193	0.00531108	0.0125294	0.00185925	0.0159586	0.0326277
0.0233452	0.042575	0.0230592	0.00420313	0.0149254	0.0294366	0.00444691	0.0356537	0.0255552	0.000406091	-0.000609333	0.0206961	-0.0255682	0.0220513	0.0204188	0.0223621	0.0096	0.0109842	0.0521386	-0.0171084	0.00367647	0.0117548	0.00555176	-0.000827815	0.02509	0.00883806	-0.00177778	0.031953	0.0112684	0.00499345	0.0200936	0.014476	0	0.014	0.00614035	-0.00804283	0.00807636	0.00565867	0.0331981	-0.00840624	0.0103189	-0.00631912	0.0125899	0.00602864	-0.00241546	0.0169811	-0.00232019	0.00835112	-0.00884956	0.000834423
0.0105717	-0.000246002	0.00638618	0.00775353	0.0157819	0.00838127	0.0237963	0.0177596	0.0108266	0.060686	0.0188511	-0.00184332	0.0116618	0.00150527	-0.00718317	0.0263851	0.0142631	0.016513	0.0295252	0.0955631	0.003663	0.0224066	0.00946476	0.0223695	0.00339618	0.0164906	0.00801425	0.0477197	0.0314286	0.0146325	0.0254138	0.0479452	0.0264687	0.0108481	0.0139494	0.0231007	0.0243991	0.00986223	0.0417627	0.0322184	0.0315692	0.0198728	0.0497336	0.0297129	0.0358354	0.0276438	0.0434109	0.029539	0.0419643	0.00586388
0.00481762	-0.0046752	-0.0384472	-0.0380609	0.0236582	0.035691	-0.0264865	-0.00510067	0.00476029	0.0740528	-0.0319302	-0.0175439	0.0273775	-0.0330661	0.00155039	-0.036738	-0.0210938	0.12992	0.0442427	0.0897196	0.0383212	0.00974026	0.0154965	-0.00162075	-0.0246265	0.0258555	0	0.0196208	0.0177285	-0.0442449	-0.0148717	0.0620915	0.0383648	-0.0165854	0.0103181	0.0150762	-0.00391042	-0.00557187	0.0994618	-0.0205229	0.0270027	0	-0.0236887	-0.0906887	-0.0406732	0.0272612	0.0148588	0.00277083	0.0141388	-0.0286235
-0.0424658	0.0220025	-0.0217391	-0.0162797	-0.032425	-0.0102282	0.0105497	-0.0385861	0.0208122	0.0436487	0.0175703	0.0103383	0.0301543	0.00466321	0.0521156	-0.0167792	-0.0183559	0.00235632	-0.00220811	0.0646083	0.0181605	-0.0160772	0.000213725	-0.0178571	0.0207012	0.0427477	0.00176678	-0.0142578	-0.00734894	-0.0385536	-0.0182376	-0.0415385	0.0193822	0.00992063	-0.00340426	-0.0128427	0.0189151	-0.0259448	0.0434822	-0.0293379	0.0184049	-0.00467654	-0.0112652	-0.0384	-0.0350877	-0.0126538	0.0146413	-0.02781	-0.0304183	0.0777632
-0.0346209	-0.0198355	-0.0130952	-0.0155418	-0.0552585	-0.0476948	-0.0813187	-0.0328375	0.0129289	-0.09662	-0.0378657	-0.0148837	-0.0510551	-0.0144404	-0.023541	-0.0116301	-0.0170732	-0.131405	-0.109267	-0.0504834	0.00517837	-0.00326797	-0.042971	-0.014876	-0.0253224	-0.064218	-0.0343915	-0.0771244	-0.0279682	-0.0407111	-0.0743124	0.0133761	-0.0617944	-0.00589391	0.00170794	-0.0247795	-0.0224168	-0.0475193	-0.0356214	-0.0129674	-0.0129088	-0.0203602	-0.0328659	-0.0391015	-0.0308081	-0.1246	-0.0562771	-0.0441918	-0.045098	0.0265227
0.0180794	0.0197433	-0.026538	0.0165181	0.0226415	-0.00734558	0.0316986	-0.0188624	-0.0392734	-0.000377929	0.0236129	-0.00377715	-0.0208034	-0.00261643	0.00552486	0.0101957	-0.0297767	0.022475	-0.0114907	-0.0141403	0.0114482	0.0434426	-0.0305216	-0.0167785	0.0158768	0.00633072	-0.0155251	-0.00966592	-0.00789845	-0.00243939	0.0339089	0.00211193	-0.00189994	-0.00889328	0.0119352	0.0152119	-0.0146901	-0.0287196	-0.0327486	-0.0192502	-0.0174368	0.0143885	-0.0185773	0.015873	0.0338718	-0.0325336	-0.0137615	0.00383693	0.00844171	0.0325732
-0.0561863	0.017425	0.00702189	0.026172	-0.0523985	-0.053145	-0.0150725	-0.00621118	-0.0529722	-0.10775	-0.0298376	-0.042654	-0.040293	-0.0325289	0.0294705	-0.0225187	-0.0443308	-0.0503299	-0.0369149	-0.0777395	-0.00792303	-0.0290652	0.0342691	-0.0230375	-0.0191807	-0.104932	-0.0269017	-0.0205673	-0.0210407	-0.0295268	-0.0609073	0.0642782	-0.0983503	-0.0297109	-0.0185341	-0.0114861	-0.0309091	-0.00390308	-0.0259388	0.016957	-0.0896185	-0.00315209	-0.0835642	-0.0607955	-0.0514113	-0.0224884	-0.0356589	-0.065743	-0.00882353	0.00273877
0.0132634	0.0214082	0.0135357	-0.00287276	-0.0159657	0.0218472	-0.0117716	-0.00803571	0.00701439	-0.00847458	0.0510491	0.019802	-0.0885496	0.00433839	-0.0106744	0.0158946	0.0240856	0.026337	0.0683412	-0.0171073	0.0262407	0.026699	0.0165668	0.0340611	0.0231772	0.0292381	0.000953289	0.0304271	-0.00842289	-0.0341813	0.0171083	-0.0351485	0.00633357	0.000205508	0.00515021	0.0535552	0.0228893	-0.00702254	0.00221913	-0.114034	-0.0296296	0.0418972	0.036272	-0.0124017	0.0111583	0.0101054	0.016881	0.048788	0.0198585	-0.00672891
0.0636225	0.0246856	-0.0259004	0.0169349	0.0720222	0.0102555	0.0387135	0.0315032	0.00375067	0.10406	0.0497733	0.0291262	-0.0100503	0.0421166	0.00833742	0.004699	0.0662021	0.149756	0.0587786	0.132278	0.0383546	0.0874704	0.0515191	0.0152027	-0.0029495	0.0406993	0.0352381	0.058009	0.0823081	0.0740937	0.0798841	0.0625962	0.0741259	-0.00924594	-0.0333049	0.0354695	0.011372	0.0432703	0.0693715	0.0752369	0.0837686	0.0060698	0.0491006	0.0229709	-0.00998424	0.0417199	0.0197628	0.0881607	0.00246195	0.0215984
-0.0240412	0.0402273	0.0216037	0.0113322	-0.0424511	0.0254646	0.0303899	0.0244328	0.0423488	-0.0272886	0.00488334	0.0320755	-0.0397631	0.0212435	0.0228599	0.0217915	-0.133987	-0.0129394	0.000288392	0.0254332	0.0385439	0.0456522	0.0471201	0.0341098	0.0248491	-0.0152231	0.0193192	0.0234585	0.0257104	-0.0153834	-0.0100563	0.00965717	-0.046875	0.0327665	-0.00353357	0.0694514	0.0257526	0.0256419	0.0973103	-0.0331481	0.0231696	0.0361991	0.0143652	-0.00958084	-0.014862	0.00122599	-0.00852713	0.0261696	-0.00781424	0.031003
0.0348974	0.0146384	0.0052867	0.0374419	0.0524287	0.0338926	0.0345019	0.0286769	0.00819392	0.0674493	0.00543305	-0.00914077	0.0572687	0.00558092	0.0199715	0.00991744	-0.0226415	0.105219	0.0726539	0.07577	-0.0103093	0.016632	-0.000795751	0.0313757	0.0166263	0.0458422	0.0135379	0.0777041	0.0139842	0.0591006	0.164207	0.102343	0.0696721	0.0341365	0.00620567	0.00889381	0.00601132	0.044845	0.00754783	-0.00475275	-0.0652174	0.0131004	0.0100503	0.0598549	0.059806	0.087551	0.0484754	0.0473362	0.0434293	0.0341055
-0.0351374	-0.0456503	0.00970874	0.0165306	0.0304029	0.00503083	0.0182894	0.0102125	-0.0120217	0.0730662	0.00426592	0.0101476	0.0391667	-0.0176589	-0.0400932	-0.0128248	0.0376448	0.010449	-0.0170676	0.0825944	-0.00572917	-0.000681663	0.00479822	0.0288612	-0.0110165	-0.00433231	0.0400712	-0.0302281	-0.0241998	0.000583865	-0.0250593	-0.0347072	0.0185185	-0.0203883	-0.014978	0.00176714	0.0358524	0.0246306	0.0112369	0.0162582	0.0145349	-0.0280172	-0.00407056	0.0310896	0.0213523	-0.000187652	0	0.0418612	0.00215657	-0.0032361
-0.00425844	0.0232401	0.036859	-0.0179462	0.0359047	0.0169546	0.0306392	0.00765027	0.0179949	0.0613167	0.0133113	0.00456621	-0.0168404	-0.00359527	-0.00437105	-0.0229391	-0.0204651	0.0143469	0.0199617	0.0245729	0.00942902	0.0102319	0.00996671	-0.0295679	0.00298576	0.0220118	0.00770548	0.0166255	0.0368	0.0394748	0.0141523	0.0179775	0.0194357	-0.00594648	-0.0205725	0.0536913	-0.0193417	0.0103044	-0.0209895	0.00284079	0.025788	0.00221729	0.058129	-0.0179806	0.0338477	0.00750751	0.00223714	0.010485	-0.00344308	0.0386599
0.00870078	0.00727674	-0.0173879	0.0219686	0.0113246	-0.00254049	0.00410046	-0.00759219	0.003367	0.0351882	0.00195588	0.00727273	0.0179445	-0.0221649	-0.00195122	0.00859743	0.0151947	0.0374724	0.0483914	0.0228415	0.0155682	0.00202566	0.0394538	0.053125	-0.00206091	-0.0290508	-0.00764656	0.0299783	-0.0180041	0.00144522	0.0202149	0.0538631	0.0707257	0.0478564	0.0146119	0.00835145	0.0200692	-0.00746863	0.0170192	0.0901365	0.128492	-0.0147493	-0.0472103	0.0453521	0.0577756	0.0553279	0.0260417	-0.018297	0.044051	0.0262919
-0.0125731	-0.00240806	-0.0114039	0.00367956	-0.00441127	0.00493473	0.00255232	-0.000273224	-0.0114094	0.0143874	0.0181308	0.0135379	0	0.0411176	-0.0205279	0.00465895	0.0636109	-0.0120102	0.0245493	-0.00178651	0.0035769	-0.0242588	0.0085312	0.0252226	0.0061955	-0.00515863	0.0488014	0.0147752	-0.0209534	-0.000524775	0.00334804	0.00921659	0.019529	0.000951475	-0.00720072	0.0124234	0.00915875	0.00478853	-0.0111542	0.055116	0.0387789	-0.0239521	-0.022973	0.00215575	-0.00637233	0.0404237	-0.0166788	0.00161368	0.00765253	0.0234583
0.0281315	-0.00921659	0.00994431	-0.0178158	-0.0115883	0.0155235	-0.0132383	0.0374419	-0.00407332	0.00576683	-0.0156159	0.015138	-0.0136218	-0.00708861	0.00299401	0.0138949	0.00791557	0.00606314	-0.016598	0.00447427	0.00152749	-0.00345304	0.0075233	-0.00434153	0.00957811	0.00907441	0	-0.0132547	-0.00802568	-0.00192121	-0.0141847	-0.0253217	0.0287324	0	0.0145059	0.0016399	0.0178151	0.0313619	-0.0219455	-0.00407377	0.0150913	0.0398773	0.0719225	0.0104867	0.0549702	0.000339328	0	-0.00974706	-0.0127258	0.00848441
-0.00489631	-0.0385382	0.00748326	0.00707223	-0.0306897	0.00218375	-0.0144479	0.00316122	0.00306748	0.013792	-0.0230993	0.00263158	0.0698619	-0.0198878	-0.0313433	-0.0121798	0.017452	0.0159126	-0.0371827	0.122494	-0.0254194	0.018018	-0.0242774	0.0334302	-0.011859	-0.02852	0.0195918	-0.0477871	0.00943905	0.0337695	0.00676977	0.0170358	-0.0131435	0.00095057	0	-0.019609	-0.0148613	-0.00925594	-0.007693	-0.00901755	0.0469484	0.0110619	0.0137634	0.0154337	-0.00868432	-0.036635	-0.0272861	-0.035142	-0.00893971	-0.00506456
-0.00752533	0.0110574	-0.0250195	-0.0117043	-0.0217005	-0.0244358	0.0931937	0.00472689	-0.0142712	0.0736778	0.0413096	-0.00524934	-0.0015186	0.0280957	0	-0.00308679	-0.0634648	0.00122735	0.00276789	0.151786	0.0766823	-0.000680735	0.0382836	0.0196906	0.0387473	-0.0145464	-0.0136109	-0.00509098	-0.0344643	0.088585	-0.00672425	0.0829146	-0.00665927	0.017094	0.00446828	0.00742845	0.048944	-0.0360226	0.0969015	-0.0148971	0.0373692	-0.00437637	0.0543063	-0.00157233	0.022777	0.034331	0.00985595	0.0068291	0.0174114	0.0395448
-0.0259551	-0.0640237	-0.0288693	-0.0198697	-0.00981818	-0.0818443	-0.0158046	0.0324098	-0.0041365	-0.0585137	-0.0689452	-0.0193492	-0.0365019	-0.00101215	-0.0410889	-0.0270586	0.0613553	-0.0880276	-0.111725	-0.0637382	-0.0251938	-0.01703	-0.0156766	-0.0372414	-0.0423636	-0.0641439	-0.00162338	-0.0583421	-0.0470393	-0.0106827	-0.00846222	-0.00889404	-0.0418994	-0.0392157	-0.0346975	-0.0293804	-0.0584851	-0.0519135	-0.030627	-0.0176174	-0.0309798	-0.00512821	0.00603622	-0.0380577	-0.0171306	-0.0449362	-0.0105105	-0.0218556	-0.0342268	-0.0392546
0.00538922	0.0070594	-0.0194055	-0.0437001	-0.013588	-0.0456994	-0.0345499	-0.0805063	-0.0134995	-0.0775745	-0.00881513	-0.0179372	-0.0820837	-0.0298886	-0.0283878	-0.0333982	-0.0440035	-0.0255713	-0.00340337	-0.0478381	-0.0342942	0.003465	-0.0121635	-0.0286533	-0.0329771	-0.0278176	-0.0227642	-0.0209842	-0.0139373	-0.0791299	-0.000856547	-0.0288724	-0.0227405	-0.0458698	-0.00737327	-0.00172745	-0.0261371	-0.0459761	-0.0558921	-0.0478674	-0.136059	-0.039028	-0.0516	-0.0529332	-0.0261438	-0.0190697	-0.0569044	-0.0112148	-0.0497438	-0.0639203
-0.0335021	-0.0135364	-0.00631579	-0.0190229	0.0361132	-0.035142	0.0131048	-0.0173458	0.0194737	-0.0606557	-0.0225341	0.000913242	0.0971625	-0.0156658	0.0016538	0.015639	-0.0351986	-0.0755411	-0.0751299	-0.0964251	-0.00669068	0	0.0369588	-0.0154867	-0.00926806	-0.0648968	-0.0291181	-0.044123	-0.0270907	-0.090431	-0.0367389	-0.00482121	-0.0721957	0.0105928	0.00557103	0.0285917	-0.00836528	-0.00612987	0.0842997	0.0395024	-0.00258176	-0.00229885	-0.0501898	-0.0314031	-0.0380313	-0.0574128	-0.00241352	0.0225974	-0.0265109	-0.115781
-0.0283469	-0.0149473	-0.0317797	-0.0418605	0.00790514	-0.0696358	-0.0507463	-0.0397871	-0.00912063	-0.0319372	-0.0130427	-0.0383212	-0.0188088	-0.0238727	-0.00990644	-0.0858337	-0.00841908	-0.0126479	-0.0497672	-0.0297263	-0.0253886	-0.0683702	-0.0438791	-0.0494382	-0.0405373	-0.0312303	-0.0488432	-0.043262	-0.0108959	-0.0203023	-0.0343029	-0.0222043	-0.0282958	-0.043338	-0.0443213	-0.0370689	-0.0407733	-0.0107642	-0.0795264	-0.027639	-0.0543572	-0.0537634	-0.0568384	-0.00803093	-0.0446512	-0.0254433	-0.0395161	-0.0544408	0.010847	-0.0166412
-0.00459807	0.0161692	0.0126915	0.0574309	0.0156863	0.00365112	0.0225367	0.0221768	0.00781521	0.0207319	-0.00276375	0.000948767	0.014377	0.0152174	0.000555864	-0.0163515	0.0216981	0.0141053	0.0775469	0.0299758	0.0175439	0.0533729	0.0239069	0.0338849	0.029	0.0416802	0.0378378	0.0548664	-0.0125459	0.02124	0.0024509	0.0165153	0.0463269	0.0147493	0.0164251	0.0315075	0.00696226	-0.000777237	0.0638291	0.0186543	0.020073	0.0170455	0.0532015	0.0605697	0.0121714	0.0526108	0.00923594	0.0252507	0.0278539	0.0429281
0.00254858	0.0455324	0.00605013	-0.00473197	-0.011934	-0.130356	-0.031266	-0.0202683	0.00792693	-0.0469799	-0.0191067	0.00473934	0.0110236	-0.00963597	0.0572222	-0.027839	-0.0138504	-0.0629103	-0.0429602	-0.0778943	0.00992685	-0.00492611	0.0261535	0.00304878	-0.0109329	0.0109409	-0.0112847	-0.0930452	-0.0111559	-0.0375726	-0.0158819	0.108042	-0.0404807	-0.0211794	0.0209125	-0.0135692	0.0240175	-0.047516	-0.0381792	-0.0104616	-0.0313059	0.00558659	-0.033527	-0.0460843	-0.011063	-0.0762871	0	-0.0439301	-0.00910706	0.0149609
0.034795	0.0257551	0.0313574	0.0316492	0.0376554	-0.173948	0.0486772	0.00291375	0.0453069	0.0174203	0.0307868	0.0556604	0.0778816	0.0410811	0.00472937	0.0444994	0.0252809	0.0540326	0.08519	0.00208865	0.0367305	0.00990099	0.0282022	0.0493921	-0.0379514	0.0646259	0.0544337	0.107203	0.0122219	0.0573875	0.018934	0.0740469	0.0962426	0.0538821	0.0335196	0.0335213	0.0334044	0.031068	0.00882245	0.0458061	0.0470914	0.0198413	0.0555042	0.0198577	0.0398833	0.0872661	0.0266223	0.0275875	0.0300381	0.0469101
0.0122831	-0.00935859	-0.00666389	0.0193974	0.030469	-0.0167393	0.0194248	0.0366066	-0.00425254	0.0320583	-0.00517954	-0.00714924	-0.0151734	-0.00830737	0.0041841	0.00591716	0.0575342	0.0522686	0.053744	0.0831403	0.00499002	0.012605	-0.0141544	0.0224475	-0.00919188	0.0293349	0.174022	0.05752	0.00247678	0.0299319	0.0919872	-0.00682594	0.0324714	0.0134863	0.0207207	0.00666428	0.0405777	0.0261717	-0.00312332	-0.0539089	0.00881834	0.0319066	-0.000876424	-0.00406858	0.00233863	0.0239476	-0.0113452	0.0312028	-0.00435256	0.00095734
-0.0307902	-0.0108295	-0.0410901	0.0097166	-0.0621262	-0.118026	-0.024004	-0.0518498	-0.0271025	-0.0220614	-0.0435046	-0.0423042	-0.0352164	-0.0471204	-0.0109375	-0.0156863	-0.0716753	-0.10013	-0.0670487	-0.0709857	-0.0203575	-0.0228216	-0.0377156	-0.0686969	0.0149465	-0.0674379	0	-0.0738351	-0.014824	-0.0983305	-0.0460251	-0.0219931	-0.0559115	0.00397219	0.00176523	-0.0355388	0.011236	-0.0695493	-0.0964934	0.0694433	-0.0751748	-0.0377074	-0.0359649	-0.00729501	-0.0177322	-0.0752786	-0.0393443	-0.0614655	-0.0246995	-0.0410329
-0.0669797	-0.00978337	-0.0424136	-0.0650895	-0.0913921	0.0812652	-0.0732759	-0.0771505	0.03039	-0.0115503	-0.0272264	-0.0291353	-0.0395437	-0.0461538	-0.0179042	-0.0284861	-0.087814	-0.0916575	-0.115326	-0.103337	-0.0400405	-0.044586	-0.0457076	-0.0395437	-0.0121874	-0.0387292	-0.0156028	-0.104706	-0.0310345	-0.0755478	-0.0596485	-0.0481377	-0.0672424	-0.0205737	-0.000881057	-0.0719855	-0.0415033	-0.0896976	-0.07767	0.0391342	-0.0873346	-0.0909091	-0.0432211	0.00499706	-0.0432304	-0.108872	-0.0699659	-0.0497841	-0.0190498	-0.0415724
0.0607179	0.0439896	0.0547945	0.0505361	0.08577	0.19697	0.0640219	0.0826393	0.0606259	0.136754	0.0599251	0.0638916	0.0981789	0.062212	0.0123324	0.0168136	0.0891291	0.157248	0.07707	0.146817	0.0696938	0.0740741	0.0567061	0.0300871	0.0161933	0.0884482	0.00144092	0.0834087	0.0384989	-0.0247079	0.0740052	0.103728	0.131614	0.0401939	0.0414462	0.0821792	0.0552335	0.0848472	0.0496285	-0.012814	0.089478	0.0413793	0.0285307	0.018134	0.0307845	0.0576497	0.0688073	0.0960851	0.0281014	0.0535787
-0.0147059	0.00878774	0.0285714	0.00870926	-0.0183124	-0.027823	-0.0154281	0.0201183	-0.00617951	-0.0480244	0.00403973	0.00909918	0.00216294	0.0254881	0.0360169	-0.0145191	-0.0393258	-0.0488668	-0.0174053	-0.0250671	0.017769	0.0131034	0.0305306	-0.0207533	0.00872644	-0.0323887	0.00359712	-0.00465556	-0.00841121	-0.00482013	0.00752711	0.00635452	-0.0157802	-0.00194175	-0.00592718	-0.0110945	-0.00516963	0.0639129	-0.023641	0	-0.0484791	-0.0057947	0.0110957	-0.0149382	-0.0178227	-0.0134172	-0.00944206	-0.0133169	-0.0155556	0.0120932
0.0420478	0.019656	-0.013468	0.0515346	0.0416971	0.075029	0.0276835	0.0150812	-0.0281362	0.113548	0.0312508	0.0306583	0.0230216	0.0195664	-0.053681	0.0415388	0.0282651	0.106398	0.0989011	0.0713958	0.0533463	0.00408441	0.0170542	0.077708	-0.00852558	0.0612672	0.009319	0.0836783	-0.00439837	0.0429263	0.0632204	0.150216	0.097981	0.0398833	-0.00511073	0.040549	0.0149399	-0.0063163	0.0623606	-0.0308398	0.105894	-0.0907577	0.0141747	0.0329542	0.0799411	0.079048	0.067591	0.0960851	0.0519187	0.0277533
0.0472817	-0.041402	-0.0409556	-0.00789018	0.00386236	-0.00923372	0.00482846	0.000285714	0.0425464	0.0975758	-0.044105	-0.0139983	0.0021097	-0.05861	-0.0237709	0.0294695	0.0739336	0.0896495	0.0298507	0.116349	-0.0423573	-0.0142373	-0.0317806	0.0123816	0.00809307	0.0501267	0.0142045	0.0335266	0.00631114	-0.00477453	0.00621316	-0.0407397	-0.01298	0.0392891	-0.0333904	-0.0273591	-0.00832	0.055688	0.00966938	-0.0519397	-0.0325203	0.0375458	0	0.0141163	0	0.0346593	0.0178571	0.0245454	0.0118026	-0.0521318
-0.0136765	0.029479	0.024911	0.0265098	0.00489682	0.0475672	-0.0364188	0.00542702	0.0141148	0.0350635	-0.0247945	-0.0195209	0.0266667	-0.0545455	0.00830105	0.028626	0.0361871	-0.0260292	0.0015942	-0.0335893	-0.00288462	0.0116919	-0.0273471	0.00863309	0.0148018	0.0458568	-0.00280112	0.0019668	0.0178739	-0.00900521	-0.00832484	-0.0415663	-0.0109589	-0.0108011	0.0141718	-0.040065	0.0371087	0.00150528	0.0239419	-0.00264508	-0.00186741	0.0070609	-0.0324617	-0.0317372	-0.0699364	-0.0354016	-0.0103668	0.0199777	-0.0267232	-0.0361122
-0.0241539	0.00377358	0.0572917	-0.00837743	-0.0821441	-0.0531485	-0.00629921	-0.0323864	0.000453858	-0.0742865	0.0193099	0.00452489	-0.062201	-0.00757576	0.0236004	-0.0139147	-0.0545145	-0.0498303	-0.042975	-0.0879841	-0.0115718	0.00475867	-0.0524844	-0.0435093	-0.0148331	-0.0310256	-0.00632022	-0.0372854	-0.0613062	-0.111983	-0.0709682	-0.035198	0.0105263	-0.0354868	-0.0209607	-0.00620717	0.00871189	-0.0188041	-0.124253	-0.0770514	-0.066043	0.0035057	-0.0452004	-0.0437033	-0.0517578	-0.0493291	-0.0330379	-0.0485369	-0.0163434	-0.0827883
-0.0233766	-0.0369306	0.00779967	-0.0146732	0.012135	-0.0467358	-0.00607501	-0.0140928	-0.003478	0.00331364	-0.000316596	-0.0252252	-0.0123907	-0.002936	-0.016622	0.00940734	0.0288288	0.00299289	-0.00120956	-0.00479094	-0.00878049	-0.0304465	-0.00196773	0.000745712	0.0136763	0.0351945	0.00141343	-0.0675154	-0.00820479	-0.0499487	0.000877528	0.0674267	0.0471491	-0.0113208	0.0044603	0.00356911	-0.00678593	0.00689322	-0.00381423	-0.0211159	0.134816	0	-0.00292826	0.0120265	0.0144181	-0.0188875	0.00666667	0.028787	0.00420913	0.00831859
-0.0034418	0.0213548	-0.00162933	0.0148917	-0.0179843	-0.0280338	-0.0215254	-0.00357356	-0.0163885	-0.0145032	0.00694792	-0.0184843	-0.0095941	0.0170789	-0.00272628	0.0214352	-0.00963222	-0.0479468	-0.024069	-0.04814	0.0383858	-0.0216329	0.0475552	-0.0432191	0.00656022	-0.0247955	-0.000705716	-0.0174869	-0.0188617	-0.134006	0.0107752	0.0308209	-0.0314136	-0.00381679	0.00888099	-0.0106895	0.0226708	0.00152134	-0.0367492	-0.0117642	-0.0150044	-0.0558952	0.00489476	0.0294118	0.00913706	-0.0287709	0.013245	0.0208068	0.00286786	-0.0385638
0.0405024	0.0409173	0.0191758	0.0403354	0.0354826	0.070723	0.0567626	0.0526001	0.0305461	0.0619263	0.0530143	0.039548	0.04769	0.0179502	0.0158557	-0.00821168	0.0397878	0.0621861	0.0888785	0.0793103	0.0123223	0.0406562	0.019875	0.0615265	0.0201672	0.0448231	0.00141243	0.0678572	0.0876897	0.146899	0.0720455	0.0970989	0.0243243	0.0383142	0.0237676	0.0323945	0.00880656	0.0562866	0.0826702	0.0476169	0.0492832	0.013876	0.0613736	0.0380952	0.0321932	0.0858201	0.0669935	0.0651308	0.0563132	0.0919665
0.0227821	0.025054	0.0268215	0.00250336	0.0526898	0.0234932	0.0138782	0.032084	0.00883234	0.0649012	0.0169789	-0.00996377	0.0206259	0.00568828	0.0414424	0.0331187	0.0510204	0.00264896	0.0311966	0.057934	0.00374532	0.03427	0.023197	0.024945	0.0178399	0.0368791	0.00987306	0.0260372	0.0328682	-0.0218908	0.0250006	0.0928225	0.060686	-0.00830258	0.00773861	0.0374913	0.0322095	0.00790946	0.0646092	0.03787	-0.000853971	0.0228102	-0.0211106	0.0139005	0.0151072	0.0379137	0.00306279	0.0235354	0.0245731	0.0233657
0.00250774	0.0128529	0.00584795	0.0236921	-0.00770039	-0.0112967	0.0212928	0.0189821	-0.00727111	-0.00257699	0.0251914	-0.000914913	-0.0097561	0.0197964	-0.00878553	-0.0124666	0.012945	-0.0319711	-0.00428236	-0.0130864	0.00279851	-0.0112657	-0.0135991	0.043665	0.0362387	0.0246794	-0.0111732	0.00507529	0.00210147	-0.0392493	-0.00445601	-0.022963	0.0109453	0.0269767	-0.0179181	-0.00671243	-0.00554097	-0.0100031	0.0131046	0.0228077	-0.0128205	0.0214095	0.0745429	0.0482588	0.0576092	-0.0156552	-0.0320611	-0.00358166	-0.0323171	-0.0110207
-0.0275162	-0.00353651	-0.0135659	-0.0301642	0.010582	-0.0181111	-0.000744602	-0.00161987	-0.019432	-0.0202816	0.00428249	0.00732601	-0.00985222	0.00721021	0.00260688	-0.0207394	-0.0167732	-0.00832585	0.0276082	-0.00428397	-0.0130233	-0.0227882	-0.0101114	-0.0123457	-0.008	-0.0585596	0.00282486	0.0151544	0.0377472	-0.00875082	0.00658466	0.0348749	0.0226378	-0.0298913	-0.0225891	-0.0033789	-0.0395894	0.0194877	0.0347138	-0.0115947	0.0164502	-0.00524017	0.0143979	-0.00915511	-0.00136178	-0.00608679	0.0118297	-0.00143781	-0.00819156	-0.0274976
-0.0140717	-0.0208768	-0.0184676	-0.00030673	0.00069808	0.0648675	-0.00894188	0.00892374	-0.0207317	-0.033096	-0.0113781	-0.00727273	0.0362473	0.00440529	-0.0124805	0.019337	0.0324939	-0.0352203	-0.0017551	-0.0256095	-0.0235627	-0.0363512	-0.0445713	-0.0326389	-0.00841014	-0.0145473	-0.0056338	0.00820862	-0.0112587	-0.0212984	-0.0327136	-0.019536	-0.0182868	-0.0130719	-0.00177778	0.00339035	-0.0170992	-0.044592	0.0532944	0.0288867	0.00425894	0.0175593	0.00172043	0.030095	0.0140909	0.00276571	0.0179267	-0.00719942	0.00889454	-0.0138458
0.0158072	0.0185501	0.0396317	0.0223368	0.0254622	0.00523134	0.012782	0.0276065	0.0256849	0.00640938	-0.0207186	0.0192308	0.00754458	-0.0164474	0.00315956	0.0298103	-0.0110149	-0.00501914	0.0528807	-0.00126156	0.00579151	0.0227758	0.00680522	0.00789663	0.0216103	0.0167982	0.00424929	0.0604493	0.0388321	0.0496302	0.0119028	-0.0505604	0.0166667	0.0406812	0.0124666	0.0194479	0.0285803	0.00963379	-0.0224879	0.0122769	0.0848176	-0.0120794	0.00128811	0.0397232	0	0.0766351	0.0321593	0.0371284	0.0274979	0.228166
-0.0022662	0.0244924	0.00423566	0.0359544	0.0282313	-0.000462588	0.024004	0.0195618	0.0195781	-0.0216802	0.0143982	0.0197664	0.0183799	0.0111483	0.0152231	0.00350877	-0.00795545	-0.0303393	0.0481696	-0.0250526	0.00479846	0.0445372	0.0183382	0.042735	-0.0152394	-0.00450563	-0.00423131	0.0169827	0.039629	-0.0487128	0.0272754	0.046957	0.0192864	0.0127273	-0.0193492	0.0356867	-0.0277862	0.0249458	0.0523945	0.0268703	0.0242377	-0.0323144	0.0338765	0.019719	0.0103093	0.04172	-0.00148368	-0.0274088	0.0245148	-0.000876002
0.0121139	-0.00592562	-0.0130368	-0.0148328	-0.0208402	-0.00809904	-0.0125665	0.00153492	-0.0175648	-0.0581717	-0.00984887	0.0449339	0.0434492	0.0231533	0.0310238	0.020979	0.0136327	-0.027284	0.0313725	-0.0196502	0.0124164	-0.0153231	-0.00854201	0.0170765	-0.00415752	0.00779482	-0.00141643	0.0306593	-0.0424439	0.0724336	-0.0241612	-0.0248058	-0.0274361	-0.0125673	0.00179372	0.0232381	0.00714508	0.0594169	0.0340043	0.0126529	0.0473282	0.0433213	0.0257155	0.0304569	0.025732	0.0476023	0.00817236	-0.029619	0.0149551	-0.00309061
-0.0197487	-0.0162384	-0.048951	0.0283479	0.0277027	-0.010848	-0.00440529	0.0296296	-0.0569697	0.0235294	0.0313043	-0.0236088	-0.00256246	-0.0280172	0.00150451	0.010274	-0.00791139	-0.0277414	-0.0304183	0.00396476	-0.0113208	0.00135318	-0.00572472	-0.0127602	-0.00614635	-0.00798403	0.00567376	-0.00777258	-0.00310559	-0.0268244	-0.00746972	-0.0752826	-0.0252918	-0.0218182	0.038496	0.0346697	0.0117212	0.00337417	-0.021141	-0.0349892	-0.00145773	-0.0484429	-0.0469066	-0.0147783	-0.0315744	-0.037391	-0.00663228	-0.0371907	-0.00392927	0.0031002
0.0517399	0.0229837	0.0245098	0.0257935	0.0420776	0.0471698	-0.00491642	0.00520963	-0.0112468	-0.0139368	0.0153192	0	0.0186256	0.0537694	0.0285428	-0.0101695	0.0247209	0.0442439	0.0615196	-0.0425625	0.023855	0.0114865	0.0326906	0.0183673	-0.028238	0.0533199	0.0267983	0.0874737	-0.0314359	0.101461	0.0789403	-0.0247291	0.0299401	-0.00371747	-0.0327586	-0.0718592	0.0176829	0.00808539	0.0749858	-0.0129674	0.0430657	0.0672727	0.0152737	-0.0161905	-0.0468959	0.0296116	0.0281899	0.0224685	0.0118343	0.0348078
-0.0105935	-0.0200163	-0.0255183	-0.00546387	0.00757098	0.0105856	0.00296443	-0.00542942	-0.0198245	0.0180679	-0.0145307	0.00863558	0.0674653	-0.0252499	-0.026777	0.010274	-0.0303502	-0.0112176	-0.00034634	-0.0302475	0.0195713	0.0153641	0.00652009	-0.0187041	0.0148895	-0.0358166	0.00137363	-0.0100812	0.0307018	-0.0328245	-0.0168081	0.0017094	-0.0373062	0.000932836	0.0374332	-0.0164875	0.0116836	-0.0106892	-0.0173007	0.014011	-0.00559832	0.00425894	0.0137902	-0.0225073	0.0107779	0.0272374	0.00505051	-0.00910596	-0.0116959	0.00510485
-0.0410678	0.00541892	0.0208674	-0.0456329	-0.0294302	-0.0394473	0.0408867	-0.0186104	0.012931	-0.085015	0.0161634	0.0136986	-0.03544	0.011333	0.0010005	-0.0152542	-0.0361156	-0.0440765	-0.0333757	-0.0586011	-0.0173675	0.00855263	-0.00277885	-0.00204221	-0.00177473	-0.0272412	-0.00685871	-0.0359511	-0.0187234	0.0916722	-0.0607402	0.0912969	-0.0457977	-0.00186393	0.00257732	-0.0108749	-0.0242819	0.0195716	-0.00397538	-0.113905	-0.0372977	-0.00678541	0.0272053	-0.0651151	-0.043579	-0.048419	-0.0646088	-0.0503532	-0.0390533	-0.0567744
-0.00367085	-0.0325456	-0.0184369	-0.0409422	-0.0248387	-0.00638051	-0.0302887	-0.0295828	-0.0104746	-0.0530267	-0.0449242	-0.0287162	0.0349051	-0.0421558	-0.0529735	-0.0240964	-0.0532889	-0.0261016	-0.0339307	-0.0331325	-0.00744186	-0.00717547	0.0194877	-0.0279673	-0.000592628	-0.0860489	-0.00690608	-0.0232779	-0.0346921	-0.09056	-0.0204364	0.0187647	-0.00843882	-0.0364146	-0.0394173	0.0296355	-0.0561457	0.0291462	-0.0193803	0.0126781	-0.0190058	0.00170794	-0.0469502	-0.000529661	-0.0232671	-0.0235376	-0.0268611	-0.0240723	-0.0145731	-0.0132493
0.0234879	0.00985644	0.0102082	0.035769	0.0568971	0.0507881	0.0468521	0.0450756	0.00363877	0.0918401	0.0102252	-0.00695652	0.0497041	0.032312	0.00263852	-0.0255732	0.0703606	0.000205846	0.102276	0.0674974	0.0402999	-0.022339	0.0655094	0.0526316	-0.00379507	0.05961	0.0146036	0.0768014	-0.0251572	0.0815956	0.0503012	0.0194423	0.0367021	0	-0.000892061	0.0534454	0.0173633	0.0122253	0.0639474	0.0519095	0.0208644	0.0161978	0.0698947	0.0193429	0.0233251	0.0854307	0.0212934	-0.0213882	0.05603	-0.0109139
-0.00179991	0.00869934	0.0129345	0.0215245	-0.0118936	0.0185556	0.0160839	0.0236849	0.00576796	0.0411498	0.0332589	0.0271454	0.0349493	0.0356179	-0.00263158	0.00271493	0.0764174	0.0391439	0.00504881	0.0170233	-0.00540541	-0.000672043	-0.0205052	0.0333333	0.0285714	0.0386435	0.00753941	0.0346394	0.015361	0.0354533	-0.0397329	-0.00401506	0.0133402	0.0164729	0.0142857	-0.0163969	0.0303413	0.0241553	0.0273249	0.00273694	0.0832117	0.0830537	-0.00275482	-0.0127372	-0.0189137	-0.00277596	0.0239382	0.00669905	0.00690335	-0.0094318
-0.0130729	0.0361801	0.00798085	0.0100724	0.0478302	0.0234537	0.0328057	0.00608865	-0.0373587	-0.0283348	0.00727609	0.0196078	0.0190632	0.0260552	0.0316623	0.0162455	0.0251908	-0.0449972	-0.0127261	-0.0803443	0.0217391	0.0195024	0.0156965	0.0148387	-0.00439815	-0.0129081	-0.00204082	-0.0047561	-0.00907716	0.0163835	-0.00679989	-0.0120937	0.00253165	0.00667302	0.056338	0.0111075	0.0285276	0.0409715	0.0468074	0.0209673	-0.0363881	0.0170411	0.0142068	-0.0181675	-0.0271873	0.0288194	-0.0120664	0.00249543	0.0284035	-0.00744165
0.0159866	0.0227365	0.0110847	0.0108889	0.00967352	0.011618	0.0195469	0.0246914	0.0171915	0.0291611	0.012224	0.0158863	-0.00587921	0.0126968	0.0373402	0.0062167	0.0126582	0.0227706	0.0341474	0.0577223	0.0460993	0.0112137	0.0197401	0.00953592	0.0206929	0.0230769	0.0177232	0.0390164	0.0268702	0.0330513	0.00941835	0.096659	0.00606061	0.0189394	0.0308333	0.0149177	0.0208768	0.00178669	0.0360805	-0.00534684	0.00839161	0.0449353	0.0389105	0.00831322	0.0401423	0.0526818	0.0282443	0.0424826	0.0228571	-0.00514576
-0.0242769	-0.0220326	-0.0289742	-0.0366234	-0.0164671	-0.0189653	-0.0167756	-0.000708717	-0.0220884	-0.0453357	-0.03239	-0.0246914	-0.027957	-0.0155466	-0.0295858	-0.0238305	-0.0176471	-0.0198305	-0.0189154	-0.0395772	0.000847458	0.00652316	-0.0218866	-0.00566751	-0.0318907	-0.0150376	-0.0140656	-0.0226064	-0.0187333	-0.00503799	-0.0245942	-0.0155814	-0.0286145	0.00650558	-0.00970089	-0.0363466	-0.0312591	-0.002378	0.00343336	0.0251268	-0.0284327	-0.0138484	-0.0134831	-0.018617	-0.0351734	0.00861808	0.00074239	-0.0159185	-0.0232775	0.0350598
0.0327139	-0.0182667	-0.00483871	0.0663214	-0.00821918	0.0446783	-0.0177266	0.0106383	0.0150582	-0.00776256	-0.0104953	0.0185654	0.0359513	-0.033622	-0.0050813	0.0216998	0.00598802	0.0575093	-0.0217319	0.0110059	-0.0338696	0.0356448	-0.0240883	-0.0151995	0.0109412	0.0330789	0.00815217	-0.0301858	0.0315152	-0.103186	-0.00608286	0.0985117	0.0594315	-0.00738689	-0.00489796	0.0481565	0.0066345	0.0292388	0.00537682	-0.00087397	0.0278373	0.052476	-0.00455581	0.0406504	0.0455696	-0.0326788	0.014095	0.0016176	0.00190658	0.0504466
0.0462522	-0.0270829	-0.0235008	-0.0101545	0.00460405	0.0295055	-0.0200767	-0.0184795	0.00421443	0.0446387	-0.0146223	0.023198	-0.02189	-0.00843437	-0.0194076	-0.0584071	0.0267857	0.108059	-0.00102529	0.0703797	-0.0254163	0.0181477	0	0.000643087	-0.0445712	0.0559113	0.00134771	-0.00282721	0.0264395	0.0547813	-0.00874823	0.106452	0.0546341	0.0297674	-0.0147662	0.00153089	-0.014979	0.0208687	0.0597913	0.0131409	0.0798611	-0.00421348	0.00724638	-0.0078125	0.0169492	0.0195258	0.013899	0.0291505	-0.00951475	-0.0326761
-0.00895522	0.00849979	-0.0211618	0.0165589	-0.0302475	-0.00738965	-0.0343002	0.0345567	0.0179621	-0.0447871	0.00378349	-0.011336	-0.0562227	0.0207337	-0.0447917	0.0366541	-0.0514493	-0.0198785	-0.00843882	0.0425733	-0.0179856	0.016595	0.000877147	0.0192802	-0.0121803	0.013296	0.00942127	-0.0139848	0.0103034	0.0512818	-0.0273477	0.00777454	0.0212766	0.0243902	0.0174854	-0.0374581	-0.00517032	-0.0124897	-0.00550509	-0.0129704	-0.00900322	-0.0183357	0.00416509	-0.0304462	0.02	-0.0497036	-0.0108225	-0.0125539	-0.00384246	-0.139125
-0.0238095	-0.0286557	-0.0432387	-0.0143147	-0.0233144	-0.0244467	-0.036472	0.000230362	-0.000494723	-0.0287471	-0.0159429	-0.015561	0.0150376	-0.0541667	-0.0272628	0.00181324	0.0328495	-0.0224792	-0.0155262	-0.0544465	-0.0274725	-0.00423216	-0.0211382	-0.0258512	-0.00690506	0.019337	0.00666667	-0.0215834	-0.0311615	0.00773136	-0.0148176	-0.0048216	0.00543478	-0.0255732	-0.0515548	0.0134894	-0.0220116	-0.0270307	0.00415167	0.0113914	0.00843608	-0.00287356	-0.0497738	-0.0349215	-0.0770308	-0.0203135	-0.0160467	0.00238379	0	-0.0153285
0.03732	0.0603037	0.053611	0.0125195	0.0303226	-0.00701248	0.0331519	-0.000921234	-0.0242534	0.0220006	0.0129585	0.0382696	0.0524217	0.00936123	0.10426	-0.000904977	0.0591716	0.0646766	0.0806075	0.0609405	0.00094162	0.0085003	0.000895303	0.0504854	-0.00148994	0.0390696	0.0119205	0.0678554	-0.00233918	0.0351158	0.0398973	0.184109	0.0648649	0.0298643	0.00862813	0.0117606	0.033448	0.0449127	0.0280228	-0.00780359	0.0643501	0.0266571	0.00674603	0.00925666	0.0106222	0.113796	0.017791	0.0493064	0.0154291	0.0422387
0.00269122	-0.0167758	-0.0121951	0.0132439	-0.0209768	-0.00301174	0.0181992	-0.0348087	0.0158945	0.0175004	-0.0468155	-0.0432692	-0.00487277	-0.01473	0.00456853	0.0371377	0.00209497	-0.0064036	0.0123243	0.00113071	-0.0169332	0.025888	-0.0143836	0.0308071	-0.0193982	-0.013258	-0.0183246	0.0053143	0.0322392	-0.00419833	0	0.0654664	0.0279188	0.026362	0.011976	0.0139382	0.0293406	0.0520453	0.00402181	0.00437823	0.0556227	0.0301754	-0.00315333	0.0102835	0.001001	0.0076224	0.0211216	0.000755458	0.0379867	-0.0387386
-0.0049442	0.0195589	0.0178799	-0.00222367	0.00127918	0.0240625	-0.0211665	0.034631	0.00749001	0.0129376	0.00396702	0.00502513	-0.00924918	0.0143965	-0.0085902	-0.0104803	-0.00139373	0.0370319	-0.0791328	0.0535351	0.00478469	0.0111502	0.0337611	0.00537956	0.0486939	0.0180617	0.004	-0.0706479	-0.0303805	0.020712	-0.0371882	-0.0829493	-0.01893	-0.0333904	0.0194421	-0.0465942	0.00470173	-0.0274201	-0.0654219	-0.03653	-0.032646	-0.00681199	0.0253064	-0.0236589	-0.009	-0.0733198	0.0492154	0.00988903	0.0146386	-0.00712714
-0.0374787	0.00489796	-0.0121288	-0.0289721	-0.00255509	0.0064083	-0.00408457	0.0150046	-0.0100776	-0.0689707	-0.0367683	0.00166667	0.000549149	-0.00436681	0.00611621	0.00794351	-0.00697837	-0.00745767	-0.000463876	-0.0317324	-0.0795238	0.0104469	-0.0229487	0.00653983	-0.0224909	0.00908698	0.0451527	0.0248485	-0.036896	0.00362831	-0.0024543	0.0335008	-0.0033557	-0.0265722	0.0273632	-0.0112143	-0.0052647	-0.00498092	0.0195256	0.0126315	0.0325636	-0.0240055	-0.018897	-0.0239504	-0.00302725	0.0466248	0.0421482	-0.0127822	0.0522994	-0.051726
-0.030236	0.00264013	-0.00677392	0.0252463	-0.0268972	0.00566	0.00386007	-0.00500341	-0.00534045	-0.0153325	-0.0129326	-0.00582363	0.00878156	0.0060307	-0.035461	0.00437828	-0.0154603	-0.0371962	-0.0230885	-0.0307795	0.00879462	0.00919012	-0.0225892	-0.0277614	-0.0126175	0.00750429	0.0590851	0.0152045	-0.0115537	-0.0346368	0.0338054	-0.0437601	0.023569	0.00272975	-0.0193705	-0.0275619	-0.0114672	-0.0216639	-0.00980937	0.0365526	0.0510321	-0.00140548	-0.0357704	-0.0303118	-0.0177126	-0.0142493	0.00260926	0.0137049	-0.00599829	-0.00976845
-0.0114068	-0.0415232	0.011509	-0.0206934	-0.0365252	-0.0767839	-0.0211488	-0.0466286	-0.0246644	-0.00622849	-0.0191774	-0.0217573	0.00761697	0	0.0178571	-0.0313862	0.0249822	-0.0435195	-0.0558195	-0.0438657	-0.0323077	0.0227661	-0.0212543	-0.0619684	-0.032448	-0.0636306	-0.0113977	-0.0734682	-0.0159951	-0.0507205	-0.0529133	-0.109322	-0.0559211	-0.0471869	-0.0255144	-0.0225022	-0.0327186	-0.0437324	-0.0268845	-0.0404127	-0.0616476	-0.00562984	-0.0358744	-0.00863352	-0.0376095	-0.0597991	-0.0422902	-0.00149388	-0.0422414	-0.0163851
-0.0249231	-0.0118343	-0.0273915	0.00568689	0.0245902	0.0115393	-0.0139946	0.0443539	-0.0178909	0.00197922	-0.00130349	-0.0162532	-0.0205184	0.00217984	-0.0113519	0.0405041	0.00696379	-0.0171634	0.0207547	-0.0109916	0.027027	0.017251	0.0245524	-0.00129534	-0.0046614	0.0245455	0.00546117	0.00677224	0.0162551	0.0455559	0.0182033	-0.018078	-0.0121951	-0.012381	0.0430743	0.020473	0.00799508	0.00772305	0.0247186	0.037643	0.00697674	-0.0290163	0.0317125	0.027027	0.0406852	-0.00906296	-0.0149457	-0.0210203	0.00270027	-0.014658
0.0310824	0.0297263	0.0229636	0.0102561	-0.004	0.0269049	0.06499	0.0275482	0.00630583	-0.00246914	0.0398067	0.0130435	0.00110254	0.02882	-0.0187891	0.0242215	0.00207469	0.0100217	0.0545903	0.0246436	0.0247678	-0.00875274	0.0193436	-0.0136187	0.0104072	-0.0357143	0.01207	0.0256033	0.0104583	0.0931363	0.00092628	0.0823643	0.0246914	0.00385728	0.0121457	0.0133624	-0.0146431	0.00235418	-0.011827	-0.00174335	-0.0692841	0.0138484	0.0372951	0.0330409	0.0411523	0.0400131	0.0103448	0.0330099	0.013465	-0.0218646
-0.00902831	0.051298	0.0313427	0.0058717	-0.0528782	-0.0164536	0.0460603	0.0234584	0.0078329	-0.00462046	0.032318	0.0214592	0.0446035	-0.000528541	0.0425532	0.0135135	0.00483092	-0.0139948	0.0465062	-0.0134402	0.00100705	0.00441501	0.0189945	0.0381328	0.013905	0.0190936	-0.0101371	0.0712931	0.0112633	-0.0209924	0.0200228	0.0268577	0.0111876	0.0528338	0.044	0.0379287	0.0266254	0.00823303	0.0225008	0.0761352	-0.00992556	0.0222861	0.0213354	-0.031135	0.0108696	0.0315641	0.0197952	0.0378726	-0.00708592	-0.0268003
0.0191476	-0.0179771	0.00616016	-0.0105837	-0.055477	0.0118274	-0.00469379	-0.00873172	0.0246978	0.0338196	-0.0127657	0.00168067	0.00579863	0.00687467	-0.000510204	-0.0166667	0.0233516	0.0591394	0.0111657	0.0619025	0.0171026	0.0104396	-0.0248363	-0.0544649	0.00368254	0.0218962	0.00180723	0.039297	0.0204696	-0.018831	0.0135835	0.0156931	0.0238298	-0.020073	0.00996169	0	-0.0205066	0.0262445	0.0117052	-0.0136757	-0.0413534	-0.0175809	0.000773694	0.0502483	0.0200391	0.0167453	-0.0147256	0.0343525	-0.0249777	-0.0131904
-0.0245455	0.0154898	0.0130612	-0.0132885	-0.020202	-0.0487574	-0.0161689	-0.053072	-0.00471937	-0.0566068	-0.0147798	-0.010906	-0.00681342	0.00945378	0.0280755	-0.00169492	-0.0395973	-0.0480023	-0.0721069	-0.0589692	0.0108803	-0.00326264	0.0200022	-0.0328198	0.0121457	-0.0839408	-0.000601323	-0.0672651	-0.0294985	-0.0482541	-0.0372373	-0.0120172	-0.0307564	-0.0027933	-0.00834598	-0.00556705	-0.0141626	-0.0250059	-0.0550673	0.00164534	-0.0398693	-0.0329277	0.0208736	0.0314325	0.0445616	-0.106753	0.00951087	-0.083029	0.0329369	0.0117923
0.0245418	0.0275357	0.00644641	-0.0317966	0.0309278	0.0198162	0.0111847	0.0483721	0.0252329	0.018188	0.0281263	0.0203562	-0.00263852	0.0218522	0.0148957	0.0220713	0.0510133	0.0280416	0.0478401	-0.000239177	0.0176125	0.0180033	0.0231947	0.0339335	-0.01175	0.0448517	0.00481348	0.0387066	-0.0136778	0.06227	0.00402445	0.0512598	-0.0051458	-0.0186741	0.0107116	0.0236309	0.0212367	0.015158	0.0548481	0.0309149	0.0142954	-0.0177646	0.0367285	0.0264293	0.0270642	0.0600067	0.026245	0.0286294	0.0265722	0.021174
-0.0063675	0.00674764	0.0452362	0.0150641	0.0374074	0.00423361	0.00880361	0.0323869	-0.0122233	-0.0108514	0.0103338	0.0124688	0.0359788	-0.0112016	0.0308219	0.0199336	0.0279255	-0.0553865	-0.00965361	-0.00789474	-0.0317308	-0.00857449	0.0191827	0.0468855	0.0208702	0.0311562	0.00838323	-0.00980417	0.0104777	0.0185399	0.0224958	0.0256198	0.0586207	0.00856327	0.0280091	0.0166524	-0.0186544	0.000573337	0.00649547	0.0110463	0.0208054	-0.00904295	0.00255661	0.019443	-0.000893256	-0.0131246	0.0295082	0.0197969	0.0362381	0.0450553
-0.0109857	0.0225967	-0.00153198	-0.00869961	-0.0396287	-0.0174035	-0.00514657	-0.0517834	0.0369565	-0.0956962	0.036705	0.0385878	0.0061287	0.0128733	0.0237304	0.000814332	-0.0310479	-0.0295663	-0.0514908	0.00554618	0.0258193	0.0135135	-0.00085089	-0.0287908	0.0013629	-0.0188004	-0.00356295	-0.0469438	-0.0128088	-0.0237258	-0.0524436	-0.0556003	-0.0496743	0.00377358	-0.0368189	-0.0155865	-0.0542225	-0.0522061	-0.0221377	-0.013263	-0.026956	0.0403042	0.00364299	0.0108247	0.0286097	-0.0331678	-0.0242038	-0.0352436	-0.0183181	-0.00345932
-0.00848504	0.00692884	0.0341389	-0.0108982	0.064684	-0.0353135	0.0125956	-0.0287786	0.0299952	0.019037	-0.0133487	0.0284585	-0.0152284	0.00254194	0.0241076	0.00244101	-0.0253672	-0.000908875	0.00858421	0.0119904	0.0242014	0.032	0.00514375	0.0105402	0.033655	-0.0100365	0.0011919	-0.0058187	0.047266	-0.0312489	0.00223229	-0.00682594	-0.0119966	0.0488722	0.0198777	0.0261144	0.0352554	0.0702091	-0.0240588	0.0308485	-0.0797297	0.00438596	0.00689655	0.0140235	-0.00999565	-0.012761	-0.0156658	-0.0357885	-0.0118745	0.0224919
-0.024895	0.0137623	-0.0248516	0.0193111	-0.00174581	0.0309043	-0.0182141	-0.020532	-0.021763	-0.068315	-0.00352976	-0.0269024	0.00463918	-0.0121704	-0.0199185	0.0113636	-0.0116438	-0.0199343	-0.0330856	-0.0312796	0.0189036	-0.0273902	-0.0204528	-0.0273794	-0.00682308	-0.0246544	0	-0.0367894	-0.0259587	-0.0559551	-0.00571501	-0.0524055	-0.0112749	-0.0143369	-0.00524738	-0.0432014	0.00318269	0.00566137	-0.0579995	0.0314573	0.0132159	-0.0232897	-0.00144196	-0.00176012	-0.0127305	-0.0496894	0.0331565	-0.0293393	-0.0111588	-0.026795
0.00606351	-0.00201798	0.00190186	-0.0122319	0.00454704	0.0169248	0.00701357	0.0223916	0.00816261	0.0371535	0.00118076	0.0126382	0.0128271	-0.00410678	0.00230947	-0.00561798	0.016632	0.0261108	0.0580213	0.0332681	-0.0120594	0.0031881	0.0191326	0.00201072	0.00277209	0.0177179	-0.00654762	0.0373285	0.00151423	-0.00722231	0.0245743	0.038078	0.0149123	-0.00181818	0.0293896	0.016127	0.0053934	0.113604	0.0215515	0.0312574	0.00869565	0.00894188	0.0245487	-0.00277078	0.00177857	0.0570571	0.0590501	0.0310194	0.0260417	0.0460705
-0.0074544	0.00661765	-0.0121488	-0.0339247	-0.025766	-0.0190362	0.00494271	-0.00116496	0.00127004	-0.111069	0.0106112	0.00702028	-0.00101317	0.0185567	0.00368664	-0.0484262	-0.0238582	-0.0408637	-0.0278884	-0.0179924	0.0084507	0.00317797	0.00597491	-0.0173913	0.00360577	-0.0111421	0.000599161	-0.0267791	-0.0196553	-0.0163531	-0.0146371	0.0157205	-0.0181504	0.0127505	0.00366032	-0.00396777	-0.00757337	-0.0217122	-0.0386725	0.00649733	-0.00862069	-0.0132939	-0.0186751	-0.0396565	0.00976476	-0.0026738	0.0242424	-0.00923361	0.00169205	0.00137802
-0.0153404	-0.0173484	-0.0138355	-0.0211053	-0.0396712	-0.0296075	-0.0140845	-0.00163284	-0.0199778	0.015565	-0.000874489	-0.0154919	-0.00963489	-0.0197368	-0.0560147	0.00848176	-0.000698324	-0.0138188	-0.0102459	-0.0219383	-0.00558659	-0.0279831	0.00423521	0.00272294	-0.0246707	-0.00586854	-0.00179641	-0.0197768	-0.0330043	-0.0164767	-0.0180233	-0.011178	0.00616197	-0.0305755	0.00948213	-0.0422329	0.0308426	-0.0201316	-0.000522512	-0.00573993	-0.0528986	-0.0261976	-0.0355476	-0.0497107	-0.0246154	-0.0279826	-0.0118343	-0.0117272	-0.0109797	-0.0182474
-0.0206102	-0.0154246	-0.00584567	0.0130946	-0.00669892	-0.0180551	-0.0104308	-0.00911215	-0.0195761	-0.0100777	-0.0154738	-0.0149489	0.00204813	0.00567888	-0.0160506	-0.0159798	-0.0195667	-0.0299792	-0.00255754	-0.0507764	-0.00468165	-0.00271592	-0.0160461	0.00475221	-0.00810413	-0.0162928	-0.00419916	-0.00942917	-0.0191388	0.00410093	0.00611579	-0.0417391	-0.0244969	-0.00742115	-0.0137283	-0.00997479	-0.0219001	-0.00948328	-0.0151608	-0.00505348	-0.00153022	-0.00999231	-0.014892	-0.00332134	0.00270392	-0.0291329	0.00898204	-0.0134381	-0.0247652	-0.0126714
0.0044739	0.0118913	0.00940808	0.00925815	0.00412139	0.0240894	-0.0107699	0.00282952	-0.00132013	-0.0795334	-0.00415377	0.014377	0.0112417	0.0195072	0.0108749	0.0179487	-0.0199572	-0.0593682	0.0422466	-0.0888081	0.0206961	0.0294118	0.0248971	0.0027027	-0.0183214	0.00792127	0.0162651	0.0241298	-0.00682927	-0.00210924	-0.0143964	0.0553539	-0.0170404	0.00560748	0.0190476	0.0193141	0.0208136	-0.00319906	0.0244183	-0.00723244	0.0344828	-0.00621118	0.0200302	0.0219384	0.0211236	0.0236151	-0.0183976	0.00159312	0.00788091	-0.000283938
0.0343121	0.0397314	0.0434951	0.00732666	0.0731343	0.0519318	0.0609219	0.0606631	0.0409782	0.149309	0.0387159	0.0212598	0.0131379	0.0256798	0.0479218	0.031906	0.0712727	0.10586	0.06291	0.114563	0.000921659	0.0375661	0.0159116	0.0498652	0.0197982	0.0588235	0.00770599	0.0691765	0.0445318	0.0905802	0.0779181	0.0481513	0.0939781	0.0650558	0.00790798	0.0684247	0.0160643	0.130204	0.0761621	0.0700697	0.0911111	0.05	-0.0129678	-0.00326087	0.0136444	0.0806592	0.0646917	0.0791315	0.0938315	0.0453861
-0.0183413	0.0188375	0.0104205	-0.00609071	-0.00730181	-0.00810198	0.0150655	0.000665041	-0.0115873	-0.100842	0.00200635	-0.00462606	-0.0194514	-0.00392734	-0.00186654	-0.00488202	-0.0353021	-0.109449	-0.0190676	-0.0866786	-0.00828729	0.0209077	-0.00247647	-0.0513479	0.0154569	-0.0573549	-0.158235	-0.0145582	-0.0520376	-0.110568	-0.0195762	0.0295324	-0.00750626	-0.021815	0.00356633	-0.00616188	-0.0148981	-0.0434346	-0.0495905	-0.0463878	-0.0543109	0.0014881	-0.0334084	0.00517993	0.0369084	-0.024077	-0.0414537	-0.0118653	-0.0667196	-0.0893037
-0.0394801	-0.0227153	-0.0165746	-0.0411114	-0.0448336	-0.00675234	-0.0081738	-0.017058	-0.0316364	-0.0780379	-0.0111592	-0.0441518	-0.0457782	-0.0349926	0.00420757	-0.0212592	-0.0675581	-0.112396	-0.0319101	-0.0769877	0.00185701	0.0364635	-0.0462818	-0.0663058	-0.0379932	-0.0646624	-0.00279525	-0.0613425	-0.0181878	-0.0309967	-0.0190504	-0.0932271	-0.0596639	-0.0428189	0.0021322	-0.0217432	-0.0169753	-0.0488683	-0.0769979	-0.0300498	-0.086145	-0.0289747	-0.0252427	-0.0447518	-0.00376884	-0.0452303	0.0260664	-0.0598896	0.0289362	-0.0974344
0.0277402	0.0264865	0.0213483	0.0301545	0.029703	0.0425439	0.0149642	0.0333559	0.013267	0.0906892	0.0202552	0.0259319	0.0490405	0.0209397	0.0018622	0.0167084	0.0415094	0.102544	0.0259981	0.100394	0.0120482	-0.000481928	0.0129982	0.0536232	0.00379747	0.052551	0.0357393	0.0312523	0.023577	0.0612224	0.012846	0.0826011	0.0312779	0.0456664	0	0.0357099	0.0310832	0.0835587	0.0510418	0.0162264	0.0746269	0.00535578	0.0537849	0.0110733	0.0197562	0.0427218	0.00981524	0.0341928	-0.00082713	0.226218
-0.000164582	-0.00719677	-0.00733407	0.0469192	-0.0651709	-0.0366008	-0.0262821	-0.0279171	-0.0342062	-0.0866962	-0.0224065	-0.0229068	0.0162602	-0.0345173	-0.0343866	-0.0295809	-0.0144928	-0.052201	-0.0313348	-0.05871	-0.0192308	0.012054	-0.0247949	-0.0557084	-0.0393443	-0.040475	-0.0588633	-0.0428157	-0.0292859	-0.111302	-0.0408171	-0.0600649	-0.0363951	-0.040107	-0.0865248	-0.00996728	-0.0764312	-0.0498087	-0.0887755	-0.0246753	0.00511696	-0.0418569	-0.0620038	-0.0477394	-0.0370981	-0.0515447	-0.023442	-0.0192544	-0.0364238	-0.0138013
-0.114733	-0.0834512	-0.094939	-0.0415372	-0.161524	-0.119978	-0.131446	-0.149877	-0.120488	-0.203447	-0.0916743	-0.0582053	-0.151	-0.000518135	-0.0375361	-0.0254022	-0.121324	-0.191719	-0.208805	-0.201757	-0.0798319	-0.133873	-0.084216	-0.128915	-0.0498819	-0.158626	-0.0510424	-0.182463	-0.132203	-0.0729174	-0.0825272	-0.198618	-0.151978	-0.114206	-0.0395963	-0.133122	-0.0280251	-0.159272	-0.162175	-0.133181	-0.162909	-0.157268	-0.125353	-0.0395164	-0.057363	-0.176102	-0.136417	-0.153148	-0.134021	-0.106051
0.0174786	0.0532407	0.042449	0.0322929	0.0454339	0.0338668	0.0636685	0.0704671	0.08921	0.012801	0.0530187	0.0206009	0.0512367	0.0533955	0.019	0.0408341	0.0535565	0.0453648	0.0904797	-0.0392517	0.037037	0.0731573	0.0392729	0.0710702	0.049323	0.0681477	0.0356061	0.104826	0.03125	0.0311335	-0.00141021	0.121767	0.0911983	0.027673	0.0250606	0.0749951	0.0522388	0.0371629	0.0909725	0.06696	0.0573414	0.0527804	0.0658986	0.0435984	0.0326975	0.0350951	0.0969492	0.0566177	0.119048	0.066685
-0.066155	-0.010989	0.000391543	-0.028608	-0.116037	-0.0635949	-0.0287411	-0.0453649	-0.00159208	-0.170629	-0.0133437	-0.0571909	-0.0879552	0.00295276	0.00490677	0.00250417	-0.0730739	-0.202338	-0.0739036	-0.24895	0.018591	0.00153767	-0.00922259	-0.0967994	-0.00539829	-0.106239	-0.0892465	-0.0789421	-0.0223485	-0.0786693	-0.0647394	-0.054755	-0.0568513	-0.0214198	-0.0276025	-0.0249141	-0.030303	-0.0867104	-0.104705	-0.0651666	-0.103533	0.00537153	-0.026805	-0.0305972	-0.0263852	-0.0810866	-0.0877627	-0.0333916	-0.0567376	-0.0760455
-0.01409	-0.000925926	0.00900196	-0.00676404	0.0152409	-0.00999487	0.0393739	0.0111054	-0.00372077	0.0780116	-0.0141406	0.0633363	-0.0110565	-0.0117763	-0.0209961	0.00249792	-0.0179949	0.0598075	0.0298158	0.112354	0.00864553	-0.0168884	-0.00557026	0.0630942	-0.032036	-0.0201258	0	0.042854	0.00813638	0.0229969	-0.0169336	0.0833333	0.0118496	0.0125078	0.00324412	0.0281133	-0.0166223	0.0740552	0.0217107	0.0326976	0.060495	0.0222618	-0.00621946	-0.0597876	0.00722674	0.0382307	-0.0447154	0.0263158	-0.0150376	0.0111994
0.00138944	0.000741427	-0.019007	-0.0271801	-0.0421308	-0.0597981	0.0150588	0.00102171	-0.0256091	0.0316392	-0.00748438	0.0151007	0.0149068	-0.010427	0.0174564	0.0116279	-0.0148342	-0.00544769	-0.00979279	-0.00457038	-0.0114286	-0.0041645	0.000930475	-0.0333333	-0.0118982	-0.0144416	0.0297189	-0.00255189	-0.00999231	-0.0270889	-0.00535576	0.000938086	-0.037169	0.00700021	0.00889248	0.00663453	-0.0321163	0.0318198	0.038379	0.0183358	-0.0535869	0.0339721	0.0147519	-0.0238864	0.0331839	0.0141297	0.022695	-0.00352454	-0.0482824	0.000951066
-0.0236868	-0.0057418	0.0102807	0.00315946	-0.0475228	0.0338656	0.00602689	0.0290891	-0.00036503	-0.00293638	0.011623	-0.0181818	-0.00673195	-0.0260913	-0.00343137	0.0114943	0.00620018	-0.0811096	0.00616311	-0.0463728	0.0134875	0.0151594	0.00466664	-0.00756939	0.00678201	-0.0582872	0.050702	-0.0104917	0.0520186	-0.0743197	0.0265511	0.105904	-0.0386039	-0.0374157	0.00480769	-0.0024761	0.00977995	-0.0445403	0.0211241	-0.0204559	-0.056621	-0.0143218	0.0255507	0.0416667	0.015191	-0.00422208	-0.0423024	-0.019542	0.0126328	-0.052075
0.0378642	0.02962	0.0215264	0.0199469	0.0525478	0.0849534	0.00921659	0.0322341	0.0215446	0.0932592	0.0155279	0.016835	0.0529883	0.00360639	0.00245942	0.0162338	0.0325704	0.0780283	-0.0014245	0.101589	0.0446768	0.0221421	0.0288321	0.0440678	0.0111356	0.0456432	0.0081663	0.000776772	0.0332103	0.0937796	0.00224462	0.0110169	0.0665567	0.0397196	0.0263158	0.00248225	0.013836	0.00956472	-0.0258524	0.0701724	0.0968054	0.0119658	0.0850515	0.0434921	0.118854	0.0205639	-0.044895	0.0208333	-0.00891089	0.0373783
-0.0221049	-0.0197214	0.0187739	0.00841608	-0.0302572	-0.0557192	-0.0447489	-0.0393947	-0.00500447	0.0544747	-0.00336347	0.022351	0.000585138	0.0169405	0.0441609	-0.00399361	-0.0434783	0.0215511	-0.154208	0.0301573	0.0345769	-0.0100756	-0.047918	-0.0113636	0.00992522	-0.0244709	0.00662739	-0.0971598	-0.03	-0.0409326	-0.0459943	-0.0544845	0.0051573	0.0159346	-0.004662	-0.0131816	-0.0017059	-0.0207222	-0.0464539	0.021072	0.0511915	-0.0185811	-0.0435471	-0.00517189	-0.0267482	-0.0594101	-0.0394238	-0.0541567	-0.046953	0.105882
-0.0246049	0.0188261	-0.000376081	0.0372261	-0.0176807	0.00558877	-0.0129063	-0.0105026	0.0296389	-0.0502413	0.0217841	-0.000404858	-0.00233918	0.0111055	0.0234962	0.0264635	-0.0329768	0.00166551	-0.0489121	-0.0470938	-0.0299033	0.00356234	-0.0170788	-0.0238095	-0.00242326	-0.0216949	-0.038771	-0.0211793	-0.0427099	0.0694224	-0.0360702	-0.0425532	-0.0200103	0.00160869	0.0241998	-0.00249073	0.0256323	-0.0169338	0.0688928	0.0198914	-0.0142737	-0.0361446	0.0293874	-0.0275229	-0.00274833	-0.0220848	-0.00868193	-0.0299832	-0.0171908	-0.0251973
0.0646021	0.0246377	0.0458992	0.028191	0.0428798	0.0473052	0.102179	0.0864291	0.0502442	0.0669456	0.0189201	0.0299716	0.0656506	0.00798802	-0.0114784	0.009375	0.125346	0.101427	0.1518	0.0957257	-0.00725295	0.0212982	0.021239	0.0555088	0.106748	0.141026	0.0304414	0.1231	0.04	0.126673	0.126479	0.0944444	0.100524	0.0399518	0.0282012	0.031776	0.0323226	0.0473634	0.133463	0.0314742	0.0792164	0.0428571	0.0377965	0.0380503	0.00708661	0.0916893	0.0963376	0.095715	0.0836177	0.0502515
0.007513	-0.00937058	-0.0104317	0.000563	0.0380711	0.0503517	-0.00681019	0.042568	-0.0122924	-0.0918768	-0.0132617	0.00668502	-0.00385039	0.0321942	0.0106828	-0.0123839	0.018018	0.0246572	0.0167821	-0.0219423	-0.0100457	0.00496524	0.0482572	0.0199203	-0.00963297	0.0324932	-0.0177253	-0.00546863	0.0451183	-0.0345512	0.0317696	0.0101523	-0.00570885	0.011583	0	0.116682	-0.0145255	0.0528456	-0.047098	-0.0188919	-0.0149961	-0.00599315	0.00697404	0.014541	0.00625489	-0.0467522	0.0254176	-0.0397223	0.0314961	-0.0201795
0.0133843	0.0182045	0.0116321	0.0141233	0.0190709	0.0294912	0.0203495	0.0276662	0.0245543	0.0672424	0.0292726	0.05	0.0138045	0.00815739	0.0266544	-0.0133229	0.0595334	0.0586863	0.0216535	0.0369755	0.00922509	-0.0202569	0.0207555	0.0117188	-0.0022162	0.0197059	0.105263	0.0450287	0.007431	0.114407	-0.00140429	-0.0360134	0.0172249	0.0343511	0	0.0232289	0.0114641	0.00612732	0.109106	0.0311014	-0.00160256	0.00344531	0.0338592	0.000597193	0.029526	0.00499132	-0.0191218	0.0165645	-0.00667939	0.0189093
0.0281132	0.00420684	0.00610852	-0.0170893	-0.0134357	0.0522712	-0.0151745	-0.0293096	-0.019698	-0.0609827	-0.0719687	-0.0409226	0.0245098	-0.00713946	0.0179051	-0.0190627	-0.0167046	0.0460976	0.00340892	-0.0292468	0.0109689	-0.0161372	0.000879477	-0.0023166	-0.00851431	-0.0170176	-0.0421769	-0.0142804	-0.028451	-0.0880213	0.0224266	0.0156386	0.0395108	-0.0138376	-0.00370645	0.00604016	-0.0391839	-0.00221455	-0.0228281	0.0122218	0.0280899	-0.0206009	-0.0364719	-0.0393912	-0.0354717	-0.00950119	-0.0122744	-0.00540151	-0.0192123	-0.0132914
-0.0181685	0.013964	-0.02	0	-0.0432879	-0.0177874	-0.0242131	-0.00134198	-0.00653048	-0.147738	0.0225131	0.0155159	0.0148857	-0.00431448	0.0140721	0.00809717	-0.0455598	-0.0817028	0.0243722	-0.0817169	0.00542495	0.0189646	0.00618607	0.0332817	0.00721842	-0.054284	0.053267	0.00813513	-0.0144613	-0.047371	-0.0442078	0.0615911	-0.0524887	0.0233863	-0.00446429	0.0206472	0.0195484	-0.00332919	0.023912	-0.0120742	-0.0078064	-0.0525855	0.0119737	0.0127369	0.0782473	0.0331371	-0.00584795	-0.0236242	-0.0287953	-0.0101168
-0.0566355	-0.00378723	0.016035	0.0570138	0.0259278	0.0132509	-0.00203023	0.0286674	-0.0227541	0.0249187	-0.0146773	0.00878533	0.00523834	-0.00722195	-0.00390286	0.00321285	0.00970874	-0.0295165	-0.0128335	-0.0139326	0.00809353	0.0135815	-0.0158068	-0.0082397	-0.00469542	-0.0226497	0.00202293	-0.00655511	0.0484226	0.0796762	-0.0272512	0.0185334	0.0095511	-0.011883	-0.0156951	0.0139345	0.00396694	-0.0373486	0.0206429	-0.000717009	0.0346184	0.0592044	-0.0351145	0.0150307	0.016328	0.0331294	0.00955882	0.0223417	0.0155305	0.038594
-0.0707351	-0.0160705	-0.0261836	-0.0761015	-0.103568	-0.0409765	-0.0605787	-0.0309166	-0.0319076	-0.174771	-0.0378669	-0.0253692	-0.0568004	-0.0203686	-0.0217675	0.00720576	-0.0849359	-0.0950989	-0.0993281	-0.108478	-0.0454951	-0.00347395	-0.00445438	-0.0506042	-0.028802	-0.104444	-0.0444145	-0.096678	-0.0825752	-0.0681622	-0.0659742	-0.101266	-0.0553453	-0.0555042	-0.0440395	-0.0680822	-0.0579519	-0.0862825	-0.0420421	-0.0424154	-0.0730038	0.00349345	-0.028481	-0.0583258	-0.0392717	-0.0845588	-0.0611799	-0.0446137	-0.0981132	-0.0371599
0.0421109	0.00439059	0.0014733	-0.00144509	0.0193477	-0.005	0.0526949	-0.0128061	0.00516658	0.0111016	0.0354859	0.0306915	0.0132597	0.0222772	0.00845572	0.0158983	0.0472855	0.065709	0.0262731	0.00920245	0.0280374	0.00996016	0.00358302	0.0230708	0.0130385	0.0581354	0.05	0.0317434	-0.00495805	0.0444444	0.0576153	0.0105634	0.0145218	0.000979432	0.0222399	0.0309978	0.0230689	0.058312	0.00111121	0.0285417	0.0139459	-0.0165361	0.0301303	0.0198973	-0.0104051	0.0336903	0.0256012	0.0438497	0.0389782	0.0414173
0.0598465	0.0257038	0.0294226	0.026686	0.0347072	0.0650982	0.0205714	0.0593992	0.0310174	0.140203	0.00280163	0.0211082	0.0283533	0.0227603	0.0167696	-0.0532081	0.0852843	0.141825	0.0695322	0.153495	0.0154545	0.0414201	0.0464307	0.0443235	0.0264984	0.0941374	0.017438	0.0955599	0.05711	0.0868794	0.085447	0.0270035	0.0750247	0.0283757	-0.00777001	0.0221926	0.00136659	0.0227521	0.0560483	0.0540093	0.0566343	0.0504425	0.0391304	0.0352423	-0.00112655	0.0798619	0.0242057	0.0940171	0.050869	0.052322
-0.0564672	0.0228435	0.0207217	0.000563825	-0.0545073	-0.0466438	-0.0232923	-0.00107411	0.00412584	-0.0951852	-0.00465952	0.0143965	0.00530223	0.00189394	0.0256076	-0.000826446	-0.0385208	-0.0532648	-0.0783097	-0.0970575	-0.0286482	-0.00284091	-0.00341181	-0.0320179	-0.0374923	-0.0783833	-0.0395517	-0.0571528	-0.00181291	-0.0815661	-0.0240611	-0.0415606	-0.056933	-0.0294957	-0.0133125	0.00699655	-0.0272944	-0.0866575	0.0063064	-0.0145463	-0.0558959	-0.0117944	-0.0562952	-0.0507599	-0.0225564	-0.0617629	-0.070901	-0.0526097	-0.0794675	-0.026406
-0.0214834	-0.00916667	0.0150508	0.00783275	-0.0748337	-0.0155213	-0.00206375	0.00344086	0.0097586	-0.0397053	-0.00623964	-0.014556	-0.0137131	-0.0094518	-0.00338553	0.00496278	-0.025641	-0.0853768	-0.0294966	-0.0564202	0.0138249	0.0208927	0.00427511	-0.0169231	-0.0195402	-0.0534884	-0.0267673	-0.042436	-0.0207047	0.0239787	-0.0479098	-0.0168142	-0.0433301	-0.02	-0.0119048	-0.0055614	-0.00771659	-0.00384139	0.0104448	-0.0154624	-0.0113544	-0.0179028	-0.0354696	-0.0150496	0.00538462	-0.0308905	-0.027027	0.108431	-0.0133655	0.0148973
0.0246733	0.00874685	0.00413793	0.010288	0.0491312	0.0503827	0.0284926	0.0402915	0.00186504	0.0950554	-0.00125641	0.0177253	0.0294118	0.0152672	0.018259	0.017284	0.0271382	0.078604	0.043112	0.0587629	0.00363636	0.0176744	0.0102437	0.0328638	0.0186271	0.0530011	0.0141044	0.0316488	0.0326409	0.0867303	0.0273798	0.0432043	0.043257	0.032413	0.0104418	0.0146784	0.0261577	0.0115826	0.0754485	0.0107184	0.0574241	0.0520833	0.0279983	-0.00195059	0.0298393	0.0369312	0.0228758	0.0755046	0.00821674	0.0112632
0.00204061	0.0190095	0.0106456	0.0147767	0.033695	0.00174027	0.0127346	0.0111248	0.00693857	0.00817439	0	0.0206821	-0.00831169	0.0164474	0.0154295	0.0113269	0.0224179	-0.01645	-0.010293	-0.0175268	0.00271739	0.0251371	0.0312086	0.0234848	0.0318414	0.00266667	0.0187761	0.00187193	0.0240661	0.0215483	0.0147627	0.0215703	0.00292683	0.00581395	0.0262321	0.0289472	-0.00344471	0.01145	0.0245097	0.0388306	0.0574088	0.0321782	0.0191057	0.0130293	0.0167162	0.00869197	0.0151757	0.00147178	0.0187225	0.0178668
0.000712758	-0.0148912	-0.0248046	-0.0100894	-0.0298343	0.0284473	0.0330907	0.00672372	0.0114286	0.0111969	0.0399371	0.00675435	0.0288109	-0.012945	-0.0123203	-0.0016	-0.00391543	0.0116215	0.05952	-0.00545094	0.00813008	-0.0325457	-0.00981669	0.0377498	-0.0322221	-0.00598404	-0.0348123	0.0372829	0.0143809	-0.0578125	-0.0081576	0.035473	0.00291829	-0.0202312	0.000774593	0.0133987	-0.0110612	-0.0194999	-0.0243924	0.00408642	0.0322817	-0.039968	0.00358995	-0.00803859	-0.0599196	0.0250105	-0.0275374	0.0125652	-0.0155676	0.0267477
0.0331705	-0.00664452	0.00731707	-0.00705195	0.0136674	0.00929054	-0.00619261	-0.0536329	0.0204387	0.124857	0.00362593	-0.00706215	0.0570265	-0.0271663	-0.0182952	0.00721154	0.0534591	0.117919	0.0839625	0.216741	0.0134409	0.00737327	0.0082699	0.0527817	-0.200026	0.0852843	-0.033239	0.0680353	0.0542877	0.0306799	0.0504458	-0.0522023	0.0931135	0.0314651	-0.0356037	0.00991977	-0.00838868	0.0795371	0.00961626	0.00677274	0.0511727	-0.00749376	-0.0202703	0.0259319	0.0132141	0.0641788	0.02589	0.037881	0.0256973	-0.00569864
0.0732716	-0.0138796	-0.00242131	0.0170338	0.0516854	-0.00271967	0.0268586	0.0260907	-0.00032568	0.105906	0.0135605	-0.0131579	-0.00674374	-0.00818488	-0.0512495	-0.0230708	0.069403	0.118258	0.0409585	0.152334	0.025641	-0.0301921	0.00901738	0.0264228	0.0725148	0.101387	-0.0051207	0.0379805	0.0577238	0.069992	0.0762933	0.0163511	0.0434783	0.0247855	-0.00802568	-0.0143965	-0.00458231	0.0689295	0.0666679	0.00201358	0.0324544	0.0293624	0.0470588	0.050237	0.00268508	0.0348748	0.090694	0.0442595	0.0633833	0.0333954
-0.0319325	0.00474818	-0.0100555	-0.039389	-0.0331197	-0.038284	0.0112994	-0.0425177	-0.0047239	-0.0457336	0.000295014	0.021982	-0.0179437	0.00339806	0.0133929	-0.000814332	-0.0293091	-0.0408421	0.0167291	-0.0490405	0	-0.00283019	-0.0422437	-0.0264026	-0.0447761	-0.0411304	-0.0213235	-0.00370678	-0.0362791	-0.0578947	-0.02342	0.0118544	-0.0306122	-0.0269767	-0.0218447	-0.0265658	0.0322238	-0.0444742	-0.0156264	-0.0328832	-0.0176817	-0.00162999	-0.0244091	-0.0279783	0.00420811	-0.0188047	-0.0144613	-0.0174757	-0.0140959	0.0793979
0.056872	0.0359494	-0.0056042	0.0352113	0.128177	0.0678373	0.0320712	-0.00195908	-0.0189853	0.135413	0.0136731	0.0394922	0.0666667	-0.0222545	0.060793	0.0383048	0.0460101	0.0835403	0.0388311	0.0758595	0.012931	0.00709555	0.0670041	0.0522034	0.015	0.0919171	0.0353118	0.0227822	0.0228443	0.0343176	0.0294903	-0.0343096	0.0570175	0.00956023	0.0314309	0.0716197	0.0305317	0.0988986	0.0376406	0.027752	0.036	0.0489796	0.0798253	0.0702569	0.0544762	0.0956357	0.00880411	0.0588115	0.0324755	0.0552293
0.0123767	0.0197133	0.00951039	-0.0194207	-0.0230167	0.0131754	0.0174419	0.0146129	0.00517184	-0.000283286	0.0360597	0.0196744	-0.00138889	0.0267194	0.019103	0.00313972	-0.0151203	0.024	-0.0254688	-0.0239667	0.0204255	0.0549554	0.00953571	0.0225515	-0.0166256	-0.0165687	0.0159652	-0.0534097	0.00660585	-0.0131173	0.0151065	-0.00259965	-0.00995851	0.0113636	0.010425	-0.0076289	-0.0296272	-0.00475851	0.0131131	0.00202175	0.02574	-0.0108949	0.000367782	0.00867553	-0.00975434	-0.0242466	0.00363636	0.0232992	-0.0203759	-0.0269176
0.030652	-0.00511264	-0.0181438	0.00576256	-0.00601504	0.00655242	0.000591133	-0.00365434	-0.0560996	0.0300368	0.0135808	-0.00332668	-0.000463607	-0.00289157	0.0187449	0.0086072	0.0104676	0.0588907	-0.0362762	0.0135231	0.0166806	0.00267142	0.00394743	0.0289855	0.00673137	0.0396739	-0.0171429	-0.00240055	0.016875	0.0742768	0.0195339	0.018245	0.030176	0.0440075	0.0269841	0.0173146	0.0205832	0.0106366	0.0634182	-0.00269023	-0.0207026	-0.00786782	0.03125	0.0240826	0.0142284	-0.0450834	0.00217391	0.00691867	-0.0228191	0.0220085
-0.0484786	0.0146138	-0.00319829	-0.0194137	-0.0226929	0.00490736	0.0139819	0.0122977	-0.000879198	-0.03989	-0.0413162	0.00200267	0.0102041	-0.0077332	0.008	0.00310318	-0.00621547	-0.0283039	-0.00107933	-0.0189607	-0.0155865	-0.0111012	-0.00157588	-0.0257195	-0.0110403	-0.0269211	-0.00508721	0.00553559	-0.0288875	-0.00436681	-0.0191596	-0.0179181	-0.0105777	-0.00986547	-0.00850077	0.018277	-0.000336134	-0.0315853	-0.00446287	0.000674371	0.0147341	-0.00793021	0.0139037	0.0081187	-0.00611511	-0.00557621	-0.0187997	0.00318571	-0.0225253	-0.0364349
0.00921409	0.0145616	0.00106952	-0.00550261	0.0108359	0.00578035	0.00582637	-0.0168372	0	0.0186246	0.0267906	0.0176549	-0.0087236	-0.00340964	0.00555556	0.00386698	0.000694927	0.0373429	-0.0756348	-0.0200429	-0.0025	-0.00449035	0.00550086	0.0207417	-0.00408805	-0.0131614	-0.00219138	-0.0564891	-0.0253165	-0.0204678	-0.000306235	-0.0556038	0.000822368	-0.0244565	0.0249415	0.0136347	0.0433759	-0.0162959	-0.0130411	0.0189003	0.0839646	-0.0143885	-0.00738397	-0.00222161	-0.00615273	-0.0396262	0.0191599	0.00435866	0.0038055	-0.0290579
-0.00447547	0.00624025	0.0160256	-0.00319434	0.00255232	-0.0176377	0.0183433	-0.00433557	0.0124956	-0.0528833	0.0119113	0.0166939	0.00324224	0.0298143	0.0165746	0.00847458	0.0111111	-0.0674172	0.00832846	-0.0734112	0.0125313	0.0121786	0.0304622	0.0116995	0.00726239	-0.0296679	0.0168375	0.0215645	0.0165584	-0.00149254	-0.0300919	0.0533579	-0.00410846	0.0148561	-0.00760456	0.00610327	-0.00128908	0.0646322	0.00701963	0.00662919	0.0133955	0.0251419	0.0159405	-0.00389647	0.00400583	0.00233554	0.0527838	0.0124613	0.0452822	-0.0126869
0.0390218	0.000775194	0.00245356	-0.0184835	0.107434	-0.0089772	-0.00777399	-0.0047899	-0.00643143	0.108405	-0.00308255	-0.0231809	0.00369344	-0.00854295	-0.0178571	-0.0343774	0.0879121	0.0654978	0.0475293	0.149783	-0.0165017	-0.0365419	0.00834062	0.0529519	0.0376176	0.0575035	-0.00719942	0.0171346	0.00415203	0.0306428	0.0524484	0.0131004	0.112211	-0.0073193	0.00536398	0.0170015	0.00935786	0.0482693	0.0348494	-0.0210558	0.0252874	0.00474684	0.0554393	0.0617491	0.0540443	0.0145631	0.0144231	0.0123079	0.0245819	0.040156
-0.0290758	0.00154919	-0.00559441	0.0415112	-0.0482759	-0.0190331	-0.00917256	-0.00765697	-0.00139958	-0.0476956	0.0118074	0.0148319	0.0584177	-0.0100527	0.0055336	0.0150316	0.00378788	-0.0145171	-0.0691659	-0.0486802	0.0276846	-0.00925069	0.00451724	0.017341	0.0243202	-0.0854111	0.00725163	-0.0585943	-0.0305344	-0.0420595	-0.0300796	0.0301724	-0.00222552	0.0331797	0.027439	-0.00835862	0.0210997	0.012866	-0.00198116	0.0423614	-0.00560538	0.00472441	0.033036	0.0178947	0.0371645	-0.0572249	-0.0189573	-0.021292	-0.0186824	0.0937569
-0.00409982	-0.000773395	0.00492264	0.00772503	0.0492754	-0.021685	0.00385728	-0.0114638	-0.0101612	-0.0551491	-0.00361319	0.00487171	-0.0065189	0.0145068	0.0184748	0.00311769	-0.0389937	-0.0452419	0.0569178	0	0.00653061	-0.0480859	0.00449693	-0.00738636	-0.0148946	-0.0339327	-0.0194384	0.019191	-0.00590551	-0.016654	-0.0134754	0.0167364	-0.0193309	0.00713649	0.00519288	0.0144442	0.0112711	0.0273683	-0.0301695	0.0683867	0.0124014	0.0031348	0.00255836	-0.00723888	0.0089582	-0.0383678	0.00828157	0.0105686	-0.0376754	-0.0175474
-0.00751745	-0.0165635	-0.00909727	-0.0210532	-0.0501842	-0.0325591	-0.0222863	-0.0202944	-0.0169912	-0.0655152	-0.0192413	-0.0151907	-0.0275591	-0.0262154	-0.0351216	-0.013986	-0.0366492	-0.0725208	-0.0269966	-0.0695495	-0.0227088	-0.00882786	-0.0387495	-0.0337722	-0.0284431	-0.0483338	-0.0668135	-0.0295137	-0.0386139	-0.0600462	-0.0317563	-0.0123457	-0.0310842	-0.0380868	-0.0243542	-0.0314548	-0.0325077	0.00761269	-0.0413422	-0.0156976	-0.0478842	-0.0390625	-0.0236045	-0.0395833	-0.0243341	-0.0295546	-0.00889802	-0.0350437	-0.0156185	-0.00061589
-0.0238052	-0.0130647	0.00812147	-0.0113488	-0.0688318	-0.0288314	-0.000786009	-0.0116094	0.00864242	-0.0532186	0.0122268	0.0131277	-0.0296896	-0.00244738	-0.0088	0.0173365	-0.0190217	-0.0387501	-0.00578035	-0.060031	-0.00165975	-0.020287	-0.00388619	-0.000592417	-0.011094	-0.0589905	0.0188828	-0.00760563	0.0133883	0.00982801	-0.0167263	-0.00166667	-0.0547731	-0.0294659	0.0272315	0.00673961	0.02016	-0.0122708	0.00555131	0	-0.00818713	-0.0154472	-0.0153545	-0.00298265	-0.0104483	-0.0308897	-0.0227901	-0.0311827	-0.00550032	-0.0137634
0.00812858	0.0250399	0.021366	0.00826494	-0.0484123	-0.0299131	0.0188791	0.00391525	0.00374866	-0.0111074	0.0115159	0.00874636	-0.0222531	0.0147203	0.0161421	0.0116189	0.00484765	-0.0296821	-0.0186047	-0.0469716	0.00997506	0.0106061	0.00467543	-0.023118	-0.00498598	0.00268186	0.0486486	0.00316874	-0.0237127	-0.027575	0.00166814	-0.0542571	-0.0372517	-0.0218216	-0.0213549	-0.0072946	-0.000627353	0.0152981	-0.030576	0.0257588	-0.0106132	-0.00743187	-0.0242203	-0.0304596	0.0214578	0.0298541	0.0141343	-0.049457	0.018294	0.00791502
0.0172256	-0.0169597	-0.0226337	-0.00523709	0.0454048	0.0356062	-0.000772052	0.030741	-0.0398364	0.0554799	-0.00388678	-0.00385356	-0.000474158	0.0169246	-0.0214456	0.0191424	0.0399724	0.0670019	0.0167358	0.0492866	0.00329218	0.00449775	-0.00232684	0.0115291	-0.00610711	0.0300903	-0.00147275	0.040035	0.0242887	0.0383653	0.00300185	-0.0750221	0.011178	-0.0106693	-0.00601956	0.0230387	-0.0367232	0.0244822	0.0262836	-0.00598291	-0.00238379	0.00915141	-0.0122407	0.00140252	-0.0233411	0.0322581	0.0139373	0.0172058	0.0223522	0.0247985
0	0.0079139	0.00140351	0.00761087	-0.00941915	-0.0513483	-0.0162256	-0.0131315	0.00426005	0.0519187	-0.004461	0.0309478	0.0194497	-0.000475511	0.0462662	0.00300526	-0.036448	-0.0451366	-0.0635106	0.00824063	0.00984413	0.00696517	-0.00464908	-0.010198	0.00582953	-0.0188251	0.0361357	-0.0286164	-0.0348916	-0.0570281	-0.0554482	-0.0324427	-0.0263605	0.00196078	0.00378501	0.0364257	-0.000651678	-0.057912	-0.0183542	-0.0132252	-0.0203106	0.0214345	-0.0199656	-0.035014	0.0133151	-0.0443412	0.00206186	0.00270636	0.00715161	0.0375076
-0.0167537	-0.0252827	-0.00525578	-0.0125511	-0.0316957	-0.0432311	-0.0196348	-0.0570591	-0.0188122	-0.0993256	-0.0394837	-0.0337711	-0.0465333	-0.0137964	-0.0306439	0.0082397	-0.0158184	-0.0892421	-0.053352	-0.10707	-0.0146223	-0.00296443	-0.0179539	-0.0272727	-0.00140977	-0.0383725	-0.0128114	-0.0625657	-0.036153	-0.0553663	-0.0386652	-0.0309665	-0.0349345	-0.0195695	0.00452489	-0.0286967	0.0234757	-0.0195092	-0.0265198	-0.0256155	0.00609756	-0.0363196	-0.00561995	0.0197388	0.00572776	-0.0636323	0.0123457	-0.00202429	0.0144045	0.00777454
-0.0593624	-0.026744	-0.013385	-0.0273768	-0.0714675	-0.0205496	-0.0174244	-0.0217651	-0.00206767	-0.100749	-0.00816408	-0.0239482	-0.00829673	-0.0226725	-0.0356142	-0.00594354	-0.0635919	-0.051674	-0.0722971	-0.0480549	-0.0239077	-0.0540139	-0.00237019	-0.0336449	-0.0238431	-0.0770554	0.00288392	-0.0450472	-0.0105608	0.00541028	-0.0285192	-0.027071	-0.0144796	-0.0185629	-0.00525526	-0.0337838	-0.0105129	-0.00597353	-0.037069	0.0387946	-0.0363636	-0.0259631	-0.0346167	-0.0372901	-0.0184255	-0.0448325	-0.0230352	-0.056119	-0.0088	-0.0459016
-0.0058434	0.00976659	0.022135	0.0460647	0.012926	0.010364	-0.0273135	0.0188264	-0.0139386	-0.014383	0.00470359	0.00364721	0.0103346	-0.0029615	-0.00746888	0.0142003	0.0208955	0.00559331	0.012221	0.00769231	-0.00675676	-0.00680985	0.0151261	0.0251451	-0.0213723	0.00596347	-0.00575126	-0.000293655	0.0121457	0.0143498	0.000379609	0.0491632	0.0174472	0.000610128	0.0173585	0.0181035	0.0022537	-0.0290257	0.066787	0.019281	-0.00691824	0.049871	0.00585437	0.0206978	0.0194539	-0.0034585	-0.00485437	0.0272206	0.00443906	0.000606428
-0.0141066	-0.00655738	-0.0115264	0.00604862	0.0104408	0.00575432	-0.0157167	-0.0074394	-0.00974212	-0.0122888	-0.0108269	0.00198216	-0.0102289	-0.00346535	-0.0163043	-0.0420044	-0.0350877	-0.0414474	-0.0300962	-0.0462786	-0.00765306	-0.0590717	-0.0243248	-0.0647799	-0.0172414	-0.0540941	-0.021692	-0.0128183	-0.0149091	-0.0698497	-0.0282148	-0.00717846	-0.0433213	-0.045935	-0.0118694	-0.0239077	-0.0160617	-0.00514824	-0.0782593	-0.00650204	-0.120329	-0.03276	-0.0145507	-0.0466396	0.00133914	-0.0304908	-0.0160279	-0.0327755	-0.044998	-0.020404
0.0608108	0.0267327	0.0173145	-0.0149463	0.0499426	0.0320896	0.0312966	0.0253868	0.0281636	0.107698	0.0224809	0.0474777	0.0201772	0.0124193	0.0106247	0.0146154	0.0606061	0.0982717	0.0286848	0.107554	0.0231362	0.0599776	0.0257308	0.0268998	0.011863	0.0532707	0.0162602	0.0416071	0.0354374	0.0636882	0.0433598	0.0152641	0.10283	0.0389859	0.00900901	0.0320328	0.02873	-0.0020812	0.0570759	0.04283	0.0403168	0.0211685	0.0291621	0.00729262	0.0217319	0.0582971	0.00212465	0.072819	0.0122003	0.0309342
0.0241664	0.00867888	0.0097256	0.0225315	-0.0338983	0.0139793	0.0233278	0.03419	0.00675422	0.0586171	-0.0196722	0.00849858	-0.0260492	0.0240432	0.00925147	-0.0090978	0.00714286	0.0288604	0.0391091	0.0627823	0.0293132	0.0137493	-0.0109758	-0.0137525	0.00313738	-0.0312384	-0.0269091	0.0362617	0.00677362	0.00357462	0.0155783	-0.0294758	0.0213858	-0.0129178	0.0215774	0.0219165	-0.0174548	0.0109125	-0.00357015	-0.0131209	0	0.00414594	-0.0197274	-0.0165913	0.020288	0.0285093	0.034629	0.0241935	0.0332502	0.0222044
0.0212182	0.0133843	0.0171999	0.0211425	0.0282965	-0.0443309	-0.00645552	-0.0161879	0.0231085	0.00828912	-0.00590205	-0.0093633	-0.00445765	-0.00766651	-0.00166667	0.0114767	0.00992908	-0.00916621	-0.0303797	0.00637484	0.00488202	-0.0907668	0.0340811	-0.0132802	0.0179424	0.0103647	-0.019432	-0.0563135	-0.00991501	-0.0400712	-0.0102263	0.0185487	0.00837521	0.00976319	-0.00291333	0	-0.00322997	0.00256485	-0.000447868	-0.0167569	0.0186851	0.0198183	0.0263447	-0.0095092	0.0198845	-0.0559079	-0.00614754	0.00853018	-0.000201126	0.0283757
0.0211356	0.0371069	-0.00439635	0.00447965	0.0869565	0.0757368	0.0454822	0.038007	0.0499089	0.0355146	0.0228585	0.0447385	0.0711443	0.0405601	0.0450751	0.0302572	0.0554775	-0.133081	0.0654482	-0.0751689	0.042915	0.0562249	0.0268144	0.0713324	0.0177878	0.0740881	0.0480183	0.060252	0.0396996	0.151206	0.0476183	0.0226136	0.0672757	0.06151	0.0233747	0.0351388	0.0356448	0.0491747	0.0721301	0.0164557	0.0570652	0.0348178	0.030303	0.0154847	0.00471698	0.0495148	0.0316151	0.00195185	0.0440555	0.0123692
-0.0157867	0.0142511	0.0163043	0.0105509	-0.00962025	-0.0197688	0.0215576	-0.000223264	0.0130118	-0.0412829	0.0182802	-0.00572979	0.00371575	-0.00232019	0.0231629	0.00293686	-0.0292748	-0.0296992	-0.00882209	-0.0607306	-0.00776398	-0.00814775	-0.000742302	-0.00125628	0.0085796	-0.000707464	-0.00363636	-0.003828	0.0213278	-0.0572119	0.00316896	-0.0295499	-0.0194553	-0.000968992	0.0121342	0.018404	-0.00219024	-0.031243	-0.00793638	0.00115451	-0.0636247	0.00547731	-0.0702422	-0.021043	-0.00782473	-0.0315315	0.00999334	-0.00194805	-0.0105973	0.00469925
-0.00766352	0.00986547	-0.0294118	0.0110328	0.0316973	0.0413964	0.0125475	0.0272443	0.00702175	-0.00960583	0.0114004	0.0142554	0.0268394	-0.0027907	-0.00897736	-0.000732064	0.0445511	-0.0349145	-0.0156585	-0.00583374	0.00547731	0.0230011	-0.0186753	-0.0113208	-0.00126024	0.0488496	0.00510949	-0.0153591	0.0373863	0.0358974	0.0326671	-0.0165356	0.0309524	0.0358875	0.00846262	-0.0169473	0.0225776	0.0262098	-0.0193783	0.0104048	0.0295127	0.018677	0.0107927	-0.000934579	0.00820189	-0.0100367	0.0329815	0.0299284	0.0389484	0.04116
-0.0757902	-0.0201303	0.00688705	-0.0223571	-0.0436075	-0.0248018	0.00544499	-0.0158696	0.00255102	-0.0204013	-0.0135263	-0.00598086	-0.010365	0.0051306	-0.035447	-0.0549451	-0.0387139	-0.0326079	-0.0544206	-0.0322738	-0.0256809	0	-0.00380009	0.00763359	0.00473186	-0.0712116	-0.0087146	-0.0164294	-0.013961	-0.0528053	-0.00850522	-0.0131228	-0.0354119	-0.0393258	-0.0377622	-0.0396495	-0.0318921	-0.0491186	-0.0395182	-0.0314506	-0.04	-0.00152788	-0.0504418	0.00436545	0	-0.0365974	-0.0261814	-0.0303222	-0.0178069	-0.0287511
0.0553828	0.0256798	0.00205198	0.0184036	0.088601	0.0322843	0.0405229	-0.00662691	0.0159457	0.0614544	0.00999743	0.0421179	-0.00318761	0.0552204	0.0130666	0.0364341	0.062116	0.117939	0.0401983	0.122789	0.00399361	0.0294433	0.0710486	0.0416667	-0.000470958	0.0864826	0.047619	0.0648527	0.0299638	0.0722997	0.0329359	0.151049	0.0311253	0.0623782	-0.0479651	0.0502686	0.0161546	0.0139401	0.0599293	0.022429	0.0666667	0.0160673	0.038387	0.0465694	0.0112641	-0.0156571	0.0478689	0.0442997	0.0267176	0.0582794
0.03167	0.0240059	0.0273038	0.0430389	0.0376011	-0.0077624	0.0253051	0.0338003	0.0317248	0.00868446	0.0164029	-0.0190531	0.00411147	0.0180299	0.0137042	0.0157068	0.0134961	0.0390377	0.0582227	0.029703	0.0167064	0.0161206	0.00427102	0.0254545	0.0124077	0.035786	0.0342657	0.0308481	-0.00511509	-0.00243704	-0.0235811	0.034296	0.0178019	0.0275229	0.00381679	-0.0245105	-0.000623441	0.0142683	0.0253145	0.0259839	0.0371094	0.0218373	0.0429425	0.0314447	0.0860149	0.00443286	0.0125156	0.0349345	0.017658	-0.0034965
0.00963769	-0.00906084	-0.0152824	-0.000768876	-0.0188073	0.0132653	-0.013128	0.0036567	-0.031073	0.00860969	-0.00250514	-0.000588582	-0.00636943	-0.012095	0.00596421	0.0198822	0.0209258	0.0329892	0.0307272	-0.027972	0	0.0158649	-0.00141291	0.00827423	0.0210984	0.0426219	0.0141988	0.0214169	0.0157455	-0.00732899	-0.092857	-0.004363	0.000760456	0.00625	0.00608365	-0.00699848	-0.0040549	0.0115485	0.00740808	0.0067527	0.0426868	-0.0176861	0.0343716	0.0066149	0.0145299	0.0485462	-0.0105068	0.00723327	-0.0136986	-0.0298246
-0.00459608	-0.0348331	-0.0074224	-0.0181594	0.00140252	0.0115251	-0.00744945	0.00278611	-0.0023384	0.0885236	-0.00167238	-0.00647821	0	-0.0056843	-0.0256917	0.0115523	0.00372671	0.0428766	-0.0635243	0.0418165	0.0273865	-0.0166247	0.0234592	0.00410317	0.0299301	0.00650356	0.0266667	-0.0146487	0.00695982	-0.0680886	0.049495	0.0236635	0.00303951	0.025732	0.0143613	-0.00118312	0.0306921	0.00596169	0.0142987	-0.000557894	0.0198675	-0.00225056	0.0128072	0.0374286	0.0224656	-0.0519931	0.0124922	0.0245362	0.00648148	-0.0144665
-0.0108329	-0.0105263	-0.0067981	-0.0107106	-0.0172736	-0.0164823	-0.00839886	-0.0128233	-0.0016742	-0.01307	0.0100597	0.0157084	-0.014652	-0.000439754	-0.00486815	-0.0142755	-0.0259901	-0.0193376	-0.03	-0.0379801	0.0121858	-0.00461066	-0.00833633	-0.0157618	0.000147514	0.00707692	-0.00454545	-0.00897601	-0.00125668	-0.00440141	0.00964686	-0.00856164	-0.0106061	-0.00259516	0.00819672	-0.0212067	-0.0051656	-0.030607	0.0161069	0.00336192	-0.0135773	0.00451128	-0.0235817	0.0236849	-0.0115353	-0.0154087	-0.0339297	-0.0175234	-0.0101196	-0.0119266
-0.010772	0.0132219	-0.0164271	-0.00839715	-0.0209026	-0.00191205	0.0154983	-0.00541243	-0.0117391	-0.0170689	-0.00414908	0.021885	0.0339219	0.00483942	0.0138606	-0.00434468	-0.00127065	-0.0154976	-0.0393471	0.0161507	0.00376223	-0.010808	-0.00630132	-0.024911	0.00132743	0.00091659	0.00130463	-0.0403527	0.0204467	-0.0132626	-0.0162764	-0.0336788	-0.0130168	0.0390286	0.0177384	0.0054263	0.00458155	0.0035708	0.0313148	0.056291	0.00418911	0.000748503	-0.040602	-0.0382029	0.0125035	-0.0594164	0.01341	-0.00535077	0.00650558	-0.00928505
0.023049	-0.0626969	-0.0149617	-0.0360034	0.0805434	-0.0132973	-0.0417036	-0.000217675	-0.0128967	0.108383	0.00166541	-0.0316962	0.0283146	-0.0170753	-0.0952955	-0.00945455	0.0349873	0.127225	0.0978358	0.116998	-0.0404798	0.00520291	-0.00563981	0.0255474	0.0120784	0.0735653	0.00586319	0.0296504	0.0101726	0.0806452	0.0251776	-0.0187668	0.0434445	0.00417362	-0.010167	-0.00898207	0.0109456	0.0309433	0.0526526	-0.0290157	0.057211	0.0149589	0.0277271	0.038042	-0.0222283	0.128878	0.00567108	0.0316796	-0.00738689	0.0506092
0.0345929	0.00944151	0.0120099	-0.0167403	0.0233498	0.0312928	0.0062963	0.0100152	-0.0068764	0.0764452	-0.00720951	-0.00707756	-0.00262238	0.010245	0.0302222	-0.00293686	0.0338045	0.0974415	0.0478983	0.084585	0.003125	-0.0160455	0.00780225	0.0154211	0.00611265	0.021325	-0.0608808	0.0604745	0.0436375	0.0373134	0.0624562	0.064663	0.0260223	-0.00249377	0.0139398	0.0555563	0	0.0797324	0.0182528	0.00162728	-0.0135287	0.0110538	-0.0181044	0.00134735	-0.0454673	0.0174869	-0.0018797	0.013905	0.0148837	0.015165
0.00308642	0.0155358	0.00663176	0.0250604	-0.00745941	-0.0188261	-0.00386456	-0.027161	0.0256188	0.00577164	0.0162013	0.024057	0.0232252	0.00925926	0.0146678	0.0125184	-0.0214031	-0.0339965	-0.0733831	-0.0105685	0.0109034	-0.0294582	0.00139997	0.0122664	-0.0231448	-0.0837973	0.0186207	-0.0380173	-0.0216374	-0.0167866	-0.0221232	-0.0205304	-0.023913	0	0.00506512	-0.025747	0.0174436	-0.0209698	-0.0380063	0.00108309	0.00685714	0.0102041	-0.0209689	-0.00565124	0.0138195	-0.0731647	-0.0408035	-0.0108571	-0.0384968	0.0351494
0.0042735	0.0043709	0.00104022	-0.00926383	-0.0119363	-0.0100451	0.0162572	-0.0150676	-0.0126582	-0.00249501	-0.00385006	0.0278422	-0.00599572	-0.00655308	-0.0153061	0.0123636	-0.00303767	0.00953551	-0.014094	-0.0187845	0.00770416	-0.00704607	-0.0224801	-0.0230814	-0.019695	-0.0118505	0.0176032	0.0133457	-0.022116	-0.0349593	-0.0304015	0.0235808	-0.00371195	-0.00333333	0.00791937	0.0129153	-0.0266036	-0.131283	0	0	0.0209989	-0.001443	-0.0251108	-0.0313938	0.00290023	0.0018543	0.0039267	0.00866551	0.00667302	0.00424448
0.0141277	0.0219148	0.00865951	0.0226845	-0.0246085	-0.00353437	-0.00636248	0	-0.00769231	-0.0735368	0.00634652	0.0124153	-0.0224041	0.0233069	-0.000863558	0.00215517	0.023766	0	0.0158271	-0.0315315	0.0114679	-0.00655022	-0.00647865	0.0253987	-0.0412387	0.00153752	0.0159681	-0.0260846	-0.00275061	-0.00336984	-0.0202005	0.0153584	0.000745156	0.0100334	0.0257143	0.0191322	0.0127543	0.0466239	0.00186375	0.0504076	0.020567	-0.0216763	0.0238636	0.0324113	0.0240023	-0.0468006	0.00847458	-0.0292096	-0.0227273	0.0473373
0.00755287	-0.0185551	-0.0130495	-0.0390608	-0.00321101	-0.0170481	-0.0272594	-0.0128234	-0.00723514	0.0885529	-0.00246593	-0.0122631	-0.0436316	-0.000429738	-0.0151253	-0.00430108	0.0077381	0.0652417	-0.00368571	0.0391473	0.0128496	-0.0142857	-0.00506701	-0.0138249	-0.0231605	0.0147375	-0.0176817	0.00181865	-0.000612933	-0.0532544	0.0391051	-0.0294118	-0.0022338	0.00662252	-0.00208914	-0.00455177	-0.0023988	-0.0199666	-0.00744114	-0.00206	-0.00980392	-0.028065	0.0203478	0.0422192	0.0152499	-0.00776699	0.029735	0.0100295	0.0310078	-0.0322841
0.0294853	-0.0032543	-0.0153097	0.0216192	0.0161068	0.0323594	-0.00771112	0.0038742	0.0196078	0.0124008	0.0112689	0	0.0110599	-0.00730868	0.0136025	0.0158387	0.014176	-0.00612459	0.074155	0.0499814	0.0246269	0.0156076	-0.00363152	-0.021028	0.0162903	0.0335855	-0.0346667	0.0534692	-0.0392518	0.0107143	0.0126595	0.0294372	0.0119403	-0.000822368	0.00628053	-0.00684652	-0.0201383	0.0308211	-0.00262392	-0.00931258	-0.020352	-0.0121581	0.0348078	0.0132433	0.00166898	0.0670953	0.0169492	0.0332944	0.00657895	0.0141785
-0.0114887	-0.0279851	-0.00282686	-0.0423785	-0.00951087	-0.0416056	0.00435936	-0.0108967	-0.010211	-0.00881921	0.0184824	0.00451467	-0.0250684	0.00129926	0.00952381	0.00354359	-0.0279557	-0.018487	-0.0356919	-0.0188277	0.00655499	-0.0455543	-0.00583742	-0.0596659	0.0063482	-0.0386417	-0.0110497	-0.0268577	-0.00670284	-0.0106007	0.0118268	0.119428	-0.0228614	-0.00740741	-0.00138696	-0.00205318	-0.00889571	-0.0192581	0.0161608	-0.00260457	-0.0381808	0.00153846	-0.00560617	0.0123014	-0.0011108	0.00445376	0.00123457	-0.0361786	0	0.015625
0.0116222	0.000639795	-0.0191354	-0.0123727	0.00502972	0.0381176	0.00283072	0.0259353	-0.00550206	0.0590707	0.0074734	0.00646067	0.057971	0.0099481	0.0287307	-0.00353107	0.0257639	0.0279248	0.0211039	0.00108617	-0.0115774	0.0172513	0.0146792	0.0310914	0.0296483	0.0158343	0.049581	0.00835411	0.0199229	0.0696429	-0.00968905	0.0443276	0.0588679	0.0149254	0.00208333	0.0156986	0.00928505	-0.00309691	0.011092	0.0350517	0.0198482	-0.016129	0.0112755	-0.0179747	0.00222408	0.00834637	0.00554871	0.00645161	-0.00280112	0.0380567
-0.0229773	0.0257353	-0.0184249	-0.00506934	-0.0232029	-0.031505	0.0073391	-0.0129754	-0.0138313	0.0532089	0.0005285	0.00474463	-0.00618648	-0.00642398	0.0116715	-0.0262225	-0.00817757	-0.0107571	-0.0203498	-0.00723327	0.0139092	-0.0107405	-0.000719745	-0.00184615	-0.00520754	-0.0158873	0.00266134	-0.020583	-0.0349716	-0.0525876	-0.0266311	0.0294964	0.0085531	-0.00245098	-0.033264	-0.00228341	-0.0199325	0.0046598	-0.00914129	-0.0293234	-0.00629651	0.0296643	-0.00383275	-0.00850735	-0.00138696	-0.0545784	-0.0288167	-0.018648	-0.0234082	0.0140406
0.0240146	0.0021817	-0.0158263	-0.0366032	-0.0284117	0.0100632	-0.0160658	-0.0319583	-0.0119215	0.000443164	0	0.0180556	-0.00444642	0.00603448	0.013597	0.0174672	0.0253239	0.0630328	-0.0181759	0.0466302	0.0353791	-0.0131429	0.0166525	0.00554871	-0.0207852	0.00883338	0	-0.0043615	-0.00555011	-0.0132159	0.00796262	0.0440252	0.0120141	-0.00900901	-0.0078853	-0.00458958	-0.00625782	0.0185752	-0.00221504	0.00572995	0.0829493	-0.0272934	-0.0234348	-0.0312012	0	-0.0640219	-0.0214646	0.0154394	-0.012464	0.00384615
0.00274947	0.0113513	-0.0052356	-0.0177508	0.012464	-0.00057924	0.0689197	0.00913135	0.0220014	-0.00110742	0.0267415	0.0223738	0.0133988	0.0214225	0.0142276	0.0214592	0.0137852	-0.0370595	-0.0102479	-0.0076575	0.0111576	0.0254777	0.0206589	0.0374004	-0.00157233	0.0323068	0.0311878	0.00232012	0.0242942	-0.00803571	-0.0120229	-0.00870147	-0.00488827	0.031405	0.00867052	0.00690994	0.0081864	-0.011648	0.0292257	0.0113946	0.0297872	0.0218239	-0.010745	0.00966184	0.00166667	0.00555393	0.0270968	-0.0146199	0.0427184	0.0827586
0.0256452	0.0101476	0.0112782	0.020609	0	-0.00278196	0.00390764	-0.000232019	0.034375	0.0141907	0.0226918	-0.00720576	0.0242398	0.00503356	0.0104208	-0.0182073	0.0169972	0.0162045	0.0420842	0.0263066	0.022069	0.0225861	0.0104674	0.0118203	0.0155906	0.026031	-0.00643501	0.00976053	0.0535256	0.0216022	0.0198215	0.0405132	0.0224561	0.0424679	0.023639	0.0372344	0.0259213	0	0.0294743	0.0133104	0.0371901	0.0106789	-0.00325851	0.0358852	0.00915141	0.0130814	0.0232412	0.0189911	0.0316574	0.029724
0.00833464	-0.00471842	0.0167286	0.00400218	0.0108902	-0.00941532	-0.012385	0.00881875	0.0109097	0.0214254	0.00529619	0.0142473	0.0150602	0.00542571	-0.0146767	0.00784593	0.0155989	0.0210843	0.0504808	0.0177717	0.0161943	0.0590834	0.015195	0.0046729	0.041867	0.0253706	-0.0110104	0.028742	0.0307271	0.0193833	0.0214931	-0.0149254	0.00480439	-0.00461184	0.00209937	-0.0154575	0.0207002	0.00922567	-0.00515759	0.00758791	0.0109562	0.0241509	-0.0108972	0.00641519	0.0181369	0.0413199	0	0.0163075	0.00361011	0.014433
0.000467873	-0.0230922	-0.00146252	-0.0207163	0.0126464	0.00211218	-0.00161233	0.0126524	-0.027229	0.00256849	-0.0168057	-0.0267691	0.00339127	0.00498132	-0.0233494	-0.004954	-0.0345584	0.0294551	0.0587338	0.013096	0.0159363	0.00260688	0	0.0116279	0.0171156	0.0269669	0.00327439	0.0506945	-0.000885478	0.00950735	0.0016698	-0.0184453	-0.0150273	-0.0301158	0.00768156	-0.0358963	-0.00178944	0.0868482	-0.0147316	-0.0155507	-0.00197044	-0.0110538	0.00991553	-0.00127486	0.00161943	0.0231469	-0.00675261	0.00114613	0.00539568	-0.00135501
0.0208885	-0.0291171	-0.00915416	-0.0120266	0.0212766	0.00866511	0.0154315	0.00136302	0.00170678	0.0269001	0.00663202	-0.00462963	0.00211238	-0.000413052	-0.0201979	0.00995733	-0.00568182	0.0241456	0.0112392	0.0507126	0.0254902	-0.0026001	-0.0163344	0.0281609	-0.00936494	0.0351922	0.0124021	0.00658968	0.0254062	0.0539384	0.0533305	0.0342282	0.0256588	0.0286624	0.003465	0.0296641	0.0152375	0.0242992	0.0277663	-0.00509597	0.0582428	0.0260805	0.0287273	-0.00280827	0.00485044	0.0131969	0.0142151	0.0280481	0.0178891	0.0576662
-0.0122156	0.00644953	-0.0133038	-0.0117985	-0.0163043	-0.0136986	-0.00159039	-0.0131579	-0.00851934	-0.0037422	-0.0169777	-0.0221614	-0.0257167	-0.022314	-0.00168279	-0.00985915	-0.0108571	-0.00267446	0.000712454	0.0236593	-0.00318674	-0.0161627	0.00276532	-0.00726663	-0.00738552	-0.0245816	-0.0109607	-0.00420885	-0.0293863	0.0138099	-0.00411613	-0.00324465	-0.015551	-0.00619195	-0.0207182	-0.0129939	-0.018246	-0.00730007	0.00450269	-0.0112662	-0.0186567	-0.0130719	0.00424178	-0.0212494	-0.00536337	0.00691122	-0.00853138	-0.0077951	-0.0123023	-0.0179602
0.0298346	0.0233899	0.0277154	0.0336702	0.055709	0.0563795	0.0230088	0.0151724	0.0259495	0.0538397	0.0113443	0.0145495	0.0514929	0.0135249	0.034134	-0.0128023	0.0525708	0.0945171	0.0179411	0.0289676	-0.00895141	0.0143084	0.024147	0.0332207	0.0395833	0.0412869	0.0234681	0.0185488	0.0397744	0.00400641	0.0311421	0.0410156	0.0391484	0.0155763	0.0331453	0.0354952	0.000899281	0.05882	0.0331029	0.0331501	0.0418251	0.013245	0.00774375	-0.0269422	0.0488002	0.0562302	0.0227412	0.0230079	0.0258007	0.0979752
0.0144101	-0.0162805	0.000364431	0.0262788	0.0532054	0.0235097	0.00882353	0.00203804	0.0150754	0.0875248	0.00688252	-0.0137893	0.00123457	-0.00834028	0.00651997	-0.00936599	0.0164654	0.0407463	-0.0282557	0.0916442	-0.0322581	0.0668757	0.00403231	0.0299728	0.00543945	-0.0298661	-0.0127389	-0.043569	-0.00485298	-0.0135674	0.0372857	0.0919325	-0.00991408	0.0107362	-0.0197952	-0.0071922	-0.00299491	-0.00781221	0.0123519	-0.00651507	0.0191606	0.0043573	0.0020957	-0.0129032	0.0179949	0.0179955	-0.00600962	0.0164564	-0.0164788	0.00535396
0.0291506	0.0259389	0.0236794	-0.00976597	0.0335404	-0.000653168	0.0154347	0.0232768	0.0136964	-0.0313183	0.0453151	0.0176174	0.0221948	0.0260723	-0.0307692	0.0109091	0.0075594	-0.00503423	0.0234634	0.00658436	0.086	0.0142018	0.0174388	0.0301587	-0.00156606	-0.00504246	0.0219355	0.00313379	-0.00889271	0.02589	-0.0112868	-0.0206186	0.0133511	0.0440061	-0.000696379	0.0306242	0.0297387	0.0332425	-0.0296749	0.0131156	0.042077	0.0267534	-0.0627396	-0.00190632	0.00252525	-0.0672723	-0.0175333	0.00701565	-0.000881834	0.0147929
0.0310568	0.0100822	0.00996441	0.0545433	0.0372596	0.0205882	0.0391826	0.0289311	0.0239297	-0.00112782	0.0263995	0.0219841	0.0136711	0.0442623	0.0121136	0.00791367	0.0230439	0.0284289	-0.0137834	0.00245298	0.0527931	0.0188315	-0.000655695	-0.00256805	0.0151148	-0.00933582	0.0157828	0.014656	0.0040521	0.0670347	0	0.0157895	-0.00527009	0.00436047	-0.0278746	0.0178332	0.00816803	0.0575804	0.00883403	0.014934	-0.0197595	0.0211268	0.0297508	0.0412005	0.0244332	-0.0142143	-0.00615385	0.0096463	-0.00529568	0.0909621
-0.0153396	0.00752457	0.0158562	-0.00347856	0.0274237	-0.0136621	0.0247034	-0.0345568	-0.0332273	-0.0466692	-0.0120346	0.0115622	0.0432368	0.00392465	-0.0321915	-0.0114204	-0.0209534	-0.0469331	0.0310896	-0.10658	0.0204082	0.0203791	0.0191326	0.0242019	0.00435454	-0.052504	0.0142946	0.0267598	-0.0461228	-0.0317812	-0.00991924	0.0270581	-0.0178808	0.0101302	0.0143369	0.0323792	0.00983796	-0.0320206	-0.0161651	0.0255217	0.0280456	-0.00482759	-0.0104731	-0.0149371	0.00885173	0.0277704	-0.00743034	-0.022293	-0.00443656	0.0181721
0.017278	0.00320073	0.0079778	0.0184263	0.0605263	-0.0157992	0.00935765	-0.0211205	-0.00723565	0.0412554	0.0114652	-0.00212653	0.0155894	-0.0148554	-0.0170576	-0.00216606	0.00481541	0.034315	0.0113416	0.0356056	0.00228571	-0.0227589	0.00582002	0.0165913	0.0290909	0.0292697	0.0269608	-0.00391901	0.0169235	0.021374	0.0342967	0.0128924	0.0101146	-0.00644699	-0.00706714	-0.00514646	-0.0200573	0.0363932	0.00581722	-0.0172242	-0.0144928	-0.018711	0.0178832	0.0183559	-0.00292469	0.0244219	0.0193387	0.0494028	0.016934	0.0183727
0.0107198	0.0148891	0.0141087	-0.0394449	0.0652251	-0.0214404	0.00172847	-0.0183965	-0.0352824	0.0356398	0.0606842	0.0239744	0.0265818	0.0174603	0.0221258	0.00217077	0.0138445	0.0620085	0.0150438	-0.00293858	0.0347777	-0.0256654	0.00771939	0.0276954	-0.00258222	-0.00607399	-0.0137232	0.0277844	-0.0270431	0.038864	0.0149643	0.0215827	0.0106809	0.00144196	0.00284698	0.0377292	0.0207602	0.0375065	0.0456112	0.0184979	0.0406574	-0.019774	-0.0258157	0.00208986	0.0173552	0.00583312	0.0287638	0.0186239	0.0201578	0.021134
0.0053719	0.0261976	0.00135731	-0.0161451	0.0432612	0.0138202	0.0161569	0.0217492	0.0226648	0.00549149	-0.0247102	0.0234131	-0.00911743	0.024571	-0.00127334	0.0361011	0.0131303	-0.0266752	-0.0489086	0.0456823	0	0.0380488	0.0229935	0.00288739	0.0190762	-0.00305556	-0.000604961	-0.0432542	0.0623091	0.0223022	0.0234186	0.0173348	0.0535007	0	0.0184528	0.024893	0.000286451	0.0330775	-0.00911457	0.0191161	-0.00415628	0.0165706	0.0312845	-0.0409281	0.00336377	-0.00075643	-0.0113028	0.0192991	-0.0257732	-0.000504796
-0.027264	0.0398249	-0.010166	0.0219395	0.0204147	-0.01607	0.0339611	0.0158514	0.0100739	-0.0660841	0.0310439	0.00406711	-0.0231873	0.0140845	0.0310242	0.0209059	0.0248834	-0.0361249	-0.0604902	-0.135006	0.0192837	-0.0169173	0.0268354	0.0278311	-0.0169809	-0.0295347	0.033293	-0.0407337	0.0284646	0.0281492	0.00565092	0.0255591	0.000626959	0.0352772	0.0236934	0	0.034937	0.000743675	0.0367936	0.0122036	0.0208681	0.0120482	-0.0107066	-0.0138625	-0.00838123	-0.0668685	0.0138387	0.0303936	0.00970018	0.0323232
0.0347887	0.0179574	0.021568	0.107633	-0.00937793	0.0194864	0.0307554	0.0127062	0.0103059	-0.0253411	0.036748	0.0118987	0.0192163	0.0322823	-0.0259687	0.00614334	0.0389479	0.0369743	0.0367913	-0.018247	0.0113514	-0.0267686	0.0176323	0.00560224	0.0265234	-0.0749354	0.0193322	0.0436905	0.0321498	0.0253251	0.0235923	-0.0150571	0.0469925	0.0208623	-0.0115725	0.0213825	-0.0254566	0.0357183	0.0348537	0.0111209	0.045789	0.0203081	0.0533911	-0.00110254	0.00434678	0.00648999	-0.0118694	0.0154739	0.0139738	0.0410959
-0.0197359	-0.0401047	-0.000670241	-0.00430718	0.0242979	-0.00894929	0.00144844	-0.0233326	0.00345508	-0.003	0.00661981	0.00725544	0.00110906	-0.00545455	-0.0131189	-0.0027137	0.0856865	-0.017828	-0.0468296	-0.0132758	0.0106895	-0.0103143	0.00179448	0.00278552	0.0140453	0.00341403	0.0241379	-0.0338687	0.0398158	0.0126836	-0.0524112	-0.0295203	0.0317175	0.0340599	0.00482094	0.0409112	-0.00624645	-0.0143733	0.0113277	-0.000914818	0.0304926	0.0144132	-0.0157534	0.0985099	-0.00601106	0.00671682	-0.0198198	-0.0133333	-0.0534022	0.0018797
-0.0349903	0.00760948	0.0214621	0.0121334	-0.0323475	0.0255295	-0.00621927	-0.0130719	0.06788	-0.0407222	0.010394	0.0106806	0.0369276	0.0102377	-0.0218696	0.0272109	-0.0367713	-0.0779492	-0.0633201	-0.0339724	-0.00951877	-0.0158809	-0.00417566	-0.0277778	-0.0297922	-0.0689762	0.00561167	-0.0632909	0.00364678	-0.0355966	-0.0104243	-0.00488865	-0.0272622	0.00988142	0.0164496	0.013715	0.0345714	-0.0583078	-0.0278522	-0.00917737	-0.0144158	0.0128552	-0.0142658	-0.014318	0.0449927	-0.0832666	0.00245098	-0.0236486	-0.00454959	-0.0253283
0.0107914	0.00512967	0.0101773	-0.0031794	0.00604903	-0.000108707	0.00829574	-0.00205526	0.0132044	0.0181932	-0.00944717	0.0199066	-0.00997151	0.00760043	0.00789128	0.013245	-0.00837989	0.032081	0.00504968	-0.0407382	0.0149493	0.01059	0.00658757	-0.000952381	0.0277441	-0.0159468	-0.0145089	-0.00467808	0.0233584	-0.0075188	-0.00292716	0.00545852	0.0298151	0.0189172	0.000674309	0.0189316	0.0154653	0.0108392	0.0193099	0.0074036	-0.00384911	0.0153641	0.0158842	-0.00611621	0.0106481	-0.0148472	0.0134474	0.00197726	-0.00639854	0.039461
-0.0324555	0.00481996	-0.00552486	-0.0096732	-0.0379747	-0.0257665	-0.0170323	-0.021968	0.000909229	-0.0490861	-0.0243745	-0.0279518	-0.0442446	-0.0140086	-0.00869943	0.0261438	-0.0338028	-0.0479271	-0.0303079	-0.0341198	-0.0147291	-0.0294411	-0.0196334	-0.0142993	-0.0193946	0.00168805	-0.0101925	-0.0193213	-0.0149632	-0.0544077	-0.0343409	-0.0385451	-0.0283729	-0.0332907	0.0222372	-0.0353955	0.00571118	-0.0367575	-0.0562178	-0.0183782	-0.0633694	-0.0105263	0.0076442	-0.0376923	-0.0437471	-0.0280733	-0.0108565	-0.0345338	0.0110396	-0.0527778
0.0025011	0.0142494	0.0656863	0.0335797	0.0684211	-0.00345944	-0.00910426	0.0128685	0.011355	0.0485961	0.00738612	-0.0104115	0.0447874	0.0218579	0.00921457	0.0229299	0.03207	0.0705303	-0.00618419	0.0533634	-0.00480513	0.0092545	-0.0054563	0.00580271	0.0292663	0.0124705	-0.0343249	-0.0284875	0.0200824	-0.002185	-0.0194544	0.0124224	0.00715137	0.00993377	0.00659196	0.0348655	0.0321796	0.0286158	0.0375502	-0.0074974	0.0313531	0.0152926	0.00862069	0.0591527	0.0471856	-0.0422621	0.0414634	0.0168625	0.0527753	0.112414
-0.00322865	-0.0254556	0.0144128	0.0198713	-0.00554187	0.000335946	-0.00400119	-0.00646801	0.00299401	0.0119464	0.00193945	-0.0155311	-0.00360231	-0.0146168	-0.0191304	-0.00684932	-0.0282486	-0.0244419	-0.0284225	0.0210489	-0.00751073	0.00967906	-0.00366558	-0.00576923	-0.0441444	-0.0169774	-0.00947867	-0.0339797	-0.0577991	-0.040146	-0.00310047	-0.0306748	0.0035503	-0.00131148	0.00261952	-0.0133015	0.00890752	0.000771838	-0.0371279	-0.0132035	-0.0056	-0.0582842	-0.0034188	0.00654088	-0.0166972	0.0111111	0.0187354	-0.00150754	0.00432152	-0.0123023
0.0359246	0.0251213	0.0202539	0.0105184	0.0473684	0.0226128	0.0374944	0.0430133	0.00373134	0.0889477	0.0182977	-0.00407125	0.0155459	0.0148336	0.0190603	0.0244514	0.0746124	0.00138359	0.0289077	0.0272537	0.047027	0.0176589	0.0471579	0.0251451	-0.00325998	0.0443617	0.0119617	0.0394296	0.0152692	0.0768061	0.0174127	0.126582	-0.00766509	0	0.0202482	0.0258929	-0.014282	0.0370699	0.0482813	0.025817	0.0225261	0.0431154	0.0799314	0.0327418	0.0281461	0.0103611	0.0183908	0.0332159	0.0344234	0.00978648
0.014639	0.0104428	-0.0234074	-0.0154647	-0.0115282	0.0318555	0.0180697	0.0236291	-0.00684015	0.0102804	-0.0200818	0.00868677	-0.0210039	-0.00463458	0.0256633	0.00979192	0.0414788	0.0213974	0.0169919	-0.0142857	-0.00154879	-0.0728805	0.00175669	0.0198113	0.00231671	0.0259403	0.0165485	0.00846162	-0.0108179	-0.00988701	0.0128376	0.0541369	0.0617944	-0.0249508	0.00320102	0.00885114	-0.00922023	-0.00298278	0.00680238	-0.000940734	-0.0275374	-0.002	0.0473316	0.00387222	0.00113122	0.0164699	-0.00451467	0.0136386	-0.00499168	-0.00176211
0.0359994	0.030729	0.0227549	-0.00156069	0.0427632	-0.0122003	0.00943795	0.0154617	-0.000449169	0.0747456	0.0157463	0.0319149	0.112	-0.000716332	-0.0182358	0.0115152	0.00606061	0.0555718	-0.00711332	0.026225	0.0305067	0.0839572	0.00407628	0.0407031	0.0212101	0.0110619	-0.0523256	0.0346425	0.0389437	-0.0142653	-0.0630703	0.0348837	0.0134303	0.00673401	0.0159541	0.0385921	0.0124967	0	0.026402	0.0158594	0.0550162	0.0273881	0.00272975	0.021215	0.0377401	-0.0357689	0.0487528	0.0394041	0.0384615	0.00794351
0.0409681	0.00855615	0.0213586	0.0211779	0.0238027	0.015036	0.000837287	-0.0115805	0.015728	0.0707523	0.0129558	0.00392734	0.0536298	0.0225806	0.00820734	0.0155782	0.0154905	0.0436755	-0.0324892	0.183255	-0.0336177	0.0291071	0.0441944	0.0355556	0.0201038	0.0609565	-0.0104294	0.00706581	0.0603338	0.0535456	0.0473451	0.0262172	0.0248482	0.0267559	0.0339196	0.0109826	0.0323004	0.0649743	0.0388881	0.0514284	0.00230061	0.0253576	-0.00030248	0.0398961	0.0180749	-0.0152188	0.0745946	0.0023116	0.0595813	0.0814361
-0.0570204	-0.0174973	0.0162649	-0.0154553	-0.00672269	0.00814729	-0.0428054	-0.00759384	0.0110603	-0.0340836	0.016771	-0.0124694	-0.0450031	0.00315457	0.0312768	-0.0135693	-0.0305085	-0.0282083	-0.012571	-0.0707587	0.00311526	0.0393097	-0.0122508	-0.016309	-0.00809188	-0.0309369	-0.0322381	-0.00104213	0.00266344	-0.0453297	-0.0544255	-0.100821	-0.0301724	-0.0214984	-0.0243013	-0.00584811	-0.0086492	-0.0315557	-0.0414606	0.0183349	-0.00459067	-0.00760938	-0.01059	0.0783201	-0.0203209	0.0022537	-0.0331992	-0.0129151	-0.0402736	0.0121457
-0.0106061	-0.0276579	-0.0262932	-0.0305432	-0.0555556	-0.0155332	-0.0356883	-0.0142108	-0.0217328	0.0256325	-0.0348452	-0.0393662	-0.0435489	-0.037037	-0.0141255	-0.0639952	-0.0358392	0.000307346	0.00453436	0.0171254	-0.0491718	-0.00876384	-0.0377689	-0.0296684	-0.0567105	0.0121618	-0.0044843	-0.0103987	-0.020285	0.00791367	-0.00227554	-0.0674784	-0.00888889	-0.0166445	-0.0485679	-0.00252235	-0.0474724	0	0.00841091	-0.0137152	-0.010761	-0.0357827	0.0648318	-0.0172632	0.00960699	-0.0106007	-0.0343392	-0.0551402	-0.0348377	-0.0232
-0.0251984	-0.0231719	-0.0199589	0.0167098	0.0298597	-0.0152452	-0.0270393	-0.027057	-0.0135679	-0.00097371	-0.0224317	0.00412371	0.0465511	-0.0293904	-0.00758534	-0.0498403	-0.00634633	-0.0266626	-0.0486111	0.00420926	-0.00217746	-0.0214053	0.00234249	-0.00179856	-0.0235737	0.0108141	0.00707851	-0.0504482	-0.00369731	-0.0378301	-0.035204	-0.054407	-0.0123318	0.00609343	-0.0091623	-0.00505745	-0.00915948	0.00507036	-0.0780478	-0.0191329	0.042735	-0.0125911	0.013498	-0.0329906	0.00908304	-0.0769481	-0.00862069	-0.0499505	-0.0328138	0.004095
-0.0267067	-0.0149148	0.0098832	-0.0472193	-0.0376921	-0.007903	0.000465766	-0.0107135	-0.0185913	-0.00422352	0.0225082	-0.0246407	0.012987	-0.00747664	0.00467091	0.00134499	-0.0191606	-0.0388622	0.0202555	-0.0538922	-0.0551009	-0.00380409	-0.0198705	0.0135135	-0.0385714	0.00475483	0.00191693	0.00470194	-0.041811	-0.0103858	-0.0243281	-0.0448792	-0.0317821	0.00336474	-0.001321	-0.0118547	0.0111474	-0.0122482	0.0138936	-0.00620375	0.0245902	0.0174497	0.00226693	-0.00443066	-0.0173596	-0.0102005	-0.0217391	-0.0343571	0.0127226	0.0212072
-0.0380044	-0.0503244	-0.0607948	-0.037223	-0.05815	-0.0289175	-0.0654873	-0.0228111	-0.0597567	-0.0146819	-0.0211578	-0.0407895	-0.0378205	-0.052354	-0.0371936	-0.036266	-0.0530233	-0.0593366	-0.0763727	-0.111076	-0.0300231	-0.0477327	-0.0321953	-0.0613333	-0.0312036	-0.0535345	-0.0248724	-0.0779399	-0.0139427	-0.0562219	-0.0339278	-0.0861446	-0.0445487	-0.0409121	-0.0277778	-0.04627	-0.0505512	-0.0576218	-0.0637357	-0.0428171	-0.0407273	-0.0382586	-0.0599378	-0.070316	-0.0348964	-0.0778252	-0.0527778	-0.0792453	-0.0703518	-0.034345
0.05964	0.0467659	0.0473634	0.072221	0.113564	0.0292168	0.0597808	0.0304174	0.0322686	0.0600993	0.0281649	0.0609053	0.0576282	0.0631955	0.00438982	0.0369338	0.0805501	0.0195523	0.0590627	0.00355999	0.0422619	0.0466165	0.0634561	0.0909091	0.0214724	0.0853125	0.0477436	0.0241985	0.0405865	0.0786338	0.0523287	0.0619644	0.0815951	0.0636364	0.0394558	0.045818	0.0198244	0.0650187	0.0643312	0.0475229	0.0947688	0.0185185	0.0577444	0.0581618	0.0503955	-0.00423892	0.0463343	0.0866511	0.0324324	0.114144
0.032676	0.0261097	0.0428098	0.0174858	0.0459638	0.00545911	0.0194296	0.0160183	0.0288797	0.0479463	0.0299441	0.0274114	0.055748	0.0254206	0.013549	0.0147849	0.0145455	0.0495415	-0.0237703	0.0244768	0.0405483	0.0354406	0.0208619	0.0234375	0.03003	0.0305212	0.0224719	-0.0148731	0.0410166	-0.00736377	0.01158	0.0676598	0.0493477	0.0407627	0.0320681	0.0335141	0.0410997	0.0690414	0.0287829	0.0409271	0.0581717	0.0175084	0.0591413	0.03981	0.0266781	-0.0363777	0.0672646	0.0247845	0.04363	0.00519673
0.0183998	-0.00805768	0.00867303	0.0187614	0.0521835	0.0117277	0.00215186	0.0382883	0.00616903	0.0348733	-0.0298983	0.0153536	0.026253	0.0280715	-0.0258732	0.0112583	0.00806452	0.0373418	0.0513205	0.108033	0.0411636	0.0393154	0.0181549	0.0178117	0.0295918	0.0243085	0.0262515	0.0701592	0.0350496	0.00296736	0.0414102	0.055814	0.0254054	0.0202148	0.0177552	0.0041526	-0.00106695	0.00271585	0.0164743	0.0111091	0.0556283	0.0304434	0.0174497	0.0202306	0.00586756	0.0445783	0.0157563	0.042061	0.0342809	0.00295421
0.00424309	-0.00555793	-0.0289481	-0.00768578	0.00443748	0.0055812	-0.00122699	0.00780911	0.00429185	-0.00331221	-0.00148739	0.0114031	-0.00232558	-0.0304965	-0.0225764	0.0130976	0.0293333	0.0459931	0.0342063	0.0465625	-0.00632578	-0.00623053	-0.0167223	-0.0133333	0.0421917	0.00654664	0.0113028	0.0378959	0.00934143	-0.00221893	-0.0171337	-0.00220264	0.00527148	-0.00247678	0	-0.0157251	0.0178905	0.0583062	-0.00397531	0.012684	-0.0179789	0.0115607	0.0266491	0.0287846	0.0135417	0.0803537	-0.00206825	-0.00554995	0.00161681	0.0213549
-0.00722366	-0.0117512	-0.0112161	0.00206206	-0.00233888	-0.00224143	-0.0374693	-0.0118381	-0.000915751	-0.00736888	-0.0234133	-0.0213235	-0.0192308	-0.0340161	-0.0172101	-0.0135747	-0.00777202	-0.0461425	0.0127476	-0.0277695	0.00583554	0.0667264	0.00226681	-0.00168919	-0.019155	0.00813008	-0.0188235	0.00879495	0.0275335	0.00593032	-0.0226995	-0.0524283	0.000524384	0.0366232	-0.00249221	0.00672596	-0.0089192	-0.010251	-0.0383786	-0.0183663	-0.00820707	-0.0139683	-0.00488306	-0.0205181	0.00760534	0.0120996	-0.0305699	-0.0273973	-0.0347054	-0.0136986
-0.00919824	0.0236369	0.0179104	0.0185204	-0.00286533	-0.0249251	0.0394065	-0.0505337	0.00779102	0.101747	0.0169992	0.0545955	0.00683304	0.0212041	0.0175115	0.0222805	0.0356832	-0.0761875	0.0360606	-0.0251843	0.0348101	0.00965575	0.0169682	0.00930626	0.0198061	0.00376344	-0.00539568	0.00475594	0.0254447	0.055269	0.0259214	0.0157251	0.0345912	0.0203593	-0.0181137	-0.0100304	0.0304394	0.0485466	0.0335232	0.0136081	0.0566518	0.0257566	0.0415806	0.0228523	0.0240718	0.0376231	0.0171032	0.0156495	-0.00334448	0.0533626
-0.0133019	-0.0225244	-0.0231672	-0.00906717	-0.00339603	-0.0281953	-0.028396	-0.00321175	-0.00833712	-0.00264236	-0.0257162	-0.00878651	-0.0292122	-0.0404153	-0.0303442	-0.0282051	0.0352941	-0.00174421	0.0481038	0.0381222	-0.020897	-0.0133056	-0.0266873	-0.0125733	0.0112726	0.0674879	0.0198915	0.0431255	-0.0329381	0.0244413	0.058068	0.0166284	-0.00607903	-0.0446009	-0.00763359	-0.0236294	-0.0105317	-0.0302494	-0.00586764	-0.0134254	-0.00301205	-0.0144382	-0.0411604	-0.0262722	-0.0328685	0.0623517	-0.0441408	0.0338983	-0.0234899	-0.0784178
-0.0148855	-0.0163768	-0.0123086	-0.0323736	-0.0359109	-0.00767668	-0.0270142	-0.0218642	-0.0258331	-0.00649093	-0.0120992	-0.0239578	-0.0206687	-0.00965997	0.0270901	-0.0323219	-0.0373377	0.0129905	-0.0429198	0.031563	-0.0182197	0.0151707	-0.0200073	-0.00679117	-0.016116	0.0080281	-0.0177305	-0.0138674	0	-0.0279482	-0.0567447	0.00282008	0.0158002	-0.014742	-0.00128205	-0.0259247	0.000778816	-0.0101857	-0.0313865	-0.0272066	-0.0392749	-0.000636943	0.00517197	-0.0237943	-0.0113285	-0.0478469	-0.0170423	-0.0362643	-0.024055	-0.0459337
-0.00969351	-0.0184176	0.0170213	0.0100216	0.0130506	0.00784983	0.00795584	0.0108235	0.0188294	-0.0028	0.00178152	-0.0157094	0.031347	-0.00546235	-0.0204638	0.0122699	-0.0370995	-0.00641194	0.00458265	0.012945	0.000530223	0.00664176	0.0198241	0.0435897	0.016926	-0.00074664	0.00481348	-0.0237701	0.0165758	-0.0147265	-0.0187334	0.00112486	-0.00501756	0.00872818	-0.00192555	0.00975936	0.0116732	0.0302224	0.0760343	0.0157336	0.0408805	0.00191205	0.0120916	0.026333	0.0241667	0.0214405	0.00894855	-0.0252577	0.00528169	-0.00157853
-0.01094	-0.0168118	-0.000597729	0.11184	-0.0185185	0.00586974	0.0027384	0.00791434	-0.0197135	-0.019655	-0.0168921	-0.00548628	0.017755	-0.0251079	-0.0097493	0.0121212	-0.0227671	-0.00403804	-0.0110785	-0.0275922	-0.00476948	-0.011134	-0.00742746	0.013104	-0.00630872	-0.0241594	0.0209581	0.00602261	-0.0145187	-0.0149466	-0.0201047	0.00393258	-0.0433686	-0.00556242	0.0128617	-0.00878894	-0.00282051	-0.00935846	0.0017872	-0.0017276	0.0199396	-0.0260814	0.0045755	0.0231128	0.0152563	0.00754346	0.00720621	-0.0274987	-0.00700525	0.0150198
0.0203755	0.0100763	-0.0191388	-0.0131344	0.00710965	-0.0032544	-0.00883534	-0.00946882	-0.0207384	0.0471904	-0.0133401	-0.0110331	0.0141928	-0.0193159	0.0534459	-0.0192947	0.0188172	0.0485014	0.0314662	0.0155317	-0.0319489	0.0183486	-0.023618	0.0121261	-0.00783466	0.0204186	-0.0105572	-0.00728773	0.00861287	0.0469653	-0.00478448	0.0268607	0.0216131	0.0136731	-0.0101587	0.005322	0.0177424	0.0157539	0.00297832	-0.00344163	0.0509479	-0.00130634	0.0455466	0.0373057	0.0168303	0.0380859	-0.0165107	0.0212072	-0.0167549	-0.0132399
0.00299529	0.0133011	-0.0158537	0.0166481	0.00733098	-0.00191398	0.0340357	0.0102588	0.0360982	0.00755405	0.0421627	0.0205375	0.0107872	0.0225687	0.0289275	0.0122117	0.0457344	0.019515	0.0166108	0.0779412	0.0137514	0.0372645	0.0135676	0.0351438	0.0132063	0.050025	0.0302312	-0.000787565	0.00337079	0.0331263	0.0374421	0.0594005	0.0397317	0.00429185	-0.000641437	-0.0246921	0.00707428	0.00744163	0.00326345	0.0389208	0.0264938	0.0313931	-0.018393	0.025974	0.0246305	-0.00721229	0.0397314	0.0244941	0.0511211	0.050513
-0.0236064	-0.00119332	-0.0151797	-0.0224422	-0.0199461	-0.00688099	0.0191223	-0.00553889	-0.00572933	-0.0445967	0.000220462	0.018882	-0.0118258	0.029695	-0.0099481	0.00134048	-0.00925147	-0.0558647	-0.025923	-0.0150068	0.00434075	-0.00513225	-0.0232865	-0.0200617	0.0106154	-0.0359695	0.00575374	-0.0157468	-0.0055991	-0.00334001	0.0119259	0.0210905	-0.00496278	0.023199	0.00320924	0.00814178	-0.00401405	-0.0400217	-0.00828156	-0.0108223	-0.0175728	-0.0158529	-0.033284	-0.0262902	-0.0173077	-0.00600126	-0.00861141	0.0031185	-0.00341297	-0.0323065
-0.025051	-0.021356	-0.0201321	0.0329896	0.000550055	-0.016129	-0.0330667	-0.0092829	0.00155739	-0.00446489	-0.00637398	-0.0416971	-0.000583771	-0.0491037	-0.000873744	-0.0220884	-0.0229202	-0.00319129	-0.0248387	-0.00304709	0.0135062	-0.0166667	0.0131123	0	-0.0453397	-0.0195206	-0.00457666	-0.0295894	0.0234234	-0.00938338	-0.0307629	-0.00654912	-0.0214464	-0.00596659	-0.0569418	-0.00269201	-0.0687657	-0.0141149	-0.0465259	0.00674011	-0.020123	-0.0064433	-0.0158123	-0.0068	0.00978474	-0.0352717	-0.00217155	-0.0279793	-0.0111301	-0.00776398
0.00448163	-0.0233481	0.00545746	0.0129641	-0.0406817	0.0126991	-0.0335613	-0.0121808	-0.0139947	0.010193	-0.0331858	-0.00534351	0.0134346	-0.0278689	-0.0301705	0.0136893	0.0217202	0.0265537	-0.00760834	0.0380661	0.0154584	-0.0112994	-0.0052894	-0.00708661	0.00835655	0.0650202	0.00862069	-0.00989078	-0.0096831	0.00744249	-0.0253191	-0.0162272	-0.00407747	0.00240096	-0.0176391	0.00629513	-0.0110901	0	-0.0137633	-0.00669499	0.0370793	-0.0129702	-0.0463851	-0.0328232	-0.0251938	-0.0214097	-0.00489663	0.00159915	-0.004329	-0.0140845
0.0258775	0.01	0.00159642	0.0125753	0.0209169	0.0109439	-0.0223831	0.00758833	0.00504652	0.0178932	-0.00595142	-0.00051164	0.018732	0.00463744	-0.003156	0.0135044	0.00595238	0.0157769	0.028	-0.00508565	0.0304462	0.00244898	0.0195172	-0.0150674	-0.00124309	0.00686228	-0.000569801	0.00804882	-0.0137778	0.0342512	0.0180141	0.0170103	0.0163767	0.00658683	-0.00414365	0.0053553	-0.0188731	0.0331827	0.0183956	-0.00252038	0.0170517	0.0328515	0.0157609	-0.00978555	-0.000994036	0.0255806	0.0415528	0.0164981	0.0373913	0.00238095
-0.00594375	0.0321782	0.0108384	0.0286696	0.0398541	0.0138701	0.0570707	0.0254177	-0.00360898	0.0163891	0.0359129	0.0284105	0.0393211	0.03483	0.0312076	0.0206529	0.0540997	-0.00758534	0.0512322	-0.0500404	0.0560367	0.0240228	0.0359562	0.0523349	0.0294565	0.0359577	0.0695553	0.0313772	0.022758	-0.00194805	0.0176882	0.0532184	0.0422961	0.0285544	0.00693481	-0.00177245	0.0119877	0.0371553	0.0289618	0.0480944	0.0502975	0.014631	0.00989834	0.02418	0.0328358	0.00853298	0.0272966	0.0492147	0.0117351	0.0752177
-0.00408342	0.0322242	0.0245979	-0.0105317	-0.0148448	0.00567234	0.0436375	0.0282304	0.039685	0.0353706	0.0739989	0.0102041	-0.0155144	0.0218978	0.0280702	0.022846	0.0128308	-0.0418562	-0.0152684	0.0436137	0.0385914	0.118887	0.0117625	0.020658	-0.00214938	-0.011343	-0.0133262	0.0378951	-0.0136594	-0.00975927	0.025748	-0.0644851	0.0241546	0.00983227	-0.00826446	0.0399226	-0.0146006	0.0151734	-0.012409	0.00483074	-0.0118435	-0.00125392	-0.0164238	-0.0248409	0.00481696	-0.0136674	0.0148186	0.0219561	0.0339685	-0.0427099
0.0294333	-0.00261362	0.0200062	0.0199463	0.0279452	0.0820615	-0.00259423	-0.0227679	-0.0039382	-0.0324039	-0.0128287	-0.0192166	0.0428532	0.00396825	-0.0145051	-0.00382897	0.0213777	-0.0307692	0.0303837	-0.0998643	0.0473758	0.0021322	-0.00387524	0.00824588	-0.0239634	0.0254704	0.0194489	0.00257092	0.0163056	0.0203679	-0.00978042	-0.00514403	0.0278302	0.00343643	-0.0201389	-0.0198443	-0.00726866	-0.0275103	0.0140983	0.0232378	0.00625326	0.00564972	0.0140048	0.0254737	0.0575264	-0.0138568	-0.00805639	-0.0102539	-0.0120192	-0.0538462
-0.00853485	0.00349396	-0.00392275	-0.0115386	0.0215885	-0.0164554	-0.0159119	-0.0153038	0.00121655	-0.00350467	0.0142521	0.0158252	-0.00821845	-0.0205534	0.0311688	-0.00320307	-0.0271318	0.00979816	-0.00471196	0.0244197	0.00620843	0.00070922	0.00277406	0.0111524	0.0151724	-0.0127545	-0.121357	0.00333473	-0.00725275	0.00386349	-0.00690976	-0.0180972	-0.0302891	0.0108447	-0.0113395	0.0651396	0.000563222	-0.00553486	0.00483572	0.0109687	-0.0295184	0.00561798	0.025498	0.0250462	-0.00634633	-0.013717	-0.00507614	-0.0157869	-0.00162206	-0.0105691
-0.00286944	-0.0195851	-0.0224174	0.0308141	-0.0970519	0.0153798	0.00404229	0.0192531	0.00759417	-0.00781555	0.00330892	0.00395648	0.0211173	0.00524617	0.0184719	-0.00449871	0.0151394	-0.0242577	-0.00290165	-0.0191289	0.0361393	-0.0042523	-0.00775911	-0.00588235	-0.0271739	-0.0185857	-0.00844391	-0.00792519	-0.0123976	0.00962155	-0.0175722	0.0105319	0.000946522	0.00338792	-0.00430108	0.0190079	-0.0337743	-0.0197853	-0.0198487	0.0309853	-0.00320171	0.00310366	0.00828801	0.00841178	0.00182482	-0.0240841	-0.0107143	0.00501253	-0.00243704	0.032046
-0.00863309	-0.0233797	0.0173536	-0.0196511	0.0447847	0.00317265	0.00789718	0.0013655	0.036328	-0.010109	0.0173014	-0.0147783	-0.0196335	0.00642312	-0.0234955	0.0129116	0.00313972	0.0306285	-0.0307857	-0.00540054	-0.0259464	0.00925267	0.0351779	0.00221893	-0.0104749	-0.0103926	0.0145985	-0.0337507	-0.0309348	0.00127065	-0.0141646	0.0474205	0.00472813	0.000562746	-0.0143988	0.00405508	-0.00029129	0.0220819	-0.00460285	-0.0353117	-0.00856531	0.00618812	0.00410994	-0.00913605	-0.000910747	-0.0465763	-0.019082	-0.00648379	-0.00407166	0.14172
-0.0169811	-0.0231818	-0.0134024	-0.0163078	0.019635	-0.0301979	-0.0422492	-0.0325	0.0210909	0.0421751	-0.0119464	-0.037	-0.0194927	-0.0303151	-0.0236387	-0.0165711	0.0101721	0.0430336	0.0211757	-0.000301659	0.00393013	-0.0447814	-0.00107302	-0.0118081	-0.0376853	-0.00536756	-0.0347722	-0.0282698	-0.0191996	-0.0234772	-0.0157488	0.00597015	-0.00894118	-0.00449944	-0.0357925	-0.0193858	-0.0154429	-0.00493882	0.0152112	0.0109	0.0226782	0	-0.0544896	-0.0376829	-0.0154968	-0.0572366	-0.0084122	-0.0150602	-0.0171709	-0.0132497
-0.0289384	-0.0130293	-0.0123495	0.0329405	0.00406835	0.0031559	-0.0104267	0.0178529	-0.010114	-0.00483584	-0.0202863	-0.000519211	0.0108932	0.0180995	-0.0164289	-0.0272197	-0.0193648	-0.0162812	0.0184154	0.0162945	-0.014789	0.00812108	-0.004866	-0.0156833	-0.0212672	0.00633505	-0.00621118	0.0120761	-0.0181604	-0.0448343	-0.0862291	0	-0.0194682	-0.0180791	-0.0151515	-0.00658967	-0.0307783	0.00371745	-0.0404132	-0.0123291	-0.030623	0.0455105	-0.0113636	-0.0397834	0.00925926	0.0243619	0.004772	-0.0453619	0.00582363	0.014841
-0.00638589	-0.00298601	-0.00656455	-0.0246176	-0.00621286	-0.00755034	-0.0196142	0.00369259	0.0210102	-0.0200767	-0.03284	0.00701299	0.00215517	-0.0250505	-0.00351648	0.0266489	0.0102686	-0.0406244	-0.0218812	-0.0480998	0.0163355	0.019773	-0.00433928	0.000758725	-0.00794245	-0.0198181	0.003125	-0.0276572	0.0494835	0.0115646	-0.00608479	-0.0153314	0.0125908	-0.0115075	0.0369231	0.0248752	-0.00580153	-0.0030864	0.0151995	0.00234443	-0.00217865	-0.01	0.014231	-0.00650759	-0.000917431	-0.0234051	-0.0168865	-0.0133476	-0.0107527	0.0487465
0.0111706	0.0132409	-0.00409062	0.0371085	0.0481109	0.0246196	0.00363757	0.0404691	0.0142354	0.023098	0.0253037	0.0131545	0.0120968	0.010775	0.0216145	0.0233615	0.0375293	0.0364634	0.0310704	0.0286962	0.0629887	0.0150808	0.0354293	0.0371494	0.0132931	0.0604186	0.0124611	0.0223112	-0.0144198	0.0221923	0.0344556	0.115018	0.0588235	0.0296857	0.00964392	0.0105176	0.0515971	0.0607547	0.0533375	0.0287911	0.0393013	0.0291147	0.0358877	-0.0237991	0	-0.0220332	0.0273752	0.0324675	0.041806	0.00664011
-0.00257264	0.0020224	0.0154818	0.00231376	0.00363071	0.00185624	0.0112026	0.00154696	0.000555864	0.000255102	0.00970249	0.0114562	0.00212483	0.0135301	0.00949914	-0.00253646	0.00979653	0.0255343	0.0272714	0.0300182	0.00939926	0.00353732	0.00841814	0.00657895	0.00283244	0.00291611	0.0338462	0.0177274	0.00789596	0.00394737	0.00370175	-0.0126126	0.00542005	0.0107405	0.00734754	0.00960752	0.0125584	0.00701107	0.0127332	0.0121052	0.00630252	-0.00923788	0.00312581	-0.0098412	0.00183655	0.0581028	-0.0114943	-0.00157233	-0.00401284	0.000659631
0.0013655	-0.00465766	0.00622278	-0.00399852	0.00516796	0.00658775	-0.0138482	-0.00397176	-0.000416667	0.0215506	-0.00668545	-0.00478228	0.0212033	-0.0125405	0.00384944	-0.00127146	-0.00149254	0.0236075	-0.0419478	0.0135414	0.0267206	0.00422982	0.00469308	-0.0116195	-0.0123383	-0.00917021	-0.0047619	-0.0198339	-0.00552995	0.0347313	-0.0165964	-0.0164234	0.0148248	0.0106264	-0.00802334	0.0222042	-0.0121142	0.0127715	0.00643275	0.0321347	0.0318372	0.0110723	0.0166191	-0.00542128	0.131072	-0.0474412	0.0163848	-0.00367454	0	0.0527357
0.0257576	-0.0508501	-0.0160792	-0.0084844	0.0128535	0.0140096	-0.00198249	0.020381	0.0180631	0.0489327	-0.0222914	0.00961052	-0.00155723	-0.0159771	-0.0524073	-0.0108211	0.0239163	0.0511712	-0.0272505	0.0688353	0.0488959	0.021762	-0.00415444	-0.00146951	-0.0170078	0.0749436	0.0041866	-0.0172255	-0.00440222	0.0417986	-0.0311215	-0.0927644	0.00973882	0.00387382	-0.0117647	-0.0341344	-0.0475912	0.0315167	0.00697269	0.0079663	0.0257967	0.00806916	-0.0166028	0.0774472	0.00405186	-0.00156863	0.0353614	0.0300316	0.0402901	0.0588604
-0.00590842	0.0258012	0.0452546	0.0265476	0.0109137	-0.00302541	0.0243337	-0.00976987	0.070015	-0.0101154	0.00731304	-0.0245491	-0.013517	0.0145712	0.00179856	0.020592	-0.0182482	-0.0305108	0.0500472	-0.0244565	0.0120301	0.028169	0.0119964	-0.00441501	0.00934007	0.00188996	0.0172722	0.0498063	0.0335118	-0.00486322	0.0278681	0.0214724	0.00569925	0.0192944	-0.0111607	0.0032128	-0.0137952	0.0155604	0.00577034	0.00718633	0.0147929	0.00571755	0.00337662	0.0170742	0.00968523	0.0942655	0.038674	-0.0148338	0.024787	-0.0106446
-0.056315	-0.0309196	-0.0315695	-0.0683528	-0.0579965	-0.0374267	-0.0694893	-0.0177593	-0.0164541	-0.0334215	-0.00341477	-0.0190036	-0.00764163	-0.00123102	0.010772	-0.0113493	-0.0788104	-0.0475601	-0.058753	-0.0746518	0.00185736	-0.0157033	-0.0453557	-0.059867	-0.0151699	-0.0672815	0.00468384	-0.0564566	-0.0265706	-0.0458155	-0.0184495	-0.0415415	-0.064952	-0.0335316	-0.0150489	-0.0520408	-0.0136773	-0.00383048	-0.0533563	-0.0142701	-0.0646259	0.00625355	-0.0365001	-0.0207254	-0.0127898	-0.0527638	0.0203095	-0.0706127	0.000755858	-0.0514047
-0.021414	-0.0357084	-0.0242161	-0.00650314	-0.0103945	-0.00462379	-0.0614797	-0.0142857	0.0042796	-0.0050995	-0.000429679	-0.0615183	0.0217738	-0.0390304	-0.00577265	0.0102041	-0.0282486	-0.0135511	0.0251592	0.00331126	-0.00407861	0.0244399	-0.0205167	-0.00550314	-0.017406	-0.0186517	0.025641	-0.00308575	-0.0196623	0.00192061	-0.0583072	-0.0287206	-0.000932401	-0.00503637	0.0175707	-0.016047	-0.0110306	-0.00384521	-0.00848485	-0.0159211	0.0145455	0.00112994	-0.0204191	-0.00973545	0.00242915	0.0587344	-0.0255924	-0.0441341	-0.00453172	0.0302457
0.00418343	0.0171438	0.022908	-0.000439309	0.0527875	0.0178421	0.0136936	0.0131341	0.0111054	0.0360045	0.0237939	0.0203626	0.018711	0.0153912	0.00133988	0.0107323	0.0614618	0.0350019	0.0506368	0.0129013	0.0461653	0.0420808	-0.0176454	0.0332016	0.0148926	0.0439661	0.0107955	0.0228218	0.0165172	0.0434505	0.0114094	-0.0150538	0.0419972	-0.00337458	0.0142643	0.0206005	-0.015615	0.0523711	0.0171149	-0.0132348	0.0296979	0.0349887	0.00137137	0.0051293	0.00726979	0.0744452	0.0194553	0.0403273	0.0197269	0.0452599
0.037494	0.0478679	0.0472784	0.00224146	0.0373497	0.0117208	0.0261044	0.0259276	0.0403576	-0.0133945	0.0387355	0.0199563	0.0313776	0.00505263	0.0512935	0.0243598	0.0406886	-0.0689091	0.0523359	0.0420616	0.0149466	0.0333863	0.0325534	0.0405509	0.0114303	0.010748	0.010118	0.0534438	0.0141597	0.00796081	0.0535602	0.0251092	0.083296	0.0332957	0.0236862	-0.153908	0.0307543	0.0251412	0.00510817	0.0581285	0.0333168	0.0348964	0.0594358	0.0512439	0.0328789	0.0339773	0.0152672	0.0337079	0.0119048	0.0105325
-0.0182239	0.0238057	-0.000297	0.106385	0.0276202	0.037318	0.025974	0.0342048	0.00662902	-0.00195695	0.0128999	0.0238542	0.0237447	0.0364474	0.017395	0.0243902	0.0315789	0.0115212	-0.006322	0.0284252	0.0238429	0.0492308	0.020099	-0.00808824	0.0183262	0.031467	0.0473011	0.0251025	-0.0444038	0.0230863	-0.00229728	0.0532481	0.00537412	0.00709995	0.0390456	-0.0159042	0.00251256	0.0373056	0.0101644	0.0267568	-0.0192493	0.0115911	0.0253361	0.0224515	0.0217391	-0.0119201	0.0216165	0.0168478	0.0279412	0.0260567
-0.0206072	0.00879811	-0.0112894	-0.0346809	-0.0307175	-0.0256968	0.00329461	-0.028439	-0.0258537	-0.00404412	-0.0298507	-0.0356021	-0.0280261	-0.0319321	0.00959133	-0.0160714	-0.0233236	-0.0430502	-0.0525944	-0.111111	0.0171233	-0.0331378	-0.000529936	-0.0704225	-0.0322436	-0.0324006	-0.0100956	-0.0280619	-0.0191617	0.0166271	-0.040609	-0.00303337	-0.0254934	-0.0265727	-0.0285317	0.0101008	-0.0184837	-0.0167493	0.0189405	-0.0192062	-0.0377821	-0.0265625	-0.015885	-0.0110781	0.0106383	-0.0358657	-0.0156394	0.04062	-0.0150215	-0.0547404
-0.0110826	0.0404921	0.00510817	-0.0552248	0.0307007	-0.0180564	0.0107155	0.0158283	-0.00112669	0.00283007	-0.00717969	0.00705755	-0.0129257	0.00793319	0.0272615	-0.00241984	0.0134328	-0.023603	-0.0629757	-0.00559701	0.0020202	-0.0118289	0.000530217	-0.0263158	-0.0074384	0.10785	-0.0144928	-0.0435701	-0.0166056	-0.00584112	-0.00359166	0.00608519	-0.0113924	0.0261838	0.0200573	0.0429991	0.0450048	0.00100076	-0.00406622	0.00490153	0.00356961	-0.012306	0.0322829	-0.0368074	-0.00827068	-0.0307744	0.00280374	0.0046225	0	-0.0202985
-0.0303719	-0.0419099	-0.0209268	-0.0178183	-0.0307471	-0.0147727	-0.0389877	-0.0241195	-0.0047625	-0.0245399	-0.00475202	-0.0404313	-0.00755477	-0.018227	-0.0273422	0.00181928	-0.00147275	-0.0452479	0.0127409	-0.0525328	-0.0456989	-0.0377532	-0.0250342	0.001638	-0.0641686	0.0117763	0.0196078	-0.00740701	-0.0153961	-0.0258519	-0.0444933	-0.0282258	-0.0209134	-0.00380022	0.00210674	0.00383501	0.0155773	-0.0240267	-0.0131234	-0.0306233	0.0050813	0.00595883	0.0277985	-0.031568	0.0181956	0.0198883	-0.0223672	-0.0291411	-0.0261438	-0.00304692
0.0154104	0.00406187	-0.0229008	-0.0170354	-0.0287485	-0.0175107	0.0088968	0.000656168	-0.0263191	-0.0125786	0.00166095	0.022191	-0.0279117	0.0236287	0.00248036	-0.0145278	-0.0283923	0.0129842	0.00298789	0.0019802	-0.025	-0.0440191	-0.0153062	-0.0204415	-0.0211879	-0.0758487	0.00587607	-0.00359471	0.0176545	-0.0259349	0.00796799	0.0150415	-0.0945946	-0.00708447	0.033637	0.0324731	-0.00300752	0.00923601	-0.0236407	-0.0193778	-0.0242669	-0.0188476	-0.0183531	-0.0263779	0	-0.0147109	-0.0219256	0.0136914	-0.0186428	-0.00244499
0.00214451	0.0379648	-0.0053125	-0.00832771	0.01531	0.0245464	0.0564374	0.0231694	0.00271599	-0.0490446	0.01285	0.0228085	-0.00939702	0.0556472	-0.000824742	0.00982801	-0.0371917	-0.00277718	0.0465663	0.0243742	0.00433369	-0.0173507	0.0155441	0.0325543	0.00698824	0.00125945	-0.0302708	0.023307	0.026518	0.0371517	0.0432851	0.0199285	-0.0144439	0.00548847	-0.0040678	-0.00647536	-0.00542986	0.00101499	0.032385	-0.0139155	-0.00777202	-0.00219539	0.0366544	-0.00550661	-0.0171258	0.0600694	-0.00487329	0.0446753	-0.00607903	0.0508578
-0.00213992	-0.00209864	-0.0235627	-0.012256	-0.0150792	0.0101042	0.0325543	0.00491348	-0.00232168	0.00977897	-0.0188253	-0.0029554	-0.0118577	-0.00937134	-0.00949236	-0.00608273	0.0394166	0.0362039	0.00179775	0.00321543	-0.0100683	-0.0132428	-0.0016415	0.00242522	-0.0409614	0.029979	-0.0180723	0.0455524	-0.0207629	0.0507463	0.00119858	-0.0255511	0.0571568	-0.00163755	0.00884956	-0.00372432	0.0154686	-0.0182734	-0.00146585	0.0527091	0.00626632	0.00165017	0.0199336	0.00310078	0.00227273	0.0180151	0.0029383	0.00745898	0.0183486	0.0472303
0.0250742	0.0368034	-0.00707851	-0.0213695	-0.0571574	-0.0212437	0.0101859	0.00914116	-0.0340013	-0.0371451	0.00792465	0.0331447	-0.0501333	0.049665	0.0308333	-0.00428397	-0.0144103	-0.0188133	0.0192912	-0.025	-0.0308754	-0.0144529	-0.0016442	-0.0177419	0.0213555	0.0278852	-0.0217513	0.00518584	-0.0246548	-0.0261364	0.0721049	-0.018509	-0.0231054	-0.04538	-0.00877193	-0.0476626	0.0134409	-0.0822172	-0.0428655	-0.0366647	-0.079398	-0.0395387	-0.00977199	-0.0578494	-0.0461073	-0.00675676	0.00390625	-0.0182626	-0.00900901	-0.0868597
-0.00643708	-0.0127499	0.0103694	0.00563513	0.0265223	0.0158044	-0.0177657	0.00821572	0.0121788	0.0234224	0.0169673	-0.0459051	0.0373386	-0.0172738	0.0149555	0.0129072	0.0188534	0.0387695	-0.0350646	-0.0042735	0.0161169	0.0212989	0.00822363	0.0361248	0.00120961	0.00792079	0.0148233	-0.0128977	-0.0164307	0.00175029	-0.0148598	0.0230487	-0.00331126	0.013173	0.0224643	0.026496	0.0167993	0.0360605	0.0107362	0.00962297	0.0496054	-0.00971984	-0.0202068	0.0182798	0.0285261	0.00226757	0.0184825	0.0115636	0.019697	0.0262195
-0.026725	0.0152627	0.0602951	0.0219472	0.00316372	0.0130692	0.0389441	0.00668617	0.234034	-0.00403877	-0.0142425	-0.0041006	0.00460081	-0.000764234	0.0155317	0.00667476	0.00453172	0.010142	-0.0313213	-0.0244305	0.0693471	0.123419	0.0103309	-0.0213946	0.0436659	0	-0.00898876	-0.00549007	0.0305834	-0.0052417	-0.0324427	-0.06298	-0.0208828	-0.0062182	-0.00133156	-0.00752727	-0.0356522	-0.0103306	0.0367223	-0.0106908	-0.0204082	0.067552	-0.0167866	-0.00253165	-0.0123267	-0.0180995	0.0114613	-0.0298211	0.0237741	-0.0326797
0.00798802	-0.0180688	-0.0154265	0.0185058	-0.00183968	0.027337	0.0200753	0.0514736	0.0303225	0.0762368	-0.00103262	0.00219599	0.016972	-0.00344168	-0.0141176	0.0108499	0.0289474	0.0381526	0.0193062	0.122504	0.000344947	0.0550822	0.0177631	0.0412955	-0.0557301	0.0275049	0.00793651	0.0149823	0.000249377	0.0105386	0.00389947	-0.031694	0.0387785	-0.00284414	0.02	0.000973394	-0.0117223	0.00329259	0.0172717	0.00415628	0.0115132	-0.00757166	0.04	0.0170743	0.0312012	0.0302831	0	0.0379098	-0.00362845	0.00798526
0.000990589	0.0182541	-0.00399386	0.00695379	-0.00473934	-0.000797289	-0.0153752	0.0148046	-0.0411814	-0.0329063	-0.00309896	0.0199945	-0.00847682	0.0153492	0.0505171	0.0155039	0.0168067	-0.00715667	0.0286418	-0.0165812	0.0282759	-0.052495	0.0375467	-0.0147745	0.0295972	0.0152964	-0.0230596	0.00880556	0.0167041	-0.0196987	0.00349262	0.0265237	0.060196	0.00456361	-0.0143791	-0.0214445	-0.0328467	0.0158798	-0.0215827	0.0140728	0.0124661	0.00980926	-0.0253283	0.0401543	-0.015885	0.0488818	0.0245515	0.0217177	0.0386016	0.0542352
0.0438727	0.0200954	-0.000616903	-0.0325239	0.00820106	0.0155595	0.0162399	0.00836413	-0.0699566	-0.0390909	0.0569958	0.0306122	-0.00854929	0.0302343	0.00908747	0.0446271	0.00251527	-0.0689655	-0.0344311	-0.00766401	0.0298457	0.0207002	0.0203906	-0.035517	0.061405	-0.0357815	-0.0109384	-0.00308396	0.0132418	-0.0395981	0.0321211	-0.0456295	-0.0110035	0.0306644	0.0397878	0.0169353	0.0320755	-0.0490543	-0.0247059	-0.0383673	-0.0749465	-0.00863465	-0.0190087	-0.0163577	-0.0038432	-0.0462991	-0.0202765	-0.0304348	-0.0140252	-0.082659
-0.0285985	-0.00354308	0.00462963	-0.050426	0.104172	-0.00412493	0.0225876	-0.0569059	0.00944606	0.0266252	-0.0196078	-0.00885878	0.0441929	-0.0227439	-0.00225141	-0.010118	-0.00752688	0.0320151	0.0100775	0.0336732	-0.0338652	0.00835073	-0.00599195	0.0466448	-0.0251603	0.0136719	0.00989523	0.00283386	0.0053243	0.00492308	0.0056255	0.016129	0.00178015	0.0275482	-0.0146684	-0.0225267	0.000304692	0.0498861	0.00844391	0.0237691	0.0329861	0.0321176	0.0122639	-0.0172949	0.0108025	0.00511019	-0.0150517	0.00697559	0.00782361	-0.0094518
0.0195185	0.0196274	-0.0208909	0.0133366	0.0156844	-0.00414201	-0.0156273	0.00163633	0.00981978	0.0188257	0.0240004	0.00262881	0.0312258	0.00563063	0.00376081	0.0176036	0.00325027	-0.00202758	-0.0422103	0.030783	0.0205595	0.0298728	0.00451855	0.0140735	-0.0118363	0.0154143	0.0138329	-0.0310679	0.0303322	0.00673607	-0.000376069	0.0379819	0.0364283	0.0214477	0.0161812	0.0651282	0.025891	0.0529145	-0.0101675	0.0149254	0.0196078	0.0833333	-0.0634844	0.0160199	0.019084	-0.0521131	0.025788	-0.00247402	0.0155258	-0.00826972
0.00239311	-0.0147859	0.00313775	-0.00478583	0.00140384	0.00138641	0.000610594	0.00857668	-0.00995309	0.0184778	0	-0.00812795	0.0162663	-0.00858529	-0.0247284	-0.0636161	-0.00647948	-0.00548557	0.0168269	-0.00492896	0.00957728	0.0298679	0.0065085	0.00231303	-0.0214607	0.012334	-0.00397953	0.0090109	0.00607477	0.0425791	-0.00148917	-0.0065538	0.00900129	-0.00367454	0	0.00752835	-0.00861045	0.0133335	0.0223565	0.00163399	-0.0120879	0.0467381	-0.000776197	0.00843882	-0.00749064	-0.0134093	0.0195531	0.0143849	0.0132036	0.0314304
-0.025943	-0.00481382	-0.00187676	-0.0666025	-0.021729	0	0.0405797	0.00992104	0.00716432	-0.0274042	0.0136702	-0.00396511	-0.0522039	0.000376506	0.00845179	0.000595948	-0.0242754	-0.0337079	-0.0464933	-0.0104895	-0.0196271	-0.0139431	-0.00945243	-0.00307692	-0.0178511	-0.0402999	-0.015411	-0.0204808	-0.0283326	-0.0443407	-0.0227869	-0.0269379	-0.0454545	0.00210748	-0.00382166	-0.0616303	-0.031746	-0.0283379	-0.0458038	-0.0261011	-0.028921	-0.00465116	-0.0422061	-0.035675	-0.0460377	-0.0336391	-0.0593607	-0.0542787	-0.0562414	-0.107587
-0.00915033	0.00853606	-0.0150423	-0.0133952	-0.0394077	0.028481	-0.00894297	0.0232558	0.00355668	-0.015784	0.00385396	-0.0241507	0	0.0101618	0.0228571	0.00595593	-0.00631266	-0.00930233	0.033719	-0.0282686	0.0226894	0.216912	0.00351361	-0.0300926	0.0109053	-0.00390625	0.0324638	0.0391376	0.0124283	-0.0360195	-0.0237038	0.0259887	0.00845572	0.00157729	0.0121483	0.0477668	-0.0133003	-0.00364695	-0.0142459	-0.0309883	-0.0183276	-0.0102804	-0.0127061	-0.0121032	0.00158228	0.0341069	-0.0165049	0.00775595	-0.0174419	-0.00836237
-0.0222625	-0.0187615	-0.00477251	0.0182768	-0.000745898	-0.00980769	0.00236686	-0.00372257	-0.00754544	-0.0159046	-0.0211124	0.0149578	0	-0.0122951	-0.0204842	-0.0053286	0.00224215	-0.0917627	-0.00591621	-0.00484848	-0.00522023	0.0620497	0.0169992	0.0135243	-0.0267123	0.000980392	0.01516	-0.025026	0.0219547	-0.0493984	-0.0649888	-0.0297357	-0.00529568	-0.0131234	-0.0101074	0.0151898	-0.0200627	0.0491388	0.00628338	0.00432152	0.0396733	-0.0188857	-0.016977	-0.0171059	0.0229068	-0.0275417	0.0227048	0.0143663	0.0392012	-0.040759
0.0175409	0.0278896	0.00831202	0.00948718	0.00248818	-0.00233055	-0.00974026	0	0.0254579	0.0114478	0.00195998	0.0152733	0.00415692	0.00264051	0.0197719	0.0113095	0.0275913	0.0152726	0.0495416	0.0045676	0.0249262	0.0177243	0.0236006	-0.00313972	0.0175932	0.0166503	-0.00331858	0.0558391	-0.015015	0.0153231	0.0112983	0.0244041	0.00842946	0.00638298	0.0153159	-0.0112195	0.00223928	-0.00199054	0.0152982	-0.0129088	0.020202	-0.00577478	-0.0222841	0.0188147	0.015444	0.0559441	-0.0164093	0.0136571	-0.0227758	-0.029304
-0.00646445	0.00573427	-0.0133164	-0.02413	-0.0441797	-0.0200506	-0.0172876	-0.00157325	-0.0183105	-0.0259654	-0.00782658	-0.0145157	-0.00103493	-0.0048909	0.0212528	0.00412007	-0.00217707	-0.0298542	-0.00628352	-0.0315247	-0.056	0.0541819	-0.0368445	-0.0370079	-0.0164246	-0.0460501	-0.017758	-0.00100556	-0.0196998	-0.011811	0.00414169	-0.0581717	0.0105587	-0.0174419	-0.0295412	-0.00662714	-0.0217044	-0.0234681	-0.00738007	-0.0278989	-0.0154015	-0.0145208	-0.0319088	0.00507849	-0.00988593	-0.00562914	0.000981354	-0.00548902	0.0145666	-0.0611321
-0.00383717	-0.026561	0.000642674	0.0119729	0.0028564	-0.0225467	0.0279042	-0.00807564	0.00469161	-0.0076555	-0.0108487	-0.029459	-0.00958301	-0.00113422	-0.0335889	0.0158265	-0.00945455	0.0028626	0.0146514	-0.00156495	-0.0481356	0.0138691	-0.00793651	0.000817661	0.0147653	-0.0145425	0.0214689	0.0100388	0.00478469	-0.0285525	-0.00617824	-0.0194118	0.0217675	-0.00215169	-0.00971503	-0.0171436	0.0205546	-0.0224947	-0.0272615	-0.00627803	0.141341	0.0166994	-0.0155974	0.00849793	-0.00768049	0.029304	0.00980392	-0.00551932	0.0236899	0.0811897
0.0566069	0.0135714	-0.0915222	0.0393519	0.0046608	0.00975511	-0.0174093	-0.000397141	-0.00660592	0.030996	0.0378871	-0.0124172	0.00156904	-0.00454201	-0.00717794	0.0144259	0.0256975	0.0378211	0.0404317	0.103448	0.0149573	-0.00583384	0.008	-0.0106209	-0.0698077	0.041197	0.000553097	0.0310428	0.0169048	-0.0191388	0.0145171	0.014997	0.00127823	0.0420485	-0.0379333	0.0213199	0.00767263	0.0135985	-0.00764331	0.0108303	0.00734214	-0.00193237	-0.115695	-0.00455477	0.00928793	0.056616	0.015534	0.00958628	0.00771388	-0.000743494
0.00649865	-0.0366455	0.0109579	-0.0279634	-0.0407216	-0.024756	-0.0421922	0.00834327	0.000343958	-0.0200428	-0.0105673	-0.0162056	-0.0140992	-0.0334601	-0.0365297	-0.0392491	-0.0347173	0.0265872	-0.0181154	0.00142045	-0.0319298	-0.00930797	-0.0580357	-0.028076	-0.0662942	-0.0283465	-0.0514096	-0.0298704	-0.00351206	-0.0404181	-0.00286188	-0.0035461	-0.00851064	-0.0243145	-0.0210741	-0.0142288	-0.0253807	-0.0216729	-0.0112323	-0.0482143	-0.00777454	0.0242014	0.0158891	-0.0329444	0.0283742	-0.0293938	-0.0105163	-0.0289855	-0.0299235	-0.0513393
-0.0143307	0.00907096	-0.0367133	-0.0147658	-0.00994089	-0.0320916	-0.00517322	-0.00531915	-0.0508883	-0.00313608	-0.0126211	-0.0184607	-0.00847458	0.00826121	-0.0138231	0.0112493	-0.00704486	-0.0343827	0.0421068	-0.0365957	-0.0159478	-0.0269608	0.00895208	0.0382328	-0.0175509	0.00465964	-0.0104895	0.0151473	0.00704887	-0.0123457	-0.0012325	0.0646501	0.0171674	0.0132556	0.0152778	0.00673195	0.00195313	0.00369312	-0.00421941	0.0159475	0.0112635	-0.0463138	-0.00499168	0.000473149	0.0141685	0.011041	0.0154589	-0.0144107	0.00071736	-0.0133333
0.0321138	0.0295781	0.0232305	0.0335917	0.0328358	0.010661	0.0392373	-0.00415924	0.0147325	0.0128573	0.033432	0.0135995	-0.00614316	0.0179477	0.0116139	0.0269321	0.0571322	0.0154913	-0.0256996	0.0341578	0.0515654	0.0193115	0.00104384	0.00409165	0.00669915	0.0264166	0.00706714	0.0112526	0.0237984	0.0705882	-0.00287364	0.0367688	0.00506329	0.0156986	0.0212038	0.00765073	0.0217674	0.0241708	0.0185789	0.0258541	0.00484262	0.0158573	0.00133779	0.0196264	0.0161765	-0.00218409	0.0390105	0.0219321	0.0387097	0.0341812
-0.00278638	-0.0146458	0.0141894	0.02925	0.0191802	0.0234177	-0.00242608	-0.00596659	0.0515292	0.0297097	0.00190217	0.00199829	0.0209621	0.00574933	0.0190024	0.00912201	0.0233133	0.0145719	-0.00571512	0.0202164	-0.0150613	0.00350082	0.0187696	0	0.000201654	0.021611	0.00818713	-0.0595037	0.000683683	-0.0528846	0.00165299	0.0231059	0.0125945	0.0118496	0.00267917	-0.0303607	0.00667727	0.0410458	0.02944	0.0135014	0.00771084	0.0321951	0.0173681	0.0120594	0.0209841	-0.0265791	-0.00457875	0.0035769	-0.00621118	0.0138355
0.00512263	0.0152923	0.0213361	0.00412922	0.00902294	-0.00494743	0.0117039	0.0220088	0.0361023	-0.0052459	0.00949666	0.011396	0.0150039	0.0137195	0.0236985	0.019774	0.000345185	0.00583483	-0.047605	0.00558191	0.0199147	-0.00184691	0.0087001	0.0334148	-0.0905242	-0.00769231	0.0232019	-0.0200649	0.0384878	0.00435098	-0.00165026	0.0252101	0	0.00814664	0.0146961	0.00783038	0.0170562	0.0142964	0.0105689	-0.0017762	0.045911	-0.0047259	0.013132	0.0105408	0.0184266	-0.0212014	-0.00735971	0.0127291	0.0131944	0.0174375
0.0225483	0.015625	-0.0188356	-0.00604741	-0.0411344	-0.0290035	0.0292969	-0.00528583	-0.00120153	-0.0481213	0.00846601	0.0250704	0.00440871	0.0255639	0.0140417	0.0132964	-0.00621118	0.00356983	-0.00464253	-0.0494033	-0.0387029	0.0557155	-0.00304414	0.0181388	0.032587	0.0184109	0.000566893	-0.00734897	-0.0116228	0.066426	0.0173002	0.00512295	-0.00829187	-0.0020202	-0.0276498	-0.0145603	0.00652174	-0.0034024	-0.00123039	-0.0382562	-0.00137174	0.0104463	-0.0129618	-0.0292517	-0.00904662	0.0131277	-0.00741427	0.00955254	-0.0020562	0.0260805
-0.00589035	0.00720721	-0.00034904	-0.0192261	0.0034639	-0.000853424	0.0918114	-0.0238142	-0.00590551	0.0185596	0.0186567	0.0184117	0	-0.0131965	0.0344311	-0.0207764	-0.0149306	0.0200089	0.00590796	0.0122628	-0.0453391	0.0282376	-0.0157761	-0.0240124	-0.0188922	0.00190295	-0.00849858	-0.025909	0.0164189	-0.0189573	0.00121653	-0.0438328	-0.00877926	0.00759109	0.00541638	-0.0019762	-0.012959	-0.0160221	0.00215584	-0.0379278	-0.0155678	0.0150376	0.0370978	-0.0049054	-0.0210674	-0.0356333	-0.0112045	-0.0463147	-0.0199176	-0.0123457
-0.000759648	-0.00440347	0.00803073	0	0.0422199	0.00352338	-0.0622995	0.00806452	0.00715072	0.0367147	-0.0210621	-0.019428	0.0113607	-0.0338039	-0.00470333	-0.00390843	-0.00317237	0.0098082	-0.0545595	0.037208	0.0235562	-0.0094697	0.0217166	0.018254	-0.111597	0.014245	0.0148571	-0.0605344	0.0371098	-0.00276052	-0.0133486	-0.00319829	0.00548292	0.00552486	0.030303	-0.0098698	0.000312598	0.0204411	0.027351	0.0394231	-0.0125581	-0.0111111	-0.002849	0.0178404	-0.00645624	-0.0416527	0.0151086	0.00365535	-0.000700771	-0.0411765
-0.0345142	-0.0319281	-0.0159335	0.0260546	-0.0221656	-0.0289392	-0.0242372	-0.0204	-0.0287275	0.00341028	0.00374219	-0.0299945	-0.0247638	-0.0153787	-0.040349	-0.00616592	0.000353607	-0.0243902	-0.00245218	0.00500556	-0.0486266	0.0258126	-0.00404858	-0.0187062	-0.0748768	-0.00187266	-0.0045045	-0.0057777	-0.0103136	-0.0359862	-0.0528682	-0.0112299	-0.0188758	-0.00649351	0.00588235	-0.0353964	-0.04125	-0.00263574	-0.0257254	0	-0.00565238	-0.0327715	0.0180952	-0.0419742	-0.00866426	-0.0297932	-0.0260465	-0.0504683	-0.0154278	0.0590491
-0.0015748	-0.00613935	0.0095037	-0.00314389	-0.0341324	-0.0224608	-0.0137347	-0.0314414	-0.0182186	0.00915033	-0.021435	-0.000283688	-0.0157068	-0.00507614	0.0147727	-0.00620417	-0.0187345	0.0278761	-0.0176991	0.0290537	0.0308233	0.0121156	-0.00101626	-0.0389198	-0.0588392	-0.0300188	0.0124434	-0.026157	-0.0182901	0.00430725	-0.0229314	-0.0448891	-0.0303549	0.00251383	-0.0162443	-0.00619824	0.000977836	-0.0184989	0.00644765	-0.0120259	-0.0194221	-0.000968054	-0.01372	-0.0228695	-0.0364166	-0.0260116	-0.0143266	-0.00712329	-0.019943	0.0622737
-0.00189274	-0.0186755	-0.0446304	-0.0596798	-0.0383059	-0.0317193	-0.037037	-0.0432125	-0.0021764	-0.0301813	-0.0247615	-0.0215664	-0.0202128	-0.0145212	-0.0339679	-0.0102157	-0.0165706	-0.0383125	0.031031	-0.0306534	-0.0552612	-0.053407	-0.0422177	-0.0586777	0.0217822	-0.0386847	-0.0167598	-0.00895104	-0.0357452	-0.0836312	-0.0261311	-0.0690827	-0.0171958	-0.0386158	-0.00990753	-0.0254772	-0.0439596	-0.0220786	-0.0396583	-0.0271536	-0.047343	-0.0537791	-0.0822004	-0.0542005	-0.0340136	0.0296736	-0.00968992	-0.0435982	-0.0145349	-0.0865712
-0.0244943	0.00600205	-0.0226277	-0.0219298	0.0269285	-0.0232666	0.0135385	-0.0354704	-0.0427046	-0.00240417	-0.00097716	0.0145012	-0.0141151	-0.00876145	-0.0158423	0.000573394	-0.0161172	-0.0226052	-0.00355987	-0.0238558	0.0556891	-0.270428	0.00955921	-0.0114135	-0.00719823	-0.0136821	-0.0289773	-0.00090448	-0.00966075	0.0163807	-0.021376	0.0358881	-0.00807537	-0.00782473	0.00867245	-0.127001	-0.00374659	0.0220264	-0.0123888	-0.000962464	0.0116633	-0.031746	-0.00103341	0.0606929	0.0125196	-0.0169308	0.0225049	-0.0034622	0.019174	0.0679104
0.0076138	-0.0139697	0.0448096	0.0429966	0.0368752	0.0197914	0.0299029	0.0408862	0.0473678	0.00870264	-0.0156418	0.0154374	0.0167952	-0.0249096	0.0184531	0.0246418	0.0201042	0.0160293	-0.0298798	0.0207445	0.0375712	0.0786667	0.0257759	0.0506217	-0.0568879	0.0322317	0.0152136	-0.0289308	0.00362976	0.0460476	0.0176638	-0.0493247	0.00768883	0.0462671	0.0205026	-0.0362357	0.00307692	0.0360991	0.02734	0.0327553	-0.00250627	0.0343733	0.0124138	0.00171906	-0.00927357	-0.0498351	0.0296651	0.0660104	0.0217077	0.00698812
0.00948553	0.0357143	0.0107219	0.0419828	0.026607	0.0312609	0.027266	0.0015361	0.03515	0.0193788	0.0287998	0.0211149	-0.00541565	0.0197775	0.0281419	0.0229306	0.039781	0.0682894	-0.00602611	0.0584633	-0.0230432	0.0192831	0.0328205	0.0422654	0.0274985	0.0227273	0.021902	-0.000312977	0.0345841	0.0146735	-0.140277	0.0877085	0.035009	0.0331658	0.0155541	0.0712016	0.00715746	0.0452418	0.0328741	0.0223881	0.0281407	0.0715746	0.00647139	-0.00980633	0.00390016	0.0150405	0.0250929	0.0412819	0.01983	0.0687023
0.0124224	0.0279282	0.00671853	0.00898058	0.0443931	-0.00924048	0.02066	0.0236635	0.0200199	-0.00182292	0.0164094	0.0250896	0.021236	0.0282828	0.0547432	0.0164024	0.012636	-0.00949367	0.0185248	-0.00447133	0.111943	0.0271647	0.0168818	0.0194647	0.110216	0.0135266	0.00169205	0.0381884	0.0093948	0.00144613	0.0009598	-0.00227144	0.0333912	0.0136187	-0.00319081	0.0431107	0.0172589	0.0218905	0.0300091	-0.0145985	0.00488759	0.0019084	-0.00744501	0.181233	0.013209	0.0338146	0.00725295	0.0219092	0.0118056	0.00779221
0.0067642	0.0277239	0.0280998	0.101997	0.0216216	-0.0162648	-0.011386	-0.0139127	-0.00314465	0.00795721	0.0104469	0.0158687	0.00186617	0.0208251	0.022396	0.0112964	0.0225303	-0.00234292	0.0112434	0.00396301	0.0356902	0.0290437	0.0292969	0.0159109	-0.00103681	0.0142993	-0.027027	-0.00209166	-0.0012987	-0.0223827	-0.00636652	0.0130905	0.0272765	0.0143954	0.00256082	-0.0252599	-0.00665336	0.00827653	0.0100059	0.0203704	-0.000486381	0.0152381	0.0167064	-0.00859359	0.0145706	0.00882029	0.0423042	0.0132721	0.0116678	-0.00515464
-0.0178125	-0.0013488	0.00444141	-0.0174634	0.0343915	0.034108	-0.00767809	0.0327762	0.0249103	0.0199301	-0.0263165	0.0166799	0.0486961	0.0227098	0.00243394	0.000531915	0.0277966	0.0125961	-0.0266514	-0.00289474	-0.00747724	0.0314364	0.00948767	0.027408	0.00363259	-0.0413534	0.0358796	-0.0284702	0.0082358	0.0923191	-0.00224424	0.00730337	-0.00531046	0.0160833	0.00766284	0.00118618	-0.0428667	0.0487687	0.025641	0.0735027	-0.00243309	0.0675422	0.0187793	0.00655391	0.021164	-0.0134791	0.00604491	0.0130982	0.0142469	0.00129534
-0.00572701	0.00661804	0.0139456	0.00955343	0.0160428	-0.0731216	-0.0098868	-0.0718789	-0.000212269	0.0110392	0.0115822	0.021875	0.0449125	0.0112909	0.00901838	-0.0111643	0.0164908	0.0170778	-0.00688728	0.0176828	0.0497871	0.00845384	0.0319549	0.0182927	-0.0496381	-0.0207843	0.0363128	-0.0845185	0.0214961	0.025693	-0.0185229	0.0211935	0.00780287	0.0325885	0.0449937	0.00529523	-0.0146956	0.0230203	0.028125	-0.0448014	0.0360976	-0.0369069	0.0263331	0.0285654	0	-0.0369276	0.0223176	-0.0313277	0.032107	0.0562743
0.02288	-0.0107339	-0.0204629	0.0121039	0.0471396	0.00675513	-0.0303907	-0.0165308	-0.00307856	0.00916165	0.00286435	-0.00942915	0.0114133	0.00967622	-0.0285321	-0.00322581	-0.0055159	0.0246683	-0.0246955	0.0373444	0.00655226	0.00904478	-0.00182149	0.00898204	0.0190424	0.0152183	0.0134771	-0.0316702	0.00968013	0.0177983	0.0522402	0.0518842	0.000407498	-0.00360685	0.0139478	0.0444717	0.00710227	0.00945095	0.0176844	0.00707965	0.00706215	0.00547445	0.0323926	-0.0126608	-0.0133235	-0.0460123	-0.00923594	0.00154004	0	0.0440906
-0.0736743	-0.0952123	-0.0910959	-0.0728419	-0.0957168	-0.10556	-0.048209	-0.0840433	-0.0521776	-0.0747419	-0.0527136	-0.0712632	-0.0444178	-0.0630299	-0.0516631	-0.0717368	-0.0688418	-0.0888125	-0.0924384	-0.09075	-0.0619963	-0.0284215	-0.0520073	-0.0511869	-0.120128	-0.0850099	-0.0819149	-0.112034	-0.0933722	-0.0796632	-0.0744209	-0.0508827	-0.0480652	-0.0570136	-0.0508373	-0.0929973	-0.075811	-0.0833705	-0.0453435	-0.0799649	-0.057971	-0.0753176	-0.00714508	-0.0490176	-0.0510128	-0.116961	-0.0559322	-0.0958483	-0.0531432	-0.0651026
0.0334347	0.0589117	0.0474755	0.0562852	0.0886902	0.108238	0.06053	0.128959	0.0342658	0.0291667	0.0666941	0.0246537	0.0326633	0.0428796	0.0723881	0.0650784	0.0697267	0.0672735	0.0940187	0.0665384	0.0631196	0.049505	0.0654475	0.0492572	0.098301	0.0612201	0.0382387	0.0720927	0.0834483	0.0640394	0.0559915	0.0672867	0.0487805	0.0518234	0.0201638	0.0790606	0.0579931	0.0928988	0.0466439	0.0210124	0.0545906	0.0873405	0.0328536	0.045672	0.029249	0.0682749	0.0529623	0.0765306	0.0663929	0.0401506
0.0129085	0.00622877	0.0057554	-0.0017762	0.00266371	0.0105161	0.0088718	0.0173681	-0.00999348	-0.00417918	0.00481696	0.0110841	-0.013382	0.00603546	-0.00800278	0.00632842	-0.00229283	0.00873726	0.0361572	0.0149523	-0.00186509	-0.0265866	0.00993677	0.0171386	0.0411602	0.00101564	0.0117188	0.0285134	0.0091237	0.0251323	0.0265169	0.0210149	0.0122399	0.00638686	0.00802965	0.00571745	0.0320952	-0.00267023	0.00951087	0.00280636	0.0169412	0.0767148	0.0118146	0.00499168	0.000768049	0.0349382	-0.0136402	0.0152712	0.00320924	-0.00965018
-0.0258106	-0.0396736	-0.0203863	-0.0371441	-0.0205889	-0.0677033	-0.055694	-0.0682863	0.00581523	-0.021377	-0.00671141	-0.0262032	-0.0323058	-0.0352456	-0.0161347	-0.0136615	-0.0390676	-0.0319654	-0.0278152	-0.0398781	-0.0358144	-0.011674	-0.0375671	-0.029304	-0.0363492	-0.0446429	-0.042471	-0.0643208	-0.0285955	-0.0303226	-0.0214904	-0.00903614	-0.0221685	-0.0199456	-0.0294118	-0.0284598	-0.0628931	-0.0165105	-0.020996	-0.0261194	-0.0310042	-0.015088	-0.0176647	-0.0546358	0.0345357	-0.0724578	0.00432152	-0.0461618	-0.0191939	0.0371498
-0.00198708	0.0319367	0.0313983	0.047817	-0.028481	0.0175776	0.0406643	-0.000939629	0.0194175	-0.0140713	0.0289575	0.0123558	0.0140163	0.0408084	0.057754	0.011982	0.0102494	-0.0140605	0.0142188	-0.0251323	0.00355297	0.0476933	0.0306691	0.0415094	0.126377	0.0282498	0.0253456	0.0262062	0.0177489	0.0159681	-0.0274419	0.0111449	0.00865622	0.0175763	-0.0511364	0.0175785	-0.0268456	-0.00499093	0.0074237	-0.0229885	0.0148042	0.00425532	-0.011277	-0.0186077	0.0304154	0.011984	0.0266781	0.0375204	0.0228311	-0.0422783
-0.0106189	0.0215786	0.0187611	0.0116843	0.0214053	0.0311436	0.00939597	0.0190454	0.011236	0.0146799	0.00750469	0.0309194	0.0349334	0.0190441	-0.0074149	0.000868998	0.0216436	-0.00605013	-0.0234228	0.00135685	0.00193112	0.0125505	-0.000901713	0.0144928	0.0823759	0.055567	0.0426966	0.0125779	0.039345	0.0196464	-0.0105383	0.0190381	0.0371884	0.0127273	-0.0093147	0.00114771	0.0145594	0.0414957	0.0114629	0.0127451	0.0578824	0.0101695	0.0104809	0.0334597	-0.00647948	-0.0442982	0.0385583	0.0146751	0.0223214	-0.0116493
0.0516519	0.0504447	0.0413482	0.0400959	0.0514806	0.0736121	0.0268913	0.063221	-0.00529101	0.0180844	0.0242086	0.0349908	0.0344828	0.0597288	0.0495756	0.0112872	0.0728236	0.0467391	0.0110294	0.0382114	-0.000321234	0.0226891	0.0270758	0.0507143	0.0388437	0.0577299	0.0107759	0.0464245	0.0476775	0.0680796	0.0381876	0.0324484	0.0488574	0.0394973	0.018133	0.0385284	0.0249245	0.0529772	0.0685375	0.000968054	0.030694	-0.00503356	0.057047	0.027412	0.0391304	0.0256999	0.0379338	0.0640496	0.0393013	0.08933
-0.0234412	-0.00330732	-0.0253587	-0.0201131	0.00758232	-0.00296128	0.0433094	-0.0579427	-0.00382979	-0.0306579	0.0236364	-0.0086426	-0.0302817	0.00760719	0.0126173	0.00236102	-0.00617093	-0.0203531	0.0254545	-0.045941	0.000642674	0.00657354	0.0184534	-0.00883753	-0.00717391	-0.0212766	-0.0127932	0.0366684	-0.00976562	0.0330728	-0.0690138	-0.00952381	0.00450789	-0.000863558	0.0666227	-0.0210417	0.0806927	-0.0261954	-0.0479798	-0.0241779	-0.0435909	-0.00168634	-0.0329004	0.00420168	-0.00069735	0.00581655	0.00622084	0.0184466	0.00720288	-0.00797267
-0.00293926	-0.043005	0.0448477	-0.021595	0.0133305	0.0443226	-0.0318577	0.0467634	-0.0460273	0.0169676	-0.0168739	-0.0276923	0.056887	-0.0377488	-0.0265176	-0.0470021	-0.00589879	0.0754717	0.045255	0.0424077	-0.0333976	-0.032449	-0.0284728	-0.0130316	0.0221152	0.00567108	0.0280778	0.0394269	0.0147929	0.0221187	0.0662946	0.0144231	-0.000373972	-0.00172861	-0.00494743	0.0203664	-0.000681896	-0.00341588	0.00954907	0.0188305	0.0203069	0.00844595	0.00238735	-0.00523013	-0.0118632	0.0533808	-0.0170015	0.0166826	-0.0172825	-0.0384615
-0.0155585	-0.00291262	0.0104849	0.00524476	-0.00148525	-0.0113761	0.00384615	-0.0193662	0.000447778	0.0108115	0.0135501	-0.0297996	0.0032066	-0.0196148	-0.0164096	-0.0117964	-0.00062461	0.0203036	0.0221325	0.00839895	-0.027907	0.0736132	-0.00976909	0.00416956	0.0385604	0.0178571	-0.0194328	0.030142	0.0126336	0.0398633	0.012023	0.0056872	0.00823045	0.0025974	-0.0447483	0.0382451	-0.0487888	0.02485	0.0176038	0.0350195	0.0150376	-0.0326633	0.0211372	0.0378549	0.0211864	0.0308277	-0.0227987	0.0150023	0.00667071	0.0364179
-0.0397604	0.037001	-0.00453956	0.0117391	0.041224	-0.016154	0.0387399	-0.0157092	0.00324494	0.0434438	0.0240642	0.0402283	0.0109589	0.0338305	0.047047	0.0203502	0.01375	0.0156491	-0.00410937	0.038001	0.0451128	0.0196464	0.0304933	0.0602076	-0.00825083	0.0120037	0.0380289	-0.0264313	0.024952	0.00164294	-0.0237714	0.065033	0.0230056	0.0259067	-0.00130124	0.0144185	-0.103659	0.0476589	0.0345985	-0.0413534	0.00217865	0.0225108	0.00116618	0.0119554	0.02213	-0.0184351	-0.00482703	0.0166282	-0.0114458	0.0357143
0.00987526	0.00778001	0.0123779	-0.034379	0.0142857	0.00461089	-0.00177596	-0.0152759	-0.00167299	0.0122754	0.00870322	0.00182911	0.0300361	0.0116115	0.0188018	-0.0129248	-0.000308261	-0.000380445	0.00111093	-0.0514042	0.0088293	-0.00578035	0.00435161	0.00391645	0.0262063	-0.0218978	0.0371517	0.0313512	-0.00561798	-0.00874795	0.0559228	0.0460177	0.0163221	-0.0488215	0.0169381	-0.016312	-0.0136054	-0.0223464	-0.00424258	-0.0254902	-0.00956522	0.0152413	0.0765871	0.0212255	0.0162382	0.00250417	0.0331447	0.0208996	0.0298598	-0.041713
-0.0281352	-0.000133103	0.001287	-0.0249221	-0.0167002	-0.00212695	0.0161489	-0.0085668	-0.0255837	0.00475059	0.00603969	-0.00678143	-0.00460425	-0.0163478	-0.00719424	-0.0191895	0.0259019	-0.000190295	-0.0772036	-0.0277557	-0.00518639	0.00968992	0.0034662	0.0136541	-0.0259424	0.0475746	-0.0129353	-0.0325901	0.00376648	-0.0474352	0.0653115	-0.00253807	0.0132049	0.00176991	-0.0275464	0.0652745	-0.0105477	0.00163265	0.0137845	-0.0196177	0.0851624	-0.0608841	-0.0267785	-0.0107843	0	-0.0524563	-0.0305164	0.00445038	-0.0236686	-0.012188
-0.00794351	-0.0126464	0.0134961	0.0159744	-0.00798036	-0.0630469	-0.0020202	-0.0539468	0.062715	-0.0126913	0.0120069	-0.00577731	-0.00528634	0.0205092	-0.0015753	-0.0203706	0.0228434	-0.0413019	-0.021474	-0.0443176	-0.00684262	0.0614203	0.0164076	-0.000641437	0.00436954	-0.0231523	0.0100806	-0.0826041	0.00938086	0.00231616	-0.0840109	0.0220526	0.0246566	0.0114841	-0.0322793	-0.0251148	-0.0188602	0.0350448	0.0271941	-0.0420729	0.032767	0.017762	0.0200111	0.00297324	0.00599201	-0.0724956	-0.00484262	0.00575986	0.0133333	0.0188014
0.0297153	-0.00134825	0.0244134	0.0226864	0.0416667	0.0725575	-0.00175439	0.0935571	0.0443414	0.0142407	0.0166102	0.0245642	0.030558	0.00658351	-0.00126223	0.0476974	0.0235087	0.0210443	0.0331812	0.00739687	-0.0121391	0.00632911	0.0135939	0.00962773	0.0217526	0.0291705	0.0259481	0.123589	0.00371747	0.0699018	0.193144	-0.00165975	0.00653145	0.0218341	0.0673928	0.0170051	0.0814877	0.00984252	0.0132371	0.063203	0.00940071	0.0148342	0.0155313	0.0592885	-0.0443415	0.055424	0.0340633	0.0185022	0.0388756	0.077278
0.00794885	-0.0294316	-0.0191891	-0.0144959	-0.0291089	-0.00401875	-0.0251453	-0.0293454	-0.0234504	-0.0135437	-0.0160053	-0.0193349	-0.03685	-0.00619621	-0.0306477	-0.00829782	-0.0255527	-0.0363601	-0.0428207	-0.0197684	-0.05181	-0.0242588	-0.00586756	-0.00953592	-0.0229116	-0.0265722	-0.0223735	-0.0496605	-0.025	-0.0350972	-0.018407	-0.0806318	-0.0334699	0.00940171	-0.0229592	-0.0258412	-0.00695518	-0.0346979	-0.0465558	-0.0297229	-0.0097012	-0.0154772	-0.0211967	0.00373134	-0.0166205	-0.048474	-0.00862745	-0.0181661	-0.0270581	-0.000535332
-0.00171438	-0.00486855	-0.00946671	-0.00958324	-0.0124414	-0.00728536	0.00291222	-0.0109302	-0.0172432	-0.00390477	-0.0118604	-0.00604627	-0.0119353	-0.0107378	0.0205346	-0.00848033	-0.0103123	0.0280468	-0.0232558	0.00720254	0.00385289	-0.0497238	-0.00252951	-0.0121951	0.0139033	0.00636943	-0.0079602	-0.0532347	-0.00379867	-0.0139899	-0.0388364	-0.00632911	-0.00636042	-0.0211685	-0.0156658	-0.0187248	-0.014786	0.00323102	0.00124564	0.0228453	-0.0164577	0.00174672	-0.00548246	0.0297398	-0.00633803	-0.059434	-0.0039557	0.00176211	-0.00769231	-0.0123192
0.0613086	0.0237629	0.0410959	0.0315032	0.0563817	0.0635655	0.0053927	-0.0286856	0.0158235	0.00404654	0.0428669	0.026448	0.0295778	0.019958	0.0325775	0.0294218	0.0101221	0.0184495	0.0229008	0.0102975	0.0432659	0.100775	0.0245139	0.0383366	0	0.0153707	0.0531595	-0.0108289	0.0228789	0.015891	0.0274055	0.0582348	0.0138691	0.0190311	0.035809	0.0270329	0.0351501	0.0358293	0.0154267	0.0233503	0.0776892	0.0374891	-0.00220507	0.0234657	-0.00212615	0.00170512	0.0262113	0.0347405	0.025641	0.0260304
-0.00760518	0.0281267	-0.0324357	-0.0008726	-0.0312805	0.026327	-0.00426351	0.0387315	0.0179082	-0.0102015	-0.0233476	-0.0360732	-0.00657895	0.033299	0.00773276	-0.00864074	-0.0215149	-0.00847948	0.021322	-0.00396376	-0.0424749	-0.034331	-0.0288779	-0.0337922	-0.0380679	-0.0347284	0.00190476	0.0462521	-0.0503262	0.0391061	-0.0411422	-0.011178	-0.021396	-0.0382003	0.00512164	0.0134152	-0.0137352	-0.0291489	-0.0105366	0.0357143	-0.0125693	-0.0268908	-0.0287293	-0.00617284	0.0255682	0.0393512	-0.00773994	0.00594985	-0.00988372	-0.0412262
0.0586988	-0.0115538	-0.0120177	0.0157205	0.0312815	-0.0134464	-0.0179558	-0.0200419	-0.0202998	0.000763456	0.0121212	-0.00213847	0.0250552	-0.010299	0.019337	0.0068164	0.00512048	0.0252672	0.0487126	0.0116543	-0.0188613	0.0154968	0.00339847	0.0265544	-0.0604255	-0.0119926	0.0446768	0.0590663	0.00883219	0.0258065	0.0518635	0.0347826	-0.0551971	-0.0176523	0.011465	0.0879543	0.0410058	0.0388311	-0.0158494	-0.0191571	0.00561587	0.00863558	0.00910125	-0.028394	-0.000692521	0.0631021	-0.00858034	-0.026616	-0.00939518	0.016538
-0.00462036	-0.0218998	-0.0323303	-0.011178	-0.025636	-0.0174041	-0.021097	-0.00214031	-0.0518542	0.0536554	-0.0352628	-0.0275917	-0.00979864	-0.034911	-0.0277025	-0.0163152	-0.0338628	-0.0356398	-0.00564035	-0.0452374	0.0231399	-0.0385996	-0.022862	-0.0302839	0.0190217	-0.0233427	-0.0181984	0.0245392	-0.020428	-0.0366876	-0.0425814	-0.0605042	-0.0238998	-0.00449236	-0.0239295	-0.0104361	-0.0538833	-0.0277457	-0.0294414	-0.0214844	-0.053239	-0.0214041	-0.0011274	0.00182648	0.016632	0.0557318	-0.0330448	0.0112847	-0.0260818	-0.0233189
-0.0216618	-0.00521978	-0.0224942	0.0206522	0.0353485	-0.0232608	0.033477	-0.00619638	0.0149053	0.0450103	-0.000172414	-0.0168044	0.0221836	-0.00695652	0.00867142	0.0216631	0.0220223	0.0253588	0.011011	0.052678	0.00173974	-0.0205415	0.0207972	0.00195185	0.0333333	0.0344168	0	-0.0220895	0.0129096	-0.00054407	-0.0187306	0.0232558	0.043529	-0.0207581	0.056129	-0.0220449	0.102121	0.00554895	0.0303345	0.0838323	0.0416831	-0.00699913	0.0457111	0.0282589	0.0074983	-0.0317597	0.0252238	-0.00128755	0.0279976	0.0177679
-0.0216669	-0.00704225	-0.0307953	-0.0027689	0.0455868	-0.0117981	0.00987071	-0.0354916	-0.030477	0.0177829	-0.00603552	0.00504343	-0.0184043	0	-0.0113601	-0.0115958	-0.00637329	0.00134202	-0.0346535	-0.0178921	0.0114623	0.0247855	-0.0271647	0.012987	-0.0447312	-0.0110906	-0.00463392	-0.00160371	-0.0156863	-0.0114317	0.00430084	-0.0288462	-0.00931099	0.0147465	0.0183262	-0.00980987	0.000356379	-0.0299566	-0.00855561	0.0230203	0.000377501	0	-0.0420939	0.0301418	-0.00473613	-0.0452128	0.0404762	-0.0124624	0.0367081	-0.0845608
0.00323311	0.0070922	0.0226955	0.0839385	0.0380334	0.0120495	0.000412996	-0.00522128	0.0190205	-0.00181529	0.01839	0.0111514	-0.0223258	0.00910683	0.0242236	0.026257	0.0103849	0.034463	-0.00769231	0.010817	0.00755495	0.0306977	0.0017452	0	-0.0121567	0.00560748	0.00465549	-0.0372522	0.0268924	0.00936123	0.00664823	0.0108011	0.012406	0.0027248	-0.00059988	0.00891334	-0.000712504	-0.000812678	0.0304569	0.00810081	0.00943396	-0.000881057	0.0292958	0.0223752	0.0129164	-0.0134633	0.00686499	0.0239339	-0.00742433	-0.0518474
0.00580084	-0.00787075	-0.00580403	0.00216749	0.00178731	-0.0226106	-0.0477501	-0.0294926	-0.0239186	0.00772903	0.00153322	0.00248139	-0.0166279	-0.00242971	0.00242571	0.0121938	-0.0256953	-0.0138812	-0.0234281	-0.0385807	0.0228357	0.0126354	0.00783972	-0.00512821	-0.0437557	-0.0325279	-0.0250232	-0.0347888	0.00193986	-0.0158211	-0.0292633	0.0311665	-0.025622	-0.0181159	-0.00360144	-0.0211015	-0.0131907	0.00284669	-0.0100985	0.00535714	0.0138318	0.0238095	0.00164204	-0.020202	0.00872483	-0.056	0.00227273	-0.0713982	0.00345224	0.0138278
-0.00752964	-0.0449548	-0.0480769	-0.0405033	-0.0196253	-0.0122932	-0.0274566	-0.0146794	-0.00767205	-0.0251523	-0.0299371	0.0341034	-0.0107091	-0.0233125	-0.0332728	-0.0758309	-0.0232702	-0.0165165	-0.00564473	0.0307557	-0.0203266	-0.0543672	-0.0380294	-0.0418814	-0.0300286	-0.0172911	-0.0247148	-0.0378816	-0.0439497	0.00997783	-0.00583296	-0.0284974	0.000762195	-0.0202952	-0.0391566	-0.0320755	-0.045159	-0.0433901	0.00671809	0.0168739	-0.0269174	-0.0430663	0.0377049	-0.0429553	-0.0352628	0.00249252	-0.0582011	-0.0453089	-0.0625	-0.0254185
-0.031477	-0.00568347	-0.0252525	-0.052459	-0.0291174	-0.0155012	-0.0194651	-0.016989	-0.0424648	-0.000578503	-0.0192881	-0.00292553	0.0313355	-0.0106876	-0.00657071	-0.0123371	0	0.0112595	-0.00425758	-0.0039784	0.0248299	-0.0179076	0.00179695	-0.0154674	0.0515971	-0.0117302	0.00584795	0.00955657	-0.0238963	0.00439078	0.0151663	-0.0195556	-0.00685453	0.00376648	-0.00501567	-0.0212312	-0.00870223	-0.0118694	0.0177954	-0.0393013	0.0121258	-0.0216022	-0.0157978	-0.010772	0.00413793	-0.0110393	0.0192616	-0.0225312	0.0189602	-0.0139949
0.00333333	0.053349	0.019245	0.0350346	0.0121837	0.00999885	0.0307622	0.011699	0.022415	0.00810373	0.0205614	0.017338	0.0275108	0.0280879	0.0226772	0.0146123	0.020648	0.0283072	-0.0130055	0.0122682	0.0268835	0.0220729	0.000896861	0.0177596	0	0.0257171	0.0406977	0.0196895	-0.00622407	0.0459016	0.0231181	0.0271985	-0.00920245	0.00469043	0.0340265	-0.0328059	0.0683206	0.0531961	0.0235551	0.0181818	0.010483	0	-0.011236	-0.00362976	0.0233516	0.000703942	-0.0110236	0.0245218	-0.0102041	0.0225806
-0.0413621	-0.0328371	-0.0228758	-0.0271626	-0.037963	-0.0269686	-0.0227874	-0.0323259	-0.0342999	-0.0138953	-0.024527	-0.0270058	-0.0113978	-0.034676	-0.0381891	-0.033101	-0.0392157	-0.0300973	-0.0283394	0.00789177	-0.0539754	-0.0347418	-0.0385305	-0.0328859	0.0221963	-0.0362584	-0.0251397	-0.03342	-0.0340292	-0.0548589	-0.0348433	-0.0732568	-0.0270898	-0.0233427	-0.0499695	-0.0240691	-0.0360843	-0.0224033	-0.0232503	-0.0267857	-0.00296406	-0.00275989	-0.0441017	0.00364299	0.00268456	-0.0468295	-0.0302548	-0.025371	-0.0260764	-0.0258675
-0.0155952	0.00273342	-0.00260126	-0.00730241	-0.0134745	0.00456087	-0.0103806	-0.0219989	0.0128158	-0.0200303	0.00377155	0.0121261	-0.0280618	-0.0119739	-0.00960615	-0.0102102	-0.00453515	-0.0206244	-0.0421698	-0.0310403	-0.0051247	0.0175097	-0.0083877	-0.00832755	-0.0617143	-0.0254152	-0.0114613	-0.0599308	-0.0181543	-0.016031	-0.00048176	-0.0133333	-0.0103421	-0.00382409	0.00962155	-0.100344	-0.00889548	0.00416667	-0.0296332	-0.0220183	-0.0234114	-0.00184502	-0.0101896	-0.00725953	0.00803213	-0.0688455	0.00985222	0.000491159	-0.00498132	0.0207254
0.0124978	0.0378766	0.0331595	0.0235829	0.0663415	-0.0016298	0.0527516	0.0219384	0.043866	0.0136661	0.0427626	0.0271565	0.0298791	0.0580242	0.0533463	0.0328883	0.0618288	0.0575734	0.0087277	0.0147186	0.0765797	0.0564054	0.0469925	0.0510847	0.0353228	0.0882957	0.0415459	0.0241112	0.0660357	0.0477528	-0.00878866	-0.0173745	0.073955	0.0412668	0.021601	-0.0305212	0.0314136	0.0726141	0.0620776	0.0365854	0.0509893	0.0508318	0.0380326	0.000914077	0.00332005	-0.00566123	0.0593496	0.0711831	0.048811	0.0647208
0.019993	0.00940006	-0.00468806	0.0103572	0.031107	-0.0284515	0.00938628	-0.00108696	0.00380974	0.0268464	0.0279684	0.00129601	0.0412909	0.00381812	0.0214856	0.00975209	-0.00827459	0.0261235	-0.00365314	0.024744	0.0213716	-0.00271493	0.00987433	0.00732357	0.0287059	0.00471698	0.0584416	-0.0103751	-0.00557506	-0.00160858	0.0108323	0.0117878	0.0198353	0.0221198	0.00621891	0.00642412	0.0261059	0.0386847	0.0226255	-0.0108597	-0.0025344	0.0167106	0.00909091	-0.0246575	0.0112508	-0.0124118	0.0130468	0.00458295	0.0107399	0.0256257
-0.0385205	-0.0380718	-0.034058	-0.0138075	-0.0408163	-0.0703313	-0.0525036	-0.0427095	-0.0361127	-0.0316246	0.000333834	-0.057986	-0.03621	-0.0134855	-0.0252404	-0.0275774	-0.0735476	-0.0144205	-0.0760324	-0.0366361	-0.0259213	0.00272232	-0.0391111	-0.0555188	-0.0196706	-0.0338028	-0.0192813	-0.0883065	-0.0475498	-0.0118153	-0.0543592	-0.0334951	-0.0550459	-0.0351668	-0.0710754	-0.0830194	-0.0328622	-0.055121	-0.0424061	-0.0301921	-0.0428312	-0.0294118	-0.015015	-0.0290262	-0.0183246	-0.109189	-0.0287879	-0.0474453	-0.0283353	-0.0278908
0.030491	0.0777335	0.0502626	0.0241833	0.0166512	0.0107152	0.0430319	0.0511509	0.0361532	-0.0206319	0.0362089	-0.012366	0.0160243	0.0304942	0.0422318	0.0198636	-0.00366911	0.041185	0.0160819	-0.0273696	0.0400769	0.0371041	-0.0573543	0.030091	-0.0125992	0.00874636	0.00983021	0.00574967	0.0379333	0.0445652	0.00350684	-0.00200904	0.00893204	0.0504673	0.0106454	0.171314	-0.0299598	0.0173433	0.0202166	-0.0603774	0.060675	0.0588235	0.00609756	0.0491803	0.0613333	0.00828372	0.0140406	0.0210728	0.0255164	-0.00298864
0.00481679	0.00990753	0.0410714	0.0118061	-0.0209281	-0.0151999	-0.0176607	0.0235199	0.00368494	-0.0213073	0.00676329	0.0180857	0.00511509	0.00442177	0	0.00926904	0.00870439	-0.019431	0.0832477	0.0186611	-0.00524044	-0.061082	0.030422	-0.0190217	0.00543478	0.00481696	-0.0336283	0.0633245	-0.0063012	0.0202914	-0.0586205	-0.0417715	0.0635104	-0.0258007	0.0217248	-0.0398283	0.0256121	0.00503681	0.00802076	-0.00903614	-0.0586343	0.0016835	0.0278237	0.0110294	-0.00251256	0.0377407	0.0269231	0.0736398	0.035545	0.0203837
-0.0453689	-0.0251145	-0.032247	-0.021085	-0.0195167	-0.0190661	-0.0282935	-0.0427892	-0.018357	-0.0159902	-0.0415867	-0.0314294	-0.0342451	-0.0518117	-0.0316474	0.0220879	0.0162629	-0.0306086	-0.0721063	-0.0116313	0.0154943	-0.0408922	-0.0133333	-0.0145429	-0.0495887	-0.0220518	-0.00732601	-0.0624483	-0.00908899	0.00407955	-0.0703368	-0.0341387	-0.0351068	-0.0100457	-0.0103093	-0.0136218	-0.0124862	0.00925212	0.00631875	0.0182371	-0.0144322	0.000840336	-0.00830876	-0.0290909	0.00629723	-0.065809	-0.00973783	-0.0559196	0.00343249	0.0135135
-0.125269	-0.0995572	-0.0911024	-0.102677	-0.107299	-0.124554	-0.127237	-0.124724	-0.0875409	-0.08175	-0.0804406	-0.0744921	-0.0905698	-0.0985714	-0.0864386	-0.0688126	-0.111692	-0.106771	-0.118814	-0.0935569	-0.0747635	-0.0881783	-0.0434363	-0.0836261	-0.104352	-0.0994118	-0.0682657	-0.146449	-0.0784983	-0.118334	-0.126101	-0.0772159	-0.0832708	-0.0627306	-0.0885417	-0.0966818	-0.105615	-0.0943468	-0.0793023	-0.078607	-0.0820809	-0.100756	-0.0786486	-0.0775281	-0.0650814	-0.125794	-0.0794251	-0.147617	-0.0883694	-0.0684058
0.0634546	0.0368052	0.0456318	0.0566302	0.0443831	0.0889594	0.061338	0.0759773	0.055463	0.0533624	0.0448276	0.054878	0.0558909	0.0392235	0.0561685	0.050568	0.0426471	0.0684512	0.108378	0.0931516	0.0560686	0.0680128	0.0443996	0.0360429	0.0565986	0.053342	0.0326733	0.170026	0.0467593	0.107143	0.0268372	0.100177	0.0339607	0.0285433	0.0507143	0.0333657	0.0112266	0.0628427	0.0626421	0.0464363	0.0503778	0.085901	0.0448812	0.0586683	0.0635877	0.122387	0.0287592	0.0868621	0.025641	0.0472931
-0.047619	-0.0227077	-0.0197687	-0.00463167	-0.0376169	-0.0679612	-0.0311067	-0.0565485	0.0240291	-0.0220987	-0.00694806	-0.0179191	-0.0262947	-0.012581	0.00189934	-0.0108127	-0.0398449	-0.0323198	-0.0573702	-0.0362233	-0.0277951	-0.0308458	-0.0222222	-0.0096225	-0.0282205	-0.0427863	-0.021093	-0.0587456	-0.0258735	-0.0244537	-0.0831319	0.0208891	-0.00831025	0.00478469	-0.00883753	-0.0329565	-0.0402961	-0.0253968	-0.00522938	-0.00877193	-0.0179856	-0.00515907	-0.0148793	-0.0316395	-0.0415356	-0.0854251	-0.0231629	-0.0734266	-0.0213415	0.0475342
0.0137652	0.00676471	-0.02207	-0.0194992	-0.00802873	-0.0119048	-0.00861778	0.00217391	0.015525	-0.015594	-0.00857093	0.0147145	-0.00551838	-0.0158301	0.0281201	-0.0064645	0.0168931	0.00592885	0.0650822	0.00246457	-0.0202377	-0.026078	-0.000988142	-0.00149477	-0.0403334	-0.00194342	-0.00979432	0.00281558	0.0227015	0.00533333	0.00271124	-0.00524659	0.00438947	0.00380952	-0.00823045	-0.0027777	-0.0235647	0.00977199	-0.00692951	-0.0208225	-0.001221	-0.00691443	0.0267883	-0.0241584	0.00393959	0.0578427	-0.00981194	0.0215633	0.00186916	-0.00283607
-0.0113818	0.0395852	0.00350195	-0.0174011	0.00383387	0.00466867	0.218851	-0.010846	0.0220562	-0.0034904	0.0301694	0.0258121	-0.0236128	0.0309925	0.0307314	0.0115935	-0.00325027	0.00157171	-0.0513034	-0.0181315	0.0409836	0.0109635	0.0178042	0.0224551	-0.0109274	-0.0134141	0.00890208	0.00701919	-0.027525	-0.0122016	-0.0159247	0.00421941	-0.0147	0.0132827	0	-0.0285896	-0.00745941	-0.0145161	0.0161213	-0.0345561	0.0142624	0.0139252	-0.0352484	0.000202922	-0.00523218	-0.0306877	0.0214699	0.0158311	0.0130597	-0.00511945
-0.0124217	-0.000843052	-0.0302443	-0.0469181	-0.000212179	-0.0314795	0.0165012	-0.0510652	-0.0454442	-0.00188603	0.0107895	-0.0189426	0.00713422	-0.00761035	0.025641	0.0501696	-0.017029	-0.0380541	-0.0718839	-0.0309859	0.023937	-0.0458811	-0.0058309	-0.0219619	-0.0583569	-0.0399123	0.0205882	-0.103996	0.0146085	-0.0553169	-0.0929046	-0.012605	-0.0391129	0.0355805	-0.00622407	-0.052414	-0.0265252	-0.0155483	-0.0104191	-0.0148678	0.00642828	-0.0188841	0.0089183	-0.00202881	-0.0052597	-0.204634	0.0137429	-0.0436364	0.0214856	0.0125786
0.0661622	0.0348755	0.0495802	0.0255792	0.033107	0.139143	0.0356308	0.126444	0.0161483	0.0429208	0.0338868	0.0435159	0.0332573	0.065184	-0.018314	0.0405345	0.0936233	0.0448613	0.0968735	0.0620155	0.05506	0.0063388	0.0527859	0.0606287	0.122443	0.0867976	0.0345821	0.104657	0.0335208	0.00511654	0.12933	0.0244681	0.051196	0.0325497	0.0800278	0.103791	0.044505	0.0590191	-0.103613	0.0743432	0.00678643	0.0227472	0.0410607	0.0469608	0.031725	0.0484892	0.0414673	0.0901684	0.030649	0.0208922
0.0197583	0.0228292	-0.00495238	-0.008	-0.0234182	0.0456522	-0.0378587	0.063306	-0.0167157	-0.01773	-0.00213045	0.00938967	0.011736	0.0140389	0.0189517	-0.0272902	0.0212336	0.00136612	0.0956597	-0.00152068	-0.0148688	-0.0480017	-0.00185701	-0.00635145	0.0820155	-0.0098781	-0.00464253	0.105634	0.00761863	-0.00113122	0.0757535	-0.00623053	0.00239521	-0.00875657	-0.00386598	-0.00343729	0.0386957	-0.0521978	-0.00587293	0.0223725	-0.0285488	-0.0393499	-0.0309504	-0.0413592	-0.0204997	0.193615	-0.0199081	0.0503239	-0.0180758	-0.056969
-0.0268999	0.0162083	0.0298622	-0.0113852	0.00946571	-0.0196206	0.10272	-0.00799338	-0.0047887	-0.00566535	0.00985383	0.0106703	-0.0165384	0.0369187	0.0136588	0.0184839	0.0039604	-0.00740596	-0.0382341	-0.0146208	-0.0281148	0.0554415	-0.0027907	0.022017	-0.0408719	-0.0089153	-0.000932836	-0.0692144	-0.0259235	-0.0226501	-0.0372483	0.0193312	-0.00677021	0.0220848	0.00517464	-0.0778222	-0.010046	0.0194617	0.00402793	-0.0167939	0.0183673	0.0249332	0.0245902	-0.00567146	0.00327011	-0.0957062	0.0242188	-0.00474383	0.0213777	0.0246334
-0.00811908	0.0014381	0.0178439	0.0393474	0.0410502	0.0189529	-0.0122699	-0.0275076	-0.0156382	0.0268981	0.0221174	0.0170547	0.0553544	0.00718932	0.00200688	0.0143675	0.00690335	-0.0145297	0.0194672	0.0123648	0.0338002	-0.00367488	0.0261194	0.00625434	-0.0157541	0.0205611	0.0298786	0.0319343	0.00643158	0.0382387	0.00505079	0.0773962	0.0292702	0.00950735	0.015444	0.0342373	-0.0198732	0.0276198	0.00989569	0.0144928	0.0184369	0.00347524	-0.0115862	0.050112	0.0378096	-0.0553157	0.0183066	0.0195424	0.0116279	0.0160275
-0.0187098	-0.00261097	0.0204529	-0.00784857	0.00580464	0.0100156	0.0128026	-0.0205714	0.0157644	-0.0322581	0.000477327	-0.00505723	0.0260042	-0.0227736	0.000572246	-0.0168264	-0.00195886	-0.0593744	-0.0667337	-0.0134351	0.0114875	0.0598828	-0.0154545	0.019337	-0.0346366	0.0190976	-0.00725295	-0.0928382	-0.0218158	0.00948661	-0.0330709	-0.018078	0.022984	-0.00856164	-0.0373891	0.0124451	-0.0198447	0.0110672	0.017214	-0.0142857	0.00196773	-0.04329	-0.00781468	0.00872939	0.00125628	-0.0788628	0.00149813	-0.00607761	0.00229885	-0.0349296
0.0478649	-0.0123037	-0.0211167	-0.002094	-0.0167164	-0.0145525	-0.00750939	-0.00408401	0.00060154	-0.0266667	-0.0162214	-0.00187266	-0.0066868	-0.0201739	-0.0122963	-0.0294627	0.0140661	-0.00847278	-0.0131381	-0.0108326	-0.00728014	-0.0399181	-0.023084	0.00948509	-0.0293558	0.00123558	-0.0191781	-0.0717349	-0.00608245	0.00608071	-0.1428	0.0251938	0.0163747	-0.00259067	-0.0329164	0.0101229	-0.0470951	0.00977326	-0.00937256	-0.00258799	0.00864101	-0.0117647	-0.00421941	0.0326923	-0.0125471	-0.0519934	-0.0441286	-0.0517404	-0.0567661	0.0414478
-0.0308946	-0.00848131	-0.0391225	0.031709	-0.0289415	-0.0364611	0.0129887	-0.0697129	0.0239269	-0.00438356	0.00484966	-0.00991691	0.0412595	-0.0209443	0.0390851	0.0179687	-0.0516129	-0.0412305	-0.0305543	-0.0350438	-0.00117336	-0.0415778	-0.026465	-0.0100671	-0.0691683	-0.0034965	-0.00837989	-0.0784334	0.0532638	-0.0208791	-0.0586902	-0.0160681	-0.0161109	-0.00692641	-0.0211028	-0.244094	-0.0364896	-0.0332946	-0.0575558	-0.0140114	0.0315421	-0.0201465	-0.0437853	-0.0521415	-0.0184244	-0.120155	-0.0375587	-0.0496032	-0.00303951	-0.000560538
0.0461569	0.0342155	0.0232116	0.00429379	0.032722	0.0328225	0.000871405	0.0333753	0.0535463	-0.012383	0.0170528	0.0357336	0.0233577	0.0337201	-0.00891613	0.0321237	0.0316327	-0.0171569	0.0265646	-0.0129702	0.0190896	0.0453838	0.0456311	0.0223729	-0.00661853	0.0443756	0.0441315	-0.00729179	0.0695072	0.0757576	0.0218232	0.0413064	0.0205636	0.0191805	0.0069541	0.0776515	0.0177373	0.0412495	0.0513107	0.0578947	-0.00906002	0.0429907	0.0194978	-0.000982318	0.00517799	-0.028304	-0.00487805	0.0824635	0.0109756	-0.0768368
-0.0100953	-0.000258465	0.00818148	0.00922592	0.0141271	0.0118188	0.0028607	0.00670323	0.00367811	0.0164391	-0.0145524	-0.00156822	0.011718	-0.00596282	0.00871521	-0.0165711	0.0151665	0.0120154	-0.0313596	-0.0065703	0.021902	-0.011279	0.0714949	0.0179045	0.0127196	0.0108696	-0.00539568	-0.0853896	0.0392354	0.0198226	-0.005	0.0369004	0.0130597	0.0248075	-0.00966851	0.0659051	0.0273198	0.0192308	0.0222812	0.0656716	0.032381	0.00806452	0.024051	-0.0117994	0.0199614	-0.0736711	0.00571895	0.00771456	0.00603136	0.00425273
-0.0149197	-0.00840228	-0.0236075	-0.0278707	-0.0286567	-0.0977287	-0.00037207	-0.0759685	-0.00421988	-0.00657895	0.011236	-0.00497382	-0.0321281	0.00635145	-0.0083612	-0.0139339	-0.0100682	0.0215054	-0.0645234	-0.00958995	0.00112803	-0.0303487	0.00953206	0.000651466	-0.0610048	-0.00195503	-0.00271248	-0.0397791	-0.0154889	0.00920716	-0.0592247	-0.019573	-0.011418	-0.00417362	0.00906555	0.00659522	-0.0508941	-0.00150943	0.0153088	-0.0373483	-0.00258303	-0.008	-0.0234861	-0.0153234	-0.0107323	-0.0970268	-0.0105605	-0.0401914	-0.0251799	0.031458
-0.0526265	-0.0640073	-0.0328674	-0.065367	-0.0751895	-0.0526467	-0.00620347	-0.0645267	-0.0441619	-0.0524283	-0.0336508	-0.0549855	-0.0492196	-0.0462833	-0.044407	-0.0204842	-0.0554462	-0.0828947	-0.105518	-0.0564274	-0.0569014	-0.0923418	-0.0480687	-0.0449219	-0.0888535	-0.0558276	-0.030825	-0.125327	-0.0493609	-0.0496706	-0.0915681	-0.0553539	-0.0566319	-0.0469405	-0.0276434	-0.119574	0.00531401	-0.0604686	-0.0664452	-0.0538312	-0.0329264	-0.0501792	-0.0733121	-0.0790218	-0.0650925	-0.239024	-0.0640394	-0.21336	-0.0627306	-0.0328446
0.0666802	0.0188022	0.0402344	0.030184	0.0323438	0.0179168	0.0062422	0.0157563	0.0182009	0.0330518	0.00295664	0.00501114	-0.00394002	0.0277574	0.0220588	0.0240438	0.0298715	0.0349115	0.00811688	0.0428167	-0.0334528	0.0706774	0.0279531	0.0299932	0.0157288	0.0466805	0.0177736	0.0708203	0.0206868	0.0186667	0.152877	-0.0163305	0.0394945	0.0228672	0.0525942	0.0595349	0.0100913	0.076428	-0.0052012	0.00871348	0.0386381	0.0783019	0.0196998	-0.0177749	-0.0143345	-0.00106838	0.0184211	0.0937896	0.0190289	0.0351728
0.0269399	0.0337662	0.033421	0.0321582	0.0296137	0.0917363	0.0111663	0.0830748	0.0404492	0.0359408	0.0196528	0.0285319	0.0263707	0.034162	0.0197122	0.0210768	0.0387858	0.0244917	0.0770263	0.0342721	0.0318294	0.0527638	0.0175439	0.017869	0.0385409	0.0287413	0.0101103	0.083438	0.00790434	0.0188482	0.0728597	0.0136719	0.0231763	0.0146174	0.0351114	0.0447761	0.038059	0.00971599	0.0132086	0.0396341	0.0128913	0.0262467	0.0110396	0.012958	-0.00554017	0.169519	0.0215332	0.0527231	0.0218931	0.00820152
-0.0386108	-0.0252579	-0.00835756	-0.00300023	-0.0295957	-0.0502801	-0.00490798	-0.0210057	-0.0136564	-0.0289796	-0.0183103	-0.0212766	-0.0153089	-0.0242131	-0.00310428	-0.00973262	-0.0535714	-0.033604	-0.0518315	-0.0370735	-0.0188679	-0.0338468	-0.0206897	-0.0130039	-0.0573227	-0.0412331	-0.010919	-0.0521571	-0.00764126	-0.0149024	-0.0803056	-0.0327553	-0.037876	-0.00847458	-0.0182648	-0.0588235	-0.027956	-0.0210955	-0.0258012	-0.0322581	-0.0189091	-0.00341006	-0.0236579	-0.0399206	0.00139276	-0.153025	-0.0168634	-0.0787012	-0.0289855	0.00929692
-0.0434281	-0.0100393	-0.0124588	0.0222222	-0.0412371	-0.056107	-0.00123305	-0.118986	-0.0496874	-0.034188	-0.0220877	-0.00632911	0.0067406	-0.0205601	-0.0059448	0.0163085	-0.064494	-0.0679113	-0.108016	-0.0446337	-0.0732601	-0.118572	-0.00264085	-0.0428195	0.0224956	-0.0480305	-0.000919963	-0.135734	0.0668693	-0.0359937	-0.064796	-0.0507968	-0.055191	-0.00854701	-0.0199336	-0.0142857	-0.0278171	-0.041966	-0.0454419	-0.0484848	-0.0137139	-0.0265184	0.027027	-0.0287158	-0.0563282	-0.170596	-0.0411664	-0.0704898	-0.0382868	-0.0109384
-0.03636	-0.0100041	0.0133581	-0.033288	-0.0454749	0.0379515	0.0180247	-0.0129151	-0.0105746	-0.0721021	0.00468462	-0.0144004	-0.00777538	0.028954	0.01609	-0.0159405	-0.0124679	-0.0603405	-0.0380082	-0.0720399	-0.0111989	0.0828025	0.00882613	-0.0227116	0.110691	-0.022377	-0.0497238	-0.0429178	-0.0332384	-0.0514069	-0.034544	-0.00419727	-0.0236928	-0.0137931	-0.0420339	-0.0244565	-0.00484966	-0.038674	-0.0376752	-0.0100849	-0.0323187	-0.0307557	-0.00937689	-0.013245	-0.0206338	0.00954654	-0.0447227	-0.0244216	-0.0391363	-0.0681024
-0.013029	0.0124585	0.0252655	0.0236589	0.0222952	0.0283407	0.016129	0.0482243	0.0546253	-0.0128205	0.0231474	0.0348412	0.0252503	0.0378122	0.00504484	0.0219222	-0.0341626	-0.0309086	-0.0143951	-0.0342045	0.00632911	-0.000705882	-0.0183727	0.0302817	-0.0362117	0.00194342	0.0174419	0.0509198	-0.0259332	0.0547633	-0.0223881	0.0642782	-0.0179916	0.0393357	-0.019816	0.0102136	0.00487329	0.0090312	0.0397572	-0.0134048	0.0209709	0.0253853	-0.0109924	0.00143816	0.0233258	-0.0260047	0.0243446	0.0191041	0.0323034	0.0187383
0.0231281	0.0566038	0.0246429	0.0318078	0.00987144	0.0479794	0.00119346	0.0699001	0.0143002	0.0166297	0.0206706	0.0374695	0.0492569	0.04101	0.0605131	0.0458628	0.0199923	0.00522409	0.0540709	-0.00875448	0.0427011	-0.0765246	0.0686275	0.0362269	0.103083	0.0247845	0.0447619	0.0598625	0.0266236	0	-0.0379588	0.000990099	0.0230081	0.0328007	0.033935	0.0202206	-0.00533463	0.0012205	0.00729714	-0.0125	0.0289083	0.0194518	0.00185242	0.0167544	0.0117647	0.2094	0.0100548	0.0795087	0.0183673	-0.0183936
-0.0948596	-0.0344203	-0.0501917	-0.111998	-0.0795635	-0.0628151	-0.0153773	0.0143333	-0.132771	-0.0752454	-0.0448094	-0.0672599	-0.0797248	-0.0429757	-0.0719169	-0.0405173	-0.124387	-0.103392	0.0852005	-0.0738659	-0.0333333	-0.108108	-0.00667223	-0.117414	0.00494905	-0.129758	-0.108478	0.0433564	-0.0815324	-0.114657	-0.0717391	-0.0900099	-0.154519	-0.0830619	-0.0488827	-0.0720721	-0.0643588	-0.107273	-0.0640394	-0.0511833	-0.123845	-0.0841284	-0.0302003	-0.0416667	-0.065407	0.372377	-0.0778281	-0.0652695	-0.0928524	-0.0824485
0.0181321	0.0117931	0.0355963	0.0462038	0.0182761	-0.0322768	0.00193705	0.0124877	0.062724	0.00808625	0.063606	0.0151515	0.0014292	0.0246641	0.0291826	0.00315922	0.0279811	-0.019219	0.00570497	0.0676203	0.0243021	0.0854774	0.0117548	0.0702541	0.0359212	0.0345578	0.0173824	-0.0196466	0.0303743	0.053146	0.061007	-0.0293478	0.0448276	0.0319716	0.00367107	0.194175	0.00260552	0.0614474	0.0851393	0.0406032	0.0274262	0.0369318	0.0524309	0.0434783	0.066874	0.0450678	0.00490677	0.0621397	-0.000736377	0.0265487
-0.00112007	0.0234437	-0.01382	0.0296013	0.0274072	0.0716647	0.00906235	0.0480364	-0.00192725	0.0548128	0.0331188	0.0276396	0.0263476	0.0232404	0.0246387	0.0235146	0.0498325	0.0273717	0.10805	-0.0044661	0.0564283	0.0218594	0.033195	0.0391061	0.0327181	0.014249	0.0281407	0.146194	0.0587503	0.0539443	-0.0369716	0.0576708	0.0617633	0.0593804	0.038771	0.0707317	0.123701	-0.00814751	0.0402282	0.0289855	0.0373717	0.060274	-0.00211353	0.0047081	-0.00364431	0.230759	-0.0107422	0.0687575	-0.0110538	0.0245358
0.0308365	0.0160476	0.00574919	0.0187804	0.0342304	-0.0145801	0.000598731	0.0188913	-0.00868936	0.147022	-0.00334245	0	0.040753	0.00324465	0.000134336	-0.0117949	0.00319107	0.0417802	-0.0716724	-0.0868679	0.0336874	-0.0237113	0.0168675	0.0235215	-0.0230165	0.00921234	0.0195503	-0.0842767	0.00588235	0.0148597	-0.0134082	0.0545262	0.0079929	0.00893582	-0.0246479	0.0311314	-0.0379278	0.157804	0.0164564	-0.00866739	-0.0158353	0.0103359	0.0114977	-0.00374883	-0.0102414	-0.00723514	-0.00394867	-0.0389391	-0.0178838	-0.0252427
-0.0202328	0.0211438	-0.0175063	-0.00637233	-0.00205433	0.0401195	0.00897559	0.0197568	-0.0220355	0.00483425	-0.0189024	0	-0.0427544	-0.00161708	-0.0166555	-0.0238713	0.0548708	0.00959024	0.174895	0.0285842	-0.0184968	-0.00580781	-0.0363349	0.016415	0.0631929	0.0540849	-0.0278044	0.233242	-0.0243665	0.0309111	0.119178	0.0100402	0.045815	-0.0144928	0.032491	0.062592	0.0846154	0.0589993	0.0366972	0.0382514	-0.0591311	-0.029838	0.0314089	-0.00399812	-0.0310421	0.30786	0.0317146	0.128009	0.0227618	0.0179283
0.00488509	0.023076	0.0254545	0.00595511	0.00594694	-0.0549856	0.00343969	-0.00119225	0.00883854	-0.0335395	0.0312306	0.0161377	-0.00794503	0.00761257	0.0249966	0.0287081	0.0147003	-0.0601612	-0.105275	0.00390795	0.00807658	0.0169942	-0.00409836	0.0174419	0.00703858	0.0450314	0.00295858	-0.0908888	-0.00599401	0.0284061	0.00373638	-0.0168986	0.0261163	0.0253268	0.027972	-0.0554401	0.00842199	0.022567	-0.008329	0.00526316	0.0226593	-0.0105448	0.0165313	-0.0347107	0.020595	-0.129916	0.0336215	-0.0161374	0.037092	0.00717547
-0.00784444	-0.0304804	-0.0180851	-0.0120674	0.019327	0.0311188	0.00106383	0.0176067	-0.0371422	-0.00739582	0.00135603	-0.0113817	-0.0275974	-0.00337566	0.0114606	0.0125065	0.0182021	-0.0168453	0.00624532	0.0185986	0.0121662	0.00313316	0.00823045	0.00571429	0.0222625	-0.0155376	-0.000983284	0.00404313	0.000201005	-0.0138107	0.0103402	0.0202224	-0.0119048	0.00557769	-0.00136054	0.0308144	-0.00307692	-0.0265517	0.0141732	-0.0151832	0.00710702	-0.00976909	0	0.00831703	-0.00747384	0.00548948	0.0204461	0.0216931	0.0100143	-0.0278497
-0.0238307	0.00490443	0.00361141	0.0064531	0.0107071	-0.00800112	0.00389656	-0.00967742	0.00140971	-0.0249319	0.00737286	0.000803213	-0.0362827	0.0132258	-0.00658762	0.00122499	-0.0693178	-0.0492212	-0.0379841	-0.0505308	-0.0428027	0.0111921	-0.0106122	0.00757576	-0.038744	-0.0412458	0	-0.0501525	0.00180868	0.0103734	-0.0982499	-0.00693756	-0.0398837	0.0118859	-0.00544959	-0.0341637	-0.0119048	0.0031881	0.00491718	-0.00637959	-0.0132835	0.00358744	0.0633381	-0.0477923	-0.148343	-0.088626	-0.0327869	-0.0062144	-0.0254958	0
-0.0173397	0.0256539	0.027348	0.00618273	0.00904878	-0.02448	-0.00223477	0.00177672	0.0163809	0.00396767	0.00582524	0.0125736	0.0131655	0.0117797	0.0192308	0.00509788	0.0117601	-0.0153997	0.0196129	-0.033542	0.0392037	0.0810811	0.0280528	0.0350877	0.00579557	-0.0250219	-0.00393701	-0.0111768	0.00601805	0.0143737	0.0261037	0.0259481	0.00259628	0.0195771	0.0212329	-0.0280029	0.011602	-0.0148305	0.0195725	0.024077	0.0252419	0.0428954	0.00912262	0.0456051	-0.061008	0.0932508	0.0329567	0	0.0109012	0.017988
-0.0294869	0.02245	0.0308231	0.035503	-0.0109361	0.0163911	-0.00577626	0.0289684	0.0441954	-0.0354215	0.00653401	0.0103038	-0.00273567	0.0190371	0.00195185	0.0149117	0.0154979	0.00299501	0.00607441	-0.0212864	-0.00736811	0.0119048	0.0144462	-0.00786925	-0.00183342	-0.0348942	0.00592885	-0.0119527	-0.00677966	0.0237854	-0.0188032	0.0175097	0.00906344	0.0015361	0.0100604	0.0113723	0.0247022	0.0136201	-0.0022733	0.0109718	-0.0217481	0.00685518	0.00452007	0.0823587	0.039548	-0.000547945	0.0218778	-0.0369984	0.0179727	-0.0484293
[truncated: 33 more columns]

## Sheet: Index_Returns
-0.0247841
0.0788602
-0.0490851
0.0563381
0.0486289
-0.00836486
-0.0475965
-0.028329
-0.0044776
-0.075386
-0.00471202
0.0159011
0.0398606
0.0514111
-0.0104771
0.012468
-0.0303951
0.0250051
0.00151118
0.00777738
-0.0530394
0.0127201
-0.0118224
-0.00920782
0.0258292
-0.0132705
-0.0429707
-0.0788068
0.0599081
-0.0298941
0.0316563
0.00256475
-0.00463823
-0.0674742
0.0832991
0.00564172
-0.0347263
0.0892652
-0.0219548
0.0103418
0.0131209
0.00313178
0.008817
-0.0115613
0.00976825
0.0375492
-4.60129e-05
0.0057664
-0.0156541
-0.0138751
0.0108157
0.012975
-0.0201956
0.0258489
-0.0117551
0.0186851
0.0228556
-0.0108213
-0.00507822
0.0208494
-0.0072622
-0.00769083
-0.0202051
0.0307479
0.0216014
-0.00339038
-0.0221366
0.0191141
0.00212114
-0.000663325
0.0100187
0.00631625
-0.0113809
-0.00271799
0.017477
0.00757463
0.0125093
-0.0141007
0.0154013
-0.0160818
-0.0144214
0.0121081
-0.00593088
0.0263582
0.00280485
0.00369187
-0.030924
-0.0179382
0.0168352
0.0167857
0.00200192
0.0125956
0.00563765
-0.0179708
-0.0210549
0.00178833
0.00587097
0.00041094
0.0137473
-0.0130087
0.0155667
0.00366489
-0.0255384
-0.00983585
-0.0089152
-0.00788225
0.0300184
-0.0229475
0.00829084
0.0126731
0.0192518
0.0164072
-0.00116132
0.00461338
-0.00835679
0.0309431
0.000800981
-0.0125771
-0.0134073
0.0239323
0.00915531
0.0183417
-0.014576
0.00352413
-0.00567608
0.00296223
-0.00120757
0.0141596
0.0033847
0.00548366
0.00123123
-0.00704403
0.00826802
0.0262782
0.0124462
0.00376651
-0.0182363
0.0118124
-0.0103776
-0.00835173
-0.00222359
-0.00523311
0.0156247
-0.0293832
0.00782247
-0.0129911
0.0226129
-0.00531133
0.021629
-0.000709444
-0.00117723
0.014045
0.00427692
-0.00560533
0.027917
0.0111953
-0.00536589
0.010828
0.00382302
0.0101005
-9.35578e-06
-0.00482763
-0.0169937
0.0209982
0.00698035
0.0101542
0.00430965
0.00888855
-0.0230844
-0.0163772
-0.0149304
0.0210615
0.0269912
0.00168473
0.00510786
-0.0037414
0.00602844
-0.00161695
0.00696176
0.0100491
0.00416588
0.0200578
0.0015319
-0.0138148
0.0210036
-0.00129415
0.00366401
0.0119876
0.00220025
0.00373733
0.00932887
0.00653302
-0.00326283
0.00872378
0.00708798
-0.00619913
0.0115004
-0.0123911
0.00729852
-0.0372221
-0.0528224
0.0466823
-0.00498532
-0.024517
0.000930463
0.00980254
0.0357668
0.00211745
-0.0332259
0.0233118
0.0161917
-0.0167889
0.00721761
0.00755765
-0.00619586
0.0183803
-0.0226955
0.00674783
-0.0156088
0.0275115
0.0122612
0.0234609
-0.00101096
-0.00638001
0.0159545
-0.00487747
0.00166931
-0.0248915
5.78505e-05
0.0180714
0.0142311
-0.00919738
0.00498225
-0.00428401
0.011188
-0.00718932
0.00344942
0.0125034
0.00562845
0.0143198
-0.00151138
-0.058441
0.0288233
-0.00704605
0.0165736
0.00374924
0.0129538
0.0185827
-0.00560294
-0.004707
0.0239487
-0.00729293
0.0124003
-0.00998073
0.0142393
-0.0144941
0.0207049
-0.0171686
0.000324813
0.0185296
-0.00222564
-0.0109515
-0.0631395
-0.00274245
0.00483269
-0.0225647
0.0232633
0.015294
-0.0286752
0.00793104
0.0457933
0.00623887
0.00532565
0.0158357
-0.0278667
0.038196
-0.0364761
-0.0191181
-0.0342527
0.00974871
0.0333453
0.0279962
-0.043798
0.0320971
-0.0034587
-0.0187768
-0.0189372
-0.102557
0.0377575
0.041003
-0.0528558
0.0418611
0.00889413
-0.0301508
-0.0325747
-0.0381341
0.0149268
0.0376453
0.0548306
-0.0304501
0.0379586
0.00617713
0.0205522
0.000823743
0.025052
-0.0453557
-0.0130879
-0.0216475
-0.0141215
-0.0219741
-0.0072928
-0.0201194
-0.0385183
0.0196156
-0.0169752
0.00143433
0.0416449
-0.0165272
0.0101593
0.0176658
-0.0279395
-0.0444524
0.00616428
-0.0797306
-0.0476429
-0.0724071
0.0060537
-0.100423
0.153323
-0.00885832
-0.0617087
0.00503369
-0.0210621
0.0576978
-0.00523249
-0.0066393
0.0165186
0.0602614
-0.033507
-0.0717818
0.0244714
-0.0311784
0.0563615
-0.040129
-0.068691
-0.0584045
-0.0230099
0.0907831
0.0229866
-0.0480418
0.0612903
-0.00246148
0.00179481
0.0441384
0.0182889
0.0453146
0.00246872
-0.0182528
0.0322774
-0.022407
-0.0179809
-0.0212575
0.0141661
-0.0230832
0.00172113
0.0574685
0.0320707
0.0210046
0.00848699
-0.0163462
0.0540838
0.00258771
0.00494612
0.0173661
0.0230152
0.00610397
-0.0273671
0.036988
0.0136982
-0.0170026
-0.0168036
0.0256009
0.0281729
-0.00504768
-0.0307758
0.0231145
0.000881246
-0.00401668
0.0204798
0.0181271
0.00685958
-0.00788722
-0.0426035
-0.00245233
-0.0295536
0.0147555
0.0357235
0.0100653
0.0371406
-0.00229546
0.00906174
0.011714
0.00599405
0.00570246
-0.00860904
0.0045287
-0.0348567
-0.0298688
-0.0231799
-0.036661
0.0234377
-0.023007
0.0262514
0.0186424
-0.0429185
-0.0489286
0.0712113
-0.00362685
0.0393996
0.00859446
0.00248466
-0.0248442
-0.00782017
-0.00635741
0.0456844
0.0232277
0.00664986
-0.00519764
-0.00313093
0.0209558
0.0123616
0.00164736
-0.00997222
0.0272784
-0.00505132
-0.0239811
-0.0228629
0.0395122
0.0156786
0.00526554
0.0199114
-0.0181364
0.00955264
0.00493595
-0.00699166
-0.0136124
0.0320812
0.00149727
-0.00747349
-0.00345647
-0.00337504
-0.0332352
0.00187871
0.0204629
0.0190516
0.00605952
-0.0302902
0.0252501
0.00857385
-0.0209575
-0.00319721
-0.0148218
0.017646
-0.0127482
-0.0152989
-0.0138686
0.00508484
0.0515873
-0.0146871
-0.0297428
0.0299767
-0.0254554
-0.122173
0.0555598
-0.0477107
0.0067945
-0.00532952
0.00529928
0.0253313
-0.0323582
-0.00272529
0.0637376
0.00698277
0.020483
-0.000692134
-0.00602429
0.00149161
-0.0537122
0.0172634
0.0480353
-0.0251618
-0.0115828
0.0275322
0.0108078
0.0071748
0.00805023
0.022116
-0.0192769
0.038989
0.00229116
0.00669692
-0.00499558
-0.00688524
0.00305201
0.0116007
-0.00979851
-0.0047114
-0.0257401
-0.0100268
-0.000125303
0.0127454
-0.0144167
-0.0335169
-0.0294647
0.00977664
-0.0179507
0.0327327
0.0108093
-0.00736466
0.0348564
-0.00235966
0.00623742
-0.022704
0.0288695
0.0202226
0.00397847
-0.00128775
-0.00820175
-0.00314891
0.0060416
0.0173169
-0.00927799
-0.0031496
0.00365779
-0.0061848
0.0133147
-0.0149263
0.00758572
-0.0122948
-0.00513414
0.00855052
0.0146059
0.00858251
-0.00160091
0.00710909
-0.0094673
0.0282766
0.00713652
0.0119715
0.0183515
-0.0075575
0.00483765
0.00655243
0.0058846
-0.00153256
0.024899
-0.00702838
-0.0123167
0.00523017
-0.0210239
0.0106198
-0.00992812
0.0282456
0.00982344
0.0169134
0.0186783
-0.0149934
-0.0194189
-0.0191062
-0.0109305
-0.0476093
0.0462225
0.0225579
0.0210912
0.00562699
-0.00949998
0.00904386
-0.00683427
-0.0165203
0.00407843
0.00217033
0.00377333
0.0141056
-0.00988848
-0.0145104
-0.00385935
0.0109316
0.0225196
0.0107631
0.00562013
-0.00521171
-0.000729746
-0.00428946
-0.0148313
-0.00543566
-0.00568338
0.0239812
0.00788487
-8.02226e-05
0.00392528
0.0117772
-0.0418431
-0.0129758
0.0194706
0.0219144
0.0192785
-0.022941
-0.00281738
-0.0181031
-0.00730168
0.0119594
0.00370849
-0.00590079
0.00630187
0.0113067
0.0182473
0.00429906
-0.00105083
-0.00420773
0.00709386
0.00158797
-0.0175069
0.00679829
-0.00832578
0.0117987
-0.0113387
-0.00262372
0.00886238
-0.0162859
-0.0066941
0.0163475
0.00504358
0.00738866
0.00138602
-0.00447126
-0.00449428
-0.0187536
-0.0124801
-0.0300763
-0.0155775
0.0153804
0.0195664
0.0190013
0.00918434
0.00866611
-0.0109097
0.00237066
-0.0733542
0.0637292
0.00863194
-0.0326147
0.0131304
0.0129372
0.0405237
-0.0101935
0.00805007
0.00291057
0.00803698
0.00412027
-0.00924555
-0.0105272
0.0343309
-0.0207796
-0.0084119
0.0337808
-0.00172275
0.00735239
-0.0166146
0.00628404
-0.00867444
0.00901868
-0.0111125
-0.0235188
-0.0117113
0.0171596
-0.0300615
-0.0128087
0.0309486
0.00753048
-0.0417695
0.028207
0.00711657
-0.0276
-0.0994504
0.0591757
-0.0277563
0.00165774
0.00396411
-0.0245305
0.057068
0.0114718
-0.00295864
0.0101837
-0.00860524
-0.010475
-0.023634
0.0258868
0.00802475
-0.0208572
-0.0561515
0.0273712
0.0364218
-0.0257745
-0.036367
-0.0156527
0.0167961
0.0311554
-0.0611772
0.0237144
0.0366483
0.00983151
0.0139919
-0.0012665
0.00162117
-0.0126282
0.00953741
0.00643825
