# Supplementary material for: Real-world datasets for portfolio selection and solutions of some stochastic dominance portfolio models
Source: Data Brief. 2016 Jun 28;8:858–62. doi: 10.1016/j.dib.2016.06.031 (PMC4959918; doi:10.1016/j.dib.2016.06.031)
Supplement: Supplementary file 2 — Supplementary material [file mmc2.zip › Datasets/NASDAQ100/NASDAQ100.xlsx]

## Sheet: Assets_Returns
0.0158072	-0.0645492	0.0956592	0.0713999	0.0232458	0.0125017	-0.0210315	-0.0244432	-0.00216486	0.0139706	0.023063	-0.019647	0.0395758	0.00579798	0.0113867	0.0757376	-0.0273179	0.00323363	0.0117525	0.0340982	0.0328874	0.10794	0.00644819	0.037401	0.0131933	0.0445986	0.0432744	0.0552602	0.0630664	0.00387597	0.187474	0.00178492	0.00861066	0.139535	0.023795	0.0321533	0.0219846	0.0142857	0.0408238	0.0456172	0.0686316	0.0396624	0.0302862	0.0355522	0.0467775	-0.00328064	0.129442	-0.0392006	-0.00794103	0.0134953
0.110601	-0.0270172	-0.0694546	-0.10694	0.013883	0.025025	-0.0204604	-0.0367483	0.00751001	0.0241117	-0.031155	-0.095788	0.0199054	-0.00288228	-0.0168878	-0.0249693	-0.0274043	-0.0108783	0.0157157	0.0071059	0.00399736	-0.0201568	0.00331419	-0.0215789	-0.031358	-0.0128083	-0.00224728	0.000551546	-0.0281185	-0.0177152	0.00126544	-0.0427617	0.00720773	0.0503401	0.0190703	0.0468848	0.0843023	0.00425193	-0.0243816	-0.0710009	0.0283688	-0.00994318	0.0615191	-0.0406623	-0.0695134	0.00329144	0.341573	-0.056992	-0.0126991	-0.0194027
0.115584	0.00450281	0.0233903	0.0966077	-0.0431535	-0.0159521	-0.0109661	-0.0127168	0.00612887	-0.00141618	0.0054902	0.0255447	0.0146377	0.00491934	0.0108384	0.00923594	0.0308015	0.000814664	0.0215271	0.00971715	-0.0716659	0.032	-0.0046251	0.0423884	0.0458162	-0.0269101	-0.00561176	0.028951	0	-0.0138728	0.0761337	0.022336	0.0124676	0.00388601	-0.00935673	0.0480914	-0.016622	0.0381053	-0.00217313	-0.0405157	0.00937931	-0.0170117	-0.00153846	-0.0439086	0.00462113	-0.00268416	0.120603	0.0368862	0.00352272	0.0193986
-0.0388659	0.0209189	0.0141243	-0.026291	0.0411969	-0.0274546	0.0464625	0.0494731	0.0349029	0.0413047	0.0122205	0.0395604	0.0420774	-0.00115234	-0.0232652	0.031614	0.042275	0.029304	0.0204313	-0.0192473	0.0711941	-0.013289	0.0132744	-0.0249252	0.0188877	0.106667	-0.000569462	0.0327598	0.115146	0.0189918	0.0343872	0.0013655	-0.00314134	-0.0116129	0.0543093	0.0255234	-0.0147219	0.00331379	-0.0246824	0.0767754	-0.0134676	0.115096	0.115562	0.0188479	0.00283641	-0.0104665	0.209268	0.118013	0.0168588	0.0220742
-0.013238	-0.00292719	0.00860977	-0.0331269	-0.0574761	0.0442194	-0.0277497	0.0354254	0.0173401	-0.000851209	0.00513743	0.0274841	0.0129211	0.0118097	-0.024855	-0.0520161	0.0798176	-0.0632661	0.0125684	0.141063	0.0357669	0.016835	-0.0152839	0.0521302	-0.01931	0.0258813	0.0107427	-0.00292454	0.0524911	0.00506213	-0.057632	-0.00727273	0.00839807	0.0365535	-0.0391937	-0.0142617	0.0143885	-0.00889228	0.00781541	0.00445633	-0.00058484	0.0764772	0.0437431	-0.0515894	-0.0123623	-0.0151103	-0.00618047	-0.00474211	0.0663096	-0.0571588
-0.0337331	-0.0110092	-0.0220939	0.08548	0.00309324	0.0140032	-0.0114167	-0.0568427	-0.0156372	0.00102232	-0.0135446	-0.100823	-0.0218679	0.0136694	0.0142311	-0.0395576	-0.00678835	-0.0122415	-0.0315488	-0.00624418	-0.025636	0.00883002	-0.0141902	-0.00125755	-0.0375427	0.0839495	0.0324366	-0.0116382	0.017692	0	-0.0313253	-0.0132784	0.0164062	-0.011335	-0.02331	0.0212766	-0.0267321	0.0212766	0.00332349	-0.0319432	0.00443507	0.0411673	0.00616671	-0.00686813	0.0117984	0.0245474	-0.00870647	-0.0941176	0.0210506	-0.0347551
0.00700893	-0.00371058	0.084724	0.0372387	0.0295154	0.0404803	0.0131234	-0.0214225	0.0101668	0.0451064	0.000259067	0.0122044	0.0116442	-0.0179758	-0.0060733	0.0531444	-0.00440462	0.017094	0.0251728	-0.086645	0.00740545	-0.00875274	0.000899116	0.0203979	0.0294599	-0.0236758	0.00595713	-0.0156133	0.0331953	0.0084707	0.0696517	0.00719258	0.0158801	0.194904	0.00298329	0.106389	-0.00840807	0.00502008	0.0261318	-0.0146654	0.0134151	0.032032	0.00263044	-0.00193638	0.00389047	0.0134771	0.0163112	-0.124188	-0.00396342	0.0646481
0.00206144	-0.00409683	0.0537278	0.056276	-0.012837	0.0148147	0.00103627	0.0137186	0.0108508	-0.00423453	0.045843	-0.00904295	-0.0257827	-0.00229084	0.00927097	-0.00210261	0.0112891	0.0159664	-0.00995025	0.0276386	-0.00210029	-0.00220751	-0.0146068	0.0323297	0.0116587	0.00164406	0.00754411	0.0110778	0.00101536	-0.0261067	0.068	0.0387008	0.00429763	-0.0117271	0.000594884	-0.0527241	-0.00734878	-0.0004995	-0.00573888	-0.0474419	-0.00889561	-0.0158422	0.0310495	0.00859202	0.00457233	-0.0130024	-0.0765432	0.0546803	-0.00413973	0.00807071
0.0895879	0.00224383	-0.0601977	-0.0377385	-0.0082358	0.0109568	-0.0310559	-0.0336885	-0.00995644	-0.054138	0.0312036	0.0798479	0.0196125	-0.0129002	-0.00668058	0.054783	0.00799517	-0.0649297	-0.0465229	-0.054554	0.0121021	-0.0630531	-0.0278205	-0.0552235	-0.0487166	-0.0221584	-0.0844461	-0.0595922	-0.0494122	-0.0347319	-0.0650205	0.00243957	-0.0143143	-0.0593312	-0.0386445	0.0760668	-0.0187927	-0.0122439	0.0335498	0.0527344	-0.0536085	-0.0249671	-0.0636132	-0.0269305	-0.0318817	-0.0461078	-0.114973	-0.0553603	-0.0111949	-0.0116279
0.0179873	-0.0253731	0.0647706	0.0251719	0.00611888	0.0102287	0.00854701	-0.0265197	0.00267128	-0.0280131	-0.000240154	0.0510563	-0.0217845	-0.00581083	0.0145019	-0.0455453	-0.00359174	-0.00619195	-0.0100306	0.00534161	0.00506369	-0.0873672	-0.00539705	-0.0371964	0.0104626	-0.0495174	-0.0157681	-0.0196615	0.172024	-0.0405699	0.0832363	0.0196903	-0.0206368	0.0172018	0.0222635	0.00862069	-0.00116077	-0.0134075	0.00628272	-0.0241187	-0.0169355	0.00808625	-0.0258152	0.00649534	0.0173724	-0.0225989	-0.0256798	0.0493023	0.0240967	-0.0131148
0.00797719	-0.0172282	-0.0936027	-0.0962641	-0.0447437	-0.0169794	-0.0598517	-0.0125497	-0.0264849	-0.040918	0.00168148	-0.0626466	-0.134328	-0.0242454	-0.0383261	-0.056509	-0.0537699	-0.0756564	-0.0487721	-0.0168046	-0.0424158	-0.0905563	0.0200472	-0.0473062	-0.0754768	0.0494481	-0.00059112	-0.217014	-0.0384009	-0.0402718	0.0285088	-0.00889564	-0.0377261	0.0732807	-0.0822747	-0.0503053	-0.0499709	0.0115385	-0.0062435	-0.0304183	-0.0248236	-0.0362634	-0.0432357	-0.0446128	-0.0352188	-0.0125241	-0.055814	-0.137624	-0.0222663	-0.165136
0.0867776	0.0237631	0.0703318	0.0824476	0.0209186	-0.0245455	0.016338	0.0260384	0.00193175	0.00166945	0.0218225	-0.0228735	0.0191571	0.017366	0.0183111	0.00221828	0.0311111	0.117477	0.0272612	0.0323614	0.00189062	0.0241821	0.0053197	0.0455172	0.0377247	0.0408077	0.00890565	-0.0105631	0.0746445	0.0228167	0.0686902	0.00109457	0.0805677	0.0178571	0.0481213	0.0259707	0.0171254	-0.0304183	-0.00104712	-0.00294118	0.0462675	0.115658	0.113703	0.0540382	0.00405973	-0.00845528	0.0870279	0.0562523	0.020352	-0.0133427
0.0265252	-0.00456621	-0.174225	0.00209591	0.02049	-0.0121156	0.00665188	-0.0175227	0.0146208	-0.0555556	0.023938	0.0409656	-0.0338346	-0.0155988	-0.0247514	-0.0340859	0.018319	0.0641965	0.116344	0.00255646	0.0206282	0.0361111	0.0055192	0.00131926	-0.0210168	0.0537591	0.000586248	-0.0725156	0.0646141	0.000769231	0.161138	0.0518259	-0.0155216	0.105263	0.0515723	0.012782	-0.0312688	0.0177778	0.00244584	0.093412	0.0540788	0.0469381	0.111688	0.0454166	0.0190928	0.0104952	-0.0694864	0.0540351	0.0525455	-0.0113879
0.0720746	-0.00573394	0.00952648	-0.0155081	0.0611087	-0.0154057	-0.0104626	0.0153752	0.00158353	-0.022549	-0.0316296	-0.0133521	0.0330739	0.00657507	0.00889371	-0.0197067	0.0126984	0.0506073	-0.000787154	-0.0320563	-0.00396197	-0.0790885	-0.0267624	0.208169	-0.0040615	-0.0410433	-0.011758	0.115489	-0.109725	0.0269024	-0.0947407	-0.0245322	0.00330878	-0.0690943	0.0245215	0.175452	-0.00993172	-0.0151554	-0.032764	0.00719424	-0.0101144	-0.0611639	0.00470959	0.0021322	-0.00900541	0.0107108	-0.0340909	-0.0251524	-0.0225565	-0.0386369
0.0257568	-0.0203768	-0.0199833	0.0257008	-0.0119292	0.0466287	-0.0372844	0.0160509	-0.0197628	0.00160481	0.0149112	-0.0210114	-0.0680656	-0.00653212	-0.0152655	0.0696587	-0.000298552	-0.0242775	-0.0100835	-0.0439064	0.0189552	-0.069869	-0.0138655	-0.0239913	-0.0212642	-0.0348	0.00357073	0.00711782	0.00512914	0.0217066	-0.0674755	0.0377238	0.0202584	-0.0351053	0.0157618	-0.00105263	0.0125392	-0.0135629	-0.00900901	0.0205357	-0.025999	0.0126502	0.104297	-0.0345745	-0.068007	-0.00578035	-0.0134454	-0.0907024	-0.0189223	0.000249626
0.0335285	-0.0125589	-0.00368168	-0.0503154	-0.00124896	-0.00946138	0.00693642	0.0298063	-0.00629032	0.0376527	-0.00116604	-0.00417606	0.0407044	0	0.0172489	-0.0179196	-0.422876	0.0454186	-0.0171892	0.00282097	-0.0202994	-0.0438185	0.0238323	0.055419	-0.0395833	-0.0323249	-0.0136346	0.00894771	0.0153254	0.045177	0.0917944	0.0453892	0.0255761	-0.139293	0.00287356	-0.00632244	0.0897833	0.00317292	0.0181818	0.0096238	0.0304589	0.00702686	0.0254688	0.0115702	0.0515023	0.0313307	-0.0511073	0.00391667	0.00517331	0.055403
-0.0470462	0.0123211	0.0324048	0.00436196	0.0466861	0.0298845	0.0470723	0.0156295	0.00811557	0.0644663	0.0420266	0.237617	0.0371706	-0.000895562	-0.0440009	0.0338229	-0.0274256	0.0340008	0.0537652	-0.0102708	0.150087	-0.0278232	0.00931101	0.026678	0.0254106	-0.100214	0.0546866	-0.0221737	0.076853	0.0348131	0.0358605	0.0163065	0.0479303	-0.0519324	-0.017192	-0.0116649	0.0272727	0.0318925	0.0839286	-0.0961872	0.00422265	0.0700884	-0.039324	0.00898693	0.0530651	0.0263075	0.0574506	0.0739188	0.0572561	0.0931662
-0.0568355	-0.0141343	-0.0473568	-0.0731952	-0.0334528	0.0167499	0.0164474	0.0173839	-0.0270488	-0.0262919	-0.00649787	0.00265643	0.00187216	-0.0068828	0.0251459	-0.0503659	0.0484171	-0.0405554	0.00414938	-0.102981	-0.0194019	0.00505051	0.0126845	-0.0348525	-0.0534905	0.0418848	-0.0119641	-0.12915	-0.0208138	0.00474148	0.203585	-0.0175913	-0.0106306	-0.0394904	-0.0361516	-0.0330472	-0.0160398	-0.00740741	-0.016145	0.0239693	-0.0156728	-0.0140559	-0.0710954	0.00431849	-0.0112791	-0.00793409	-0.0950764	0.0309179	-0.012689	-0.030716
0.0838368	-0.0362405	-0.0268786	0.0336595	-0.0317264	-0.000291262	-0.0323625	-0.0165266	-0.0390535	-0.0284916	0.0209743	-0.0303209	-0.0248265	-0.0316362	-0.0532194	0.0843155	-0.0289267	-0.039604	0.0208142	-0.0199691	-0.0198988	-0.0753769	0.0225456	-0.0410256	0.00957854	-0.0205573	0.031716	-0.00959384	-0.0026069	-0.0123596	-0.0159503	-0.0405352	-0.0112072	-0.0165782	-0.031458	-0.0148691	-0.00168634	-0.01544	-0.0730074	-0.0552434	-0.00970874	-0.0248383	-0.0336298	-0.0403117	-0.011397	-0.0433713	0.011257	-0.0674789	-0.029144	0.00914974
-0.0267824	0	-0.00831601	0.00298472	-0.00851064	-0.00324013	-0.00278707	0.00170891	0.00688824	0.000191681	-0.00353435	-0.0209472	-0.00930742	-0.00124592	0.0282211	0.0957358	-0.00444212	0.0107058	0.00614693	0.0504511	0.00841144	-0.0525362	0.00935528	0.0164884	0.0199241	0.00932836	-0.0435983	-0.00608958	-0.0627755	0.00341297	0.0881056	0.00410172	-0.00141677	-0.0498989	0.0274828	0.0378464	0.00394144	0.00522739	0.0390173	-0.0445986	0.0323451	-0.185833	-0.00600002	-0.00140017	0.0382082	0.0543408	-0.0204082	-0.032402	0	0.0356037
-0.0338562	0.00123967	0.048218	0.021332	-0.0158798	-0.0186005	-0.0122974	0.00113733	-0.0194972	-0.0147566	-0.0177344	0.0449612	-0.00303951	0.0230545	0.015973	-0.0370088	-0.091601	-0.0251079	-0.00789748	0.120679	0.0200191	-0.0669216	-0.00970819	0.018413	0.0874419	-0.0720887	-0.0257152	0.0626584	-0.0482673	-0.0210884	0.0362825	0.0149101	0.00449754	0.136977	-0.0243161	-0.00412416	-0.0162647	0.0296412	-0.0142559	-0.0840249	-0.00531818	-0.0240652	-0.0587447	-0.00168256	-0.0190937	-0.0149436	0.0316288	-0.0124642	0.0152389	0.0358744
0.0202044	0.0305407	-0.0114286	0.0428512	0.00828609	-0.00361011	0.0181098	0.0497018	0.0348857	-0.0758607	-0.00293387	0.095549	-0.0440687	0.00152188	0.0252436	0.046355	0.0329385	-0.00603622	0.0033043	0.0848822	0	0.00819672	-0.0049031	-0.0279811	-0.0134018	0.0229084	0.00779928	-0.109802	0.0143043	-0.0016215	-0.0348536	-0.000804991	-0.00588983	0.113608	-0.00311526	0.103967	-0.004561	0.00984848	-0.00634921	0.1359	0.0887996	-0.0472307	-0.0171098	-0.00730337	-0.120711	-0.00557276	-0.00312098	0.0133788	0.028508	0.0220573
-0.150286	-0.0128154	-0.0462428	-0.0323963	-0.0393599	-0.0298913	-0.0539188	-0.047619	-0.00505646	-0.0107346	-0.0294251	0.000541712	-0.057118	-0.043784	-0.0431965	-0.0609618	-0.000559441	-0.0720648	-0.18009	-0.0470976	-0.00233645	-0.0386179	-0.0291089	-0.0883525	-0.0592486	-0.00584226	-0.0416675	-0.0403296	-0.0262906	-0.0401392	-0.069295	-0.0533736	-0.0819232	-0.0751121	-0.07125	-0.0643633	-0.0383734	0.00250063	-0.0181044	-0.0478564	-0.0349071	0.00477802	-0.0778516	-0.0560272	-0.0064372	-0.0211706	-0.0644567	-0.023083	-0.0734197	0.00806777
0.0381834	0.0137931	0.0160606	0.195539	0.0540297	0.00809524	0.027027	0.116761	-0.0169405	0.00957447	-0.00629664	0.078235	0.0661132	-0.00762984	-0.0645598	0.0120968	-0.0106353	0.074171	0.0962206	0.015013	0.0237658	0.109937	0.0269846	0.0267185	0.0903226	0.0421156	-0.0136677	-0.032207	0.00658334	-0.00120861	0.143025	0.0212766	0.0384264	0.10303	0.00874832	-0.0820848	-0.00595593	0.0541282	-0.0119306	0.0429319	0.0894064	0.0471567	0.065561	0.0101918	0.0158022	-0.0159033	0.0116142	0.105733	0.0332553	0.0440176
-0.0148782	0.00960384	-0.0128243	-0.00554734	0.00598035	-0.0074143	-0.0125858	-0.0384126	0.0122351	0.0497366	0.0260502	-0.0399197	0.0109605	0.0352447	-0.00410232	-0.00239044	0.0557284	0.0207149	-0.0481346	0.0060868	0.0293997	0.154286	-0.0159449	-0.00165602	-0.0312764	-0.0296053	-0.0277071	-0.000948888	-0.0372709	-0.00435624	-0.00530163	0.075625	0.0230999	0.0846154	0.006004	-0.0248276	-0.018574	0.0141978	-0.017929	-0.0542169	-0.0145055	-0.00756859	-0.0327623	0.00445104	-0.0223414	-0.0148675	-0.028994	0.032899	-0.0560528	-0.0527022
0.0148147	-0.00475624	0.0465257	0.0167807	0.0530786	0.00529083	0.0550406	0.0283069	0.0270684	0.0485846	0.0162397	-0.00366109	0.0282454	0.00897359	0.0501575	0.0638978	0.0369775	0.0501393	0.0265967	0.00344848	0.0329956	0.136964	0.00273964	0.042654	0.0061082	0.117676	0.0200833	0.0647214	0.0516304	0.0243072	0.12564	0.0416425	0.0128623	0.0577508	0.0397878	0.0179161	0.000610501	-0.000699953	-0.0234724	0.187898	0.0551794	-0.00800763	0.0801011	0.0206795	-0.0232558	0.0131234	0.0741483	-0.027907	0.0220239	0.0184099
-0.0383989	0.0151334	-0.00288684	0.0222543	0.021371	-0.0188753	0.0483251	-0.000257268	0.0440908	0.0298679	0.00967815	0.0144357	-0.0194229	0.00613704	-0.0020766	-0.102102	-0.00387597	0.0215991	0.0211352	0.279031	0.0107562	-0.12627	0.00136608	-0.0197727	0.0248627	0.0307626	-0.0298411	0.0542312	-0.00775194	0.0353583	-0.0416494	0.0126441	-0.0251679	-0.0421456	0.0248724	0.0291802	-0.0402685	0.0037357	-0.00877528	0.159964	-0.00545396	0.00922545	0.0771098	0.0541245	0.0246491	-0.0275259	0.0223881	0.130373	-0.0122914	-0.0309893
0.118418	0.0141232	0.0330052	0.105605	0.0461903	0.0116698	0.0240964	0.0486361	-0.0139705	0.0210076	0.0323228	0.0131953	0.0523486	0.00183128	0.0291329	0.0493311	0.0145266	0.0155786	0.0469037	0.0471387	-0.00286901	0.0813953	0.0124971	0.0788314	0.0380818	-0.0458176	0.0189742	0.0488963	0.0130208	-0.0059592	0.0789802	0.0495777	0.033445	0.03	-0.00248911	0.079658	0.0432295	0.0076762	0.0819861	0.0785824	0.0548387	0.0205675	0.0586194	0.00302032	0.0264899	-0.015984	0.0346715	-0.0031831	0.0636708	0.0598606
0.0201232	0.00851064	-0.00504484	0.0413003	0.0335849	-0.00156172	0.0122762	0.00638037	0.0119143	0.0129279	-0.017059	0.052094	-0.000806668	-0.00304655	0.0177488	-0.036255	0.0135515	0.0135135	0.0577168	-0.0642838	-0.00917823	0.0184332	-0.000672263	0.0182678	0.0127717	0.0132159	0.0500946	0.0320639	-0.0115681	-0.00230574	-0.0122258	-0.0297411	-0.0111777	0.0145631	0.0386775	0.0345977	0.0146252	-0.0136196	0.0106724	0.005	0.00611621	-0.0287367	0.0226644	0.00437996	-0.0230303	0.00101523	0.0529101	0.0562897	0.0246145	-0.00870406
-0.0650985	-0.0268508	0.00760563	0.0937586	-0.00803213	-0.00624259	-0.0207175	0.0173129	-0.0292761	0.00287615	0.00637083	-0.0296117	0.0169537	-0.0155639	0.010596	-0.00992146	-0.107719	0	-0.0217064	0.0460406	0.0271435	-0.0588235	-0.016396	0.0078092	0.033539	-0.0271826	-0.0103971	0.00887739	0.0637191	0.00531546	0.102257	0.0346195	0.0151587	0.000956938	0.0102102	-0.0124899	0.0192192	0.0276153	0.0443506	-0.0767591	-0.0387599	0.0190202	0.018532	0.0299809	0.0032561	0.0158891	-0.0134003	0.0351836	0.0277286	0.105561
-0.0532573	-0.002365	-0.0251607	-0.0281496	-0.0062569	-0.00502828	-0.00412797	0.0544104	-0.0163908	-0.00860369	0.00567562	-0.00175088	-0.043927	-0.0248097	-0.00109218	-0.00375783	-0.0163981	-0.0144144	-0.0246533	0.0946052	0.0196057	-0.00320513	-0.0205526	-0.0121466	-0.0420561	-0.0203264	0.0296712	-0.0421824	0.0574572	0.0422989	0.0313999	0.0231788	-0.00261672	0.0898662	0.00951249	-0.00775194	0.0430171	-0.00637668	0.00674082	0.0238645	0.00522375	0.0935143	0.0203354	0.00423392	-0.00729333	0.00865225	0.0169779	-0.00972412	-0.0160156	0.011119
0.0476348	-0.00790202	0.0235159	0.0139691	-0.0037037	0.0123192	0.015544	0.0254603	0.0188302	-0.0159103	-0.0104189	0.0611376	-0.0254636	0.0184428	0.0137765	-0.0410729	0.0175338	0.0106033	-0.0176935	0.0318067	0.0651077	0.389068	-0.00839416	0.0394318	-0.0121951	0.0629562	0.0137997	0.00621441	0.017341	-0.0108072	0.00271185	0.0117527	0.0375572	0.109649	-0.0182568	0.0318668	0.110734	-0.0185652	-0.0234349	0.202256	-0.00110727	0.0206897	-0.0447484	-0.00105402	-0.0187836	0.0148466	0.0033389	0.0278275	0.0167134	0.00785477
-0.0135681	-0.00238949	-0.0333427	0.0606911	-0.0386617	-0.0283858	-0.0290816	-0.0684992	-0.000981354	-0.0453794	0.00570301	-0.0455726	-0.0460097	-0.0168587	-0.035591	-0.0126748	-0.0398305	-0.00397974	-0.0723705	-0.0697968	-0.03399	-0.0462963	-0.032918	-0.0581277	-0.0211248	-0.00343348	-0.0254534	-0.0969407	-0.0465909	-0.000445931	0.0254264	-0.026936	-0.0451303	-0.0782609	-0.0263947	-0.0832835	-0.0295015	-0.00583839	-0.0157696	-0.0187617	0.0318062	-0.0346284	-0.0164714	-0.0166183	-0.00165974	-0.0240572	-0.00332779	-0.0329955	-0.0232165	-0.0180118
-0.0161698	-0.0135729	-0.046087	-0.0422556	0.0135344	-0.0224735	-0.00210194	0.0502142	-0.00360183	-0.0175135	0.00501636	0.0338941	0.000297708	0.0149248	0.0049206	0.0292165	0.00264784	0.018162	-0.0135229	0.0350217	-0.0029988	0.0461165	0.0279602	0.0227371	-0.0347534	0.0163652	-0.0200497	-0.0222974	-0.022646	0.00356904	0.0211767	0.0228374	0.0295036	0.0548885	-0.00554529	0.0156488	-0.00104822	0.0133897	-0.000696621	0.0407903	0.0334261	-0.0164479	-0.00111648	0.0013412	0.0054125	0.0902732	0.0934891	0.00375619	0.0141723	0.00634921
0.043841	0.0234723	0.0814342	0.00720949	0.0568485	0.0124778	0.0289626	0.0432812	0.133257	0.0191969	0.0260417	0.0217755	0.047619	-0.0162691	0.0158024	-0.0451613	0.0657277	0.0934713	-0.0161687	0.039885	-0.0144375	0.117169	0.00236519	0.0307008	0.0383275	0.0563559	0.00806038	0.081201	0.0713333	0.0526784	0.119354	0.0186062	0.0235416	-0.0325203	0.0656753	0.132035	0.0320042	0.0319889	-0.0372952	0.0416412	0.037212	0.0359367	0.0640795	0.0814358	0.0385414	0.0528567	0.0854962	0.112013	0.0266401	0.042762
0.0889599	0.0102807	0.0449564	0.0211011	0.0191336	-0.0155693	0.00562948	-0.0106429	0.0221836	0.0061503	-0.00803723	0.0723653	-0.00227273	0.0146325	0.0166521	0.0599099	0.0490088	0.011093	0.030368	-0.0540552	-0.00630722	-0.0238837	0.00755194	0.000205423	0.0229306	0.0168472	0.0190635	-0.0182861	0.0256196	0.0320946	0.0598905	0.011624	0.017974	0.184874	0.00116279	-0.0274102	-0.0655821	0.00157233	-0.0144823	-0.0111699	-0.00783599	-0.00755624	-0.0819328	-0.00322021	-0.017957	0.00580383	-0.0379747	-0.0844692	-0.0477852	-0.0786555
0.0559295	0.00547945	0.0204356	-0.012319	-0.0605774	0.00527348	-0.0407125	-0.0592755	0.149929	-0.0362942	-0.0113006	0.0242411	0.118736	-0.0404425	-0.0103448	0.0169996	0.0104987	-0.0125847	0.028086	0.0417939	-0.00655201	0.012766	0.0257582	0.00308071	-0.0746309	0.0216963	0	0.171351	0.0216352	-0.00961538	-0.103876	0.0128037	0.0174419	-0.0255319	0.0557491	-0.0338192	-0.039173	-0.0412649	-0.0205731	-0.0267539	0.0622762	0.0711196	-0.00915332	0.00670974	-0.00771641	0	0.0233918	0.0200772	0.0171249	0.0569135
-0.0242067	0.0089529	0.183926	-0.0143312	0.0222889	0.00327925	0.0217507	0.0707118	0.00690761	0.0344896	0.0340738	0.0215352	-0.00738101	-0.000324554	-0.00587979	0.0388634	0.0498701	0.0421569	-0.00640809	0.140328	0.101195	0.0357143	0.012786	0.00673219	-0.0153648	0.0131274	-0.00844782	0.066781	0.0934282	-0.0126007	0.0577366	0.0398703	0.00329672	-0.184862	0.00330033	0.354436	-0.011325	0.0283041	0.00637659	-0.0158827	0.0348509	-0.0530048	0.0573557	-0.0357936	0.0192506	0.00577034	-0.007	0.0565935	0.00351429	0.044011
-0.00232516	0.0466821	0.0162475	-0.00123401	-0.014791	0.0300539	-0.000519211	-0.0821709	-0.015068	-0.0229929	-0.0139729	-0.0381966	0.00512821	0.00620848	-0.0514786	-0.0213194	-0.0494805	-0.0112888	-0.0923286	0.125122	0.0284484	-0.130832	-0.00811315	-0.0314997	0.0183049	-0.0190549	-0.0237396	-0.00917486	0.0183873	-0.0154812	0.0117351	-0.0483167	-0.014011	-0.00803571	-0.033443	0.0359578	0.0194731	0.0375341	-0.0190086	-0.0260708	0.00170214	-0.00407718	0.0320312	-0.0427547	-0.0237082	-0.00631096	-0.0502086	0.0107468	-0.0048164	0.21921
0.117924	0	-0.0135786	-0.0248926	-0.00673905	0.018078	-0.08	0.0182854	0.00236318	0.0245146	0.0215736	0.0321181	0.0576531	0.012668	-0.00715935	-0.0698726	0.0856325	0.0212496	0.00411369	0.00965065	-0.00181984	0.0373396	0.012725	-0.0319194	0.0194461	0.0637141	0.0660877	-0.0458207	-0.0102504	-0.00318742	-0.0867937	-0.0134294	0.00443899	0.0972097	0.000567215	0.0918996	0.0258427	0.02631	0.00721884	0.0854047	0.0112067	0.0399109	0.0832487	0.00481412	-0.010284	0.00635104	0.0133293	-0.0375684	-0.00600955	0.0467797
-0.0379511	-0.0081091	-0.0281972	-0.0351778	-0.0177158	-0.0186916	-0.00112931	-0.0205224	-0.0173719	-0.0306279	-0.0312629	-0.00904121	-0.0219489	-0.00256856	0.0288439	-0.0543526	-0.0369216	-0.00776398	-0.0249534	-0.023673	0.0391978	-0.0303712	-0.0112209	-0.0305857	-0.0404624	-0.0277575	-0.0274853	-0.0504472	-0.0147857	-0.0240887	0.0392474	-0.0189243	-0.0017651	0.0131255	0.0498866	0.00354517	0.0136911	-0.0352489	-0.0603546	0.0745743	0.014433	-0.0275078	-0.056991	-0.0212936	-0.0216298	-0.0189329	-0.0239163	-0.00368254	-0.014898	-0.0515544
-0.000656198	0.00891862	-0.0223898	0.0527003	-0.0126631	-0.0190476	-0.00282646	0	0.0113651	-0.0282385	-0.00961744	0.0375557	-0.0143033	0.0083595	-0.0185395	-0.00233645	0.0204132	0.0175274	0.0427807	0.0228437	0.0103509	-0.0916473	-0.0115757	0.023719	0.0144578	0.0623591	-0.0168415	0.00816876	0.071036	-0.0203145	0.00675687	-0.0626058	0.0108486	-0.0234818	-0.0215983	-0.049457	-0.0167477	-0.0088574	-0.00321156	-0.0202186	-0.00495935	-0.0127033	0.000352211	-0.0168616	-0.0097663	-0.00643275	0.0398162	0.0349212	-0.025304	-0.0199399
0.00829185	-0.00478821	-0.0299135	0	-0.0174893	-0.017801	0.00453515	0.0140476	0.00299663	-0.0184922	-0.0261114	0.0501022	-0.000250188	-0.0181741	-0.00575904	-0.0088993	0.0348866	-0.000307598	-0.0241758	-0.0182497	-0.0105921	-0.0063857	-0.024798	0.00830601	-0.0151425	0.0102546	-0.0220133	0.00557428	0.0630613	0.0231884	0.0715376	-0.032491	-0.0350637	0.0422886	-0.0231788	-0.0213352	0.00824176	-0.00335121	-0.0157068	-0.00167317	0.00600539	-0.0149254	0.0421055	0.0116183	-0.0420642	-0.0132431	0.011782	0.00894286	-0.0580636	0.00682832
0.112072	-0.0151739	0.0720308	0.0738081	-0.0114715	-0.0118616	0.0428894	0.0652735	0.0378439	0.00331263	0.00332373	0.0843233	0.0648148	0.00486962	0.0176089	-0.010397	-0.0127298	0.0187692	0.0228979	0.170388	0.0624781	0.0989717	-0.00682776	0.04509	0.0223093	0.0437522	0.0193854	-0.018893	-0.0101113	-0.00610155	-0.0248758	0.108582	0.0279417	0.0875099	0.00451977	0.0189873	0.00217984	0.0206232	0.00531915	0.0452514	0.0663655	0.0290839	0.0626037	0.04758	0.0421102	0.0208768	0.069869	0.090958	0.0151676	0.15917
0.0241185	-0.0229237	-0.0393258	-0.0192104	-0.012405	-0.00700235	-0.0167749	0.0174124	0.0335852	-0.040033	-0.0163428	-0.00179598	0.00376028	-0.00549315	-0.0380237	-0.0362942	-0.0379656	-0.0102688	0.053945	-0.0769423	0.00280806	-0.0128655	-0.0109063	-0.057457	-0.0342082	-0.0489604	-0.0184053	-0.0513637	-0.0244061	-0.0181978	-0.0568465	-0.0430831	-0.0304971	-0.0526701	-0.0174353	-0.0372671	-0.0163132	-0.0254777	-0.029711	0.030465	-0.0171368	0.0236927	0.0218268	-0.0323675	0.00473347	-0.0280456	-0.0884354	0.0222193	-0.0216878	0.00943284
0.0227926	-0.0280769	0.0138012	0.0345305	-0.0186386	-0.0238399	-0.0137589	0.0236135	-0.0478125	0.0455718	-0.0682533	-0.034185	0.0395692	-0.0370501	0.0123077	-0.0589693	-0.0454207	0.0305157	-0.0198468	0.0300815	-0.0169659	0.007109	0.00575204	-0.0114437	-0.0174046	-0.0253879	-0.0375008	0.0481887	-0.0969123	0.00223314	-0.0706027	0.00316567	0.00728969	-0.0023166	-0.0343446	0.00157706	-0.010503	-0.00563444	-0.0100671	0.00778008	-0.0244583	-0.049099	0.00609516	-0.0264365	-0.0569063	0.0246468	-0.0104478	0.0519032	0.0110033	0.0854034
0.0111423	0.0091017	0.0616059	0.0140007	0.0156895	-0.00447368	-0.0100446	0.0133333	-0.0296161	0.0361842	0.0407229	0.016766	0.0146396	0.0219382	0.00163666	0.0321222	0.0379615	0.00325733	0.0870337	0.11138	0.0563003	0.141176	0.0250239	0.0191451	0.0494096	0.01411	0.000647159	0.0795452	0.0418206	-0.00467914	0.11927	0.00736325	0.0613306	0.0154799	0.00652045	0.0578299	0.0826816	0.032185	0.0173729	0.251158	0.074718	-0.0222531	0.0679232	0.0351898	0.00906529	0.0847756	-0.015083	-0.0399759	0.0240351	-0.0225588
-0.0747579	-0.0407843	-0.0489024	-0.0251977	-0.0479675	-0.0186593	-0.0140924	0.00313283	-0.0366742	0.018254	0.0196805	-0.113961	-0.0304107	-0.0194835	0.0653595	-0.0229592	-0.0601202	-0.112751	-0.0493464	0.0769635	-0.0314086	-0.0319588	0.000233095	-0.0196592	0.0225052	-0.0556547	-0.0311464	-0.0320588	-0.0681883	-0.0219387	-0.0733692	-0.0222764	-0.0535264	-0.00914634	-0.00765607	-0.0577808	0.0412797	-0.0153711	0.0812162	-0.124229	-0.0309506	-0.0869488	-0.0851789	-0.116167	-0.0256296	0.0170362	0.00918836	-0.025623	-0.0177622	-0.0525142
0.0609531	0.00286182	0.0287934	-0.0181874	0.00170794	-0.0440124	-0.0182962	-0.0062461	-0.0169492	0.0344895	0.00840145	0.0583127	-0.0341117	-0.00303208	0.0212533	-0.0146214	0.0295842	-0.00964737	0.0446889	0.0142732	0.0275139	-0.0085197	-0.0144131	-0.00958111	-0.0107153	-0.0181337	0.00134265	0.0093959	0.0627993	-0.0128176	0.0116294	-0.0516198	-0.0144087	0.0676923	0.0308605	-0.0307339	-0.011893	-0.00780553	-0.0169492	0.0629403	0.0374212	0.0428432	0.00372439	-0.000605694	-0.0221505	-0.0324382	-0.0667678	-0.0241806	-0.0238988	-0.0566016
0.0626908	0.0232369	0.0424256	0.143114	-0.0153453	0.0202597	-0.000582411	0.00104756	-0.00119363	0.0506687	0.023193	0.0441579	0.0831951	-0.0405387	0.0341129	0.073132	0.0264043	0.0386295	0.0644949	-0.073176	0.0145043	0.204082	0.0280685	0.0377953	0.0327869	0.0350135	-0.00869657	-0.0347728	0.0590755	0.0667749	0.0760305	0.0101351	0.00685711	-0.0201729	-0.0184226	0.0551193	0.0581745	-0.0427062	0.0399687	0.0380027	-0.014355	0.0778711	0.0145362	0.0590909	0.014639	0.0445177	-0.0146341	0.0123767	0.0249807	0.0278159
0.0140763	0.0239044	-0.15065	0.0673748	0.017316	0.00396931	0.0168998	-0.0110925	0.00411632	0.0139835	-0.00022007	0.0497754	-0.129978	-0.00352499	0.00352697	-0.0632099	0.0247163	-0.0766494	-0.00309119	-0.0207636	0.18476	0.115968	0.0704273	-0.0466074	0.0479025	0.0182156	-0.0384615	0.00482189	-0.0305765	-0.00173875	0.0591195	0.0479376	0.0399499	0.144853	-0.0404692	0.246033	-0.0895735	0.0255929	0.0188395	-0.0315028	-0.0157389	-0.014553	0.0225479	-0.00486409	0.00325115	0.0197316	0.0280528	-0.0607351	-0.0377661	-0.0743932
0.0458485	0.0509728	0.0383843	0.0615086	0.0425532	-0.0485437	0.0229226	0.0554497	0.0564665	0.0753182	0.027735	0.0597148	0.122736	0.00106394	0.0256357	0.29204	0.029781	0.0875657	0.00744186	0.0530096	0.0523803	0.0463629	-0.00107158	0.0279673	0.0251285	0.0281124	0.0182476	0.0570572	0.103995	0.0413673	0.102534	0.0879433	0.0261952	0.00899165	0.0464548	0.0406852	0.038001	0.0171703	-0.056213	0.0764835	0.0422785	0.0536217	0.0107303	0.0531915	0.0987483	0.0433437	0.109149	0.0121816	0.0330422	0.0389406
0.0202573	0.0125879	0.0275429	0.00491132	0.0355102	0.00491497	-0.0280112	0.0425105	0.0220303	-0.00328839	0.00385522	0.00756939	0.0199373	0.0335297	0.00382987	-0.0367197	0.0454111	0.0267311	0.0166205	0.0434947	-0.0262097	-0.168067	0.0193092	0.0311878	0.0145386	-0.012429	0.020668	0.0396432	-0.0183802	0.0305248	0.233034	-0.00260756	0.00574346	0.0203692	0.046729	0.135478	0.00752257	0.00832771	0.0297806	0.0694161	0.0111338	-0.0140164	0.0250723	0.029757	0.0265823	0.00766568	0.0101302	-0.0482772	0.035071	-0.224634
0.0571162	0.0296161	0.12838	0.0312109	-0.00473	0.0203083	-0.0167147	0.0425082	0.0339253	0.0524579	0.00661404	0.0338898	0.0120799	0.00341906	-0.00803213	0.0122829	0.0315501	-0.00250941	0.00908265	-0.0106858	0.0584886	0.0348944	-0.00168279	0.040326	0.0993498	0.0711974	-0.000672942	0.0611109	-0.130486	0.0904849	0.0792079	0.00784314	0.0207234	0.0262009	-0.0284598	0.0439676	0.0378298	0.0383929	0.00532725	0.000381825	0.0621303	-0.00626163	0.059551	-0.000795334	-0.0341184	0.0510429	0.02149	0.0380807	0.011292	-0.0104167
0.0723491	-0.0145597	0.00750156	0.0344936	0.0637624	-0.00184666	0.024619	-0.0383764	-0.0366027	-0.0241379	0.00953794	-0.0187308	-0.000868056	0.0132707	0.0172065	-0.00585774	-0.0376773	0.00628931	-0.00360036	-0.0393524	-0.0233496	-0.0470275	-0.0234035	-0.00103093	-0.0274426	-0.334676	0.0209441	-0.0177568	-0.0444145	-0.0055814	0.0342688	-0.0162127	0.0124327	-0.0887538	0.0396324	0.0178147	0.000479616	-0.0238607	0.0257381	-0.0324427	0.0083614	-0.0105586	0.0285093	-0.0132661	-0.00765961	-0.0193789	-0.0182328	0.000361553	-0.0113223	-0.0353618
0.0310107	0.0036036	0.00992761	-0.0416319	0.0014892	-0.00110783	0.00114416	0.0435533	-0.00786917	0.0266624	-0.0352719	-0.00394932	-0.0336664	-0.00705415	-0.0131343	0.0176768	-0.0154307	0.0378125	0.0614273	0.0043401	0.0898736	-0.0260708	0.0118739	-0.000412797	-0.015568	0.0267407	0.00265332	-0.0037444	-0.0711268	-0.0142189	0.0963945	0.0128543	-0.00900126	0.0446965	0.0243094	0.0462257	-0.00958773	-0.0253248	0.0335793	-0.00670611	0.000310533	-0.0318417	-0.0520088	0.0529712	-0.00342197	0.00547619	0.02	-0.0429259	0.0538137	-0.0240409
0.0430214	-0.0143627	0.00491501	0.0166614	-0.0104089	-0.0170019	0.00114286	-0.0498253	-0.0400297	-0.0334793	0.0150163	0.00611267	0.0159586	-0.00101342	-0.0183525	0.00785773	0.0470175	0.0108401	0.000283688	-0.0938566	0.0242334	0.105163	-0.0130153	0.0245715	-0.00963677	-0.027027	0.0448823	-0.0170366	0.040182	0.0514329	0.031648	0.0341686	0.0107435	-0.0185185	0.0307443	0.0483013	0.0101646	-0.0284681	-0.0274902	0.042494	0.0153121	-0.0211556	0.0267335	-0.0186415	0.0133347	-0.0187071	0.0448179	-0.0314016	0.0114643	0.0124039
-0.0471247	-0.0225865	-0.0142653	0.0290544	-0.0315552	0.00150056	-0.0027968	-0.0212848	0.00219468	-0.0077695	-0.0229417	-0.0627258	-0.0334071	-0.0406348	-0.000408793	-0.0402134	-0.0149687	-0.0458743	0.0904708	0.0207212	-0.0136802	-0.0103806	0.00237842	0.0147118	0.0242016	-0.0181818	0.00252547	0.00427817	-0.0357143	-0.0519856	-0.0923727	-0.00471995	-0.00409479	-0.0943396	-0.0355835	-0.0577789	-0.0119789	-0.0027907	0.0418502	0.032	-0.102568	-0.0510352	-0.0170871	-0.0429352	-0.0101911	-0.011583	-0.105898	0.100648	-0.0144253	-0.00483175
0.0276059	-0.00708163	0.0175729	0.0149083	0.00737005	-0.00337965	-0.00692576	0.0786872	0.0417364	-0.00293638	-0.0120693	0.0266293	0.016022	-0.00882616	0.027127	-0.0183839	0.0324337	0.0280987	-0.0348505	0.0823497	-0.0194407	0.202797	0.00280518	0.0226415	-0.0102314	0.0596708	-0.00882044	-0.000223647	0.021164	0.0277989	0.0875426	0.0158078	0.0471976	0.104167	-0.00162778	0.0620169	-0.0155189	0.0221549	0.0436927	0.0627538	0.0773481	0.0214354	0.0358692	0.0062534	0.0317503	-0.0202637	0.023988	0.0195913	0.00746716	-0.00099185
-0.0199072	-0.0183934	-0.0420561	-0.0372915	-0.038891	-0.0233591	-0.0132565	-0.0364736	-0.0248547	-0.0179974	-0.0168814	0.105802	-0.0295112	0.00320593	-0.0102041	-0.0278746	-0.00527241	-0.026116	-0.00404204	-0.0241581	-0.0284058	0.155523	-0.012906	-0.0236939	-0.0356879	-0.0169903	-0.0114405	-0.0311631	0.0170244	-0.0125973	-0.0792152	-0.00373483	-0.00528995	-0.0826285	-0.025	-0.0408931	-0.0167488	-0.0127766	-0.0243079	-0.0389024	-0.0287436	-0.0198613	-0.0261002	-0.0308025	-0.00457794	-0.0500872	-0.0190337	-0.0354098	-0.00726555	-0.0252166
0.0578676	0.0271511	-0.00148462	0.12544	0.0604968	0.0590278	0.113318	0.101579	0.00152168	0.0429857	-0.00790782	0.109259	0.104225	-0.0230751	0.0117243	0.0362903	0.0501325	0.0657936	0.0384226	-0.0761311	0.0721957	0.0773648	0.0102408	0.0393873	0.108218	0.0232099	0.0186448	0.0779756	0.073508	-0.00300188	0.143637	-0.00531084	-0.0129998	0.151064	0.0880713	0.0548307	0.0405812	0.0434481	0.0446367	0.196238	0.0754508	0.072835	0.148244	0.0847505	0.0426065	-0.00262329	-0.019403	0.139026	0.034643	0.193198
0.125438	0.0122859	-0.0569244	-0.00139167	-0.0256895	0.0182131	-0.00734523	0.0257296	-0.0174728	-0.000319489	-0.0118424	-0.0728993	0.0224953	0.0428751	0.018981	-0.0354518	-0.0281809	-0.0336454	0.0119828	0.0224002	-0.0192543	-0.0583826	-0.0133718	-0.0555024	-0.0810686	0.0111004	0.0214637	-0.0133104	0.0101695	-0.0250282	0.157329	-0.00502513	0.0133625	0.168823	0.0322797	0.0343573	-0.0101107	-0.0294574	0.0102683	0.0226617	-0.0534813	0.0190663	0.0126275	0.00282704	-0.00441106	-0.0281431	-0.04414	-0.045145	0.00375199	-0.00746157
-0.0925322	-0.0308937	-0.0150901	-0.0831104	-0.17216	-0.0164544	-0.0401691	-0.0506734	-0.0347938	-0.033557	-0.0223554	0.0129052	-0.0353638	-0.000692307	-0.0366667	-0.0412371	-0.0296473	-0.0402664	-0.027034	-0.0891987	-0.0222424	-0.0564166	-0.00786666	0.00243161	-0.143609	0.0491647	-0.00308681	-0.0493754	-0.0610738	-0.0135109	-0.123954	-0.00883838	0.0315125	0.0558777	-0.0580692	0.0127394	-0.0286965	-0.00114103	-0.0639344	-0.0115214	-0.0101578	-0.0410911	0.0364644	-0.0294721	-0.0233361	0.00108254	-0.0270701	-0.0907377	-0.0425579	0.0279657
-0.0343737	0.0626186	0.0281271	-0.00159097	0.0140515	0.0116388	0.0401982	0.0267778	-0.0344459	0.0539021	0.00942951	0.0365926	0.0351662	0.0460223	0.0111948	0.0168303	-0.00245317	-0.0520505	0.0412808	0.185585	0.0637187	-0.00262812	-0.0105767	0.0408328	0.0257536	0.32848	-0.0254169	-0.0139623	0.000714796	0.0223048	-0.0366645	0.0369427	0.0299771	0.0469296	0.0316122	0.0493903	-0.00801202	0.0233036	0.00945709	0.0406455	-0.0275109	0.0275346	0.0378982	0.056245	0.0160692	0.000540687	-0.0409165	0.109766	0.00976028	0.0449027
-0.102667	-0.0296429	-0.155916	-0.097746	-0.048037	-0.0312837	-0.0561143	0.0366149	0.0163164	0.082209	0.0221859	0.000428755	-0.0543545	-0.0409967	-0.00825282	-0.011954	-0.0109546	0.0163062	0.0043202	-0.0478328	-0.0206219	0.0467721	-0.0189268	-0.0134007	-0.0607703	0.0308219	0.00890458	-0.0538389	0.0257143	-0.0137799	-0.084517	-0.0116708	-0.0259573	0.0538865	-0.0255363	-0.215399	0.0883392	-0.0399643	-0.0579459	-0.0149339	0.0103278	-0.0377995	-0.0102734	0.0045	0.0944891	-0.0167522	-0.0631399	0.0164092	-0.00654285	0.0111982
-0.0384843	-0.0287081	-0.00237154	-0.102311	0.0252305	-0.0274666	0.0964666	-0.0139953	-0.0321088	0.00231951	-0.00891021	-0.0124286	0.000435445	0.00381965	0.0170489	0.01396	-0.0119801	-0.00196464	-0.0336538	-0.0399542	0.0208333	-0.0566394	0.0306401	0.0738189	-0.0267315	0.119601	-0.00378461	-0.0294361	-0.0898329	0.0300796	0.0220872	0.0391548	-0.0155966	-0.0357466	0.0408805	-0.0531446	0.0227273	-0.0513953	-0.0014733	0.00553936	-0.0391111	-0.000184434	-0.0267388	-0.020657	0.00406816	0.0225337	0.0218579	-0.0530773	0.0314365	-0.0112126
0.0862261	0.0117469	0.0351294	0.0666758	-0.0246096	0.00419656	0.0158568	0.0385265	0.052713	0.02372	0.0583218	0.0169246	0.0513602	0.0232012	0.0173618	0.074346	0.0766415	0.0328084	-0.0102121	-0.00990484	0.0133144	0.00667111	-0.0125507	0.0126489	0.0224719	0.0661721	0.0132893	0.0439772	-0.0680949	-0.0721552	0.107321	0.00657895	0.0521939	0.142187	-0.00704935	-0.040586	0.0240363	0.0174062	0.00368868	0.0939403	0.00901943	-0.0405829	0.0776392	-0.0142313	0.0542437	0.0182747	-0.0623886	0.110321	0.00551662	0.00937981
0.00995877	0.0131086	-0.0301097	0.0586447	-0.00436681	0.0201425	0.00553877	0.0359583	0.00787822	0.0370161	-0.0050098	0.0938834	0.000827986	0.0219975	0.0123578	0.0580948	0.0645984	-0.0584498	0.0367725	0.0620411	-0.0509424	0.159708	0.0316665	0.0572049	-0.000610501	0.0676315	0.0156191	-0.000730452	0.046798	0.00426396	0.0316896	-0.00326797	0.0315928	0.0353328	-0.0669371	-0.0268262	0.0482728	0.00819277	0.0463065	0.171482	-0.016044	0.0194193	0.000846852	-0.00824955	-0.037445	0.0480338	-0.00570342	0.0822329	-0.000433459	0.22982
-0.0776126	-0.0051756	-0.0302552	-0.057061	-0.0107212	0.0081986	0.0540811	-0.065494	-0.0255697	-0.0215259	-0.0404991	0.0486346	-0.0229576	-0.0238419	0.0416586	-0.0327008	-0.0916168	0.0907557	-0.0193927	-0.0343008	-0.033704	0.0285714	-0.00540425	-0.0327055	-0.0357361	-0.0615224	0.0135262	-0.0356111	-0.0462745	-0.01759	0.0977683	0.0512668	-0.0106857	0.0150794	0.00869565	-0.048028	-0.0304183	-0.0121893	-0.0115911	-0.0176471	0.0340089	-0.0354583	0.0326204	0.00623863	-0.00182181	0.00125913	-0.0611855	0.0277002	-0.0121297	-0.04466
0.00305742	0.00743218	-0.0181769	-0.0843257	-0.0280788	-0.0354767	-0.00902613	0.0334454	0.000543848	-0.0245057	0.0365047	-0.0285218	0.0205334	0.00983503	0.00874256	-0.0204508	0.0529554	-0.0445407	-0.0335675	-0.0203005	0.0344099	-0.0944444	0.0339063	0.00265534	-0.0449794	0.0497222	0.0169948	-0.0484748	0.0370066	0.0841737	0.0735721	0.0184293	0.000540056	-0.00117279	-0.033944	0.0476668	0.00348584	0.0113719	-0.00995025	-0.148319	-0.00878576	0.0103637	-0.0224175	-0.0457246	-0.0276831	-0.0155936	-0.0631365	0.055224	-0.0106733	0.016645
-0.0257383	0.0287717	0.00110528	0.0330215	-0.00557527	0.0306494	0.0393097	0.0248821	-0.0100557	0.0530973	-0.00836452	0.0834823	0.0435594	0.0231801	0.0326388	0.0230081	0.0277546	-0.0249272	-0.0158858	0.0788967	0.0358765	0.0116564	-0.0145044	-0.0125353	0.00961857	-0.020905	-0.0131294	0.013724	0.116574	0.00246773	0.0364292	0.00389755	0.0717887	-0.0195695	-0.0245399	0.115233	0.0521059	0.0229665	0.00179469	0.0868037	0.0725	0.0193536	0.00917012	0.0154304	0.0262232	0.0493102	0.11087	0.0257845	0.0202426	0.116814
-0.0700112	-0.0315525	-0.0270494	0.0617483	0.00662589	-0.00669146	0.000461255	-0.00920343	0.00343171	-0.00813229	-0.000665927	-0.0237983	-0.0119261	0.00787781	-0.0219643	-0.0141608	-0.0420305	0.0381806	-0.0207934	0.06682	-0.0274003	0.0242571	-0.00319966	0.0309315	0.03318	-0.0594595	-0.000602554	-0.0325523	-0.00355114	-0.0177997	0.0538507	-0.00748752	0.000846066	0.0746507	0.0205832	0.135259	-0.0148576	-0.0166043	0.0336797	-0.115203	-0.0110193	-0.00721473	0.102273	0.00693148	0.0138773	-0.0194789	-0.0195695	0.012264	-0.00274922	-0.0350385
0.0527678	0.0203628	0.0252482	0.0541264	-0.0202532	-0.0127208	-0.00461042	0.0168161	-0.0166895	0.0382618	-0.0470902	0.0342747	0.0295715	-0.0136809	-0.00821618	0.0443599	-0.0178042	0.0326191	-0.00251467	-0.0262896	-0.0125085	-0.0550622	-0.0126252	0.0332986	0.0139269	-0.00517241	0.0108868	0.0497966	-0.017819	0.0316175	0.0492894	0.0117351	0.0317007	-0.131501	-0.00280112	-0.0428212	-0.0368664	0.00499405	-0.00138648	0.00815523	0.0199271	0.0520176	0.0852879	0.0156209	-0.0018041	0.0372486	0.00998004	0.0159924	0.0165532	0.0572137
0.0960894	-0.00979681	0.013005	0.0684622	0.000516796	0.0489006	-0.0277906	-0.0255158	-0.0158598	-0.000526454	0.0191142	-0.100817	0.00781555	-0.0174998	0.00202504	-0.0206311	-0.0343116	0.0145556	0.0504202	0.00425521	-0.0532923	-0.0971178	0	-0.0357503	0.0207602	-0.019353	0.0173573	-0.0233335	-0.0457184	0.00579331	-0.0321825	-0.0104943	0.0258494	0.103507	-0.00617978	-0.0287719	-0.0117442	-0.00733554	0.0295036	-0.0594142	-0.0344538	-0.00199964	0.0362694	-0.00703858	-0.0245346	-0.0251377	0.0474308	0.0359078	0.0208587	-0.0538117
-0.0561978	-0.0164896	-0.036602	-0.0229596	-0.00878099	0.0148157	-0.00619343	-0.0109908	-0.015974	-0.00289702	-0.031107	-0.0228393	-0.0108569	-0.0235295	-0.009921	-0.0165221	0.00558659	-0.002442	-0.0162667	0.0336249	0.0243491	0.0124913	-0.0106221	0.0859878	-0.0485407	-0.0200295	-0.00999953	-0.00157193	-0.0190114	-0.0135637	0.0386181	-0.0200949	0.0266243	-0.0286822	-0.00226116	-0.0574422	-0.0264085	-0.0221692	-0.00505732	0.051898	0.00500435	-0.00928962	-0.010665	-0.0152271	-0.0380882	-0.00613949	-0.0339623	-0.0111799	0.0019601	-0.00990952
0.0144945	0.0100596	0.0147434	0.0827893	-0.0145909	0.0124626	-0.027325	0.038405	-0.0412297	0.0198098	-0.00377715	0.0568393	0.0250882	0.0726315	0.0109482	0.0327593	-0.00555556	0.0719094	0.00840336	0.0698806	-0.00670746	-0.00479781	-0.00832312	0.0158679	0.0658702	0.0447851	-0.00832402	-0.0815132	0.0457364	0.0440761	0.0961929	-0.00541156	0.0543314	0.219074	0.0135977	0.0442698	-0.0393309	0.0197465	-0.00372755	0.0817592	-0.0811864	0.00900901	-0.0252695	0.0234604	-0.00614764	-0.00222387	-0.0605469	0.110362	0.0185741	0.000870322
0.0585549	-0.104021	-0.0335289	-0.0944387	0.0306716	0.0601478	0.0330212	-0.0889204	0.00179802	-0.035224	-0.0137441	0.0510178	-0.0315488	0	-0.00660793	-0.00650671	0.0151955	-0.0185555	0.0260753	-0.0524995	-0.120957	-0.0213499	-0.0194378	-0.0203534	-0.0281733	-0.0397008	0.024571	-0.0174678	0.00148258	-0.00216489	-0.0212039	-0.0360825	0.0291392	-0.00458265	-0.0150922	0.155717	0.0414118	0.0595267	0.0411565	-0.0708887	-0.0426484	0.000364431	0.0680936	-0.0325606	0.00232107	-0.00842001	-0.039501	-0.0561967	0.0063059	-0.0695652
0.0328978	-0.0230548	0.00289101	-0.0103284	0.0318112	0.0305276	0.0381679	-0.0236656	0.0177984	0.0539597	0.00744834	0.0253467	0.0396841	0.0198946	0.0504435	0.216128	0.0160687	0.004363	-0.11737	0.0135033	0.0190027	0.0872625	-0.0119413	0.10823	0.0246259	-0.012882	0.038592	-0.0874104	0.0717987	0.0215151	0.106285	0.00505051	0.0432522	-0.0282802	0.0732123	0.0047638	-0.00677813	0.004287	-0.0199281	0.0185133	0.0142752	-0.136794	0.00776699	-0.0285407	0.0617481	0.000999001	0.021645	0.0744375	0.0407432	0.0299065
-0.0570302	-0.0244416	-0.0550591	-0.0470636	-0.0392839	0.0370218	-0.0551471	0.009908	0.0261572	-0.0753948	-0.0317195	-0.0566698	-0.0765287	-0.0188765	-0.0228672	-0.0292831	0.0212305	-0.0469157	-0.0445236	-0.0516602	-0.0198386	-0.159223	0.00661138	-0.0402558	-0.0559781	-0.0388467	0.0501157	-0.00287515	-0.0745856	-0.0582301	0.285659	-0.0171445	-0.0305522	-0.0554992	-0.0613432	-0.047017	-0.0386715	-0.00808807	-0.038	-0.0853759	-0.108469	-0.0576071	-0.142259	0.00443459	-0.0236314	-0.0117265	-0.101695	-0.0500414	-0.0168893	-0.000453721
-0.0650537	-0.0116631	0.0625381	-0.0139556	-0.0678054	-0.0273176	0.00194553	-0.0420463	-0.0292138	-0.00192837	0.0160099	-0.0556242	-0.0411269	0.0189211	-0.0259226	0.0156033	-0.044336	-0.0391978	-0.0708295	-0.0158207	-0.00620699	-0.0839107	0.0219718	-0.0608722	-0.0183693	-0.0334702	0.00321844	-0.0467514	-0.0992537	-0.00187935	-0.0852933	-0.0384962	-0.0621693	-0.0587603	-0.0495775	-0.0579602	-0.0203502	-0.000679502	-0.02772	-0.113219	0.0130648	-0.0398567	-0.101462	-0.0427704	-0.0197246	-0.0224691	-0.0660377	-0.00762734	-0.0352902	-0.0653654
0.00266172	0.0367133	0.0356015	0.0280353	0.0116602	0.0303207	-0.0140777	0.0453548	0.0150465	-0.0220811	0.00121212	0.0853403	-0.0128673	0.0349361	0.00591388	0.0720382	0.0432852	0.000632511	-0.0310933	0.02965	0.000407332	0.0159664	0.0190609	-0.0324089	0.0840446	0.072852	0.0154958	0.148809	0.0555095	0.0144982	0.0271392	-0.00406631	0.00989948	0.0833651	0.00237107	-0.00748174	0.0115942	-0.00951949	-0.00641483	0.14601	-0.016389	0.0319496	-0.00125	-0.0256558	-0.00494491	-0.0152376	0.0555556	0.077	0.00966199	0.0602234
-0.0558468	-0.0514334	-0.0715276	-0.0181191	-0.0131723	0.010223	-0.0211718	-0.0117215	-0.0193286	-0.00141123	0.0135593	0.00241196	-0.00760374	0.00425795	-0.0341723	-0.00286624	-0.0342553	-0.0129583	0.0169082	-0.0537804	-0.020494	0.0686518	-0.0126158	0.0194968	-0.0666263	0.00334957	0.010002	-0.0497082	-0.0164835	0.0207869	-0.01736	0.0342337	-0.0127788	-0.0769501	-0.017741	-0.0256297	-0.0119389	0.00457666	-0.00824964	-0.0684444	0.0191205	-0.0693785	-0.0475594	-0.0278107	-0.0248016	0.00157356	0.0191388	-0.0138493	-0.000548422	-0.0549702
-0.0499918	-0.0351111	0.00328456	0.0189609	-0.0622914	-0.00429163	-0.0201207	-0.00584174	-0.00874333	0.00113058	0.00931677	0.0151588	-0.0982925	-0.0548132	-0.00494579	-0.0638774	0.00616876	-0.0726865	-0.0213777	-0.00731313	-0.0655397	-0.0642415	-0.0154185	-0.0323635	-0.0337443	-0.00758725	-0.0239725	-0.0735388	-0.07502	-0.0647273	-0.13328	-0.0516247	-0.0854463	0.0118005	-0.0228778	0.00573405	-0.0265829	-0.00774487	-0.0300181	-0.0327608	0.00911284	0.0301117	-0.116511	-0.0261716	0.00234833	-0.03116	-0.0352113	-0.0386287	-0.0131312	-0.0295686
0.00349998	0.0386918	0.04375	0.0172988	0.0818505	-0.00461964	0.0174538	-0.000890313	-0.0170429	0.0152456	0.0170414	0.00805878	0.053411	-0.00384425	0.0237048	0.00784715	-0.00832056	0.0359116	-0.00208044	0.0345086	-0.00919336	0.0215054	-0.00357716	0.0508446	0.0191404	-0.00214067	0.00907596	0	-0.0388266	0.0725117	0.0175784	0.00224143	0.0477018	-0.0620767	0.00492914	-0.0968326	0.0193644	0.00390266	0.00521999	0.0213745	0.00239044	-0.0285243	0.0416459	0.0140625	0.00194455	0.0467568	-0.0316302	0.0532765	-0.00194163	0.0014985
0.0312921	0.0119734	0.0484745	0.0414289	0.00219298	-0.0228991	-0.0110999	-0.00570308	-0.0136882	0.0147386	0.0262974	0.07336	-0.0760544	-0.00289554	0.0513539	0.0362221	-0.00640318	0	0.0663655	-0.0112441	0.0133194	0.00890688	-0.00134767	0.066388	0.0395387	0.0858106	-0.010049	-0.0129492	0.0206463	0.0329889	0.0925821	0.0533546	0.0367405	0.187325	-0.00551809	0.0696393	0.0102289	0.0297279	0.0226261	0.0350934	0	0.00509585	-0.0423654	-0.0298921	0.0249494	0.0203976	0.180905	0.0460946	0.00833276	0.117207
-0.0176217	0.0385627	0.0500408	0.0469541	0.059081	0.0370488	0.0204082	0.0621975	0.014495	0.0419293	0.0258503	0.0396714	-0.0157146	0.00161221	0.0227353	-0.00457367	0.0451111	0.0236667	-0.0016292	-0.0166031	0.0642446	0.0609952	0.022482	0.0318058	0.0554675	0.022862	0.0288609	-0.0175001	0.0281442	0.0563257	0.14275	-0.0415529	0.0687597	0.0297297	0.0191122	0.0992974	-0.036162	0.00444148	0.00580341	0.137481	-0.0196078	0.0485273	0.0735613	0.0324015	0.0254714	-0.013664	-0.0191489	0.0290585	0.048762	0.0133929
-0.0509144	-0.00843882	-0.0730381	-0.0118146	-0.0609504	-0.0271741	-0.0515	0.039487	0.0123119	-0.0628617	0.0329355	0.0081962	-0.0420679	-0.0270534	-0.0220563	-0.0597309	-0.0157346	-0.0582872	-0.0450392	-0.028987	-0.0123508	-0.0325265	-0.023966	-0.0661797	-0.0135135	-0.0273179	-0.0098721	-0.0760236	-0.0821215	-0.0262458	-0.0670482	-0.0794304	-0.0372735	-0.0633202	-0.0447671	-0.0551342	-0.02001	-0.0227725	-0.0710422	-0.0369155	-0.00675676	-0.0255584	-0.142132	-0.0584615	-0.00667408	-0.0341201	-0.0715835	0.0060629	-0.0144465	-0.0264317
-0.0478166	-0.0434043	-0.0592344	-0.0246538	-0.0187019	-0.000626177	-0.0527148	-0.0357143	-0.0306306	-0.0390121	-0.00492189	-0.0562173	-0.0328042	0.00529703	-0.0417333	-0.0837696	-0.0931087	-0.019018	-0.0570745	-0.0998253	-0.00702543	-0.0867866	-0.023431	-0.0298811	-0.0307458	-0.0635461	-0.0199351	-0.0155698	0.0447344	-0.0242238	0.0199005	0.0116879	-0.0601945	-0.00805604	-0.0208993	0.0358947	-0.0117407	-0.0260181	-0.0163043	-0.048552	-0.0634014	0.0668715	-0.038856	0.030719	-0.043673	-0.0297477	-0.0257009	-0.0617702	-0.0237225	-0.0638009
0.172815	0.0676157	0.019008	-0.0416532	-0.0201794	0.0285772	-0.00111297	0.0170034	0.0357807	0.0137266	0.0189247	0.0540301	-0.0322757	0.00428273	-0.0111193	0.032	-0.0185803	-0.0186817	-0.00761145	-0.00208738	0.0682043	0.0351027	-0.00807091	0.0175778	-0.153894	0.0109058	-0.00267975	-0.0538355	0.0597681	0.0681818	-0.0464475	-0.0295617	-0.005018	0.334746	-0.0213454	0.0612049	0.0036157	-0.00418118	-0.0134175	0.0459564	0.114759	0.0126246	0.0982625	-0.0202917	0.017178	-0.0413359	-0.0551559	-0.0314412	0.00409619	-0.133398
0.106481	0.0025	-0.216263	-0.0110003	0.0297483	0.0497726	-0.00389972	0.0183744	0.0424705	-0.0138289	-0.0126636	0.00609244	-0.00339175	0.0622933	-0.0112444	-0.00775194	0.0206311	0.0696839	0.041271	-0.129217	0.0204001	0.129859	0.0176721	0.0378764	0.0074239	0.0296674	0.0327418	-0.0421871	0.00589226	0.0104746	0.0229093	-0.00735294	-0.0448608	0.0113757	0.0416391	-0.218968	0.130211	0.0184278	-0.0044	-0.0436519	0.0549909	0.0304024	0.131902	0.0462783	0.0207213	-0.0239863	0.0659898	0.0489414	-0.0435008	-0.0351366
-0.0110418	0.00665004	-0.00409074	-0.0223746	-0.0377778	0.00756545	-0.0262864	0.0066645	-0.0263951	-0.100204	0.034844	-0.0576321	-0.0187181	0.0101846	-0.0244503	-0.0174851	-0.0019025	0.00671592	0.115047	-0.000473661	0.0241464	0.0314788	0.0429634	0.0293175	-0.00221076	-0.0130966	-0.0135091	0.00208282	0.0468619	-0.0353094	-0.350946	0.0222222	0.0161569	-0.0347894	-0.0228426	0.0204832	-0.0928962	-0.00939075	-0.0662917	-0.0551909	0.034585	0.0114625	0.0709146	-0.00278379	0.0702967	-0.00204798	-0.0928571	-0.101061	0.0230231	0.0760116
-0.0486492	0.0127993	-0.00933532	-0.0225425	0.0317552	-0.00750864	0.153935	-0.00645891	-0.0321202	-0.0272727	0.00516422	-0.0412143	-0.0291908	0.042471	0.00349718	0.198031	-0.00333572	0.0306871	0.0226486	-0.0372339	0.0281404	-0.020582	0.010516	-0.0106809	0.00664697	-0.0722501	-0.0163375	0.00330982	0.0207834	0.0208193	-0.0134003	-0.0179434	-0.0382808	-0.0761518	0	-0.0528049	0.0125502	0.022659	-0.0189329	-0.0328386	0.0704394	0.0266527	-0.0181379	-0.144231	0.0245838	-0.00175901	-0.0209974	-0.0149451	0.000557261	0.00349181
0.0409774	0.0648186	0.0603091	0.021303	0.0212647	0.0107635	0.0408163	0.0341297	0.0200944	0.024032	0.00369914	-0.00739542	0.104495	-0.0319475	-0.00425944	0.0407712	0.0279704	0.0585761	0.020609	-0.019583	0.0182468	0.0833333	0.0134443	0.0449843	0.0601614	0.101399	0.0075037	0.104966	0.0626468	0.0230263	0.00203735	0.0147576	0.015855	0.0264007	0.0136364	0.0479244	0.0406544	-0.00361745	0.0368421	0.0558276	0.00959179	0.0218724	0.131875	-0.00616165	-0.0143984	0.0540382	0.0428954	0.0965997	0.0191597	-0.0840471
0.00631008	-0.00650842	0.0277284	0.00967416	0.0619178	0.0207194	0.023912	0.0132013	0.0186539	-0.00684485	0.003276	0.000931315	0.00215633	0	-0.0441377	-0.000607349	0.0404651	-0.0290431	-0.00964436	-0.0138421	-0.0084756	0.00602007	0.0111238	0.0216674	0.000346021	0.0519481	-0.00319106	-0.0355331	-0.0346352	-0.00643087	-0.00609963	-0.00554017	-0.00232072	-0.0774507	0.0461243	-0.0333921	-0.0338256	-0.00748809	0.00549915	0.080705	0.0141405	-0.00060012	0.0394667	0.0944566	-0.00417393	0.00390081	0.0565553	0.0466006	-0.00408837	-0.00584454
0.0209017	-0.00423892	0.0985818	-0.00616911	0.0257998	-0.00592049	0.0401681	-0.0176826	0.00190448	0.0423367	0.0173469	-0.00535008	0.0314685	0.029971	-0.0368186	0.00729262	-0.0109522	0.00535264	-0.016129	0.04	0.0283307	0.0518617	0.0156576	-0.0205056	0.0200623	0.0301783	0.0277303	0.0915113	0.00152672	-0.00323625	-0.0627344	0.0508357	0.0113111	0.0594796	0.0312309	0.0197404	0.00295858	0.0118884	0.0479596	0.0360515	0.0106754	0.0256205	0.018253	0.00866378	0.0125743	0.00444074	-0.00243309	0.00485226	0.0229848	0.026455
0.060244	0.00270898	-0.0305416	0.014501	-0.0241449	-0.0153148	-0.0139201	0.00189484	-0.0014622	-0.00787154	0.0326981	-0.04116	-0.0401565	-0.00734548	0.0270327	-0.0576169	-0.00542373	-0.00469778	-0.0151562	0.029965	-0.0212564	0.0101138	-0.0108318	-0.00172068	-0.0298406	-0.0655126	-0.0409932	-0.00248993	0.00914634	0.0133117	-0.0305566	0.00231942	-0.0148075	-0.0421053	-0.0243468	-0.0114676	-0.00196657	0.0408947	0.0160578	-0.0383872	-0.0239276	0.0197112	0.00860525	0.0066072	0.0262229	-0.0312241	-0.0487805	-0.00105244	0.0125694	-0.0120275
0.0191753	0.0339637	0.0418967	0.0796692	0.0128866	-0.015553	0.0400729	0.0215918	0.0215258	0.0675976	-0.0400155	0.027561	-0.00570497	0.00947269	0.0187127	-0.0105634	-0.00999773	0.0179358	0.178078	0.0829344	0.00825042	0.0394243	0.00273693	0.0420856	0.0136316	-0.0493018	0.0330075	-0.0441522	0.0521148	0.0547901	0.245779	0.0396694	0.0788277	0.0891331	0.0821668	0.0907833	0.0384236	0.0156284	0.027262	-0.0637565	0.00750883	0.0298565	0.0906507	0.0242862	0.0198251	0.0239589	0.0538462	-0.0398023	0.0216597	0.00405797
0.0251712	0.00597238	-0.0090399	-0.0258266	-0.0122137	0.070506	0.0170753	0.0208269	0.0209289	0.0240785	-0.100162	-0.00807026	0.0565574	0.0354952	0.0345176	0.168877	0.0261648	0.0120556	0.0181285	0.0344828	-0.0735259	-0.0656231	0.00168192	0.0292212	-0.127931	0.00179856	0.00994892	-0.0231047	0.0595836	-0.00850547	0.0650602	0.045469	-0.0513992	-0.0538117	-0.0241845	0.0174651	-0.0483871	0.0117546	-0.00538462	-0.0291411	0.00854888	0.0639286	0.00652217	-0.0336431	0.0145057	0.0116992	-0.0389294	-0.10267	0.00491055	-0.104503
-0.0117452	0.0152134	-0.0289399	-0.00628728	0.0530654	-0.00819897	-0.0107619	-0.0285628	-0.0129177	-0.0240929	-0.0236114	0.018904	-0.103698	0	-0.0487805	0.0171603	-0.0105122	0.00671961	-0.03116	-0.0125455	-0.0181842	0.00966495	-0.0136297	-0.0273202	-0.0162119	0.0424895	0.00363609	0.0476738	-0.00406504	-0.0196078	-0.108314	0.0033455	0.0753919	-0.0239929	0.0149856	-0.0169735	0.00947159	0.00316857	-0.00425367	0.0761453	-0.0219517	-0.0620087	-0.0660621	-0.0278515	0.0172222	0.00963656	0.00506329	0.0308027	0.0059185	0.0638298
-0.00307641	0.0131579	0.0813087	0.068653	0.00880626	0.0377543	0.0578764	0.0140012	0.0514936	0.142177	-0.00760018	0.0908877	0.0455857	0.0118981	0.0217436	0.0644898	0.0302893	-0.0464199	0.0105405	0.0521696	-0.08771	0.0701978	0.010203	0.0424067	0.00602894	0.0622847	0.0418596	0.0735372	0.0435374	0.071875	0.00983191	0.0354653	0.0230714	0.0710167	0.0488359	0.055897	0.0360494	0.00884397	0.118447	0.0907223	0.0506667	0.000558659	0.14147	0.0395634	-0.00128393	0.0444505	-0.0251889	0.0466638	0.027619	0.0121212
0.0103176	0.0263348	-0.0233673	-0.0169002	0.0480116	0.0146017	0.0115179	0.0357472	-0.0201569	0	0.0290091	-0.0142088	0.0987859	0.00335888	0.0636418	0.0503579	-0.000438789	0.0518613	0.0230008	-0.0325206	-0.00493039	0.064997	-0.0119934	0.0353982	-0.0339592	0.0272899	0.034223	-0.0115294	0.0110821	0.0282799	0.0549623	-0.00468384	0.0649657	0.0167186	0.0276123	0.0315965	0.0271687	0.00960134	0.0631944	-0.0102288	-0.0228426	0.0442956	0.0239945	0.0200131	0.00479695	0.0172324	-0.00775194	-0.0458333	0.0214047	-0.0113772
0.0803702	0	0.00858896	0.139965	-0.00740398	0.00654411	-0.00650671	0.0276996	0.012978	-0.00260417	-0.0146594	-0.00764359	-0.0436966	0.0128361	-0.00547376	-0.00486736	-0.00592625	-0.0356927	0.00862745	-0.00602936	0.0664529	0.0985442	0.0202316	-0.00548539	-0.0334988	-0.0081536	0.0119934	0.0888528	-0.0154739	-0.0119081	-0.0253052	0.0244118	0.00723675	0.206522	-0.0827187	-0.0114634	0.0162413	0.0303907	0.00522534	-0.0837639	0.00844156	-0.00481198	-0.0631861	-0.0347379	-0.00604394	0.0215606	-0.0104167	0.01069	0.0204675	0.0321018
-0.0127609	0.00281195	0.16028	-0.00875726	-0.00885781	0.0475819	-0.0216946	-0.00590948	0.0426605	-0.00417755	-0.00595102	0.0970511	-0.0351891	-0.0438014	0.00778136	-0.021032	-0.0304703	-0.0539523	-0.0142561	0.209275	-0.120798	-0.011213	0.0233832	-0.00256542	0.110398	-0.000795545	-0.00284474	0.01575	0.0137525	0.00631277	-0.0427611	-0.0795291	0	0.026103	-0.0034463	-0.087697	-0.0488584	-0.0136437	-0.0237167	0.184921	0.0347714	-0.0379656	0.0376806	0.0499833	0.00223823	0.000251256	-0.00263158	0.0563928	0.00238932	-0.0258216
-0.00883484	0.0108658	0.00157274	0.00079785	-0.0208137	0.0139017	0.032636	-0.00217486	-0.0181699	-0.0173047	0.00138153	0.0565697	-0.016331	-0.0164244	-0.0129944	-0.00124906	0.102482	-0.0139257	0.0134105	-0.0232751	-0.0397886	0.196907	-0.0208089	-0.0167181	0.0246628	0.0291932	-0.00665307	0.0158227	0.0142119	0.00313658	-0.11104	0.00124766	-0.000829648	-0.0135074	-0.00345821	-0.00844091	-0.006241	0.0327502	0.040599	0.00876754	0.0153495	0.102941	0.0250245	0.0101555	-0.00702558	-0.0218538	0.060686	0.00899796	0.0171503	-0.0168675
0.058215	0.0176838	0.0465847	0.00855403	0.00876666	-0.00979312	0.0810373	-0.0254287	-0.0320863	0.0256137	-0.0326512	0.0442377	0.00166021	0.0193355	-0.00534249	0.0342671	-0.00289196	-0.0262273	0.040218	0.0818119	0.0676594	0.0456503	0.0160428	0.00444677	0.0304626	0.102888	0.0301447	-0.00153078	0.033758	-0.0278567	-0.0563532	0.0196262	0.0224191	-0.112049	0.0468479	-0.0463696	0.00531401	0.0242269	-0.00319795	0.0548796	0.0136874	-0.0145148	0.0717491	0.0116243	0.00707529	-0.00847458	0.0223881	0.170458	0.0433246	-0.0490196
0.0251369	0.0183986	0.0612653	0.0291462	0.0604762	0.00840296	0.0161169	0.0272849	0.00302613	-0.0439646	-0.00475398	0.006	0.0262431	0.0215512	0.0318435	-0.0442563	0.0621504	0.0417818	0.0304315	-0.0139097	0.0154639	-0.01771	0.0125082	0.0427083	-0.0248175	0.0584522	-0.0199731	0.0137618	0.0234134	-0.0663743	0.0365158	0.00122212	-0.0135301	0.0280134	0.00773481	0.0444234	-0.00528592	0.00365385	-0.0272698	0.0621469	-0.0175333	0.00171262	0.0183333	0.0468944	0.014377	0.046361	-0.0218978	-0.0285782	0.0253645	0.0863402
0.0354977	-0.013717	-0.0374647	-0.020806	-0.0561293	-0.03285	-0.0483217	-0.053701	-0.0142622	-0.0255782	-0.0422737	-0.0177119	-0.0188425	-0.0281302	-0.00743633	-0.0149291	-0.00351083	-0.026185	-0.0263859	-0.00377922	-0.00343386	-0.0775681	-0.0178225	-0.0297203	0.0205838	-0.04926	-0.029859	-0.0304685	-0.012643	-0.00313185	0.0194495	-0.0195301	-0.0107025	-0.05375	-0.0142544	-0.00221217	-0.0294686	-0.0206936	-0.0263852	-0.048094	-0.024	-0.027868	-0.0368249	-0.0287748	-0.0481891	-0.0294554	0.0248756	-0.0151444	-0.0168553	0.0640569
0.0176447	-0.0050882	-0.0428397	0.000206092	0.00951475	0.034981	0.0562016	0.0371166	-0.03798	-0.00167551	0.0558603	0.0658694	0.0288066	0.0196811	0	0.0354482	0.0135056	0.00884956	-0.0231228	-0.00137728	0.0459925	-0.0177273	-0.00164844	0.0580438	-0.0139347	0.0139405	0.0273588	-0.00217343	0.0658537	-0.0147659	0.0341973	-0.00653595	0.013864	0.0235139	0.0194661	0.0308374	0.0253858	0.00997848	0.0464092	0.0288708	0.0163934	-0.0114316	0.047294	0.0149664	0.00165785	0.0119867	0.0121359	-0.0119601	0.0349596	0.0457079
-0.0260043	0.0071599	-0.0104859	-0.0018973	-0.0245052	0.0455547	-0.00513761	-0.0276545	0.0107014	0.0246154	0.0418044	-0.00845848	0.0381333	-0.00794784	0.0125492	0.0238154	-0.00849749	-0.011471	0.0175617	-0.015921	-0.00615869	-0.0365571	-0.00371643	-0.0311398	-0.0148754	0.0240605	0.0161666	-0.00530465	0.0263158	-0.0162628	0.150365	0.00783208	0.00438305	0.0640165	0.00381888	0.040962	0.000485437	0.0058117	-0.0197475	-0.0690201	-0.0202647	-0.0704501	-0.0221755	-0.0108336	0.00131814	-0.0105847	-0.0863309	0.127321	-0.0120495	-0.0287846
-0.0369599	0.0118483	0.0147325	-0.0436636	0.00676329	0.0100738	0.0184434	-0.0298099	0.00228931	-0.00982801	0.0258445	0.0233287	0.0035962	0.0228888	-0.00462449	0.0138115	-0.0216206	0.0112628	0.0327664	-0.0642718	0.00835855	-0.0365034	0.02446	-0.00753296	-0.00717252	-0.0631014	0.00233713	0.0163042	-0.0551839	-0.00259319	0.0075643	0.00746037	-0.0452246	-0.0308103	-0.00543478	-0.0416041	-0.00388161	0.0109784	-0.00594452	-0.0627127	0.010553	0.0107177	0.0550347	-0.000304229	-0.0026328	0.0285278	-0.00524934	0.0279493	-0.00108839	-0.0290889
-0.0382555	-0.008364	0.0249618	-0.0156007	-0.0364683	-0.0160018	-0.0246288	0.0111303	-0.0191292	-0.0121312	0.0316022	-0.0183736	-0.0322498	-0.000560056	-0.0299201	0.0222275	-0.0238901	-0.0364495	-0.0130782	-0.0165016	0.0337287	0.0109671	-0.00829676	-0.0378242	-0.0285171	-0.0126582	0.00513921	-0.0678642	-0.00412979	-0.0152746	0.027027	0.00308547	-0.0319516	-0.0020025	-0.00765027	-0.0492896	-0.0214321	-0.00723947	-0.0149502	-0.0272303	-0.0386383	-0.0331377	-0.0293591	-0.0200852	-0.00562684	-0.0123824	-0.0263852	-0.00490673	0.0172227	0.00734878
0.032113	0.0074224	-0.0193837	0.0107556	0.00846614	-0.002358	0.0148533	0.00666667	-0.00582157	-0.0114429	-0.0169237	-0.00294627	-0.000528961	-0.000838417	0.0128352	0.0196399	0.00326331	0.00875657	0.00907975	-0.0129846	-0.0100926	-0.010355	0.00489645	0.0144623	-0.000391389	-0.0229802	-0.00232502	-0.00496112	0.021327	0.00693069	-0.0152047	-0.0138419	0.0147392	-0.0140456	0.0159692	-0.011544	-0.00647088	0.00594895	-0.0118044	-0.00239936	-0.0115142	-0.0137094	-0.000538754	0.0208075	0.00132735	-0.00852558	-0.0406504	-0.00921372	0.0227166	0.0488215
0.00742574	0.00234427	-0.0496706	0.050165	0.0375309	0.00330617	0.0475668	-0.0107808	0.0383546	-0.0115754	-0.00435825	-0.00399791	0.0124372	-0.021008	0.0143749	0.00343958	0.0168733	0.00347222	-0.0162938	-0.0784993	-0.0393855	0.0538117	-0.00933806	0.0149041	0.0931872	-0.0257489	0.00139721	-0.0123027	-0.00290023	-0.0550639	0.00950119	-0.0118528	0.00697064	-0.0193335	0.0238482	-0.0490094	0.0345691	0.00324304	0.078157	-0.103421	-0.0043956	0.0500397	-0.0837626	0.0127776	0.0634587	0.0141629	0.0621469	0.0447397	-0.0437969	0.00214018
0.107052	0.0427665	0.0186667	0.0442951	0.0533079	0.0381481	0.0101292	0.0300483	0.0329903	0.0254213	0.0111622	-0.0247818	0.0355463	0.0243188	0.0432594	0.0169104	0.0189924	0.00553633	-0.0121137	-0.0469994	-0.0574295	0.0751773	-0.00184672	0.0399694	0.0547994	0.0457433	0.0469544	0.0100959	0.0517743	0.0506417	0.122059	0.0265152	0.000865299	0.0243839	0.0322922	0.0310307	0.00726392	0.00703556	0.0538145	0.126677	0.0348786	-0.02118	0.0389267	0.0195254	0.00281162	0.0142145	0.0904255	-0.00660528	0.0339685	-0.0160171
-0.082747	-0.0157001	-0.0327225	-0.0478419	-0.0605513	0.0158743	-0.0826418	-0.0288694	0.0352122	-0.0169916	-0.00865801	-0.0306013	-0.0280162	0.00307388	0.00697051	-0.0395506	-0.0154993	-0.0161734	-0.0533033	-0.0356625	0.0206694	-0.0457344	-0.0283358	0.00221022	-0.0689304	0.0245443	0.0115466	-0.022667	-0.034292	0.0244305	-0.0188729	0.0242927	0.0115245	0.0268422	-0.0789744	0.0324365	0.0110577	-0.0188822	-0.0366476	-0.0489418	-0.0339164	-0.0442427	-0.0950883	-0.0462581	-0.0186916	-0.0263093	-0.0609756	0.0173027	-0.0072061	0.0330982
-0.00979949	-0.0061849	0.0129905	0.0241867	0.00481	-0.0214334	-0.0120618	-0.0164981	-0.0775214	-0.0206857	-0.00873362	-0.010707	-0.0353155	-0.0206085	-0.0189918	-0.00397754	-0.0498206	0.0821966	0.0401798	0.0296618	0.0447333	-0.0857143	-0.00063291	0.029037	0.0164114	-0.0196869	0.00175497	0.0914093	-0.0103093	0.00612311	-0.000267165	-0.00630441	0.00199145	-0.0278668	-0.0194878	0.00453234	0.0342368	-0.00153965	-0.00311818	-0.0178025	-0.00331199	-0.0107136	-0.0533235	0.0160643	-0.00730476	0.010101	-0.038961	0.102512	-0.000638831	0.0714286
-0.023271	-0.0301343	-0.00721347	-0.0513937	0.0186692	-0.0273785	0.0495994	0.108087	-0.00185794	-0.015625	-0.0110132	0.0235118	0.0204576	-0.0457738	0.0170074	0.0467465	0.0283138	0.0210084	-0.0231258	0.00223505	0.0311008	-0.0191532	0.0384843	0.106679	0.0247578	-0.0104041	0.00744928	0.00781105	-0.0144676	0.0112108	0.0371459	0.0220544	0.0773417	-0.107306	0.0295287	0.177707	0.0298851	0.0312259	0.00125117	-0.0790144	0.109659	0.0224765	0.0725646	0.00912131	0.0105533	0.0125	-0.0162162	-0.0461377	0.0544751	-0.00196078
0.0111997	-0.0226275	0.045479	-0.0189875	-0.0225564	-0.0621605	0.00109051	0.0112825	-0.0193299	-0.0396825	0.00445434	-0.0107566	0.00369296	0.0223475	-0.00729408	0.0307451	0.00571079	-0.034188	-0.0091051	0.0234467	0.0484007	0.0416238	-0.00101812	-0.00537924	0.0213585	-0.0308068	0.00434982	0.0170555	-0.0452143	-0.0180551	0.0798763	0.0156666	0.00132225	-0.00738846	-0.0132377	-0.0117545	-0.0102679	-0.00373832	0.0246798	-0.0156827	-0.00239569	-0.00659472	0.0308943	-0.00843628	0.0439938	0	-0.0192308	-0.129963	-0.00931921	-0.0520629
-0.000585533	-0.00691085	0.0380952	0.0254208	0.0206731	0.0412668	-0.000726216	0.0176529	-0.0256972	0.0104071	0.0201774	-0.0151124	0.117214	0.0186517	0.0358423	0.129327	-0.0214967	0.00884956	0.0572329	-0.0112581	0.0406798	0.0853478	0.0387282	0.0133045	0.0939321	-0.0151362	0.0194919	0.0249986	0.0627306	-0.00129032	-0.119542	0.00873108	0.0719555	0.0538219	0.0631638	0.00801762	-0.00541272	0.0266417	0.0612805	-0.0462356	0.0460276	0.006035	-0.0194815	0.00212701	0.0357653	0.0266667	0.0364146	0.0247235	0.00899674	0.0388601
0.04503	0.0114823	0.013635	-0.0106608	-0.0178992	-0.0462395	-0.0101744	0.0276159	-0.00794245	-0.0302939	-0.0106499	0.0707335	0.0032957	-0.0480691	-0.00692042	0.0364372	-0.0223834	0.0321637	0.0148994	0.0113862	0.0135014	-0.0372727	0.00588698	0.00373612	0.00658101	-0.0107582	-0.00467636	-0.00595057	0.0173611	-0.00258398	0.00108401	-0.00461627	-0.0297565	-0.0423798	0.00368034	-0.010139	-0.00952381	-0.00986842	-0.0264292	0.0357026	0.0319495	0.0389922	-0.0174206	0.109157	0.000289728	0.0170755	0.0108108	0.000323939	-0.0054712	0.0882793
-0.0262865	-0.052291	-0.0936866	-0.0515887	-0.083458	-0.044201	-0.0653451	-0.0548278	-0.0610287	-0.0812246	-0.0353691	-0.116393	-0.0822999	-0.0495914	-0.0374564	-0.0453869	-0.0797117	-0.0273843	-0.0574505	-0.0894895	-0.0687643	-0.114259	-0.054428	-0.0908221	-0.0563512	-0.073796	-0.0725534	-0.09162	-0.0682594	-0.0754534	-0.108013	-0.0698551	-0.100857	-0.155064	-0.0680985	-0.0796468	-0.0998168	-0.0518642	-0.0628504	-0.0869703	-0.0528365	-0.0579292	-0.105378	-0.0404593	-0.0134553	-0.065973	-0.0989305	-0.0942358	-0.0531902	-0.123281
0.0411308	-0.00398913	0.0475034	0.0313082	0.0193669	0.0343874	0.0278869	0.0118588	-0.023808	0.0224413	0.020041	0.0259098	0.0250383	0.00948358	-0.0289593	0.0305924	0.0156646	0.0546926	0.0290224	0.000930665	0.0979564	0.0149254	0.0179503	0.0734589	-0.0105576	0.0483646	0.0473962	0.0211474	0.0549451	-0.0150613	0.061305	0.0320972	0.0639739	0.0508998	0.0438449	0.0576609	0.0132248	0.00817598	0.034005	0.0529962	0.0524564	0.0416752	0.0545145	0.0387464	0.0871886	0.00734177	0	0.0940293	0.0424015	-0.0188186
0.0140202	0.0142128	-0.00927596	-0.0165363	-0.0189938	-0.0103172	0.00496752	-0.000706015	-0.025379	0.0322581	0.038848	0.0273761	0.0695414	-0.0319518	-0.00764212	-0.010588	0.00703107	-0.0420374	0.0151362	0.0132829	0.049758	-0.022584	-0.0222943	-0.0130762	0.00133378	0.04	0.000880746	0.0229015	0.0150463	0.0312945	0	-0.0202295	0.0582836	-0.0613419	-0.00538503	0.0361938	-0.0200803	-0.00907511	-0.0106577	-0.0904605	0.0213874	-0.0394195	-0.0606677	-0.0255074	-0.0169149	0.00301583	-0.0237389	0.0710719	-0.00288998	-0.0287693
0.0517951	0.0140137	0.0145644	0.0397334	0.00941915	0.015444	0.00152091	0.0640102	-0.0338181	0.029317	0.0165485	0.0133233	-0.0114192	0.0320369	0.0240421	0.0244602	0.0279279	-0.00224215	0.0725646	0.0889756	-0.0114657	0.0290167	0.0404229	0.0446064	0.0542791	0.122564	0.00789985	0.0476248	0.0307868	-0.0562069	0.0406062	0.0366718	0.00349937	0.00578625	0.0221982	0.0801015	0.0358607	0.0485191	0.0658664	0.00940325	0.0172979	0.0277664	0.0652862	-0.00337743	0.0579941	0.0185417	0.00607903	0.0286806	0.0306471	-0.00109709
-0.0229535	-0.0170092	0.0361446	-0.0139151	-0.00829445	-0.0212928	-0.0356872	0.0160691	-0.0278264	-0.0219092	-0.0315011	-0.0037037	0.0155587	-0.0326096	-0.0111886	0.0173475	-0.0291411	-0.0401284	-0.0349861	0.00944958	-0.0192515	0.144125	0.0108041	-0.0925906	-0.0120025	-0.0205573	0.0143737	-0.00662299	0.0403761	-0.00913409	0.0838142	-0.0151605	0.00972814	-0.0108291	-0.0275424	-0.0116713	0.0380811	0.00241591	-0.00895178	0.00107488	-0.013782	0.0194676	-0.0527151	-0.0296526	-0.00419355	-0.0774908	-0.0483384	-0.00177963	-0.00261177	-0.0302032
0	0.0299207	0.0306779	0.0211119	0.0507057	0.027972	0.0314961	0.0155535	0.029523	-0.00352	0.0172451	0.0947955	-0.00928505	0.0149074	0.01688	-0.00605061	0.00180546	0.0307692	0.0252101	0.0366097	0.0470617	0.0935646	-0.0221627	0.00221316	0.011509	0.0265858	0.00772687	0.0224206	0.0212653	0.0383481	-0.0190162	0.00724419	0.034091	0.0427643	0.0157952	0.0150074	0.0100048	0.00611791	0.00145688	0.129563	0.0177858	0.0035074	0.0553043	0.0523865	0.00210165	0.00426667	-0.00952381	0.0392217	0.00423039	-0.01812
-0.0237095	0.00560028	0.0849736	0.0129427	0.0293532	0.0540438	0.0160305	0.02574	0.0430145	-0.00289017	-0.0100858	-0.0198642	0.0166354	0.0463108	-0.00766144	0.0385538	0.0241045	0.0223881	-0.00702576	0.00741998	0.0200279	0.0262938	0.00179581	0.0204556	-0.000948167	0.0188551	0.0115038	0.0403087	0.0603852	0.0372869	-0.0168002	0.000599341	0.0351171	0.062336	0.0316354	0.0138967	0.0283019	0.00442233	0.0110562	-0.0516477	-0.0128388	0.0467961	0.00263513	0.017146	0.0215559	-0.0103558	-0.025641	-0.0014296	0.0250753	0.0224913
0.0227541	0.00174034	-0.00951327	0.0101418	0.0589657	-0.00860523	-0.00150263	0.0437892	0.0425817	0.0167472	-0.00563625	0.0725792	-0.0115234	0.0137397	0.00882353	-0.0353464	0.074791	0.0285624	-0.00566038	-0.113791	0.0148402	0.0569337	-0.00246417	0.00523918	-0.118001	-0.019621	-0.0193732	-0.0450152	0.0147275	0.015748	0.04653	0.0434262	0.0392362	-0.00864731	-0.00363825	0.0698064	-0.00733945	0.00935608	-0.00748201	0.0537922	-0.0146315	-0.034131	0.0312278	0.0386079	0.0146642	-0.00724443	-0.0789474	-0.0276251	-0.0606647	0.0321489
0.06726	0.0403058	0.369891	-0.0160723	-0.0187129	-0.0358047	0.00601956	-0.0176704	0.0313555	-0.0174216	-0.0429475	-0.0122739	0.0212171	0.00782836	-0.0238703	0.024489	-0.03377	0.0604752	-0.0142315	0.02023	0.0748031	0.0465564	0.00516323	0.0129164	0.00573888	-0.0479873	-0.0382325	0.0125321	-0.0324141	-0.041119	-0.0404421	0.021814	-0.0413058	0.0165109	0.00260824	-0.0341899	0.0134011	-0.0336241	-0.0388518	-0.0253646	-0.0240147	-0.0318802	0.0484572	0.0109948	-0.00304259	0.0027027	0.0571429	0.0441696	-0.0581252	-0.0120219
0.0412847	0.0257181	-0.00831567	-0.00871953	0.0213953	0.00262566	0.040015	0.0151738	-0.00592454	-0.021599	0.0261959	0.0276324	0.00342466	-0.0140419	0.00952025	0.124012	0.00444821	0.024149	-0.0060154	0.00227337	0.0193616	0.0352941	0.0397694	-0.0899329	0.0834522	0.100096	-0.0133992	0.00117609	0.0085	-0.00351494	0.0581152	0.00870787	0.0632384	0.027582	0.0296566	0.0369428	0.0209758	-0.0156103	0.0108597	-0.0104099	0.0140872	0.0190438	0.00456065	0.0378042	0.0144964	0.0269542	-0.0304054	0.00253807	0.0103953	-0.0160398
0.0523519	0.0084663	0.0144689	-0.0117488	0.00728597	-0.00561167	-0.0546566	-0.015188	-0.120609	-0.0477759	-0.018202	0.0283214	0.00682594	-0.0151543	0.0114645	-0.108411	-0.0172923	0.0491477	0.0121036	-0.0117191	-0.0212526	-0.0269886	0.0232047	-0.0333088	-0.0352205	0.0138979	-0.0158421	-0.00176207	-0.0540407	-0.0194004	-0.0484908	-0.0125313	-0.0220065	-0.0155085	0.0348661	-0.0314615	-0.120143	0.00515858	-0.0101462	0	-0.00611224	-0.0311466	0.052963	-0.00573852	0.0401077	0.0141732	-0.0348432	0.0140647	-0.00590957	0.00899382
0.023952	0.00258314	0.106969	0.0191001	0.0230561	0.0361174	0.0041841	0.0122399	-0.0337079	0.0131488	0.0201221	0.0057249	0.0424859	0.021233	0.0195612	0.0810617	0.00643777	-0.037368	0.0344415	0.0246087	0.0338823	-0.0985401	0.0270901	-0.00292435	0.00136472	0.0218462	0.0271359	-0.0371457	0.0141509	0.122662	0.024961	0.0296108	0.0162665	-0.0124205	-0.0771484	0.0207341	0.00761421	0.0169169	0.0388906	0.039119	0.0272083	-0.0112518	0.00977437	0.00727729	0.00699205	0.0346791	0.00722022	0.129675	-0.0147543	0.0189415
0.0146464	-0.0183575	0.00366032	0.0274545	-0.0207689	-0.0108932	-0.0333333	-0.0116082	0.00682909	-0.0228825	-0.000664894	-0.0392308	-0.0602645	0.00963823	0.0112964	0.00132714	0.0547974	-0.0185654	-0.0201156	0.000871107	0.00639205	-0.0692308	0.00654204	-0.0345575	-0.0262351	-0.00775519	0.00134402	-0.000305546	-0.0258398	-0.0297981	0.00202943	0.00301287	-0.0195111	-0.000613497	0.0174603	0.0306199	-0.00856423	0.00448598	-0.0638421	-0.0303701	0.038643	-0.0272302	-0.0418446	-0.11136	-0.00550741	0.00225113	0.0394265	-0.0580678	-0.0145294	-0.0552214
0.0678561	0.00770997	0.0272794	0.0487052	0	-0.00734214	0.0583856	0.0249572	0.0432631	0.00768962	0.0031049	-0.0118495	-0.0269896	0.0298428	-0.00496454	0.0309808	0.0561957	0.0232158	0.0519113	-0.0461596	0.026414	-0.116572	0.0178754	0.0307753	0.000349895	0.0589354	0.00939554	-0.00336931	0.0148541	-0.000660502	0.00987342	0.0376843	0.0355466	0.0432781	0.00104004	0.0467187	-0.00254065	0.0824339	0.0102294	-0.0384992	-0.0132751	0.0342595	0.0418895	0.0297168	0.0223827	0.00499127	-0.00344828	-0.0238582	0.0859609	0.0543981
-0.0093926	-0.0226274	0.0106504	0.00842104	-0.0103791	-0.0247781	-0.0255461	-0.0544283	0.0087858	-0.0447451	-0.021667	-0.0299789	-0.0187293	0.000292304	-0.00748396	-0.0313354	-0.0199043	0.00252101	-0.0356662	0.0209542	-0.0430213	-0.100443	-0.0295338	-0.0213993	-0.0433718	-0.0614403	-0.0150686	-0.0322736	-0.0209096	-0.0138797	-0.0278265	-0.0265789	-0.0284974	0.0938511	-0.0327273	-0.0214799	-0.0453388	-0.028537	-0.0441853	-0.0780455	-0.0203576	-0.0129267	0.0459068	-0.0171522	0.0397811	-0.00968463	-0.0380623	-0.00747767	-0.0515868	-0.00658617
0.0407688	0.0163225	0.00927357	0.0075489	0.102143	0.0610542	0.0338146	0.0162838	0.0209023	0.0043573	0.000451977	-0.017875	0.0227108	0.0170904	0.005386	0.064864	0.00820152	0.0477787	-0.00744359	-0.0871078	0.0366417	-0.00109469	0.00493419	0.02226	0.0281536	0.0116897	-0.0103421	0.00476859	0.0453817	-0.0157507	0.142084	0.00919167	-0.006	0.0909091	0.0649839	0.00377735	-0.00213447	0.039462	0.00898876	0.00736106	0.0177087	0.0171885	0.078791	0.0437673	-0.0142631	0.0057673	0.0431655	0.0469584	0.0184978	-0.038674
-0.0219866	-0.0334317	-0.044132	0.0237188	-0.0285478	-0.0100071	-0.00661889	-0.0381965	-0.0469203	-0.0723066	-0.000451773	-0.0432046	0.00472478	0.0142392	0.0214286	0.00482941	0.00232423	-0.0114667	-0.0546051	-0.019965	-0.0241584	-0.019726	-0.0151428	-0.0331754	-0.0170697	-0.0621849	-0.00863809	0.0097998	-0.0480082	0.0173647	-0.0194175	-0.03161	-0.00246144	-0.0172584	0.00252143	-0.0308151	-0.0026738	-0.0444331	-0.0146357	-0.048228	-0.00301847	-0.0452625	0.0732866	-0.0111465	-0.0358292	-0.0172027	0.062069	-0.0200463	-0.0337288	-0.0316092
-0.0088287	0.00847745	0.0138363	0.00561133	0.0336457	0.0267148	0.0318203	0.0160806	-0.0110992	0.0151988	-0.0122034	0.0289778	0.0329179	-0.00224474	0.0533217	0.0590698	0.0398068	0.0267062	-0.00446207	-0.00713547	0.0373377	0.0128563	0.0124672	0.00927398	-0.02822	0.0389785	-0.0243018	0.011891	0.0101931	-0.00903614	0.0234861	0.0182573	0.0394465	0.0386352	0.0145875	0.0399267	-0.0246649	0.0121147	-0.00678076	0.0898273	0.00463045	0.01496	0.0131846	0.0308642	0.0438353	-0.00126839	-0.0162338	0.0338316	-0.0205861	0.0753709
0.0748031	0.00437122	0.0353383	0.022965	0.028426	-0.00527426	0.0200753	0.000762583	-0.0124909	0.0111324	0.0224205	0.0200415	-0.00773959	-0.0146344	0.0184232	0.0283999	0.0180264	0.00499212	0.0139442	0.0487621	0.0354069	-0.00607064	0.00389949	0.0501444	0.0126582	0.00991807	0.0216181	0.0395899	-0.0228359	-0.00506586	0.031946	-0.0135833	0.00797542	-0.00120773	0	0.0383938	-0.0170423	0.0149622	0.00552666	0.00176118	0.0345683	0.0452585	0.0467117	0.0169227	-0.00547694	0.00711201	-0.00660066	0.111487	0.0737936	0.0618157
0.0596178	0.00535655	0.0224796	0.0192242	0.0396676	-0.0229763	0.0506188	0.00635001	0.0271311	-0.00987092	0.00604162	-0.0121951	0.0330351	0.014568	0.00798566	-0.0324555	0.0102227	0.0214379	0.00834971	-0.0181251	0.0179482	-0.0277624	0.00429212	0.071	-0.0183824	0.0582835	0.0101167	0.0232085	0.0163043	0.020706	-0.0483976	-0.0330487	0.042783	-0.0070133	0.0223104	-0.00386703	0.0033557	-0.014915	0.0171355	0.0147679	-0.00582591	-0.0448877	0.0368573	0.00512033	-0.00436438	0.108197	0.0564784	-0.0276162	-0.0551061	-0.0597762
0.0405503	0.038628	-0.0264622	-0.0732027	-0.0473988	0.0437771	0.0123787	-0.0408884	0.0137426	0.080138	0.015347	-0.0152606	-0.0506329	0.00253011	-0.0153597	0.00823893	-0.0106614	-0.0227796	0.031661	-0.139093	-0.00649592	-0.00456882	-0.0205568	-0.00723623	-0.0640449	0.0252169	0.0346103	-0.0377988	-0.031016	0.00631859	0.0093929	-0.00911421	0.0498462	0.0228933	0.0397672	0.416809	-0.0117057	-0.0146127	-0.0127146	0.013167	0.00517063	0.0781867	-0.0246232	-0.0364238	-0.0470155	-0.0211652	0.00943396	-0.00258187	0.010358	-0.0232172
-0.0157975	-0.0573902	0.152774	0.00702447	-0.0351942	-0.0568458	-0.0254461	-0.0152632	-0.0107394	-0.0422435	-0.0179628	0.075222	-0.0051462	-0.0738533	-0.0233169	-0.0541369	0.0124201	-0.0584075	-0.0347025	0.00697175	-0.071175	-0.117613	-0.0426019	-0.0219845	-0.0548219	0.168241	-0.0638194	-0.0145115	-0.0413907	-0.0413087	-0.0594644	-0.0229951	-0.0763951	0.101429	0.0270522	0.03437	-0.0879865	-0.109344	-0.0415325	0.114911	-0.0802469	-0.0432015	-0.00132053	-0.0467883	-0.0503	-0.0251104	-0.0747664	-0.0960117	-0.0826834	-0.0345218
-0.0436986	0.0047619	-0.04474	-0.0118379	0.01174	-0.047409	0.000339098	0.0195083	-0.0786617	-0.0033358	0.00713808	-0.0119838	-0.0176346	-0.00849005	0.0580027	-0.0478247	0.0236334	-0.0539638	-0.0369283	-0.0247152	0.0402253	-0.0208062	0.0427606	0.00769323	-0.0275191	0.0444669	-0.0155157	0.0616402	0.131836	0.0430886	-0.0135135	-0.0105914	-0.025386	0.0216169	0.037693	-0.0309044	-0.0401979	-0.0324975	-0.0628149	0.0969325	0.0445563	0.0651078	-0.0569335	0.0163616	0.0160428	0.0701169	-0.020202	0.126649	0.0286678	-0.0515826
-0.0551565	-0.0308057	-0.0522785	0.010784	-0.00455864	-0.00617284	0.0450847	-0.0193971	-0.00985127	0.0342135	0.0108527	-0.0103262	-0.0684538	-0.0152933	-0.0182743	0.258101	0.0368347	-0.0246986	0.0368207	0.0235668	-0.033256	0.0690571	0.0116553	-0.0164619	0.0696561	-0.0206418	-0.0052516	0.0262854	-0.0534079	-0.0707204	0.105675	0.0154624	0.0392858	-0.00550148	-0.0485777	-0.0351508	-0.0451031	0.00269542	0.00860215	0.0053132	0.0215956	-0.016654	0.0142203	0.0308322	-0.043609	-0.00735458	-0.0103093	-0.110213	0.00425303	-0.0420272
-0.0435864	-0.0129235	-0.0022706	-0.0341027	0.00374688	-0.0438665	-0.0347065	0.0109596	-0.0286773	-0.0323625	-0.0148992	-0.0276582	-0.0385406	-0.0155261	-0.0623179	-0.0234385	0.0192079	0.00904432	-0.00220426	-0.0109274	0.0128	0.121739	-0.0364184	-0.106367	-0.0500611	-0.0413305	-0.0216066	-0.0492517	-0.0247179	-0.00497866	-0.0272124	-0.0243045	-0.0987907	0.0142553	-0.0367985	-0.0134195	0.0512821	-0.00682382	-0.0294954	0.0236439	0.00838574	-0.00250192	0.0319443	0.0100582	0.00157233	-0.00538841	-0.03125	-0.0132433	0.00211625	-0.0683871
0.0820676	0.00813871	0.0528782	0.0308072	0.014102	0.0491271	0.0450269	-0.0288207	0.00261097	0.017094	-0.0126779	0.0126043	0.0309995	0.0223956	0.0535129	0.0667282	0.049533	0.0295787	0.00171821	-0.00175303	0.0809637	0.0276855	-0.00533805	-0.0120793	-0.0132819	-0.00738578	0.0255181	-0.00711105	0.046832	-0.0225161	0.0188765	0.052521	-0.00509619	-0.0132159	-0.0167144	0.0549118	-0.0301669	-0.0062461	-0.019773	0.00244565	-0.0216563	0.0140845	0.0988865	-0.0448113	0.0444819	-0.00248307	0	0.137895	0.0244076	0.135734
0.0471076	0.00842401	0.0160203	0.00387771	0.0531697	0.00967492	0.0263666	-0.00980125	0.00380609	0.00657654	0.0153188	0.0800673	0.0339554	-0.0107992	0.0117975	0.0258376	0.0141427	-0.00638421	0.0475374	0.0221759	0.000182682	0.0484914	-0.0180334	0.00989147	-0.0130265	0.0463748	-0.0320576	0.0166971	0.0257895	-0.00146252	0.00245536	0.0134018	-0.0449546	0.0265731	0.0373968	0.0567335	-0.000661813	-0.0253509	0.0395966	0.0561128	0.0100939	0.00722983	0.0368859	0.011797	0.0884216	0.00543109	0.0645161	-0.0173451	0.0176392	0.00853659
-0.0127838	-0.00870171	0.0429233	-0.00149414	-0.015534	-0.0375623	-0.0056391	0.0296948	0.0185592	-0.0185118	-0.0226315	0.0299019	-0.0782151	0.0377428	-0.0730364	-0.0785732	0.0219367	0.0286215	0.0109942	-0.00687203	-0.0191781	0.0621788	-0.0286396	-0.0783567	0.025077	0.072598	0.0370717	0.0261011	-0.00667009	-0.0212376	0.0449788	-0.0433315	-0.0417072	0.0213295	-0.0210674	0.00845083	0.0390728	0.00128977	-0.0596479	0.0228439	-0.0352384	-0.0205893	-0.00723027	-0.00433839	-0.049022	-0.0200315	0.0639731	-0.0225936	-0.0556051	0.0532044
0.0124322	0.00860253	0.0428366	0.02103	-0.0197239	-0.00876145	-0.00756144	-0.0058745	0.0865987	0.00961538	0.0236095	0.0244972	0.0606473	0.0186375	0.0396576	0.137457	-0.0110396	-0.0181715	-0.00370199	0.0580521	-0.0217877	-0.09821	-0.00180106	0.0622878	0.0708155	-0.0514955	-0.0114387	0.066309	0.0340909	0.0617284	0.0430428	-0.000294118	-0.00585644	0.0772506	-0.0286944	-0.0477257	-0.0197578	0.0176041	0	-0.0366374	0.0348901	0.0362584	-0.0496161	-0.041122	-0.00241772	-0.0236564	0.0949367	0.0878883	0.0221685	-0.00459242
0.0713101	0.0123586	0.065355	0.0813257	0.0454728	-0.0490157	0.0120635	0.0682246	-0.00306527	-0.00549451	0.0146374	0.0656827	0.0676923	0.0241954	0.0124349	0.00701391	0.0612403	0.0543667	-0.0362285	0.0477947	0.0140872	0	0.0349476	0.0397388	0.0312625	0.0624187	0.0486976	0.0340381	0.0364635	0.0331219	0.102962	0	0.0366129	-0.0124224	0.0359429	0.0535529	-0.00975293	0.0474684	-0.00726022	0.0067726	0.0354697	0.0245673	0.0991299	0.0417495	-0.000487627	0.0176429	-0.0462428	0.0779106	0.0426776	0.00922722
0.0543507	0.0237311	0.00885625	0.0255799	0.01505	0.0287283	0.0348181	0.0528036	0.0202568	-0.0305709	-0.122186	0.0067867	0.0108069	-0.00029062	0.0258921	0.0197534	-0.00745069	0.00959956	0.060241	0.100047	0.027614	-0.00912017	0.020044	0.10143	0.0509094	0.0224908	0.0298884	0.0279908	0.0693976	0.0624147	0.0622337	-0.0344219	0.0758185	-0.0114351	0.0137833	0.0335894	0.083388	0.0429003	0.00461894	0.00853816	0.0313719	0.057584	0.0678513	0.00708833	0.00121602	-0.0429958	0.0575455	0.103491	-0.0149853	-0.0422857
0.0740124	0.00234799	0.0261214	0.046468	-0.0269614	-0.0225873	-0.00848742	-0.0157631	0.00301365	0.0129179	-0.0256474	-0.00949236	0.0161559	-0.0181558	0.0307394	0.0544172	-0.0223727	-0.0108666	0.0225	0.0494821	0.0385269	-0.0270709	0.0252035	0.0137103	0.0373559	0.0565614	0.021427	-0.0378205	0.032447	0.0250401	0.118221	0.0271176	0	0.099865	-0.0196906	0.109593	-0.00545455	0.0525299	0.054023	-0.0613135	0.0154554	0.00498111	-0.00635162	-0.00433135	-0.00314909	0.0183575	-0.011433	-0.0308895	-0.0326987	0.0268496
-0.00553631	0.00670241	-0.0555034	0.0172078	0.0035074	0.00420168	0.00244574	0.0194128	0.0192648	-0.0206302	-0.00843343	0.00805556	-0.0346037	-0.0137946	0.0448909	-0.0112562	0.242246	-0.0546553	0.0160036	0.07591	0.00334213	0.150807	-0.00166711	-0.0386595	-0.00677362	-0.0239343	-0.0118005	0.0220102	-0.0135312	-0.00281867	-0.0101357	0.00652625	-0.0261708	0.0546889	-0.00621712	-0.0234842	-0.0438757	-0.0172477	0.0221738	-0.0139382	0.0241256	0.030764	-0.0303757	-0.0187602	-0.0107028	-0.00664137	0.0521739	-0.0545315	-0.0450704	0.118536
0.0441975	0.0156458	0.00839501	0.049411	0.0345631	-0.00878661	-0.0433059	0.0133302	-0.0268771	0.00306396	-0.0283505	-0.0396804	-0.010172	-0.0273793	0.00721046	-0.0495113	-0.0290874	-0.00435793	0.0308466	-0.039674	0.032784	0.0101547	-0.0123125	0.00398406	0.0714286	0.00710969	-0.0513068	-0.0689708	0.0168142	-0.00659548	-0.0551355	-0.0306513	0.053041	-0.0108027	-0.0153994	0.14011	-0.0248566	-0.0218447	-0.0398293	-0.118071	-0.078419	-0.0348201	0.0761198	-0.0451649	-0.0931637	-0.00453677	0.00550964	0.0172624	-0.00221198	0.0337662
0.061537	0.133071	-0.0130354	0.0437642	-0.0142643	-0.116927	0.0331527	0.0796335	0.0119387	0.0015273	0.0530504	-0.0499283	0.0185955	0.00918066	-0.000745712	0.0302825	-0.0660342	-0.0606945	-0.00254669	0.146025	0.0502461	0.0631881	-0.00316948	0.000744048	0.0649916	0.133698	0.0153855	0.0093639	0.010879	-0.0113816	0.0971991	-0.00456066	0.00112156	-0.0453629	-0.072825	0.123941	-0.0130719	0.0383661	-0.0111111	0.035198	-0.000343112	-0.0163202	-0.142237	-0.0374347	0.0162645	-0.0139122	-0.0109589	0.127171	-0.0253739	0.0351759
0.00588849	0.0624819	-0.063596	0.0683421	0.0220868	-0.0239006	0.0206726	0.02698	0.0117979	-0.0484178	-0.0256927	-0.0327696	-0.0187365	0.00515335	-0.0161194	-0.0233604	-0.017375	-0.000310655	0.0148936	0.00530912	0.0481655	-0.0868978	0.0434507	-0.0183395	-0.0135263	-0.0354556	-0.0371894	-0.0695809	-0.0142058	0.0348577	-0.0720255	-0.0174099	-0.0143157	0.0151355	-0.024776	-0.0369757	-0.0139073	0.00202206	-0.0490637	-0.268974	-0.00429037	0.0261963	0.0937779	0.00844136	-0.0914962	-0.0034055	-0.0720222	0.0283386	-0.0192134	0.123786
-0.174132	-0.0912061	-0.0873533	-0.128961	-0.0577496	-0.072478	-0.120012	-0.0983051	-0.0515141	-0.0729167	-0.00620476	-0.0276347	-0.0871481	-0.0132738	-0.00288228	0.124088	-0.0495103	-0.0245494	-0.115514	-0.0754403	-0.0226677	-0.0853057	-0.053015	-0.223428	-0.209821	-0.0332016	-0.0281377	-0.0354796	-0.111354	-0.0546972	-0.27624	-0.030774	-0.0310754	-0.0830444	-0.0102703	-0.138812	0.00940228	-0.048248	0.0228436	0.0822259	-0.0722165	-0.0639891	-0.182635	-0.0409567	-0.157954	-0.051257	0.0179104	-0.0525319	-0.0677834	-0.181425
0.0662715	0.0173757	0.0283117	-0.00984064	-0.00474496	0.0216473	0.0109928	0.0169173	0.00293578	-0.0116681	0.0218522	0.0276172	0.119603	-0.0125318	0.011106	0.0254745	0.00529479	-0.0152915	0.00663664	-0.0530359	0.039918	-0.0242588	-0.0117976	-0.00780234	0.0799031	-0.0258926	-0.000489022	-0.0206752	0.0014742	-0.0277869	-0.0459276	0.0169981	-0.0306742	-0.0160711	-0.00054615	0.0666892	-0.11843	-0.00597533	-0.0377358	-0.0376055	0.00780234	0.0136364	0.00765901	-0.00311721	-0.0861192	0.0113198	0.0293255	0.0178149	-0.0514221	-0.0147757
0.0524051	-0.0291519	0.0268186	0.0641535	-0.0317799	-0.0129199	-0.0655827	-0.0316543	-0.0362239	-0.0301705	-0.00178208	-0.0560969	-0.0615569	0.0222871	-0.0162504	0.0155869	-0.0320285	-0.016176	-0.0369673	-0.0749766	-0.0476407	-0.0530387	-0.0247453	-0.0249017	-0.0575486	-0.0261612	-0.0314184	-0.0375687	-0.0711482	-0.0450572	-0.0355703	-0.0290129	-0.0280217	-0.015565	-0.0262295	-0.00288534	0.0211321	-0.0428544	0.0352141	-0.0526316	0.0604608	-0.0353363	-0.0244547	-0.0475297	0.0263257	-0.0526584	-0.002849	-0.0144669	0.0107844	0.033744
0.0366184	-0.00151653	0.118156	0.0233182	0.0771396	0.102094	0.0025491	0.0961584	0.0457479	0.028404	-0.0716654	-0.00214866	0.0199081	0.042399	0.0238605	0.0991847	0.0855882	0.0381453	0.0437653	0.107593	0.122192	0.31972	0.00667756	0.0588038	0.055115	0.0362017	0.0628487	0.0629024	0.31907	0.0292254	0.0936808	0.0717766	0.0270925	0.12317	0.0213244	0.15804	0.052476	0.0459887	0.0224198	0.0521886	0.0203372	0.0251023	0.0840108	0.00755089	0.0936799	0.0553169	0.0714286	0.0889815	0.0677612	0.0502591
0.0858231	0.0558931	0.0232098	0.0541279	0.0582857	-0.128266	0.00326442	0.0391815	-0.0744237	-0.00350723	0.0230769	-0.184141	0.0152653	0.0116206	0.064386	0.00811589	0.00203197	0.0348432	0.0452097	-0.0121869	0.0254117	0.0786914	0.0296254	0.0920343	-0.0529876	0.0521281	0	0.0273149	0.0808971	0.0307903	0.0793615	0.0324242	0.0665326	0.0147723	0.0241758	0.0590488	-0.0168539	0.0648848	0.0393195	0.0188	0.0136286	0.0110648	0.0703125	0.0351906	-0.00170292	0.0246819	-0.0453333	0.0106507	0.0116113	0.0177602
-0.0505149	-0.0106444	-0.0852505	-0.0684696	-0.0741541	-0.013624	0.0104845	-0.0481776	-0.0825652	-0.113506	-0.0104726	0.0152501	-0.0357407	-0.0646168	-0.0432281	-0.0537569	-0.248749	0.0165289	-0.0833707	-0.0165986	-0.0179981	-0.12459	-0.0498185	-0.0572508	-0.0857143	-0.0299117	-0.0448259	-0.0579011	-0.0144498	-0.025224	-0.0558217	-0.103317	-0.0213226	-0.0685049	-0.0574034	-0.120922	-0.0385714	-0.020371	-0.0851219	-0.0424028	-0.0636975	0.0197345	-0.0283212	-0.0116462	-0.120194	-0.062081	-0.120112	-0.0686646	-0.131074	-0.0373243
0.0780934	0.0636813	0.0695734	0.0470691	0.0618196	0.0110497	0.0275492	0.0323504	0.0294998	0.0531017	0.0588874	-0.0324454	0.0304192	0.0248711	0.0379933	0.0777605	0.0511067	0.0274014	0.0474328	0.208212	0.0194558	0.137172	0.0343517	0.102035	0.0438368	0.0474056	0.0414393	0.0714956	0.101504	0.0793327	0.0646371	0.0595745	0.050299	0.107557	0.0330108	0.0924563	0.0215453	0.0220943	0.0349901	0.0213202	0.0337462	0.0448628	0.0751202	0.0184713	0.0568888	-0.00794281	0.0222222	0.0221004	0.0565314	-0.0231621
-0.00362324	-0.0267906	0.0179101	-0.0132008	-0.0238008	-0.00218579	-0.0574547	-0.0191857	-0.0357143	-0.035344	-0.0240902	-0.0434693	-0.0238154	-0.0224681	-0.0141323	-0.0250403	-0.0255093	-0.021102	-0.00256769	-0.046199	0.00954225	-0.00576369	-0.0270917	-0.0506294	-0.0328482	-0.0269745	-0.0177371	-0.0286829	0.0136519	-0.00283912	-0.0822627	0.00185357	-0.0293512	-0.0162683	-0.0214876	-0.0323541	0.0225455	0.00799273	-0.0176719	-0.0674428	-0.0206633	-0.0165011	-0.0491895	-0.00875547	-0.0508936	-0.03336	-0.0590062	-0.00588134	-0.00610631	-0.0226804
-0.103191	-0.027809	-0.0412349	-0.061072	-0.141785	-0.0690033	-0.0347212	0.0369485	-0.0226098	-0.102101	-0.0790441	0.0926206	-0.0736976	-0.0211483	-0.0541858	-0.0842765	0.0404076	-0.0871257	-0.0582729	-0.0653712	0.0627397	-0.0372671	-0.0592863	-0.0801414	-0.00343938	-0.0471811	-0.0590583	-0.0828555	-0.0575758	-0.00727618	-0.0627681	-0.0937404	-0.0779877	-0.0413432	-0.0579955	-0.0712693	0.0056899	-0.0369436	-0.11185	-0.0985794	0.0131206	-0.0749872	-0.209289	-0.0927445	-0.109954	-0.0422419	-0.029703	-0.0720376	-0.0599792	0.0021097
0.00641917	-0.00635654	-0.0669894	0.00703946	0.00874126	0.0394118	0.00612323	0.00943198	0.0559595	0.0636561	-0.0501853	0.0691226	0.0973937	-0.00438326	-0.0192483	-0.044305	0.0128335	-0.00295179	-0.0437376	-0.0847987	-0.0871359	0.0554839	-0.0403443	-0.0919283	0.0224331	-0.0478389	0.0114134	-0.0397455	-0.0317971	-0.0277247	0.0443267	-0.124192	0.072747	0.23517	0.00657501	-0.114308	0.0636492	-0.0445359	0.0819022	0.0702006	0.00525026	-0.0131408	0.0724907	-0.054242	-0.0407412	-0.0490055	-0.0306122	0.0266267	0.0351727	0.0242105
-0.0974393	-0.0401279	-0.0375287	-0.0819342	-0.176776	-0.0362196	-0.0756942	-0.0413206	-0.0100146	-0.0455243	0.0120084	0.0142645	-0.04125	-0.0518838	-0.00278164	-0.0750099	-0.00116706	-0.0309211	-0.0818607	-0.0404255	-0.0228749	0.00244499	-0.0161685	-0.0828924	-0.123207	-0.0277655	-0.0415377	-0.030791	-0.00738007	0.00262209	-0.054902	-0.024864	-0.053331	-0.0342027	0.0700713	-0.0136253	0.00398936	-0.0327066	0.018722	0.0187416	-0.0823468	-0.0731433	-0.138995	0.0125	0.0618976	0.00666869	-0.00701754	-0.116347	-0.0174386	-0.0385406
-0.194288	-0.00878522	-0.0493982	-0.0737527	0.0678947	0.0387551	-0.00823045	-0.0686593	0.00864067	0.0535906	0.0219519	-0.0140639	0.0560626	0.00961646	0.0283589	0.143902	-0.0297112	0.0291921	-0.00509482	0.0521881	-0.0800578	-0.120732	-0.00101165	0.0596154	0	-0.0411	0.0128402	-0.0515369	0.00260223	-0.0323635	0.0200146	0.149004	0.14667	-0.0385126	-0.00388457	0.0591445	-0.0298013	0.00830128	0.124251	-0.112571	0.0055018	-0.0653582	-0.00764895	0.0188816	0.128094	0.0147546	0.0883392	0.0128152	0.0654824	-0.0197755
0.0126152	-0.0773227	-0.0246637	-0.108906	0.0448497	0.0265687	-0.0116183	0.0765116	-0.0142081	-0.0239064	0.0290276	0.061319	0.0333333	-0.0318684	0.00934298	-0.00639338	0.0887666	0.0277045	0.00170697	0.126146	0.0070688	-0.0480814	0.00582214	0.076588	0.411453	0.0765837	0.0221899	0.0721991	-0.0393029	0.0510135	-0.0413975	0.0391817	0.0385388	-0.00414365	0.0295265	0.107829	0.0300341	0.0369478	0.000710732	0.00197433	-0.080566	0.00671141	0.0555781	0.0228083	0.00301017	-0.00474777	0.0616883	0.0344898	0.0218258	-0.0196292
-0.0167118	-0.0655846	0.0167681	0.0519336	-0.0245283	-0.0622247	-0.0125945	-0.036509	-0.0169563	-0.034914	0.012976	0.0125676	0.000238949	-0.00508775	-0.0444909	-0.0272521	-0.0371307	-0.0320924	-0.0389094	0.0386092	-0.0272968	-0.0713939	-0.0324617	0.0822657	0.0184112	-0.00190281	0.00826422	-0.0222176	0.0432266	-0.0356798	-0.0416875	-0.00533867	-0.00305874	0.0611805	0.000541126	-0.0184722	-0.143804	-0.00735864	-0.00816761	-0.102956	-0.0229838	-0.00322581	-0.0365104	-0.0156794	-0.00902598	-0.0330948	-0.0397554	-0.0532649	-0.00871146	-0.0172414
-0.0372307	0.00744417	-0.0296582	0.0162717	-0.0275629	0.185555	-0.00943878	0.00044843	0.00560586	-0.012419	-0.0122529	-0.0396483	0.00812231	0.0685537	-0.00125	0.204864	0.0206761	-0.000994695	0.0245272	-0.0107773	0.0214881	-0.0115063	0.0335508	0.0143302	-0.00703047	-0.0324094	-0.0051257	-0.0134867	-0.00147984	0.0126667	0.0442824	-0.0489769	-0.00224587	0.0448737	0.0297458	0.00480419	0.00309598	0.0103394	-0.0146796	0.00988468	-0.0117622	0.0511327	-0.111687	-0.0113274	-0.0447782	0.0382362	0.0286624	0.0775161	0.00737098	-0.00396152
-0.0392377	-0.0204082	0.0042489	-0.0815639	-0.00845351	0.00594354	0.0215469	-0.0224115	0.00235849	0.0114817	0.0535664	0.0140011	0.036019	0.0063858	0.0267522	-0.00282577	-0.0144695	0.00829738	0.0250937	0.0526316	0.0279435	-0.0671958	0.0304481	-0.0141278	-0.0515813	-0.0762352	0.00361173	0.0079171	0.0144498	-0.0994075	0.0917935	-0.0031746	0.0615006	0.0503127	0.0320378	-0.0319517	0.00694444	0.0249083	0.0523256	0.00489396	-0.00616366	-0.0324302	0.00179614	0.0164697	0.0210608	-0.010989	-0.0588235	0.0727132	0	0.171023
0.0166202	-0.0305316	-0.147946	-0.0604807	0.00351053	-0.0152634	0.0252101	0.11348	-0.0265241	-0.0351351	-0.0246187	-0.00336343	-0.0594694	-0.0104656	-0.0475392	-0.0795077	-0.0401305	-0.0148124	-0.075408	0.105	-0.0534514	0.13443	-0.0178293	-0.0647975	-0.0128012	-0.0162428	-0.0513357	-0.0771156	-0.00474799	-0.0171784	-0.0735664	-0.0353857	-0.0556199	-0.0355961	-0.0391858	-0.0336188	-0.122605	-0.0118689	-0.0255525	-0.0487013	-0.0562447	0.0123038	-0.0524429	-0.052131	0.0848168	-0.0600601	-0.0888158	0.0456102	-0.0371527	0.0412421
-0.0167568	0.0392738	0.0166587	-0.0949633	0.00549725	-0.0305	-0.0168033	-0.0502368	-0.0182377	-0.0588235	-0.0378601	-0.016341	-0.0474222	-0.0157052	-0.0361542	-0.0344797	-0.0696805	-0.00935516	-0.0279976	0.073371	-0.0516296	-0.191	-0.0251108	-0.0766156	0.0266475	-0.126084	-0.0330075	-0.00502771	-0.0157798	-0.0152473	-0.0318126	-0.029347	-0.0388528	-0.147503	0.0762712	-0.0991505	-0.0978166	-0.0581506	-0.0340184	-0.17008	-0.0684342	-0.0637049	-0.128193	0.0107767	-0.0656387	-0.0261981	-0.0397112	-0.138621	-0.0467688	-0.0605778
0.0588177	0.00891266	0.0482118	0.0151108	0.0362823	-0.0278494	0.0125052	0.0136571	-0.0358102	0.027381	0.0191046	-0.0185988	-0.0171049	-0.0273528	0.00182573	0.011934	0.072342	-0.032715	-0.036005	-0.00661847	-0.0428717	0.0160692	-0.0109659	-0.0328283	-0.0933006	-0.0272901	0.00559608	0.00193995	-0.01044	-0.0400302	-0.0560367	-0.0173847	0.0916977	0.0539192	0.0172244	0.0950383	0.0425944	-0.0388664	0.00733676	0.00891021	-0.0547312	0.02641	-0.0309278	0.0268382	-0.00882153	0.0173885	0.0112782	0.00780624	-0.0254526	-0.0798611
0.100998	0.030742	0.14159	0.0969108	0.0613909	0.0721485	0.0555784	0.0609495	-0.0487465	0.0365006	0.0803022	0.107636	0.0361039	0.031801	0.0851557	0.122884	0.0470187	0.0135983	0.172459	0.157016	0.117668	0.216545	0.0771008	0.147333	0.0646035	0.175397	0.0550885	0.156777	-0.00113037	0.0802518	0.0218564	0.169231	0.0925786	0.135156	0.011611	0.169258	0.0603528	0.0385425	0.112527	0.215353	0.0293361	0.083515	0.121501	0.0551378	0.162664	0.0951306	0.171004	0.0458788	0.135619	-0.0495957
0.0284556	-0.0270826	-0.0612245	-0.0436206	-0.0429282	-0.043048	-0.0604524	0.0387019	0.0195217	-0.0217999	-0.013468	0.0181063	0.0278265	0.00616418	-0.0080916	-0.031027	0.00374227	-0.0275198	-0.0141274	-0.0922262	0.0229008	-0.0405	0.0148431	-0.0627438	0.0512355	-0.0101819	-0.0110744	0.00100427	0.0301773	-0.0163875	-0.0678637	-0.0618421	0.000176596	0.021122	-0.0669536	-0.00883174	0.0157618	-0.0247414	-0.0193126	0.335383	-0.068	0.0046287	-0.011982	0.00169664	-0.0809458	0.00883392	-0.0920635	0.00683631	-0.0479343	0.08962
0.0863415	0.0274841	0.0785414	0.0825254	0.0269122	0.073423	-0.00622665	0.0102853	-0.00694112	0.0462857	-0.00105014	0.0303475	0.0163415	0.0187045	0.020471	0.0201059	0.0340412	0.063318	0.03737	0.0360808	0.0180348	0.0500261	0.0219403	0.00485605	-0.0425164	0.0946037	0.0437306	0.0867983	-0.002197	0.0403554	0.0739377	-0.0231417	0.023542	0.0393939	0.0348539	0.0640974	0.0862069	0.0600957	0.0220294	0.0841356	0.0512339	0.0476763	-0.0282971	0.0376016	0.0521926	0.0502043	-0.041958	0.083742	0.0325965	0.0390422
-0.0520251	-0.0377229	-0.0557867	-0.0527662	-0.0487356	-0.0476879	-0.0263158	-0.024587	0.0351892	-0.0731841	-0.068594	-0.000791766	-0.0074394	-0.0253233	-0.0147813	-0.025874	-0.00109735	-0.0445775	-0.0170639	-0.00335374	-0.0192425	-0.0898263	-0.029087	-0.0690369	0.00361011	0.00308119	-0.102194	-0.0326908	-0.00587156	-0.0373665	-0.0933791	-0.0233309	-0.00487716	-0.0346051	-0.0643883	-0.058817	-0.0174603	-0.0425657	0.0434357	0	-0.0142894	-0.0376673	-0.0686427	-0.0254652	-0.0155012	-0.0147304	-0.109489	-0.0894535	-0.071871	-0.0360721
0.137907	0.0841055	0.104256	0.190697	0.0855486	0.0227618	0.0677821	0.0259945	-0.00791618	0.0636417	0.00987585	0.0153724	0.0304642	0.0181879	0.058022	0.0793505	0.0185185	0.0651114	0.0101956	0.0989357	0.0560573	0.0801527	0.0382787	0.164998	0.0269784	0.0588235	0.050651	-0.0235857	0.0151347	0.0550832	-0.0372418	0.0154355	0.0612816	-0.0286239	0.00582319	-0.102696	0.0169628	0.0928089	0.0544601	0.0166023	0.0779187	0.0343731	0.109436	0.0931323	0.0734777	0.0287729	0.00409836	0.0313456	-0.0112364	0.0587318
0.0242644	-0.0470085	0.0223248	0.0266455	0.0111309	-0.0182987	0.0184813	0.00825336	-0.0178362	-0.13241	-0.00866164	-0.00187295	0.0157203	-0.0312602	0.0248879	-0.0516856	-0.00354391	-0.0402092	0.0141844	-0.159192	0.0846358	0.0499748	0.00297832	-0.00732018	-0.0742557	0.0114592	-0.0455036	0.0215491	-0.00909091	-0.0308339	-0.00211544	0.0557365	0.0242535	0.0433901	-0.000526316	-0.020516	0.0285941	-0.048369	0.0106857	-0.0212685	0.104707	-0.00441798	-0.00402617	-0.0107263	0.0045567	-0.00493556	0.0979592	0.134729	0.0700223	0.0549828
0.0725157	0.00310452	-0.0738075	0.077483	0.0237781	0.0896725	0.0366864	0.0217019	0.0224612	0.0434227	-0.00225479	0.0206411	0.014784	0.0530133	0.0225893	0.0279834	-0.0256688	-0.0030654	0.0798817	-0.0623134	-0.0547852	0.00769231	-0.00844778	0.0657262	-0.0779417	0.0172092	0.0556173	-0.0137441	-0.00110092	0.000723066	0.0566323	0.00137127	0.0393074	0.0467677	0.0247499	0.0323993	0.0146718	0.0392041	-0.0129222	0.0197905	0.0228261	0.0050164	0.109651	0.0421314	0.00259897	0.00633783	-0.00743494	0.144374	0.0384643	0.100977
0.0185676	0.031293	-0.0183087	-0.0167415	0.0167742	0.0189552	-0.0167428	0.0150922	0.00373919	-0.0183599	0.00282486	-0.0542362	0.0159344	-0.0193893	0.017258	0.0988367	0.00063482	0.0225487	0.00722291	-0.00937091	0.0277578	0.0023855	0.00805781	-0.0923586	0.0365203	0.0186099	0.0032271	0.00842297	0.135195	-0.00325145	-0.133276	-0.0136939	-0.00821604	-0.014604	0.0210689	-0.0119084	-0.11796	-0.0132701	0.0669444	0.0540335	-0.0131775	0.0418506	-0.00318761	0.0166468	0.148864	0.00219058	0.0749064	-0.10461	0.0171339	0.0202874
-0.0242336	-0.0176726	0.104119	-0.0126861	0.0524535	0.00136116	0.0205108	-0.0231278	-0.0142026	0.0642145	0.0191549	-0.0285113	0.0609456	0.046237	-0.0213084	-0.0669019	-0.00475813	0.0868694	0.0534125	0.00879852	-0.0172124	-0.0285578	-0.00228346	0.051707	0.0958036	-0.0445675	0.0321551	-0.00771128	0.0650485	-0.00688655	-0.0509259	-0.0423464	0.0460994	-0.0072846	-0.018621	0.0249279	0.069025	0.00845341	-0.018126	-0.00794224	0.0243377	-0.10761	0.0918228	0.0438596	-0.0371832	-0.00901639	-0.0696864	-0.0883009	-0.0277161	-0.0302403
-0.0132375	-0.0478615	-0.0478795	-0.0569672	-0.0590836	-0.0203897	-0.0481608	-0.00450958	0.000944733	-0.00702988	-0.0301271	-0.0185093	0.00865892	-0.024992	-0.0109555	0.0160531	-0.0275697	-0.0239779	-0.0316901	0.00743385	-0.0066923	-0.0734934	-0.0428117	-0.0419162	0.00144509	-0.0325945	-0.0358281	-0.0226673	-0.00212701	0.00437956	0.00348432	-0.0460312	-0.00313714	-0.0356781	-0.0297436	-0.0459973	0.0169492	-0.0409602	0.00397614	-0.0400291	-0.034693	-0.00185835	-0.0330544	-0.0529412	-0.0324752	-0.0595533	-0.0299625	-0.0187063	-0.0609271	-0.0149509
0.0272126	-0.00891266	0.0239949	0.0557823	-0.00897053	0.0416281	0.0498008	0.0302001	0.0434167	0.0578171	0.0290681	0.0397554	-0.00125628	0.00437641	-0.0138811	0.00843145	0.00639135	0.0116535	0.0535758	-0.0102499	0.0394209	0.029614	0.0224818	0.135526	-0.047619	0.0497155	-0.0409224	-0.0288299	0.022229	0.0403343	0.101389	-0.0224164	0.0259269	0.0327998	0.0280127	0.0133792	0.0468254	0.0154946	0.0155587	0.0822593	-0.0124156	0.0142739	0.0731285	0.0313517	0.101304	-0.00938141	-0.019305	0.0190629	-0.0419649	-0.0511709
-0.0241258	-0.00323741	-0.00997133	-0.0297909	-0.0189655	-0.0248668	0.00303605	-0.00513008	0.00180914	-0.0228667	-0.0135696	0.00441176	-0.012369	-0.0233422	0.0142187	-0.0467761	-0.00211692	-0.0245953	-0.0227796	0.00775001	-0.0506137	-0.244992	0.00585018	0.0246234	0.00681818	0.00042796	-0.0292002	-0.00818749	0.0300864	0.0143206	0.100883	-0.0299262	-0.022936	0.00254065	-0.0267352	-0.0467462	-0.0416983	-0.0344288	0.0164345	0.157968	0.0397	-0.0428309	-0.0447581	-0.00602237	-0.00576606	-0.0133175	0.011811	-0.0823427	-0.082012	0.0621572
-0.0262678	0.0440274	0.0285786	0.0267795	0.00439367	-0.0309654	-0.00605373	0.000552486	-0.00699774	0.0473744	0.0176867	0.00357898	0.0515814	-0.0353704	-0.0127576	0.00853418	-0.0277415	-0.036706	0.00894749	0.0253873	-0.0171412	-0.00408163	0.00534694	0.0124399	-0.114372	0.00499073	0.0294956	-0.0144423	0.010989	0.030303	0.0801833	0.0416667	-0.0263089	0.023188	0.0982567	0.019667	0.00158228	0.0204619	0.0389148	0.0130067	0.0190921	0.00277008	-0.112706	-0.0118292	0.0226429	0.00989802	0.0194553	-0.0518194	0.00845661	-0.00258176
-0.0208093	-0.0331835	-0.0124847	-0.0481829	-0.0218723	-0.100094	-0.0654739	0.0079146	0.0431916	-0.111717	-0.0427586	-0.0316097	-0.0349213	-0.0323755	-0.028117	0.034553	-0.0511917	-0.0384361	-0.0578763	-0.0723684	-0.0515814	0.0191257	-0.0189668	-0.0192684	-0.088785	-0.0197219	-0.0955017	-0.0321192	0.0191648	-0.0437834	-0.0988865	-0.0876923	-0.0167388	0.024644	-0.0500241	-0.00203244	-0.0552923	-0.0474489	-0.00712213	-0.0546432	-0.0031224	-0.0216745	-0.0794481	-0.0414599	-0.0712937	-0.049599	-0.263359	-0.0671087	-0.0882514	-0.0802416
-0.0330314	-0.0164462	-0.0911006	-0.0344645	-0.039356	-0.00939948	-0.0525458	-0.0330533	0.0276749	-0.0343558	-0.0631124	0.0691329	-0.0719515	-0.0286789	0.0248393	-0.125568	-0.0113214	-0.0296347	-0.0242755	-0.119551	-0.0225962	-0.0321716	-0.0120253	-0.0743166	-0.0368298	0.0493559	-0.0658413	-0.0144205	-0.0437833	-0.0363509	-0.152104	-0.0577572	-0.0192021	0.0528161	-0.0334177	-0.0376166	0.00919732	-0.0543977	-0.0563231	0.0571699	-0.056588	-0.0349696	-0.0325581	-0.0322875	-0.0494273	-0.0225	-0.00518135	-0.0139996	-0.0342316	0.022045
0.0461037	-0.0537986	-0.0114551	0.0332253	-0.0358473	-0.0268846	-0.0296647	-0.0241737	0.0659457	-0.0501906	-0.0249154	0.0832942	0.0223124	0.00878357	0.0389222	-0.0854842	0.053319	-0.0259233	0.00837776	0.083613	0.0124362	-0.0754848	0.00501122	-0.0362965	0.157309	0.0113103	-0.0418825	-0.0150053	-0.0604638	0.00906783	-0.0100625	-0.000447427	-0.0944132	-0.0114797	-0.0120482	-0.0601333	-0.03314	0.0418779	0.0439189	-0.011951	-0.0436034	-0.00112537	-0.353632	-0.0267548	0.0532271	-0.00831202	0.03125	-0.0674967	-0.0118123	-0.0362552
-0.00730534	-0.0338071	-0.085667	-0.0409821	-0.0115886	-0.0092091	-0.0562694	0.0363847	0.0143227	-0.0635452	0.0252366	0.0265934	0.0546737	0.0198639	-0.0452861	0.0203618	0.0365211	-0.0113015	-0.0337362	-0.0155611	-0.000472441	0.125843	-0.0275461	-0.101819	-0.0560435	0.0203219	-0.0152706	0.0211739	0.0290534	-0.0460101	-0.14511	0.0183527	0.0610074	-0.0265939	-0.0577943	0.0734194	0.0188518	-0.0139623	0.0250809	-0.0211672	0.0185142	-0.000901307	-0.0793388	-0.0297542	-0.030209	-0.0116054	0.040404	-0.0220192	-0.13421	-0.0509524
-0.0436514	0.0194831	0.0331925	-0.101261	0.0791402	0.0803718	0.0253521	-0.0730159	0.0425574	0.00642857	0.0412308	0.00675771	-0.0535117	-0.0116183	0.00129366	-0.062558	0.0955424	0.0516224	0.0724336	-0.0165622	0.000787774	0.215569	0.0402933	-0.00497512	-0.0398759	0.0401016	0.00141267	-0.124772	0.11779	0.0346647	0.00820008	0.0272527	0.0258492	0.00262467	0.00225098	0.0475375	0.0849453	0.000643639	0.0342015	-0.0200803	0.0495342	0.0859269	0.0439856	0.042	0.0874483	0.0825179	0.174757	-0.00215569	0.183076	0.127948
-0.0715028	-0.00546022	0.109521	0.0177477	-0.0190131	-0.0435223	0.00641026	0.0610395	0.137698	0.00993612	-0.0195035	0.0279681	0.17977	0.0656794	-0.133649	0.0544554	0.0394914	-0.159537	-0.0291545	0.0468122	0.0244018	0.030104	-0.0514107	-0.0442857	-0.0715275	0.0275029	-0.0302617	0.029932	-0.0488865	-0.0254916	-0.0256202	0.0539153	-0.00145372	0.110781	-0.0623245	0.0826104	-0.0124031	-0.0079331	-0.0770796	0.011034	-0.0227322	-0.0436137	-0.00859845	-0.0575816	-0.0209282	-0.0256101	-0.22314	0.0132021	-0.0402875	-0.0320285
-0.00757579	-0.00862745	-0.00355357	-0.0295944	0.0392247	0.0873016	0.000454959	0.0222138	0.0527447	-0.0119466	0.0349608	-0.0053054	-0.0102958	0.0411918	0.0359569	0.0490141	-0.284214	0.00750939	0.0332833	0.0419071	0.0779161	0.148247	0.0747356	0.0784753	-0.0367793	0.149093	0.0217711	0.0108923	-0.0245574	0.043722	-0.106845	0.0698335	0.0435101	-0.0491698	0.0700599	-0.0270905	0.0141287	0.0456019	0.0496141	-0.0661054	-0.000886132	-0.092291	-0.0823938	0.0234216	0.0627257	0.00989487	-0.260638	0.0798389	0.0404093	0.0620404
0.132677	0.103639	0.163519	0.0817281	0.0825933	0.0618005	0.1196	0.0481055	0.00534003	0.159317	0.0693069	0.0382932	0.0293172	0.0221165	0.0732566	-0.0812746	0.0205066	0.0824017	0.111407	0.0794575	0.0420587	0.0564553	0.045129	0.0841996	0.0454076	0.0341787	-0.0284096	0.0678649	-0.0330796	0.0855711	0.213084	0.102846	-0.00108355	0.000901307	0.0363738	0.0279115	0.0820433	0.0502274	0.0346639	-0.0227045	0.048337	0.136842	0.0614367	0.0845771	0.0672342	0.0676669	0.057554	-0.0276437	0.0859701	-0.0129814
0.0105427	-0.00752688	-0.0565331	-0.00507175	-0.0151764	0	-0.00528026	-0.0113415	0.00765505	0.0128834	0.0108932	-0.00842993	0.0169055	-0.00426238	0.00461997	-0.0192907	0.072301	-0.03443	-0.0390063	-0.05	0.0251744	-0.0271572	-0.00176297	-0.029722	-0.0261599	-0.0405221	0.00145705	-0.0463561	0.0339086	0.00197889	0.10131	-0.00929112	-0.0685894	0.0432238	0.0145788	-0.049441	-0.0393419	0.00275536	-0.0111675	-0.0529552	0.00634518	0.00505051	0.177204	-0.0159021	-0.00421875	0.00659593	-0.047619	0.146209	-0.0184002	0.086804
-0.0161919	-0.00108342	-0.00312838	-0.0306847	-0.0433153	-0.0467461	-0.0114332	-0.0462448	-0.00837209	-0.0599637	-0.0420259	-0.0508767	-0.0263824	-0.0137775	-0.0142412	-0.0353666	-0.0174536	-0.0364501	-0.00975057	-0.0212586	-0.0441746	-0.0742909	-0.0267026	-0.048419	-0.0324379	-0.0425625	-0.000727465	-0.0290129	-0.0178624	0.00427913	-0.00734523	0.00277874	0.0546467	-0.0292404	-0.0356573	0.0184298	-0.0171258	-0.00294406	0.00231006	-0.0386003	-0.0264817	-0.0196817	0.0143722	-0.118707	-0.0286402	-0.0299145	-0.05	-0.0417323	-0.0424487	0.0871319
-0.017501	-0.0133767	-0.0246228	-0.0408271	-0.0043535	0.0182692	-0.00660884	-0.00996053	-0.0173546	0.00257732	0.0244657	-0.030091	-0.0228285	-0.0220342	0.00917983	-0.0424305	-0.0476814	0.0078125	-0.0192352	0.0300671	0.024993	0.0564202	0.0063483	0.014884	0.0151912	0.0329973	0.0343316	0.00646517	-0.0214669	-0.0144215	-0.0317125	0.00865951	0.0218009	-0.0426809	-0.0110375	-0.0105228	-0.0234848	0.0208661	0.0297055	0.00787992	-0.00582902	0.0425032	-0.0574198	-0.0141044	-0.0164077	0.000881057	0	0.0328677	0.0421117	-0.0311688
-0.0684846	-0.0428728	0.00433115	-0.0935478	-0.0830783	0.00661001	-0.0282744	-0.106492	-0.0488465	-0.00128535	-0.0118035	-0.0507937	-0.120988	0.0529966	0.0278855	-0.00785115	-0.0673473	-0.0869033	-0.0284847	-0.0223801	-0.00531263	-0.129834	0.0328975	-0.0126194	-0.0577915	-0.0514641	-0.0105895	-0.0581654	0.0231566	0.0159628	-0.130277	0.0260989	-0.0972495	-0.0296064	-0.031808	-0.0805697	-0.0364624	-0.00385654	0.0273564	-0.0349963	0.0197611	-0.0587994	-0.114715	-0.0200286	0.0581307	-0.00850939	-0.0526316	-0.0984487	0.0524657	-0.0608962
-0.111197	0.0267994	-0.0470675	0.0331228	-0.0767763	-0.021576	-0.042362	0.0161462	0.0403145	-0.029601	-0.0480556	0.0538157	0.0116681	-0.00120227	0.000290149	-0.147209	-0.0191579	-0.0210009	-0.0848354	-0.0676557	0.0184881	0.0820106	-0.0338142	-0.140242	0.0323111	-0.0706268	-0.0314051	-0.0630325	0	-0.0291326	-0.0083682	-0.0240964	0.00137181	-0.0332615	-0.0582133	-0.00666753	-0.111111	0.023616	-0.0769789	0.023534	-0.0287479	-0.0574663	-0.168901	-0.0427007	-0.0108426	-0.0180527	-0.325397	-0.139643	-0.0801614	-0.102773
-0.0663295	-0.0529456	-0.0311611	-0.00857464	-0.0444215	-0.0469799	0.0326184	-0.065231	-0.0744493	0.0119363	-0.0732419	-0.0766013	-0.0183682	-0.00151271	-0.0671501	0.0442354	0.0324104	0.036513	0.0301996	0.128072	-0.00242033	0.0616137	-0.028221	0.0164725	-0.00901857	0.0171112	-0.0471704	-0.0168155	-0.03514	0.0343898	0.249367	-0.047668	-0.0372858	0.0274752	-0.0520196	0.0401606	0.0480072	-0.0521936	-0.0611067	0.0429702	0.0502083	-0.0577367	0.201075	0.028212	-0.0961347	-0.0512357	0.0470588	0.0876923	-0.0270973	0.0490909
-0.196796	-0.0153543	-0.154544	-0.114241	-0.0664865	-0.0940644	-0.0571181	-0.0507716	-0.0357887	-0.0714286	-0.0239295	-0.125137	-0.132289	-0.0371684	-0.0174129	-0.186366	0.0164241	-0.0528402	-0.0785113	-0.00346578	-0.10244	0.00783049	-0.0322981	-0.167589	-0.0963597	-0.0272143	-0.0897091	-0.0776726	-0.128395	-0.0247718	-0.0516717	-0.0367303	-0.0364168	-0.0272224	-0.0555197	-0.103743	-0.0492653	-0.084597	0.0111732	0.192627	-0.0588727	-0.117647	-0.0957923	-0.0634038	0.0140534	0.0419314	-0.303371	-0.167845	-0.0809202	-0.12305
-0.0676394	-0.0039984	0.0296764	-0.0256958	-0.0196873	0.00721821	-0.0610372	-0.0131951	-0.00936937	-0.084686	-0.111613	-0.00125	0.00877633	-0.00408244	-0.0431962	-0.125524	0.010227	-0.0404463	-0.150484	-0.161708	-0.00750863	-0.0932358	-0.0756279	-0.134853	-0.0930095	-0.0160224	-0.0934598	-0.103257	-0.13881	-0.101939	0.0363248	-0.0736449	-0.120205	-0.2053	-0.0745044	-0.215911	-0.181818	-0.104403	-0.106354	-0.155152	-0.123336	-0.144167	-0.222772	-0.0625495	-0.0152201	-0.0832317	-0.192581	0.0399433	-0.113838	-0.0286561
0.123495	0.0236853	-0.0492105	0.0264268	0.003544	-0.0644983	-0.0581623	0.0183859	-0.0214623	-0.0948342	-0.107117	0.0988736	0.0514541	-0.107152	-0.0157103	0.114457	-0.0457583	-0.0213178	-0.0107457	-0.0411437	-0.047511	-0.0126008	-0.0961042	0.131723	-0.118877	0.00516929	-0.0571677	0.0117405	0.171875	-0.00223297	-0.0835052	-0.0306699	0.0450502	-0.0451854	-0.0110783	0.0772119	-0.0333333	-0.0596252	-0.0806801	0.0362267	-0.0804656	0.0149302	0.0254777	0.0143581	-0.0135182	0.00764882	0.0187775	0.0111686	-0.0420526	0.0885046
-0.107197	-0.0305882	-0.145921	-0.00446158	-0.0559152	-0.0589275	-0.0160872	0.0900352	-0.00836431	-0.0519591	0.00122001	-0.0753336	-0.0475177	0.0444761	-0.0241935	-0.0680074	0.00763845	-0.109901	-0.0352205	-0.0629995	-0.0239873	-0.00969883	0.0166662	-0.0271581	-0.0467013	0.0773978	-0.0387716	-0.145303	-0.0491228	-0.0309586	-0.0569929	-0.00999167	-0.0862224	0.0505875	-0.04705	-0.0858058	-0.0816092	-0.0253623	0.000336247	-0.0983039	-0.00550358	-0.00511673	-0.0310559	-0.153622	-0.0307719	-0.0759076	-0.243137	-0.103718	-0.0718779	0.0579439
-0.0645102	-0.143204	-0.0639985	-0.131366	-0.111596	-0.147151	-0.151371	-0.0879759	0.0260544	-0.138365	-0.130788	-0.0330811	-0.156615	-0.0902367	-0.106405	-0.188602	-0.152453	-0.0177976	-0.192085	-0.246206	-0.205078	-0.203093	-0.12295	-0.198903	-0.0995334	-0.137947	-0.193373	-0.0607587	-0.225092	-0.135874	-0.16501	-0.122372	-0.107749	-0.252563	-0.11442	-0.201473	-0.277847	-0.23128	-0.0598319	-0.185797	-0.0534034	-0.267117	-0.10641	-0.0486965	-0.00721212	-0.133571	-0.015544	-0.274121	-0.123176	-0.216431
0.161474	0.0679887	0.124849	0.0515946	0.0975439	0.254772	0.0689869	0.115802	0.124406	0.306569	0.15	0.187079	0.0947616	0.0887857	0.0302505	0.0615104	0.150559	0.0707814	0.146959	0.30208	0.245905	0.285899	0.0721853	0.240821	0.101036	0.126246	0.378189	0.0330314	0.132381	0.136748	0.220952	0.282223	0.106985	0.280964	0.146903	0.18302	0.519931	0.17133	0.10404	0.267327	0.0888629	0.0166667	0.210904	0.0930714	0.104939	0.191261	-0.184211	0.341615	0.2045	0.281285
-0.103593	-0.0583554	-0.131074	-0.0799738	-0.0824808	-0.0321826	0.0215116	-0.0522088	-0.0450041	-0.185954	-0.0414466	-0.0748122	-0.0508065	-0.0378735	-0.00878998	0.0382482	0.00885338	-0.105235	-0.082106	-0.0783315	0.00657354	-0.0407445	0.0685314	-0.0531595	-0.0690196	0.0263029	-0.239064	-0.0866179	0.0302775	-0.0697492	0.00390016	-0.0721226	-0.0370985	-0.123621	-0.173611	-0.0401352	0.0695553	-0.0294898	-0.074158	0.015625	0.0504698	-0.0107852	-0.0331754	-0.06386	-0.00447514	-0.0737024	-0.129032	-0.129012	-0.135335	-0.0435548
-0.0807251	-0.0929577	-0.180974	-0.0585354	-0.0940767	-0.0816203	-0.0774047	0.0238626	-0.0457639	-0.152941	-0.0398474	-0.0296603	-0.103653	-0.0485781	-0.107358	0.00810462	-0.0768408	-0.0596927	-0.0854392	-0.0130052	-0.0493061	-0.0734137	-0.0202522	-0.103814	-0.104465	-0.0493413	-0.165033	-0.109407	-0.145306	-0.102359	-0.031857	-0.0660491	-0.132902	-0.0966309	-0.0662932	-0.299284	-0.0639659	-0.038894	-0.111927	-0.0230769	-0.0792231	-0.158308	-0.139706	-0.0500253	-0.00765858	-0.0478147	-0.148148	-0.161588	-0.124641	-0.125115
0.0545769	0.070911	0.0707987	-0.142209	0.0430769	0.00592495	0.0117212	-0.069266	-0.00178285	-0.0219907	0.0653422	-0.141052	0.0369668	0.00484209	0.0452336	0.125708	-0.0577324	-0.0408548	-0.0469298	0.0451955	-0.0226687	-0.174873	0.0757972	0.0395981	-0.0395108	-0.161502	0.00437753	0.0483177	0.0506208	0.0675739	0.0172552	0.0935748	-0.0702499	-0.156148	-0.116	0.0129723	-0.00455581	0.0448941	-0.0126034	-0.152981	-0.0427422	0.0585492	-0.031339	-0.0335106	0.019438	0.0666928	-0.304348	-0.196957	-0.0325098	-0.053102
-0.04325	-0.100532	-0.0477647	0.033212	-0.0737463	0.0111257	-0.0878049	-0.00631875	-0.0217896	-0.0591716	-0.0443431	-0.0493042	-0.087142	-0.0519292	-0.0311426	0.0181789	-0.0398622	-0.0819135	-0.0335941	-0.00765861	-0.0806537	-0.0562414	0.00640378	-0.00284252	0.0519099	-0.0640024	0.0262498	-0.0445315	-0.0427273	-0.112527	0.0674556	-0.0603312	-0.0329192	-0.0330257	0.00452489	-0.0457019	0.0125858	-0.0314675	-0.0378939	-0.061089	-0.0510293	-0.130201	0.00441176	-0.113924	0.0222022	-0.0430305	0.06375	0.0526316	0.00806539	-0.0105497
0.121329	0.128963	0.270324	0.135793	0.109873	0.0711974	0.153075	0.0991521	0.0620778	0.207547	0.14137	0.101631	0.119159	0.0829437	0.151952	0.0274191	0.234495	0.0578158	0.0761905	0.157435	0.155581	0.18968	0.0238652	0.0558723	0.13594	0.103371	0.235787	0.16599	0.048433	0.176325	0.0550628	0.208561	0.0861204	0.0602712	0.127252	0.177388	0.125424	0.0646673	0.192371	0.181047	0.195539	0.230726	0.0424597	0.0378882	0.0314338	0.0541891	-0.109871	0.1605	0.158666	0.11055
-0.0498396	-0.0937649	-0.0497958	0.0283344	0.0466284	-0.0574018	-0.0237681	-0.0497107	-0.00790786	-0.0625	-0.0205167	-0.0920653	0.00835073	-0.0339582	-0.0443921	-0.0235842	-0.041312	0.0438596	-0.0548673	0.116813	-0.0274562	-0.0329872	-0.0295236	-0.062095	0.0434426	-0.0739017	-0.105742	-0.024543	-0.166667	-0.0387368	0.00945709	-0.0107639	-0.144957	0.0123164	0.017982	-0.0872631	-0.0993976	-0.0448944	-0.0417246	0.00479042	-0.0176335	-0.254687	0.168539	0.129264	0.0136323	-0.0787459	-0.0679868	-0.138733	-0.0713479	-0.0146539
-0.0950893	0.00735294	0.0202661	-0.0436478	-0.017135	0.00576923	-0.0279097	0.13416	-0.0100503	0.04	-0.0310318	0.103282	0.029577	0.00448687	-0.000379219	0.0481487	0.0233867	-0.0491273	-0.0117041	-0.02	0.0185374	0.148452	0.00827168	-0.00287853	-0.0298507	0.0876532	0.0732648	0.0136649	-0.0173913	-0.00569426	0.113116	0.040716	0.00860421	0.160973	-0.00392542	-0.0491688	0.0434783	0.0973886	0.0518868	0.147	-0.0205515	0.00490798	-0.0360577	-0.027557	0.0378831	0.0146419	-0.149433	0.0255128	0.0978942	0.0666667
0.0101481	-0.0114703	-0.00882825	0.00104372	-0.0146444	-0.0101976	-0.0219914	-0.00815109	-0.00455102	-0.0352564	-0.0532426	-0.00549555	-0.0203964	-0.0126607	-0.0358498	0.048211	-0.0152349	-0.00271924	-0.0279488	0.000351	-0.024378	-0.0363036	0.00794132	0.000577367	-0.0380567	-0.0199307	0.0479052	-0.0496428	-0.0542035	-0.00220264	0.0342893	-0.013828	-0.0353839	0.00120919	-0.0344828	-0.0149388	0.0160256	-0.0327548	-0.0172473	-0.00415656	0.0146082	-0.0769231	-0.0336658	-0.013079	-0.0414462	-0.0358814	0.0616153	0.0492683	0.0231387	0.0336538
0.0920156	0.0822785	0.094332	0.102985	0.0552017	0.0965873	0.0687071	0.0222489	0.0488834	0.0985604	0.134884	0.0358232	0.068915	0.0414777	0.0287232	0.0847556	0.0193382	0.0811179	0.127193	0.143584	-0.02242	0.0890411	0.0504216	0.0980958	0.0824916	0.0904804	0.0857095	0.102238	0.0233918	0.0980132	0.0412899	0.0478796	0.157546	0.10628	0.0887755	0.0460795	0.0368034	0.103907	0.0624781	0.118261	0.0298429	0.104497	0.144516	0.0806184	0.0275159	0.0687702	0.0290196	0.133426	0.14782	-0.0376744
-0.0625916	-0.0511696	-0.0395856	-0.0468212	-0.0751174	-0.0780975	-0.0414962	-0.0656863	-0.0434199	-0.0332661	-0.0350224	-0.0862767	-0.0436214	0.0329475	-0.054695	-0.0378667	0.0212901	-0.0712484	0.0272374	-0.0228583	-0.084909	-0.0843816	-0.036001	0.0357331	-0.0497667	-0.0727027	-0.110523	-0.0514607	0.04	-0.0277443	-0.0984081	-0.0809399	-0.0882852	-0.114629	-0.0627929	-0.197467	0.119675	-0.0689565	-0.0251074	-0.081804	-0.0238943	0.048503	-0.142052	-0.0265713	-0.0198494	-0.0488266	0.00609756	-0.193191	-0.0961079	-0.128081
-0.0713976	0.0123267	-0.00635593	-0.0416392	-0.00362582	-0.0235669	-0.0353659	0.0132214	0.00806169	-0.0135558	0.0389961	0.0116771	0.033276	0.00385716	-0.0127453	-0.0142738	0.0536636	0.0196877	-0.113636	0.00159243	0.0187488	-0.00629651	0.0223014	0.0329782	-0.0515548	0.0929758	-0.0508899	-0.0535402	0.0516484	-0.0070306	0.0805778	0.0134943	-0.0741806	0.246609	0.018	-0.00774194	-0.00362319	-0.0563222	0.0450695	0.0416667	0.0442708	0.0011422	0.0499343	0.0409449	0.0570872	0.0119379	-0.147727	0.12303	-0.0515668	-0.0277162
0.0887905	-0.10553	-0.0379919	0.0807553	-0.0262009	-0.0182648	0.0303413	0.00227838	-0.0540682	-0.0486258	-0.0040877	0.00179104	0.0155469	0.00733246	-0.0297131	-0.0582033	-0.0497551	-0.0166445	-0.0536562	-0.0355151	0.011831	-0.0714286	-0.0451538	-0.046169	-0.0362381	-0.0413333	-0.13716	-0.104824	-0.0229885	-0.032903	0.00594177	0.0543097	-0.0482737	-0.090999	-0.0343811	-0.00920276	0.03	-0.0465533	0.0259403	0.0221138	-0.115711	-0.0690245	-0.00250313	-0.00706001	-0.0175375	-0.0043256	-0.0488889	-0.150747	-0.0330708	0.0102623
0.0208657	0.0113443	0.232118	0.0515633	0.0186846	-0.0232558	-0.0607362	0.0719157	0.01746	0.0488889	0.00820896	0.0621772	-0.0352652	-0.0211433	-0.0432946	0.0225407	0.0329829	0.0622884	-0.0175615	0.225558	0.0439866	0.125931	-0.0265655	-0.0370752	0.087735	0.0253129	-0.0375601	0.0303255	-0.0417112	-0.00732127	-0.00561134	-0.0329013	0.015502	-0.00580341	-0.0427263	0.0389702	0.0070609	-0.00406886	-0.0761694	0.0419981	-0.0270728	-0.0894608	0.0514429	0.0319959	0.00540521	-0.0339652	0.223364	0.0884861	-0.0968111	0.0569977
0.120203	0.0902973	0.090924	0.112165	0.0939105	-0.0197279	0.100588	-0.00694043	0.0610549	0.135593	0.0362694	0.0153357	0.0385378	-0.0835692	-0.00286976	0.080438	0.04091	0.102613	0.0939734	-0.000284166	0.0264889	0.0595041	0.0712315	0.0882353	0.144033	0.0358112	0.0180081	0.132477	0.0982143	0.0746204	0.0531631	0.0621993	0.137014	0.281649	0.0839532	0.10961	0.0420684	0.143306	0.104687	0.0238168	0.0614493	0.250336	0.162291	0.0979331	-0.172899	0.084628	-0.159664	0.0298727	0.0404356	0.0800854
-0.0326817	-0.0180041	-0.0517164	-0.0556796	-0.0690812	-0.0520472	-0.0445104	-0.0244613	-0.0143003	-0.0550373	-0.0667857	-0.0364708	-0.0264666	-0.0262744	-0.053354	-0.0182408	0.00498466	-0.0202312	-0.0149393	0.0433192	0.00242466	-0.0135205	-0.0529932	0.0402948	-0.076259	0.0453117	-0.0412922	-0.0476566	-0.0142276	-0.0726686	-0.00479413	-0.0744096	-0.108606	0.0222032	-0.0676471	-0.0183904	-0.00756939	-0.0305113	-0.0492413	-0.00715777	0.0551611	-0.0888052	-0.146817	-0.0416853	-0.0485847	-0.0565398	-0.0463636	-0.0646695	-0.0783502	-0.0484429
-0.123135	-0.0984809	-0.0245021	-0.0772204	-0.129683	-0.0710102	-0.108075	-0.0258706	-0.0305699	-0.0957552	-0.0761577	0.00841139	-0.081278	-0.0888894	-0.0371843	0.127168	-0.0579931	-0.133333	-0.190047	-0.0767931	-0.044575	-0.095941	-0.0785574	-0.121398	-0.067757	-0.094212	-0.110778	-0.12586	-0.0278351	0.0043535	-0.091244	0.109053	-0.145452	-0.103314	-0.119874	-0.103667	0.090678	-0.0691806	-0.0338762	-0.0120156	-0.0341615	-0.0537507	-0.126354	-0.142189	0.0329571	-0.0707151	0.267874	-0.00508388	-0.078313	-0.0322078
0.0113916	-0.0825102	0.00453735	-0.00878625	0.0190397	-0.00788022	-0.00278552	-0.0956078	-0.14698	-0.0425764	-0.0372825	-0.200948	0.000305064	-0.0365856	-0.00801555	0.0133089	-0.108951	-0.0626276	-0.0614394	-0.0345866	-0.172875	-0.210496	-0.0356216	-0.0655914	0.0509607	-0.11314	-0.0865076	-0.0893317	0.0498409	-0.0381448	0.0302463	0.015758	-0.0844977	-0.0624224	0.0573477	-0.150692	-0.0971251	-0.0246726	-0.0178692	-0.172089	-0.0656484	-0.0424469	0.0440771	-0.0223555	0.127623	-0.10963	0.0601504	-0.0229944	-0.0370353	0.0976919
-0.0549236	-0.040532	-0.0241975	-0.110863	0.0194963	-0.108817	-0.0488827	-0.0126496	-0.0336257	-0.0570125	-0.0748709	-0.0519573	0.00640439	-0.0402344	-0.0587659	-0.0557899	-0.00386364	0.0668119	0.0461347	0.120825	-0.00590293	-0.084195	0.00514562	0.0391254	0.0063593	-0.0127885	-0.0549109	-0.0219044	0.0282828	0.0369536	0.0841404	-0.0139621	-0.0857349	0.0722093	-0.0305085	0.13524	0.0327022	-0.0743285	0.0061792	-0.00991553	0.100373	0.0234681	0.0949868	0.00669269	0.0196227	-0.01352	0.0602837	0.084728	-0.0226229	0.0220049
0.14811	0.0726073	0.10729	0.0990068	0.135458	0.120321	0.134361	0.0109815	0.0974714	0.303507	0.0902326	0.161411	0.0860606	0.0772476	0.0957336	0.0253956	0.0855578	0.069435	0.0995232	0.00416364	0.0600396	0.083871	0.0650605	0.151163	0.0442338	0.0916272	0.204398	0.125602	-0.0687623	0.0895263	0.0041876	0.0547514	0.178937	0.0673463	0.215618	0.0406731	0.0875	0.109987	0.0996247	0.018546	0.122752	0.102548	0.13494	0.0853186	0.00250501	0.0964268	0.571906	0.253616	0.145061	0.0406699
0.128277	0.128	0.128397	0.0904338	0.0891228	0.120127	0.0990291	0.033718	0.00256006	0.118738	0.133959	0.0351217	0.0831473	0.0122432	0.12868	0.0219042	0.0823876	0.0827498	0.22981	0.122599	-0.00311203	0.0438988	0.054584	0.034151	0.0658094	0.122721	0.123127	0.129776	0.102321	0.0694057	0.0158465	0.0071599	0.103089	0.125036	0.0604027	-0.0356115	0.0306513	0.123404	0.0955631	0.0968682	0.0116063	0.135182	0.0849257	0.0372639	0.0319151	0.0825893	0.404255	0.0807692	0.152962	0.108046
-0.0294473	-0.0463721	-0.0547764	-0.0169554	-0.0515464	-0.0305398	-0.0394582	-0.00131349	-0.00766058	-0.066335	-0.0221971	-0.055995	-0.0244719	-0.056587	-0.027135	-0.0236268	0.0201942	-0.0346855	-0.0824152	-0.0315645	-0.0628512	0.0106914	-0.0549746	-0.0660465	-0.0986515	-0.0139211	-0.0399993	-0.0444085	-0.0210526	0.000372995	-0.028462	0.0382109	-0.0570309	-0.0517108	-0.0361664	-0.0341494	-0.0297398	-0.0438312	0.0308694	-0.0481408	0.00344195	-0.0748092	-0.0420744	-0.0492126	0.0855488	0.0383505	0.0454545	-0.047331	-0.0514314	0.0493776
0.133603	0.0732265	0.0916853	0.0745572	0.0774457	0.0520147	0.0748007	0.0602806	-0.0530483	0.0142096	0.0361678	-0.0670342	0.0736731	0.0347948	0.0322162	0.111638	-0.0553864	0.00548112	0.113833	0.0587579	0.0890517	-0.0416079	0.0278086	0.150398	0.0417323	-0.0405229	0.166664	0.123387	0.058651	0.0182699	0.0338028	0.0507846	0.11979	-0.0550733	0.0844278	0.0530351	0.101149	0.0401811	0.0340659	-0.0565051	-0.0185228	0.0830583	0.159346	0.052795	-0.0556524	0.0687053	0.0318841	0.0743369	0.17622	0.130882
0.0149456	0.0442431	0.012181	0.0268027	0.0075662	-0.000696379	0.0205362	-0.0173661	-0.00606187	0.0516637	0.0831786	-0.0319074	0.00541072	-0.00619476	-0.0278592	0.0132406	0.0582309	0.0399758	0.0659767	0.110569	0.158442	-0.0110375	-0.00469243	0.0181818	0.0899471	0.0133515	0.0224859	0.0435033	-0.0166205	-0.0556573	-0.00163488	0.00217214	0.0066167	-0.000287109	-0.00432526	0.160194	-0.0299235	-0.00843308	0.0366631	0.00961183	0.0666356	-0.0137125	0.0264317	0.0103245	0.0344201	0.00445931	0.0101124	0.0417246	0.0141408	0.0269231
0.00232906	-0.0500255	-0.017355	0.00314683	-0.0613267	-0.0292683	-0.0324203	-0.0791079	-0.0380652	-0.0532889	0.0318821	-0.0720215	-0.0305773	0.000449129	-0.0446025	0.0121816	-0.0793983	0.00873617	-0.0509709	0.00383853	0.0283401	-0.0483631	-0.0152567	-0.0420918	-0.0527046	-0.0777091	-0.0181088	-0.0389612	-0.0591549	-0.0554478	-0.0010917	0.0281766	0.00207684	0.0443423	-0.0330148	0.098152	0.0136298	-0.0164609	-0.01102	0.010985	0.00895588	-0.0854789	-0.0515021	0.00632603	-0.0132224	-0.0133185	0.348721	0.00567423	-0.0459692	-0.0153218
0.0351045	0.0961848	0.0715483	0.0175327	0.0186667	-0.0122039	0.0612363	0.0859036	0.0970704	0.16095	-0.0282392	0.0736648	0.0893263	-0.00400634	0.0744249	-0.000109409	-0.0459152	0.00866051	0.114237	-0.0653017	0.0270455	-0.0101642	-0.0292971	0.0199734	0.0168375	-0.0157434	-0.00131308	0.171424	0.0518962	-0.0447455	0.0896175	0.00711462	0.0189948	-0.0248598	0.0413297	0.150341	0.0205237	0.0125523	-0.00233221	0.0510685	0.0324746	0.124437	-0.00271493	0.00773694	-0.0048499	0.0056243	-0.164948	0.0209094	0.146184	0.0459889
0.058843	-0.0102941	-0.0403032	0.0415325	0.0903141	0.210029	0.0615133	-0.0553335	-0.0332802	0.0787879	0.0776068	-0.0409213	0.00416956	0.0840003	0.00146935	0.0876464	0.0104054	0.0509445	0.0210406	-0.030841	0.0651667	0.180885	0.0116074	0.127067	0.0208783	-0.0159953	0.186015	0.016388	0.0483871	0.00472712	0.0498997	0.00497122	0.0881393	0.0727609	0.100949	0.0264284	-0.0811373	0.084573	0.00519481	0.0513439	0.156846	0.0534452	0.116152	0.0585413	0.00208866	0.0167785	-0.0150617	0.086801	0.132733	0.0168595
-0.0189271	-0.0430906	-0.0145418	0.0149276	-0.077431	-0.0744745	-0.045641	-0.00556793	-0.0121624	-0.0554775	-0.0130076	0.0631068	-0.0329873	0.0387518	-0.0354223	0.0953722	0.0542802	-0.0599129	-0.0202323	-0.118832	-0.0483492	0.0869565	0.0562235	-0.015444	0.0959097	0.0541842	0.023356	0.0292669	0.040724	0.0363559	0.0377358	-0.0408748	-0.108103	-0.0249763	-0.0768025	0.0677647	0.0445283	0.019304	-0.0638243	0.00557194	0.0317201	-0.0412268	-0.233333	-0.0566636	-0.00462715	0.0110011	0.00275758	-0.0185462	-0.0250191	0.00650195
-0.0225392	0.0662526	-0.0338379	-0.0273053	0.00975927	-0.0162232	0.0059108	-0.0288914	0.0296327	-0.00446097	-0.013179	-0.0391733	0.00166985	-0.00555559	0.00152108	-0.0668626	0.031746	0.03708	0.0126195	-0.0209471	-0.0106873	-0.0843077	-0.0124919	0.034902	-0.0238095	-0.0485437	-0.00216658	0.0272764	0.0165217	0.0119686	-0.0243959	0.00488599	0.00104786	-0.00916689	-0.0560272	-0.0329912	-0.0513006	0.0408672	-0.00220811	-0.0514993	0.0140548	0.0674269	-0.0169671	-0.043729	-0.0188459	0.00108814	-0.1425	0.130143	-0.0389229	-0.0119509
-0.0327644	-0.0412621	-0.00408163	-0.00841589	-0.0302835	-0.0620053	-0.0438034	-0.0237546	-0.000810701	-0.0291262	-0.0371336	-0.0137569	-0.0161943	0.0159609	0.0479497	-0.00344488	-0.0061144	0.0335196	0	0.000776369	-0.0106365	-0.0598118	-0.010725	-0.0598712	-0.0125247	0.0402161	-0.0381332	-0.0192093	-0.0470488	0.08646	-0.0726586	-0.028363	-0.017439	-0.0304762	-0.0404676	-0.0741585	-0.0418888	-0.0251377	0.0782849	-0.00171821	-0.02079	0.0171853	0.0593312	0.185427	0.011852	-0.0355072	0.0174927	-0.00107875	-0.0235884	0.0706113
0.137549	0.0835443	0.097964	0.0840145	0.0963455	-0.021097	0.0893855	0.0103945	0.0162272	0.147692	0.0534506	0.0803956	0.0748003	0.0463441	0.0289855	0.128889	0.0101211	0.100541	0.108761	0.0551516	0.0826474	0.114367	0.0792323	0.0713422	0.106809	0.0496249	0.177806	0.0506953	0.0888689	0.0371622	-0.0808954	0.0378093	0.197087	0.0634297	0.130272	0.049789	0.0826709	0.0805501	0.0238584	0.0340792	0.0337933	0.0712329	0.114053	0.0610428	0.0611672	0.069121	0.00286533	0.141469	0.124888	0.0934351
0.032295	0.0303738	0.0398555	0.0286243	-0.0351515	0.0308908	0.0189744	0.0402151	0.0163673	0.00335121	0.00513809	0.0330986	0.0218468	-0.00187608	-0.043662	0.0173228	0.0182711	-0.0289784	-0.00647139	-0.0520295	-0.000930954	0.0211674	-0.0139096	0.0191874	-0.0235223	0.00439802	0.00192747	-0.0328913	0.0519373	0.0173724	-0.0730695	0.015805	0.0243221	0.00105569	-0.0995025	0.0215032	-0.00293686	0.0429545	-0.00400902	0.0252996	-0.00376519	-0.0549872	-0.0155393	-0.0239712	-0.0220826	-0.0316233	-0.00857143	0.0487228	-0.00526691	0.0469143
-0.0539465	0.0621315	-0.0368226	-0.0501403	0.00376884	-0.0369338	-0.0256668	-0.0125871	-0.0290652	-0.0567802	-0.0265176	-0.0404454	-0.0233635	-0.0500193	-0.0252472	-0.0449776	-0.0316419	0.0687911	-0.0119986	-0.0167559	-0.0498525	-0.0376884	-0.0465014	-0.0472499	0.012971	0.0355774	-0.0585499	-0.013604	-0.0289969	-0.0106724	-0.0839056	-0.0593354	-0.0104257	-0.0197733	0.0220994	0.0445275	-0.0382916	0.00675528	-0.0173585	0.00487013	0.0063563	-0.0360848	0.0510678	0.023332	-0.0431369	-0.0108853	-0.0489914	-0.056157	-0.0643589	-0.0653508
0.00940776	-0.0059778	-0.0484491	-0.0226021	-0.0187735	-0.0144718	-0.0490702	0.0544047	0.0313511	-0.0290368	-0.0272399	0.100166	0.00203114	-0.000393293	-0.0211526	-0.0383611	-0.0217175	-0.00757217	-0.0523942	0.0626445	0.0608042	0.123368	-0.0361647	-0.0352577	-0.103049	-0.000792812	-0.0774648	-0.0546065	-0.00484262	-0.0208558	-0.0264016	0.0496215	-0.0602897	-0.0336202	-0.0540541	-0.0315796	-0.032925	-0.0363636	-0.00128008	0.06979	-0.0104131	-0.0655124	-0.0680212	-0.054	-0.0122705	-0.0308144	0.0606061	-0.0291517	-0.0822843	-0.0353881
0.033484	0.0249141	0.0490208	0.0412179	0.0446429	0.0543319	0.0315046	0.0226684	0.0415768	0.0678337	0.00843455	0.0402497	0.0380631	0.0130685	0.0187431	0.0736024	-0.0362525	0.0157368	0.0479678	0.0160196	0.0570108	0.0366066	0.0031268	0.0923695	0.0808973	0.0584501	0.0243023	0.0553196	0.0308191	0.0381932	0.0428524	0.0202991	0.0825353	0.0779293	0.052381	0.0588006	0.0490895	0.027628	-0.000769034	0.0872848	0.100914	0.0420631	0.0966825	0.0435518	0.0207885	-0.0393641	0.2	0.103372	0.0555892	0.0639053
-0.023667	-0.0276614	-0.0593761	-0.0342578	0.00976801	-0.0320334	-0.0242233	-0.0341989	-0.0199586	-0.0846995	-0.0127133	-0.020898	-0.01931	0.0336211	-0.0108225	-0.0580026	-0.0443787	0.00469484	-0.0510133	-0.0344564	-0.0284257	-0.0459641	-0.028903	-0.0286765	-0.0622642	-0.0282359	-0.0787397	-0.0524198	-0.0409127	-0.0113194	-0.0484751	0.00026178	-0.0638663	-0.149497	0.0180995	-0.0442689	-0.074717	-0.0190164	-0.00923551	-0.0577778	-0.0639298	0.0168188	-0.088159	-0.0243112	-0.0374508	-0.0122143	0.0383333	-0.027437	-0.103743	-0.0570078
0.0269122	0.0012931	0.0431498	0.0358638	-0.00302297	-0.0273381	0.00215866	-0.0100546	0.114505	0.0485075	-0.0064385	-0.00359256	-0.0196903	0.0166424	-0.0159737	0.00981481	0.0207873	-0.0257009	0.0445508	0.0605677	-0.0226557	-0.0217391	-0.00466673	0.0211961	0.00670691	-0.0161995	-0.0257668	0.0188491	-0.0697293	-0.00608229	-0.0215924	0.0468464	0	-0.0300546	0.0151111	-0.0412582	-0.00244698	0.0149287	0.0771621	-0.0274175	-0.00703047	0.0151229	-0.0056872	0.00789037	0.0598248	-0.0179497	-0.12864	-0.00321101	0.0387521	0.0324388
0.0742489	0.0559621	0.0829753	0.0138343	0.146149	0.0724852	0.138934	0.0591742	0.00448199	0.0619217	0.0255798	-0.000848356	0.0613857	0.026781	0.0778297	0.0903173	0.0164645	0.132374	0.100106	0.0623517	0.00997851	0.0618619	0.0430931	0.095997	0.133245	0.0086252	0.162256	0.123506	0.0564374	0.0187185	0.0196552	0.02675	0.196677	0.0028169	0.119965	0.098697	0.0539657	0.0594951	0.0507212	0.0142467	0.0500674	-0.0027933	0.164919	0.0638649	0.0330426	0.039805	0.0526316	0.109756	-0.00920495	0.170523
0.0470287	-0.0578883	-0.0452227	0.0340098	0.0301587	0.0268966	0.0326241	0.0204294	0.0429037	0.159517	0.00997672	0.167268	-0.0116947	0.0239172	0.00433258	0.032041	0.0488065	0.016942	0.0448574	-0.0696247	0.0778234	0.18552	0.0387882	0.0392289	-0.000587889	0.112983	0.0548112	0.156137	-0.0609349	0.0367491	-0.0087927	-0.0243487	0.0508475	0.123596	0.0406568	0.33013	-0.0612878	0.0200995	0.00800732	0.0738195	0.0433456	-0.0322129	0.0654664	0.0658404	0.0124344	0.0355469	0.05	0.00642753	0.0332482	0.00512445
0.0395385	0.0311553	0.0379867	0.0166597	-0.00513611	0.0161182	0.0334707	0.00674157	0.0347211	0.0560694	0.0237076	0.0416439	0.0105422	-0.00212547	0.0271159	0.0897164	-0.0172729	0.0149938	0.00214658	0.0784274	-0.0201664	0.0186069	0.0297621	-0.0087862	-0.156529	0.0414435	0.0499978	0.0123984	0.0186667	0.0136333	0.100307	-0.0104817	0.0259018	0.0294444	0.052592	0.0731139	0.11405	-0.0264067	-0.00771675	0.0153075	0.0196953	0.0395562	0.0199693	0.00290698	0.0157964	-0.000377216	0.13119	0.129584	0.044017	0.114348
-0.0102752	-0.0172052	-0.0343092	0.0097294	-0.031492	-0.0085922	-0.0412476	-0.0665584	-0.0260814	0.0509031	-0.0119009	-0.072102	-0.0261869	0.0152515	-0.012	0.123458	-0.00889165	-0.0295445	0.00428397	0.0184612	-0.0178469	0.0473068	0	0.116546	0.0202943	-0.00581265	0.0681633	0.0204181	0.0776614	0.0188299	0.060155	-0.0360656	0.0328729	-0.0256341	-0.0342612	-0.0192594	-0.0192878	0.00625913	0.0173833	-0.0537281	-0.0341029	-0.037587	-0.00150602	-0.015942	-0.00410152	0.0407547	0.105031	-0.0718585	0.0707158	-0.0117647
-0.0311414	-0.00725875	-0.0400284	-0.0256671	-0.0165245	-0.0293333	-0.0420518	-0.0382609	-0.0228609	-0.0302083	-0.00488281	-0.0199436	-0.0172715	-0.0293453	-0.0390688	-0.0358759	0.0066764	-0.0131078	-0.0490555	-0.0587354	-0.0149472	-0.0398032	-0.0115608	-0.0152896	-0.00478469	-0.05217	-0.0900379	-0.0733612	-0.0259109	-0.00528053	-0.0713659	-0.029304	-0.0112985	-0.016339	-0.030303	-0.0556111	0.0559758	-0.0228074	-0.0119155	-0.0220162	-0.030464	-0.0564127	-0.0301659	-0.0147275	-0.0451074	-0.00870196	0.035619	-0.0587542	-0.0215929	-0.113536
0.059337	0.0597849	0.0424377	0.0535864	0.0168022	0.0370879	0.0641582	0.039783	0.00902406	0.0332975	0.0274779	0.0174698	0.0547275	0.0219553	0.0136929	0.0370038	0.0265285	0.0368466	0.0487023	0.0280583	0.0743826	0.0246856	0.0425297	0.0382204	0.029533	0.0702254	0.0643617	0.0666963	0.0108063	-0.0544127	0.0374803	0.00512129	0.0380196	-0.00675676	0.027439	0.0621061	0.0479943	0.0460429	0.0461889	0.0903436	0.0380277	-0.00613183	0.0528771	0.0553064	0.0451941	0.0431602	0.333456	0.0889353	0.0611267	0.0514797
-0.00502662	0.000405844	-0.0391716	-0.0150623	0.0831557	0.0145695	-0.0208522	-0.0204348	-0.00993707	-0.0129938	0.0786374	-0.0156604	-0.0208817	-0.00175981	0.0594347	0.0250982	0.0135272	0.0161157	-0.0400244	-0.0155574	0	0.0331818	-0.0221819	0.00287604	-0.0253502	0.000443361	-0.0324836	-0.00405083	-0.0452303	-0.025614	-0.0085003	0.0265487	-0.0449394	-0.000283447	-0.0222552	-0.0353446	0.00273411	-0.0212982	0.0143541	0.0162999	-0.0420677	-0.0632391	0.0723781	0.000354108	0.0851825	-0.00806452	-0.0710345	-0.0617331	-0.0216957	-0.00685904
0.0124844	-0.00121704	-0.0285749	-0.000801527	-0.0334646	0.0659269	0.0111111	0.0237461	-0.0138842	0.00157978	-0.00118064	-0.00824228	-0.0150797	-0.00881993	0.0880738	-0.00123393	0.0161355	0.0109801	0.0200509	-0.0614321	0.0268624	-0.0211175	0.00573667	0.0149125	-0.00752909	0.0181697	0.0289152	-0.0103883	0.00861326	0.0158444	-0.0177587	-0.01907	0.0656469	0.0195634	0.0204856	0.0211037	-0.00954329	-0.00891192	0.00750429	-0.0291366	0.0324097	0.0159166	0.0406336	0.019469	-0.0154205	-0.00883704	-0.0423163	0.0999183	-0.0355659	0.0126221
0.0200206	0.0154346	0.0632687	0.0299592	-0.0142566	0.0679731	0.0434982	0.00867115	0.00441052	0.0557308	0.0118203	0.00618477	0.0111549	-0.0708174	0.0274022	0.0606671	-0.00352872	-0.00402253	0.0979719	0.056906	0.0656688	-0.0386517	-0.0046666	0.0497316	0.0737931	-0.00304679	0.0725309	0.0871777	0.00256191	-0.0124069	0.00841646	-0.0231691	0.0395186	0.0369855	-0.0111524	0.0670595	0.0488644	0.00711	0.011279	0.0159692	0.0588605	-0.0216099	0.0622105	-0.00416667	0.00305064	0.0306705	0.00682171	-0.00148616	0.0728866	0.00117592
0.0592938	0.012	0.0798951	0.0460515	0.00929752	-0.0103211	0.0368583	0.00214915	0.052356	0.0293825	0.00876168	0.0601229	-0.0294181	0.0245093	0.0278996	0.0118318	0.00118041	-0.0319063	-0.0664962	0.0974947	0.00291029	0.0102852	0.0208383	0.0444145	0.0944123	0.0187732	0.0262022	0.0138549	0.0468484	-0.0139986	0.112828	0.0220829	-0.0344096	0.105658	-0.0481203	0.0159482	0.0492126	0.0309385	0.00820707	0.0327913	0.0953157	0.0127002	-0.0560748	-0.0516039	0.0287895	0.033564	0.0163228	0.0251163	0.0845121	0.0286587
0.011583	0.0209486	0.01822	0.0030779	0.0102354	-0.0127462	-0.000846382	0.00964615	-0.0298507	-0.00241896	-0.0101332	0.00887842	0.0245153	-0.0216832	-0.0344828	-0.000727052	-0.00628807	-0.00250313	0.00243531	-0.0322148	-0.0171587	-0.0587691	0.0176061	-0.00386598	0.0252347	-0.0323548	-0.0140026	-0.00952362	0.00976404	0.0276665	0.0130556	-0.0226727	-0.0373912	0.00121271	0.0663507	0.0505821	0.00813008	-0.0130916	0.00542684	-0.0110207	0.0101502	0.0512541	-0.0211221	0.0301471	-0.0530115	-0.0194175	-0.0909091	0.069147	-0.003731	0.00685088
-0.000688148	-0.0460705	-0.0383906	-0.0200788	-0.0324215	-0.0997653	-0.0283778	-0.0441761	-0.0354012	-0.0271581	0.117578	-0.0405891	-0.0876659	-0.0057293	0.00565771	0.0164312	-0.0401424	-0.0547888	-0.0115396	-0.0119535	-0.0132221	-0.0953786	-0.0275829	0.00232859	-0.0383515	-0.0414083	-0.0359248	-0.0422254	-0.0427075	0.000708466	-0.0139841	-0.022107	-0.0265105	0.0394864	-0.0548148	-0.0151737	0.00620347	-0.0328571	-0.0330081	-0.103741	-0.0148714	-0.031639	-0.0708024	-0.0592434	0.00665555	-0.0341413	-0.00166667	-0.0154473	-0.00785648	-0.0247222
0.0257311	0.0438312	0.0555994	0.0727085	0.0680628	-0.00391134	0.0367916	0.004	0.0205797	0.0149551	0.0198901	0.0318233	-0.00953743	0.0065318	0.020218	0.0197447	0.00309023	0.0530973	0.0556068	0.0140862	0.0526864	0.026087	0.0324893	0.0134228	-0.00297619	0.028182	0.0441921	0.0816299	0.043771	0.0230088	0.0336485	-0.0253977	0.0542254	-0.0221394	0.0673981	-0.00419493	0.0265105	0.0312302	-0.0212538	-0.00947306	0.142119	0.102303	0.0166909	0.0660091	0.0190222	0.0123719	-0.0719533	0.0424138	0.0286671	-0.10814
-0.00498191	0.0248834	0.0115385	0.0535265	0.000490196	0.0104712	0.019593	0.0360779	0.0122668	0.0284872	0.0359251	0.0261248	0.0125181	0.0389482	0.020679	0.0116408	0.0143767	-0.0117647	0.0375437	0.0812006	0.0168067	-0.00900424	0.0192338	0.0287825	0.0280597	0.033251	0.0647281	0.014929	0.0104839	0.0370242	0.0193705	0.0624284	0.0429726	0.0424214	-0.00587372	0.0409445	-0.00660661	0.011459	0.0193025	0.0409444	0.0182186	0.0121477	-0.0221271	-0.0103203	0.00182593	0.00628492	0.111891	-0.0241482	0.0282352	0.0263364
0.0664718	0.0880121	0.316433	0.00384094	-0.0284174	-0.0388601	-0.0226804	-0.0722068	-0.0981076	-0.0425024	-0.0364132	-0.0696605	-0.0328103	-0.018744	-0.0266757	0.0350411	-0.106499	0.00765306	-0.0336606	0.107825	-0.0413223	-0.0652058	-0.0107817	-0.00519931	-0.0203252	0.0434877	-0.0483202	-0.0723659	-0.0391061	-0.00166834	-0.00659805	-0.0587601	-0.0706641	-0.0621856	-0.0450517	-0.0148635	-0.0332527	-0.0129476	-0.0114052	-0.0780936	-0.044907	-0.0652904	-0.0525547	-0.0219346	-0.0473876	0.0131853	-0.0422262	0.0211864	-0.0306678	-0.0492886
-0.0650425	-0.027894	-0.0465333	-0.0364847	-0.0413515	-0.0222372	-0.0295359	-0.0174994	-0.0349715	-0.0334165	-0.00488432	-0.0458001	0.0277778	0.0352046	0.00173461	-0.0917318	-0.0348969	-0.0105485	-0.0458636	-0.0248306	0.0515974	-0.120069	0.00173371	-0.0343454	-0.0604624	-0.0927277	-0.056515	-0.0381501	-0.138704	-0.0260695	-0.0316153	0.0718786	-0.0158511	-0.213067	-0.0487239	-0.0540945	0.0237649	-0.0643575	-0.0250327	0.125818	-0.0677115	-0.0749872	-0.0701079	-0.0514706	0.0140306	-0.0270548	-0.00506757	-0.0944398	-0.0794713	0.00721539
0.0641799	0.0398135	0.0658869	0.0534088	0.0236718	0.0441075	0.0430435	0.0916335	0.0473012	0.0887513	0.034358	0.0782713	0.0703181	-0.0401564	0.0465801	0.0685816	0.0662127	0.0503198	0.108914	0.0631953	0.0405063	0.0188434	0.0620661	0.139175	0.0107256	0.02113	0.0737915	0.0369845	0.112825	0.0387783	-0.0565158	0.0569062	0.131183	0.0185874	0.0552846	0.0719616	0.0940745	0.0654984	0.0332664	0.106224	0.0450486	0.0843976	0.115162	0.0515504	0.0407987	0.0894051	0.0713073	0.161474	0.0743424	0.114354
0.0256637	0.0189721	0.0388411	0.0244793	0.0395683	0.0462046	-0.00500208	0.0182482	0.0224003	0.0454976	-0.015984	-0.00240118	0.0169832	0.0414619	0.0112508	0.186554	0.0246642	0.0535932	0.00987654	0.0395159	-0.00173792	0.257653	0.0230502	0.030543	0.0031211	0.0202429	0.0363745	0.021922	0.0155979	0.0049554	0.0351846	0.00960566	0.0235246	-0.0191606	0.00538521	0.060429	0.00446678	-0.00164474	-0.000864304	0.0127532	0.0128189	-0.0757808	0.0215453	0.0387025	-0.00737218	0.0168013	0.0400951	0.115985	0.0312467	-0.012381
-0.00363161	0.013541	0.0107151	0.0105336	-0.0410282	-0.0479495	0.00125681	-0.00885515	0.00195939	-0.0203989	0.000507614	0.0303647	0.000878928	-0.0104991	-0.00899869	0.0278937	0.00558779	-0.0312139	-0.0100516	0.0154692	0.0207753	-0.0578093	0.00682801	-0.0206367	-0.0385812	-0.0363757	-0.0631813	-0.0138782	-0.0230375	-0.0161078	0.00280899	-0.0175263	-0.0185444	-0.178295	-0.0498011	0.00260649	-0.000555864	-0.0133855	-0.0495242	-0.0281481	-0.0362328	-0.0443213	-0.0545455	-0.00851668	-0.00365259	0.00699078	-0.0342831	-0.0251697	-0.0498009	-0.0875121
-0.0289956	-0.0177021	0.0218797	0.00111646	-0.0103093	-0.0284957	-0.0209205	-0.0191449	0.00177778	0.0134197	-0.013445	-0.00359389	-0.0120746	-0.0277952	-0.0108965	0.0105243	0.00320581	0.00596659	-0.0373216	-0.0289832	-0.0244457	-0.0123789	-0.0178587	-0.0152432	-0.031068	0.0382064	-0.0457914	0.0434972	-0.00524017	-0.0240561	-0.0204482	-0.0117227	-0.0246507	0.0913208	-0.00725806	-0.000925927	-0.00611791	-0.034857	0.000682594	-0.0137195	-0.0306425	-0.0208696	0.00461538	0.0733715	-0.00265173	-0.0107289	-0.00599558	0.0639687	-0.0201917	0.0103038
-0.0548276	0.0129208	-0.0125083	0.00557504	0.0609375	0.178035	0.0346154	0.0110605	0.00230701	-0.0228311	-0.0311134	0.00144274	-0.00244444	0.00376061	-0.00934735	0.00934056	0.0289732	0.05259	0.0367731	-0.0463961	0.0164336	0.0479564	0.0098958	0.00773959	0.0320641	-0.00176289	0.0697994	-0.0551709	-0.0403863	0.0133516	0.0091507	-0.0113461	0.0339047	-0.0200553	0.0763607	0.0285521	0.0173475	0.0166522	-0.00272851	0.00953117	0.000531279	-0.0408526	0.232006	0.015005	-0.035532	0.0366826	-0.00253968	0.0331288	0.0412155	-0.0264121
0.0425002	0.0107419	-0.0210864	0.0161699	-0.0191458	0.0173712	-0.0152829	0.00729301	0.00672805	0.0672897	0.0140658	-0.0297137	-0.00490087	0.0108729	0.0020219	0.0247085	0.0118012	-0.0240421	-0.0162222	0.00895193	0.00928793	0.0166407	-0.017774	-0.00880958	0.023301	0.0300221	0.0489409	-0.0198958	-0.00914913	0.0266892	0.0178521	-0.0109546	0.00550011	0.00211715	0.0233962	0.0151104	0.0324532	0.0123378	0.0239398	0.0359786	0.0248241	0.0141975	-0.0261032	0.00525624	0.0243532	-0.0153846	-0.0238701	-0.0153075	0.0350995	-0.00564061
0.00634684	0.0136167	0.0107322	0.00495248	0.00550551	-0.011383	-0.00838926	-0.0809199	-0.00228632	0.0131349	-0.0418739	0.0410171	0.0165659	0.000736711	-0.00336304	-0.0100695	0.0454266	-0.00538876	0.0419229	-0.0434319	-0.00931606	0.122762	-0.00765666	0.0307657	0.00442758	0.0246464	0.0645437	0.00926907	0.0138504	0.0088845	0.0356347	0.00659283	-0.00384725	-0.00140845	0.020649	-0.00798915	0.00745871	0.0132381	-0.0269428	0.0381773	0.0196891	0.0261716	0.111678	0.0169935	0.00909051	-0.0325	-0.063091	-0.0175556	0.0122663	0.00675311
0.0674963	0.0212975	0.0491001	0.0404054	0.010453	-0.0172712	0.0186125	0.00231696	0.0163934	0.0289542	0.0188473	0.0115885	0.0187183	0.018155	0.0217648	0.0456598	0.0426698	-0.0135449	-0.00241416	0.0626313	0.0141055	0.111617	0.00935217	0.0218881	0.0629723	0.0131772	-0.00219226	0.0437276	0.0364299	0.0110894	0.05	0.00419177	0.00833435	0.0744006	0.00144509	0.0548577	-0.0116341	0.0132725	-0.0201373	0.0253855	0.0699949	0.0616845	0.021814	0.00835476	0.00164072	0.00129199	0.044197	0.000818442	-0.00748232	0.00241481
0.0113397	-0.00705807	-0.0388343	0.00622929	0.0285714	-0.00585823	0.0253322	0.000924642	0.00095907	-0.0319194	0	-0.0176243	0.0146995	-0.00181873	-0.0189894	-0.0230326	0.00694575	0.0204002	-0.00268889	-0.0673145	0.00113084	0.00942623	-0.00787661	0.0125487	0.0130332	-0.00392238	0.0197654	0.00125418	-0.00702988	-0.00612903	0.00563236	0.00443517	-0.014516	0.00262553	0.031746	0.00737334	0.00160514	0.011666	-0.00303596	0.0236002	0.00047489	0.0139665	0.038764	0.00924156	-0.0149264	-0.00580645	0.0748209	-0.0118577	-0.00790062	0.115096
-0.0182221	-0.0219709	-0.026826	-0.04091	0.00335249	-0.0094284	-0.00405022	0.0367206	-0.0120471	0.00694143	-0.00670241	0.0274489	0.0500639	0.0499473	-0.00100993	-0.0225487	0.00484713	-0.000384468	-0.0237261	-0.00467277	0.0192025	0.00852619	-0.00513663	-0.00683761	-0.0210526	-0.012228	0.0107724	-0.0188289	-0.0362832	0.0133074	0.0257128	-0.00961039	0.0613998	0.107038	0.0398601	0.00816142	-0.0507479	-0.0105199	0.0606699	-0.0544756	0.0525691	0.00661157	-0.0108167	-0.0113672	0.018472	0.0301752	0.0705426	0.0157241	0.0126672	-0.0636102
-0.0198929	0.0194912	-0.0243116	-0.0351179	-0.0071599	-0.0107079	-0.00772672	0.0140343	-0.013504	0.00258509	-0.0121457	0.00436529	-0.0154189	0.0270812	-0.00943555	-0.0463204	0.00519481	-0.0576923	-0.00938967	-0.042831	-0.00210573	-0.0386473	-0.00798014	0.0309811	0.00477897	-0.00524549	-0.0632139	-0.041795	0	0.00768738	0.00397121	0.00209809	-0.0350963	0.153755	-0.0766644	-0.00870571	0.0241981	-0.0198323	-0.00883392	-0.0387282	-0.0187148	-0.0678708	-0.0645161	-0.0750559	0.00632288	-0.0340157	-0.0296886	-0.0120858	0.047176	-0.0435786
-0.0138654	-0.0499028	-0.0537203	-0.0689652	-0.0230769	-0.037282	-0.0577869	0.00417399	-0.0096	-0.0373872	0.00191257	0.0137344	-0.0333814	-0.0638951	-0.021092	-0.0284045	-0.0278701	-0.0330612	-0.0476721	-0.0357212	-0.0469791	0.0950586	-0.0236557	-0.0550918	-0.0570749	-0.025733	-0.0401837	0.0542978	-0.0707071	-0.034965	-0.0244747	0.00968333	-0.101721	-0.0658637	-0.0793882	0.0969927	-0.0285714	-0.0387985	-0.0118093	-0.0171599	-0.0477941	-0.011744	-0.0216248	-0.0328039	-0.0115454	-0.038148	0.0191045	-0.10268	-0.061091	-0.0924685
-0.0410917	-0.0310368	-0.0119691	-0.0129271	-0.0349409	-0.00437227	-0.0113093	0.0459418	0.0540298	-0.00758929	-0.00790837	-0.0231521	-0.152206	0.0133631	0.00625543	0.00670479	0.0235428	-0.0270156	-0.0491803	0.242214	-0.00291341	0.0137667	-0.00484742	-0.01303	-0.0510719	0.0251137	-0.0102608	-0.0219545	-0.00395257	-0.0148221	-0.00582869	-0.00881286	-0.0249144	0.0216735	-0.00949367	-0.0291274	0.0248869	-0.00607639	0.048478	-0.00455466	-0.0626207	-0.00534759	-0.0101553	-0.0174938	0.0239754	-0.00610169	0.288811	-0.00520833	-0.0345345	-0.025694
-0.00313459	-0.0242872	-0.0171616	0.000844928	-0.0132585	-0.0457967	0.0338319	-0.0359757	-0.0214578	-0.014395	-0.0849368	-0.038448	-0.0568268	0.0106922	0.00397168	-0.0175318	-0.0198479	0.0021692	-0.0132389	-0.00213337	-0.012389	-0.027914	-0.0163117	-0.0212576	-0.00398671	-0.0291447	0.00877637	-0.0293487	0.00793651	-0.0183885	-0.0224318	-0.00130753	-0.0301164	-0.042159	-0.0359425	-0.0143006	-0.0198675	-0.0117904	-0.028172	-0.0488053	-0.00437637	0.0448029	-0.022933	-0.0261628	-0.0570341	-0.0156889	-0.0507955	-0.0594395	-0.0229638	0.0284935
0.0322486	0.00757576	0.0242232	-0.00065657	0.055814	0.00854701	0.0111069	0.0199609	-0.0170553	0.0314925	0.00600781	0.0387073	0.0354572	0.0257391	0.0196078	0.0356894	0.0448524	0.0402597	-0.0187207	0.0374368	0.0228402	0.135817	0.00470069	0.0781893	0.012008	0.0152273	0.0371834	-0.032011	0.0935039	0.0010218	0.0229465	0.0421576	0.0562244	0.0375666	0.03314	0.0242933	0.0309685	0.0240831	0.0274397	0.0256547	0.0177117	-0.081761	0.0716492	0.044403	0.0265237	0.0232155	0.0675207	0.11002	0.0342965	0.102859
0.000178162	0.028643	-0.0137891	0.0181573	0.021537	0.0554107	0.0227273	0.0185067	0.0109773	0.0132743	0.0376232	0.049042	0.00437693	-0.00481269	0.0254723	0.102464	0.00833182	0.0291303	0.0715421	0.0330833	0.034016	-0.127776	0.0248847	0.00360475	0.0210943	0.0707092	0.0289826	0.0693588	-0.0432043	0.101055	0.0336477	-0.0271357	0.0427616	-0.0172926	-0.00160385	0.0457182	0.0709995	0.020712	0.0155072	0.0401251	0.0433181	0.0330012	-0.0426513	0.0678814	0.0239839	0.0257365	0.222384	0.0457227	0.0193722	0.000534474
0.0427826	0.010094	0.0553343	-0.0186253	0	0.0395306	0.0123457	-0.00772765	-0.00350263	0.0170306	0.0192806	0.0271448	-0.0884389	-0.00794556	0.0141471	0.0413411	0.0199389	-0.00404367	0.0353116	0.0678657	0.0791093	-0.00626714	0.00889454	0.066554	0.0193673	0.0220132	0.0200144	0.0257808	0.0291627	0.0166873	0.0320592	0.0219525	0.0320375	0.0445422	0.00401606	0.0335453	0.0902601	0.0338195	0.0455992	0.0378257	0.033727	0.0168776	0.0144491	-0.00234192	0.116093	0	-0.183945	0.102116	-0.00511842	0.0232372
0.0482789	-0.013439	0.0447246	0.0559235	-0.00479157	0.0433749	0.0621951	-0.0105241	0.012478	0.00128811	-0.0191982	0.00473083	0.0908324	0.0156725	-0.0158962	0.00687516	0.0156745	0.00243605	0.00487246	-0.0146328	0.0191829	0.00394166	0.0281133	-0.00911252	0.0462318	0.0511063	0.0377949	0.0401966	0.0155393	0.0328267	-0.0167264	0.00505433	0.0146895	0.0178994	-0.0112	-0.00741684	0.00187091	0.0204457	0.0505071	-0.000724113	-0.0138987	0.0243035	0.0041543	-0.0100604	0.0282199	0.0316936	0.0118044	0.00844638	0.0249832	0.0375881
0.0217273	0.0230527	0.00783952	0.00124435	0.0192585	-0.00170843	-0.00191351	0.0108488	-0.0124978	0.0471698	-0.0164076	0.0058451	0.00206239	0.0133662	-0.00197791	-0.00549588	0.0213282	-0.0303767	0.0122647	0.0134028	0.0163801	-0.0270907	0.0252629	0.0165934	-0.00363196	-0.015462	-0.0217146	0.0579745	0.0387039	0.0194232	0.0199271	0.0173498	0.0426291	0.0338764	-0.0105178	8.42768e-05	0.0247432	0.0156281	0.0339834	0.0444444	0.0100334	0.0341435	0.0141844	-0.0203252	0.00210591	0.03808	0.0187778	-0.0362944	0.0258078	0.00704403
0.00406541	0.0105838	-0.00503317	-0.0100854	0.0505432	0.0142613	0.00766871	0.0132576	0.0562489	0.033579	0.0339479	0.039548	0.0362104	0.00575476	0.00545004	0.0174161	0.0156197	0.0329992	-0.0152156	0.0472699	0.0228228	-0.0169492	0.0133367	0.020059	-0.0072904	0.0219489	0.00286984	0.0300614	0.0363951	0.00757794	0.021563	0.0568463	0.0132981	0.00525263	0.0449714	-0.0230343	0.0437358	0.0114421	0.0212885	-0.0175763	0.0469489	0.0386122	0.0215618	0.0397649	0.044247	0.00154131	-0.0618388	-0.0316039	0.0324945	0.00449663
0.0339956	-0.000337838	0.0356404	0.00887928	0.00404676	0.0404949	0.0087519	-0.0471443	-0.00299551	-0.0249604	0.0611378	-0.0298137	0.0368072	0.0272417	-0.0121551	0.0520533	-0.0234035	0	0.0226037	0.0138482	0.000587199	0.100164	-0.00646869	-0.0140736	0.0134639	0.022033	0.038543	0.00775901	-0.00501672	-0.0166893	0.00408163	-0.0233863	-0.00559462	-0.024633	0.041471	-2.87522e-05	-0.00174596	-0.0144334	-0.0221247	-0.0310734	-0.0468768	0.00646552	0.00171135	-0.0415697	0.00285474	-0.0400123	-0.0210416	0.0984498	0.0585456	-0.0862969
0.0262481	-0.0108145	-0.026865	0.0152182	0.0116435	0.0172973	-0.0128253	-0.00087184	0.00851277	0	0.00906909	-0.0072023	0.0184387	-0.0108049	0.011307	0.00774397	-0.0152345	0.0266882	0.00699496	0.082409	0.00156495	0.00373134	-0.00336801	0.0164255	-0.00301932	-0.0126812	0.0164936	0.00329222	0.0109244	0.016317	0.0123113	0.00742337	0.021357	0.00153061	0.0157776	-0.00572185	0.0166157	0.0172175	0.0278609	-0.0123907	0.0231097	0.0224839	-0.00455581	0.0218598	-0.00268064	-0.00352677	0.0270752	-0.00198069	0.0370809	-0.0220468
0.0159348	0.0358729	0.0738459	0.00301314	-0.00225764	-0.0100956	0.0137562	0.00065445	-0.000827541	-0.00487607	-0.0266984	-0.0264388	-0.00705384	0.00430542	-0.00772772	0.010014	-0.0265948	0.0118157	-0.0269519	0.0398876	0.000292969	-0.0498141	-0.00405476	-0.000384763	0.0684434	0.0110092	0.016226	-0.0270327	0.039069	-0.0100344	-0.0355668	-0.00451628	0.00512639	-0.0292919	0.00813609	0.024321	-0.0309677	0.00719844	0.0189194	-0.0341943	0.0223561	0.0157068	-0.0102975	0.00339559	-0.00201715	0.000965251	0.123367	-0.0401885	0.0166462	0.00222655
0.0197267	0.0237137	0.00871105	-0.0395129	0.064821	-0.00268384	0.0203543	-0.0028341	0.0115952	0.0167415	-0.0187398	0.00463653	0.0123135	0.0148306	-0.0145816	-0.0486108	-0.0216071	0.028805	-0.0342661	0.0194734	0.0035146	-0.00117371	0.0115357	0.0017321	0.042517	-0.00744102	0.0498975	-0.0116435	-0.0648	0.0225891	-0.012848	0.0468004	0.0249679	-0.0199423	0.0491563	0.0219361	-0.0426099	0.027429	0.000892698	0.0198675	-0.00441876	0.0159794	-0.0184971	0.0291032	-0.00286508	-0.000996464	0.111569	-0.040579	0.0272916	-0.0236046
0.0907844	0.00228744	0.0328582	-0.0335581	-0.0075	0.0269107	0.0184706	-0.113249	-0.0432291	0.1	-0.0121782	-0.0273611	-0.108538	-0.0227348	0.0100891	0.0920103	-0.0463588	0.0276201	0.0688941	0.275592	-0.000389143	-0.027027	0.0136396	0.0220941	-0.0543774	0.0179192	0.029153	-0.0668653	-0.00940975	0.0246389	0.0373584	0.0620438	0.0516586	-0.0117805	0.0041958	0.000524615	0.00834492	0.0180485	0.041741	-0.0384615	0.0400592	0.00963978	-0.0223793	0.0236764	0.0435812	0.0219119	0.111111	0.0625	0.103304	0.0639932
-0.0116883	-0.008036	-0.0653932	-0.0019562	-0.0235097	0.0686583	-0.00108814	-0.0197239	-0.0143762	-0.00766703	-0.00196133	0.0488053	0.0139071	-0.00631371	-0.0126519	-0.0047348	0.0258373	-0.0261414	-0.070816	-0.0571349	-0.0222871	0.10628	-0.0366213	-0.0221805	-0.0253019	-0.0129334	-0.0123155	-0.0264685	-0.037133	0.0323383	0.018355	0.0678694	0.00877368	0.132213	-0.0250696	0.0277497	0.0128736	-0.0374885	-0.0236301	0.0122078	-0.0513185	-0.00904523	-0.0638554	-0.0334083	-0.00890095	-0.0255038	0.025	-0.0611055	0.00802636	-0.0804598
-0.0464047	-0.0622165	-0.0450942	-0.0168672	-0.0305245	-0.115743	-0.0511983	-0.0347082	-0.0349019	-0.00515085	-0.00140371	-0.0489578	-0.0328675	0.020733	-0.0301804	-0.0718367	-0.0460821	-0.0238185	0.0205418	-0.0439739	0.038921	-0.102984	-0.0272486	-0.00422914	-0.0365782	-0.0478617	-0.086034	-0.0660824	-0.0233184	-0.043909	-0.119325	-0.0271521	-0.0391304	0.00239292	-0.0578571	-0.0746336	-0.00953246	0.0111282	-0.0554192	-0.0364383	-0.0200692	-0.0750507	-0.0630631	-0.0302426	-0.0142087	-0.0184168	-0.121951	0.00270051	-0.0498948	-0.022093
0.000903972	0	-0.0181278	-0.026224	-0.0235033	0.00388242	-0.0482204	-0.00390829	-0.0138539	-0.00480769	0.0039359	0.0152905	-0.000133797	0.000986549	0.0144298	-0.198599	-0.0109525	-0.0154919	-0.0137106	0.0907153	-0.0119766	0.156592	-0.00847414	-0.0457529	-0.00367422	-0.0170107	-0.0429758	0.00806537	-0.0128558	0.0100812	0.00958549	0.000620219	-0.0105013	-0.00954882	-0.00075815	-0.0096969	-0.055912	-0.0506641	-0.015596	0.000266312	-0.00400188	-0.0263158	-0.10783	-0.0284441	-0.00944334	-0.0128374	0.00925926	0.0215459	-0.0243002	-0.0442925
-0.0293443	-0.0922598	-0.0526724	-0.0606534	-0.0613079	-0.0734807	-0.0603136	-0.049176	-0.0392264	-0.0683761	-0.08317	-0.0736278	-0.0453633	-0.053031	-0.0272494	-0.0350237	-0.0454815	-0.0464201	-0.064478	-0.0444813	-0.0271528	-0.0392845	-0.0436855	-0.0163868	-0.0448679	-0.0379156	-0.0805363	-0.0510977	-0.0465116	-0.042972	-0.0192456	-0.0165289	-0.0768247	-0.0592914	-0.052352	-0.0725301	-0.0660194	-0.0673596	-0.0135798	-0.0878594	-0.0394706	-0.0833333	-0.0484988	0.0042328	0.0475013	-0.0333444	-0.0733945	-0.011864	-0.0761528	-0.0702955
0.0410111	-0.0178911	0.0273501	0.0177508	0.0362845	0.078712	-0.00898588	-0.0118294	-0.016711	0.0327084	-0.0213806	-0.0469653	-0.00308382	-0.0114062	0.0262509	-0.0102516	-0.0174021	0.00742574	0.014227	0.0937859	0.00279107	0.0430814	0.0148969	0.0292061	-0.01287	0.0111156	0.0232474	0.00234708	0.0487805	0.0353418	0.0217164	0.0718487	0.0352725	0.0771202	0.0344275	0.0202614	0.010395	0.0190742	0.00191205	0.00963222	0.0298967	0.0141278	0.0631068	0.0245873	-0.000641864	-0.0155226	0.019802	0.0509605	0.036568	0.0157243
-0.0231217	-0.0197674	-0.0274988	-0.000226702	-0.0519374	-0.0403538	-0.0172712	-0.0412027	0.0334106	-0.0135187	-0.0636704	0.020091	-0.0154668	-0.0097903	-0.0412017	-0.0772651	0.00442758	-0.0307125	-0.0317955	-0.0179046	0.0275348	-0.0539027	-0.021284	-0.00839329	-0.0260756	0.0159904	-0.0613626	0.00653646	-0.0139535	-0.0260213	-0.00128041	-0.0495884	-0.0687099	0.00975262	-0.0572755	-0.00539084	-0.0519547	-0.0466877	0.0135496	-0.0135877	-0.0510716	-0.0696548	-0.124619	-0.041481	-0.0359483	-0.0322355	-0.0594175	-0.0802234	-0.0705528	0.000658762
0.0133087	0.00810597	0.0149168	-0.00479886	0.028684	0.0455069	-0.000219684	0.0058072	0.0104653	0.0751762	-0.0153333	-0.0154218	-0.00628392	0.0377836	0.0299015	0.0439367	-0.0178421	0.0380228	0.0206053	0.161687	0.0304731	-0.0155383	0.0469894	0.0504837	0.0153949	0.0411175	0.0589209	0.0306288	0.0320755	0.0499856	-0.00358974	0.0377397	0.0659679	0.0471143	0.0418719	0.0198427	-0.0260445	0.0551511	0.0726793	0.0161196	0.0091295	0.0651042	-0.0123886	0.0329041	0.0401078	0.0220854	0.0297275	0.0874965	0.0926323	0.0194207
0.0624902	0.0178466	-0.0103368	0.0111136	0.0143609	0.0110193	0.0257086	0.0421478	0.0453116	0.0203933	0.0203114	0.0356671	0.0244323	0.0187162	0.00452017	0.0277506	0.0577046	0.027676	0.0451104	-0.0616647	-0.0291025	-0.0353251	-0.00453621	0.0233094	0.00263678	0.0275888	0.0525952	-0.0153086	0.0548446	0.0177839	0.0285641	-0.0131161	0.0794274	0.00292463	0.0449173	0.0729686	0.00111421	0.0137989	-0.0101808	0.0608595	-0.00810878	-0.0354523	0.0572183	0.0484765	0.00461759	-0.00283386	0.0825982	0.162437	0.0376799	0.0762028
-0.00692305	-0.0631985	-0.0387597	-0.0337318	-0.0391694	-0.013079	-0.0394173	-0.00914127	-0.0196391	-0.0581727	-0.107498	0.0184038	-0.0448934	-0.0334011	-0.0195569	-0.0069749	0.00161649	-0.0352475	-0.133112	-0.011601	-0.0512473	-0.0545384	-0.0187032	-0.0088114	-0.0315582	-0.00790732	-0.0825488	-0.0530387	-0.0450607	-0.0314516	0.0112584	-0.0211438	-0.0648331	0.0107672	-0.0324284	-0.0446637	-0.0166945	-0.0296968	-0.0305019	-0.0562806	-0.0173563	-0.0437262	-0.0757702	-0.0350066	-0.00412055	-0.0550622	-0.0277778	-0.0661572	-0.0859563	-0.0477048
-0.0796118	-0.0427807	-0.0735144	-0.075263	-0.0569745	-0.0358918	-0.0575379	-0.0251607	-0.0669554	-0.077302	-0.0200743	-0.0921453	-0.0490599	-0.038701	-0.0427184	-0.0612994	-0.00302602	-0.0513136	-0.0692897	-0.0895342	-0.0705259	-0.1096	-0.0364145	-0.066011	-0.0448065	-0.0648749	-0.0670933	-0.0700174	-0.0344828	-0.0480155	-0.00742207	-0.0191319	-0.0889975	-0.0437195	-0.0646921	-0.0765793	-0.0441426	-0.0335813	-0.00749954	-0.0717373	-0.0259823	-0.0324718	-0.0765766	-0.0462012	0.0291448	-0.0424812	-0.0901905	-0.10989	-0.0828674	0.0233144
0.041894	0.0670391	0.0950156	0.089979	0.0713542	0.0601375	0.0818741	-0.0111844	0.0143133	0.0377823	0.0675266	0.00729208	0.0843373	0.0424182	0.031348	0.156397	0.0453258	0.070965	0.013468	0.114871	0.05	0.0379454	0.0393113	0.0781693	0.0618337	-0.00931615	0.0989863	0.049839	0.0451128	0.0655977	0.032652	-0.03125	0.0997862	0.0118357	0.0258333	0.0244276	0.0373002	0.011876	-0.00939919	0.0387958	0.0553219	0.0143836	0.0282927	0.0534625	-0.0396936	0.0109933	0.00680415	-0.0703966	0.0480514	0.03633
-0.0454959	0.0161095	0.00359803	-0.0202804	0.0495868	0.0270124	-0.00568679	-0.0455336	0.0220442	0.00870598	0.0387349	0.0291528	0.0475783	-0.00586586	-0.0198462	0.0786765	0.0294232	0.0323232	0.0214101	-0.00402245	-0.0311195	-0.00312082	0.000976345	0.0114576	0.0107095	0.00540216	-0.00923286	0.00890706	0.0233813	0.0123119	-0.00772387	0.0372375	-0.0508961	0.00665138	0.00552396	0.0176703	0.0336758	-0.00630298	-0.00669767	-0.021213	-0.0738389	0.0189061	-0.00759013	0.022139	0.0045927	0.0108738	-0.0412768	0.049449	-0.000966021	-0.00386215
0.055788	0.0344828	-0.0128398	0.0488865	0.00555813	0.0241978	0.0387154	0.0145852	0.0013807	-0.00392311	0.0222374	0.0359316	0.0671743	0.0308701	0.016235	0.0522608	0.0885671	0.00430528	0.0542103	-0.13549	-0.0590645	0.127013	0.0251101	0.0271123	-0.0629139	0.0829851	0.0388508	0.0362804	0.0465729	0.0643243	0.0518122	0.0423711	0.0817457	-0.025974	0.0147035	0.0539495	0.00938708	0.041776	0.0466379	0.03663	0.0322667	0.0861498	0.00860421	0.0396534	0.063282	0.0345755	0.106171	0.0729672	0.0946999	0.150015
0.00991091	0.00881226	0.0141047	0.00294497	-0.0257946	0.000513611	0.00804744	0.0320455	0.0223589	-0.0279638	-0.0251004	0.0335841	-0.0122324	-0.0077397	0.0202836	-0.0180091	-0.0120919	-0.0214341	0.0147412	-0.00885299	0.0623139	-0.00793651	-0.00238011	0.00198879	-0.0106007	0.0279309	0.0216848	0.015128	0.00335852	0.0213306	-0.0307586	-0.0172207	0.00037319	0.0619883	-0.0437898	-0.0108661	-0.0268053	0.0671845	-0.0578024	0.0161955	0.0201875	0.00671141	-0.129858	-0.0355769	0.000905182	-0.030078	0.0294118	0.0102886	0.042809	0.00803942
-0.000379607	-0.0273452	0.0729574	0.0304641	-0.0236407	-0.038501	0.0407563	0.0377249	0.0143977	0.0397083	-0.0267765	0.014027	0.0255418	0.0305213	0.00562984	0.287404	0.00681937	0.0234966	-0.0027027	0.147427	-0.0120768	-0.0116	-0.00429061	0.105558	0.0285714	0.0180551	0.0336774	0.024236	-0.0811715	0.0104426	0.0842281	-0.0368786	-0.00018931	0.0400881	-0.011657	-0.0160028	0.0174255	0.0106236	-0.0241216	0.072153	-0.0108515	0.0393939	0.0501089	0.0132935	-0.0278092	-0.0141654	-0.00952381	0.0561351	0.00905918	0.0187806
-0.0539086	-0.0433424	-0.0214236	-0.0391013	-0.0571429	-0.0523225	-0.115462	-0.053132	-0.0283866	-0.0717069	-0.00564374	-0.0283663	-0.0279245	-0.03093	-0.0313156	0.00611417	-0.0300452	-0.0455253	-0.0731707	0.17382	0.00502074	-0.0424929	-0.0406976	-0.0453729	-0.0423611	0.0135206	-0.0814424	0.00318888	-0.00910747	-0.0551181	-0.0235475	-0.00296171	-0.0666385	-0.0379077	-0.0556024	-0.0665923	-0.0375691	-0.0253066	-0.0383418	-0.0189189	-0.0166495	-0.0641399	-0.0508299	-0.069859	-0.0227907	-0.0283495	-0.0428846	-0.05127	-0.0519054	-0.040404
-0.00742853	-0.00897959	0.00420401	-0.0443175	-0.039548	-0.0169014	-0.0104975	-0.0298287	-0.0393861	-0.00587741	0.0102873	-0.0358623	-0.00258799	-0.0101876	-0.00848835	0.0179954	-0.0168308	-0.00652263	0.0168129	-0.0752035	-0.0086881	-0.0528318	-0.0254579	0.00974526	-0.0101523	-0.027027	-0.0377828	0.0553209	0.000919118	0.115365	0.0392157	-0.000636537	-0.0326193	-0.0158486	-0.0196253	-0.0853726	0.00746269	0.0133813	0.0228699	-0.0297521	-0.0249377	-0.0367601	0.073224	0.0546544	0.0502142	0.0143885	-0.0102471	0.0180962	-0.019237	0.0826316
-0.0134247	-0.0263591	-0.0221959	-0.0245217	-0.0395722	-0.025788	-0.0627306	-0.0130898	-0.00615977	-0.0105574	-0.0452949	-0.0497196	-0.00648677	0.0188651	0.0213115	-0.03382	-0.0180295	-0.0459581	-0.00107836	-0.0299472	-0.0431639	-0.0223115	-0.00563093	-0.0264138	-0.0344322	0.0174501	-0.0136212	-0.00601401	-0.0266299	-0.0142424	-0.0251572	-0.00360934	0.0096649	-0.0299709	-0.0473157	-0.0515657	-0.0296296	-0.0134017	-0.00356154	-0.0454287	0	-0.0116429	-0.0183299	-0.0511535	0.0233401	-0.0153664	-0.0268981	0.0092525	-0.0446612	-0.0184735
0.0670902	0.0274958	0.121173	0.0389002	0.0261693	0.0711765	0.0354331	0.0493523	0.0247918	0.0699957	0.0408238	0.0479937	0.0545834	0.0296314	0.0445871	0.0834369	0.0430267	0.0464516	0.0611731	0.124937	0.0093886	0.121862	0.0321891	0.0846957	0.0333839	0.0182009	0.0933346	0.0432362	0.0575472	0.042397	0.0516129	0.0681867	0.0928528	0.0285912	0.0487106	0.0478107	0.0446271	0.05833	0.0444797	0.0725758	0.0429398	0.0772251	0.0268672	0.0426357	0.0192648	0.0512205	0.05351	0.0200241	0.116553	-0.0089153
0.0319581	0.0337587	0.0452482	0.0254523	0.00691807	0.011642	0.0104563	0.010876	0.028161	0.0271241	0.0268551	0.0255706	0.0153541	0.0121002	0.0252689	0.0524133	0.0279161	0.0053432	0.0932519	0.0683169	0.050363	0.0429211	0.0082336	0.0243707	0.00807636	0.0290478	0.0267503	0.00704031	0.0028992	0.00159055	-0.0217897	0.0209455	0.0262717	-0.00156915	-0.0182149	-0.00647272	0.00871276	0.00717252	0.00627376	0.0191348	0.037429	0.00425273	0.074856	-0.0290639	0.0184662	-0.0110392	0.0485149	0.012772	0.023478	-0.00574713
0.0606289	0.0127439	0.0429779	0.053932	0.0200781	-0.0174791	0.0230433	0.0348939	0.0283107	0.0205748	0.00619408	0.0252112	0.0490244	0.0200296	0.0204829	0.0519679	-0.00017298	0.0572363	0.026982	-0.0341388	0.0295896	0.0220402	0.0400899	0.00469557	0.00932993	0.0240521	0.0123751	0.0144026	-0.0277074	0.0326679	-0.00800173	0.0289175	0.00326797	0.105299	0.0352597	0.0965776	0.0253608	0.017054	0.0302286	-0.00680272	0.00261259	-0.0108893	0.00656955	0.0449008	0.0337031	0.026174	0.114259	0.0238206	0.00608161	-0.035436
0.0280119	-0.0274282	0.0533043	0.0435393	0.0161066	0.0116022	0.0165564	0.0075864	-0.00447085	-0.00493915	0.0379617	0.0289182	0.0367356	0.00728616	0.0399804	-0.00663348	-0.0520761	0.0317092	-0.188158	0.154668	0.0255926	0.00305344	0.00166524	-0.00545256	0.0303721	0.0450171	-0.0285196	0.00486766	-0.0101546	-0.0123023	0.028777	0.00626662	0.010494	0.00589072	0.0340409	-0.0524907	0.0135814	-0.00165837	0.0165047	-0.0221918	-0.00744509	0.0134557	0.119992	0.032978	0.0070161	0.0101275	-0.0169492	0.107892	-0.0131856	0.0409067
-0.0430126	-0.0332558	-0.0249733	-0.0151961	-0.0189758	-0.0354997	-0.0158299	-0.0139431	-0.0114922	-0.0175908	0.090939	-0.00468425	-0.0156986	-0.027045	0.0130237	-0.0391703	0.0341303	0.0198651	-0.047619	-0.0521256	-0.0202495	0.075723	-0.00831237	0.012688	7.00329e-05	-0.00796004	-0.0456894	-0.0278558	0.0157116	-0.018016	-0.0322102	0.00754859	-0.0248908	0.00504847	-0.00433276	-0.0241501	0.00160858	-0.00996678	-0.01768	-0.0487532	0.0591324	0.0235365	-0.0629429	0.000644953	-0.0116803	0.0107687	0.0948276	-0.0463249	0.0217143	0.00725907
0.0600065	0.02844	-0.0151876	0.0315689	0.036566	0.0203851	0.0326287	0.0240385	0.0190736	0.0116777	0.0193295	0.0048806	0.00660743	0.00323562	-0.00371747	0.00214088	0.00705965	0.0573319	0.0644531	-0.0172639	0.00605428	-0.0116732	0.0069459	-0.0159319	0.00910364	0.0596287	0.0663011	0.00872251	0.0127389	0.0387316	0.0370046	-0.0101143	0.0683196	-0.0178823	0.0287206	0.0255958	-0.0149893	0.011745	0.0301194	0.028866	0.0112134	0.0412736	-0.0382562	0.0470512	0.0362845	0.00661278	0.0551181	0.0082038	-0.0280664	-0.0571571
0.0766525	0.0500203	0.06881	0.14637	-0.0189162	0.054939	0.0367156	0.0367302	0.0331551	0.0523278	0.0195556	0.0355594	0.00701675	0.0199715	-0.0172575	0.0644198	0.0257624	-0.014251	0.0297248	-0.00449086	0.00311268	0.0110952	0.0218843	0.0451116	0.105135	0.0142539	0.0139212	0.0588765	0.0107817	0.00283471	0.0557432	0.0051088	0.0335224	0.0126841	0.0107868	-0.0169026	0.0293478	0.0193477	0.0180068	0.0561122	0.000466908	-0.107022	0.0508788	-0.028932	0.00480192	0.00839416	0.0261194	0.0873662	-0.00504728	0.0279389
-0.0288056	-0.0243997	0.03326	-0.00195824	0.0354351	0.039979	0.0135222	0.0532765	-0.000172533	0.0380256	0.00087184	-0.00234506	-0.00359631	0.0255859	0.0142383	0.0513628	0.0234068	0.0218618	0.00498931	0.0904603	0.015722	-0.020177	0.0239762	0.0115807	0.0298273	-0.00658762	0.0162257	0.0859215	0.00711111	0.0260926	0.0318	0.0278614	0.0186277	0.0347475	0.0169492	-0.0692952	0.0374868	-0.00307303	0.0231173	0.0116563	0.0247346	-0.00951173	0.0484155	0.0228209	0.0282756	0.0148389	-0.0181818	0.0240252	0.0586086	0.0864103
-0.0150884	0.069869	-0.0379882	-0.00243397	0.035229	0.0369246	-0.0292249	0.0177036	-0.00897325	0.0147939	-0.011324	0.0392881	0.0225581	-0.0212526	-0.0129465	0.00567284	0.0442404	0.015873	0.00070922	0.00317609	-0.0211813	-0.0606936	0.0165945	-0.0330062	-0.0152439	-0.00677866	0.0182476	0.0512033	0.00529568	0.0205552	-0.0021322	0.0558608	0.00702483	0.0566185	0.018107	-0.0142589	0.026972	-0.0197643	0.0200274	0.016881	-0.00614824	0.0115237	0.0109152	0.0474125	-0.00290473	-0.0124822	0.140741	0.00230769	-0.00372462	-0.0382346
0.0474706	-0.00519481	0.0578792	0.0191379	0.0320856	0.019878	0.0641361	-0.0350398	-0.0372628	0.0631725	0.0305433	-0.0152278	0.0544893	-0.0207666	0.0241783	0.0388729	0.00767386	0.0658967	0.0379164	0.0105144	0.10362	0.00384615	0.0167697	-0.0315191	0.0179567	0.0790801	-0.0122384	0.0504087	0.0430202	0.00809801	-0.00990676	0.0183868	0.00907733	0.056541	0.0347615	0.0575936	-0.00941526	0.0305216	0.0713207	-0.0906456	0.00916485	0.0462025	0.0512874	0.047929	0.0233055	0.00650054	0.00811688	-0.0907521	0.0544994	0.0579141
-0.03636	-0.0227527	-0.0761091	-0.049938	0.00306171	-0.0152338	-0.182042	-0.0213752	-0.0141074	0.0050604	-0.0165289	-0.00635526	-0.0195607	-0.0106035	0.0103379	0.0485102	0.0385531	-0.0168897	0.0075111	-0.00490866	-0.0258296	-0.0616858	-0.00131865	0.00682648	0.00942822	0.00687474	0.00331877	-0.025293	-0.0256734	-0.00659114	-0.0258976	0.0103901	-0.0134983	0.00874432	-0.0152344	-0.032118	-0.0375188	-0.00394902	-0.00328947	0.00144886	-0.0219094	-0.0514217	0.034999	-0.0386787	0.0163219	0.00538213	-0.10789	-0.0227896	-0.0296421	-0.0598469
0.0206009	-0.0179389	0.0723096	-0.00713702	-0.00211317	-0.00917966	-0.0195489	-0.00789474	0.00421941	0.00276108	0.0110113	0.0175004	0.0161101	-0.00779338	0.0271839	0.0318828	-0.0091659	0.0450567	-0.0111826	0.118955	0.0371589	0.205798	0.00374278	0.0403658	-0.00210907	0.0375529	-0.0118214	0.019294	0.0185745	-0.0555671	0.0654582	0.0155091	0.00684152	0.0553051	-0.00595002	-0.0492543	0.0467775	0.0167598	0.0187019	-0.0078125	0.0138115	-0.0172194	0.0503416	0.056094	0.0237162	0.0167737	0.00361011	0.0148996	0.0221932	-0.0370096
0.0112005	-0.0163234	0.0534069	-0.0154091	0.00376471	-0.00931373	-0.00613497	-0.0169761	-0.0259408	-0.00259151	-0.00257954	-0.028233	-0.00713986	-0.0117869	-0.00431163	-0.0374863	-0.0021585	-0.00124069	-0.0281014	0.0562878	-0.0147416	-0.0287843	-0.0114091	-0.00530464	-0.0108696	-0.005791	-0.0232243	-0.0133843	-0.00424088	-0.00219539	0.00434783	-0.00531208	-0.000485359	-0.00328569	-0.000798085	-0.00211773	-0.00496524	-0.00567175	-0.00910213	-0.0122485	0.0101889	-0.0259572	-0.000726744	-0.00500556	0.00656695	0.00737101	0.00719424	-0.0125532	-0.000254727	-0.0110172
0.0103519	0.0604504	-0.00802273	-0.00644202	0.0173465	0.0193963	-0.000643004	-0.00944414	0.00150038	0.0626827	0.0445402	-0.0709634	0.0220495	0.003316	0.0331492	0.0308901	0.0307478	0.0232919	0.030677	-0.027399	0.0225379	0.0509066	0.0340125	0.063538	-0.0030525	0.00648663	0.024674	-0.0246402	0.0349233	0.029923	-0.00357613	0.0211949	0.035934	0.0367562	0.0398562	0.0618585	0.00598802	0.0251337	0.00794021	-0.022734	0.0415911	0.0279813	0.0554545	0.039128	-0.00253715	0.0272648	-0.0178571	-0.0448179	0.0475213	0.0303109
0.00474684	0.0150894	-0.0213423	0.0281133	-0.00921659	0.034851	0.0078497	0.00326886	0.0132491	-0.0223105	0.00247593	0.0195902	0.016452	0.019477	0.0224021	-0.0123691	-0.012292	-0.0106222	-0.0485802	-0.049981	0.00611224	0.0172528	-0.00252238	0.00687679	0.0225046	-0.0114429	0.00825755	0.026963	-0.0106996	0.0318308	-0.0725349	0.0013074	-0.00343594	0.0287758	0.0150549	-0.0573297	-0.016121	0.0285168	-0.0222428	0.0256798	0.00337286	0.0213869	0.00385874	0.0102205	0.0147166	0.034512	0.00363636	0.00451162	0.0187807	-0.0540608
0.00167998	0.0207378	0.0518795	0.00074026	-0.0125581	0.0286116	0.0020429	0.00977464	0.0654715	0.0293842	0.0230516	0.0449498	0.00656589	0.027524	0.0221939	-0.0161898	0.0317195	-0.00828221	0.049173	-0.031283	0.0169367	0.0782779	0.00634765	0.0287422	-0.0249439	0.0871474	0.00627868	-0.0231164	0.015807	0.0275362	0.0745418	0.0207279	-0.00784102	-0.0021635	0.0291336	0.0622293	0.0689438	-0.0035503	-0.00853081	0.0474227	0.0416396	0.00571066	-0.0177438	-0.00106496	0.0132498	0.00590164	0.0181159	-0.0947676	0.0184345	-0.0571505
0.00766457	0.00934915	-0.00627421	0.0123011	-0.0183702	0.00775194	0.0275229	-0.0209734	-0.0209887	-0.013969	0.0450644	0.0037112	0.00343851	-0.00378126	-0.00318075	0.00717983	-0.0155928	0.00154655	0.0607489	0.0110081	-0.0226285	0.0190563	-0.00427738	0.0109267	0.0122228	-0.00636397	0.0117805	-0.0429331	0.027846	0.00261938	0.00947688	-0.0319795	0.0146966	-0.00960198	0.0352941	-0.0303456	0.0102582	0	0.00669216	-0.00843645	-0.00229024	0.0176656	0.048218	0.0159915	0.00653826	0.000977836	0.103203	0.0347308	-0.0178664	0.0186073
0.0150616	-0.00320627	0.0114198	0.00327084	0.000479846	0.0122172	0.016369	0.00466905	-0.015769	0.0240222	0.00924025	0.0087395	0.0114896	0.00190022	0.00541065	0.0189839	0.0041841	0.0108091	0.0109855	-0.00888951	0.0427857	0.00385871	0.0103074	0.0310576	0.0163835	0.00172435	0.0109607	0.0130675	-0.00278884	0.00140675	0.00544499	0.0024777	0.0222723	0.00609851	-0.00142045	0.0253877	0.0112045	0.00950119	0.0110795	0.0207033	0.000626043	0.0154991	0.0546667	-0.0044596	-0.00719803	0.0221426	0.0912903	-0.00191801	0.00502777	0.0146692
0.0390961	0.00857756	0.00249701	0.0163151	-0.00767386	0.0155342	0.0146413	0.00218699	0.0160216	-0.0144361	0.0414547	-0.0596468	0.0300917	-0.0145263	-0.0274596	0.0590634	-0.00446429	0.0198595	0.0533717	0.0530818	0.00053286	-0.0198108	0.0229531	-0.000331741	-0.00895522	0.0180745	-0.00948376	-0.0146469	-0.0435477	-0.0417419	-0.000186741	-0.0648377	0.035649	0.0250233	-0.0206259	0.00959033	0.0350877	-0.00546218	0.0061052	0.00833565	-0.00636079	-0.0225885	0.304109	-0.00658762	-0.0723254	0.0194329	-0.0659178	0.096565	-0.0347707	0.0261866
0.0175953	0.00283487	0.0220381	0.0162321	0.0188497	0.000110047	0.020202	0.0425532	0.00106308	-0.0021361	0.0119658	0.0178951	0.00677114	0.00416746	0.0288025	-0.00583303	-0.00493274	0.0197723	0.025182	0.0191617	0.0223682	0.040724	0.012884	-0.00431406	0.0126506	-0.00519324	-0.0307842	0.0325542	-0.0175439	-0.0161257	0.0177437	0.00977887	0.0180936	0.0470053	0.1122	0.0614921	0.0169492	0.0463878	-0.00653493	0.0862497	0.0167908	-0.00374766	0.143425	0.0238727	-0.0394586	0.00976562	-0.0126582	-0.0779847	0.0335549	0.0295056
-0.0316534	0.00282686	-0.0630464	-0.0209877	0.00759013	0.0387324	-0.0018859	0.00235479	0.0139823	0.024159	0.00120656	-0.0142733	-0.0105688	0.00286757	0.00151703	-0.0323985	0.00856242	0.0179201	0.00710269	-0.0392735	0.0131967	-0.0327536	0.0157926	-0.00986535	-0.0428316	0.027073	0.112917	0.0455819	-0.0331633	0.00297999	0.0064232	-0.00104694	-0.0216732	0.0101376	0.00326477	0.137749	0.0315789	0.0159884	0.0263117	0.0256215	0.0031995	-0.0413793	0.0483256	0.0194301	0.0388966	0.0252998	0.0128205	0.0159183	-0.038911	0.0601601
0.00554068	-0.0230796	-0.040769	-0.0175431	0.0103578	-0.0360169	-0.000944733	0.0018272	-0.0385757	-0.0585249	-0.0253073	-0.0900583	0.0512721	-0.0273585	-0.0107408	0.0111373	-0.0248734	-0.0213564	-0.0287981	0.163729	-0.0346187	0.00928978	-0.0327124	-0.017773	0.00186451	-0.00921986	-0.0475561	-0.00491395	-0.00703606	-0.00403226	0.0328228	-0.00733624	0.0426805	-0.00587814	0.021152	-0.0154886	-0.0153061	-0.0181211	-0.00503586	-0.0380905	0.0169753	0.0196207	-0.0327537	-0.0132147	-0.0338109	-0.0341081	0.0221519	-0.0374181	-0.0191259	-0.0175353
0.0370156	0.0170424	0.0400259	0.0232116	0.0107176	0.0347253	0.0416076	0	-0.00363108	0.026007	0.0462413	-0.0112556	0.0173656	0.00980931	0.0335468	0.0202562	-0.00336032	0.0398113	0.0154312	0.0184058	0.0140245	0.0213777	0.0331928	0.0242632	0.0421836	0.00560725	0.104529	0.0617551	0.0451727	0.0396335	-0.0155367	0.0160127	0.00141927	0.027257	0.0446144	0.0325478	0.00669257	-0.0210458	0.0650307	-0.0143996	0.00890238	0.172547	0.0284699	0.0265259	-0.0166074	0.0404688	0.108359	0.0230807	0.0119013	0.027764
0.0207466	-0.0343116	0.0792949	0.0225546	-0.0055325	0.0140187	-0.146164	0.00468994	-0.018586	0.0380216	-0.00330891	0.0486752	0.056292	-0.0123084	0.00552189	0.0453106	0.0309579	0.0161656	0.00893921	0.135447	0.017507	0.0962209	0.00545653	0.0222163	0.00535714	0.0669119	0.0198857	0.0504091	-0.0720339	0.040992	0.0112984	-0.0071008	0.0487934	0.0355187	-0.0115924	0.0326612	0.002359	0.0335704	0.0184332	0.0166971	-0.0156422	0.00656455	-0.0606073	0.0283492	0.0144753	-0.00375432	0.0223464	-0.0346711	0.0260263	0.0767004
-0.0239986	-0.00624311	-0.0205861	0.0030724	0.0264256	0.0754085	0.00212653	0.0191909	-0.030078	0.0125789	0.0135167	0.000748643	0.0175348	0.0137751	0.0103134	-0.0176799	0.00550022	0.0111638	0.0451861	-0.0486366	-0.0232278	-0.00609918	0.00361718	0.0176748	0.0455891	0.0523741	0.0466934	0.0197882	0.0109589	0.0653672	0.0156056	-0.0362812	0.00822929	-0.0202007	0.016358	-0.00984549	-0.00139067	0.01632	0.0155543	0.00487555	0.0164001	0.0478261	0.109044	0.00317151	0.044788	0.0130389	-0.010929	-0.0285363	-0.00195104	-0.00358423
0.0075599	-0.0177384	-0.0708311	-0.0264732	-0.030262	0.00350604	-0.0153846	-0.00814249	-0.0174196	-0.0300685	0.0140384	-0.00691977	0.00658895	0.0300883	-0.00848469	0.0110262	0.011236	-0.0171129	-0.0251483	-0.122458	-0.00968822	-0.0322839	0.00120062	-0.0110639	-0.0713477	0.0173288	-0.0191973	-0.0296844	0.00451671	-0.0282757	0.00488912	0.00597285	-0.00134029	-0.0397122	-0.00212572	-0.0380438	-0.0200321	-0.00393577	0.00306321	0.191777	0.00671477	-0.0248963	-0.11588	-0.0301556	-0.0455235	0.000818391	0	-0.0182325	-0.0417882	0.048786
0.00608618	-0.0323552	-0.0242945	-0.0354414	-0.0121099	-0.0131988	-0.0193966	0.0533607	0.00798753	0.0187993	-0.0343793	0.0112994	-0.0335683	-0.0160184	-0.034764	0.0282233	0.0415205	-0.00365066	0.00637681	0.00353268	-0.0275703	0.0490764	0.0013998	-0.0124886	0.0182927	0.022123	-0.00921277	-0.0598376	-0.0188849	-0.0123621	-0.0290182	-0.00359842	-0.00575812	-0.0283862	-0.0286062	0.00500015	-0.0148666	-0.0489964	-0.0190172	0.0632098	0.0216028	-0.018617	-0.0966461	-0.00651956	0.0077504	-0.0172465	-0.038674	-0.0180552	-0.0321357	-0.00150054
-0.00506641	-0.00116641	-0.0138987	-0.0366254	-0.0174446	-0.0365854	-0.0192308	-0.00730638	0.0344028	0.0633929	-0.00621266	0.00335196	-0.0712053	0.000956163	-0.00484832	-0.00659967	-0.00828186	-0.0259301	-0.0184332	-0.0298968	-0.0422535	0.0239159	0.000598752	-0.00711369	0.0365269	-0.00670664	-0.022078	-0.023179	-0.00183318	-0.0481417	-0.0105583	0.00343084	0.00256231	-0.0468634	-0.0626566	-0.00546133	-0.0133156	-0.00465348	-0.00297156	-0.0842402	0.00886767	0.00813008	-0.110894	-0.0365977	0.0654703	-0.00181543	0.0172414	0.0244287	-0.000525562	-0.0191069
-0.0403318	-0.0140132	-0.013225	0.0114207	-0.03119	-0.0130666	-0.0259104	-0.0122669	-0.00803438	-0.0117548	0.00913681	-0.0109503	0.00280479	-0.0149867	-0.0111359	-0.0144087	-0.0147205	-0.025463	-0.0510563	0.0578545	-0.00592055	0.0246407	-0.00399081	0.00318429	-0.0589832	-0.0322251	0.00460278	-0.00617742	-0.0128558	0.0208375	-0.00723458	0.0158359	0.0493133	-0.0189824	0.0167112	-0.00820617	-0.0193432	0.0118551	-0.0263298	-0.00330106	0.0239544	0.0182796	-0.0241758	-0.00130993	-0.00814362	-0.024856	-0.0282486	-0.0251282	0.0181918	0.0013132
0.0328317	0.00315831	0.0293269	-0.00197727	0.00742942	0.0107571	-0.0113587	0.0365127	-0.00828781	0.0444633	-0.0640934	0.0320886	-0.0270371	0.0187772	0.00309685	0.0592216	0.0133601	0.0240499	0.00278293	0.115015	0.0572526	0.0455912	0.00901872	0.052374	0.0178648	-0.0115222	0.0107911	-0.00784746	0.0204651	0.0118906	0.0630352	0.00478299	0.0216404	0.0459952	0.017094	0.0162412	0.0146789	0.0112211	0.0216486	0.0452639	0.0267899	0.0406547	0.0878378	0.0220357	0.0264975	-0.0385452	0	0.0439243	-0.0859687	0.0585792
-0.0263948	0.00550964	0.080248	0.0214128	-0.0417896	0.0339746	-0.00756254	0.0258807	0.0262108	-0.00406725	0.0394603	0.0309091	0.0178229	0.00127245	0.0408364	0.0714887	0.0387014	-0.0110177	0.0598212	0.0311833	0.0341632	0.0884044	0.0329678	0.0349378	0.017491	0.0778526	0.0544198	0.034614	0.00364631	0.0591461	0.0466153	0.0167489	-0.010905	0.0670205	-0.00452489	0.0495493	0.0565099	0.0251305	0.0176915	0.00316857	0.0439136	-0.00101471	-0.0916149	-0.011807	0.0241774	0.0368574	-0.0116279	0.0793651	-0.00169806	0.0677266
-0.0304526	0.0168297	0.0060129	-0.0175442	0.0323243	-0.0281077	0.0240328	-0.0369073	0.00518231	-0.0337599	0.0124908	-0.023679	0.00546037	0.0165014	0.0273696	-0.0118394	0.0720622	0.0240399	0.000290951	-0.0676688	-0.0168687	-0.0334581	0.00788356	-0.0224651	-0.0165975	-0.0191487	-0.0421776	-0.00637328	0.0108992	-0.00961538	0.0194858	-0.0235825	-0.0342162	-0.0231633	-0.00454545	0.0703963	0.00984168	-0.00238777	-0.00112155	0.0153717	-0.036258	0.00812595	-0.0131054	-0.00155844	-0.00479233	0.00717181	0.0470588	0.0562558	-0.0300782	0.0206923
0.00317413	-0.034642	-0.0309715	-0.0875169	-0.0248509	-0.0240326	-0.0423583	-0.0220713	0.0167557	0.00901662	0.00749879	0.0338275	-0.00205993	0.037153	0.00918635	0.00844921	0.0516868	-0.00400802	-0.0154159	0.0226573	-0.0184093	0.107948	-0.013354	-0.0314286	-0.0147679	-0.00849686	-0.0162203	-0.0012874	0.00179695	0.0110157	0.00819146	0.00834665	-0.011282	-0.0308408	-0.0554468	-0.0392825	-0.00508475	-0.00909526	-0.00715789	-0.0255081	0.00347	0.00100756	0.0444573	-0.0369407	0.0139112	-0.0105263	0.011236	0.0110497	0.0204794	0.013831
0.0637605	0.0211324	0.0396995	-0.00339812	0.118247	0.0555092	0.022116	-0.0277778	-0.00959797	0.0296007	0.0192077	-0.0153766	0.0662413	-0.00451342	0.0228869	0.0532722	0.213897	0.0181087	-0.0183161	0.0786013	0.00819374	0.0248715	0.028037	0.0495062	0.0468033	-0.0246888	0.0282665	0.058107	0.00896861	0.0162512	0.0291541	0.0227193	-0.00955938	0.0498349	0.0566298	-0.0127321	0.0655877	0.0241546	0.0243144	0.0223452	0.014014	0.0337192	0.039801	0.0578066	0.00140721	0.0225282	0.0888889	0.0710383	0.0166284	-0.065969
-0.0190621	0.00195236	0.0850502	0.0257307	0.0442115	0.0549624	0.0280702	0.0375	0.0491863	-0.00515324	-0.003298	0.0608696	0.00739176	0.0217682	0.0302568	0.0208339	-0.016055	-0.0115754	0.00962985	-0.0575254	0.0420805	0.0772162	0.0287752	0.00464377	0.0601987	0.0210251	0.0217685	0.0206313	0.016	0.00163547	0.00789474	0.0254865	0.0540026	0.0181584	-0.00980392	0.00607914	-0.00719424	-0.0275157	0.0129727	0.14592	0.0880373	-0.0116845	0.0489102	0.0314096	0.0191463	0.00550796	-0.0255102	-0.00591837	0.00112793	-0.005002
0.00381253	0.0066251	-0.00193847	-0.00163389	-0.00654736	-0.0524738	0.00113766	0.0140152	0.00540258	-0.0152672	0.0186717	0.00284376	-0.0101328	0.0074	0.00444225	-0.0476017	-0.00577683	0.00942588	0.0125186	-0.00329943	0.022357	-0.0310929	-0.0142603	-0.0582654	0.0231533	-0.000307346	-0.0213047	-0.0154538	0.00874891	-0.0177794	0.00645062	0.00184719	-0.00521358	0.0289285	-0.00726073	0.00485629	-0.034219	-0.00323363	0.0705722	0.0472298	-0.0103926	0.0857143	0.00101368	0.0106462	0.0170631	-0.0176506	0.143979	-0.00841716	0.0239436	-0.0436356
-0.0411401	-0.0487805	-0.0412849	-0.0358208	0.0386643	-0.0225475	-0.0568182	-0.0164888	0.0376148	-0.0265781	0.0468677	-0.00717264	0.000705965	0.0146868	0.0111794	-0.0487908	-0.0199796	-0.0121675	0.0123639	0.00287806	0.0101712	0.0222905	-0.00630626	-0.0474038	-0.148168	-0.0129125	-0.0137447	-0.0226479	-0.0208153	0.0029553	0.0184648	0.010057	-0.0489432	0.0219735	-0.0345745	-0.0190503	-0.00750313	-0.000973236	0.0404683	-0.0065915	-0.0145024	0.0485481	-0.103747	-0.0066144	0.0215218	-0.0154895	-0.00228833	-0.0401656	-0.0145813	-0.0494113
0.00330154	-0.01628	0.0192717	-5.74267e-05	-0.0329949	-0.00647511	-0.0150602	-0.00320513	0.0100234	0.036405	-0.0137411	-0.00487231	-0.00564374	0.0127396	0.00400923	-0.0034169	-0.00863324	-0.0189058	0.00116313	0.0452997	-0.00100688	0.0413534	-0.00298486	-0.0211525	0.0158128	-0.0172342	-0.0075502	-0.0228571	0.0159433	-0.0252302	0.0379083	-0.0205775	0.0229736	-0.0418002	-0.0502755	-0.0171574	-0.0209996	0.0152622	-0.0166341	-0.0254933	0.0240189	0.0103851	0.0208463	0.0118372	0.0313537	-0.00755192	0.00917431	-0.074849	0.0133991	-0.0327361
0.0090012	0.0244104	-0.0106513	0.00484224	-0.0284339	0.0138493	0.00672783	0.0187979	-0.0183592	0.000548847	-0.0177528	0.0109742	0.0172047	-0.0065715	-0.0134318	-0.000438544	-0.0220334	0.0137226	-0.00406622	0.0673026	-0.0176382	0.0518051	0.0132896	0.035739	-0.00249066	-0.0242975	0.0520805	-0.0300397	-0.00174368	0.00831287	0.0233867	0.0113521	0.0236478	0.00529617	-0.0261059	0.00329292	0.003861	0.0148729	0.0162935	-0.0406737	-0.0066072	0.0235546	0.0791367	-0.0116988	0.0168892	0.0126823	0.0772727	0.0282117	0.0429771	0.0397896
0.00186717	-0.0302908	-0.043476	0.000306479	-0.0171544	-0.0389715	-0.0285541	-0.00679777	-0.0126369	-0.0197477	-0.0176161	-0.0237141	-0.01517	-0.0198581	-0.0470992	0.00285179	-0.000536423	-0.0403226	-0.0422864	-0.00725909	-0.0381327	-0.0329501	-0.0181041	-0.00748963	-0.0355805	0.0253356	-0.0539494	-0.0364995	0.0218341	-0.0410343	0.0172098	-0.0129	-0.0414487	-0.00249549	-0.0402085	-0.0134779	-0.042094	-0.0179641	-0.0462612	0.0155024	-0.0259395	-0.00439331	-0.0733333	-0.0382244	-0.0272066	-0.0500939	-0.101688	-0.0337868	-0.0443754	-0.0855509
-0.0338425	0.00124948	0.00323119	-0.0313391	-0.0203399	-0.00877926	-0.0581614	-0.0232217	-0.00358362	-0.0235031	0.0130415	-0.00273691	-0.0368272	0.00176353	0.00978247	-0.0412433	-0.0148132	-0.047419	-0.0359318	-0.020449	-0.00871111	-0.0429459	-0.00940663	-0.0471635	-0.0187702	-0.0397043	-0.0446819	0.0101437	-0.0205128	-0.0156311	-0.00318957	0.00984386	-0.018743	-0.0109798	-0.0318076	0.00397533	-0.0144992	-0.00353017	-0.0189914	-0.13123	-0.00990099	-0.0422358	-0.0594909	-0.0389744	0.0141463	-0.0154911	-0.102865	-0.0577329	-0.0666104	0.0002405
-0.0345371	0.0178869	0.0076762	-0.0399228	-0.0028057	-0.000843526	0.00531208	0.0035035	0.00102757	0.0266476	0.0386207	0.0221269	-0.0169118	0.0199291	0.0356915	-0.0484311	0.0742537	-0.0144928	-0.0224258	-0.0450583	-0.017396	-0.0133506	-0.00474798	-0.0395984	-0.0112137	-0.0101166	-0.00368682	-0.0348282	-0.0418848	-0.0195514	0.0271285	0.0588235	0.0276958	0.0174255	-0.00520833	0.0314984	0.0217293	-0.0120773	-0.00444735	-0.0439293	0.012069	-0.0188679	-0.0809061	-0.0197439	0.02886	-0.00669568	0.0052356	-0.00174346	-0.0192484	0.00721327
0.0530239	0.0298324	0.0720754	-0.00367302	0.0007034	0.0244829	-0.00594452	0.00199501	-0.00975192	0.0602847	-0.0765826	-0.00335627	0.0237472	-0.00862137	-0.0172308	0.0617292	0.0614129	0.0147059	-0.00193861	0.0589912	-0.0255521	-0.00281902	-0.0148862	0.0584597	-0.00733823	0.012886	0.0450841	-0.00381708	0.0364299	0.0288491	0.0715156	0.0222222	0.000398248	0.0241713	0.0197342	0.0139885	0.0292424	-0.00244499	0.0271975	0.0788308	0.00477002	-0.0290698	-0.0134443	0.0299401	0.0297647	0.0151668	0.0390625	-0.0194611	0.028986	0.0334209
0.0337921	0.0325397	0.0409441	0.0791796	0.0557638	0.0601566	0.0538206	0.0440518	0.00691085	0.05791	0.0266059	0.0250884	0.0571689	0.0281136	0.0211647	0.0773927	0.0367893	0.0560807	0.0207187	0.0302557	0.0106762	0.0883905	0.0439753	0.0406233	0.0383065	0.0421145	0.0673762	0.140366	0.0404218	0.0279418	0.0571356	0.0281056	0.0672771	0.0250843	0.049763	0.0617447	0.0749031	0.041585	0.0395242	0.0611658	0.0603594	0.114233	0.0476963	0.0562896	0.0325363	0.0308765	0.0977444	0.120865	0.0803993	0.10395
0.0312886	0.0234435	0.0146069	0.0119989	0.0142033	-0.0272056	-0.0271122	-0.0162098	-0.0236788	-0.0111968	0.0140089	0.00213535	0.00621977	0.00112896	-0.010547	0.0223932	-0.0282949	-0.0322196	-0.0174437	0.0848912	-0.00889548	-0.00329004	-0.000372283	-0.000534759	-0.02589	0.0601979	-0.142858	0.00519612	0.000844595	-0.0258423	-0.0545259	-0.0270352	-0.0317046	-0.0292067	-0.0233258	-0.0444212	-0.0256308	-0.00117656	-0.0283007	-0.0276596	0.00463703	0.00826788	-0.077733	-0.0357768	0.0202257	-0.00289855	0.00913242	-0.00635641	-0.00950553	-0.043733
0.0559328	-0.00150207	-0.00479887	0.12832	-0.0249453	-0.0437475	0.000324044	-0.0111461	-0.0393673	-0.00855561	-0.040525	-0.0306507	-0.0508242	-0.00929262	-0.0194596	-0.03707	-0.0159347	-0.0604192	-0.0713363	-0.0403811	-0.033003	-0.0305768	-0.0284014	-0.0321027	-0.0418605	0.0266031	-0.0332663	-0.00653378	-0.0126582	-0.0490273	-0.01505	-0.0344613	-0.029661	-0.0360482	-0.0523883	0.00124368	-0.0493218	-0.0546568	-0.0224136	-0.0139248	-0.0205316	-0.0319803	-0.0735393	-0.079917	-0.0295934	-0.0503876	0.0113122	-0.00365547	-0.061147	0.0619256
0.0660787	0.0496427	0.00926583	0.0404069	0.0336625	0.0457489	0.0547457	0.044842	0.00439078	0.0253807	-0.0448764	0.0282381	0.0276773	-0.0042663	0.0259133	0.025336	0.00231325	0.0324803	0.0305874	0.00906739	0.0954269	-0.00268817	0.0118455	0.0270868	-0.0506241	0.116612	0.0838593	0.0337994	0.0401709	0.00588904	0.0166923	-0.0022508	0.0107185	0.016027	0.0650407	0.106852	0.0185906	0.0265825	-0.00673575	-0.00242082	0.0427364	0.0194833	0.0699529	0.0265087	-0.00133235	0.0132653	-0.0447427	0.0454024	0.0157711	0.0269936
-0.00439147	-0.0229308	0.0366762	-0.0197256	-0.0343031	-0.0471434	-0.0276413	-0.0262664	-0.0205829	-0.0148515	-0.0175879	-0.0383983	-0.0473508	-0.0196951	-0.0425702	0.0171966	-0.0104818	-0.0502065	-0.0667791	-0.0644678	-0.0603707	-0.0537287	-0.0436182	-0.0487756	-0.0430972	-0.0299619	-0.00739427	-0.0232256	-0.0262942	-0.0529992	-0.0324577	-0.0543829	-0.0298507	-0.157603	-0.0587786	-0.0171328	-0.0600594	-0.0312348	-0.00482525	0.0301314	0.0306997	-0.0880764	-0.0128726	-0.0637363	-0.0123036	-0.0634441	-0.0117096	-0.0133801	-0.0793547	-0.0100321
-0.109742	-0.10231	-0.124797	-0.10012	-0.0957734	-0.143396	-0.119394	-0.113198	-0.0723452	-0.144472	-0.0992327	-0.104062	-0.126201	-0.0183461	-0.0911782	-0.0628362	-0.144801	-0.123787	-0.135887	-0.139495	-0.127372	-0.146221	-0.0987161	-0.128934	-0.153435	-0.142117	-0.154038	-0.183702	-0.0801688	-0.111931	-0.100509	-0.0200222	-0.166397	-0.162286	-0.100568	-0.158201	-0.192594	-0.120448	-0.0860962	-0.214762	-0.164802	-0.173121	-0.181194	-0.114437	-0.0852469	-0.0777778	-0.218009	-0.196087	-0.14085	-0.161532
0.0854998	0.0420752	0.0477543	0.020531	0.0387867	0.041116	0.149928	0.0122216	0.0344828	0.128341	0.0431573	0.0639435	0.0839501	0.0287725	0.0489946	0.0185147	0.0417045	0.0496373	0.0309494	0.0866569	0.0385361	0.293817	0.0488499	0.0381617	0.214157	0.105723	0.241556	0.146191	0.0087156	0.0534929	0.176172	0.0561641	0.116076	0.0607843	0.0703336	0.0582331	0.108501	0.0490978	0.0328362	0.15775	0.0778421	0.116253	0.120704	0.0629556	0.11452	0.0582977	0.151515	0.148507	0.0476194	0.207397
-0.0703415	-0.0599765	-0.125203	-0.105989	-0.0722834	-0.0700517	-0.0636307	0.0152938	0.0137597	-0.0918792	-0.0500817	-0.00753498	-0.0948108	-0.0325821	0.00458963	-0.132264	-0.0246536	-0.0847581	-0.0600406	-0.16676	-0.0613599	-0.0818291	-0.0246432	-0.11669	-0.0464166	-0.0511952	-0.0827931	-0.114277	-0.00136426	0.017853	-0.0154226	0.01811	-0.12141	-0.145287	-0.0850885	-0.0844223	-0.104945	-0.0565764	-0.0158267	-0.0179227	-0.0503863	-0.0325765	-0.106956	-0.0274314	-0.0437215	-0.0719794	-0.1	-0.0862027	-0.0940314	-0.137538
0.0940691	0.0775646	0.163287	0.08212	0.0472136	0.0738119	0.0486342	0.0515328	0.0474097	0.0905704	0.0160458	0.0535069	0.0974138	0.0304039	0.0452835	0.167346	0.0501063	0.0397456	0.101208	0.0966069	0.0366608	0.0975473	0.0578153	0.116699	0.0654206	0.131125	0.117021	0.114405	0.057377	0.102392	0.115664	0.0549806	0.0797424	0.117431	0.0483425	0.169264	0.129369	0.0612167	0.0651714	-0.0336412	0.175274	0.136735	0.118928	0.0615385	0.136392	0.0474871	0.0584795	0.0474308	0.113746	0.107474
-0.0408239	-0.00154799	0.0168014	-0.0264157	-0.032274	-0.0115348	-0.0209657	-0.024378	-0.0125935	-0.0147175	-0.0194585	0.00102951	-0.0243519	-0.00867874	0.00989844	0.0137811	-0.0246033	-0.0412844	-0.0534979	-0.0529896	-0.0340861	0.105084	-0.0180169	-0.0310815	-0.0592105	-0.0022799	-0.0608919	-0.0354254	-0.0241171	-0.0215931	-0.0606537	0.00781729	-0.0568807	-0.0367718	-0.04787	-0.0139148	-0.0316945	-0.0327306	-0.0252947	0.014562	-0.0368698	-0.0132406	-0.0329341	-0.0335145	-0.0353563	-0.0151114	-0.0497238	-0.00201258	-0.0618962	0.0375183
0.015746	0.00348837	0.0312381	0.0100604	0.0325866	0.00690641	0.0441272	-0.0216383	-0.000739372	0.0042678	0.0255968	0.033939	0.0344203	-0.000584242	0.0147658	0.00128742	0.00447696	0.0478469	0.0434783	-0.0143607	-0.0207322	0.0118864	-0.00412161	0.00654664	0.108003	0.0337493	-0.00553386	0.000339312	0.0141218	-0.0116156	0.0309697	0.0153612	-0.05107	-0.0295359	0.00184502	0.0031835	0.00670103	-0.030473	0.0297554	0.0715407	0.0046875	0.00386627	0.0998452	0.025617	0.00814492	0.00460299	-0.0290698	-0.0486514	-0.0454542	-0.0440404
0.083409	0.0509849	0.116042	0.03122	0.0813609	0.0813623	0.0261032	0.0545024	0.04569	0.0932271	0.0389792	0.0144231	0.0443666	0.0181043	0.0666081	0.00487852	0.0814219	0.0540335	0.00277778	-0.315639	-0.0702703	-0.00961098	0.0480217	0.0413008	0.0245442	0.0856997	0.0438803	0.125091	0.0478677	0.0547009	0.0699374	0.074296	0.0512558	-0.0180124	0.03407	0.0584708	0.0389145	0.0383725	0.0719092	0.0502302	0.0477449	0.0362483	0.0654469	0.0536095	0.0626828	0.0389462	0.0748503	-0.00609433	0.103687	-0.057481
-0.0205529	-0.0650496	-0.0489884	-0.0270365	0.0141359	-0.0419948	-0.0314961	-0.0124844	-0.0194587	-0.0405734	-0.0275304	0.0312143	-0.0575741	-0.0174974	-0.00682112	-0.0336065	-0.037696	-0.0108303	-0.00554017	-0.0802067	-0.0474806	-0.0101664	-0.0568827	0.000156152	0.00958248	0.0364918	-0.0325611	-0.0166175	0.00332226	-0.0269449	-0.0195122	-0.0329057	-0.0711848	-0.122075	-0.0756901	-0.042663	-0.0892065	-0.0590529	-0.00356967	-0.0259067	0.0583346	-0.0485352	-0.0871863	-0.0566638	0.0155984	-0.0231533	-0.0724234	-0.0543855	-0.0365338	-0.119955
-0.0708629	-0.0357704	-0.0777464	-0.0683787	-0.0728417	-0.0703196	-0.0500313	-0.0439949	-0.0276024	-0.0833122	-0.0988066	-0.0380349	-0.057928	-0.0344403	-0.0333925	-0.132089	-0.0707197	-0.0343066	-0.0744131	-0.143473	-0.0918108	-0.137411	-0.0268062	-0.0421546	-0.0827119	-0.0802357	-0.0813978	-0.136405	-0.0107616	-0.0455965	-0.118187	-0.063293	-0.0346457	-0.082853	-0.0510597	-0.0743179	-0.123918	-0.00907835	-0.056084	-0.171645	-0.0805049	-0.0919118	-0.145441	-0.0478088	-0.0490449	-0.0387509	-0.129129	-0.134198	-0.0545319	-0.0738854
0.0379338	0.098247	0.091235	0.0840531	0.109602	0.132122	0.125082	0.0751124	0.0643785	0.130387	0.0369572	0.0795717	0.0931794	0.0368793	-0.00490016	0.0854737	0.131745	0.126606	0.107481	-0.0143956	0.142537	0.190691	0.0753166	0.106275	0.170732	0.115163	0.127921	0.149059	0.0853556	0.0966405	0.099674	0.0708019	0.1354	-0.306363	0.117766	0.0877684	0.104385	0.0900219	0.102866	-0.0019758	0.0436242	0.193826	0.251482	0.125523	0.0762758	0.0861057	0.137931	0.118528	0.131398	0.187895
0.0801936	0.00148478	0.0475964	0.0842186	0.0174825	0.0160521	0.0046811	-0.0194342	-0.0162106	0.0058651	0.00653401	-0.0103769	0.0297562	0.0137021	0.0139111	0.0186008	0.00744934	0.0134183	0.0186335	0.0511549	-0.0176471	-0.0207576	0.0206127	0.0511272	-0.00883838	-0.0246022	-0.00295674	0.0284823	-0.00462606	0.0399841	0.0597423	-0.00819319	-0.0234674	0.01812	0.0345141	0.0228271	-0.0302013	0.0429381	-0.0084253	-0.00791883	-0.0378544	0.00996185	0.0108254	-0.00571919	0.0075662	0.0111712	0.0727273	0.00320233	-0.00911907	0.0588235
-0.0338591	0.00778354	-0.0194776	0.0240559	0.0562715	0.0533732	0.0215492	0.053437	0.044472	0.0335277	0.012393	0.0464148	-0.000559284	0.0146686	0.0257407	0.0547223	0.0797594	0.0489904	0.0746951	0.0128689	0.00923154	-0.0603435	0.0325499	0.00140174	0.0643312	0.0505966	0.0305072	-0.0255908	0.0549961	0.0328998	-0.0107585	0.0298551	0.0720942	0.0648869	0.04741	0.0885502	0.0686275	0.0324107	0.0512207	0.09778	0.0397995	0.0467996	0.00535475	0.0373886	0.0230288	0.0399145	0.039548	0.000290192	0.0851801	0.0570866
-0.00243931	-0.0205958	-0.101427	-0.00633804	-0.00203335	-0.0494528	0.0564424	-0.00785901	-0.0284987	-0.00423131	-0.0323521	-0.0446508	-0.037493	-0.00283325	-0.0145597	-0.0232769	0.0624543	-0.0302935	0.0429078	-0.309323	0.13152	-0.0894122	-0.00626882	0.0183371	-0.0640335	-0.029471	0.00718778	-0.016684	-0.0168869	-0.00611111	-0.0311039	0.0702223	0.016011	0.066156	0.0326907	0.027155	0.0561252	-0.00101816	-0.00125228	-0.100432	-0.0733382	-0.063753	-0.0146471	0.0138619	-0.0217764	-0.0013708	-0.0271739	0.0113142	-0.0109888	-0.0198634
-0.0124754	0.00638378	0.0163458	0.0264747	-0.0105949	-0.0341151	-0.0280626	-0.0139222	0.0202549	0.0441454	-0.00180723	-0.00832948	0.103101	0.00426196	0.0109309	0.00252107	-0.0201959	0.0260332	0.017341	0.106603	0.0288399	-0.0128391	-0.0103186	-0.0312027	0.00319693	-0.0276996	-0.0325344	0.0201097	0.0261389	-0.00633501	0.0491638	0.0114398	-0.0130572	0.0692358	0.00689935	-0.00343429	-0.0454778	-0.0107015	0.0215434	-0.160899	0.00488728	0.0488223	-0.00405405	0.00464862	-0.0148824	0.0123542	-0.0502793	0.00688468	0.0104777	0.000633312
-0.0512098	-0.00149254	0.00889401	0.0076772	0.0144152	-0.019426	0.051638	-0.0150925	-0.0188259	-0.0133394	-0.0214243	0.0113548	0.00316233	0.00283357	-0.00843631	0.0499016	-0.000613981	-0.0117349	-0.0561497	-0.056259	0.00127416	-0.010991	-0.00289653	-0.0408627	0.0197578	0.0178245	0.00767046	-0.0326433	-0.0684134	-0.00131258	-0.00213972	0.0110504	0.017792	-0.026573	0.0108827	0.0187573	-0.0117773	-0.00738324	-0.00702968	-0.0960265	0.00454973	-0.0302164	-0.00339213	-0.0100708	0.00279294	-0.0128814	-0.0117647	-0.143305	-0.0207349	-0.0649789
-0.0270266	-0.0657698	-0.135568	-0.0523006	-0.0430369	-0.0310671	-0.0496304	-0.103806	-0.0411652	-0.0449129	-0.0351526	-0.0569056	-0.0495622	-0.0318965	-0.0258838	-0.106194	-0.0530981	-0.0622593	-0.0570113	-0.131238	-0.0965005	0.0187072	-0.0462805	-0.0427515	-0.063125	-0.0359228	-0.0462493	-0.0846911	-0.071875	-0.0469395	-0.0550016	-0.0255883	-0.0614074	-0.10888	-0.131579	-0.0446336	-0.0433369	-0.0321744	-0.0233734	-0.0822511	-0.10745	-0.0894737	-0.00408441	-0.0558152	-0.0417774	-0.042239	0.10119	-0.141337	-0.0304794	0.00406137
0.0192675	-0.0052	0.0258917	0.0124794	-0.00466695	0.0106877	0.000555556	0.0976282	0.0169183	0.00407869	0.0479386	0.0119048	-0.00608071	0.0172045	0.0115635	-0.0107817	0.0292891	-0.017796	-0.000375516	-0.0606941	0.0117371	0.0429091	-0.00730927	-0.000309071	0.024016	0.0475082	0.0128895	0.0316524	0.023569	0.00315209	0.0152031	-0.000659805	-0.0124164	-0.0461268	-0.0449954	0.00983842	0.0345413	-0.00339589	0.00690369	-0.011611	0.0262467	0.0215029	0.0136705	-0.0419336	0.0198177	-0.000358551	-0.0459459	0.0441518	0.0279094	-0.0348315
0.0449048	0.0333735	0.0107649	0.0636867	0.0660699	0.0643678	0.0433093	0.00879397	0.0286225	0.0561529	0.0481854	-0.0119259	0.0101965	0.04643	0.0604402	0.0243805	0.00666367	0.0533101	0.0484598	0.00242172	0.0716937	-0.0400976	0.0654518	0.0814655	0.0351792	-0.0351267	0.0733328	0.0350711	0.0230263	0.0714847	0.0453733	0.0501783	0.0652805	0.0867479	0.0567308	0.0269905	0.0941434	0.0329986	0.0663924	0.0866373	0.0538789	0.0289724	0.0438301	0.0927052	0.0814872	0.0652798	0.0254958	-0.0441395	0.0696721	0.0896391
-0.00297626	-0.007393	-0.0342438	-0.000414846	-0.0403838	0.00518359	-0.0138371	-0.0283935	-0.00591304	-0.00452489	-0.0139657	0.0383298	0.00532208	-0.00246569	-0.0349771	-0.0178296	-0.0125235	-0.0363877	-0.0186313	0.0733046	-0.0192682	-0.0366873	-0.00614266	-0.0360206	-0.0264317	0.00015361	-0.0146826	0.0140005	-0.0257235	-0.0315249	0.0231986	0.0176034	-0.0512937	-0.0862772	-0.0427662	-0.00623216	0.00550275	-0.000173611	0.00192885	-0.00844595	-0.0464326	-0.0461945	-0.0613695	-0.0442281	-0.0065884	0.0020202	-0.0220994	-0.0981762	-0.0530013	0.0213675
-0.0245761	0.000784006	-0.0537674	-0.00569332	-0.0377083	-0.0174044	-0.0453319	-0.0394771	0.0525717	-0.00863636	-0.0336382	0.0144518	-0.0522088	-0.00549333	-0.0248366	-0.0329412	-0.00362352	-0.0405081	0.00419861	-0.107753	-0.0481236	0.00301659	-0.00618063	-0.0487841	-0.0549451	0.0327139	-0.0401155	-0.0438486	-0.0387789	-0.0344436	-0.00459722	-0.0242185	-0.0315789	-0.0271375	-0.0370722	-0.00350488	0.0256219	-0.0197951	-0.0106952	0.131516	-0.0205294	-0.0846402	-0.0946318	-0.0261932	-0.0192934	-0.00537634	0.0225989	-0.0305508	-0.0563048	-0.0443515
0.0552568	0.0195848	-0.0114314	0.018189	0.0565057	0.0426416	0.0438101	0.0485722	0.0585889	0.0418386	0.079084	0.042428	0.0521957	0.0419698	0.0316841	0.0478542	0.00727339	0.0636852	0.0285403	0.0814561	0.049397	0.0445489	0.055976	0.00639127	0.107387	0.0273647	0.0516434	0.0359532	0.0472103	0.0407683	-0.00346384	0.0326706	0.0543478	0.11196	0.0681145	0.0589324	0.0589377	0.0414526	0.043027	-0.0111412	0.0592413	0.0435878	0.077157	0.0821877	0.0237305	0.00844595	0	0.027075	0.0614505	-0.0118214
0.00414103	-0.0026892	-0.0235785	0.0201536	-0.00614754	-0.00545302	-0.0208503	0.0417409	0.00816455	0.0124326	-0.0645161	0.00415924	0.00128135	-0.0100718	-0.015828	-0.0291034	-0.0066793	-0.0208544	-0.000706964	-0.0458537	-0.0123757	-0.00251934	-0.0058894	-0.00387237	-0.00370599	0.0350318	0.0127751	-0.0163818	0.00983607	-0.00960452	-0.0294923	-0.0196199	-0.0131209	0.0474227	-0.0101664	0.0116897	-0.0169492	-0.000850485	-0.0147181	0.0112667	0.00163532	-0.00531144	-0.0218772	-0.0118752	-0.00180159	0.00871022	0.00552486	0.011236	-0.0181757	-0.00642446
0.0413087	0.068567	0.0315425	-0.0362909	0.0501031	0.0632644	0.0492257	0.0439775	-0.000155739	0.012606	0.0133091	0.00931953	0.0221207	0.0096384	-0.0517283	0.0178953	0.0437983	0.0360701	0.00919703	0.416938	0.115462	0.18131	0.01222	0.0362308	-0.0415375	0.0387413	0.0285861	0.00593802	-0.00974026	0.0112189	0.0410245	0.00562852	0.0935423	0.0439633	0.0588235	-0.0248587	0.0116496	0.00323459	0.0599621	0.0743752	0.0310204	-0.0572816	0.049062	0.0229178	0.00144387	0.0338758	0.123626	-0.0410256	0.102845	-0.0617614
-0.00455292	0.018385	-0.00078405	0.00406508	-0.0127626	0.00674336	0.00474433	0.05055	0.0529595	0.0165272	-0.0259701	0.0644878	0.0112681	0.00132499	0.0202506	0.0133383	0.0100984	0.0261936	0.0154224	-0.0387004	-0.0140421	0.205254	0.00512091	0.0255102	0.00129366	0.00471254	0.0141705	0.00360564	0.00327869	0.0310267	0.0111551	0.0149254	-0.00390795	0.12225	0.0141093	0.0175856	0	0.0315629	0.0152838	0.0316704	-0.0251781	-0.0710608	-0.0557084	0.000546448	-0.00576715	-0.00449727	0.0464548	0.0833333	0.0422754	0.0660646
0.0181015	0.0523894	0.0429885	-0.0631538	0.0624503	0.0216706	0.0403987	0.0552462	0.00266272	-0.000422297	0.0376954	0.0110147	0.0284754	0.0185334	0.0127776	0.0737722	0.00241317	0.0723748	0.0434933	-0.00445008	0.0510682	-0.00468829	0.0314838	0.0332163	0.0129199	-0.00388636	0.0322414	0.0447417	-0.0138889	0.0470545	0.0825858	-0.00416667	-0.010898	0.016802	0.0626087	-0.0327573	-0.00875173	0.0335582	0.0109482	-0.0258082	-0.0255036	-0.00332594	0.0640932	0.0786455	0.0367372	0.0406583	-0.0186916	0.140683	0.0390695	0.0804726
0.0598984	-0.00403633	0.0325649	-0.0133724	0.00112317	0.0165831	-0.0136157	0.0270213	0.00811449	0.0240811	-0.00679268	-0.00966907	0.00825451	-0.00754066	-0.00244978	0.00847477	0.00232138	-0.0304309	0.0254714	0.334928	-0.00909795	0.131509	-0.0314057	0.00538167	-0.00829082	0.00914839	-0.00624923	-0.0128195	0.008285	-0.0148058	0.00485714	0.0134137	-0.000881446	0.40347	-0.0130933	0.0272956	-0.0250929	-0.00350151	-0.019532	-0.0312326	0.0146691	0.00278087	0.0130048	-0.0106329	-0.00967479	-0.0210853	-0.0333333	-0.0652723	-0.0054535	-0.0148545
0.0241935	0.0199257	-0.0468905	0.0543547	-0.000747943	0.0276935	0.0322086	0.151593	0.0115615	-0.00391914	0.019328	0.0110699	0.0416169	0.0136227	0.0442043	0.0274116	0.0472637	0.0444375	0.0275806	0.0304544	-0.029791	0.137939	0.00409868	0.0194394	0.0173633	0.0631916	0.0246202	0.0335708	0.0123254	0.0236917	-0.00113733	0.000121433	-0.0154389	0.0198195	0.0456053	0.0763824	0.0641087	0.0415269	0.0122288	0.100892	0.0313783	0.0537992	0.060473	0.0125384	0.0102401	0.00490972	0.0591133	-0.0486111	0.04329	0.020733
0.0832602	0.0125828	0.0461396	0.00510661	-0.000748503	0.0118125	-0.00792472	-0.0200803	-0.0133102	0.0198799	0.0148775	-0.0049643	0.010971	-0.00775255	-0.0137582	0.0641289	-0.0171185	-0.0105623	0.0155392	-0.0847202	0.00251686	0.133577	-0.0162347	-0.0237668	0.0189633	0.0576803	-0.00767178	0.0159272	-0.00568182	-0.0226252	0.0368156	0.0105634	-0.0170251	0.0400231	0.0253767	0.0237691	0.0284434	-0.00414047	0.0120811	-0.0547784	0.119146	-0.0794737	0.0289901	-0.00176902	0.0220203	-0.0130812	0	0.00243309	-0.00580913	-0.0125154
-0.000955432	0.0219097	-0.0474451	-0.01235	0.0250936	0.0642101	0.0129805	-0.143898	-0.00615836	-0.0162437	-0.00229951	0.020503	0.0126336	-0.0101575	0.00715393	0.019907	-0.0295833	0.0100737	0.0123648	0.0300059	0.0480016	-0.0991714	0.000367846	0.00608634	-0.0688586	-0.0397155	0.00979076	0.0573003	-0.00163265	0.0139601	-0.0262652	0.0158597	-0.0159526	-0.0412581	0.00464037	0.00580476	0.0200348	0.0026178	-0.00211783	0.0854772	0.01039	-0.00114351	-0.0185759	0.0232911	0.0185819	0.00542958	-0.00232558	-0.00121359	-0.0281024	-0.00664866
0.0470798	0.0032	-0.0217534	0.00772406	-0.0175374	0.000685636	-0.00591424	-0.0385106	-0.00501623	-0.00454076	-0.0337079	-0.00776855	0.012636	-0.00262976	0.00733988	0.0154845	-0.000429369	-0.01429	0.0158779	-0.102091	0.0166731	0.0257552	-0.00258028	0.0129432	-0.00999334	0.0340741	-0.00561064	0.0427826	-0.0261652	0.00888811	0.0765038	0.0134831	0.0115794	-0.00810498	-0.0354119	0.0162946	-0.00982067	0.0210413	0.0243102	-0.0140163	0.0463446	-0.037779	-0.0239748	-0.0395844	-0.0106323	-0.00794155	0.039627	0.0858647	-0.000858861	0.0702782
0.0140756	0.0143541	0.00969025	0.00810788	-0.013016	-0.00308325	-0.0282598	0.0230139	-0.00311388	0.0167945	-0.00715564	-0.0136339	-0.0189544	0.0116071	0.0298507	0.0864694	0.017354	-0.0277862	-0.00150286	0.0127959	-0.000754006	0.0261469	0.00702355	-0.00777778	-0.0161507	0.0052531	0	-0.0229735	-0.0167926	-0.0176196	0.00698446	0.0485471	-0.0631868	-0.0101167	-0.0399042	-0.00156543	-0.0232859	0.000902527	0.0346581	0.0441975	0.0189822	-0.0190363	-0.0394312	-0.0221535	0.0419683	0.0064041	0.0112108	-0.0130548	0.0335244	0.00781708
0.0353361	0.00754717	0.0173638	-0.0148151	0.0167671	0.0175258	0.0117347	-0.00151417	0.0118994	0.0422104	0.00990991	0.0183386	0.0280148	-0.005998	0.0205409	0.0128524	0.0178179	-0.00869835	0.0102348	-0.0416045	0.00792303	0.0132463	0.00715656	0.019037	-0.00889193	0.0435867	-0.00153987	0.0128776	0.0196413	0.0307719	0.0332929	0.00233723	0.00782014	-0.0137579	0.0286783	0.025398	0.00618102	0.0250977	0.0305844	0.030198	0.000396354	0.021225	-0.0185061	0.0179136	0.0133536	0.00381801	0.0288248	-0.102041	0.0390907	0.0442118
0.0889495	0.00499376	0.0116146	0.0476412	0.0279785	0.00844309	0.0156329	0.019714	0.000293988	0.0477402	0.0127862	0.0150517	0.045419	0.00603419	0.00659734	0.0706351	-0.00464615	0.0604826	0.0283075	0.0765519	-0.00393038	0.0472084	0.00801755	0.0465659	0.0455487	0.0220781	0.0339176	0.0444987	0.0485762	0.0291709	0.00184595	-0.00610704	0.0703201	-0.0109605	0.0367677	0.00583091	0.00351031	0.010409	-0.0158983	0.000480538	0.0150555	0.0195962	0.003771	0.0427019	0.00374973	0.0101426	-0.0215517	0.0185185	0.0160085	0.0536676
0.00978207	0.0121118	0.0935209	0.0242117	0.0162221	0.0164099	0.0347567	0.00318674	-0.00778839	0.044071	0.00910159	0.0393221	0.0275655	0.00730122	0.016663	0.0551992	0.0485955	0.00443262	-0.00318748	0.0670001	0.00563698	0.0399653	0.00741185	0.0194251	0.0257426	0.0501058	0.00347863	0.00767054	0.0199681	-0.0265208	0.0289782	0.0223439	-0.0235614	0.021358	0.0101325	0.0234547	0.0196764	0.01509	0.0547478	-0.0170509	0.0165235	-0.00990099	0.00546448	0.00372301	0.0227346	0.00815814	-0.0110132	-0.0433884	0.0141807	0.0560451
0.0191936	-0.00920528	-0.0237591	-0.003711	0.00673998	-0.00988468	0.0167946	0.0330368	0.00873815	0.0135933	-0.00610998	-0.00382166	-0.00393643	-0.00647282	0.0034965	-0.0209816	0.0145469	-0.021624	0.00872093	-0.0657424	0.0369955	0.00200067	0.00376763	-0.00849749	-0.00546976	-0.0133602	-0.0133727	-0.0391277	0.00391543	0.0321812	0.0306039	0.0147525	0.0264501	0.0134149	-0.0354938	0.00712193	0.00814751	0.00643225	-0.00391423	-0.0109944	-0.016127	-0.0170588	0.0414402	-0.0133531	-0.00897516	-0.0115157	0.0690423	-0.0613391	-0.0150181	-0.000166889
0.028449	-0.0368535	-0.0312042	-0.0248566	-0.0218464	-0.0239601	-0.0580462	-0.0448954	-0.0160035	0.0132345	-0.0468384	0.0134271	-0.0266393	-0.0205844	-0.0431185	0.062197	-0.00799185	-0.0335288	-0.0426513	-0.0639626	0.0147748	0.0077371	-0.0244914	-0.0142839	-0.0229699	-0.0125739	-0.0446813	-0.00792213	-0.00780031	-0.0249918	-0.00647607	0.00183071	-0.0198915	0.0243333	-0.0512	-0.0123667	-0.0650787	-0.0232921	0.0114471	-0.0585474	-0.0312215	-0.048474	-0.0580561	-0.0466165	0.00379107	-0.0223552	-0.03125	-0.0289922	-0.0144585	-0.0360541
-0.0881748	-0.000803859	-0.0331996	-0.0392648	0.0232349	0.0148312	-0.0117735	-0.0156686	-0.0113399	0.0388366	0.0227273	-0.0137539	-0.0037594	-0.000264288	-0.0113792	-0.082053	-0.00655556	0.00171126	-0.0112884	-0.0518373	0.00852273	0.0116404	0.00238342	-0.0422869	-0.0208609	-0.0349369	0.00473127	-0.0220384	-0.0361635	0.0203874	0.00763116	0.0185962	0.0184502	-0.145382	0	0.0037472	0.00545951	-0.000436237	0.000337838	-0.0687484	-0.0165167	-0.0433962	-0.0311634	-0.00289169	0.0131137	-0.00354267	-0.0666667	-0.00236967	-0.00480128	-0.0311688
-0.0145314	0.0336283	0.0147709	-0.0139759	-0.0336208	-0.0243575	-0.00228137	0.12102	0.0306369	-0.0182733	0.0630631	-0.00933982	-0.0708226	0.0109078	-0.00299263	-0.0042735	0.000556527	-0.00947352	-0.00685036	0.00682353	0.00299296	0.0306839	-0.00292582	-0.0127923	0.0368617	0.0368783	-0.00732115	0.116898	0.00815661	-0.0590284	-0.00426002	0.00622626	-0.026721	-0.0237936	-0.0236088	0.0486982	-0.0244344	0.00378237	0.00810537	0.0332488	0.00191152	-0.0223537	-0.0543245	-0.0187187	0.024024	-0.0116354	-0.0138249	-0.00522565	0.032163	0.0484361
0.0214788	-0.00326899	0.231938	0.0121325	0.0344262	0.044938	0.0241362	0.0118654	0.0412945	-0.020321	-0.00960452	-0.0581816	0.0369083	0.0494889	0.0180097	0.0884403	0.0648391	0.00156789	0.0285101	-0.213079	-0.0207127	0.0709422	0.0198031	0.0217361	0.0136986	-0.0176202	0.0329256	0.0345522	0.0416667	0.0214978	0.0299477	0.106502	0.0372266	0.0143508	0.0354059	0.0189625	0.00602968	0.0186957	0.0301508	0.0493591	0.105342	0.0342972	-0.0173847	0.0472864	0.0280109	0.0130804	0.0537383	0.0348615	0.015061	0.0282987
-0.0248293	-0.0426363	-0.0290643	0.00446389	-0.0223631	-0.0235624	-0.0533366	-0.0407536	-0.0210941	-0.032944	-0.0424986	-0.0381899	-0.0299232	-0.0152993	-0.0570424	-0.0304539	-0.0111932	-0.0416406	-0.0307004	-0.0834775	-0.0222262	-0.036744	-0.0370376	-0.232224	-0.0122265	-0.043512	-0.0104559	-0.0231575	-0.0454369	-0.0239779	0.0393846	-0.0131273	-0.013459	0.0318886	-0.0667223	-0.024559	-0.0295067	-0.0459525	0.0120325	0.510395	0.00357539	-0.0162549	-0.0407692	-0.0395074	0.0117057	-0.0377663	-0.0399113	-0.0770651	0.0051164	-0.00397878
-0.0197716	0.000978793	-0.00990407	-0.00584274	-0.0268372	-0.0249747	-0.124476	0.0513026	0.00847579	-0.0326244	-0.0214477	0.0138295	-0.00742894	-0.00560593	0.0138304	-0.100956	0.0329032	0.000653381	-0.00891759	0.0477847	-0.00238313	0.0101312	-0.0029881	0.0664109	0.00977199	-0.0042829	0.0381441	0.00448869	0.0284784	-0.0217391	0.0485494	-0.0310219	-0.0204638	-0.0198041	-0.0214477	-0.0238301	0.0175772	-0.0152103	-0.0273136	0.113214	-0.0266585	-0.0495704	0.052927	-0.00667735	-0.0304327	0.00268366	-0.0669746	-0.052	-0.0152711	-0.0635819
0.00548117	-0.0303129	-0.0216211	0.0167381	-0.0320192	-0.00623053	-0.00209518	-0.0299276	-0.0125356	0.000558971	-0.0456621	-0.023766	-0.068988	-0.0115256	-0.00676157	-0.00829338	-0.0336816	-0.0375449	-0.00682594	-0.0678261	-0.0479603	-0.0413342	-0.0131089	0.0173218	0.00516129	0.0318531	-0.0317772	-0.0183822	-0.0348101	-0.00180668	-0.0184924	-0.0508475	-0.0097493	-0.026421	-0.026484	-0.0426657	-0.00980392	-0.00090854	-0.00313842	-0.0401855	-0.0127477	0	-0.0639756	-0.0354934	-0.0283795	-0.00401472	-0.019802	0.0274262	-0.0175756	0.0410594
0.00179964	-0.0231933	-0.0239329	-0.0367688	-0.0156788	0.00487635	-0.0203959	-0.00786009	-0.00389498	0.0160149	0.000318979	-0.00749064	0.00174764	-0.000518839	0.00895736	-0.00729838	-0.00529261	-0.0183175	-0.0128085	-0.0211931	0.0158271	0.0475549	-0.000378527	-0.0176817	-0.0141207	0.0412348	-0.00358925	0.0212582	0.00327869	0.0217195	0.0294837	0.0056391	0.00187529	-0.00022805	-0.011257	-0.000986587	0.019802	0.0180358	0.0351284	0.0442834	0.0100997	-0.0111266	0.00895037	0.0089211	0.0548044	0.0174672	-0.0252525	-0.0574949	0.0165746	-0.0223664
0.00355671	-0.0175499	0.0078914	-0.0218759	-0.027195	0.0034662	-0.0134721	-0.0253516	-0.00506879	-0.0120968	-0.0271046	-0.0582003	-0.0256455	-0.0238512	0.0246212	-0.0556612	-0.00585284	-0.0639254	-0.0408228	-0.0743366	-0.034961	-0.0471363	-0.02145	-0.0345	-0.0227865	-0.0436053	-0.0432319	-0.0294894	-0.0482026	-0.0271036	0.0213747	-0.0237799	-0.0481984	-0.0761861	-0.0417457	-0.0196369	-0.0337494	-0.0113146	-0.00816392	-0.110254	-0.0321478	-0.080872	-0.0540323	-0.0140923	-0.00205479	-0.0300429	-0.015544	-0.0397603	-0.0597826	0.0340552
0.0121929	0.0120841	0.00899473	-0.0174386	0.0377396	0.0341969	0.0226567	0.00670595	-0.013246	-0.0198516	0.0232711	-0.0183387	0.0347359	0.0130147	0.0155961	0.0408249	0.0112394	0.0206718	0.0270538	-0.0307677	0.0211656	0.00746387	0.0318134	0.00224409	0.0193205	0.0233058	0.0295834	0.0451959	-0.00472103	0.00928623	0.0229791	0.0325497	0.0314651	-0.0414815	0.0480198	0.00906588	0.0100478	0.0307183	0.029051	-0.0485269	0.0184386	-0.0191278	0.0451833	0.0180774	0.0366703	0.0490129	-0.0210526	-0.0323313	0.0145885	0.0437426
0.0255786	0.0327046	0.0284527	0.00413355	0.0552242	0.0407482	0.0403642	0.0135244	0.0623986	0.0255537	0.0237028	0.0350078	-0.0176501	0.0220243	0.0468661	0.0495395	0.0733404	0.0133816	0.048185	0.0592111	0.0371156	-0.0784206	0.0359095	0.0322081	0.0124183	0.0399116	0.0496385	0.0381157	0.00388098	0.0589933	0.0525471	0.0454311	0.0815062	0.0404431	0.0392064	0.0467471	-0.00189484	0.0279036	0.0696361	0.0522769	0.103749	-0.0304212	0.0114192	0.0339986	0.0657335	0.0489942	-0.0134409	0.007034	0.0412371	-0.0118123
-0.0256325	0.000837802	-0.0116321	-0.0177804	-0.0499635	-0.0267972	-0.0119603	0.00129456	-0.008817	-0.0163344	-0.0929287	-0.0712877	-0.056632	-0.00949267	-0.0126046	-0.0324426	0.000493097	-0.0372948	-0.0547043	0.00448971	-0.0352296	-0.0254853	-0.0214161	-0.0338729	-0.00355068	0.019562	-0.000253677	-0.0161214	-0.0227663	-0.0400341	-0.0616743	-0.0615885	-0.0612605	-0.0136172	-0.00590909	-0.00995928	-0.0130517	-0.0213189	-0.0407625	0.0114246	-0.0896929	-0.0253419	0.0153226	-0.0159744	-0.0278665	-0.0185586	-0.0108992	-0.0389988	-0.0156331	-0.0748322
0.0381161	0.0232714	0.0420321	0.0352596	0.0236084	0.0636439	0.00856215	0.0270512	0.0416754	-0.00947556	0.0300103	0.0596113	0.0393987	0.00712142	0.0388467	0.0448247	0.0252059	0.0483781	0.0436051	0.0122393	0.0672512	0.0597631	0.0341253	0.025734	0.0262391	0.0826903	0.137669	-0.0138734	0.0501099	0.0590949	0.0123875	-0.106374	0.0413146	0.033258	0.0315501	0.0484619	0.0454436	0.0543131	-0.0336289	-0.0491186	0.0571246	0.0136195	0.067911	0.00757576	-0.0482016	-0.0110306	0.0936639	-0.000605694	0.0389095	0.0444248
0.0360656	-0.0183246	-0.0186203	0.00954404	-0.0185637	-0.0305379	-0.0251756	-0.00261451	0.00591716	-0.00757719	-0.00535834	0.00107891	-0.00619779	0.0037301	-0.00455508	-0.023485	-0.0168258	-0.0307638	-0.0546754	0.223132	-0.0185068	-0.0311361	-0.0043053	-0.0341808	-0.00568182	-0.0327458	-0.0407016	-0.0132214	0.0113018	-0.0375335	-0.0303557	0.0191539	0.00991885	-0.0137253	-0.0239362	-0.0257613	0.00367985	-0.00716253	0.0580512	-0.025558	0.00108801	-0.0276873	-0.0167348	-0.0249731	0.016689	0.00191205	0.0453401	-0.0618182	-0.00738854	-0.00542281
-0.0113708	-0.0186667	-0.0401689	-0.0189243	-0.0397402	0.0179085	-0.0276276	0.00854369	0.0329545	0.00973468	0.026936	0.0184758	-0.0173536	0.0140896	0.0125572	-0.0408199	0.0143895	-0.0357534	-0.000985869	-0.000118087	0.062362	0.0147009	0.00288261	0.0156904	-0.00666667	-0.0291745	-0.00319299	-0.0511293	0.00248344	-0.00539694	0	0.0445059	0.00848214	0.00615764	-0.0576748	-0.0269684	0.012374	-0.0140122	0.0242189	-0.0321389	-0.0630359	-0.0343384	-0.0472769	-0.00371798	-0.00924528	0.0186069	-0.00240964	-0.0497416	-0.0728953	-0.033055
-0.00507374	-0.00543478	0.0462942	0.0706012	0.0051731	-0.0144518	-0.00741198	-0.000962649	0.00342975	-0.0434783	0.112131	-0.00559335	0.0544518	-0.00959979	-0.00798739	0.0492056	-0.0412478	0.014756	0.00789474	-0.0366365	-0.0128139	0.0318396	-0.00287433	-0.0303811	0.00735059	0.00964103	-0.00137355	0.146111	-0.014038	-0.000700158	-0.0875741	-0.00320124	-0.0309872	0.0494492	0.0110843	-0.110061	-0.00407424	-0.0196989	-0.0235002	-0.0501908	-0.0148215	0.0251518	0.0305677	0.0225294	-0.0354218	0.00452771	0.00483092	-0.0265126	-0.00885936	-0.0502203
-0.0145743	0.0122951	0.0445998	0.0272777	0.0197941	0.0267772	-0.0124456	0.0716901	0.0764865	-0.0735178	0.0692807	0.0550319	0.031926	0.00765368	0.0219303	0.0200713	0.057818	0.0145414	0.0120757	-0.277583	0.0147343	0.105878	0.0327825	0.0145158	0.0139594	0.0624746	0.066457	0.0307418	0.00753769	0.024873	0.0308343	-0.0470653	0.045683	-0.0118964	0.0314585	0.0296142	0.0609091	0.0370317	0.00328849	0.00381756	-0.0341444	-0.0499154	0.0269646	0.0602866	0.0155972	0.0220703	0.0528846	-0.120112	0.0195531	-0.0142857
0.0462495	0.0104588	-0.00889491	0.016638	0.0213509	0.0847563	0.0516698	0.0365042	-0.0123412	-0.0725256	-0.0132341	0.0240634	0.016568	0.0278477	0.00041468	-0.0255222	-0.0123574	0.0378537	0.0364399	-0.0166182	-0.032325	0.0146158	-0.00959197	0.120398	0.00375469	0.0147242	0.0141773	-0.0182003	-0.0507066	0.0189711	-0.0319648	0.000581058	0.000873744	0.00448536	0.0425139	-0.00164785	-0.00385604	-0.0368166	0.0104291	0.0396317	-0.0180144	0.0863758	0.0510128	0.0158083	-0.00874806	-0.0136861	0.00456621	0.0690476	0.0232877	0.0382082
0.0119671	0.0146912	-0.00662421	0.0267414	0.0144432	-0.011162	0.0389455	-0.0175226	-0.0024263	0.0604876	0.00502934	0.0109751	0.0327623	0.00985175	-0.00901554	-0.15504	-0.00632476	0.046034	0.0040448	0.0549372	0.101465	-0.0152055	0.00669008	0.0113689	-0.063591	-0.0230849	-0.0139791	0.0122859	0.00875657	-0.0222241	-0.193123	-0.0133566	-0.00130947	-0.012926	0.0469858	0.0356765	0.0103226	0.0175313	-0.00206429	-0.0100116	-0.0177931	0.054918	0.0571021	0.0173193	-0.0164738	0.0218933	0.138636	0.0705271	-0.011245	0.00471356
0.0557934	0.0115169	0.0340303	0.0235296	-0.0172349	-0.0188133	0.0922722	-0.00247219	0.0122826	0.0420733	0.00166806	-0.0144746	0.0112721	-0.00561033	0.00407822	0.0437899	0.00103778	-0.000338524	0.0511311	0.0722665	-0.0241648	0.00790485	0.0208162	-0.012781	-0.00399467	-0.0201582	-0.00902808	0.023828	0.0399306	0.0180976	0.134222	0.0181283	0.0222902	-0.0185714	0.0135478	0.00395428	0.0166028	-0.000847338	0.0298463	0.067289	-0.0014043	0.0536131	-0.0108035	0.000246731	-0.0295115	-0.0111648	0.0219561	-0.00970874	0.0167885	-0.11873
0.0158322	-0.00162655	0.0148533	-0.0093547	-0.0529928	0.0020649	0.0221753	0.0123916	0.014296	0.0226847	-0.0119345	0.0124276	-0.00684713	0.0235464	0.00645699	0.00305143	0.0186606	-0.00711141	-0.0471698	-0.0287891	0.0287519	0.0664077	0.00257045	0.0068632	-0.00735294	0.0526627	0.0138791	0.0124996	-0.0225376	-0.00707666	-0.00645482	0.00265927	-0.0260795	0.0131004	-0.0292398	-0.0188703	-0.0121441	-0.0019788	-0.000573888	-0.0249636	0.00098439	-0.0464602	-0.0204778	-0.023187	-0.0059585	0.0140372	-0.0078125	0.195378	-0.00505992	0.0495495
-0.0154518	0.00423591	0.0178337	0.0237139	-0.000402576	-0.0129526	-0.0144628	0.00874279	-0.00604051	0.00956451	0.00449438	0.00488213	-0.0145903	-0.00527046	0.0127276	0.0274811	-0.00542778	-0.0095498	-0.0324876	-0.0428031	0.0116317	0.0175957	-0.00735063	-0.0041828	-0.013468	0.00252478	0.000426272	0.0104335	0.00426985	-0.00661802	-0.0181576	-0.0204105	-0.0140474	0.00766284	0.0060241	-0.0177757	-0.000847817	0.00991361	-0.00674706	-0.00336386	0.0275358	0.0309358	-0.0222997	0.00353535	-0.00434064	0.000902799	-0.00393701	-0.0550674	0.00856531	0.0158018
-0.00375759	-0.00324465	0.035525	0.0228869	-0.06323	0.0190874	0.00366876	0.034148	0.00154909	0.0245918	-0.0173378	0.021377	-0.00276603	-0.031319	0.0263615	0.00620276	0.034177	-0.012741	0.0275024	-0.0636238	-0.0138933	0.01513	0.0165294	0.0395146	0.0313993	0.0266766	0.0322763	0.0223283	0.0187075	0.0184489	-0.0291822	0.00129488	-0.00801425	0.0622624	-0.000427716	0.00691373	0.0161222	0.0152854	-0.0333863	0.0620664	0.00902379	0.0382596	-0.0534569	0.00830398	-0.0157775	0.0261575	-0.00790514	0.0632362	0.0342357	-0.0591511
0.05589	0.0159505	0.0035404	0.0131431	0.00214961	0.0260462	0.000522193	0.102917	-0.0233195	-0.0230179	0.0159363	0.0438978	0.0574319	-0.0126841	0.0179194	0.057585	0.0185356	0.0149983	0.0398382	0.0196655	0.0137652	-0.00385921	-0.0106712	0.0333732	0.0377234	0.0150813	0.0188466	0.0401808	0	0.00888963	-0.0699056	-0.0538443	0.0439856	0.0671141	0.0218228	0.0305335	0.0104384	-0.00773481	0.00702751	0.0158898	-0.0379404	0.0267341	0.0135542	0.0272024	-0.0101244	0.00322297	-0.0478088	0.0390671	0.0561971	0.0246989
-0.012848	-0.0137776	-0.0123837	0.0554951	-0.0220935	0.0390759	-0.0185282	0.0206687	0.00998904	0.0302054	-0.000840336	0.00130191	-0.017667	0.0486162	0.00352078	-0.0189166	-6.47626e-05	-0.014433	0.000149656	-0.0110488	0.00686901	-0.0370717	0.00770475	-0.00854453	0.0204082	0.0106507	0.00873797	-0.0231762	0.0066778	-0.0329177	0.0221721	0.0467197	-0.0816853	0.00880503	-0.048995	0.0140899	-0.000206612	0.0297884	-0.0222717	0.0205075	0.0474648	-0.0636875	0.0148588	-0.0323129	0.0447475	0.00408879	0.0481172	-0.023569	-0.0228377	0.0268924
-0.0454551	-0.0419103	-0.0109692	0.0165464	-0.00175477	-0.0288224	0.0124967	0.00416915	0.026173	-0.0198397	0.0358845	-0.00169029	-0.0275662	0.0213785	-0.0204658	-0.010013	-0.028886	-0.0373082	-0.0237917	-0.006033	0.00301444	0.0711709	-0.00594548	0.0407537	-0.0109375	0.0272759	-0.010675	-0.0218999	-0.0787728	0.0200275	0.0115809	-0.00474834	-0.0257491	0.0188716	-0.0202554	-0.0342033	0.00557967	0.00168965	0.00455581	-0.0388283	0.0408767	-0.0717775	-0.0398975	-0.00828521	-0.0148888	-0.0485748	0.0239521	-0.0373563	-0.0310791	0.0820563
-0.032181	0.00983384	0.0279743	-0.00517207	-0.0107669	0.0234596	-0.00735294	0.0351423	0.0112835	-0.0276199	-0.0278755	0.0456499	-0.00823776	-0.00970525	0.00835738	0.00976235	0.00853675	0.0137631	-0.0119559	0.311698	0.0145524	0.00556923	0.0121335	0.00140351	0.0129542	-0.00655172	0.0236239	-0.00642889	0.0171017	0.020814	0.0356169	0.0214695	0.0384431	0.0595964	-0.0103371	0.0190476	0.00904233	0.00708454	-0.0133031	0.0363218	0.00762175	0.0510121	0.00419367	-0.00531646	-0.0213251	0.0195659	0.0389864	0.0776119	-0.00615858	-0.0482252
-0.00534403	-0.00906649	-0.0574377	-0.022247	-0.0346513	0.00607567	-0.0185185	-0.0356682	0.00209205	-0.0223544	0.00695991	-0.0288348	-0.0343648	-0.0119782	-0.0477553	-0.0474518	-0.01197	0.00821722	0.0031027	-0.119158	-0.00685999	-0.00508758	-0.00523371	-0.0217239	-0.0218341	-0.0331482	-0.0306409	-0.0108536	0.000884956	-0.00759452	0.023162	-0.0365483	-0.00740398	-0.0746872	-0.00454133	0.00630252	-0.0240326	0.00777167	-0.0458097	-0.0897589	-0.0673077	0.0546995	-0.0288535	-0.0185798	-0.142797	-0.0152924	0.0506567	0.0160665	-0.00516396	-0.00263703
-0.0011502	-0.0511691	-0.0425915	-0.0840915	-0.0124252	0.0164699	-0.019407	-0.0139632	0.0183252	-0.0497168	0.00442356	-0.0380916	-0.0102884	-0.00808229	-0.015646	-0.0562707	-0.0275075	-0.0152374	0.03588	0.0481765	-0.00847724	0.0547608	-0.0120531	0.000143266	0.0057398	-0.0663256	0.0151887	0.0580162	-0.0150309	-0.00282815	-0.215743	-0.0265422	-0.00745921	-0.0301643	-0.00912409	0.07543	-0.0116861	0.00465364	-0.0314708	-0.0632983	-0.0489347	-0.0467495	-0.0641126	-0.00311203	-0.0380059	-0.00609013	0.0392857	0.0823337	-0.0153127	0.0135977
-0.0473626	0.0075	0.0190778	-0.00518689	0.0228332	0.0143127	-0.0494777	0.0103947	-0.00193622	0.0125828	-0.031379	0.00266667	0.00613497	-0.0148148	0.0204211	0.021615	-0.0163111	0.0406621	0.015527	0.0250487	-0.0145662	-0.0840749	-0.000172357	-0.0441198	0.0646798	-0.0843026	-0.0380105	-0.0127588	-0.0314183	-0.00917584	0.00284277	0.0530378	-0.0347581	0.0280995	-0.019337	-0.027849	0.0650338	-0.0041027	0.00994695	-0.00621616	0.118225	-0.0873563	0.00668338	0.0156087	0.0223191	0.0088848	-0.0309278	-0.0156171	-0.0295203	0.00652133
-0.0320841	0.0503368	-0.016412	0.0115684	-0.00505239	-0.00346113	0.00636206	-0.000447294	-0.0146069	0.112056	-0.0315431	-0.025266	0.0235434	-0.00714286	0.00814937	0.0954851	-0.0232981	0.019018	0.00676272	0.124457	0.0102828	-0.0294807	-0.0307612	-0.0106399	0.0344253	-0.0490237	0.00546508	-0.00323452	0.0426321	0.0260987	-0.0178805	0.0406716	0.00778589	0.00730232	0.0413146	0.00929382	0.0245837	-0.00571429	-0.0507223	-0.0635593	0.0221016	0.108312	0.0804979	0.0443135	-0.00803011	-0.00546614	0.0035461	0.0261003	-0.00488865	0.0088856
-0.0714846	-0.0475869	-0.0335424	-0.0249799	-0.0491824	-0.0337964	-0.0313218	0.102745	-0.00961204	-0.00646932	-0.0387324	0.0321965	0.0196922	-0.017039	-0.0179065	-0.00214228	-0.000859599	0.00118765	-0.0449766	-0.000635227	-0.1743	0.000345185	-0.0173755	-0.00106028	0.00817596	0.0153439	0.0154681	-0.0380929	-0.0426667	-0.0260912	0.0026643	0.00193138	-0.0362144	-0.00124275	-0.0414788	-0.013276	0.00754644	-0.0114943	-0.045651	-0.0519285	-0.0260496	-0.0136364	-0.0848694	-0.0127545	-0.0419934	-0.0160305	-0.0176678	0.00548628	-0.0362991	-0.0315596
0.042186	-0.0528809	0.0143065	0.00346893	-0.0248013	-0.00428591	0.0857787	0.0120658	-0.00140318	-0.0185478	-0.00335775	-0.00634417	0.00762739	-0.00498844	0.00615024	-0.0125217	0.0290364	-0.020505	0.00672783	0.0405551	0.0050077	0.107246	-0.00360771	0.0030326	0.0485437	0.00532725	-0.0131763	0.00947991	0.0436305	-0.00673968	0.00155004	0.0373058	-0.0140281	0.0383658	-0.0253998	0.0165844	-0.00364893	-0.00459708	0.00652292	-0.0584091	0.00584264	0.0529954	-0.0181872	-0.000993789	0.0681278	-0.00915438	-0.028777	-0.126488	0.00396488	-0.146457
0.0420696	0.0245925	0.0605546	-0.0105658	-0.0180247	0.0172174	0.0412113	0.00868752	0.0220726	0.0231202	0.0128637	0.0479516	0.00644226	-0.0124078	-0.0032132	0.0231682	0.0388769	0.0250865	0.0113913	0.00859503	-0.0170563	0.0869484	0.00814777	-0.00241875	0.0215142	0.0172607	0.00667612	0.0726182	0.00890577	-0.00882103	0.0142604	0.0107127	0.0167683	0.0219692	0.0101351	-0.0151892	0.040478	0.0239065	0.0232223	-0.0224475	-0.0058087	0.0645514	0.0347657	0.0042278	0.0426452	0.00970874	0.0222222	0.0965361	-0.0208745	-0.0221976
-0.00566503	-0.034895	0.0275392	0.0515773	-0.0173498	0.012285	-0.0013015	-0.0113873	0.0127742	0.0176695	0.0365891	-0.0015866	0.0140823	0.00627205	0.0865365	0.0434535	0.0096573	-0.000506329	0.0421985	-0.0738554	0.0432833	0.0361833	0.0132931	0.0150023	-0.0109304	0.011948	0.0165773	0.0124531	-0.0026455	0.0169434	0.130899	0.00930132	-0.021989	0.0193473	0.0186335	-0.0165467	0.0137088	0.0201645	-0.00826882	-0.0350617	0.00194755	-0.00445358	-0.0293267	0.00148588	-0.0197985	0.00744417	0.0144928	0.0103573	0.033996	-0.00740976
-0.0961615	0.0193194	-0.0102229	-0.0141395	0.0276356	0.00458468	0.039926	-0.00483309	0.0151584	0.022607	0.0603851	0.0233918	0.00883699	0.0105181	-0.0539248	-0.0626532	0.0172036	0.0070922	0.0302594	0.115795	0.0192487	0.0220808	0.0163095	0.05957	0.0474394	-0.0266835	0.0134537	-0.0168154	0.0106101	0.00319758	0.0185042	-0.0330047	0.0183955	-0.000191718	0.0365854	0.00274072	0.0241228	0.0417425	-0.0193365	0.0299386	0.0163276	0.0199587	0.0519149	0.0244807	-0.045941	0.0240148	-0.0213214	-0.0553562	-0.00835887	-0.150344
-0.0207455	0.00575353	0.0245792	0.0515893	0.0244024	0.00765101	0.0161698	0.0162963	-0.00267439	0.0305891	0.0217331	-0.000745342	-0.0295636	0.00424056	-0.00171804	-0.0145219	-0.00319969	0.036385	0.0467133	0.116746	0.0143014	-0.0286426	0.0108145	0.0277582	0.0133814	0.027415	0.00784478	0.00293487	-0.0266842	0.0261701	-0.001514	0.00387855	-0.00100351	-0.00556088	0.00497738	0.0458387	0.00606709	0.00486831	-0.0112156	0.0387578	-0.00433508	0.0404858	0.0141586	0.00289645	0.00074035	0.0198437	0.0655768	0.198047	0.0351222	0.0549125
0.00257965	-0.00129175	0.0187501	-0.0156498	0.00340301	-0.00466232	-0.0139234	-0.0371058	-0.0234637	-0.0163063	-0.0180398	-0.014545	-0.00225661	-0.0145873	0.00668151	0.000761749	-0.0234523	0.000808931	0.0029396	-0.0472037	-0.027838	-0.0354515	-0.00811014	0.00562106	-0.00203149	0.00210106	0.00379242	-0.00458389	-0.04	0.00196175	-0.00644428	-0.00651286	-0.00301356	0.0817586	0.0238631	-0.111198	-0.00851366	-0.00944099	-0.0162825	0.0162641	0.00550647	-0.0849546	-0.0227363	0.0134777	0.0146947	-0.0713443	0.010274	0.0149457	0.00760043	0.0604746
0.0230791	-0.0129453	-0.0299664	-0.00298794	-0.000968992	0	-0.00910741	0.0108726	-0.01373	-0.00111753	0.0148067	-0.0100921	-0.000652666	-0.00844566	-0.00713998	0.00494071	-0.0181123	-0.00129324	0.0039968	0.0261521	0.00409074	-0.0113847	-0.00956861	0.00725562	0.0127226	-0.0172974	0.0143108	-0.00160942	-0.00561798	-0.0296068	0.00801221	-0.00644444	-0.00604534	-0.00909091	0.00615655	0.00130664	-0.0178891	-0.00890394	0.00595127	-0.0138856	-0.012863	0.0290574	0.000816327	-0.00118737	0.0127341	-0.0126984	-0.020339	0.0111557	0.00404095	0.0233397
-0.0155463	-0.00073756	0.070112	0.0386924	0.0305529	0.014454	0.0326168	0.0466984	0.0270302	0.0389782	0.0275601	0.0925194	0.0347626	0.0474125	0.0267396	0.0596238	0.0003416	0.0333441	0.00690021	0.0713989	0.00944074	0.0669901	0.0347798	0.0220324	-0.0251256	0.0380841	0.0270502	0.0492643	0.0527307	0.0473238	-0.0526117	0.0070454	0.0369995	-0.084436	0.0201049	0.023717	0.0167577	0.0275845	0.0642448	0.12864	0.0710876	-0.00482094	0.0415987	0.0140276	-0.0148151	0.029582	0.0658478	0.0458959	0.0466863	0.0115213
-0.0422779	0.00749344	0.0159093	-0.0156516	0.0352471	0.0269129	0.0334988	0.0115765	-0.0181859	-0.0188513	0.026558	0.139274	0.00359319	0.0307577	-0.00986485	0.00842739	-0.0173474	0.0131579	0.00579863	0.0427901	0.00330583	-0.0171479	0.00848687	0.0389352	0.00154639	0.0209639	0.0229013	-0.00616752	0.0286225	0.00626104	0.014183	-0.0166574	0.00928641	0.0338689	0.00685518	0.0213546	-0.0132569	0.0208102	-0.0228437	0.00105731	-0.0103589	-0.00138408	-0.0446359	-0.00961313	-0.0480266	0.00780762	0.0226277	0.0248945	-0.00717765	0.0281265
-0.00348779	0.0133879	-0.00223701	-0.0259108	-0.034047	0.0345581	0.00214592	0.0065578	-0.0556834	0.00256082	0.00435451	0.024163	0.00684932	0.0218341	0.0082694	0.0147832	0.00278009	0.0364873	-0.00471698	-0.041332	0.00841104	-0.0637124	0.00521889	0.0110899	0.0303654	-0.0194263	0.0171612	0.019368	-0.0121739	0.0159541	-0.0581052	0.0040655	0.0125908	-0.0302166	0.0765957	-0.00856257	0.016703	-0.0200241	0.0350222	-0.0217575	-0.0118062	0.002079	-0.00245902	0.0194129	0.0126183	0.00340874	0.0031746	0.00823384	0.0139427	0.00203482
-0.100341	0.0242569	0.014405	0.0656055	-0.00941176	-0.0172606	0.00214133	0.00766479	0.0427632	0.0220763	0.0226983	-0.0107968	-0.0156153	-0.00961538	0.012747	0.0479546	0.0395758	-0.0143198	0.00684571	0.634675	-0.0239347	0.0174436	-0.00133994	-0.0199193	0.0144855	-0.0299733	0.0110054	0.0320962	0.00352113	0.0031407	-0.00773735	0.0397031	0.0674319	0.0115618	0.0245059	0.136919	0.00892857	-0.00566224	0.0358983	-0.00842151	0.0238946	0.0401107	0.0361545	0.0225267	0.0638629	-0.0132798	-0.00316456	-0.19069	0.0211357	0.0683664
-0.0167037	-0.0168751	-0.0581793	0.0110423	0.00522565	-0.0348749	-0.011396	0.00380325	0.00175254	0.00124955	-0.00224439	-0.0036382	0.0309408	0.00251708	-9.75705e-05	-0.036441	0.0382692	0.00696126	-0.00366109	0.0779063	0.00520156	-0.0012873	-0.00150993	0.000385902	-0.0477597	0.00761905	0.0139717	-0.00464581	0.0175439	-0.0280213	0.00316122	0.00205539	-0.0300179	-0.0197598	0.00308642	-0.00747496	0.0138053	-0.00854172	-0.0285193	-0.0280923	-0.000481174	0.0638298	-0.035686	0.000454236	-0.034163	0.0237872	0.0047619	0.0297679	-0.00822943	-0.0221753
0.0850383	0.0153061	-0.0106547	0.0308296	-0.00614367	0.0117832	0.0216138	0.0204597	-0.0095638	0.000891424	0.0367408	0.0136931	0.0234613	-0.00466284	-0.00478142	0.0247613	0.0528479	0.012624	0.0141732	0.0180268	0.017372	-0.00193344	0.0132654	-0.00835798	0.0806618	-0.0306658	0.0130619	0.0129273	0.169828	-0.0107908	-0.00315126	0.105473	0.0461894	-0.006917	0.0507692	-0.00364377	0.0073324	0.00936446	0.0387438	0.0239749	0.053075	0.088125	0.0287829	0.046084	0.0348661	0.0186487	-0.00789889	0.0377266	0.0364596	0.106048
-0.0411937	0.00538406	0.0306357	0.0133819	0.00404184	0.0672878	-0.0131641	0.029703	-0.0154263	-0.0320627	-0.00795564	-0.011707	-0.0260494	-0.0371171	0.00176488	0.00883467	0.0291535	-0.00311665	-0.0001294	0.0653332	0.00944596	-0.0318168	0.0145841	-0.00350104	0.00550239	-0.0681473	0.0208383	0.00514285	0.0589536	0.0105829	0.0765016	-0.0106445	0.00618102	-0.0302488	0.00585652	-0.0040415	0.012825	0.000371103	-0.0156096	-0.00196937	0.00491429	-0.0252728	0.0176659	0.00206163	0.00390625	0.0195078	0.00318471	-0.00802644	0.000242601	0.00390549
-0.037726	-0.022849	-0.0196911	-0.00267445	-0.0419133	-0.0443744	-0.0157218	0.0117788	0.0710441	-0.020795	-0.0123937	0.00232864	-0.00962861	-0.00860778	-0.0203582	-0.0437445	-0.0437359	0.0043174	-0.0135887	-0.0537803	-0.00701818	-0.0337113	-0.00734924	-0.0178269	-0.0135617	0.00325544	-0.0311387	-0.0544968	-0.00278358	-0.000805542	-0.0281911	0.000394828	-0.025011	0.000615637	-0.0371179	-0.00504243	-0.0239562	-0.0158279	-0.0559172	-0.0164438	-0.0290003	0.0430171	-0.0338544	-0.0304277	-0.00729572	-0.0282602	-0.0380952	-0.0742504	-0.0637885	0.00641898
-0.0513776	0.0284984	0.0509486	0.0388664	0.0514088	0.024613	0.00387222	0.0422903	0.0355109	0.0467957	0.0278051	0.0662626	0.0282407	0.0673839	0.03337	0.0632427	0.053297	0.0246072	0.0616636	0.0105398	0.0489308	0.0833281	0.0175253	0.041203	0.0950314	0.0418357	0.0532125	0.0348796	0.00244243	0.0685263	0.00342466	0.022299	0.0418542	0.0797785	0.0256992	-0.0441784	0.0774895	0.040583	0.041372	0.0323228	0.0494261	0.0282486	0.0288618	0.0118383	0.138658	0.0152984	0.0561056	-0.00874036	0.015544	0.0052184
0.0424233	-0.00994671	-0.00684669	0.0162089	0.0197461	0.0186974	0.0549662	0.0471849	-0.0139114	0.0522442	-0.0117309	0.0602501	0.00105058	0.00548187	-0.00957169	0.01549	0.024594	0.0277778	0.0252101	-0.00419514	0.0253974	-0.00521286	0.0329095	0.0151419	-0.00440529	0.0196885	0.0406927	-0.0490272	0.0316742	0.00437604	-0.0546075	0.00665959	0.00820734	0.0216524	-0.0036846	-0.0453706	0.00130166	0.0225791	-0.04618	0.134744	0.0354911	0.0510989	0.00316081	0.0251656	-0.0316265	0.0129793	0	0.0575726	0.0265306	0.0513363
0.0407656	0.0082526	-0.0492188	-0.0323782	-0.0198248	-0.0185973	-0.00959781	-0.024815	-0.0114829	-0.0286641	0.0278585	-0.000178699	-0.032084	-0.00422089	-0.00741898	-0.0389756	0.00792466	-0.0253378	-0.0101254	0.028485	-0.00269587	-0.00954876	0.00547911	-0.0271998	-0.0261062	0.0214901	-0.0172702	-0.0502263	-0.0303644	-0.0172776	0.021873	0.000575264	0.0257069	-0.0299312	-0.0347633	-0.0604536	-0.00292493	0.00389656	-0.00249199	-0.0224548	-0.0178918	-0.021955	-0.0114218	-0.0342377	-0.00222173	-0.00486009	-0.03125	-0.0289358	-0.0084493	-0.0438917
0.0172481	0.00213523	-0.00725154	0.00229045	-0.00517404	0.0333168	-0.0378403	0.00401786	0.0710256	-0.0042157	0.0886165	-0.000983021	0.0171933	0.0554574	0.0372738	-0.00167894	0.00398815	-0.00404391	0.0348271	-0.025863	-0.0244974	0.000176356	-0.0045156	-0.0414895	0.0622444	-0.0137762	0.00232063	0.0239448	-0.00139179	-0.00871426	0.00540316	-0.00986968	-0.00208855	0.0134151	0.0206897	0.00593199	-0.0459583	0.00811574	0.0535332	0.0561612	0.0153644	-0.0614645	-0.0111554	-0.00468227	0.0469829	0.0167234	-0.00967742	0.0823232	-0.00350877	0.0520275
-0.0747882	0.0159801	0.0218346	-0.0104365	0.0132388	-0.00803068	-0.000959233	0.0666963	0.0568123	0.00317516	0.0168868	0.0469631	0.00502513	0.0267738	0.00322367	0.000172359	0.0939167	0.0153712	0.0209461	0.00907187	0.00103914	0.0491948	0.0118109	0.0315903	0.00513259	0.0351922	0.00363773	0.0857552	0.00627178	0.00400987	-0.0148822	-0.00609697	0.0129761	0.0257186	0.003003	-0.00782166	-0.0194739	0.0151674	0.0133808	-0.00470003	0.0184825	0.0202164	0	0.0172491	0.0123352	0.0285298	0.00325733	-0.0111993	0.0470322	0.00145455
-0.0062948	-0.000699056	-0.0101674	-0.0328762	-0.0158656	0.00604157	-0.012482	-0.0162568	0.0272701	0.02198	0.0146902	-0.00273411	-0.00212121	-0.0172751	0.0116246	0.0011067	0.00705504	0.0017138	0.00945136	-0.106176	-0.00916955	0.0557952	-0.00657139	-0.0280167	-0.000851064	0.0269874	0.0352674	0.00287456	0.0152355	-0.0193548	0.0912715	0.0117819	-0.0103306	0.0182522	0.00149701	0.0194399	-0.0114983	-0.0155155	-0.00852415	-0.0233333	-0.00859599	-0.0360033	0.0016116	-0.0310504	-0.0119748	-0.00764223	-0.012987	-0.00613497	-0.00792698	-0.00580973
-0.0149227	0.00349773	0.0338675	0.00913717	0.0137506	-0.0115301	0.023335	0.0737288	0.0321598	-0.00705437	0.0201427	0.0312714	-0.00561798	0.0013267	-0.0264387	0.0213201	0.0237985	0.00570288	0.0184974	0.0824236	-0.0350969	0.109195	0.00311319	-0.0205121	0.0212947	-0.0199633	-0.032155	-0.000540092	-0.0259209	-0.0119048	0.0636416	-0.037725	-0.0200418	0.00597501	-0.00523169	0.0323684	-0.0095171	0.000583703	0.0632165	0.0250284	-0.0199101	-0.0208454	0.0313757	-0.00363636	-0.00318945	0.00798631	-0.00328947	-0.014245	-0.0142857	-0.0549671
-0.0504464	0.0745904	-0.0155767	0.0232547	0.070159	-0.0165249	-0.0218527	0.0664957	0.0455383	0.0161151	0.0226244	0.0537509	-0.0138953	0.0443856	0.00911621	-0.0288313	0.0827673	-0.0130422	-0.00156951	-0.0120685	0.00307637	0.0227697	0.016133	-0.0870517	-0.00125104	-0.0599667	0.0407896	-0.0753942	0.0140056	-0.00348763	0.00488069	-0.00510051	0.0140605	-0.00791937	-0.0172802	-0.0688643	0.00818505	0.0228678	-0.00110988	0.522937	-0.000218436	0.0218805	-0.0179407	-0.0269161	0.0177048	0.00622524	-0.00165017	0.0187861	0.0152297	0.0119807
0.0788881	0.057736	-0.0523992	0.0236797	0.0384615	0.0252039	0.0189412	-0.0547641	-0.0595133	0.0330832	-0.00603379	-0.0659886	-0.0459895	0.00285442	0.0329973	0.0123902	0.0390799	0.0333238	0.0119021	0.233083	0.0543027	0.00781067	0.0250396	-0.0565217	0.0200418	0.0907684	-0.0205423	0.0234378	0.0310773	-0.0305441	0.0163699	0.0825292	0.0340336	0.168179	0.100917	0.0300925	0.0240028	0.0361583	0.0431746	-0.048585	0.0355036	0.0283565	0.0778396	0.0234412	0.0016768	0.0160292	0.014876	0.0326241	0.00701669	0.0656865
0.0711197	0.0349586	0.0239449	0.051876	0.00631313	0.0310918	-0.00810296	0.0653748	-0.0172495	0.0313635	-0.0319709	0.0232126	0.03652	-0.014864	0.00423456	0.0390033	-0.0352399	0.029747	0.0317355	-0.0201035	0.0335387	0.219371	0.0230103	0.0432226	0.0302906	-0.016116	0.0329123	0.0236564	-0.00334896	-0.00311782	-0.00566372	0.0239577	0.025193	0.0285759	0.0284722	0.0253903	0.0151672	-0.0475561	-0.00791236	-0.0137878	0.00843971	0.0292628	0.0191599	0.0494732	0.0190416	0.0271243	0.104235	0.0641026	0.0358001	0.0397778
-0.0129589	-0.0213333	0.0343728	0.0185481	0.00711	0.00958392	0.0221048	0.000734889	0.0196509	0.00544174	0.0257107	0.0696255	0.0149546	-0.0102729	0.0084334	0.0698076	0.0324943	-0.0134989	-0.0619488	0.0887018	0.0254967	0.067592	0.0203103	-0.0421935	0.0484704	0.0802514	0.0406132	0.0229252	-0.0134409	-0.0289712	-0.0418298	-0.00562256	0.00317083	0.0388042	-0.00810263	-0.0316797	-0.00848896	0.0331715	-0.00383436	0.0375405	-0.00564913	0.188628	0.0296457	0.00938455	0.00759754	0.0113177	0.00294985	0.243976	0.0120622	0.00224022
-0.0259702	0.0620648	0.0117958	0.0353268	0	-0.0386664	0.125764	0.0233156	-0.044064	0.0160777	0.0138578	-0.0504396	0.0198257	-0.000973078	0.0182711	0.0836851	0.0109545	0.00246305	0.0155928	0.0443415	-0.00984824	-0.0601401	0.0138422	0.0262405	0.0071997	-0.0460614	-0.00780631	0.0112036	0.0340599	0.0110188	0.0453279	0.0114911	0.0320032	0.0622093	0.0149762	-0.0129095	0.0712329	0.00908379	0.0026174	-0.0345602	0.0207259	0.00229991	0.0421348	0.0134054	0.00815162	0.0173195	0.0294118	0.104462	-0.0061884	0.0816713
0.0050114	-0.0231186	-0.0220076	-0.038755	-0.00651993	0.0103565	-0.0173314	0.00125583	0.0365042	-0.00736331	0.0205025	-0.00438596	-0.0278366	0.00487013	0.0211569	-0.0491158	0.0446754	-0.017472	-0.0419959	-0.0451267	0.0220121	-0.050561	-0.0168892	-0.0117775	-0.00940557	-0.00859742	0.00120963	-0.0234117	0.0283267	-0.0291751	-0.00639773	-0.00153277	-0.0237366	-0.0379037	-0.0274983	0.046118	-0.00335678	-0.0234141	0.0110565	0.0131817	-0.00958565	0.0449748	-0.0202156	-0.0320034	0.015565	-0.00838135	0.0228571	-0.013467	-0.013607	-0.0135114
0.012514	0.038548	0.0196374	-0.00651523	0.0550516	-0.0355185	0.0361241	-0.0481992	-0.0640166	0.00157828	-0.0447114	-0.0138032	-0.0160286	-0.0390953	-0.0306845	0.00187238	-0.0333702	0.00111142	0.0242753	-0.0295956	0.00303127	-0.0568895	-0.00429524	0.0172495	0.00227877	-0.0372088	-0.018434	-0.0225118	-0.0627803	0.0029361	-0.0348775	-0.00514719	-0.012549	0.00810695	0.0641379	-0.00259167	-0.0248597	-0.00998978	-0.015644	0.0118622	0.0288271	0.00966184	-0.00618982	0.00991845	-0.0212978	-0.0126783	-0.0335196	-0.0361905	-0.0133271	0.021592
-0.0262484	-0.00337173	0.0531696	0.0260363	-0.00911252	0.00519031	-0.000820345	-0.0128012	-0.00827197	0.0417586	0.0237113	-0.0252961	-0.0189783	-0.00537996	-0.00514069	0.0259526	-0.0228682	0.0163752	0.0144961	-0.00468622	-0.00222682	0.0709959	-0.0110712	-0.0117157	0.0132626	-0.03739	-0.0163184	-0.00299389	-0.00546822	0.0154985	0.152706	0.0084415	-0.00397141	-0.0162246	0.00194426	0.0199508	0.0101974	-0.00905859	-0.000462892	0.0480272	-0.00414728	-0.00521966	-0.000692042	0.00283719	0.0128127	-0.00802568	-0.017341	0.115942	-0.0170616	0.00851735
-0.0156973	-0.0132506	-0.0107091	-0.00445929	0.00359856	-0.014507	0.0139573	-0.0268879	0.00783237	-0.0012101	0.0147029	-0.00110328	0.000644849	0.025693	0.0126009	0.00253786	-0.0649894	-0.0229383	-0.0158766	0.037568	0.00398533	-0.0795792	-0.00116344	-0.0101388	-0.00747943	-0.00641932	-0.0209704	-0.0221624	0.0123711	-0.0159403	-0.0416399	0.00765077	-0.00956938	0.0127635	0.0206986	-0.0213445	0.027027	0.01701	-0.00370485	-0.0528025	-0.00233621	-0.0192392	0.0034626	0	0.00682731	0.0204962	-0.0176471	0.0298111	-0.0197686	-0.0290898
-0.0681949	-0.0367143	-0.0267924	-0.0185731	-0.0605578	-0.00748503	-0.0261134	-0.0411523	-0.029673	-0.0305922	-0.0462485	-0.039932	-0.0352022	-0.0560316	-0.0184423	-0.0248686	-0.0350903	-0.0444382	0.00483982	-0.0594587	-0.0250873	-0.0615788	-0.00465751	-0.027734	-0.0932555	-0.0364652	-0.00447508	-0.0240063	-0.0841819	-0.00904704	-0.0468042	-0.0069674	-0.0881643	0.0218069	-0.0506971	0.0097052	-0.0409004	-0.027762	-0.0193678	-0.0264127	-0.0364488	-0.0365582	-0.0255349	-0.0417845	-0.010371	-0.0159884	-0.0359281	-0.141015	-0.0479587	-0.0948776
0.0165949	0.019131	0.0424596	0.0207984	0.0129771	0.0221217	0.01164	0.0556918	0.014042	0.0348383	-0.0772112	0.0523009	0.0179511	0.0141411	0.0072054	0.0443785	0.0868752	0.0250073	0.0604358	0.0402597	0.00846906	0.0538511	0.0156483	0.0384117	0.0488261	0.089442	0.0692464	0.0410304	0.0585619	0.0981654	0.0703977	0.032023	0.0251656	0.0569568	-0.0110147	-0.00518877	0.0201653	0.0215331	0.0333386	0.0490413	0.0302198	0.0726516	-0.00141643	0.0304338	0.0406086	-0.0154425	0.0496894	0.102102	0.0415913	0.128493
0.0142456	-0.00101863	0.0300954	0.0193831	-0.0293477	0.0430398	0.011917	0.0322331	0.00707765	0.0309481	0.0223275	0.0254815	-0.0159121	-0.0101567	0.0198316	0.0569656	0.000895009	0.0184049	0.00843517	0.0393258	0.0218023	-0.0048666	0.0218855	0.0312159	0.0112916	-0.0158565	0.0329932	0.0152336	0.012605	-0.00285036	-0.00328839	0.0230977	0.00215332	-0.025436	0.0219372	-0.00293092	0.00129618	0.0247451	0.0168196	-0.000621659	0.00369231	0.0155306	0.00460993	0.00859599	0.0314709	0.0376432	0.0295858	-0.0281562	0.0347222	0.0167166
0.0298519	0.0537509	0.0549916	0.0216555	0.0325642	0.0410281	0.0529949	0.0813953	0.0638623	0.0200615	0.0869182	0.10661	0.0215036	0.0497391	0.0290357	0.0259186	0.0287064	0.05884	0.0320643	0.106736	0.0276592	0.172998	0.0195857	0.0738611	0.0711068	0.144053	-0.0121831	0.0509958	0.0463347	0.0295379	0.00296932	-0.00979724	0.045982	0.0176241	0.0878468	-0.146577	0.0398058	0.0200112	0.00270677	0.0792486	0.0124668	0.0276126	0.0314155	0.0576923	0.00469395	0.0257624	0.0517241	0.0563863	-0.0033557	0.00589421
-0.00264318	-0.115012	-0.0100786	-0.0151294	-0.0488722	0.017667	-0.00809873	0.0355532	0.0430828	-0.00918748	0.0403897	0.0232696	0.0151762	0.01723	0.0186384	-0.0122632	0.0327197	-0.00979095	0.00332502	0.0154256	0.0315288	0.0348053	0.0110556	0.0270613	0.0190198	0.0451218	0.029	-0.0733419	0.00132188	-0.00647848	0.0629934	0.0290803	0.0402629	-0.0120307	-0.00728597	-0.0723321	0.0161843	0.0099737	0.0121476	0.0171758	0.0201857	-0.00744109	-0.0260096	-0.00950413	0.00373762	0.0097386	0.00546448	0.0221174	-0.0026455	0.0271396
0.0503864	-0.0146829	0.00863286	-0.0312182	0.0206412	-0.034053	-0.0151633	0.038687	0.00385498	0.0496957	-0.0124854	0.0331692	0.0326314	0.0296417	-0.0077086	-0.0137372	-0.067812	0.0312667	-0.0229909	-0.0648936	-0.00208737	-0.0316198	-0.0144888	-0.00411692	0.00247667	-0.0243794	-0.0310982	-0.0128088	0.205941	-0.0135072	-0.0622002	0.0331076	-0.0264613	0.0825639	-0.0201835	-0.0124016	0.0137825	0.00271297	-0.0059268	-0.0972348	-0.0445192	0.0612245	-0.00421644	0.0116813	-0.0143363	-0.00329949	0.0190217	0.0178881	-0.012298	-0.0403843
0.0483711	0.00507292	-0.0166936	0.0257637	-0.0135972	0.0513825	0.0386893	-0.0172525	-0.017738	0.02098	0.00671671	0.0292303	0.0312889	0.00506169	0.0250128	0.0455686	0.05376	0.0329101	0.00975196	0.0362488	-0.0164351	0.00664933	-0.00693429	0.011575	-0.00927351	0.0646979	0.0484788	0.0207232	-0.0295567	0.00598048	0.046692	0.0374686	0.0490872	-0.0312732	0.00499376	0.00672609	0.114199	0.086039	0.0256372	-0.00841075	0.0296128	0.0412088	0.0465773	0.022268	0.026445	0.0315763	0.0106667	0.206349	0.029541	-0.00422403
-0.00445244	0.0369085	-0.0142865	-0.0215365	-0.0123888	-0.0186281	0.00114025	-0.0336341	0.00726054	-0.0140598	-0.0151099	-0.0408636	0.00316981	0.00346239	-0.0361456	0.0317043	-0.0908731	-0.00376317	-0.00902792	0.0108734	-0.0104815	-0.092365	0.0167595	-0.000272442	0.0245754	-0.0675087	0.0414541	0.0108139	-0.0310209	0.0117334	-0.0107188	-0.00967239	-0.0177881	0.00446599	-0.0279503	-0.0128296	0.00840564	0.0111609	-0.0158407	-0.0191163	-0.015889	0.00565398	-0.0310182	-0.0034288	-0.0252116	-0.00370279	0.0105541	0.0162124	-0.0341475	-0.0480754
0.0864007	-0.0449346	-0.0374805	-0.0224279	-0.0159011	-0.0578383	-0.0785877	-0.0264856	-0.0345624	-0.0361991	-0.0332736	-0.0595754	-0.00195606	-0.0382685	-0.0315389	-0.0259806	-9.66697e-05	-0.0319819	-0.0489407	0.0123932	-0.0135094	-0.074443	-0.012362	-0.032702	-0.0507937	-0.0442065	-0.0373546	-0.0227119	-0.0227008	-0.0193289	-0.0581581	-0.0393825	-0.0200787	-0.0130843	-0.00638978	-0.0093412	-0.0322667	-0.0261161	-0.0375074	-0.0283944	-0.0294298	-0.00412294	0.0403619	-0.0329893	-0.0388899	-0.024777	-0.0574413	0.0628902	-0.0117849	0.106453
-0.00939555	0.0878221	0.00224183	0.000855406	-0.000224417	-0.0177767	-0.0181294	0.0537147	0.0888293	0.0226206	0.00618302	0.0658411	0.0093472	0.00179387	-0.00187366	0.0175859	0.0264417	0.0195109	0.0260637	0.0883044	0.00715842	0.0762574	0.00180736	0.0370475	0.0295429	0.0264292	0.0203562	-0.0021127	-0.0136986	0.0141911	-0.00203011	0.0162348	0.022499	0.0262582	-0.00643087	0.0175085	-0.0130592	-0.000101194	0.0595275	0.0354676	-0.000421141	0.048551	0.00301003	-0.0117204	0.0630524	-0.0058435	0.0152355	0.0291494	0.0243478	0.135442
-0.0313224	-0.0219619	-0.0182733	-0.022496	-0.0132435	0.0156853	-0.0218212	-0.00248262	-0.0422857	-0.0189204	-0.0153626	-0.00835931	-0.0100075	-0.00146508	0	-0.0115951	0.00320241	-0.0252615	-0.00673035	0.00420912	-0.012979	-0.01102	-0.012078	-0.00434664	-0.0211153	0.00531766	-0.0233791	-0.0379125	-0.0144928	-0.0122823	-0.0271232	-0.00992416	-0.0330059	-0.023705	-0.028479	-0.0131995	-0.00506757	-0.0257059	-0.0260643	-0.0359205	-0.029703	-0.0437904	-0.0163388	-0.0199068	-0.026238	-0.0115001	-0.0231924	-0.027267	-0.0300752	-0.0706779
0.0389039	-0.0522455	0.0666595	0.0485943	0.0423112	0.00487052	0.026169	0.0396549	0.0250597	0.0272263	0.0447264	0.0606515	0.0455492	0.0143463	0.0311075	0.0289112	0.0743498	0.0405759	0.0327869	0.0360689	0.0139324	0.142338	0.0369588	0.0684857	0.0781711	0.046585	0.0255346	0.0536082	0.0441176	0.0302219	-0.0203868	0.00855676	0.0426656	0.0223279	0.0383078	-0.00419099	0.0326825	0.0337592	0.0272079	0.0902196	0.0286583	0.0176426	0.0254237	0.0220398	0.0187856	0.0222337	0.0614525	0.0239027	0.0267567	0.0154085
-0.110734	0.0362028	-0.0121791	-0.000331415	0.0209515	0.0502423	0.0192308	0.00574529	0.0493418	0.0386527	0.0908005	-0.00289621	-0.0174461	0.024108	0.0173385	0.00215002	0.0468063	0.0176101	0.018836	0.0272314	0.0154392	0.0634397	0.0042003	0.0323034	0.0129959	0.00851215	0.0146281	0.0186082	0.0123239	0.00702827	-0.00836001	0.0114738	0.0214341	0.0724069	0.02342	-0.0255394	0.0672695	0.017283	0.026053	-0.0701819	0.0481216	-0.00553301	0.0452893	0.0211416	0.0404172	0.0280728	0.00789474	0.0398981	0.0501705	0.0427398
0.090021	-0.0018597	0.0521185	-0.00141928	0.00983326	-0.0108059	-0.00430681	-0.00698191	-0.0181772	0.0015949	0.0264695	-0.00851121	0.0130709	0.00266792	0.00187473	0.0299872	0.0129565	0.000494438	0.0760283	-0.000398465	-0.0530637	0.00475574	-0.0130897	0.0195424	0.021607	-0.0109021	0.00429448	0.0206908	-0.0168116	0.0075861	-0.0159641	-0.00271609	-0.000381534	-0.0435903	0.00257053	-0.0113046	-0.0225931	-0.00335836	0.011003	-0.00775794	-0.00805477	-0.0285608	-0.0107527	-0.0153209	0.0361618	0.000492005	0.0075718	0.0414286	-0.00278293	-0.0284379
-0.0283102	0.0164936	0.00369161	-0.0119455	-0.0295936	0.026741	-0.0347683	0.00463407	-0.0271621	0.0213641	-0.0432154	0.0501226	-0.0240649	-0.0164032	-0.0204134	0.0142363	-0.00788712	-0.00444774	0.0027027	0.0237389	-0.00770713	0.0578513	-0.0102565	-0.00376077	0.0961666	0.0325333	0.0235186	0.0189003	-0.0165094	-0.0015058	-0.0475756	0.0220282	-0.0175573	-0.009679	0.0963042	0.0146698	0.00262674	0.00148662	0.0157667	0.003056	0.0667885	-0.0244368	-0.00511509	-0.0107233	-0.0124395	-0.000737644	0.00414615	0.143641	-0.0218605	-0.00233613
0.023074	0.000600962	-0.00834858	-0.0116112	-0.00397016	-0.000332484	-0.0230891	-0.0174964	-0.0152334	-0.00141614	0.0258364	-0.00173223	-0.00193108	-0.0210369	-0.0152818	0.0303972	-0.0173202	-0.0106726	-0.0215633	0.0289454	0.012945	-0.044491	-0.0187884	0.0241111	0.0292433	-0.0143767	-0.0125336	-0.0219564	-0.0101918	-0.00105565	-0.0114833	-0.0055647	-0.014763	-0.0272176	0.0139182	0.0125447	0.0493843	-0.0161306	-0.00535714	-0.0044843	0.0312084	-0.0117417	0.00192802	-0.00871413	0.0185444	-0.0241142	0.0219355	-0.0421522	-0.00237756	-0.0213499
0.0169952	0.0345345	0.00216173	0.0119786	0.0271572	0.0301552	0.0196592	0.0339971	0.012339	0.01612	0.02736	0.00305453	0.00833457	-0.00260078	0.0251301	-0.0230877	0.00951012	0.0173106	0.0356159	0.0194867	0.00750799	-0.0111059	0.0259071	0.0489893	-0.00410076	-0.0653332	0.0181324	0.00366608	0.0799515	0.017965	0.0673766	0.0175757	0.0260252	0.0326847	0.0182841	0.0543056	-0.0143553	0.0296721	0.00787184	-0.0234499	0.0324783	-0.0261386	-0.00641437	0.0135077	0.0109928	0.0312658	-0.00631313	0.00805009	0.00190658	-0.0209711
0.0510494	0.0156749	0.0506595	0.145175	0.0292111	0.0135601	-0.0175664	0.0488492	0.0184621	0.0174136	0.0296296	0.0316833	0.0150554	0.0589961	0.00963358	0.0682566	0.0177106	0.0108508	0.00855026	0.0944319	0.0193436	-0.00250313	0.0252544	-0.0171163	0.00176471	-0.0105598	0.0210745	-0.0516713	-0.0207515	0.0234317	0.0417196	0.0433739	0.00038432	0.00689655	-0.0127072	-0.0738401	-0.0233029	0.0293055	0.0208276	0.012617	0.037891	-0.00366002	0.0232408	0.0101544	0.0127421	0.0332518	0.0419314	0.033008	0.0461465	0.026452
0.0163305	0.0165762	0.0971695	0.0116616	0.00932256	0.024209	-0.0165722	0.025989	0.0412707	-0.00943871	0.017643	-0.0188407	-0.00334448	0.033241	-0.00025558	-0.0247818	0.0467355	0.000487924	0.0160136	-0.115468	-0.0370198	0.0273665	0.0129861	0.0245646	-0.0502055	0.173026	0.0125291	0.000576385	-0.0091638	0.0265179	0.0186314	-0.0816569	0.0253554	0.13454	-0.00783436	0.00962341	-0.00829876	0.0122426	0.0218792	0.0427385	-0.0263475	0.0134694	-0.0403785	-0.00565445	-0.00637477	0.0238997	-0.0902439	-0.0424326	0.00272851	-0.0845938
-0.00589987	0.010402	0.00161967	0.0109423	-0.00431034	-0.0010367	0.00133038	0.00886063	-0.00887349	0.0210901	0.0124558	-0.0352685	0.0150277	0.00119154	0.0254793	0.0098288	-0.0564399	0.0238966	0.0270721	0.0751587	0.00549184	-0.0701743	-0.00211501	-0.0223998	0.025966	-0.0102254	-0.0195515	-0.0115439	-0.0265896	0.0080463	-0.0307692	0.00428421	-0.00786812	0.0437689	0.00112803	0.017652	0.0298117	-0.0146259	0.0161566	-0.1493	-0.00088433	0.0362465	-0.025641	0.0353833	-0.0214418	-0.0294661	0.0160858	0.0425188	0.0428571	0.0223378
-0.0146219	0.0459098	-0.0121595	-0.0151214	-0.00354566	-0.0172271	0.0383082	-0.0263917	-0.0350443	0.00771432	-0.0116376	-0.014862	-0.0280293	-0.0370425	0.0222702	0.0242207	-0.0219936	-0.00476304	0.0142625	0.000918544	0.0412851	-0.00887469	0.00331057	0.0445596	0.018831	-0.0549906	-0.020205	0.0282278	0.00890736	0.0121131	-0.015873	-0.000321958	0.0173716	-0.00640364	0.0028169	0.0344081	0.0426612	0.00266413	0.0147363	-0.0854856	-0.00177022	0.0101049	0.0587045	0.0101709	0.0189786	0.000714371	-0.0211082	-0.117192	0.00239182	0.000598623
-0.000807825	-0.0103751	0.0333034	0.0207398	0.0178328	0.00063358	-0.0919173	0.0216264	0.0252717	-0.00555624	0.01127	0.0303071	0.0638864	0.0492816	0.00235734	0.0286639	0.0275991	0.015554	0.00747597	0.0114226	0.00262265	-0.0172998	0.0211189	0.0310847	0.0343043	0.0413188	0.00866707	-0.0140121	0.0314891	0.0157039	0.022043	0.00225443	0.0107647	-0.0426195	-0.0483146	-0.00609993	0.0181685	0.0390017	0.0301911	0.0188274	0.00443341	-0.0719508	0.00573614	0.00906162	0.00812733	0.0334325	0.0121294	0.00487329	0.0190889	0.00957224
0.00985561	0.011828	0.0285652	0.0139404	-0.0345528	0.0533981	-0.000939408	0.0816297	-0.0178402	0.00211075	-0.00382568	0.0717741	0.00764526	-0.0103062	0.0150839	0.0276968	0.226344	0.00259189	0.00618375	0.0247848	0.0253885	0.0719102	0.035678	-0.00972846	0.0375983	0.00991981	-0.0162963	-0.0583687	-0.00656205	-0.00926304	0.00333158	0.00642674	0.00624311	0.067861	0.0194805	-0.0215538	0.0577429	9.13325e-05	-0.0662792	0.101637	0.0282486	-0.0555556	-0.0171103	-0.00898024	-0.0502183	0.00161179	-0.0252996	-0.124927	-0.00744998	-0.00340741
0.0524873	0.0215197	0.0415779	0.00817484	-0.00210526	-0.0158285	-0.00846262	-0.00107239	0.00447525	0.00446041	-0.0131908	-0.00518419	0.0131053	-0.00505802	-0.0118239	0.0253026	-0.00351528	0.00611046	-0.00333626	0.0390572	0.00585234	0.00880653	-0.00686475	0.0100399	0.0198402	0.0133421	0.00993976	0.0471029	-0.00459506	0.0206242	0.040021	-0.00566731	-0.00255474	0.00132181	-0.00926462	-0.023459	0.00293985	0.0136986	-0.0108595	0.0189818	-0.00961538	-0.0386304	0.0154739	-0.0253725	-0.0187445	0.00206897	0.0300546	0.0481046	-0.0027879	0.0731381
0.0275743	0.00663199	-0.0188884	0.0224373	0.0518987	0.000407166	0.00616406	0.00899087	-0.0042806	-0.0165289	-0.041286	0.0423027	-0.000953159	0.0373804	-0.016412	-0.00826252	-0.0293715	0.0179865	-0.0232558	-0.0226685	0.00193943	-0.0579727	-0.00703827	0.0132535	0.0502567	0.0164782	-0.0128243	0.00662129	-0.0017311	0.00229018	0.060494	-0.00569961	0.0274424	0.0289399	-0.0163647	0.00295568	-0.0110485	0.00108108	-0.0376222	-0.0361011	-0.0168169	0.013242	-0.0346032	0.0126033	-0.00378447	-0.0022941	-0.0251989	-0.0114213	0.00129032	-0.0127441
-0.0157652	-0.0470223	0.0106007	-0.00478565	-0.0192539	0.002035	-0.0254477	-0.0501396	-0.0163187	-0.0410134	0.00388281	-0.039013	-0.00790514	-0.0240703	-0.0300838	-0.00375844	-0.0439584	-0.0296007	0.0551948	0.0299154	0.003648	-0.0395005	-0.0189215	-0.00506329	0.022125	-0.01637	-0.00785498	0.0274693	-0.0323699	0.00625	0.00776422	0.0329404	-0.00854701	0.0125333	-0.0103981	-0.0379989	-0.0446876	0.0203384	0.0101558	-0.0298127	-0.0421442	-0.00585849	-0.0108517	-0.00550908	0.0150145	-0.00735801	-0.0435374	0.016902	0.0112758	-0.00519153
0.0225821	-0.00718449	0.0358637	0.0392549	0.0355828	0.0355402	0.0430368	0.049986	0.00963254	0.0243264	0.0116034	0.0304363	0.000686908	0.0249594	0.00584746	0.0110709	0.0292763	0.0253015	0.0165812	0.0389547	0.0382019	0.0356111	0.0312847	0.0458015	0.0261767	0.0575214	0.0532887	0.0412387	0.0842294	0.019435	0.0551887	0.00242301	0.0143678	0.0465887	0.0513359	0.02465	0.0195704	0.0299877	0.0184548	0.134651	0.0182253	0.0815956	0.0492021	0.038572	-0.00213866	0.0535094	0.00142248	0.0650116	0.0253796	0.0651622
-0.0273105	0.018296	-0.023702	-0.00505778	0.0209321	0.0172583	0.0315253	0.00120016	0.0202297	0.00293667	0.00521376	0.0037422	0.010022	0.0123919	0.000674025	-0.0289408	-0.00724442	0.0124539	0.00134522	-0.0357082	0.00300086	0.00025179	0.0142595	0.0146999	-0.0139809	0.013751	0.0124313	-0.0233302	-0.0192837	0.00327568	0.0102816	0.00163743	0.00354108	0.0262619	-0.0011422	0.031949	0.00444757	0.00565165	0.00540906	0.00557975	0.00813596	-0.0406538	0.0120406	0.00454366	0.00642972	0.00417766	-0.00284091	0.011853	0.0151201	0.0364142
-0.0190969	-0.0311075	0.000660956	0.00708451	-0.015087	-0.0163871	-0.0107865	-0.0245072	-0.0174041	-0.0302992	-0.0121024	-0.0376376	-0.0118255	-0.0170794	-0.0199545	-0.0115883	-0.0164531	-0.0220957	-0.0240134	-0.0202186	-0.00441658	-0.0331556	-0.0156632	-0.02218	-0.00671642	-0.0214017	-0.00628212	-0.0412861	0.0157303	-0.0108398	-0.019764	0.0082516	-0.0042343	-0.012069	-0.0114351	-0.031665	-0.015148	-0.0103883	-0.00228648	0.0217891	-0.027977	-0.0157274	-0.00563557	-0.0298918	0.00727595	-0.0183928	0.0911681	-0.132565	-0.0114262	-0.00306631
-0.0150764	-0.0318295	-0.00673196	0.00506579	0.00157109	0.0223442	0.0081781	-0.00136537	0.0257314	-0.013785	0.0535527	0.0140204	0.00715268	0.0194034	-0.0140034	0.000166735	0.0316395	-0.0160727	0.00825877	-0.0632973	0.0392101	-0.000669494	-0.0095223	0.003474	0.00150263	0.00577545	-0.0704023	0.0146744	-0.011615	-0.00963824	0.0490521	0.00540457	0.00744153	0.0464775	0.00173511	0.0596644	0.0705159	-0.0123903	-0.0119978	0.0203974	-0.00682657	-0.00665779	-0.0327456	-0.00932495	-0.0287174	-0.0278831	-0.0417755	-0.119064	0.00619195	0.00461361
0.00922088	0.0400229	0.0220725	0.0245328	0.0137255	0.0264571	0.0247859	0.0719169	0.0236254	-0.00292865	-0.0172757	0.0129776	0.0206228	0.00142045	0.0132439	0.0336223	0.0486837	0.0286458	0.0472696	-0.0201015	0.0137703	0.0867951	0.0116384	0.011506	0.000500125	0.0696731	-0.00958269	0.0125628	-0.0509233	0.0263965	-0.00860585	0.0403932	-0.0422089	0.1967	0.0132794	0.0943036	0.0112732	-0.00243945	-0.0259244	0.0655504	0.0354821	0.0768543	0.0410156	0.0104359	-0.0146925	0.0119321	0.0122616	0.0365355	0.038359	0.0135221
0.0181813	-0.00962067	-0.0333578	-0.0428496	-0.0437137	-0.0196115	-0.0325418	0.00586735	-0.00528745	-0.00921228	-0.0297498	-0.0644756	-0.0204737	-0.0465248	-0.0276034	-0.0295406	0.00134429	-0.0186421	-0.0490468	0.155104	-0.00366748	-0.0728082	-0.0433911	-0.0350312	-0.083979	-0.0707895	-0.0308989	-0.00601589	-0.0170991	-0.0510456	-0.0202546	-0.0178624	-0.0400294	0.0286783	-0.0472934	-0.050007	-0.0380328	-0.0235808	-0.0435635	-0.0331344	-0.0287047	0.0153527	-0.0331457	-0.0234913	-0.0598306	-0.0503401	-0.0148048	-0.0667981	-0.0310154	-0.0638137
-0.0889554	0.0124896	-0.103888	0.0292396	-0.0311489	0.00533435	-0.0204545	-0.000380421	-0.0149342	-0.0706104	-0.0318815	-0.0490817	0.00163934	-0.0455222	-0.0256456	-0.0260225	0.00842621	-0.0267355	-0.00462646	0.0607237	0.0109066	0.0482744	-0.0316342	-0.00709368	-0.047749	0.191419	-0.00547504	-0.00926492	0.0233953	-0.0307966	-0.011518	-0.0154817	-0.00459067	0.0767201	0.00239234	-0.0182561	-0.00817996	-0.0268336	-0.0344171	-0.0219226	0.0280754	0.0657949	0.00194049	-0.0199088	-0.0272175	-0.0353391	-0.0300546	-0.018225	-0.032212	-0.0279645
0.0547531	0.00877193	0.0425249	0.0348502	0.0141962	0.0299413	0.0593968	0.0272739	0.0304069	0.0845295	0.0914162	0.0539704	0.0186852	0.032419	0.0333091	0.0847156	0.058491	0.0207229	0.0979515	0.0644452	0.0074174	0.0711399	0.00499478	0.00914058	0.0819484	0.0998254	0.0411269	0.0265309	0.134818	0.00903827	0.0560203	0.131221	0.0403536	0.0710549	0.0292363	0.0710173	0.0272623	0.00698529	0.0485363	0.0584825	0.00790514	0.0306748	0.0277598	0.0414727	0.0332126	0.00816832	-0.0169014	0.0955071	0.0398146	0.00124481
0.0283552	0.0222826	-0.00975421	0.0254662	0.0191437	-0.0119595	-0.0118265	0.00284021	0.0294264	0.00307487	0.0680956	0.0466735	0.021288	0.0301932	0.0197628	0.059744	0.0324877	0.0354108	0.0714958	0.0117789	0.0274431	0.0657566	0.0244456	0.0446642	0.012447	0.0613721	0.0136858	0.0184097	0.0227273	0.00335899	0.0127316	0.0446724	0.016993	0.0160134	0.0991304	0.0213422	0.0280999	0.0244615	0.00419499	-0.00681514	0.0727273	0.0260417	0.125	0.0314913	0.0114943	0.0211147	0.0186246	0.125491	0.0437601	0.0127089
-0.0302215	0.00186071	-0.0155872	0.00807265	-0.00504948	-0.047486	-0.0195035	0.0290605	0.0157461	-0.0329202	0.0268601	0.000976026	-0.0111432	0.00820633	-0.0186047	0.0263207	0.0528195	0.0134519	0.00621891	0.0263824	-0.0312704	0.072934	0.00694823	0.0388678	-0.0211875	0.0166159	0.0177969	0.0279331	-0.00555556	0.079788	0.0409275	-0.00607196	0.00581184	0.0864115	0.00580169	-0.000660848	0.107375	0.0256593	-0.00216076	0.028673	0.0377202	0.0137781	0.0558347	0.00374237	0.00789676	-0.00144265	0.00984529	0.0931704	0.0378494	-0.0725685
0.000398067	0.0023879	0.0227415	-0.00809896	-0.00527812	-0.00293255	-0.0248644	-0.025368	-0.0166945	-0.0288037	0.0132291	-0.023219	-0.0238632	-0.0174419	0.0158856	0.0187033	-0.0209762	0.00292463	-0.0131608	-0.00315392	0.00147949	-0.0233304	-0.00169205	-0.012855	0.0221807	-0.0605829	-0.00331625	0.0357031	-0.00863382	0.00594238	-0.0258991	-0.0178072	-0.00325027	-0.0310872	-0.0188778	0.0348885	0.0875612	0.00121612	0.0435975	-0.0284693	-0.0280224	0.0046495	-0.0327869	-0.00745683	0.0456717	-0.00842764	-0.00557103	0.0638723	-0.00336637	-0.00250037
0.00598852	0.00105876	0.0298794	0.0073836	0.0138776	0.0101961	0.00556328	-0.0149785	0.0138249	0.0438484	-0.00919881	-0.0116047	0.0467201	0.0378698	-0.0100216	0.0038857	-0.0011227	0.0289367	0.00265252	-0.0126572	0.0561375	-0.0303667	0.0200862	0.0281827	-0.00522876	0.0439019	0.0190563	-0.00154433	0.0394467	0.0507256	0.0100565	-0.00172037	0.0467391	-0.0371719	0.0358097	-0.0336022	-0.0380043	0.0176991	0.000968322	-0.0234183	0	0.0398718	-0.0109349	0.0241202	-0.00785819	0.0303545	-0.0280112	-0.0669794	0.0168887	0.0321439
-0.00787256	0.00608144	0.0121718	-0.01607	-0.00563607	-0.0143634	-0.00829876	-0.0595787	-0.0122807	0.00842849	0.00838574	-0.051698	-0.000648761	-0.0236602	-0.00986124	-0.041297	0.0224849	-0.0130804	0.00191064	-0.0391647	-0.0247965	-0.00337242	0.0035796	-0.0349716	0.0278581	-0.0111667	-0.0385871	-0.0137409	0.0463282	-0.0155219	-0.0328696	-0.0161066	-0.00899965	-0.0410087	-0.0206398	-0.0273146	0.00205954	-0.00818414	0.0239082	-0.0244821	-0.0194399	0.030469	-0.0149254	-0.0216216	-0.011236	-0.00447796	-0.0144092	0.000804343	-0.00202989	-0.0752857
0.023635	0.064389	-0.0618332	-0.0286637	0.017004	-0.00945254	0.0027894	-0.0440027	-0.02083	0.0214343	-0.0449955	-0.058244	0.00934822	-0.0119708	-0.000793231	-0.0466086	-0.0954861	0.0287166	-0.0429808	-0.103662	-0.0109532	-0.0662011	-0.0259902	-0.0387855	-0.0621324	-0.158604	-0.00370485	-0.0153268	-0.0348092	-0.0216015	-0.0425892	-0.0109809	0.0020957	-0.0549712	0.0590095	-0.0106467	-0.0663303	-0.0273337	-0.0107977	-0.0676963	-0.0361223	-0.0365449	0.0353535	0.0578137	-0.0258942	0.00260417	-0.0467836	-0.039783	0.019804	0.00247181
-0.00454386	0.0120988	-0.04401	-0.0374982	0.0276274	-0.00516899	0.0391748	-0.0176071	0.0169855	-0.0315428	0.0267455	-0.0132881	0.014407	0.0209811	-0.0149069	-0.0293502	-0.0215291	0.0126691	0.00766401	-0.0709164	-0.0100198	-0.0198783	0.0105954	0.0311799	-0.021265	0.0158253	-0.00929656	-0.0229909	-0.0024889	-0.0137038	0.0229783	0.0107622	0.0097595	-0.0151053	0.0156716	0.037724	-0.0228137	0.00194415	-0.0234684	-0.0237438	-0.0195224	0.000344828	-0.0292683	-0.00876702	-0.00210365	0.00590319	-0.0184049	0.0550324	0.0157567	0.0371398
-0.0247232	-0.0290315	-0.0553125	-0.0307738	0.0259936	-0.0191847	0.0194066	0.0193339	-0.0366467	-0.0402017	-0.0140845	-0.00315186	-0.00989095	-0.00940666	-0.00797815	-0.0185923	-0.0381862	-0.019296	-0.0801643	-0.0398529	-0.0316953	-0.0435923	-0.0257578	-0.0379447	-0.0788301	-0.0425294	0.00093838	-0.041455	-0.0494618	-0.0377975	-0.037725	-0.036121	-0.0200207	-0.0551594	-0.0188587	0.134797	-0.00880606	-0.00458635	-0.0111807	-0.061086	-0.0533333	-0.0230955	0.0167504	-0.000376364	-0.0237639	-0.0295775	-0.025	-0.00337168	-0.00392717	-0.038633
-0.0034193	-0.0155779	-0.00582169	0.00845329	0.00283179	-0.00855746	0	-0.075315	-0.0462885	-0.0159023	0.00875576	-0.00790457	0.0135758	0.00657414	0.0159853	-0.00215434	-0.0498661	-0.0201081	0.0152142	-0.0189953	-0.00646404	0.00981894	-0.0136828	-0.00410846	0.0113396	-0.025333	-0.0034375	0.0194521	-0.00972773	-0.018879	-0.0424959	-0.000209746	-0.000352237	-0.0606578	-0.0504244	-0.14492	-0.0489669	-0.015949	-0.0211927	-0.0596386	-0.00713615	-0.037403	0.00604064	-0.0124247	0	-0.0251572	0.00160256	0.08199	-0.00681004	0.068779
0.018191	0.0193977	0.0473553	-0.0106935	0.0146837	0.0250719	0.02407	0.0720168	0.0326509	0.0168807	0.00700472	0.0417934	0.0226181	0.0095791	0.0136816	0.0461185	0.0660425	0.0174316	0.0474019	0.0510001	-0.0125969	0.0413441	0.0245147	0.0103135	0.088354	0.071987	0.0219505	0.0175976	0.0233888	0.00844917	0.0506329	0.0346853	-0.00704722	0.0702592	0.00630915	-0.0326826	0.0497502	0.0297137	-0.0034647	0.0485266	0.0234538	0.0256598	0.0212882	0.00838734	-0.00530035	0.0133995	0.0208	-0.0419349	0.0147961	0.0707158
0.118455	0.0232849	-0.103636	-0.0303871	-0.0230056	0.0364876	-0.0162393	0.0346369	-0.0473423	0.00638479	0.0199607	-0.00736981	-0.0355863	0.0333525	0.0130587	-0.066599	-0.0498695	-0.0143136	-0.0606532	-0.0983684	-0.0103743	-0.0686762	-0.00499664	-0.0110249	-0.0662088	-0.0036139	-0.0248542	-0.0234831	-0.0182834	0.00932432	-0.00728841	0.00351446	-0.00106458	-0.0528291	-0.0245559	-0.105349	0.0486341	-0.00682057	-0.0110097	-0.0146632	-0.0864905	0.00714796	-0.00320684	-0.0361059	0.0240774	-0.00391773	-0.0376176	-0.135631	-0.00480085	-0.0818476
0.0115636	-0.0352337	0.0454178	0.0236143	-0.00607672	0.0147002	-0.00282363	0.0776188	0.0152494	-0.000140984	0.0355819	0.0391539	0.0193466	-0.00918197	-0.00951639	0.0455287	0.0245122	0.00594059	0.0172185	0.0960187	-0.0532653	0.063003	0.0289374	0.0169282	0.0859076	0.0531522	0.032725	-0.0305724	0.00465598	0.011782	-0.00329637	-0.00545528	-0.00603908	0.0591402	0.0160686	-0.0104127	-0.0153937	0.0871632	-0.00292954	0.0604557	0.0400566	0.020582	-0.00107239	0.00372622	0.00231258	0.0199115	0.0521173	0.0727374	0.0519921	0.0319212
-0.013528	0.0136952	-0.0231895	0.00579101	0.00764234	-0.0345025	0.0102374	0.00651384	-0.0128115	0.00324309	-0.0071582	0.0146266	0.00515334	0.0556024	0.0176435	-0.023741	0.0361305	0.0269029	-0.0120443	0.00310791	0.025288	-0.0253866	0.0130986	-0.00487211	-0.0666486	0.00876644	0.0722121	-0.0128851	0.0643666	0.00714569	0.0538184	0.019977	0.0418156	0.0463787	0.0263574	0.00467044	-0.0465023	-0.00226757	0.0233583	-0.00979389	0.00466835	0.227747	-0.00268384	0.0205158	0.0249952	-0.00433839	-0.00928793	0.0567288	0.00577446	0.0188168
0.0198371	-0.00550413	-0.0201578	0.000742715	-0.0125142	0.00493583	0.0500216	0.0211574	0.00313255	-0.00182713	0.00273973	-0.0209261	-0.00200075	-0.00558659	-0.00120161	-0.00389403	-0.0325741	-0.028754	0.0247117	0.0551449	0.005108	0.0368922	-0.0106477	-0.0291718	-0.0162554	-0.0166356	-0.0304064	0.0194781	0.00532172	0.0126133	0.00499287	-0.0261585	0.00377358	0.0261755	0.0333847	0.0143846	-0.00903931	-0.0279221	-0.00645995	-0.00767641	-0.00755082	-0.0209572	-0.00215285	-0.00478652	-0.0241981	-0.0060518	-0.0140625	0.0560345	-0.0103006	-0.0107738
0.0157798	0.00930818	0.0521814	0.0463412	0.00956221	0.0210216	0.00698152	-0.0135283	0.0200749	0.0135173	0.00359505	0.0186592	0.000877083	-0.00374532	-0.0122884	0.0330776	0.0308169	0.0142544	0.0337621	0.10384	0.0184405	-0.0144638	0.0102497	0.0216432	0.0333432	0.0244919	0.0243259	-0.00592068	-0.00481232	0.0326975	-0.0110717	0.0133624	0.00580998	0.046611	-0.00397614	-0.0190602	0.0186678	-0.000835003	-0.00520156	0.0568283	0.0362856	0.00896731	-0.00269687	0.00788765	0.0126874	-0.0058451	0.0364501	0.0391466	0.0110903	0.00480905
0.0236434	0.0166999	-0.0108897	0.000957787	0.0369356	0.0113527	0.0106036	0.00753645	0.0185428	0.0259794	0.0318097	0.0315726	0.00751127	0.014232	0.00643814	0.0682304	0.0617597	0.016	0.00528771	0.0489888	-0.00142572	0.0386204	0.00672233	-0.00555327	-0.00428327	0.0292668	0.0168813	-0.0294143	-0.00290135	-0.0020103	-0.00961676	0.00148009	0.00407747	-0.00326633	0.0239521	0.0193481	0.0408163	0.0100284	-0.00726216	0.0223818	0.0203313	-0.00917431	0.0243375	-0.000381752	0.0121488	0.00146987	0.0030581	0.00535619	0.0384745	-0.0118243
0.0433474	0.0117676	0.0604203	0.0113233	0.0238445	0.00742009	0.000807103	-0.0312078	-0.000429369	0.0180095	0.0404111	0.0443598	-0.00658549	0.00794281	0.0181535	-0.0382233	-0.000188863	0.0189402	0.035427	0.0024397	0.0232724	0.014454	0.00781046	0.0304033	0.0335532	0.00454954	0.018852	-0.0180234	0.0324927	0.00516178	-0.0104348	0.023512	0.0294416	0.0798462	0.0677388	0.0106225	-0.0112045	0.0134039	0.00541331	0.0272615	-0.00811808	0.0101273	0.00580781	0.056139	0.0408852	0.0114971	0.027439	0.0152726	0.0207995	0.0173789
-0.0160085	0.00557306	0.000366107	-0.0322923	0.0752418	-0.0113314	-0.0108871	0.0223404	-0.00206186	-0.00119713	-0.0217565	-0.00414245	-0.0162602	-0.0215393	-0.0199525	-0.0223104	-0.0320276	0.00522139	0.0103093	0.016947	-0.0129761	-0.0170208	-0.0168749	-0.0411481	-0.0341287	-0.029736	-0.013256	-0.0116978	0.00657586	-0.0116483	0.0307557	-0.0246784	-0.0052597	-0.0114969	0.0200822	0.0933199	0.01983	-0.0280862	-0.0257567	-0.100389	-0.0104167	0.0226296	0.0225722	0.00343518	-0.027027	-0.00725514	-0.0118694	0.050551	-0.0191022	0.0518062
-0.014859	0.0118072	-0.00115958	0.0398153	0.00733089	0.00152818	0.00693029	0.000371425	0.0255682	0.0218405	0.00600355	0.0615881	0.00991736	-0.000536913	-0.00181928	0.00259464	0.0178264	-0.00103885	0.0779355	0.0215209	-0.0295448	-0.0913745	0.00724669	0.0334938	-0.033611	-0.00712443	-0.0389029	0.00796198	0.0310313	0.00963123	0.0407786	0.00820996	0.0181758	0.00761601	0.0246085	-0.0167142	0.00753968	0.0132728	0.0153846	-0.00759833	-0.0291353	0.0336134	-0.0395277	-0.0176577	-0.00925926	0.0129111	0.0285285	-0.016317	0.0352158	0.0211661
0.0231201	-0.00690641	-0.00751803	0.0180747	0.0221634	0.0238413	0.00607287	0.0261139	-0.00637959	0.00847126	0.0054252	0.00450319	-0.00289563	0.0102068	-0.000520743	-0.0021566	0.00590123	-0.00603161	-0.00727123	0.00245746	0.00990532	0.00802941	0.000758306	-0.0093174	0.0442925	-0.0334653	0.0235877	0.013566	0.00927812	0.0107945	-0.0303072	0.00520625	0	0.0461124	-0.0152838	0.0219118	0.0153604	0.00016581	-0.0272139	0.421408	-0.00135528	-0.0279133	-0.00908605	-0.00825385	0.0179439	-0.000481	0.010219	0.083954	0.0048597	0.0215096
0.0326913	0.00695444	0.0270029	0.010416	0.00420712	0.00931446	0.0152918	0.0518635	0.0151221	0.0169294	-0.0074194	0.0346996	0.0204545	0.00904015	0.0100729	0.041064	0.0328886	0.0236451	0.00442233	0.0454381	-0.00317323	0.103019	0.0146313	0.0318953	0.0111016	0.028224	0.0153627	0.0135791	0.0130045	0.00856824	-0.0149233	0.0126162	0.0064914	-0.00280049	0.0181818	-0.0425935	-0.0193949	0.00862069	0.00740965	0.0228137	0.00756107	0.00808475	0.00862999	0.0109118	0.0163423	-0.00312801	-0.00867052	-0.00281074	0.0276131	-0.00535988
0.00502251	0.00357228	0.0652676	0.00592457	0.0148244	0.0160576	0.00832342	0.0302718	-0.00982024	-0.00165205	-0.0284045	-0.00551429	-0.0160851	0.0160738	0.00894085	-0.0190913	-0.0182078	0	0.00275179	-0.0174537	-0.0175083	0.0204776	-0.00124279	-0.0103032	0.00506757	0.0192954	-0.00420286	0.00827898	0	0.00135435	0.00485923	0.0222295	0.000644953	-0.00117951	0.0043554	-0.024527	0.0134494	0.0110125	-0.0234164	0.0159025	-0.0132769	0.0107854	0.0315508	-0.0148189	-0.00108401	0.0176201	-0.0102041	-0.0394613	-0.00834978	0.000769823
-0.0260342	0.0639535	0.0124958	0.00703413	0.0816132	-0.0223433	0.0161164	-0.0110184	0.000420239	-0.0120927	0.00251783	-0.0346271	0.00188632	-0.00752075	-0.00272665	-0.0102321	-0.0539484	0.00511038	-0.0126235	-0.00139357	-0.0318115	-0.044724	0.00796543	-0.012012	-0.0677871	-0.00238153	-0.0745639	0.0105563	0.00885347	0.00122956	-0.0792206	-0.0365001	0.00354496	-0.0109093	-0.00650477	0.0107392	0.0029274	0.0185336	-0.0350446	-0.0210409	0.0547972	0.0511628	-0.0383618	-0.00724234	-0.0159161	-0.00332068	0.0191458	-0.00521682	-0.00535824	0.0633333
0.0540883	-0.019293	-0.109378	0.00096902	0.00499119	0.0169082	0.00270793	0.0292595	0.0304125	0.0096637	-0.00306962	0.0273122	-0.0481988	-0.00130651	0.000683527	0.01922	0.112033	-0.0370144	0.0102835	-0.0603818	0.00243383	-0.00516939	0.018647	0.0322188	0.078726	-0.00385628	-0.0130739	0.023792	0.0254498	0.0174383	0.00401606	0.00918775	-0.0131663	-0.0557735	-0.067656	0.196979	-0.0167348	-0.00478851	0.0186365	-0.00778735	0.0545387	-0.0866736	-0.0447439	-0.0544332	0.00845433	0.00499762	-0.0231214	0.0935759	0.0184701	0.0355679
-0.0346395	-0.0136457	-0.021098	-0.0279623	-0.00525855	-0.0160789	-0.0291281	0.00787229	0.0489197	-0.0105921	0.00923723	-0.00205386	-0.0338916	-0.0463108	0.0087944	0.0489232	-0.0292521	-0.0202746	-0.0540578	-0.00461546	0.0775417	0.0770453	-0.015517	-0.0176678	0.017688	-0.0237803	-0.0289587	0.00245544	-0.0325203	-0.0220881	0.00846154	-0.00494788	-0.0328669	-0.0263126	-0.0107678	-0.0220723	-0.0283	-0.0150762	0.014699	-0.0928213	-0.03331	-0.0259333	-0.00395034	-0.0170129	0.0200474	-0.0324414	-0.0118343	-0.0346171	-0.00272027	-0.0288741
0.00418454	-0.00391976	0.0149208	-0.00862109	-0.0302496	-0.00185701	0.00258295	0.00802777	-0.0103381	0.0043854	-0.140341	-0.0066316	0.0200655	-0.01893	0.00871773	0.00720044	-0.019017	0.0023712	0.00290824	0.0682281	0.0109844	0.0410825	0.00160016	-0.110911	-0.0203914	0.0183169	0.103109	0.0154533	0.00840336	0.00962725	0.0700229	0.0150501	0.00269179	0.0150269	-0.00189304	-0.0250317	-0.0761711	0.00423384	0.0220373	-0.00565232	0.0197679	0.0260386	0.0708215	0.00482995	-0.015544	0.0178659	0.0254491	0.0499845	-0.00409153	0.000839228
0.0330243	0.044213	0.0508906	0.0267648	0.0420957	0.0182326	-0.0237812	0.0839432	0.0463399	-0.00359574	0.00129053	0.0509899	0.00401445	0.00782998	0.00234939	-0.0252811	0.0757324	0.0227957	0.030303	0.0320235	0.0285555	0.0314342	0.023482	0.017532	0.0444258	0.0522932	0.0345125	-0.0142921	0.020614	0.0321516	0.260907	0.00516003	0.0281879	0.0495918	0.04789	0.0466152	0.0246914	0.0299984	0.00452352	0.0591647	-0.00551307	0.045623	0.021164	0.0282395	-0.015245	0.0120221	0.0364964	-0.0260201	0.0295192	0.0673215
0.0240016	0.00133008	-0.00152453	-0.00359406	0.0116245	-0.00146172	0.00284206	0.0668189	0.011785	0.00489754	-0.0206219	0.0228891	0.0207917	0.00305216	0.016156	0.000650378	-0.00551335	-0.00399495	0.0106952	0.0320393	0.0186891	-0.0044357	0.0044446	0.00795229	0.00882825	0.0018797	-0.0113984	0.0448132	-0.00988397	-0.0181215	-0.0230665	0.0199493	0.00326371	0.0326794	0.000678733	0.0134178	0.0436747	0.0159005	0.108076	0.00503834	0.0150215	0.0259067	-0.00984456	0.011492	-0.00737191	-0.00427655	0.0112676	-0.0195811	0.0162578	0.00493827
0.0094544	0.00575603	0.015029	-0.0139017	0.00316001	0.00128088	0.0117409	0.00102373	0.034053	-0.00205207	-0.00444152	0.0173448	-0.0063977	0.0011065	-0.00255375	-0.0256067	0.000991538	0.0170994	0.0011139	-0.00684091	-0.0171497	0.00731482	-0.00167401	0.00219154	0.0212145	-0.00744606	-0.00393701	0.000179837	0.0217014	0.00337756	0.0232639	-0.00624363	0.00553025	0.00815019	0.044766	-0.00112637	0.00185529	-0.0009298	0.0216743	0.0197254	0.0158562	0.00584795	0.0177917	-0.0155979	-0.00436316	-0.00620377	0.0111421	-0.00650255	0.00930774	-0.0167523
-0.0403902	0.0228924	0.00973337	0.0330895	0.0117411	0.0211988	-0.00160064	-0.00957605	-0.000789209	-0.00179925	0.0403173	-0.0104189	-0.00262812	-0.0240398	0.0455897	-0.0365263	-0.0341943	0.00643421	0.0207232	0.00353781	0.0120384	-0.00671955	0.00730806	0	0.085692	-0.030303	0.012987	-0.0228823	0.0135939	0.0117817	0.0169664	0.014489	0.00905856	0.00462756	-0.0190435	-0.0068722	-0.0131687	0.0157438	0.0111376	0.00983221	0.0385016	0.00422833	0.0174807	-0.0205399	0.035711	0.0196879	-0.0137741	0.0613994	0.0240634	0.010109
0.0332452	-0.00494943	-0.0538935	-0.0332264	-0.0223606	0.0204009	0.00440882	-0.0520041	-0.00933439	-0.0354062	-0.00381194	-0.0486015	-0.0108037	0.00311438	-0.00703002	-0.0377609	-0.0337747	-0.0185605	-0.0425126	-0.0450218	-0.0191125	-0.00594686	-0.00749227	-0.0310518	0.0176991	-0.0227827	-0.0270346	-0.0603	-0.0649623	-0.00641635	0.001001	-0.0275531	0.00961847	-0.0670958	-0.0271343	0.00428468	-0.0252294	-0.00710086	-0.0171781	-0.0249762	-0.0248831	-0.0386842	-0.0469934	-0.0239664	0.00126035	-0.00847657	0.00139665	-0.105124	-0.00506543	-0.0259755
-0.00560858	0.0177336	0.00188366	0.0268721	0.00492183	-0.0203437	-0.00359138	0.0443608	0.0305139	-0.00427122	-0.0366709	0.0305164	0.0161161	-0.0112899	0.000954578	0.0105757	0.0301134	0.0224837	-0.0436886	-0.0327039	-0.00776673	0.0401413	-0.00443478	0.0065448	-0.0916569	-0.00517392	-0.0111716	0.0296346	-0.0277902	0.0227218	0.0264444	-0.0140369	0.018101	0.0140988	-0.00498866	-0.0249371	-0.00470588	-0.00138419	-0.0048032	0.136546	0.00376777	0.00218998	0.00159067	0.0214856	0.0205898	0.00878651	-0.0181311	-0.0164069	0.012728	0.00450242
-0.00940036	-0.0131747	-0.00825948	-0.0158387	0.00547393	-0.0304332	0.00600721	0.019342	-0.0148403	0.00898123	-0.0135717	0.0374227	-0.0192686	-0.023694	-0.00405309	-0.00406591	0.00121331	-0.0082203	0.0300595	0.0153128	-0.0195001	-0.0137806	-0.00336937	-0.00515695	0.0483829	0.0523842	-0.0107184	0.00361809	-0.0359613	0.0264266	-0.0113661	0.000593198	0.0062383	-0.0307972	-0.00865998	0.016693	-0.0159037	-0.00623749	0.0116638	0.0877662	0.0184269	-0.0226714	-0.0198518	-0.00220353	-0.0122456	0.0411959	-0.00568182	-0.0460384	-0.0163385	-0.0232157
-0.00489462	-0.00753661	0.00118141	-5.10369e-05	-0.0226361	-0.0142171	-0.00437898	-0.0221375	-0.0175626	-0.00166069	0.0176174	-0.0119197	-0.00126971	0.00643275	0.00710182	-0.035511	-0.0154171	-0.033879	-0.0223924	0.0309641	-0.00735294	0.0119166	0.0257907	-0.00281722	0.0246792	0.0339982	-0.0011713	0.0169017	-0.0129125	-0.0355434	0.0113873	0.00540149	-0.00588965	-0.0127103	-0.0528736	0.0469741	0.113344	-0.000387447	0.00437318	-0.0714662	-0.00753895	0.00614869	-0.0213341	-0.0535033	0.0090974	0.0101741	-0.0285714	-0.0199336	-0.044222	-0.00953053
0.00190725	-0.0529399	-0.0488827	-0.0732073	-0.0773967	-0.0327777	-0.0831667	-0.0350994	-0.029431	-0.039324	0.000659522	-0.0742857	-0.0537303	-0.0418361	0.00602171	-0.0706542	-0.0717686	-0.100697	-0.0885178	-0.0537249	-0.00444444	-0.0754197	-0.0344874	-0.00711945	-0.0756262	-0.0627087	-0.0671357	-0.0577025	-0.107558	-0.0588235	0.00595431	-0.0268623	-0.0115373	-0.080309	-0.0817961	-0.0441476	-0.0655159	-0.0331783	0.0142499	0.00141831	-0.0397535	-0.0769444	-0.0736755	-0.0857991	-0.0192682	-0.0313339	-0.0617647	-0.0834969	-0.0834014	-0.0138988
-0.000500952	0.00985109	-0.000783162	-0.0227078	0.00349539	-0.00658404	0	0.00759069	0.0295747	0.0347694	-0.00807382	0.051669	0.0362042	-0.00121286	0.01142	0.0599308	0.0320471	0.0591462	0.0486381	-0.180947	0.0136054	0.102454	0.019458	-0.00819486	0.0234497	0.03336	0.0383407	-0.02497	0.02443	0.0170683	0.0259363	0.0432909	0.0570978	0.0963205	0.0610626	0.0434128	0.0560453	0.00881976	0.0199037	-0.0107639	0.0252263	0.0511586	0.0467679	0.0515081	0.0335256	0.0108595	0.0438871	0.0759198	0.0860476	0.0866161
0.0536287	0.0415154	-0.0530355	0.0328713	0.0512983	0.0536062	0.0361971	0.101556	0.0777398	0.0170013	0.0483389	0.120652	0.0350757	0.0543412	0.0194674	0.0282756	0.0275203	0.0797118	0.0363327	0.0561782	0.0246085	0.112079	0.0425358	0.0447556	0.137984	0.132878	0.0220944	0.0404449	0.0063593	0.0489882	0.0268541	0.105447	0.0435691	0.163191	0.0483308	-0.0155583	0.0127211	0.0510253	0.0283163	0.065095	0.0739026	0.0555397	0.052362	0.0286849	0.0254622	0.0461714	0.00600601	0.00398046	0.0483438	0.0196231
0.0408144	0.0333261	0.054316	0.0252599	0.0334337	0.0286772	0.0345118	-0.0231815	0.0901484	0.0017112	0.0296308	0.0418041	0.0316456	0.0195796	0.0255881	0.0566537	0.003969	0.0444213	0.0429658	0.0237472	0.0521288	-0.0292271	0.0689159	0.0740334	0.036689	0.0025715	0.017175	0.0295015	0.0689837	0.0391719	0.0341199	0.02662	0.0114384	0.0157859	0.0556084	0.0379515	0.0518155	0.0536903	0.0076904	0.0124563	0.0100591	0.11093	0.0746349	0.0664951	0.0355442	0.0281844	0.038806	0.0504595	0.07885	0.020224
-0.00521024	0.0305649	-0.00199496	-0.00982635	-0.0306033	-0.0476619	0.0231896	-0.026914	0.00947017	0.0203679	0.0430902	0.00558607	-0.113497	0.0703191	0.0254711	-0.0654974	0.0206073	0.0295527	0.0256043	-0.00293402	0.0115435	-0.023503	0.0413506	0.0973614	0.0662495	0.0249162	0.0113537	0.0225786	0.0305419	0.0174326	0.0645066	0.0240532	0.0336443	-0.0311841	0.0189104	0.0265211	0.00671767	0.00574135	0.0131709	0.0350505	0.00252924	0.00732422	0.00754907	0.0140788	0.0157661	0.00934977	0.00287356	-0.0315663	0.0100264	-0.00799318
0.0474134	0.0116588	0.0587981	-0.0207622	0.0294648	0.0225685	0.0522863	-0.0614838	-0.0242198	0.00231809	-0.0181469	-0.0337932	0.0149942	0.0124011	0.0056649	0.0414189	-0.0776228	-0.000193949	-0.0241283	-0.0158303	0.0137197	0.0354429	-0.00328947	-0.0109972	0.0599069	-0.0460674	0.0172712	0.0173492	-0.0487572	0.0116822	0.0214365	-0.0154923	0.00300875	-0.0284698	-0.00662837	0.00471502	0.0218721	0.00342515	-0.0117847	-0.0454934	0.011274	0.00339312	-0.0162338	-0.00138834	-0.0061439	-0.00568421	0.00859599	0.0478299	0.00796761	0.0863773
0.0406615	-0.0378083	0.038972	0.00153684	0.0587033	0.016068	0.021349	0.00159299	0.0316702	0.0345625	0.017731	0.0634343	0.0183949	0.0161585	0.00960497	-0.00537547	0.0142851	0.0252182	0.0179363	-0.0647254	0.0259297	0.0252724	-0.000648279	0.0126272	-0.0103112	0.0394582	0.0116016	-0.0079308	0.0703518	0.0191356	-0.011629	0.0178229	0.032997	0.0451041	0.0338078	0.0194376	0.0150553	0.00455127	0.0946644	0.0195306	0.000545724	0.0531401	0.0449353	0.0287984	0.0932162	0.00412873	0.0142045	-0.00405748	-0.00259168	0.038568
-0.0299684	0.0216432	-0.028721	-0.0143021	0.0253793	0.0288103	0.0207177	-0.000497018	0.0135827	0.00409836	0.00059058	0.022076	0.00132506	-0.000256476	0.0155937	-0.00598204	0.00554183	0.0264901	0.035451	-0.0411257	0.0313155	-0.00251373	0.015156	0.0059557	-0.0333784	-0.00844708	0.0427972	0.0088242	-0.0117371	0.0156469	0.023072	0.00587388	-0.0744456	-0.00800377	0.0215146	-0.0145783	0.0327019	0.00821181	0.0125786	0.0268014	0.0021817	-0.0103211	0	0.0550193	0.0110119	-0.00263574	0.0112045	-0.158377	0.0062362	-0.00171396
-0.0232033	-0.0190251	-0.0593868	-0.016529	0.000807103	-0.00424028	-0.0130482	0.049826	0.0314284	0.0364873	-0.000590232	0.0419642	0.0114222	-0.0189841	0.00246514	-0.0151925	0.115452	0.0152995	-0.0230508	-0.00681753	0.0145846	0.064176	-0.00557686	-0.0277521	-0.00958084	0.0239988	0.00295064	0.00510098	-0.00617577	-0.00812792	-0.0429919	0.0278757	0.0225328	0.00137109	0.0210615	0.0027059	-0.00969026	-0.00589805	0.00055457	0.0216517	-0.00528689	0.0662804	0.01069	0.0279963	0.000735943	-0.00401691	-0.0387812	-0.112545	0.0198838	-0.0594239
-0.0371441	-0.0214907	-0.00185821	-0.0280555	-0.0344086	-0.0251952	-0.0201983	-0.0227359	-0.0701468	-0.0347255	0.0843053	-0.0533886	-0.0308497	-0.0410565	-0.0290873	-0.0502254	-0.0239791	-0.0365832	0.0137405	-0.0366434	-0.0247437	-0.078032	-0.0328309	-0.0388202	0.00403063	-0.0706133	-0.0238032	0.00526035	-0.043021	-0.00733758	-0.0141295	0.0301747	-0.0368201	-0.0609827	-0.035066	-0.0312745	-0.0473528	-0.0257098	0.0203969	-0.054448	-0.0372049	-0.0121713	-0.0591346	-0.0135279	0.00897191	-0.0127361	-0.037464	-0.0163636	-0.017977	0.0115607
0.0435666	0.0280694	0.00153527	0.0319089	0.0359131	0.0414998	0.0577211	-0.0994572	0.0308897	-0.00432686	0.0113017	0.0144798	0.0595424	0.0226343	0.0363268	0.0655826	0.0491066	0.0330726	0.019989	0.0294756	-0.00525553	0.0298247	0.0352742	0.0752326	0.0266961	0.0269636	0.0676712	0.0340883	0.013986	0.0217978	0.0678031	0.0142813	0.0550246	0.0623633	0.0859342	0.0697984	0.0454879	0.0492968	0.0120587	0.0336641	0.0560156	0.0528053	0.0618293	0.0373511	0.00714286	0.0111804	0.0449102	0.0436691	0.0114735	0.0291729
0.00858863	-0.0110463	0.0179422	0.00941217	-0.000806235	0.0289235	0.00850461	0.0473628	-0.0102109	0.0228458	0.0339303	0.00854626	0.00570011	-0.00426667	0.000907758	0.00927457	-0.02515	-0.00665815	-0.00496644	0.0155935	0.0440274	0.00217958	-0.00968495	-0.00699687	-0.0121212	0.00297635	0.00102643	-0.00523024	0.00295567	-0.00982152	-0.00811558	0.00269293	0.010431	0.000527899	-0.00354331	-0.00769912	0.0124561	-0.000414536	0.0100902	0.0266541	0.0162977	-0.00543365	-0.0105871	-0.024526	0.0204082	0.000318945	0.00716332	-0.00177109	0.00790212	-0.0313657
-0.0672461	-0.0237092	-0.0315668	-0.0332212	-0.0330823	-0.0495117	-0.0491918	-0.00529291	-0.0298434	-0.0303472	-0.0298216	-0.0221892	-0.0140695	-0.029459	-0.0233012	-0.053843	-0.0194797	-0.0332385	-0.0290031	-0.0314389	-0.020242	-0.00338295	-0.0193237	-0.0294827	-0.0277063	-0.0346564	-0.0494745	-0.0227099	-0.0250491	-0.0310367	-0.0160942	-0.0345815	-0.0524314	0.00627869	-0.0454366	-0.0289957	-0.0344828	-0.0348355	-0.00467588	0.0103514	-0.0291982	-0.0214331	-0.0374514	-0.0277282	-0.0124823	-0.0154108	-0.0327169	-0.0113107	-0.0437532	-0.000402253
0.0282353	0.00593632	-0.0356729	-0.0431215	0.0180807	0.00375268	0.0365854	0.0457199	-0.0112032	0.00438157	0.0161074	0.0452962	-0.00486947	0.0173841	0.018	-0.0524791	0.0329634	0.0090227	-0.0119478	-0.0372912	-0.013536	0.00208524	0.0109936	0.0345816	-0.00671687	0.00653236	-0.0458468	-0.00959604	-0.0498741	-0.0454595	0.0231198	-0.0166384	-0.0278096	-0.00325084	-0.0206954	0.0216574	-0.00807609	0.0307935	0.0231689	-0.0224738	0.00966184	0.0105218	-0.00505306	-0.00651077	-0.0027291	0.0164076	0.05	0.0388066	0.0302169	0.0463783
-0.0298398	-0.00772532	-0.00229882	0.0269485	-0.00409836	0.0106819	-0.0131907	-0.00494022	0.0141467	0.00473638	0.00435931	0.0411111	-0.0309909	0.00189856	-0.0196464	-0.030539	0.0141154	0.00310617	0.00857705	0.0580564	0.0276842	-0.0112264	0.00505081	0.0163435	-0.0477459	-0.015925	-0.0124364	-0.0279006	0.073701	-0.00345941	0.0618971	-0.0143873	0.0280153	-0.0330352	-0.00803043	0.00974273	0.0132079	0.0148673	-0.030575	0.0384583	0.0123476	0.0217807	0.0137125	-0.00886099	-0.0391761	0.0046729	-0.0112045	-0.00518247	-0.0258648	0.0450918
0.0670818	0.0166522	0.065075	0.0514539	-0.0176955	-0.00140919	0.0104769	0.0635488	0.00820552	0.0931646	-0.00249901	0.018964	0.0185159	-0.00974553	0.0227956	0.0333657	0.0274696	0.0331238	0.0140806	0.323769	-0.00737878	0.0368986	0.023649	0.0193513	0.0639122	0.0128575	-0.0114482	0.0447258	0.0288889	0.0340199	0.00887375	0.0457602	0.00286862	0.0971603	0.0328078	-0.0181292	0.0142857	0.0173877	0.0250807	0.0183949	0.038573	0.0289071	0.0328156	0.0180667	0.0547144	0.0184989	0.0368272	0.074886	0.0464488	0.0217111
0.0488948	-0.121889	0.177001	-0.00842152	-0.0601871	-0.0508026	-0.040758	-0.0085893	-0.0452639	-0.00147526	-0.0125264	-0.0447148	-0.0975072	-0.0224166	0.0216577	-0.0276717	0.0760405	-0.0283379	-0.0224086	-0.0123067	-0.0350442	-0.0252021	-0.0361557	-0.0319073	-0.0961772	-0.0251149	-0.022293	-0.0419167	0.0139189	-0.0120859	-0.0199675	-0.00522794	-0.0366133	-0.0342622	-0.057137	-0.0266408	-0.0635563	-0.0117077	-0.035493	-0.111413	-0.0204052	0.110965	-0.0482658	-0.0432675	0.0265776	-0.0459782	-0.0136612	-0.0266559	-0.0581124	0.0164776
0.00918823	0.0261628	0.0167095	-0.00548666	-0.0213967	0.0609552	0.0108088	-0.0874847	-0.0163279	0.00943289	0.0201629	-0.00379523	0.0241111	-0.00139821	0.0105479	0.0198612	0.0176408	0.0145822	0.0171565	0.00453585	-0.00660308	-0.0323661	0.0308006	0.0578162	-0.0473313	-0.0378852	0.00829138	0.0115415	0.0433136	-0.00498414	-0.0136963	0.0777276	0.0480998	-0.0128357	0.0286589	-0.0115156	-0.0035721	0.0412582	0.0301579	-0.0296816	0.00209801	-0.0125534	0.038736	0.0432164	0.0369652	0.0322019	0.0277008	-0.0363071	-0.0189171	-0.0527062
0.0614768	0.0356468	0.0304134	0.041339	0.0434254	0.041601	0.085177	0.0515996	0.0231318	0.0310741	0.0304974	-0.0189638	0.0561764	0.0299636	-0.00298224	0.0679669	-0.0131526	0.0680855	0.0577907	0.0519899	0.0450517	0.00670444	0.0318568	0.0483899	0.0434578	0.0634115	0.0195301	0.0393898	0.0485481	0.0274362	0.0154821	0.00234066	0.0220963	0.0326104	0.0259464	0.0188314	0.0537736	0.0291618	0.016487	0.053578	0.0614625	0.0389682	0.0947007	0.0457337	0.0256342	0.0278246	0.032345	0.00645856	0.0818968	0.0565738
0.0465848	0.00638249	-0.00442658	-0.0293198	-0.0174622	-0.0211049	0.00679579	0.0256133	0.0321866	0.0218388	-0.00177823	0.0685192	0.000846501	0.00584557	0.00876954	0.094447	0.0432013	0.0052618	0.0207816	0.012315	0.021437	0.0564369	0.00473239	0.0365266	-0.020036	0.0101487	0.0187239	0.0283334	0.0112505	0.0674792	0.0372022	0.014449	-0.00859202	0.0121386	0.0327529	0.00581521	0.0322292	0.00139771	0.0276045	0.0304417	0.0295858	0.020571	-0.00672344	0.03383	0.0127571	0.0157916	-0.00130548	-0.000641711	0.0447761	-0.0118595
-0.0293985	-0.00611552	0.0145081	0.0748037	0.00888626	0.0285174	0.0188998	-0.00650655	0.00763792	0.0068925	0.0640031	-0.0283476	0.0241754	-0.00283822	-0.00303255	0.0346312	0.0176462	0.0286597	0.0216389	0.0178234	-0.0206411	-0.0156905	0.0113267	0.00784879	0.0133241	0.00260671	-0.00593807	0.00533952	-0.00534874	0.024289	0.156533	0.016689	-0.030752	-0.0342871	0.0289041	-0.0203331	0.00416305	0.000761325	0.0723934	0.0260417	-0.00957854	-0.0018245	0.01963	0.0134791	0.0272494	0.0175651	0.0352941	-0.0338185	0.0226643	-0.130318
-0.0151057	-0.0234731	-0.018397	-0.00159977	-0.0393423	0.011692	-0.0274925	-0.0236926	-0.0289419	-0.0125763	-0.00143506	-0.0157925	0.000688184	-0.0398482	0.018521	-0.0259324	-0.000673417	-0.0253587	-0.0233112	-0.0720873	-0.0357942	0.0201467	-0.037037	-0.0158932	-0.0256178	0.00157079	-0.0123738	0.0415369	0.0030114	-0.0104884	-0.0284642	-0.025566	-0.0207672	-0.00510151	-0.0600858	-0.0211916	-0.0371394	-0.00925574	-0.00509482	0.0566697	-0.0315004	-0.0135782	0.000663864	-0.0219992	-0.00275275	-0.0222222	-0.00757576	0.0323438	-0.0277025	0.0299691
-0.0172251	-0.030105	-0.0137627	-0.0217039	-0.0577628	-0.0135381	-0.0361035	-0.00069054	0.0517386	0.0108018	0.0391617	0.0205219	-0.0372051	-0.0200452	-0.00457924	-0.0481183	0.0139831	-0.00154057	0.00513281	-0.0530934	0.0214922	0.0583313	0.00587287	0.00177649	0.0123313	-0.0346655	-0.0106567	-0.0203114	-0.00579026	0.0177684	0.00604912	0.0410253	0.0209131	0.0189051	0.0199253	0.0288881	0.0992106	0.0067827	0.0132764	0.00590644	0.02097	-0.0150004	0.0159222	0.00573041	0.0503137	0.0350041	0	-0.0583691	0.0122454	-0.00709929
0.0180872	0.0311598	0.00471407	0.00664162	0.0120013	-0.0105439	0.00371025	-0.0102665	0.0215298	0.0353554	0.0132534	0.0173784	0.000928571	0.0168539	0.0196013	0.0196298	0.10066	0.00565747	-0.0252777	0.00718132	0.0198446	0.0587691	-0.000515169	0.0303885	0.0276948	0.0388796	0.0349345	-0.0159463	0	0.00754679	-0.000724428	0.00109274	-0.0276976	-0.0234852	-0.02442	0.00274239	0.0328056	0.0198932	-0.00439869	-0.0151883	0.0349308	0.0260683	-0.0113191	0.0272982	-0.00788436	0.00499951	-0.00508906	0.341386	0.00934244	0.0460222
-0.00660325	-0.0442189	-0.00138626	-0.00749085	0.00833333	-0.042456	-0.0265798	0.00428885	-0.0134202	-0.0142754	-0.0219518	-0.0237514	-0.0169129	0.0341408	-0.0036945	-0.0265413	-0.0692427	-0.0112513	-0.0360183	-0.00571859	0.00111359	-0.0387609	-0.0162075	-0.00899632	0.00525551	-0.0279336	-0.0362869	-0.0118556	-0.0069025	-0.0189753	0.0181238	0.0189976	-0.0103858	-0.0233212	-0.0500626	-0.00403396	-0.0518331	-0.00629401	-0.00601617	-0.0360919	0.00054003	0.0384145	-0.0546015	0.0730132	-0.0149308	-0.0243855	-0.0102302	0.000594631	-0.0328705	0.0110715
0.00775501	0.0142822	0.00654022	-0.0306254	-0.0133503	0.0282636	-0.0155515	-0.0288013	-0.0549283	-0.0152115	0.0234911	-0.0587402	-0.0162602	0.0136986	0.00088603	0.0305958	-0.0421672	-0.0205172	0.0357337	-0.000614573	-0.00614718	-0.0425203	0.00419141	-0.0145248	-0.0284761	-0.0534228	0.00525394	-0.0190776	-0.0152042	-0.00386847	-0.0193677	-0.0144954	-0.00329835	-0.0257435	-0.0267896	0.0161415	-0.0253333	0.00125423	-0.0169283	-0.0247423	-0.00958035	-0.0395157	0.00908244	-0.0313223	-0.0101455	-0.0159968	0.0103359	0.0385432	-0.0149693	0.0576081
-0.00392619	0.00517511	0.0141102	0.00862193	0.0222294	0.00979213	0.0279206	0.0459147	0.0464323	0.0262378	0.0420407	0.0307161	0.0143152	0.00675676	-0.0228197	0.0124387	0.0240438	0.006953	-0.00275482	0.124008	0.037877	0.0380483	-0.00382609	-0.0110541	0.0251889	0.07191	-0.0110337	0.00211171	0.00529334	0.000408789	0.000435667	0.0093432	-0.00481348	0.0413042	0.00767148	0.0544009	0.172367	-0.0110234	0.0023088	0.0808457	0.0153951	0.00367647	0.0408493	0.0154508	0.0103729	-0.00304816	0.00255754	0.0300008	-0.000871948	0.0607725
0.0059125	0.0274186	0.0186994	-0.00749107	0.0315159	-0.0052739	0.0178699	-0.0158878	0.0214167	-0.0109278	-0.0500491	-0.0145139	-0.00130947	-0.00697987	-0.0181855	-0.00694311	-0.00103978	0.0168692	-0.0276243	0.195311	-0.0262784	-0.00997877	-0.0130354	-0.00963875	-0.00256868	0.0153636	-0.00352319	-0.0152807	0.0125055	-0.0126673	0.0130643	-0.00490331	0.0547158	0.0149207	-0.0255262	0.0196749	-0.00751167	-0.0100063	-0.0182839	-0.0176825	-0.0379713	-0.000697715	-0.0203991	-0.000470588	-0.0257883	-0.00163066	-0.00255102	0.00873016	-0.0054856	-0.0331013
0.0395768	0.11945	0.125928	0.0396491	-0.00702719	0.00701214	0.0143961	0.0227013	-0.0216304	0.0604545	-0.0114784	-0.000305011	0.00859557	-0.0052717	0.00444262	0.0518541	-0.0795657	-0.0448685	0.035579	-0.00230829	0.0123572	0.0465499	-0.00117925	-0.0265805	-0.0066062	-0.0590167	0.0167943	0.0538634	0.0279523	0.0512157	0.0276544	0.0367488	0.0578962	-0.0490216	-0.082261	-0.0948678	0.0540084	0.0121546	0.00185755	0.0185583	0.0189679	0.0445104	0.00497963	-0.0164783	0.00890729	0.00612495	0.0102302	0.0429583	0.0200577	0.0819874
-0.0297776	0.00437227	-0.0353888	-0.0234579	0.0286154	-0.00169837	0.00969193	0.0264232	-0.00166277	-0.00835463	-0.0231073	-0.0419736	-0.00252781	0.0495991	-0.00823353	0.0113789	-0.00783518	-0.00476962	-0.00914435	-0.0197506	0.00644864	0.00145708	0.0212515	0.0549487	-0.0522994	-0.0197425	-0.00115908	0.00033776	-0.022344	-0.00305118	-0.0110848	-0.010394	-0.00812788	0.0323336	-0.00450676	-0.00431531	0.0185443	-0.00619391	-0.0116614	-0.0123553	0	-0.00885695	0.0184685	0.00925483	-0.038672	0.00223214	-0.0151899	-0.0319855	-0.010569	0.038293
-0.0184926	-0.0180348	0.0231895	-0.0127706	-0.0221358	-0.0172678	0.00137127	-0.00880182	-0.00653877	-0.0187333	0.00142636	0.0318471	-7.24061e-05	0.0183843	-0.0101544	-0.0639705	0.0276783	-0.0154625	0.012327	0.0631552	-0.0146453	0.00714976	0.00820809	-0.00159286	0.0371075	-0.0598949	-0.048738	-0.0130275	0.062527	0.0102182	-0.0553049	-0.0103685	-0.0150232	0.041603	0.00201207	-0.0039931	-0.0194387	0.0202239	0.00720774	-0.0175772	-0.0678894	0.0553026	-0.0875719	-0.00964427	0.0216013	-0.00647904	-0.0154242	-0.00639027	-0.00981245	0.00711049
0.0306365	0.0135107	-0.0175814	0.00163051	0.0220251	-0.0137627	0.0188292	0.0598682	0.0148401	0.0339394	0.0250445	0.0261905	0.0198407	0.0170353	0.00547584	0.0256747	-0.003754	0.0247979	0.0341864	0.0473363	0.0152113	0.0401623	0.00309598	0.0328653	0.0174312	0.0131644	0.0271424	0.0191985	0.0316558	0.000146592	-0.0204843	0.0171898	-0.00915141	0.0163005	0.0135542	0.0126514	-0.00349016	0.0155841	0.00333301	0.0260316	0.00234949	0.0113437	0.0310228	0.0114943	-0.0070904	0.021398	0.0182768	0.129098	0.0189413	0.0964388
0.0180505	-0.0231202	0.00562012	0.0143599	0.00119725	0.0157978	-0.0168011	0.0063964	0.000856583	0.00586166	0.00104215	-0.00240612	-0.0129225	0.00425	-0.0095133	-0.00685382	0.0082444	-0.00761785	0.00793351	0.00647353	0.0344275	0.0345048	-0.00754458	0.00108125	-0.019725	0.0538122	0.016924	0.00437156	0.00275374	0.0431894	-0.0140942	0.000579658	-0.0072768	0.0211197	-0.00247647	-0.014682	-0.0240964	-0.0109256	-0.0519785	-0.0175163	0.00102549	-0.0116904	-0.019276	0.0589489	-0.0158123	-0.00518755	0.0025641	0.175743	-0.0132956	0.0345316
-0.0151275	0.00703625	0.00769357	-0.00957585	0.0136024	0.0157249	-0.00273411	0.0212156	-0.0400416	0.0143745	-0.00543667	-0.014127	-0.00136671	0.012945	-0.00897829	-0.0346214	-0.0133686	0.00623137	-0.00212394	0.0018483	-0.0490933	-0.000135829	-0.0175075	0.00910353	-0.00310452	-0.0416424	-0.019562	0.0475556	-0.00372695	-0.00323155	-0.0173093	-0.00851159	-0.0346772	0.00214634	0.00844091	0.0139518	0.0525409	-0.000124116	-0.00525611	0.0137512	-0.00761013	0.00527494	0.0728667	0.0246665	-0.00259134	-0.00902527	-0.00767263	-0.0354484	-0.027199	-0.0138851
-0.0209522	-0.0317595	-0.0172187	-0.0104332	-0.0768323	-0.0155665	-0.0310144	-0.003331	-0.0035662	-0.0132133	-0.0316353	-0.0318043	-0.0308291	-0.0157287	-0.0304797	-0.00223716	-0.017745	-0.0518758	-0.0214098	0.00675821	0.0116279	0.0238999	-0.021102	-0.0276758	-0.0309112	-0.032771	-0.0151876	-0.0273337	0.001772	-0.0179956	-0.0132107	-0.00292148	-0.00613318	0.0254089	-0.0216642	-0.0231387	0.00450082	-0.0120407	0.0109822	-0.0100946	-0.025365	-0.019558	-0.0281501	-0.0407273	0.00168875	-0.0274236	-0.0180412	-0.0893054	-0.0129537	-0.000693626
-0.00688576	-0.00557621	0.000401181	-0.000883197	0.0028754	0.00820876	0.00725022	0.039226	-0.00236467	0.0143606	0.0139323	0.00171465	-0.00966184	0.00149813	-0.00593988	0.00971608	0.00494319	0.00425975	0.00946776	0.0427111	0.00896552	-0.051379	-0.00694611	-0.0095927	-0.0366579	0.0868365	-0.0184457	-0.013967	-0.0353774	-0.0138756	0.0113156	0.00667147	0.0188069	0.0209342	-0.00805234	0.0022827	-0.000814664	-0.000439754	-0.0020496	-0.0161329	0.0163414	-0.00145962	-0.0312644	0.0113723	0.0103748	-0.0117574	-0.0104987	0.0240786	0.000779626	0.0285972
0.0054365	0.0166025	0.0297876	0.030718	0.0277158	0.0450806	0.0161517	0.0281821	0.0392056	0.0311842	0.0394456	0.0768468	0.0111069	0.0234356	0.0215696	-0.0212446	0.0754355	0.0462815	0.042839	0.0319261	0.0372522	0.0433813	0.0250844	0.00349317	0.00642451	0.0867105	0.0249538	0.0291652	0.0281174	0.0237749	0.0519266	0.0327781	0.0109605	0.0229693	0.00761035	0.0158032	-0.0294877	0.0815159	0.0332717	0.0448196	0.0461516	0.0820205	0.0334599	0.0197901	0.0350404	0.0273742	0.0291777	-0.0298831	0.0115554	-0.0222687
-0.024136	-0.0402336	-0.0147377	-0.0329294	-0.0579665	-0.0162375	-0.048376	-0.0496749	-0.0654667	-0.00649351	-0.0395442	-0.0386514	-0.0704372	-0.00511571	-0.0320993	-0.0370831	-0.0511533	-0.0717117	-0.0121536	-0.0433846	-0.0242724	-0.030228	-0.0481176	-0.0320411	-0.0446845	-0.0556736	-0.0293057	-0.0385429	-0.0293302	-0.0424645	0.00666667	-0.0182536	-0.0733238	-0.0274078	-0.0327291	-0.0313745	-0.0530664	-0.0373082	-0.0350825	-0.0542509	-0.0290309	-0.0060042	-0.0760046	-0.0592473	-0.015997	-0.0408895	-0.0438144	-0.0439374	-0.0523681	-0.0295397
0.0118044	0.000450755	0.0143765	0.00807409	-0.0115169	0.0355118	-0.0116195	0.00177558	0.0191293	0.014099	0.0131704	0.0340266	0.00782498	0.010284	0.00140025	0.0304226	0.0212511	-0.00252329	-0.00959646	0.025371	-0.00911751	0.0143969	-0.000988753	-0.0198611	-0.0077101	0.0477048	0.00851525	0.0401721	0.0134749	0.00890913	0.00319964	0.0267191	0.000615764	0.0305169	0.00312337	-0.0117407	0.0461334	0.0178679	0.0271913	0.055724	0	0.0270311	0.00248509	-0.00625098	0.00919975	0.0293835	-0.00808625	0.0130293	0.00650142	-0.0470806
-0.00269841	0.0259067	0.0447897	0.0478536	-0.0103196	0.0259218	0.0209405	-0.00959709	0.00815534	0.0256882	0.106453	0.0174213	0.00507051	0.00824043	0.0602002	0.0262478	-0.0331164	-0.0400856	0.011677	0.0688972	0.0347609	0.0467945	0.0111345	0.004503	0.003885	0.0691044	0.0337734	0.0277708	0.0429089	0.0344388	0.033897	0.0315726	-0.0184615	0.00435354	0.00207577	0.0406607	0.00438163	0.0329735	0.0510378	-0.0356283	0.0351751	0.0813116	-0.0143778	-0.0270483	0.0253497	0.00456716	0.0380435	0.0318747	0.0359306	0.0526159
0.0510107	0.030303	0.071405	0.211831	-0.0211907	0.0094162	0.0086362	0.0318638	0.0550847	0.00915619	0.0123836	0.11862	0.00567555	0.00504808	0.00680272	0.0653241	0.0452417	0.0154064	0.00798134	0.0936114	0.00878252	0.0465487	0.00538358	0.00431679	0.0201238	0.0268696	0.00504901	0.0695127	0.0141008	0.011382	0.024105	0.00158452	0.0031348	0.0837585	-0.0797514	0.000140893	-0.0574163	0.0120565	0.00801374	0.0742917	0.0186889	0.0169976	-0.00905433	0.00193955	-0.00694191	-0.0225253	0.0026178	-0.0139547	0.0110418	0.0647334
-0.0704172	-0.0334612	0.0887314	-0.0498962	-0.0257732	-0.0499067	0.00642169	-0.0648054	0.00730194	0.0136986	-0.0132776	-0.0197441	-0.0283744	0.0052619	-0.00544677	-0.0495468	-0.243318	-0.0211619	-0.0263126	-0.0372682	-0.00859724	-0.0376711	-0.0298162	0.00429823	-0.0431209	-0.0311063	-0.0197991	-0.019951	-0.024381	-0.0152865	0.0421016	-0.00149875	-0.04625	-0.0947838	-0.0219471	0.0935266	-0.158405	-0.0349444	-0.0141965	-0.0767214	-0.0596247	-0.0477337	-0.019797	-0.0661397	-0.0466029	-0.0215645	0.00261097	-0.0513877	-0.0504947	-0.0771792
-0.0352692	0.032194	0.00681226	0.00979841	0.0246914	0.0343643	0.00531726	0.0819613	0.0607104	0.0212355	0.0162111	-0.00822269	0.0395289	0.0823222	0.00880416	0.0458654	0.0483147	0.0216194	0.0183911	0.0575965	-0.0205269	0.0263689	0.00489212	0.0350617	-0.030263	-0.0119637	0.0364787	0.0117857	-0.00351425	0.00047619	0.0473918	0.00696298	0.0203145	-0.00262346	-0.0126582	-0.0324357	-0.0207557	0.0265695	0.0182412	0.111661	0.0478865	-0.00351025	0.0507509	0.0134738	-0.00102907	0.0267934	0.03125	0.0349073	-0.0179973	0.00187617
0.0108072	0.0111087	-0.0206157	-0.00237709	0.0203098	-0.0594843	0.00811001	-0.0252508	-0.0284185	-0.0329954	-0.0204358	-0.00182551	-0.0198665	0.0202242	0.00501649	0.0671272	-0.0291017	0.0397285	0.0272727	0.0930171	-0.00515522	0.0482256	0.0185994	0.0884224	0.0125375	-0.0270781	-0.108202	0.0116484	0.128918	-0.000571157	-0.0711123	0.025589	-0.0289017	-0.0227503	0.025641	0.0109402	0.0422101	0.0174072	0.0132001	0.0192715	-0.108463	0.0422714	0.172006	0.0412477	0.00579449	0.0122054	-0.00252525	0.0856543	-0.000275596	0.0747623
-0.0213832	-0.000211282	0.0214122	0.0467024	-0.0188934	0.016148	0.00821966	-0.00137245	-0.00474795	0.026124	-0.0133049	-0.000152404	-0.0171021	-0.00452489	-0.00109402	-0.0129858	0.00362037	-0.0226575	0.0376704	0.0189385	0.00394277	-0.00729776	0.0379902	-0.011543	-0.0283984	0.00414851	-0.00424005	-0.01291	0.017008	0.00542909	0.0413183	0.0280593	-0.0185185	-0.0182273	-0.0323864	0.00148424	-0.0354598	0.0142954	0.0143309	-0.000143236	0.021041	-0.00365013	-0.0164003	-0.0260272	0.00473691	0.00561331	0	-0.0616218	0.0053756	-0.169012
-0.119836	-0.119189	-0.134244	-0.109493	-0.0973177	-0.0993213	-0.126106	-0.135415	-0.130455	-0.128161	-0.112513	-0.135889	-0.109393	-0.0917749	-0.0898077	-0.101365	-0.119368	-0.118075	-0.144059	-0.227186	-0.0820242	-0.125147	-0.0994097	-0.115595	-0.132567	-0.127445	-0.126761	-0.11877	-0.107167	-0.201876	-0.101188	-0.0894989	-0.114892	-0.0776297	-0.113329	-0.0792419	-0.102361	-0.0965487	-0.113211	-0.145692	-0.0605826	-0.135685	-0.114579	-0.131597	-0.0607798	-0.090552	-0.0886076	-0.168842	-0.0856869	-0.135968
0.0934833	0.0441459	0.106869	0.0480659	0.0872381	0.0352876	0.0273918	0.0438627	0.0280412	0.0868097	0.0520238	0.0414535	0.0235166	0.00953289	0.0532451	0.0634688	0.0680794	0.0657162	0.0578969	0.187345	0.02188	0.0176779	0.013634	0.0519806	0.029703	0.0320048	0.0273818	0.0874448	0.094419	0.0178042	0.0221468	0.035454	0.0422535	0.0304531	0.0652318	0.041034	-0.00441678	0.0474143	0.00600041	0.0691708	0.0186376	0.0384615	0.085466	0.0810915	0.034595	0.0152307	0.0597222	0.0983471	0.0595292	0.0377077
-0.0309507	-0.0209099	-0.0270816	-0.0291132	-0.000700771	-0.00976389	-0.0139104	-0.0286476	-0.0313612	-0.00785962	0.0101675	-0.0058435	-0.0404737	0.00495751	-0.0112103	-0.00271495	0.0166835	-0.0273829	-0.0213822	-0.141181	-0.00598086	-0.0263096	-0.0151319	-0.0189069	-0.0204715	-0.00121958	-0.0335889	-0.0232387	-0.0185121	-0.00723032	-0.0304781	-0.0225767	-0.0193572	-0.0225191	-0.043208	-0.0049909	-0.0310546	-0.0136038	-0.00370218	-0.00415621	-0.03125	0.00332577	-0.0324733	-0.0340136	-0.107133	-0.00783699	-0.00917431	-0.0380737	-0.00905746	-0.0315704
0.0552759	0.0100915	0.0448495	0.0373792	0.0305049	0.00842596	0.00705329	0.0714286	0.0270711	0.0370302	0.0313394	0.0410597	0.000368392	-0.00681231	0.0192808	0.0333909	0.0462185	0.027939	0.0204188	-0.0313797	0.012515	0.0628211	0.0211425	0.00534413	-0.0398987	-0.0184905	-0.00566679	-0.027568	0.0395018	0.0433455	-0.0154946	0.0409972	0.0573557	0.0665769	0.0136452	0.00428836	0.0210198	0.0130781	0.021057	0.0618946	0.0320909	0.0298328	0.0432184	0.0667161	-0.0403877	0.0225683	0.0132275	0.0308198	0.0424165	0.0662209
-0.000867227	0.0248606	0.0518048	0.0222386	-0.00782579	0.0291556	-0.00622568	-0.0330133	-0.025894	0.0222064	-0.0212931	-0.0251207	0.00147303	0.0134816	0.0145944	0.0160472	-0.0603045	-0.0079448	0.0619424	0.0481764	-0.00629903	-0.00380128	0.0275206	0.0119201	0.0280343	-0.0491114	0.00493921	0.00660194	0.0790825	-0.02263	0.0233051	0.0103983	-0.0102149	-0.0282982	0.0025641	-0.0110467	-0.0183449	0.0305129	-0.000404367	-0.123545	0.0280162	0.0326262	0.0370207	-0.0161571	0.0384144	0.029574	0.00391645	0.0270147	-0.0379504	0.00243902
-0.0240431	-0.0185899	-0.0808363	-0.0640649	-0.0137174	-0.0532044	0.00469851	-0.103461	-0.100959	-0.0307612	-0.0636827	-0.120447	-0.0340136	-0.0322054	0.00237414	-0.0828617	-0.0837256	-0.0105374	-0.0336054	-0.00827517	-0.0431767	-0.142431	-0.01602	-0.0442534	-0.114533	-0.0928914	-0.0476371	-0.0686728	-0.00666244	-0.00679645	-0.00857734	-0.00376808	-0.075089	-0.163245	-0.081202	-0.0820492	-0.151578	-0.0373534	-0.0394417	-0.166596	-0.0839635	-0.0583735	-0.00977476	-0.0558008	0.0125276	-0.0190782	-0.0338101	-0.0858578	-0.0576759	-0.00638686
-0.0147634	0.0771541	0.0786013	0.075979	0.0851878	0.0877577	0.0463757	0.0470464	0.0874168	0.0586337	0.0645044	0.112892	0.0702322	0.068001	0.0314873	0.0631453	0.0524093	0.0677316	0.0660705	0.118428	0.026	0.0422043	0.0518952	0.0844437	0.117754	0.12239	0.125447	0.0660729	0.0210795	0.059035	0.00775656	0.0338783	0.0707965	-0.0259089	0.0508003	0.0114347	0.0744004	0.0571395	0.0349547	0.16264	0.0682717	0.0170027	0.0909871	0.0740602	-0.0084425	0.0638112	0.0417227	0.116554	0.099592	0.129651
0.00740206	0.00793481	0.011974	0.00707182	0.032041	0.0109024	0.0413408	0.00251864	0.0641864	0.0254065	-0.0198954	0.00840336	0.0277432	0.0171596	0.0375498	0.0567356	-0.076357	0.0241372	-0.0223672	0.0197753	0.017422	0.113476	0.0360339	0.0165873	0.065154	-0.0217844	0.0112875	-0.0456577	0.0190804	0.0208082	0.0173179	0.0112509	0.0194035	-0.101551	0.0331126	-0.0170005	-0.022779	0.0344673	0.0280773	-0.0110898	0.0495815	0.00769345	0.0365854	-0.0148006	-0.0744275	0.033484	0.0129199	-0.0250471	0.0501649	0.0178834
0.00116487	0.0131915	0.041731	0.0347709	0.0428438	0.0214037	0.010372	0.0412019	0.00940992	0.00710274	0.0260991	0.0153912	0.0226683	0.0304107	-0.00266875	0.0214818	0.0315491	0.0253214	0.0533842	-0.103658	0.0463418	-0.00620693	0.0189076	-0.0172231	0.0194766	0.0140748	0.0282525	-0.000203583	0.0359116	0.00933376	-0.0346283	-0.0188668	-0.0366584	0.00600273	0.013141	0.0381907	0.0195804	0.0034617	-0.00277063	0.023223	0.00368098	0.0613713	0.055408	0.0643337	0.0123711	0.00298151	0.00510204	0.0692011	-0.0396545	0.0509583
0.031773	0.139227	0.061869	0.0445319	0.0297708	0.0100715	0.0247788	0.0484509	0.0266071	0.0403477	0.0115306	0.0355079	0.00186125	0.00818613	0.0229082	0.0292051	0.00578749	0.117211	0.00497738	0.0132756	-0.0234607	0.0426121	0.0321879	0.0522675	-0.00298507	0.0487323	0.025441	0.147221	0.0334815	0.0385842	0.0660136	0.0406391	0.0204903	0.0011527	0.0332173	0.0378524	-0.0432099	0.0299698	-0.0101211	-0.00957887	-0.00687653	0.0247614	0.0233729	0.0217536	-0.00234999	0.0334919	0.035533	0.260833	0.0440174	0.0194674
0.0511797	-0.0186175	0.0324346	0.0227321	-0.0138768	0.00900611	-0.00621762	0.00892939	0.0235213	-0.0187608	-0.0327447	0.0287101	0.0241513	-0.00769231	0.0154406	0.035917	0.103714	-0.0309471	0.0120441	0.0446429	0.0319934	0.0606919	-0.0346243	-0.000292184	0.055988	0.0632316	0.0208402	0.0117146	-0.00888761	-0.00204687	-0.045808	0.0433196	-0.0164934	0.0080596	0.0342927	0.0155271	0.0946237	0.0128742	0.0156375	0.106038	0.0180028	-0.0280778	0.00843289	-0.0193402	0.0398869	-0.00460211	0.0110294	0.0614673	0.0110952	0.0250586
-0.00503383	0.0172802	0.0431923	0.00940166	-0.0222809	-0.0221549	-0.0205075	-0.0135949	-0.0165116	-0.0144602	-0.0354708	-0.103145	-0.126979	-0.044143	-0.0250707	-0.106353	-0.0319394	0.00386033	-0.00122345	0.0206243	0.00124915	-0.0353713	-0.00264398	-0.0067222	-0.0450808	-0.0449214	-0.044394	0.0238596	-0.0150419	0	0.104238	-0.01552	0.0127598	0.0387665	-0.00473653	-0.0123349	-0.0146256	-0.0150873	-0.0303987	-0.0637309	-0.102479	-0.0147222	0.0944251	0.0102751	0.0209906	0.0157966	-0.00363636	0.0161893	-0.0219468	0.0285319
-0.0530397	-0.00729321	-0.0117163	-0.00576348	-0.0374813	-8.14996e-05	-0.0493258	-0.0397743	-0.0321368	-0.0107597	-0.0196454	-0.0345372	-0.00321118	-0.00743411	0.008314	-0.0337719	-0.0336398	-0.00585562	-0.000389755	0.0135627	-0.0398095	-0.000250842	-0.00276625	-0.0310431	-0.021823	-0.0216057	0.0274669	-0.023989	0.0264317	-0.00625577	-0.0106005	-0.0115735	-0.0169186	0.100252	0.0553242	0.00576239	0.107665	0.00262302	-0.0682003	0.0541018	-0.0355338	-0.0415844	-0.0321554	-0.0406824	-0.0712912	0.0119477	-0.00243309	-0.00541258	-0.0269271	-0.018112
0.0313116	0.00790477	0.0481312	0.0350205	0.0741433	0.0127965	0.0238895	0.0245641	0.0515858	0.0323006	0.000855327	0.0314146	-0.0721054	0.000453926	0.0447427	-0.00201283	0.0378091	0.00835165	0.0244527	0.122856	0.00921332	0.0223328	0.00959316	-0.0245976	0.0125968	0.0417974	-0.0105611	0.0126404	0.0686695	0.0426213	0.0199363	0.00667993	0.0648114	0.0265123	0.0219842	0.0362944	0.0176	0.00732524	0.117107	0.0559547	0.0284617	0.014561	0.0171053	-0.0287278	0.10766	0.0178036	0.0109756	0.13564	-0.0179056	0.130563
0.00467091	0.00295257	-0.0208987	-0.0178317	0.00841067	-0.020441	-0.00656216	-0.00376081	-0.00843233	-0.0199553	0.0258821	-0.0365317	-0.00357398	-0.00952813	-0.0124197	-0.0122358	-0.0251144	0.0134263	-0.00543715	-0.0135967	0.000468165	-0.0461594	-0.0124785	0.00529265	0.0134892	0.0140365	-0.0156771	0.0260055	0.00829987	-0.00821538	0.0279237	-0.0163277	-0.0223521	0.053144	0.0353006	0.0017914	0.00825472	-0.000207771	0.017211	-0.0221483	0.0118846	-0.0172514	0.0258732	0.0850352	0.0849748	-0.00110477	-0.00844391	-0.0324593	-0.0205801	0.010857
-0.000169062	0.0268629	0.00756634	0.0132921	0.00618349	-0.00805127	0.00880734	-0.0287844	-0.0173805	0.00814465	0.00999643	-0.00365464	0.0746055	0.00847458	0.0353116	0.0428955	-0.0182326	0.00395733	-0.0203368	0.0164599	0.0106458	0.0038753	0.00394157	-0.0399504	0.025732	0.00397893	-0.0064385	-0.0182494	0.02735	-0.0136727	0.00627385	-0.0264153	-0.0844179	-0.0424687	0.00745871	0.00480751	-0.00409357	-0.0170407	0.034801	-0.0585189	0.00604027	0.0442543	0.0438209	-0.050787	0.0396236	-0.0136406	-0.0170316	-0.00700869	-0.0198844	0.0676827
-0.0490362	-0.012005	-0.0177959	-0.0135189	-0.0147206	-0.0496936	-0.0363769	-0.0235157	-0.00120025	-0.0318307	-0.0272181	0.0110958	-0.106809	-0.0161254	-0.0315941	-0.00348582	0.00269858	-0.0365039	0.0408482	-0.0374123	-0.00659799	-0.0122028	-0.0230947	-0.036129	-0.0602653	0.0482277	-0.0706003	-0.0349398	-0.0188679	-0.0255995	-0.0235892	-0.0201242	-0.0284287	-0.00812085	-0.0454786	0.011923	0.0446271	-0.0123679	0.0109625	-0.0500041	-0.000333556	-0.0159627	-0.0163093	-0.0287179	-0.00943276	-0.0136423	-0.00990099	-0.0863919	-0.0441727	-0.00202315
-0.0457859	-0.00562205	0.0100319	-0.00228185	-0.00667247	-0.0158619	0.00547376	0.0212957	0.00739991	-0.00634179	0.0282219	0.00526029	0.0412129	0.0258541	-0.0151384	-0.0170817	0.0537208	-0.00711491	-0.0175852	-0.0334797	0.0154976	-0.0136865	-0.00543735	-0.000334672	0.0115066	-0.0144843	-0.0066055	-0.015873	0.0205479	-0.00643821	-0.029162	0.00794502	-0.00672202	0.0697355	0.0260388	0.0199907	0.00505902	-0.0112384	-0.0110274	0.0420052	-0.00433767	-0.0136377	0.00997851	-0.0174234	-0.0104234	-0.00341038	0	0.00329625	-0.0189673	0.0136277
-0.0047517	0.0204268	0.016087	0.0281809	0.0201519	0.0129295	0.0253426	-0.00925655	0.0153817	0.010917	0.011191	0.0745218	0.0168171	0.0141764	0.0111048	-0.00215566	0.021105	0.0107488	0.0281598	0.00411558	0.00917958	0.0145151	0.0191348	0.0127218	0.0192629	0.0217755	0.0129294	0.00181225	0.0074858	0.0265468	0.00461079	0.00871005	0.0326433	0.00652965	0.0259179	0.0144441	0.0128635	0.00822689	0.0107787	0.0281188	0.0157507	0.00698588	0.00744794	0.0111051	0.00442133	0.0226236	0.0175	-0.0154004	0.0564677	0.00961111
-0.0137615	-0.0205541	-0.0565906	-0.0291472	-0.026911	-0.0271026	-0.032955	-0.0360936	-0.0209609	-0.0320651	-0.0325023	-0.0124265	0.0108915	-0.0284003	-0.0100521	-0.0216739	-0.0303449	-0.0368664	-0.023673	-0.0610537	-0.0150085	-0.0439217	-0.0429155	-0.0391736	-0.0654762	-0.0233739	-0.0302699	-0.0437771	-0.0361261	-0.0390959	-0.0257829	-0.0384074	-0.00578258	-0.0360523	-0.0278947	0.000511414	-0.0193263	-0.039081	-0.000367715	-0.00855184	-0.0405807	-0.0446596	-0.0232348	-0.0356067	0.0203263	-0.0416434	-0.029484	-0.0567258	-0.0503994	-0.0528806
-0.0647366	-0.0456204	-0.0302203	-0.0347227	-0.0567814	-0.0165349	-0.0431655	-0.0154066	-0.0672603	-0.00755235	-0.0244431	-0.124044	-0.0808061	-0.0481845	-0.0302119	-0.0875965	-0.0545791	-0.0576003	-0.0281614	0.045562	-0.00761861	-0.0691703	-0.0433776	-0.0345777	-0.039172	-0.124702	-0.0267018	-0.0124858	-0.0374801	-0.00402628	0.0117777	-0.0331965	-0.0880186	-0.0858892	-0.0969139	-0.0142673	-0.0709459	-0.0174302	-0.0327386	-0.154122	-0.0154746	-0.028593	-0.0831016	-0.0600661	-0.0183987	-0.0801164	-0.0329114	-0.0355958	-0.0339553	-0.077446
-0.0142089	-0.0250478	-0.0769905	-0.0308021	-0.0717405	-0.0151681	-0.0652948	-0.0482902	0.0244431	0.00311311	-0.0134535	0.000291177	-0.00542652	-0.0328695	-0.027986	-0.0435984	-0.0187043	-0.0620972	-0.00234952	-0.0950683	-0.132372	-0.0371659	-0.00751497	0.0461511	-0.0341399	-0.018373	0.00850077	-0.0321839	-0.0359017	-0.0267021	-0.0336209	-0.0242918	-0.0323129	0.0328284	-0.0359712	0.0327475	0.00424242	-0.00682283	-0.00570451	-0.0581049	-0.00855746	0.0288117	-0.0865903	-0.0263826	-0.0266287	-0.0151835	-0.0497382	-0.0497478	-0.0571564	-0.023931
0.0237826	0.0156894	0.0462137	0.0325551	-0.00537634	0.00593802	-0.0190517	-0.0133929	0.014078	-0.005	-0.0152634	0.0353192	0.0384112	-0.00272885	0.00259326	0.0102969	-0.0410859	0.0426817	-0.0269149	-0.0472895	-0.0305671	0.021968	0.0278491	0.0376427	0.0219629	-0.0260902	-0.00383142	0.0346397	-0.00515612	0.00262324	-0.00736909	0.0505255	-0.03471	0.0194566	0.0516169	0.00174069	0.0585395	0.0322876	0.0254351	-0.0591359	-0.0103928	0.0584317	0.0483217	0.0246889	0.0172643	0.0152034	0.00550964	0.0354644	0.00957179	0.0225176
-0.0302695	0.0563815	-0.0364104	0.0506392	0.0412162	0.0295148	0.0133794	-0.0723982	-0.00443199	0.0639404	0.0172786	-0.0552952	-0.0308953	0.0629353	0.00311712	-0.0118951	0.0433037	0.0549121	0.0327302	-0.0507466	-0.00041488	-0.115933	0.0359595	0.0231451	-0.00705171	-0.0714378	0.0373077	-0.083987	-0.00172761	0.0505832	-0.0189878	0.0875805	0.0405098	-0.0890646	0.0437611	-0.0269788	-0.00513113	0.0466948	0.0585602	0.00293096	0.0256319	-0.0818078	0.0309641	0.0415279	0.070235	0.019827	0.0191781	-0.0221342	0.0216234	-0.0124306
-0.0147257	-0.0968744	-0.15085	-0.0864202	-0.0648929	0.0643254	-0.0234242	0.0143962	-0.0638298	-0.118241	-0.0894218	-0.0160714	-0.0481457	-0.149544	-0.0279669	-0.102381	-0.0829402	-0.0365323	-0.163709	-0.114465	-0.0769231	-0.0663208	-0.0207304	-0.132841	-0.0852215	-0.0303136	-0.0882462	-0.0609858	-0.171618	-0.0565529	-0.143418	-0.119585	0.00656168	-0.148295	-0.0827195	-0.0660577	-0.0362942	-0.0271273	-0.0604299	-0.112458	-0.0577924	-0.122741	-0.139249	-0.0754185	-0.0811173	-0.0318511	-0.0967742	-0.11675	-0.0322371	-0.149383
-0.0107357	0.0220603	0.0388855	0.00387696	-0.00624566	-0.0441077	0.095072	0.0490265	0.012028	0.0317695	0.0571938	0.0329704	0.0152654	0.0484315	0.0110869	0.0864757	-0.0141564	0.00471513	0.0230851	0.0489678	0.00929257	-0.0294984	0.00603077	-0.00333025	-0.000369686	0.0140855	-0.00162668	0.00044484	-0.0208914	0.0400352	0.0395005	0.0834582	0.0512821	0.0542956	-0.00802965	0.0473111	-0.170961	0.013724	0.00787549	0.015	0.011236	0.0520241	0.020222	0.00976404	-0.00132749	0.0455031	0.0297619	0.00161856	0.0733513	0.0398107
0.030748	0.0425743	0.103376	0.0313487	0.0247905	0.0241282	0.0605337	-0.00380143	0.026534	0.0538847	0.0223145	0.0207906	0.150808	0.0419948	0.00948537	0.217777	0.0752775	0.042237	0.092996	0.0518307	0.0239085	0.0442732	0.05701	0.0512345	0.152737	0.0298349	0.114053	0.0778124	0.12091	0.0390228	0.0607992	0.0257687	0.0458867	0.0715387	0.157534	0.0380778	0.119187	0.0521113	0.0312558	0.069326	-0.0444444	0.0678481	0.225029	0.0598308	0.0856041	0.0608909	0.0693642	0.139779	0.0468652	0.156397
-0.00196119	-0.0336182	-0.0124754	-0.0162266	0.00817717	-0.0072227	-0.0168982	-0.0207632	-0.0422725	-0.0112111	0.00177665	-0.0358577	-0.00955538	0.0209068	-0.00019992	-0.0180143	-0.0241139	-0.00525328	0.0161098	0.0160992	0.0207397	-0.029738	-0.0197917	0.00618047	0.0198909	-0.0311038	-0.0120658	-0.0181518	0.00475888	-0.0163868	-0.0332024	0.0030057	-0.0458498	-0.0175897	0.0150619	0.0209427	-0.0371715	-0.0233864	-0.00811835	-0.0394382	-0.026687	0.0153311	-0.00507614	0.00722296	-0.017387	-0.010208	0.00540541	-0.0330813	0.0203623	-0.159108
0.0535733	0.00294811	0.0186057	-0.00616268	0.0456235	0.0213061	0.0366692	0.0275072	0.0353528	-0.00360763	0.00266025	0.0339185	0.0494192	0.0296077	-0.0123975	0.0207238	0.0389334	0.0465862	-0.000469759	0.0222674	0.00667803	0.0631738	0.0165309	0.000351	0.0682605	0.0625	0.0325685	0.0193277	-0.0217872	0.0283526	0.0198406	0.00649162	0.057995	0.0757455	0.0302067	0.0171026	0.0237408	0.00982955	0.0463805	0.0638671	0.0303564	-0.0101183	0.03125	0.0660502	-0.0427414	0.0233508	0.0483871	-0.0381232	0.0203962	0.0520764
0.00638068	0.0419361	0.0187813	0.0525253	0.0158371	0.00457938	0.0206338	0.00903514	-0.0182608	0.0112069	0.0299431	-0.0408633	-0.0227017	0.0122214	0.0303705	0.0265597	-0.043596	0.00216255	0.0223241	0.0276469	0.00127029	-0.08575	0.0137066	0.0196491	-0.0111896	-0.100936	-0.00286738	0.000824402	0.0461588	0.000503119	0.031018	0.0366784	0.0250587	-0.0423834	0.024177	0.0355868	0.0374946	0.0190535	0.0111246	-0.0589335	0.0131154	0.0188709	-0.00123686	-0.0145158	0.0538922	0.00798631	0.00512821	0.0472561	0.0199885	0.0350233
0.0330667	0.0129772	-0.0338178	0.0158881	0.0289532	0.0102988	0.0176895	0.0244307	0.0165261	0.00767263	0.0249019	0.0115012	0.00230371	-0.0366951	0.0083186	0.0186916	-0.00667262	0.0253552	0.0630962	0.0298584	-0.0225543	-0.00597423	0.0199381	0.0240881	0.0562835	-0.0255762	0.0053918	0.00247117	-0.0114162	0.0259479	0.0193998	-0.00740004	0.0183346	0.00232603	0.0411853	-0.0169965	-0.0503447	0.0204248	0.00446966	-0.0183433	-0.00300188	-0.0131193	0.0498452	0.0571223	-0.00617589	0.0233918	-0.00255102	0.0955847	0.0193148	0.0143949
-0.00679822	-0.00594133	0.0467347	-0.011651	-0.0136054	0.00417781	-0.0102873	-0.00226611	0.00925107	-0.00236887	-0.00909635	-0.0189836	-0.0386899	-0.0307201	-0.00824997	-0.0470045	-0.0167545	-0.00876885	-0.00108108	0.00148427	-0.0240842	-0.0193777	-0.00797663	0.0110887	-0.00676628	0.0109873	-0.00286021	-0.00903862	0.0031211	0.000392118	-0.00951531	0.013909	-0.0390098	-0.0193386	-0.0255668	0.00202388	-0.00571931	-0.00906194	-0.0143762	-0.0633183	-0.0295446	0.0109478	0.0271306	-0.00900595	0.00472284	-0.00147465	0	-0.0400797	-0.013278	-0.0584437
0.0563742	0.0353007	0.0229703	0.0157181	0.0031348	0.0222999	0.00860215	0.0192516	0.042394	0.0218792	0.0425172	0.0184439	0.00916517	0.0451318	0.0331434	-0.0040947	0.0486575	0.0212314	0.0227273	0.0310246	0.00960544	0.11392	0.0159683	0.0262546	0.050809	0.110189	0.0247401	-0.00373134	0.065028	0.0285154	0.011483	-0.00442713	-0.0179547	0.101689	0.0480198	0.0648616	0.0449115	0.0292433	0.018406	0.052986	0.0587551	0.0170173	0.0278496	0.00754458	0.0210292	-0.0132915	-0.00255754	0.0239908	-0.0698066	0.00935714
-0.0221382	-0.0182212	0.00237732	-0.00738459	-0.0115625	0.00276738	-0.0159915	0.0196307	0.0116384	0.013112	-0.0572355	0.0515586	-0.0017769	0.0266861	-0.0385469	-0.00593715	0.0258327	0.00294525	-0.00455026	-0.00517489	0.0259075	-0.000888478	0.00691116	-0.0259067	-0.0256618	0.0121686	0.000349895	0.00166459	-0.00759568	-0.0150534	-0.0162499	-0.00856072	-0.0143084	0.00453461	-0.0179499	-0.00368148	-0.00486979	-0.0191369	-0.0361466	0.0287197	0.0338828	-0.0228172	-0.00391061	0.000680735	-0.0348922	-0.00767072	-0.0128205	0.000901104	0.00316456	0.0137287
[truncated: 32 more columns]

## Sheet: Index_Returns
0.0221527
0.00468942
0.00775372
0.0247716
0.000969381
-0.0180056
0.00981174
-0.00253796
-0.024066
-0.00243463
-0.0515338
0.0263193
0.00619888
0.00599065
-0.0148289
-0.00289033
0.0226205
-0.0194862
-0.0202232
-0.00790865
0.00272287
0.00123923
-0.0463765
0.0193833
-0.00946212
0.0278638
0.0118219
0.0368344
0.00949701
-0.00292296
-0.0104448
0.00534945
-0.0283352
-0.00215565
0.0383286
0.0144928
0.0149546
0.0103792
-0.0125085
0.00675484
-0.015693
-0.00258316
0.00101812
0.0248424
-0.0162201
-0.00831626
0.0208092
-0.0364975
0.00186814
0.0263053
-0.00721089
0.031719
0.0138897
0.0207821
-0.00109119
0.00616247
0.00211238
-0.0200135
0.0111514
-0.0224134
0.058777
0.00280154
-0.0403485
0.0221619
-0.0326301
-0.00706469
0.0178512
0.0122074
-0.0151681
-0.00967101
0.0212784
-0.00494381
0.0155537
0.00708356
-0.0142769
0.00715331
-0.0116207
0.0169689
-0.0469033
-0.0307136
0.0137577
-0.0179722
-0.0362536
0.0188317
0.00466771
0.0193295
-0.0411978
-0.0344533
0.00942458
0.0182752
-0.0101363
0.000133857
0.0446956
0.00587399
0.0122143
-0.00357981
0.0305535
0.0111508
-0.01064
0.0356869
0.0216016
-0.000972442
0.00108347
0.00258132
0.020632
0.0202545
-0.0158775
0.013948
-0.00455018
-0.000418588
-0.0236629
0.00474091
0.0172121
0.0322694
-0.0356622
-0.0022147
0.0114417
-0.00945199
0.0242181
0.00499591
-0.0642689
0.0253833
0.00103051
0.0254347
-0.0164286
0.0196579
0.0142518
0.00884425
0.00949637
0.0151037
-0.00415621
0.0122241
-0.0114642
0.0235437
-0.0164294
0.0222981
-0.0161852
0.0215484
0.0179518
0.0195154
0.00409759
-0.0306434
-0.00990917
-0.010213
-0.0213812
0.0287578
0.021176
-0.0143458
0.0116723
0.0374014
0.029029
0.0218662
-0.00200623
-0.000680896
0.0213076
-0.00133429
-0.0992147
0.0196654
-0.0157238
0.0392538
0.0326151
-0.0534363
0.0533551
-0.020525
-0.0611483
-0.00423512
-0.0539004
-0.0211541
0.0131407
-0.0195265
-0.00708832
0.00285332
-0.0292306
-0.0347551
0.00846369
0.0753976
-0.0178957
0.0442778
-0.0375639
0.0682271
0.00530024
0.0273286
0.0107297
0.00980461
-0.0285828
0.0244415
-0.0135188
0.00255088
-0.0359993
-0.0398367
-0.00553049
-0.0158189
0.0120854
-0.0092155
0.00102607
0.075569
-0.00439412
-0.0222383
-0.00909129
-0.0585248
-0.0326101
-0.0231726
-0.101918
-0.0567256
0.0129386
-0.0537096
-0.135264
0.141027
-0.0627458
-0.0791687
0.00206604
-0.0547326
0.122713
-0.0352554
0.00615973
-0.013455
0.0761795
-0.048625
-0.00248932
-0.0113342
0.00944655
0.0718378
-0.0349549
-0.0872216
-0.0463254
-0.0304643
0.097311
0.0998385
-0.030957
0.0755973
0.0179499
-0.0204239
0.0462589
0.0423522
-0.0225286
-0.00219231
-0.0212245
0.0835919
0.00769741
-0.0211825
-0.020831
0.0401091
-0.0288578
0.00464258
0.0665193
0.0358225
0.018014
-0.0108653
-0.0282782
0.0446613
-0.00586623
0.00792523
0.0339973
0.022329
-0.00403678
-0.0283836
0.0322205
0.0156392
-0.00565271
-0.0422728
0.0570802
0.0221443
-0.00808825
-0.014228
0.00917717
0.0142629
0.0108895
0.0270069
0.00453631
-0.000243812
-0.011515
-0.0333222
-0.0231193
-0.0146758
0.0254946
0.0216513
0.0158283
0.0240955
0.0154425
0.0153639
0.00596536
0.00846922
0.00900987
0.00895949
0.0176605
-0.0085355
-0.0438029
-0.0139812
-0.0522958
0.0204431
-0.0292757
0.0263158
0.0272883
-0.0315638
-0.0586383
0.0536295
-0.000960995
0.0390924
0.00454401
0.00852032
-0.0489043
-0.00724673
-0.0200408
0.055438
0.0274607
0.035261
0.0108373
-0.0177326
0.0261475
0.0380714
0.00446736
0.00703556
0.0284342
-0.0262501
0.00909227
-0.00292906
0.0210999
0.00805549
0.00706245
0.00306787
0.0109289
0.0133749
0.0170944
-0.00991637
-0.00803342
0.0294885
0.0154946
0.00287978
-0.0173377
-0.00974908
-0.0160433
-0.012232
0.0178548
0.0136512
-0.00858413
-0.00957442
0.0398632
0.00860839
-0.00551942
-0.0222169
-0.00901255
0.00833484
-0.0263731
-0.0229503
-0.00806379
0.0217206
0.0484629
0.000258322
-0.00761643
0.0341893
-0.0289174
-0.124789
0.0746642
-0.0765044
0.0876546
-0.0252388
0.0110756
0.0533433
-0.0322597
-0.0667956
0.0928567
0.0244575
0.0214361
-0.0102079
0.00464391
-0.0125346
-0.0556011
0.0059155
0.046187
-0.0149165
-0.0335785
0.0326371
-0.00425779
0.031969
0.00907409
0.0275044
0.0115295
0.0255464
0.0162916
0.00574044
0.00871436
0.00313032
0.0122107
0.0326464
0.016376
0.0023038
-0.0159602
-0.0255038
-0.006217
0.0264481
-0.0309875
-0.0185657
-0.0173147
-0.00722078
-0.0193585
0.0157578
0.0299303
-0.0227501
0.0361115
-0.00560755
-0.012738
0.00499406
0.0201511
0.0196698
0.0128392
0.0203945
-0.000639292
-0.00370523
0.00581119
0.0244195
-0.00436207
-0.0174755
-0.00263395
-0.0168824
-0.0165373
-0.0106622
0.00265583
-0.0337235
0.00505659
0.0215114
0.00760653
-0.00908363
0.00630389
-0.00233085
0.0010835
0.0237849
0.00421405
0.00275615
-0.000295271
-0.00975412
0.021711
-0.00359326
-0.0230407
0.0216811
0.0189634
-0.00695625
-0.00102066
0.00273172
-0.00391124
0.00407016
0.00450407
0.0202415
0.0308376
0.00904458
0.0130378
-0.00991403
-7.68968e-05
-0.000100308
-0.00643038
-0.0414168
0.0277895
0.0132475
0.0383395
-0.0079939
0.00449066
0.0241907
-0.00549442
-0.0179659
0.0172359
-0.0156469
0.0312706
-0.000391176
0.0159845
-0.00035411
-0.000779939
0.0125416
0.0322971
0.00639656
0.000611941
-0.00643179
0.00769853
0.0113961
0.0156558
0.0100599
-0.0114841
0.026932
0.000190508
-0.0120782
-0.00401479
0.0223326
-0.0228973
-0.0195268
0.0411597
0.0228273
0.00598546
-0.00473166
0.0103506
-0.0118257
-0.0123194
-0.00598498
-0.0244706
-0.00944195
0.0245551
-0.00419388
0.0169449
0.00211923
0.000799949
0.0170676
0.0151278
0.0168178
-0.0041652
0.00671441
0.0116075
0.015906
0.00479453
0.001191
0.00841353
-0.0147382
0.000432361
0.0281399
0.0116851
0.00370746
0.00315978
-0.0160104
0.00777689
-0.00345954
-0.00763742
-0.0518566
0.0163025
0.0454616
0.0304645
0.0015998
0.00906141
0.0167379
0.000814598
-0.00220859
-0.0282656
0.0327752
0.00441813
-0.035171
0.00216537
-0.00667391
0.032249
-0.0203779
0.00656546
0.0398331
0.0149315
0.00754244
-0.0156278
-0.00963519
0.0171766
-0.0141085
-0.00726473
0.0133832
0.00185748
0.0243673
-0.00937671
-0.00980902
0.0167416
0.00314872
-0.00117292
-0.0199785
0.000318176
0.025067
-0.0361308
0.00885873
0.0171568
0.0412084
-0.0343164
0.0135802
-0.00160464
-0.00147383
-0.115578
0.0584311
-0.0210219
0.0296412
0.00635218
-0.0536561
0.055553
0.0118044
0.0181424
0.0378255
0.0157768
-0.0102872
-0.0193426
0.023945
-0.00219903
0.00624074
-0.0263038
-0.00210277
0.0133317
-0.0267216
-0.0476471
-0.0332598
0.0133902
0.0214534
-0.076026
0.0147753
0.0527669
-0.00712552
0.0243292
0.0148722
0.0136582
-0.00653041
0.0258363
-0.00814992
