# Supplementary material for: Real-world datasets for portfolio selection and solutions of some stochastic dominance portfolio models
Source: Data Brief. 2016 Jun 28;8:858–62. doi: 10.1016/j.dib.2016.06.031 (PMC4959918; doi:10.1016/j.dib.2016.06.031)
Supplement: Supplementary file 2 — Supplementary material [file mmc2.zip › Datasets/NASDAQComp/NASDAQComp.xlsx]

## Sheet: Assets_Returns
0.00477144765722	-0.00331262939959	0.0857427716849	0.0241486068111	-0.0226381861822	0.0540935672515	-0.0106181818182	0.0104562737643	-0.0113274336283	-0.00044404973357	-0.000448816247148	0.0138328530259	0.0200553250346	-0.0452960992994	0.180327868852	0.0290697674419	-0.0267558528428	0.0339044841415	-0.0139612624127	0.0387073395704	0.00347826086957	-0.0140209327691	0.0159120910486	0.0407407407407	0.0205540661305	0.0233707865169	0.0366596971425	0.0281341435967	-0.0217391304348	0.00275679550091	0.0149636596836	0.0338709677419	-0.00340909090909	0	-0.0102466897423	0.00161290322581	0.0383169828757	-0.114649681529	-0.0570672546858	0.0442176870748	-0.0743793584379	-0.0707648320229	0.035687732342	0.0814043306008	0.00947119179163	0.173333333333	-0.00591715976331	-0.0101796868975	0.016006402561	-0.00993664412751
-0.00617342577643	-0.0220191109265	0.00137741046832	0.00725513905683	0.116607773852	-0.0485436893204	0.041654415368	0.0131702728128	-0.00680272108844	0.0315415370946	0.0490926099158	-0.033257532689	0.0349152542373	-0.0210492988674	-0.0347222222222	0.0169491525424	0	-0.0567700987306	0.136703559677	0.0132885097206	0.0254188330445	0.000929714377621	0.0286918349429	0.0127097102186	-0.00963222416813	-0.0529205094422	-0.00256698611383	0.0199211908932	0.0973333333333	0.0103370539396	0.0669755686605	-0.0140405616225	0.023945267959	-0.0923076923077	-0.116572760832	0.0115942028986	0.0195368676974	0.0551558752998	0.00381179551939	-0.00172446828894	0.0130486536984	-0.0606837606838	0.00143575017947	-0.0468433179724	0.027365129007	-0.0909090909091	-0.0199523809524	-0.00104827000035	0.0149665222529	0.00335023996901
-0.0191131498471	-0.0250637213254	0.0490600641907	-0.0456182472989	-0.0393829113924	-0.051749271137	0.111145088446	0.0232126276695	-0.00180245133381	-0.0322652885444	0.0520027107037	0.00676271684799	-0.0707828365542	-0.0788402954555	-0.0719424460432	-0.0111111111111	-0.014089347079	-0.00523364485981	-0.0143859649123	0.000579029733959	0.0687323943662	-0.067324047438	-0.0343097091356	-0.0366465863454	-0.0751547303271	-0.0178530025504	0.0246207014878	0.00279029834728	0.025111381126	0.00136054421769	-0.0347414133439	-0.0822784810127	-0.0163251670379	-0.152542372881	-0.0234691633416	-0.0767271569564	-0.0276844789133	0.0909090909091	-0.0163075131043	0.025527831094	-0.0877545253075	-0.0555050045496	-0.0663082437276	-0.0217564725506	-0.0487062404871	-0.38125	-0.00757980661775	-0.0319348823358	-0.0275514163756	-0.0130058630059
0.0445245518316	0.129847494553	0.160402097902	0.135849056604	0.0754064337599	0.0860876249039	0.0825623981201	0.0637023593466	0.115565185988	0.131690905531	0.0688252246143	0.139602803738	0.089217103176	0.100407724107	0.093023255814	0.139825218477	0.136981526664	0.209319804585	0.144268422926	0.0834884339271	0.074327886136	-0.0291415941103	-0.051401703963	0.166232412715	0.126195028681	0.0847497639282	0.0948963603526	0.10102739726	-0.0146187277756	0.0380434782609	0.121472392638	0.131810344828	0.0539543097788	0.3945	0.207193874268	0.0624137931034	0.0416114657353	-0.0127083333333	0.0932386027235	0.0954519932622	0.171750933429	0.0443159922929	0.165451055662	0.169669113105	0.0576	-0.111111111111	0.0449694002448	0.110244409776	0.0993615323224	0.083084011272
-0.0426266206511	-0.0246818357115	-0.0120527306968	-0.0127353266888	-0.0258695951845	-0.0438782731776	-0.0229774918357	-0.0216686572257	-0.0126254451279	-0.00550530869052	0.0483743061063	-0.0230650948232	-0.0258899676375	0.0117846244101	0.212765957447	-0.0290251916758	0.00797057020233	-0.0506525792418	0	0.0119090581018	-0.0534838076546	0.0515016815197	0.0308947937241	0.0433422698838	0.118845500849	0.044613710555	0.00632503468391	-0.24300155521	0.0272654370489	-0.0530366492147	-0.0255288110868	0.0328280904867	0.0350805585392	-0.143062029401	-0.104232183786	0.0509574813372	-0.026630997493	0.143701202785	0.0241107404359	-0.0177686656416	-0.0714375165236	0.0102398523985	-0.0461133069829	-0.0401411277544	0.0650529500756	0.215909090909	-0.034553845433	-0.00175479104133	0.0145190562613	-0.00654805698615
-0.0159781761496	-0.0427046263345	-0.00762485703393	-0.086932136848	-0.00104821802935	-0.039230199852	0.050538409191	0.0036623648413	-0.0334426229508	0.0185844207197	-0.0136157337368	-0.0556138509969	-0.00232558139535	-0.0615631882245	-0.0409356725146	-0.0767061477721	0.0407542579075	0.00916530278232	0.130590339893	-0.00679029957204	-0.610160705029	-0.00129661644851	0.0138818595908	0.0286937901499	-0.0773899848255	0.003125	-0.0255861919236	-0.0446841294299	0.0612802498048	-0.00138220821585	0.0130988023952	-0.0722713864307	-0.0134902351452	-0.0543933054393	-0.18077415132	-0.0277949351452	0.0349136069114	0.191881918819	-0.0451824431518	0.0200034788659	-0.00599403593425	0.0172586978358	-0.0504143646409	-0.055026082363	-0.0245028409091	0.364485981308	-0.0178831408328	-0.0156688849384	-0.0296958855098	-0.00156869609711
0.0247524752475	0.0396943411813	0.0303495966193	0.0657248157248	0.0339296956978	0.0454545454545	0.0223864957037	0.0149435273675	0.0685210312076	-0.00931677018634	0.0329447852761	-0.0502777777778	0.0712620712621	0.0195060350014	0.0426829268293	0.0507025045816	0.0181180596143	0.0742783003568	-0.0196752889378	0.000373434447892	-0.140824468085	0.0311798042246	0.000570491335663	-0.000832639467111	0.0731907894737	-0.0301142263759	0.0450074083977	0.0336021505376	-0.0805443177639	-0.0145055918503	0.0302918359808	0.10333863275	0.0466412807944	0.150442477876	0.0508443798802	0.0308132147395	0.00869742155625	0.0574303405573	0.0464786548218	0.0121077762619	0.0201106538224	0.0879712746858	0.0858181818182	0.0504739943633	0.04040771751	-0.0684931506849	-0.458011117974	0.0712194859951	0.0578908554572	0.0496702585335
-0.0628019323671	-0.0167255969171	-0.0659955257271	-0.0109510086455	0.00101488326305	-0.00736919675755	-0.0195669188625	0.0114706385893	0.02	0.0219435736677	-0.0515828235434	-0.0330505995905	0.0491140814423	0.0107811553061	-0.0233918128655	-0.0151162790698	-0.0990241102181	0.0117753623188	0.0125614035088	0.0218951902369	-0.0140845070423	0.0100763419801	-0.153659753403	0.0145833333333	0.00536398467433	0.0173447537473	-0.0158097288999	0.0423927178153	-0.0124	-0.0133707865169	0.0064539261384	-0.028818443804	0.010391959799	0.00769230769231	-0.0225678244341	-0.0040061633282	-0.0689639120067	-0.0879812618943	-0.0103097148422	-0.0089300758214	0.0950684971995	-0.0932343234323	-0.0643000669792	-0.00370288248337	0.0202939118265	-0.0441176470588	-0.00227925422802	0.0250633006593	0.00174276751481	0.0269554938843
-0.0323711340206	0.0185858585859	0.00798403193613	0.0868298368298	0.0307502015035	0.0348923533779	0.037063787729	0.0169262017603	-0.0494864612512	-0.0337423312883	0.00704512008016	-0.005444646098	0.00918518518519	0.0337235844194	0.305389221557	0.143447461629	0.0146543485186	0.0361086242913	0.219280615427	-0.0286336494556	-0.0565149136578	-0.00218035621718	0.0836631578947	0.0435318275154	-0.0137195121951	0.0254683224584	0.034304592721	-0.00349301397206	0.0631834750911	0.022093155677	0.000712504453153	0.112017804154	0.0165715081465	-0.251908396947	0.0594017396224	0.0488861386139	-0.0303722222222	-0.118780096308	-0.0291550802139	0.0287317239034	0.0670310391363	-0.0309372156506	0.127415891195	0.0385907907329	0.017146776406	0.1	0.0280074930324	0.0360551496439	-0.00208768267223	0.0332415863881
0.0547624121031	0.0210234034113	0.152871287129	0.00536193029491	0.0390197360979	0.0746054519369	0.0620944980023	0.0467709720373	-0.00130975769483	-0.0464285714286	0.0738449101424	-0.0553527980535	0.0120375807399	0.00898517395419	-0.0550458715596	-0.0304594734125	0.0361067503925	0.011232718894	-0.100267151708	0.0396025283133	0.0515806988353	0.0674968274112	-0.0917744880911	-0.0047225501771	0.0355486862442	0.13711001642	0.0315121430142	-0.128943415123	-0.047619047619	0.0953760445682	0.0466358134567	-0.0353569046031	0.0270645792564	-0.0510204081633	-0.00313730725586	-0.114749262537	0.0676089908499	0.15664845173	0.0225835591689	0.00611469178648	-0.00126475014861	0.117370892019	0.04	-0.00287140806137	0.0404585300067	0.00699300699301	0.0572	0.0251752708732	0.0672942817294	0.00197973046605
0.160909090909	0.004662004662	0.0291995877705	0.0144	-0.068477329635	0.027303070761	0.00733390854185	-0.00286214024487	0.0606557377049	-0.0208073241781	0.000376407910357	0.0457179652286	-0.00609225413403	0.0320051232401	0.538834951456	0.0378061767838	0.0348484848485	0.0731985189405	0.0545833596563	0.0791234782609	0.0332278481013	-0.0125863734304	-0.0016256684492	-0.0102807433768	0.015671641791	0.0252707581227	0.00416260558804	0.172750790457	0.0124	0.066117383786	0.0619047619048	0.0428769017981	0.0146142560448	0.220430107527	0.681264229275	-0.0136621126291	0.029339945152	-0.0314960629921	0.0333965353788	0.0206964520368	0.113541099447	0.0941176470588	0.030525030525	0.166913803107	0.0191186001296	0.25	0.129272291588	0.0107473031004	-0.000980071871937	0.0419695349273
0.153484729836	0.0135344160866	0.0580774365821	0.0509989484753	0.0453912601626	0.0832412762363	0.0156231263383	-0.0114814224207	0.0182380216383	-0.00594985125372	0.0166425470333	-0.0418719211823	0.0566258026853	-0.00319555944278	0.018927444795	0.00923550538738	-0.01317715959	-0.0153927813163	0.00682920984844	0.0275650447384	0.00765696784074	0.0376535034915	-0.027295710674	0.0455453455853	-0.00587803085966	-0.00176056338028	0.00787616524781	-0.0470588235294	0.0790201501383	0.00777597557485	-0.0067264573991	0.0424403183024	0.0184600938967	-0.0969162995595	-0.148697626255	0.0199324324324	-0.0337174139729	0.0325203252033	0.114173720862	-0.00869005471516	0.0284307370384	-0.0322580645161	0.0429502369668	0.275009208103	-0.0206677265501	0.177777777778	-0.00841337204974	0.052481704018	0.000654022236756	0.0316271086189
-0.0247416459229	-0.0537962609691	-0.00441640378549	-0.0660330165083	-0.019442675701	-0.0437912417516	-0.00947931249684	-0.0277464107114	-0.0540376442016	-0.0209491235571	0.0672455516014	-0.0273136246787	-0.0552486187845	-0.0150731599716	0	-0.045754956787	0.0127596439169	-0.0954177897574	-0.116439578747	-0.0277666248432	0.518237082067	-0.0482886149384	0.104185022026	-0.00840657241116	0.0147819660015	0.0326278659612	0.0196318402969	0.0429526748971	-0.0388136213841	-0.0586035502959	-0.0664301838117	-0.125318066158	-0.0264230265705	0.019512195122	0.146295819785	0.00529976813514	0.0115144091986	0.141732283465	-0.0797746921666	-0.0196428571429	-0.0810876560548	0.0365079365079	-0.054813973303	-0.0423641904872	-0.0688311688312	0.22641509434	-0.0562772188016	-0.0405627705628	0.0218954248366	-0.0393027582757
0.0121432438704	-0.0233870967742	0.0367553865653	0.0074986609534	-0.00759915333634	-0.0156838143036	0.021711366539	0.0267131242741	-0.0308087291399	0.0231441048035	0.0370261690719	0.0208126858276	0.0166666666667	0.0729358483054	0.318885448916	-0.00319659030368	0.106358042778	0.0318831942789	0.0639730639731	0.0637268186922	0.123123123123	-0.00209919156361	0.0218232595252	0.097880539499	-0.0386016023307	0.0278394534586	0.0293972963932	0.0747225647349	0	0.014481822296	0.0210708117444	0.00654545454545	-0.0195643939394	-0.066985645933	0.180948105218	0.0227347611203	0.0298665898531	0.176551724138	0.0187900355872	0.0461997019374	0.0445246690734	0.0490045941807	0.0486778846154	0.0492760180995	0.0129009762901	0.0153846153846	-0.0173847316704	0.0320861345486	0.0361368724017	-0.00273244826194
-0.0475317132814	0.0172997522709	0.0819070904645	0.083466241361	0.017982017982	0.0707456978967	0.0502	0.0269877181642	0.0162251655629	0.0452411438327	0.00578778135048	0.07928802589	0.073626689675	-0.0136558665955	-0.0586854460094	0.0742918225548	0.0214512711864	0.0118394455674	0.0533544303797	-0.0248710949348	0.32798573975	0.0715990088993	-0.0341636732782	0.00596700596701	0.0681818181818	0.0310734463277	-0.000200707254133	0.0270766406609	0.0140952380952	0.0452044609665	0.0490527740189	0.104768786127	0.0508625185929	107179487179	0.369189562813	0.0444587628866	0.0134720769063	-0.00234466588511	0.0576458611948	0.0645773979107	0.10599078341	0.0605839416058	0.0710601719198	0.184469647965	0.0571428571429	0.477272727273	0.0521052631579	0.0629805511686	0.12962962963	0.0681111463137
-0.0377888318357	-0.0360810097812	-0.0485875706215	0.0632973503435	0.0179931305201	0.0255952380952	-0.0146797435409	-0.0129032258065	0.0570218312154	-0.00653327888934	0.0562659846547	-0.00449775112444	-0.0626841682293	0.0163091783805	-0.0199501246883	0.00597014925373	-0.005444646098	0.0102739726027	-0.0128582587274	0.0665629860031	0.0711409395973	-0.0356556281953	0.161701095525	-0.0404745289602	0.268085106383	-0.000805801772764	-0.0244434035312	0.0337354781055	0	0.0385545596813	0.0396646243147	0.0346631785481	-0.0370772058824	-0.0643564356436	-0.081163627185	0.0623072177668	0.0180561872978	-0.00822561692127	-0.0169852982807	0.0527802557241	0.0493020833333	0.036476256022	-0.0181915462814	0.0295266990291	-0.0149788342559	0.0512820512821	-0.00334782776003	0.0447876289084	0.0117486338798	-0.00204887641375
0.0881347452681	0.0690526315789	0.0641330166271	0.00922934933087	0.109896995667	0.0434126523506	0.135294022903	0.0760401721664	0.00123304562269	0.0176736539252	0.0490314769976	0.0144578313253	0.0194341240354	0.017560582854	0.069550466497	-0.0880316518299	0.0805526590198	-0.104519774011	-0.0543551037799	0.0737941090697	0.136591478697	0.0195066444508	0.0765911542611	0.114909090909	0.0961968680089	0.0583870967742	0.0480539332889	0.0399827101794	-0.0138993238167	0.0625114155251	0.0896712158809	-0.00891276864728	-0.0171811465552	-0.272486772487	0.0782099884622	0.0752032520325	0.183067269076	-0.0936018957346	-0.00598997830553	0.0803558819376	0.0870320550366	0.0758499335989	-0.0463215258856	-0.0581495408626	0.0201652892562	-0.131707317073	0.149111969112	0.0303252472568	0.0396975425331	0.0174484527571
0.0432183908046	0.0153603781016	-0.00725446428571	-0.069044352995	-0.104226832329	-0.041050172433	-0.0696866088782	-0.0500740740741	-0.0828201970443	-0.0274636510501	-0.0980957876515	0.0688539192399	0.00420521446594	-0.0300540235739	-0.0519429024584	-0.0189804772234	-0.108323281062	-0.0186119873817	-0.0115216271885	-0.0833885563438	-0.161521499449	-0.00285551734509	-0.0727584200659	0.0280495759948	-0.136734693878	0.00594330996647	0.00639515314709	-0.0455112219451	0.0213333333333	-0.00244961107052	-0.0592354330933	-0.00567638242235	-0.037216168444	-0.0643636363636	0.141494050804	-0.0307858493114	-0.04526301943	0.0196078431373	0.0376629647513	-0.0350326797386	-0.0569223744292	-0.111854489795	-0.0557142857143	-0.0471464330413	-0.0385612443292	0	-0.02560311807	-0.0321214176214	-0.0662337662338	-0.0428784731239
0	-0.00543056633049	0.0207982012366	0.0221021611002	-0.0245652479553	-0.0261020881671	0.0588943957301	0.028384279476	0.0104061765693	0.0195182724252	-0.0294305822137	-0.00163893441484	0.0217755443886	-0.00153308797675	-0.0681723128398	-0.0270867882808	-0.0811688311688	0.0308582449373	0.18838314775	0.0102162962963	0.0361604207758	-0.0303558903801	0.0627461916548	0.0374365482234	0.0159574468085	0.0548401757309	0.0166109253066	-0.0289571086436	0.0141738157404	0.052515940031	0.0127080181543	0.0160359204618	0.0117618576876	0.0921103769918	-0.182288934769	-0.006408470326	0.0302222222222	-0.0397435897436	-0.00046533271289	0.00108371714982	0.0254970125984	0.0166782487839	0.0535552193646	0.00307356862333	-0.00943714189417	-0.0505617977528	-0.0172413793103	-0.0095032738433	0.0506258692629	0.0123896406326
0.042529748788	0.0694227769111	0.0751651982379	0.100864968765	0.0917842942346	0.0851697438952	0.0642740901825	0.0450409463148	0.000332225913621	0.111201629328	0.054370468029	0.109627156372	0.0109289617486	-0.00215055783028	0.15933572711	0.0732954545455	0.0865724381625	0.0804490177736	0.0489315068493	0.0341752994592	0.0374365482234	0.0484378747901	0.1193295503	0.0785932721713	0.0314136125654	0.0663507109005	0.0952955367913	0.00560538116592	0	0.0130571814498	0.0268897520167	0.113005050505	0.0388833499501	0.017793594306	0.149049419279	0.0207515423444	0.0181190681622	-0.0607476635514	0.024208566108	0.0959404600812	0.0818413597734	0.0341763499658	0.0542791499138	0.0934042190999	0.00442327322218	0.0414201183432	-0.0679649122807	0.0723220468165	0.0635424940429	0.0216007682258
0.00147960262101	-0.00072939460248	0.0056338028169	0.0484962241914	-0.0078937664738	0.0214050493963	0.13751014885	0.0229284574082	0.0172700099635	-0.016495601173	0.0359616875485	-0.0378635907723	0.00405405405405	-0.0378664533434	0.0143244289586	0.0121757543674	-0.00514905149051	-0.00606060606061	0.0499921642376	0.0388542257516	0.00428134556575	0.0239436619718	0.0838681318681	-0.0870428125886	0.0739311900733	0.0417508417508	0.000350420504606	-0.0191750278707	0.114748069143	-0.0121212121212	0.0445155659005	0.0289279636982	0.00735124760077	0.223776223776	0.141901843406	0.0271978021978	-0.0590423728814	-0.044065387349	-0.00114545454545	-0.0375354982097	0.0293801880123	0.0760079312624	0.039498774176	-0.0323353293413	0.0155826558266	0.0284090909091	0.118096600535	-0.00178854310389	0.0109534478467	0.00560707825317
0.0356690586745	-0.0496350364964	-0.100331041508	0.00166527893422	-0.0724993461293	-0.0365394948952	-0.023042516238	-0.0200028372819	-0.0212210251388	-0.0048453224003	-0.0395413397707	-0.088089653375	-0.0218034993271	-0.0812812098032	-0.0904580152672	-0.0648535564854	-0.0337782620539	-0.0548780487805	-0.163830845771	-0.023205023205	-0.117174177832	-0.0236595703084	-0.0865168843107	-0.0357142857143	-0.0819713457418	-0.0482223658694	-0.0253632254083	-0.0811548079109	0.0290333223359	-0.134192229039	-0.0367688022284	-0.0148842337376	-0.0190537888459	0.0285714285714	0.219421878738	-0.013640010698	-0.0483324777318	-0.0639405204461	-0.00136520013834	-0.0142398973701	-0.0466366496231	-0.0534398034398	-0.062893081761	-0.136138613861	-0.0326884589726	-0.0718232044199	0.254208754209	-0.00179174772192	-0.0396454075351	-0.0316723638518
0.0184770056382	0.0218894009217	0.191055759977	0.0290939318371	-0.00395779016786	0.0641383156721	0.0494611872146	0.0117255356109	-0.00266844563042	-0.00337078651685	0.163068338905	0.103743926836	0.0151348376445	-0.00557377398267	0.458665547629	0.0721476510067	-0.0451085424302	0.0125960061444	0.131314333314	-0.0842705422023	0.0416666666667	0.0374739416651	0.159469618492	0.0486312399356	-0.0131578947368	0.0581363759848	-0.00153178671368	0.0487382483919	0.0198781660789	0.0496953091785	0.0344129554656	0.102965864578	0.0391779810811	-0.0138888888889	0.590758653633	0.0539587852495	0.045742974358	0.100079428118	0.0236958185994	0.0939614783967	0.0584081186129	-0.0389357560026	0.0836129753915	-0.0253151862464	0.0879310344828	0.125	0.0335570469799	0.0107744453095	0.0289743589744	0.071954922242
0.0104715533916	-0.0161593385945	-0.057747148289	0.014943457189	0.000332782007917	0.00943396226415	-0.0542425191734	-0.0247531835742	0.0140468227425	0.0127771514468	-0.0548460291734	-0.0321077162092	0.00189753320683	-0.0115580014668	-0.102704257768	-0.019300991132	-0.012105107765	0.00455097087379	-0.0627432418218	-0.0263941791191	-0.0788079470199	0.0100502858955	-0.0277217613274	-0.0546683046683	-0.0724637681159	-0.0609756097561	-0.067904832102	0.0155697098372	0.0276642565231	-0.0186760271815	0.0299133351971	0.00304414003044	-0.0258504672897	-0.157746478873	-0.15465625687	-0.00154360689478	0.0346877828054	0.113357400722	0.0256045012642	0.0105876754699	0.0330504201681	-0.0735989196489	0.0252903225806	0.00245469110579	0.0288431061807	0.015873015873	-0.00454545454545	0.0707933579336	-0.00722651383005	-0.00366488309023
-0.0730693069307	-0.0217723453018	-0.01815889029	-0.0489454834859	-0.0185352532274	-0.0804776739356	-0.030510845029	-0.00953638497653	-0.00824538258575	-0.0200371057514	-0.0139927292681	-0.0401284109149	-0.203192640693	0.00815108482544	0.00189163193331	-0.0170212765957	-0.0352659892409	0.00453035336756	-0.00516244879636	-0.008	-0.0970524802301	0.0188222768949	-0.0482816561212	-0.0610786224821	-0.225	0.0273410799727	-0.014509677716	-0.00185830429733	-0.0440501682472	-0.0240759424012	-0.0529315960912	-0.0723318158827	-0.0220657367078	-0.0267558528428	-0.138599039639	-0.0319505282144	0	-0.00778210116732	-0.0234375	0.00388463802237	-0.006776048742	-0.0677842565598	-0.0745028945381	-0.201363636364	0.0474430067776	-0.135416666667	-0.044357469015	0.00191257301377	0.0253514056225	-0.0134733213524
0.0346079897458	0.00351425224522	0.105060364757	0.0958158995816	-0.00809442142593	0.0316205533597	0.00506168933882	0.0296252407051	0.0209511140672	0.0310488451344	0.0825971014493	0.090022296544	0.0400679117148	0.00105295391178	0.224359179494	0.131493506494	0.048946716233	0.0886951292844	0.0011844999718	0.0274926686217	0.123407643312	0.0277118158708	0.0413793103448	0.0826989619377	0.153225806452	0.0368596141051	0.0628306446346	0.0595764486851	0.17984	0.0749024951835	0.0515907136715	0.0763358778626	0.007848215512	0.0412371134021	0.0921729909646	0.045781208411	0.018367400488	-0.0130718954248	0.0704355555556	0.0187617260788	0.0223832923833	0.0242376856919	0.0443296165352	0.0177355095746	0.0526470588235	-0.0301807228916	0.120136518771	0.0719758203206	0.0607099143207	0.00819759452002
0.0255351366233	0.0311284046693	0.0657833565783	0.0400916380298	-0.0173410109809	0.0388615216201	0.0138495435946	-0.047619047619	0.0267100977199	-0.00183621006243	0.0369481868614	-0.00332395806699	0.0267711394058	0.0294946307536	-0.0828541557763	0.0813008130081	-0.0109273479031	0.0494338580503	0.129577464789	-0.0453578062913	0.00850460666194	0.00667759502293	0.0566092715232	0.0246085011186	-0.000699300699301	-0.147715605749	0.0298303061162	-0.000439270810455	0.0203417412531	0.0311256830601	0.0269828291087	0.0739614994934	0.00584032550081	0.138613861386	0.139708460314	0.00814456604734	0.0438020148927	0	-0.00498239553577	0.0172651933702	0.00480642137896	-0.0251908396947	0.0598958333333	0.0920029585265	0.0064263760827	-0.018572582148	0.0319804996953	0.0085588349717	-0.0274636510501	0.00985328381156
0.0838926174497	0.000754716981132	0.0102508178844	0.0495594713656	0.0297560038823	0.00842992623815	0.0350822725862	-0.00392749244713	0.0333121827411	0.0445180279617	-0.00619681070809	0.0602873268343	0.0254372019078	0.0129590533531	0.12539184953	0.0548429898275	0.0367273813079	0.0218421052632	0.187381546135	0.0439690721649	0.0688685874912	0.0181096550295	0.0915085115451	0.0414847161572	-0.0139958012596	0.0599307333233	-0.00600976907143	0	-0.00983519404572	0.0262432695977	0.0177813163482	0.0202830188679	0.0412836046219	0.0434782608696	0.0237403645356	-0.0201969199697	-0.00164564357006	0.00331125827815	0.0488216050207	0.0179904955872	0.0422536334139	-0.0133124510572	0.00737100737101	0.000561677101746	0.000555247084953	0.0613924050633	0.042516002551	0.00588944076161	0.0104413858567	-0.00414874805119
0.00575851393189	0.0874811463047	0.020725388601	0.020636586219	0.0278881048387	0.0898641588297	0.0382363527295	0.0342735820443	-0.0491249616211	0.0211342021839	0.208638177586	0.0278248245826	-0.0148837209302	-0.00437420556708	-0.0529247910864	0.0914046121593	0.0339861751152	-0.00360545969611	0.0417104213047	-0.0890238483188	0.466469428008	0.0145346433909	0.0832625123458	0.0643905360886	0.100070972321	0.0251456172752	-0.0557613803986	0.0373544275983	-0.0351677852349	0.0557712963728	0.00573663624511	0.0272769301896	-0.0092936802974	0.0611111111111	0.0453106038717	-0.00334965215151	0.0296704111824	0.00726072607261	-0.0266562693954	0.00789151939535	-0.0588986713378	0.152380952381	0.0424390243902	0.0753875873	-0.00499445061043	0.00178890876565	0.033713211138	-0.0120657210178	-0.0091592296853	-0.00440769323716
-0.0233331281167	-0.0166435506241	-0.0374365482234	-0.0407813570939	-0.0202664600629	-0.0225311601151	-0.0465118966454	0.00439882697947	0.0277688085244	-0.00413935839945	-0.0303181427343	0.0228342749529	-0.0270695624803	0.00202614345302	-0.0336898395722	-0.0922013061852	-0.00974930362117	0.0147324890152	0.0227419354839	0.0233739837398	-0.0916834790406	-0.065203832496	-0.0325897968704	-0.0256049521666	-0.0058064516129	-0.0119179600887	0.0298178053078	-0.0190637576785	-0.00695603784085	-0.0726248239161	-0.0165932071558	-0.0738073807381	-0.0303377110694	0.0706806282723	-0.0128475159074	-0.0498965873837	0.0541650324574	-0.00393184796855	-0.00654000850201	-0.0207322452581	-0.0544569343184	-0.0268595041322	-0.0671502105756	-0.0261004406369	-0.0395984383714	0.00595238095238	-0.036997260274	-0.0481360245862	0.00213320692107	-0.013286897789
-0.00586232980333	0.0250352609309	0.0430235113162	0.0189353340479	0.0196846846847	0.0191270230505	-0.125739286407	-0.00058394160584	0.00377002827521	0.00727398683755	0.00854806959051	0.0269275028769	0.0439987059204	-0.014510246927	-0.120088544549	-0.00761743546339	0.034317862166	0.0208863983698	0.092375019713	-0.0286395233366	-0.0197433366239	0.0121539477699	0.0731397260274	0.0563095581865	0.124594419208	0.0165497896213	0.00426864223663	0.0753616929389	-0.0509946763799	-0.0585654008439	0.0203005536515	-0.0442176870748	-0.00354081612909	0.298288508557	0.221524693812	0.0370068027211	-0.00734244495065	0.128289473684	-0.0067805536355	0.0608108108108	0.0358195868756	0.00636942675159	0.00326059694006	0.00157646650797	-0.000871080139373	0.153846153846	0.0418326239843	-0.00921943775303	0.0283822138127	0.0595907846325
-0.0353179887135	-0.00825593395253	0.0503918429258	-0.00525946704067	0.00981676998817	-0.0279114533205	-0.0296241873103	-0.0451358457493	-0.0259780907668	0.00550206327373	-0.0126430920185	-0.028686687584	-0.0281995661605	0.016440722324	-0.0861635220126	-0.0127931769723	-0.0785966820778	0.00299401197605	-0.13689681308	0.0364630190017	-0.098690835851	-0.0542927368972	-0.0467096932315	-0.010661563696	-0.0507789959608	-0.0829194260486	0.0284537494841	-0.0192771084337	0.101564806614	0.00255467909645	-0.0268733850129	-0.0381291306558	-0.0365631067961	0.0131826741996	-0.194659918212	-0.0236158488586	-0.0298279699846	-0.0204081632653	-0.034183927092	-0.0102972399151	-0.0594771784232	-0.142053445851	-0.0175	-0.163159303039	0.00464981110142	-0.0512820512821	-0.127536865101	-0.0521737654557	-0.0342686292548	0.0294092411739
0.0464703562508	0.0124869927159	0.0860409145608	0.041945717307	0.0508766216407	0.029702970297	0.0548142857143	-0.00673091632247	0.0411311053985	0.0273597811218	0.0162422083704	0.013613290263	0.0535714285714	0.0107780484162	0.123881624226	0.0561555075594	0.00177095631641	0.0208955223881	0.235385130049	-0.0240014729671	0.0279329608939	0.0405755677917	0.0816711301553	0.0991986736668	0.203647416413	0.0968858131488	0.035761555474	-0.00880425880426	0.00348432055749	0.0930305333274	0.054965480616	0.0206131078224	0.000665094624826	0.00371747211896	0.0568528554513	0.0319806503628	0.101179893325	0.035119047619	0.0722802683274	0.068003861418	0.0544148659261	0.0950819672131	0.0687022900763	0.0438806026295	0.0454150997975	0.00810810810811	0.0935974159301	0.0490782440527	-0.00595379852346	0.0171404477305
0.0924565039884	-0.0140459061322	0.0766389658356	0.041948579161	-0.0117160037003	0.00961538461538	0.0364045126427	0.0340366548591	0.0225308641975	0.0116511318242	-0.00874487399671	0.0225358524926	0.00938256658596	-0.0163334759838	0.012247397428	0.0462167689162	0.00265173836182	0.0426413255361	0.132247909826	-0.0197003180079	-0.25	0.0302380535621	0.0893893477529	0.078431372549	0.0361616161616	0.0245508160746	0.0234218488503	0.0049576533774	0.175213675214	0.041390593047	-0.00578907626479	0.0875194199896	0.0137562940584	-0.0277777777778	0.00502555870962	0.000520833333333	0.00811576147466	-0.0350776308223	0.058592	0.0280204880988	0.00278661087866	0.0329341317365	0.0264285714286	0.015009009009	0.0332042058661	0.222520107239	0.00313680595306	0.0228854532498	0.0364159080019	-0.00718699688612
-0.0463979761973	0.0198054204309	0.0221269296741	0.0441558441558	0.00498907177992	0.00380952380952	-0.0460633779811	-0.0781948168007	0.00150920615756	-0.00658111220796	-0.123543659283	-0.0093499554764	0.00299850074963	-0.010503527072	-0.111615245009	0.00351837372948	-0.0420217455187	-0.00233699462491	0.168938714499	-0.0218281786942	-0.0608695652174	-0.0211135761405	-0.00272727272727	-0.0123543123543	-0.103139013453	-0.0773761713521	-0.0405194219337	0.0180883864337	-0.0765909090909	0.00883669782421	-0.0215189873418	0.0285238095238	-0.00298015218644	0.219047619048	-0.0690305706813	-0.0668922436231	-0.0372869318182	-0.0363528009535	0.00473081224872	0.0140679953107	-0.00639222918562	-0.0557971014493	-0.00208768267223	0.00770418759874	0.00107123727906	0.101315789474	0.0813247512097	-0.032139638888	-0.0353675450763	-0.0113173469536
-0.0267092728807	-0.0831345826235	-0.0800469877496	-0.0230099502488	0.00621236605459	-0.0545540796964	-0.0167808219178	-0.0171271610923	0.0168776371308	-0.00596223915204	0.0118406454866	-0.00584269662921	0.0134529147982	-0.00856320334991	-0.0299625468165	0.0946630307752	-0.00552147239264	-0.0152260482549	-0.0181325285798	0.00351311092999	0.0385802469136	-0.034980323568	-0.0490063810392	-0.028321925891	-0.0407608695652	-0.0133488102147	-0.0128958592202	-0.0371492025035	0	-0.0233581188928	0.0825355756792	-0.0406963285337	-0.0275591335711	-0.0859375	0.0645350711555	-0.0569037656904	-0.0339358170417	0.00742115027829	-0.0300864986837	-0.0581888246628	0.0551454223252	-0.0422102839601	-0.0197582519758	0.00997058149981	0.000802568218298	-0.0282755874154	0.0736042216359	-0.0272025862069	-0.0306733764678	-0.00641340430965
0.0243449173016	-0.00854700854701	0.035023713973	0.0833863781031	0.0314717194204	0.0893125940793	-0.042842215256	0.00526056222259	0.0497925311203	0.056647784072	0.0214305649695	0.0906419529837	0.0377581120944	0.00967193554859	0.00702000702001	0.0651245551601	0.0857495373226	0.0739771646051	0.0874661387789	-0.0287066599451	-0.0209509658247	0.0239833700543	0.103293585369	0.0670391061453	0.0328611898017	0	0.0293522267206	0.0629062696582	-0.0263352202806	0.145015346594	0.0375239005736	0.185328185328	0.120901639344	0.0324786324786	-0.0485631158268	0.0715764566696	-0.0889652539137	-0.0276243093923	0.0129972857697	0.0115589198036	0.0220244680936	0.0376602564103	0.0846573393408	0.0470932970541	0.0457097032879	-0.0286885245902	0.0589831308246	0.042403484441	0.0143386897404	0
-0.0540033865506	-0.0254497751124	-0.083891434614	-0.0190951821387	-0.0218381366465	0.0221096269	-0.0524017467249	-0.0328699918234	0.0163749294184	0.0116682434563	-0.073423502547	-0.0319170984456	-0.0207504263786	0.0167637493072	-0.283722551412	0.00534580688273	-0.0605113636364	-0.0383167220377	-0.202730538922	0.00847726420807	-0.0355137350129	0.031940442694	-0.00564726324935	-0.0612337810153	-0.0866703236423	-0.00661764705882	-0.0485114399742	-0.0289998027224	0.0679979777553	0.0150043516101	-0.0191200184289	-0.00610749185668	0.0161425959781	0.0612582781457	0.0329498561961	0.0229091912779	0.00586756077117	-0.0517676767677	0.0158773904123	0.00222469410456	-0.129540498442	-0.023166023166	0.0247048535199	0.204337614312	0.000255623721882	-0.0675105485232	-0.0148527718986	-0.05893929669	0.0684864733122	0.0440122572036
-0.0351594962603	-0.0327295104034	-0.0311658330127	-0.0347409404013	-0.0305825688073	-0.00630914826498	0.0504915514593	0.0135272235374	-0.005	-0.0115336658354	0.0723959978936	0.000214086919289	-0.0162554426705	0.0498014934277	-0.160583941606	-0.058158856763	0.0662231629876	-0.0695532012897	-0.0416391275611	0.13795568263	0.00157356412274	-0.0219242112292	-0.0209698558322	-0.0213385063046	-0.00960960960961	-0.0251665433013	-0.026313047103	-0.0274278748476	0.257514792899	-0.0154342159418	-0.0166744950681	-0.0274477673085	0.012899627584	-0.01872074883	0.0991245302122	-0.0172692930383	-0.0441666666667	-0.0479360852197	-0.00904295403165	-0.0222984562607	0.00268415543049	-0.304347826087	-0.0347770428846	-0.079764868603	-0.0270891898799	-0.027149321267	-0.0223700576684	0.0300416002313	-0.0467609489051	0.0178758255024
0.000927582322931	0.0230616302187	0.0192613185068	0.0381632019857	0.0154590149196	0.0340136054422	0.0846359688245	0.00383717050384	0.0212171970966	-0.0192368338064	0.119578881207	-0.0327482876712	0.0371791088817	0.00480561978289	0.0933333333333	0.0388143966126	0.0643788996029	0.0247524752475	0.0479310344828	0.00816582914573	0.032207384132	-0.00579969144169	0.0151717983043	0.0351833498513	0.138265615525	0.0423690205011	0.0236438879078	0.0365573428034	0.0246565029174	0.00849996516408	0.0150465727251	0.00210614995788	-0.00976909413854	0.00953895071542	0.144859696113	0.0203185063152	0.0340017436792	0.0160839160839	0.0431482889734	-0.0982456140351	0.0282509570168	0.0238636363636	0.07824933687	0.049599446891	0.0157604412924	-0.111627906977	0.0539759036145	0.0231928925997	0.00526441732472	-0.0158270972183
0.0264777917522	0.00427516517684	0.0646795246445	0.0173341303048	-0.0173951537745	0.0166666666667	0.0139804516346	-0.015622403191	0.0125751776927	0.0427652733119	0.0447368421053	0.00907280371764	0.0412517780939	0.0146745515974	0.00477200424178	0.0251358695652	0.0455635491607	0.0166666666667	0.0833108977235	0.0316137071651	-0.0144596651446	0.0326246482382	0.0437274725275	0.0581617999043	0.0532765050613	0.00495337995338	0.0430937589851	0.015517936316	0.0102865540044	0.013609671848	0.0305882352941	0.0176544766709	0.0260089686099	0.132283464567	0.117959594193	0.0360602798708	0.099915682968	0.0757054370268	0.0196830303119	0.0343327992676	-0.052641170498	0.03884572697	0.0209102091021	0.0276946429339	0.011636927851	0.151832460733	0.0422862368541	0.0394929135613	0.0218995477267	0.0121167441685
-0.030373379764	0.015479876161	-0.0653247941446	-0.0705052878966	0.00189693029255	0.0478861087144	-0.0483566452162	-0.0216106702684	-0.0153887688985	-0.00339192106075	-0.0505961376994	0.0793859649123	-0.0125683060109	-0.00314711690458	-0.0686015831135	-0.064280980782	-0.0484199796126	-0.0631979092421	-0.0688407798089	-0.0465048860328	0.011583011583	-0.00616426745945	0.00653616791887	-0.0323456231622	-0.0692969145169	0.0147868947521	-0.0205648226263	0.0279817424092	-0.0114545454545	-0.00961014176663	-0.0216894977169	-0.0726972325485	-0.0206818181818	0.086230876217	-0.0178873872993	0.0207792207792	-0.0130318129552	0.00447856685861	-0.0482434190772	-0.0599690196946	-0.0873340844761	-0.0128205128205	-0.0642570281124	-0.0441289171904	-0.00971370143149	-0.0318181818182	-0.179637461175	-0.011362699342	0.0167714884696	-0.00108791065125
-0.041832934291	0.0190548780488	-0.0131166797181	-0.0442477876106	0.000946669380452	-0.0127624536846	-0.0206077541041	0.0307161345988	-0.00603235536057	-0.0247524752475	-0.00884376602933	0.0172694026818	-0.0196458218041	0.00378364309401	-0.0481586402266	0.00354107648725	-0.0187466523835	-0.0410854679178	-0.0400343999288	-0.0020522695314	-0.0335877862595	0.00309961066266	-0.0610878661088	-0.0123889668069	-0.0641304347826	-0.0292857142857	0.0278107063971	-0.00637065637066	0	-0.0296607253458	-0.0737456242707	-0.0365256124722	0.0190299373405	-0.0627400768246	0.0100365617607	-0.0145038167939	-0.015145631068	0.00636942675159	-0.0176674729204	0.0181261770245	-0.0408097718627	-0.0335497835498	-0.0356223175966	-0.00776967930029	-0.0250387196696	0.0492957746479	0.00560427807487	0.0027190231534	-0.0057273768614	-0.000874080929611
-0.0158256403137	0.016454749439	-0.0103154136084	0.00595238095238	0.0160781587671	0	0.0631241084165	0.02394106814	-0.0391724137931	0.0152284263959	-0.0323357781466	0.0435390453365	0.0115721140277	-0.0025113201477	0.0595238095238	0.0134086097389	0.00491266375546	0.0539539804285	0.146736276297	0.0380831482069	0.113744075829	-0.0105616992891	-0.0383244206774	0.00828402366864	-0.0162601626016	0.0625459896983	0.0946414643456	0.00738294151933	-0.0114033474342	0.216737588652	-0.0226757369615	0.0171058714748	0.0511010283272	-0.0191256830601	-0.0139864827564	0.00697134004648	-0.0145899053628	0.0696202531646	0.0189334271338	0.0640462427746	0.0565048604644	0.043673012318	-0.0126835781041	0.033290728253	-0.0164151442944	-0.0201342281879	0.0664723900281	0.0415315000582	0.0548387096774	0.00741513529698
0.0654489033077	0.0103016924209	0.0717578673081	0.0568704799474	0.00682282528262	0.0175145954962	-0.0171083529017	0.0116088947024	0.0364628194086	0.009375	0.0292669432918	0.0491866028708	0.0318080357143	-0.000943514301944	0.0140449438202	0.0243732590529	0.0181966322651	0.00552070263488	0.122006411465	0.0172668908591	0.0567375886525	0.0190090947547	0.0509731232623	0.0556338028169	0.0242030696576	0.00277008310249	0.0234528971226	0.0219864995178	-0.0221395348837	0.0245978083469	-0.00232018561485	0.0327272727273	0	0.00696378830084	0.0545000099978	0.025641025641	0.0108043217287	0.00650887573965	0.000375234521576	0.0267275097784	-0.000663583150931	0.0965665236052	0.0338066260987	0.123228072171	-0.00403768506057	0.178082191781	-0.0478688393801	0.0158527332987	0.0214067278287	-0.000650143728203
0.0482557754683	0.0247632920612	-0.00374041518609	0.0236391912908	0.0249615176603	0.0151639344262	-0.00750853242321	0.00775820268305	-0.0235457063712	0.0343653250774	-0.0183652261162	-0.0012769062386	-0.0224445646295	0.0138721583517	0.0875346260388	0.0173351461591	-0.0104027740731	-0.00673820813576	-0.0413205282113	-0.0280933318908	0.0127516778523	0.0513679526762	0.109347442681	0.0429175005559	0.0109510086455	0.0788674033149	0.00716941444844	-0.0149084732968	-0.00228310502283	-0.00372624871999	-0.0219638242894	0.0352112676056	0.00445	-0.00691562932227	0.026512896167	-0.01225	-0.0241488519398	-0.000587889476778	0.0150037509377	0.0122751322751	-0.022467789891	-0.00978473581213	0.0289949858295	0.00548101265823	-0.00702702702703	0.356589147287	0.0055093533318	0.00780267295597	0.0380667236955	0.00519988661552
0.0703460469816	-0.0202558635394	-0.006007133471	0.037678517168	0.0631390005096	0.091239402503	0.0806327372765	0.0109061748196	-0.0232624113475	-0.00149655791679	-0.0401555113439	0.0975342465753	0.0428769017981	-0.00404435002875	-0.048395313296	0.0958904109589	0.11832884097	-0.0613065326633	0.145783766185	0.00711193568336	0.0159045725646	-0.0235792746689	0.0409379968203	0.0605543710021	0.0490307867731	-0.0400716937652	-0.00805229950142	-0.0609195402299	-0.0286041189931	-0.03426124197	0.0150594451783	0.047193877551	-0.0398227885908	0.211699164345	0.211763966986	-0.0182232346241	0	0	0.0321507760532	0.0236253397449	0.0997029391786	-0.0652173913043	0.0654661016949	0.0809990809865	-0.031573217202	-0.0571428571429	0.0286458333333	-0.0023090274392	0.0109188298311	-0.000212651861166
-0.0425368731563	0.00870511425462	0.052313503305	-0.0368960468521	0.0147073171766	0.0776914539401	0.00859194012372	0.00745676661907	0.00755155387743	0.0359712230216	0.00214882005058	-0.00698951572641	-0.0167108753316	-0.0127978775183	0.0289079229122	0.022256097561	0.0409737286093	0.0251605995717	0.0235846994536	0.0485108996009	0.0567514677104	0.0248942468385	0.0131653302787	-0.0327704061118	0.0233695652174	0.062950120032	0.0441541689216	0.0183598531212	0.010993325481	0.030480413895	-0.00780843310776	-0.00893219650832	-0.0250574593464	-0.00344827586207	0.0278877902882	-0.0337715906161	-0.00162271805274	0.0247058823529	0.0221983530254	-0.0265522875817	-0.0264320023602	0.0634249471459	0.00417578047326	-0.0427055795591	-0.000281056773468	-0.0454545454545	-0.0253164556962	-0.0191131109921	0.0480945587936	0.0023720349563
0.0127549448518	0.0355987055016	0.0235104091888	-0.013986013986	0.00473662207358	-0.0319258496395	0.0179840226157	0.0288188976378	0.00749495531854	0.0515046296296	0.0514611005693	-0.0204457851517	0.00134879956838	0.0271939831016	0.0790842872008	-0.0459290187891	0.0560314887705	0.00104438642298	0.163189476606	0.0199121522694	0.0185185185185	0.0279330125548	0.050695690188	0.00103928497194	0.0116834838024	0.0721455457967	0.0243526663685	-0.0168269230769	0.143106796117	-0.0150619692449	0.0346274921301	-0.0598115526424	0.0596628675754	0.0957324106113	-0.0337752862312	0.0346851654216	0.0491670052824	0.0419058553387	-0.0192644483363	0.0369282417121	0.0220928030303	0.0417495029821	-0.0277227722772	-0.0267639902676	0.0348608377847	-0.0285714285714	0.00440519480519	-0.0356670280267	0.0435543457126	-0.0200015683887
-0.0299951326357	-0.0486111111111	-0.153603366649	-0.0650632130743	-0.0543662335177	-0.0709219858156	-0.128003272917	0.0122455227308	-0.00743919885551	-0.00302696752889	-0.0581823431748	-0.0152266894782	0.00269396551724	0.00215519269681	-0.0718418514947	-0.0337605501719	-0.0291602718702	-0.0135628586333	-0.0462815075912	-0.00545506747057	-0.0884848484848	0.025518695218	-0.036944045911	-0.0303156146179	-0.00787401574803	0.0216500877706	-0.0428827879704	0.00101874490628	0.0521488024461	0.0355072674842	-0.0352434077079	-0.0592592592593	-0.127394075239	-0.116842105263	-0.0822340853346	-0.0495100567303	-0.0569326103796	-0.0231404958678	0.0114285714286	-0.0809388911372	0.0163712673603	-0.0658396946565	-0.0474541751527	-0.0579125	0.0013583265417	-0.0882352941176	0.0139644578687	-0.00183505197247	-0.0292528414384	-0.0241377849534
0.0155554161701	-0.0182481751825	-0.0499274911954	0.00824538258575	-0.0246406209436	-0.0583969465649	0.0257759074171	-0.0288825041585	-0.0164312481983	0.0165608611648	0.0201004062237	-0.00694927032662	0.0292853304675	0.0168992524699	0.0633766233766	0.0100291167907	-0.00496838301716	0.0280274986779	0.0526660250241	-0.00707852193995	-0.0292553191489	0.00184507779444	-0.0325959031657	0.00471092077088	0.112698412698	-0.00916380297824	0.029104207401	-0.0128231223285	0.041168873103	0.0453445850914	0.0176084099869	0.0213061602594	0.0226771713919	-0.0738974970203	-0.0627565099594	0.0244167118828	0.041067761807	0.0321489001692	0.0745056497175	-0.0125495376486	0.0130628988149	0.0367722165475	0.0282232200128	-0.0004511258243	-0.0122083559414	0.0394265232975	0.144862482657	0.0292616071318	-0.00825335892514	0.0245081251598
0.0146995244272	-0.0115241635688	0.0113388573921	-0.0140660778541	-0.100754735707	-0.0247263883259	0.0100485100485	0.00700716287761	0.0102579132474	-0.00352973119739	-0.0565771925541	0.0092722183345	-0.0182719916471	-0.00483453157683	0.171470444553	-0.0144138372838	-0.0120290512937	-0.00900205761317	-0.0715905350547	0.0260271901567	-0.0445205479452	0.00828026221317	-0.0350339559881	-0.0110826939471	0.0466000951022	-0.0393063583815	0.0158469906902	-0.00185567010309	0.0902465498527	0.0302728593725	0.0160123966942	-0.0126984126984	-0.0128022492971	-0.0501930501931	-0.000663804456055	0.0301906779661	-0.0410256410256	-0.0016393442623	-0.0108445612882	-0.00936454849498	-0.0161968092286	0.015763546798	0.053025577043	0.0309824379754	-0.0420214226861	0.0206896551724	-0.0187125748503	-0.0185977841965	0.0133539771628	-0.0226082862524
-0.0352425588898	0.000752162467093	-0.0519836136266	-0.0378234903782	-0.0130435000727	-0.0544472152951	-0.0684459691252	-0.0239678367094	0.0258195532347	0.0297002724796	-0.0072274763564	0.0821632865315	0.0143578835416	0.00819877505568	-0.0946622185154	-0.0334741631459	0.279577303009	-0.0500908383078	-0.014614642217	-0.0480362708983	0.00430107526882	-0.0307938134482	-0.0462800421308	-0.0321120689655	0.00908677873694	0.0451263537906	-0.0126834809956	-0.0778764718033	0.0115204096146	-0.0132159740904	0.0376207422471	-0.0257234726688	-0.0186834260543	-0.0826558265583	-0.117000039283	-0.0259640102828	-0.0304401480872	-0.0596606458675	0.0232558139535	0.033760972316	-0.0158506580813	0.0640155189137	-0.0477883096367	0	-0.0395642201835	-0.0574324324324	-0.0195234462969	-0.0211309462811	-0.0271199388846	0.00381988265783
0.0824605678233	0.00338218714769	-0.022720553117	0.0237931034483	0.0267723259443	0.0342857142857	0.00939797015629	0.0179024081115	0.0113122171946	0.00105848107965	0.0476314628374	0.00512574082973	0.0469200524246	0.0304113913856	0.0663288807001	0.0430396772024	0.00736086175943	0.0237704918033	-0.0077155249955	0.113862859728	0.0599571734475	0.00164565543977	-0.00418326026572	-0.018481407259	0.0308869878433	0.0922279792746	0.0221497228654	0.010976702509	0.0456974128234	0.0511103464704	-0.000979911807937	0.025931164545	-0.00773948880676	0.0177252584934	0.104187984065	0.0314067036157	0.00466694951209	0.0471478463329	0.0665584415584	0.0374482908774	-0.0216821561338	0	0.0657403566985	-0.0309011549307	-0.0361194029851	0.0752688172043	0.0789634541649	0.0359170854271	0.0482921083628	0.00201064345389
0.0824153406773	-0.0325842696629	0.0123341866418	-0.0670259346581	-0.00990099009901	-0.0497237569061	0.0202407880336	-0.027859922179	-0.0229306487696	-0.00978059740946	0.0682083580604	0.0138645418327	-0.0538307461192	-0.000294781035753	0.0198704103672	-0.0135396518375	0.0247727677776	-0.0437683480117	-0.0797091231392	-0.00320684126136	0.0397306397306	0.00587407416242	-0.061113724963	-0.005444646098	0.113731656184	0.00621969217795	0.00866927042221	-0.0396631952138	0.156380260858	-0.0127417405318	-0.0377636096126	-0.0477941176471	0.0107248015912	0.103047895501	0.096071292525	-0.0291709314227	0.00295608108108	0.0489160644803	-0.105631659056	-0.0243441762854	-0.0164723987574	0.00364630811304	-0.0492313679704	-0.0513770975328	0.01052957572	0.00333333333333	0.00429184549356	-0.0422189613424	0.0335205992509	0.0238925338825
0.017338861666	-0.0259388308169	-0.055632183908	-0.0216606498195	-0.034	0.0187835420394	0.00715184803753	-0.0477105347422	-0.0283342873497	-0.0117458622531	-0.0170250896057	-0.012574662056	-0.00979094998677	-0.0493993182295	-0.0576027107158	-0.0483660130719	-0.0798260869565	-0.022048562657	-0.0759970231581	-0.0138123324397	-0.0854922279793	-0.0390078911016	-0.0396062639821	-0.0476733576642	-0.101176470588	-0.020429544264	-0.0287853011228	-0.0380710659898	-0.000697674418605	-0.0377748303831	-0.0293068297655	0.000482625482626	-0.0237879343276	-0.0342105263158	-0.019342010727	-0.053241960991	-0.0509473684211	-0.0646528881823	-0.0350578624915	0.0163476016348	-0.0779075270687	-0.128065395095	-0.0462546049939	-0.03081232493	-0.0036775973031	-0.00664451827243	-0.0600512820513	-0.0367656679314	-0.0489219061424	-0.0852623258294
-0.0223363150373	-0.0262321144674	-0.0055988315482	-0.0321033210332	-0.0148395445135	-0.0188762071993	-0.050943021076	0.0105917955615	-0.0350515463918	0.00486223662885	0.0457976298997	-0.00811843361987	-0.0189738107964	-0.0126097418833	0.047191011236	-0.0621565934066	-0.011151011151	0.12100456621	-0.0101388165064	-0.000543702833779	-0.0410764872521	-0.0111819558706	-0.00791994334911	0.0651497005988	-0.053664921466	-0.0151871657754	-0.0262471973094	0.010793955385	-0.181871072842	0.0213651424785	0.0186400630087	-0.0255668113845	-0.0365612648221	-0.0459128065395	-0.0111293988557	0.00779510022272	-0.0150842945874	-0.0402266288952	0.0112874779541	0.0226455026455	-0.00593922507254	-0.0552083333333	-0.031974248927	0.059725433526	0.0409104890803	0.0200668896321	-0.0131849346209	0.0475151387684	-0.0144789483711	-0.0276473896814
0.0793135184884	0.0330612244898	0.0467564259486	0.0556614563477	0.0154150882926	0.0671140939597	0.0344182566405	-0.00931625353519	0.0125152625153	0.0126344086022	0.0248422300478	0.0529610014444	0.0128030509398	-0.00778241602369	0.137339055794	0.0651775906261	0.068998470948	0.0160386965377	0.141530656201	0.00462398816259	0.0192023633678	0.032203220634	0.0741965174597	0.07240836519	0.083448593822	0.0498479582971	0.0358844100335	0.063122923588	0.139524960887	0.136513456697	0.0113402061856	0.0638613861386	0.0369230769231	0.0167071255176	0.142809391056	-0.017679558011	0.0382882882883	-0.017119244392	0.0446459713987	0.114859271523	0.059009483667	0.0529217199559	0.0651740190645	0.154555247978	0.0552600472813	0.0786885245902	0.0550661604806	0.0392276609806	0.0328629421999	0.032114554356
0.0146970304976	0.0253259581193	0.0982226379794	0.0310581437342	0.0269057831911	0.040251572327	0.0473779385172	0.00235096557515	0.019294543262	0.0538890363685	0.120349737187	0.0545648529188	0.0242065626681	0.0106690205033	0.0158490566038	0.0635957373668	0.0303951367781	0.036081182661	0.0691823899371	0.0552324636928	0.0536231884058	0.0733496332518	0.0629513700666	0.0482281400713	0.0425531914894	0.111099617255	0.0836129229444	0.0372767857143	0.131178232651	0.0597154666484	0.0560652395515	0.0544439274081	-0.00494559841741	0.0463483146067	-0.0517861612083	-0.0137795275591	0.0299349240781	0.0138138138138	0.0397328881469	0.0276591795062	0.0341592039801	0.0387434554974	0.0553590010406	0.0724367226901	0.0716886026323	0.139817629179	-0.0231441048035	0.0481235207934	0.0265768294965	0.06413104397
-0.0098867961837	-0.0131401487419	0.0212947189097	-0.0332749562172	0.0191467599147	-0.0274083031036	-0.0150276243094	-0.0140727089965	-0.0130139012127	-0.0125944584383	-0.00587592238316	-0.0148865442983	-0.0110294117647	-0.0347829388925	0.0122585438336	-0.0475113122172	-0.01787263578	0.0282950423216	0.0562941176471	-0.00474152529327	-0.0839064649243	-0.0126481412132	-0.0345468603484	0.103020604121	-0.0404081632653	0.0242994134624	0.0279234349158	-0.0525069937594	0.056493434845	0.0175839331121	-0.0275096525097	0.00794351279788	-0.00994035785288	-0.0402684563758	0.00148191020133	-0.0114057599088	-0.0016849199663	0.0136255924171	-0.00738599871548	-0.0399205202312	-0.0468186235363	-0.0332661290323	-0.0134095839085	-0.0367070484581	0.0109746537758	0.0533333333333	0.0560929816719	-0.00580261136713	-0.0173199635369	-0.000670315095975
0.011034000699	-0.00312377977353	-0.0177231025855	-0.0333333333333	0.0105454671301	-0.0526315789474	0.025241193628	0.0268479184367	-0.0215762661073	-0.0283163265306	0.0357082856052	-0.0230340375587	0.0100902814657	0.00997787066634	-0.0711926605505	-0.0363081099423	0.0710247349823	-0.0148165569144	-0.187206474727	0.0132714617169	-0.0247747747748	0.0101123883887	0.02342937959	0.00997461008342	0.0246703530413	0.0430830758044	-0.00261920500892	-0.0461049284579	-0.0365535248042	-0.0458684511457	-0.00372208436725	-0.0731173380035	-0.0083734939759	-0.0391608391608	-0.111143923156	0.0141332564177	-0.035864978903	-0.0783167738165	0.00549983824005	-0.0186265286924	0.0084084508464	-0.0542231491137	-0.0399760143914	-0.101375375856	0.00723701214784	0.00759493670886	-0.0264467847347	-0.00292017042053	-0.0534322820037	0.00424498244034
-0.043012345679	0.0669800235018	0.00297176820208	0.017616191904	-0.0264187866928	0.0122484689414	0.0523169931065	-0.0226708588449	0.0229709035222	0.0238907849829	0.0967661067937	-0.00660759873855	0.00131440588854	0.0442791132492	0.0308178585539	-0.0330985915493	-0.0087429891125	0.0219622821676	-0.0665737907094	0.0085282204718	0.177829099307	-0.00911901300095	-0.00832473111119	0.0235230741605	0.0261519302615	0.0222202858139	0.0734177848362	0.0321428571429	-0.0325203252033	-0.0262118252841	0.0473225404732	-0.0817194142655	0.0307190733653	0.227074235808	0.075360009717	0.0765073947668	0.0687089715536	0	0.00160875160875	-0.010736196319	-0.049049049049	0.00330760749724	-0.0410160316469	-0.0530152671756	-0.0541442134976	-0.103015075377	-0.0169565217391	0.0110175762107	-0.015092120737	0.0564972829587
-0.0391145053924	-0.0326725403818	-0.0601058201058	-0.0408839779006	0.0026783919598	-0.0872947277442	-0.0181967063961	-0.018963765662	0.0482035928144	0.00384615384615	-0.137142857143	-0.0328042328042	-0.0133893410344	0.0091526672355	-0.046761211192	-0.109613983977	-0.00965218838409	0.0277972436347	-0.0597489662597	-0.0262361251261	-0.135294117647	-0.00808319680889	-0.0982169839831	-0.0824561403509	-0.0776699029126	0.00826868979627	0.00330855798131	-0.00922722029988	-0.0336134453782	-0.0243646723647	0.0594530321046	-0.0679012345679	0.0199803536346	-0.120996441281	-0.02945671023	-0.0198150594452	-0.0507780507781	0.0456563094483	-0.0122068743977	-0.0331395348837	-0.0336842105263	-0.00879120879121	-0.0816326530612	-0.0927008181855	0.0184481823114	-0.0392156862745	-0.0486510393631	-0.0320143154378	0.0197014925373	0.00757750231434
0.00805542129853	-0.0159392789374	-0.0709299707273	0.0195852534562	-0.0628116652383	0.0236742424242	-0.094324635609	-0.0124266482568	-0.0168523279063	-0.0301404853129	0.0132450331126	-0.0054704595186	-0.0308674827036	-0.044738398418	-0.0792119018898	0.0482617586912	-0.052764241304	-0.0109090909091	0.00333081787192	-0.0458549222798	-0.0823885109599	0.0602088826845	-0.00673964849568	-0.0185468451243	-0.080701754386	-0.012428136625	-0.0527797775249	-0.0419091967404	0.404289855072	0.014460589637	-0.0507295173962	0.0534768211921	-0.0305102374945	0.0175438596491	-0.0910556527275	-0.0204851752022	-0.0543572044866	-0.000606428138265	-0.108617886179	0.0416917217879	-0.082788671024	-0.0376940133038	0.0841607565012	0.0473842417781	0.00772509323388	-0.142857142857	-0.0571827057183	-0.0677336098994	-0.0489851678376	-0.0384451625337
0.0137446060412	-0.0150404936367	0.0198739699467	0.010922787194	-0.0149732620321	-0.031914893617	0.0524469391335	-0.0139811254806	-0.0252760023242	-0.0102712667896	0.0655440215302	-0.016815967311	-0.0241625480505	-0.0218376516907	-0.00917030567686	-0.0187280530628	0.0315770800071	-0.0289522058824	0.130041237648	0.0409991854466	-0.0724876441516	-0.0478245673925	-0.0454545454545	0.0527956360803	-0.0286259541985	0.00128413663214	0.0104503135094	0.0296476306197	0.108322324967	-0.0641105354059	-0.0241191771104	-0.033474776049	0.0235233345916	-0.161803713528	-0.0207381688502	0.0140341221794	0.0907846715328	-0.0382281553398	-0.0492520977745	-0.0340581104483	-0.0134560570071	-0.0529953917051	-0.00305276929786	-0.00234685366095	-0.0372720063442	0.0374149659864	0.0091124260355	-0.00283213947544	-0.0488405499692	0.00303898948938
0.0262756844816	0.00861393891934	-0.0106939163498	0.0335320417288	0.0416232356135	0.0344003822265	0.0902777777778	-0.0508684863524	0.0190760059613	0.0313996806812	-0.0122533808651	0.0477941176471	0.0357343837929	-0.0310574669449	0.0665491405906	-0.0119284294235	0.0773860705073	0.030525319451	0.0475545661105	0.00951486697966	-0.0133214920071	-0.00739798604057	0.0846735395189	0.0891931902295	-0.024557956778	0.0795143638851	0.0481202004149	-0.111871607269	0.155542312277	0.041509805369	0.0399806154592	0.0146341463415	0	0.0490506329114	0.0857861422386	0.00814111261872	-0.0673358427436	0.018927444795	-0.0333844973139	-0.0342629482072	0.00722308497959	0.0693430656934	0.0470253718285	-0.00189890458713	-0.0063152114223	0.0131147540984	-0.0090301395567	0.0176031748735	0.0135922330097	0.0576262680242
0.0263198320447	0.0182453416149	0.165025222196	0.0291997116078	0.00590513220095	0.0332563510393	0.0402802547771	0.0214752567694	0.0239836209418	0.047471620227	0.0410882842865	0.0231884057971	0.0296115186091	-0.00300576146808	0.0826446280992	0.0507042253521	-0.00798084596967	0.0247990815155	0.0303661021405	0.0120191810835	0.010801080108	0.00361476521226	0.0464000579322	0.0417940876656	0.00956696878147	0.0232852843339	0.0814799381912	0.0433165027903	0.0616941722537	0.0511718011718	0.0465983224604	0.0667735042735	0.0223227284197	-0.0437405731523	0.0429750309899	0.0156123822342	0.000448430493273	0.0241486068111	0.0396982929734	0.0484735973597	0.111549356377	0.00113765642776	0.0267390850219	0.109806482757	0.0364741641337	-0.0291262135922	0.0547337278107	0.0377524290939	0.0251170710941	0.0104482464697
0.0623659132864	0.00762485703393	0.0672164948454	0.00700525394046	0.0145077720207	0.0679481448368	-0.00612279885381	0.0195612431444	-0.00685518423308	0.0423645320197	0.000168421052632	0.0240047711346	0.0379947229551	0.0261199377585	0.0583969465649	0.00459594025278	0.0159292035398	0.0611696168497	-0.0249207935529	0.0109777891243	-0.13357079252	0.0126046819838	-0.00735294117647	0.0603392041748	0.0249376558603	-0.0375386996904	-0.00383154064323	0.0542536933265	-0.127147974983	0.0568840742572	0.00178094390027	-0.027541311968	0.0395503825925	0.111987381703	0.00950815664009	-0.00291545189504	0.01792917974	0.0804111245466	-0.0267277586865	0.0360023608105	0.0365591397849	0.0443181818182	0.0144455747711	-0.0430744431793	0.0274593441749	0.07	-0.000710612435718	0.0186370967742	0.0396594684385	0.0366907851254
0.0103789977927	0.0177828225501	-0.0484930448223	-0.0264347826087	-0.0187282941777	-0.0240686479699	-0.0481998965033	-0.00555854402008	-0.00143802128272	-0.00803402646503	-0.0478796553563	0.000582411182295	0.0411794611083	0.00261384439645	-0.0201947349441	-0.0674799847503	-0.0611339879633	-0.0439189189189	-0.079442615086	-0.0425555555556	-0.0832476875642	-0.0222271741307	0.00915032679739	-0.0264533989542	-0.133819951338	0.0197024527543	-0.0321615436681	-0.0323749697995	0.0795826086957	-0.0616055289739	-0.0241377777778	-0.0386199794027	-0.0447488584475	-0.0893617021277	-0.0342231670726	-0.0132908027645	-0.0110083663584	-0.0151091214326	0.0243232640251	-0.0275351310292	-0.0453008298755	0.031556039173	-0.0363016446049	-0.102045454545	-0.0267254800208	0.01246105919	0.0028070438086	-0.0413424008994	-0.0311563810665	-0.0175996376052
0.0733940689783	0.0539033457249	0.0105583756345	-0.0167917113255	-0.00416378237991	-0.0190864250483	0.018925566343	-0.0476018752254	0.0302419354839	0.0424011434016	0.0193367722918	-0.0470023282887	0.02099609375	0.00423393616757	0.0305483989695	-0.0596892886345	-0.0303643724696	-0.0390901060071	-0.0213199412517	0.013451211664	0.0515695067265	-0.0197783874383	0.0729706390328	0.000631911532386	0.0269662921348	0.0253943217666	0.00228121687101	0.00424469413233	-0.036278110703	-0.0407904278463	0.0313386680269	-0.0342795929298	0.0181644359465	0.0202492211838	0.0565706523632	0.0350215517241	-0.0026714158504	0.0318181818182	0.041363462275	0.000781097441906	0.00398770006411	0.0263713080169	-0.0628511966701	-0.0367293462563	-0.0186616902159	-0.0769230769231	0.0377890159927	0.00183336223769	-0.0111317254174	-0.00955093118377
0.0049365608626	-0.00246913580247	0.0727345790637	-0.00508720930233	-0.0358850799392	0.0188019239178	0.0154106108344	0.0140098447558	0.0139781940173	-0.011197440585	0.0484370029785	0.0485570316079	0.00263032042085	0.0048601408995	-0.045	0.0339130434783	0.0908141962422	0.0305676855895	0.175654741734	-0.00793237700652	0.090618336887	-0.0194799652722	0.0599597585513	0.120303125987	0.0147702407002	0.0839870789109	0.0815713985092	-0.0365489806067	0.0401176785237	0.0471791721792	0.0220799293442	0.0454797559623	0.0234741784038	-0.0549618320611	0.0206130172209	0.0119729307652	-0.100446428571	0.0324889867841	0.0220669363737	0.0396097560976	0.0100974025974	0.0791366906475	0.0128803020209	0.034513137558	-0.103232817169	0.0233333333333	0.0283212256348	0.0489114754639	0.0271002710027	0.00502196300559
-0.0433920799759	0.0102545968883	-0.0149840794156	-0.0383491599708	0.0104788390335	-0.0150214592275	0.0544260243979	0.0306198655713	-0.0165425971878	0.0524612895771	-0.0182728375993	0.0524246395806	-0.0298115907465	0.000645870618803	-0.0388930441286	-0.0319596299411	-0.011004784689	0.00691347011597	-0.0497004385333	-0.0424973767051	-0.010752688172	-0.0562932592161	-0.0599848139711	-0.043404735062	-0.0247978436658	0.016531857528	-0.0165891822148	-0.0242580645161	-0.0196708665467	-0.0127016356458	-0.0403974940592	-0.0185676392573	-0.028128440367	-0.0016155088853	-0.0108525379112	-0.0295781893004	0.00347394540943	-0.00426666666667	-0.0651313422094	-0.00131381381381	-0.0499930356894	0.00857142857143	-0.0298180223635	-0.0408318766528	0.00999697061497	-0.0228013029316	-0.0657841817196	-0.0330073205522	0.0204992896286	-0.00459797723315
-0.0624324324324	-0.0238011900595	-0.0673131774102	-0.00341815419673	-0.00321888412017	-0.0287581699346	-0.0265559181252	-0.0221014492754	0.0182225960191	0.00153711023276	-0.0166743927964	-0.0390203403902	0.00344149459194	0.010957932183	-0.0513618677043	-0.0295395308427	-0.0109659732301	-0.0267995570321	0.00836276187794	0.00780273972603	-0.110671936759	0.0147895588895	-0.0246365105008	-0.108426635239	-0.0801547816473	-0.0589795491031	-0.0780140366953	-0.0153398571806	-0.20531147541	-0.0295461816188	-0.0457001350743	-0.0172972972973	-0.0264315517209	-0.0760517799353	-0.0914365948832	-0.0159024648821	-0.0301681503462	0.0696304231387	-0.0623556581986	0.0133433565119	0.0293231980331	-0.0406043437205	-0.0366101694915	-0.142788161994	-0.0437912417516	-0.0966666666667	0.012634534394	0.0126417678157	-0.0602625298329	-0.010444944285
0.0971461516287	0.0021513087128	-0.0617737003058	-0.126905487805	0.0050215285253	-0.0417227456258	-0.0383973085315	0.0301963690256	0.0242290748899	0.021048015786	-0.0803571428571	-0.018430525558	-0.00391964723175	-0.00733007768713	-0.0352748154225	-0.0631154879141	-0.0777759660851	-0.0398270368685	-0.380916571772	0.0285443987734	-0.0811111111111	-0.00889171663099	0.0200745341615	-0.071050892267	-0.0348557692308	-0.115487316422	-0.0671376295995	-0.0177276390008	-0.0217014605165	0.0244884503991	-0.0429346543996	-0.0775577557756	-0.00129928054764	-0.115586690018	-0.0419309740047	-0.025585779693	-0.00815910249873	-0.0160240360541	-0.0648604269294	-0.0433976261128	-0.0365301806787	-0.0127952755906	-0.0663851747596	-0.070248759835	-0.0498745294856	-0.147601476015	-0.0235674676525	0.0164085072231	-0.0546031746032	0.0030437622469
-0.0222017866527	0.0254025044723	-0.157322903086	0.00261894369271	0.00357194496956	-0.0383895131086	-0.10774905878	-0.00196007912246	-0.0338709677419	0.00343568821129	-0.0429203883495	0.034179257738	-0.0122970978849	-0.0195995640177	-0.0382653061224	-0.0143334925944	-0.0482673267327	-0.0590187248163	-0.0550079822309	-0.0220643428801	-0.0918984280532	-0.0156977332524	0.0481108026044	0.00355745286375	-0.0535491905355	0.0292662473795	-0.0538878295348	0.0142193054416	0.00371120107962	-0.106001057253	-0.014296278038	-0.0339892665474	-0.0258834951456	0.0118811881188	-0.0689784526739	-0.0610834715312	-0.202570694087	-0.070737913486	-0.00307287093942	-0.0234587049244	-0.0178090136809	-0.102691924227	-0.0253768844221	-0.0742666171556	0.00594255529878	0.034632034632	0.0392806436346	0.0301789655295	0.00201477501679	-0.0198351197531
0.0102109364504	-0.00488485694348	-0.0123775141826	0.0840226382238	0.0227694770544	0.0340798442064	0.12769403441	0.0145763139403	0.0203116304953	-0.00556387759469	0.0639161202363	0.0221276595745	0.023406374502	-0.00917440381399	0.0490716180371	0.0276296655356	0.0837822775404	0.0571788413098	0.0576958389952	-0.115675675676	0.08655126498	0.0569620253165	0.0526723470178	0.0783410138249	0.0335526315789	0.0216718266254	0.0657035183917	0.0264222162308	0.067731092437	0.0665089852688	0.00800200050013	0.0530864197531	0.0378735025016	-0.0430528375734	0.206847228714	0.0253164556962	-0.0528691166989	0.23439211391	0.00308234258036	-0.0271987294024	0.0605902717473	-0.01	0.0381541634442	0.0992251989782	0.0196914998359	0.0376569037657	0.0414389799636	0.0512698662109	0.0453529937444	0.00536805740101
-0.0405195726382	-0.04698457223	-0.0778067885117	-0.0935742971888	-0.0601772866482	-0.0560263653484	-0.0288251968504	-0.0546972118629	-0.0389964548677	-0.054013341941	-0.0522501906941	-0.0473216763808	-0.0221411192214	-0.0195093351663	-0.215339233038	-0.0754716981132	-0.0533081933493	0.0104836788182	-0.185520833333	-0.0770171149144	-0.154411764706	-0.0687437308125	-0.074319352465	-0.155161078238	-0.134309357097	0.0799043062201	-0.0780790336331	-0.0244286840032	0.174169683614	-0.0582875325427	-0.0694616720417	-0.0322391559203	-0.0345708414159	-0.118609406953	-0.074167431767	-0.0600057421763	0.0197413206263	-0.0700976042591	-0.00921861281826	-0.0324489795918	-0.126637554585	-0.0830527497194	-0.1080208592	-0.369408646552	-0.0653363373029	-0.104838709677	-0.0345430695234	-0.0615688032926	-0.0450951057918	-0.0659274335659
0.0158480802107	-0.00331125827815	0.0744620611552	-0.0509525919362	-0.00591784958891	-0.0907730673317	0.0496192613541	0.0477174525643	0.0468217934166	-0.00864422202002	0.0392273641851	0.0173343044428	0.0156755411794	0.0263100920647	0.030612244898	-0.0423469387755	0.0695274307442	0.0580051874558	-0.0633499595004	0.0281456953642	0.0840579710145	0.026490498541	0.00476947535771	0.0992217898833	0.127205882353	-0.00310146211786	0.0788046132706	0.0406569736134	-0.176821502782	-0.0367327087493	0.00746467608638	-0.0526953361599	0.043766288022	0.129930394432	0.0097616385994	0.0342089187538	0.0881174899866	0.0949427480916	0.0553832521046	0.0280531533432	-0.0345875	0.133414932681	-0.0473273942094	0.055858435111	0.0320247933884	0	0.00429347826087	0.0200293681193	0.0606535362578	0.00813575629519
0.00973346675157	0.00553709856035	0.0395256916996	0.0219421101774	0.0357408120983	0.0521119034558	0.0033987542021	0.0408821947283	-0.00894551368935	0.0323542909592	0.0375607942753	0.0873424971363	0.0244977951984	0.0269465288451	0.0870244919229	0.0793819925413	-0.00084645336042	0.01693782037	0.0345000227573	-0.0246441223833	0.141711229947	-0.000750421317053	0.0320411392405	0.0134513274336	0.0221787345075	0.0177037037037	0.046113076338	0.0680465717982	0.179138506636	0.0425978581489	0.0550410161418	0.037084398977	-0.0142946995254	0.102669404517	0.0803308370563	0.0200826934436	0.0527607361963	0.0705882352941	-0.0869017632242	0.0418547394337	0.0677689588647	0.060475161987	0.0739333722969	0.213459485966	0.00266933600267	0.0540540540541	0.0385663004852	-0.00744921509037	0.0318632622916	0.0152700325611
0.0977927927928	0.00220264317181	-0.028897338403	-0.0132480584742	0.00359093531464	-0.00782064650678	0.0497370268639	0.0165374677003	-0.00711159737418	-0.049566570349	0.0356487079583	-0.00684751119305	-0.000717360114778	-0.00192210815649	0.000958772770853	-0.0271470878578	-0.00660792951542	-0.00153407845716	-0.0917770249461	0.0384747464074	0.0374707259953	-0.00325851063153	0.0329628210042	-0.00593782745372	0.0255264837269	-0.0307154814761	0.038367657836	0.0203488372093	0.00649126441544	0.0265331090381	-0.00275896664159	-0.0141800246609	0.012568401106	0.0521415270019	-0.0265345722965	0.00955414012739	0.00582750582751	-0.037037037037	-0.0183908045977	-0.00275699094132	-0.0404282925291	-0.0152749490835	-0.0639455782313	-0.00872417809685	-0.00965058236273	0.017094017094	-0.0384368215371	0.0247254644658	0.00306748466258	0.012671876728
0.032538673013	-0.00695970695971	0.0112242234404	-0.0717592592593	-0.00895058909489	-0.0147136100893	0.0313875036668	0.00881206575157	0.0402203856749	0.0374181478017	0.0225297297297	0.0206841686555	-0.0284757118928	0.00993776645269	-0.0229885057471	-0.027397260274	0.0313832508954	0.0212906057946	-0.00624909170179	0.014626391097	0.0112866817156	0.0349679149507	0.0200371057514	0.0351370344343	-0.0205351586808	0.0287602312833	0.045258021851	0.019943019943	0.162058319039	-0.0474984481688	0.00704225352113	-0.0181363352095	0.024500162316	0.129203539823	-0.00348745602478	-0.011184399197	0.0173812282735	0.139053254438	0.0978922716628	-0.047195892575	0.0551855736545	0.0599793174767	-0.00668604651163	0.0247721822542	0.0383064516129	-0.0210084033613	-0.00812831906362	0.0437682071099	0.0138634046891	0.0182421302658
0.0102130027023	0.00516414607156	0.032782653588	0.0374064837905	0.0162630714437	0.08	0.0162116040956	-0.0270451873005	0.00238347457627	0.0151036970243	0.0273055344103	0.0496232787737	0.0135467980296	0.00952459509554	0.0127450980392	0.156494522692	0.0294360840086	0.0683430045132	0.101686653017	0.00547790661235	0.0379464285714	0.00729217756637	0.0731174972717	0.081805838425	0.113722998729	0.0328467153285	0.0304322398852	0.0356145251397	-0.0567987246856	0.0220009384287	0.0132367632368	0.084076433121	0.0248462255359	0.0564263322884	-0.0318036373302	0.044373549884	0.0848519362187	-0.0137291280148	0.0213310580205	0.0103626943005	0.0403233532934	0.0536585365854	0.107696810067	0.118573467812	0.0320388349515	0.210300429185	0.0191215034965	0.0226435400262	0.0283531067766	0.0133348229248
0.0595963966799	0.00954128440367	0.0814796300925	0.00576923076923	0.0106685443305	-0.0469135802469	0.0265883011475	-0.000345303867403	-0.0256274768824	0.0126582278481	0.0137221269297	-0.0490099009901	-0.00340218712029	0.0188694661662	-0.0561471442401	0.0252593594948	-0.01140562249	-0.035405351036	0.122610619469	-0.00374008876477	-0.00537634408602	0.022682799107	-0.0322033898305	0.0436146846564	0.0188248716486	0.0324381625442	-0.00770842147626	-0.00337154416723	-0.0555868544601	-0.0279804111616	0.00936652699039	0.0334900117509	0.0157685102668	0.0118694362018	-0.00427278230632	-0.0202721466259	-0.0010498687664	-0.00225733634312	-0.0342522974102	-0.0072758974359	0.0471985909494	-0.0361111111111	0.0361955085865	0.0230125523013	-0.0210097209156	-0.0141843971631	-0.000446731710804	0.0325818140998	-0.00234649980446	0.0170665772913
-0.00478912978913	-0.0116321337695	-0.0771897388491	-0.0478011472275	-0.0193542938876	-0.0652849740933	-0.0321701199564	-0.0217616580311	-0.0108459869848	-0.0267543859649	-0.0219966159052	-0.0106715252473	0.00463301633748	-0.0246901932666	0.0323076923077	-0.0699516058073	-0.036724081898	-0.00187695516163	-0.0799337826652	-0.00140154169587	-0.113513513514	-0.030438323841	-0.0171628721541	-0.043295249549	-0.041993281075	0.075843658019	-0.0291025374376	-0.0241317095174	-0.00371180486512	-0.0265554068593	-0.0630036630037	-0.0670835702103	0.00716204118174	-0.126099706745	-0.000328726450108	-0.0433673469388	-0.0430898581188	-0.0584464555053	-0.0147058823529	-0.0492878440675	-0.0161267272747	-0.0730067243036	-0.0489546149924	-0.0593047034765	-0.0467648942985	-0.0179856115108	-0.0502708404097	0.00724974945219	-0.031948255586	0.00484761239913
0.0335733204014	0.0342037513792	0.0270473328325	0.0607429718876	0.0462863293864	0.0509977827051	0.0828169014085	0.0174788135593	-0.00822368421053	0.0601622352411	0.0631418685121	0.0779926335175	0.0509708737864	0.00316319472994	0.135618479881	0.0898770104068	0.05330634278	0.0615336397827	0.0556912136401	0.00958646616541	0.0975609756098	0.0457520175176	0.111903064861	0.0971087366436	0.101110461718	0.0717694216454	0.0554457672595	0.0596256066559	0.0640675936398	-0.00380084642963	0.0148553557467	0.0457038391225	0.0118577777778	0.10067114094	0.0735988289247	0.0696296296296	-0.00274574409665	0.0592711253504	0.0500438981563	-0.0256465985655	0.0171284916201	0.129533678756	0.0825737265416	0.126804347826	0.0315860215054	0.186813186813	0.05152	0.0607105153985	0.0508200040494	0.0746331128343
-0.00516115061176	-0.00213371266003	-0.0209704950012	-0.0246095598675	0.00308641975309	0.00105485232068	-0.0145681581686	-0.0301926080167	-0.0105030403538	0.0161530286929	0.0164427433214	0.00574747708941	0.0369515011547	-0.015457530363	-0.0433070866142	-0.0499131944444	-0.0349135169763	0.00265721877768	0.0104289250497	0.0258797244461	-0.107777777778	-0.0207115707776	-0.013141025641	-0.0254654826697	-0.026008492569	-0.0130602552686	0.000852463009194	-0.0381679389313	-0.0164436663749	-0.0258686004979	-0.00898818695429	-0.0506993006993	0.0260554843017	0.0137195121951	0.0322759129473	-0.0216066481994	-0.0390969162996	-0.00831758034026	-0.0292642140468	-0.000223064911889	-0.0530906374611	0.0128440366972	-0.0492818226845	-0.06559527714	-0.00293159609121	0.0864197530864	0.019691382335	-0.0125791363132	-0.0183044315992	0.0028107595877
0.237374836744	0.0124732715609	-0.0219178082192	0.00873362445415	-0.0164102564103	-0.0173867228662	0.0116156282999	0.0132402934335	0.0175977653631	0.0520811545702	0.00303554274736	0.0579956321281	0.0273942093541	0.0358862101557	-0.0580704160951	-0.0365463682047	-0.037504148689	0.0418138987044	-0.433734939759	-0.0539987900786	-0.0386052303861	-0.0147350643867	0.0457940889899	0.0375944269716	-0.0158038147139	0.0268270676692	0.0104591267668	0.040589569161	-0.0385226622592	0.00311111111111	-0.0137341280124	-0.0263965623082	0.00313356164384	0.0451127819549	0.0571766762807	-0.00877689694224	0.0114613180516	-0.0381242851697	0.00947459086994	0.0379294957608	-0.00541763341067	-0.0534420289855	-0.025787965616	-0.0598765304648	0.00555374060764	0.0823863636364	0.0103226712545	-0.0104465547945	-0.0149165848871	0.00242649443628
-0.00419268771806	-0.0274551214361	-0.13496307614	0.025012025012	-0.0253753910323	-0.0316353887399	-0.140396659708	-0.0607451880629	-0.0269009058468	-0.0127236580517	-0.0745351925631	-0.0564220183486	-0.0030999349664	0.000619300426892	-0.0218446601942	0.0654338549075	-0.0379310344828	0.0131901262484	0.0121276595745	-0.0316548786883	-0.112694300518	0.0325615847985	0.00155279503106	-0.0028328611898	-0.0647840531561	-0.00796672719817	0.0126688977306	-0.0451078666376	0.0640661157025	0.0202702702703	0.0780346820809	0.00126103404792	-0.00795452605705	-0.0604316546763	0	-0.0199942873465	-0.0560906515581	-0.0503369005153	-0.0179180887372	-0.0541702493551	0.0478228920019	-0.0210526315789	0.0438502673797	-0.0234115915929	0.0328135152697	0.0524934383202	-0.0332406602954	-0.0561198090397	0.00577804343495	-0.0020491394014
0.103050288541	0.0162866449511	0.0332646452752	0.0530267480056	0.046364205357	0.0664451827243	0.0731633272617	0.0466253055086	0.0205923836389	0.0732984293194	0.0210417385305	-0.014098201264	0.046817578881	0.0411131059246	-0.00794044665012	0.104583889631	0.0331541218638	0.0477961688674	-0.0560577394717	0.0490411031276	0.100729927007	0.0238274510734	0.0550945736434	0.0488636363636	0.0787448194198	0.0380868024801	0.0351381346863	0.0440438156093	-0.0178948676525	0.0916024318749	0.0533755788447	0.00692695214106	0.0375621590929	-0.0275650842266	0.0464791325263	0.0232585252113	0.0180072028812	0.244991652755	0.143788010426	0.0361363636364	0.0630837220175	0.121212121212	0.0327868852459	0.107945217802	0.0207612456747	-0.0249376558603	0.0211190394881	0.0772296617065	0.103209191759	0.0175395059159
0.0368086696562	0.042735042735	0.0632478632479	0.0352049910873	0.00885991820041	0.0368639667705	0.0415841584158	0.0786779234776	0.0666113875069	0.0206378986867	0.014527027027	-0.0468441814596	0.0216036560033	0.02375182654	0.136068034017	-0.00322320709106	0.0477016478751	0.026979055733	0.15165911959	0.143531633617	0.0689655172414	0.0260090335283	0.0765044024122	0.00595882990249	0.107574094402	0.0659271899886	0.0444180658996	-0.0413114754098	0.0525749715298	0.0755115741316	0.0370198981953	0.0250156347717	0.0265339966833	0.0157480314961	-0.00107569054719	0.0567392047397	-0.00766509433962	0.0321823667449	0.0326623623243	0.0397016889669	0.00732984293194	-0.025283347864	-0.016369047619	0.206345017963	0.033281972265	0.0076726342711	0.0451137083715	0.0802287769968	0.0508170228048	0.0625368777978
0.0158072239528	-0.0645491803279	0.0956591639871	0.0232458028412	0.0125017103069	-0.021031547321	-0.024443237371	-0.00216486261449	0.0230629696813	0.0139705882353	-0.019647019647	0.0395757889291	0.0113867425783	0.0057979751414	0.075737560546	0.00323362974939	-0.0273178807947	0.0117525060491	0.0340982338533	0.0328874208643	0.10794044665	0.00644819013272	0.037401037401	0.0131933225633	0.0445986124876	0.122792037996	0.0552602152115	0.00387596899225	0.187473703192	0.0630663954134	0.00178491744757	0.0237949969494	0.00861066235864	0.139534883721	0.0805702391297	0.0142857142857	0.0219845513963	0.0321532965248	0.0408238322913	0.0396624472574	0.0467775467775	0.0456171735242	0.035552193646	0.0302862046338	-0.00328064419922	0.129441624365	0.0686315789474	0.0334477987384	0.0136705399863	-0.00794103274149
0.110601414198	-0.0270171595473	-0.0694546343849	0.0138830458561	0.025025025025	-0.0204603580563	-0.0367483296214	0.00751001335113	-0.0311550151976	0.0241116751269	-0.0957880434783	0.0199054491167	-0.0168878166466	-0.00288227620491	-0.0249693000409	-0.0108783239323	-0.0274042553191	0.0157157499146	0.00710590288599	0.00399735641496	-0.020156774916	0.00331419214464	-0.0215789473684	-0.0313579590752	-0.0128083491461	-0.0367395437262	0.00055154563063	-0.0177151941858	0.00126543834784	-0.0281184759916	-0.0427616926503	0.0190703218117	0.007207726683	0.0503401360544	-0.0568571344603	0.00425192665427	0.0843023255814	0.0468848332284	-0.0243816254417	-0.00994318181818	-0.0695134061569	-0.071000855432	-0.0406622839055	0.0615191155096	0.00329144225015	0.341573033708	0.0283687943262	0.00394782110092	-0.0133175994606	-0.0126991353542
0.115583852491	0.00450281425891	0.0233902759527	-0.043153526971	-0.0159521484375	-0.0109660574413	-0.0127167630058	0.00612887195627	0.00549019607843	-0.00141617985484	0.0255447032307	0.0146377165162	0.0108384458078	0.00491933701657	0.00923593618808	0.00081466395112	0.030801540077	0.0215270770266	0.0097171504611	-0.0716659411596	0.032	-0.00462510130509	0.0423883808499	0.0458161865569	-0.0269101393561	-0.0215621453595	0.0289510349886	-0.0138728323699	0.0761336636166	0	0.0223359702187	-0.0093567251462	0.012467598556	0.00388601036269	0.0179797624983	0.0381053188674	-0.0166219839142	0.0480913736099	-0.0021731256791	-0.0170116827219	0.00462113127001	-0.0405156537753	-0.0439086294416	-0.00153846153846	-0.00268416343573	0.120603015075	0.00937931034483	-0.00291852406069	0.010422005809	0.00352272383659
-0.0388659329869	0.0209189391109	0.0141242937853	0.0411968777103	-0.0274545607915	0.0464625131996	0.0494730679157	0.0349028646691	0.0122204888196	0.0413047332033	0.0395604395604	0.0420774224573	-0.0232652235485	-0.00115234228964	0.0316139767055	0.029304029304	0.0422750424448	0.0204313467237	-0.0192472722815	0.071194116907	-0.0132890365449	0.0132743735523	-0.0249251728765	0.0188877229801	0.106666666667	0.0916792738275	0.0327597771019	0.0189917936694	0.0343871846667	0.11514622631	0.00136549840692	0.0543093270366	-0.00314134480971	-0.0116129032258	0.0228576199023	0.00331379046648	-0.0147219193021	0.0255233725265	-0.0246823956443	0.115095913261	0.00283641231024	0.0767754318618	0.0188478895673	0.115562403698	-0.010466507177	0.209267563528	-0.0134675533692	-0.0113273474531	0.0258708150152	0.0168587570621
-0.013237985783	-0.00292718624222	0.00860977462649	-0.0574760516451	0.0442193877551	-0.0277497477296	0.0354253835425	0.0173401209036	0.0051374261495	-0.000851208716377	0.0274841437632	0.0129210890632	-0.0248550124275	0.011809723427	-0.0520161290323	-0.0632661130882	0.0798175598632	0.0125683677256	0.1410625	0.0357669065363	0.016835016835	-0.0152838851437	0.0521301931728	-0.0193099897013	0.0258813029897	0.0425905395418	-0.00292453793526	0.00506212609296	-0.057632045052	0.0524911210546	-0.00727272727273	-0.0391937290034	0.00839806513621	0.0365535248042	-0.0218407972381	-0.00889227642276	0.0143884892086	-0.0142617449664	0.00781540751768	0.0764771877337	-0.0123622881356	0.00445632798574	-0.0515893694633	0.0437430939227	-0.0151103052282	-0.0061804697157	-0.000584840323201	0.0149333719583	0.0222515246415	0.0663095978902
-0.0337330687602	-0.0110091743119	-0.0220938990711	0.00309323906319	0.0140032345224	-0.0114167099118	-0.0568426724138	-0.0156372165754	-0.0135445949399	0.00102232066792	-0.100823045267	-0.021867881549	0.0142310960068	0.0136694185384	-0.0395576350489	-0.0122414520895	-0.00678835420124	-0.0315487571702	-0.0062441803144	-0.0256360037933	0.00883002207506	-0.0141901645249	-0.00125754527163	-0.037542662116	0.0839495432797	-0.0350908285335	-0.0116382435715	0	-0.0313253012048	0.0176920290546	-0.0132783882784	-0.02331002331	0.01640625	-0.0113350125945	0.0111642343989	0.0212765957447	-0.0267321331151	0.0212765957447	0.0033234859675	0.0411672746222	0.0117983975631	-0.0319432120674	-0.00686813186813	0.00616671298318	0.0245474071801	-0.00870646766169	0.00443506783498	-0.0284140371908	-0.00757820058046	0.0210505839279
0.00700892857143	-0.00371057513915	0.0847240051348	0.0295154185022	0.0404803091557	0.0131233595801	-0.0214224507284	0.0101667990469	0.000259067357513	0.0451063829787	0.0122044241037	0.0116441546344	-0.00607329842932	-0.0179758204393	0.0531443755536	0.017094017094	-0.00440461725395	0.0251727541955	-0.0866449870473	0.0074054482941	-0.00875273522976	0.000899116297125	0.0203978846638	0.0294599018003	-0.0236757624398	0.00376526770135	-0.0156133428387	0.0084706959707	0.0696517412935	0.0331953316723	0.00719257540603	0.00298329355609	0.0158800922367	0.194904458599	0.0960212347513	0.00502008032129	-0.00840807174888	0.106388888889	0.0261317629739	0.032032032032	0.00389047311121	-0.0146654445463	-0.00193637621024	0.00263043678403	0.0134770889488	0.0163111668758	0.0134151015715	0.0189306698002	0.0113728675873	-0.00396342085746
0.002061444341	-0.00409683426443	0.0537278106509	-0.012836970475	0.0148147119027	0.00103626943005	0.0137186223001	0.0108507626985	0.045843045843	-0.0042345276873	-0.00904295403165	-0.0257826887661	0.00927096502318	-0.00229084057236	-0.00210260723297	0.0159663865546	0.011289092296	-0.00995024875622	0.027638645827	-0.00210028878971	-0.00220750551876	-0.0146067832282	0.0323297137216	0.0116587175411	0.00164406083025	-0.00315645013724	0.0110778480933	-0.0261066969353	0.068	0.00101535727884	0.0387007601935	0.000594883997621	0.00429762571312	-0.0117270788913	0.0124151742692	-0.0004995004995	-0.00734878462408	-0.0527240773286	-0.00573888091822	-0.0158422243776	0.00457233368532	-0.0474418604651	0.00859201773836	0.0310495454724	-0.0130023640662	-0.0765432098765	-0.00889561270802	0.0101227064617	-0.00947791164659	-0.00413972599932
0.0895878956799	0.00224382946896	-0.0601976639712	-0.00823580407456	0.0109568161801	-0.0310559006211	-0.0336884537864	-0.0099564405725	0.0312035661218	-0.0541380438338	0.0798479087452	0.0196124763705	-0.00668058455115	-0.0129002291719	0.054782975137	-0.064929693962	0.0079951727259	-0.046522937267	-0.0545539961243	0.0121020784004	-0.0630530973451	-0.0278204649574	-0.0552235237868	-0.0487166055526	-0.0221583914649	-0.0112890642926	-0.0595922242766	-0.0347319347319	-0.0650204686003	-0.0494122335127	0.00243956531382	-0.038644470868	-0.0143143429717	-0.059331175836	-0.0231376933202	-0.012243878061	-0.0187927107062	0.0760667903525	0.0335497835498	-0.0249671484888	-0.0318816814355	0.052734375	-0.0269304754053	-0.0636132315522	-0.0461077844311	-0.114973262032	-0.0536084992063	-0.0767478700176	-0.0278949075576	-0.0111949128999
0.0179872911464	-0.0253731343284	0.0647705544933	0.00611888111888	0.0102286782164	0.00854700854701	-0.0265196662694	0.00267127592709	-0.000240153698367	-0.0280131419678	0.0510563380282	-0.0217844727694	0.0145018915511	-0.00581083060696	-0.0455453455853	-0.0061919504644	-0.0035917390003	-0.0100306018361	0.00534161490683	0.00506368598908	-0.0873671782763	-0.00539705409557	-0.0371963562753	0.0104625550661	-0.0495174150231	-0.0358319795776	-0.0196615033079	-0.0405699106496	0.0832362941916	0.172024161125	0.0196902654867	0.0222634508349	-0.0206368375193	0.0172018348624	-0.0177655635828	-0.0134075385783	-0.00116076610563	0.00862068965517	0.00628272251309	0.00808625336927	0.0173724212812	-0.0241187384045	0.00649534029935	-0.0258152173913	-0.0225988700565	-0.0256797583082	-0.016935483871	0.0111294541003	-0.0131798465132	0.0240966780785
0.00797718525018	-0.0172281776417	-0.0936026936027	-0.0447437011295	-0.0169794459339	-0.0598516949153	-0.0125497398225	-0.0264848769785	0.00168147970214	-0.0409179861235	-0.0626465661642	-0.134328358209	-0.0383260824529	-0.0242454009645	-0.0565089995814	-0.0756564307966	-0.0537699008711	-0.0487721105959	-0.0168046459904	-0.0424158407647	-0.0905562742561	0.0200472298128	-0.0473061760841	-0.0754768392371	0.0494481236203	-0.10922832523	-0.217014030048	-0.0402718348855	0.0285087719298	-0.0384008844234	-0.00889563896724	-0.0822746521476	-0.0377261304572	0.0732807215333	-0.00168700720272	0.0115384615385	-0.0499709471238	-0.0503052503053	-0.00624349635796	-0.036263368984	-0.0352187833511	-0.0304182509506	-0.0446127946128	-0.0432357043236	-0.0125240847784	-0.0558139534884	-0.0248236259229	-0.0622351452001	-0.0197802197802	-0.022266328867
0.0867775953149	0.0237631476432	0.0703318474492	0.0209185993633	-0.0245454545455	0.016338028169	0.0260384376937	0.00193174500966	0.0218225419664	0.0016694490818	-0.0228734810579	0.0191570881226	0.0183110728134	0.0173660366998	0.00221827861579	0.117477130477	0.0311111111111	0.0272612384907	0.0323614427548	0.00189062466239	0.0241820768137	0.00531969519584	0.0455172413793	0.0377247273799	0.0408077408498	0.159208819715	-0.0105631162058	0.0228166797797	0.0686901626322	0.074644529731	0.0010945709282	0.0481212920237	0.0805677210057	0.0178571428571	0.0130427019096	-0.0304182509506	0.017125382263	0.0259706865518	-0.00104712041885	0.115658054448	0.00405973451327	-0.00294117647059	0.0540381791483	0.113702623907	-0.00845528455285	0.0870279146141	0.0462674764877	0.0239085001842	0.0322525008624	0.0203519589843
0.026525150649	-0.00456621004566	-0.174224895882	0.0204899777283	-0.0121155638397	0.00665188470067	-0.0175226586103	0.0146208226221	0.023938042713	-0.0555555555556	0.0409656181419	-0.0338345864662	-0.024751427967	-0.0155987855617	-0.0340858787074	0.0641964670401	0.0183189655172	0.116344463972	0.002556455049	0.0206282282153	0.0361111111111	0.00551920191932	0.00131926121372	-0.0210167566032	0.0537590945837	-0.0272261072261	-0.0725155677869	0.000769230769231	0.161137626164	0.0646140775935	0.0518259348349	0.051572327044	-0.0155215635649	0.105263157895	0.0498335730324	0.0177777777778	-0.031268791341	0.0127819548872	0.00244584206848	0.0469381411253	0.0190928421122	0.0934119960669	0.0454165505712	0.111688481675	0.0104952443424	-0.0694864048338	0.0540788267644	0.0317025639719	-0.00802005012531	0.052545451459
0.0720746284539	-0.00573394495413	0.00952647800504	0.0611086861632	-0.0154056603774	-0.0104625550661	0.0153751537515	0.00158353127474	-0.0316296126518	-0.0225490196078	-0.013352073085	0.0330739299611	0.00889370932755	0.00657506956597	-0.0197066911091	0.0506072874494	0.0126984126984	-0.000787153652393	-0.0320563414486	-0.00396196513471	-0.0790884718499	-0.0267624153515	0.208168642951	-0.00406150275602	-0.0410433448408	0.0124125371418	0.115489309805	0.0269023827825	-0.0947407432364	-0.109725280409	-0.0245322245322	0.0245215311005	0.00330878428861	-0.0690943043884	-0.00136262656002	-0.015155407141	-0.00993171942893	0.175451620886	-0.0327640292785	-0.0611638954869	-0.00900540540541	0.00719424460432	0.00213219616205	0.00470959462164	0.0107108081792	-0.0340909090909	-0.010114416476	-0.00823148148148	0.0271180731009	-0.0225564637348
0.0257568238213	-0.0203767781622	-0.0199833472107	-0.0119292472234	0.0466287236387	-0.0372843628269	0.0160508782556	-0.0197628458498	0.0149112426036	0.00160481444333	-0.0210113960114	-0.0680656443368	-0.0152655342937	-0.0065321204198	0.0696587190276	-0.0242774566474	-0.00029855202269	-0.0100835040176	-0.0439064166092	0.0189551843012	-0.0698689956332	-0.0138654848148	-0.0239912758997	-0.0212642004078	-0.0348	0.0154792899408	0.00711781878022	0.0217065868263	-0.0674755294205	0.00512914149127	0.0377237851662	0.015761821366	0.0202583586626	-0.0351053159478	-0.0161472280226	-0.0135628586333	0.012539184953	-0.00105263157895	-0.00900900900901	0.0126502213789	-0.068007025429	0.0205357142857	-0.0345744680851	0.104297282411	-0.00578034682081	-0.0134453781513	-0.0259990444927	-0.0136929602624	-0.00245982289275	-0.0189222813658
0.0335284725918	-0.0125588697017	-0.00368167657887	-0.00124895920067	-0.00946138318373	0.00693641618497	0.0298062593145	-0.00629032258065	-0.00116604477612	0.0376527137993	-0.00417606402328	0.0407043879908	0.0172489082969	0	-0.0179195804196	0.0454186413902	-0.422875914589	-0.0171892408085	0.00282096700125	-0.0202993899773	-0.0438184663537	0.0238322788256	0.0554189944134	-0.0395833333333	-0.0323249067551	-0.0368264031326	0.00894770711508	0.045177045177	0.0917943805875	0.0153254174029	0.0453891969604	0.00287356321839	0.025576095214	-0.139293139293	0.0122515998653	0.00317292437864	0.0897832817337	-0.00632244467861	0.0181818181818	0.00702685821362	0.0515023468683	0.00962379702537	0.0115702479339	0.0254687848206	0.031330749354	-0.0511073253833	0.0304588607595	0.0553934112257	0.00920598388953	0.00517331270287
-0.0470461567269	0.0123211446741	0.0324047754406	0.0466861192163	0.0298844731978	0.0470723306544	0.0156295224313	0.00811556565493	0.0420266168573	0.0644663192434	0.237616528829	0.0371705963939	-0.0440008585533	-0.000895561942273	0.0338228749444	0.0340007555723	-0.027425614489	0.0537651821862	-0.0102708360591	0.150087130228	-0.0278232405892	0.00931100896834	0.0266779589244	0.0254105980787	-0.100214132762	-0.0575452521537	-0.0221736622593	0.0348130841121	0.0358605059219	0.0768530114995	0.0163064833006	-0.0171919770774	0.0479302832244	-0.0519323671498	0.0207813941198	0.0318924617818	0.0272727272727	-0.0116648992577	0.0839285714286	0.0700883857962	0.0530651319671	-0.0961871750433	0.00898692810458	-0.0393240404417	0.0263075477607	0.0574506283662	0.0042226487524	0.0341476102353	0.0255741977521	0.0572560594044
-0.0568354865648	-0.0141342756184	-0.0473568281938	-0.0334528076464	0.0167499001647	0.0164473684211	0.0173838700484	-0.0270487844147	-0.00649787138696	-0.026291931097	0.00265643447462	0.0018721583311	0.0251459362371	-0.00688280031647	-0.0503659061558	-0.0405553525758	0.048417132216	0.00414937759336	-0.10298102981	-0.0194018681227	0.0050505050505	0.0126845315445	-0.0348525469169	-0.0534904805077	0.0418848167539	0.0107841626868	-0.129150454324	0.00474147663129	0.203585418358	-0.0208138235205	-0.0175913396482	-0.0361516034985	-0.0106306306306	-0.0394904458599	-0.0619689615915	-0.00740740740741	-0.0160398230088	-0.0330472103004	-0.0161449752883	-0.0140559339226	-0.0112790697674	0.0239693192713	0.00431848852901	-0.071095407883	-0.00793408605432	-0.0950764006791	-0.0156727828746	-0.0142637846151	-0.012706480305	-0.012688997699
0.0838368055556	-0.0362405416169	-0.0268786127168	-0.0317264112073	-0.000291262135922	-0.0323624595469	-0.0165266106443	-0.039053450273	0.0209742895805	-0.0284916201117	-0.0303208713571	-0.0248264815804	-0.0532194480946	-0.0316362430695	0.0843155031732	-0.039603960396	-0.0289266683583	0.0208142026324	-0.0199690516543	-0.0198988100285	-0.0753768844221	0.0225455911679	-0.0410256410256	0.0095785440613	-0.0205573321151	0.00889092109943	-0.00959384118383	-0.0123595505618	-0.0159502726793	-0.00260689825384	-0.0405352223534	-0.0314579552329	-0.0112071501618	-0.0165782493369	-0.0221785011626	-0.0154400411734	-0.00168634064081	-0.0148690634709	-0.073007367716	-0.0248383303939	-0.0113970470315	-0.0552434456929	-0.0403117441548	-0.0336298168914	-0.0433712703783	0.0112570356473	-0.00970873786408	-0.0469210533262	-0.00836550836551	-0.0291439855867
-0.0267824248346	0	-0.00831600831601	-0.00851063829787	-0.00324013172416	-0.00278706800446	0.00170891483908	0.00688823833305	-0.0035343494588	0.000191681042745	-0.0209471766849	-0.00930741856009	0.028221142725	-0.00124592222021	0.0957357859532	0.0107057890563	-0.0044421217664	0.00614692653673	0.0504511278195	0.0084114395578	-0.0525362318841	0.00935527725254	0.0164884135472	0.0199240986717	0.00932835820896	-0.0179272837144	-0.00608958129196	0.00341296928328	0.0881055956141	-0.0627754836914	0.00410172272354	0.0274828232355	-0.0014167717439	-0.049898853675	0.00731662703494	0.00522739153163	0.00394144144144	0.0378463617932	0.0390173410405	-0.18583270535	0.0382082256373	-0.0445986124876	-0.00140016802016	-0.0060000240001	0.0543408360129	-0.0204081632653	0.0323450980392	-0.0221553459003	-0.0319597663855	0
-0.0338561811808	0.00123966942149	0.0482180293501	-0.0158798283262	-0.0186005314438	-0.012297372834	0.00113733295422	-0.01949717804	-0.0177344269563	-0.0147566117286	0.0449612403101	-0.00303951367781	0.0159730033746	0.0230545080562	-0.0370087752766	-0.0251078854453	-0.0916010498688	-0.00789748174639	0.120678548422	0.0200190657769	-0.0669216061185	-0.00970819414148	0.0184129767646	0.0874418604651	-0.0720887245841	-0.0315865039483	0.0626583827918	-0.0210884353741	0.036282483091	-0.0482673267327	0.014910130719	-0.0243161094225	0.00449753841352	0.136976579134	-0.0135593660017	0.0296411856474	-0.016264722378	-0.00412415888865	-0.0142559109875	-0.0240651610515	-0.01909375	-0.0840248962656	-0.00168255748738	-0.058744703198	-0.0149435803599	0.0316287878788	-0.00531817905549	-0.0016804184053	-0.00150829562594	0.0152389191759
0.0202044293015	0.0305406520842	-0.0114285714286	0.0082860880942	-0.00361010830325	0.0181097906055	0.0497017892644	0.0348857491715	-0.00293387497179	-0.0758607274849	0.0955489614243	-0.0440687361419	0.025243578388	0.00152187875234	0.0463549920761	-0.00603621730382	0.0329384570933	0.00330429558426	0.0848821613336	0	0.00819672131148	-0.00490309737766	-0.0279810589755	-0.0134017678928	0.0229083665339	-0.0193264852272	-0.109802187949	-0.00162149640954	-0.034853609555	0.0143042912874	-0.000804990943852	-0.00311526479751	-0.00588983050847	0.113607990012	-0.055966528429	0.00984848484848	-0.00456100342075	0.103966870096	-0.00634920634921	-0.0472306525038	-0.120711077129	0.135900339751	-0.00730337078652	-0.0171098028653	-0.00557275541796	-0.00312098402791	0.0887996089334	-0.016529863449	-0.0313863712655	0.0285079588106
-0.150285542531	-0.0128153784541	-0.0462427745665	-0.0393598615917	-0.0298913043478	-0.0539188438021	-0.047619047619	-0.00505646384628	-0.0294250792214	-0.0107345821932	0.000541711809317	-0.0571180052189	-0.0431965442765	-0.0437839520802	-0.0609617569103	-0.0720647773279	-0.000559440559441	-0.180089820359	-0.0470976097963	-0.00233644859813	-0.0386178861789	-0.0291088883837	-0.0883525243578	-0.0592485549133	-0.00584225900682	-0.0675449489768	-0.0403295750217	-0.0401392111369	-0.0692950034223	-0.0262905982906	-0.0533736153072	-0.07125	-0.0819231916798	-0.0751121076233	0.00754078906683	0.00250062515629	-0.0383734249714	-0.0643632773939	-0.0181043663472	0.00477802110293	-0.00643719806763	-0.0478564307079	-0.0560271646859	-0.0778515783018	-0.0211706102117	-0.0644567219153	-0.0349070501578	-0.0467243589744	-0.0389880436666	-0.0734197069789
0.0381833903235	0.0137931034483	0.0160606060606	0.054029716344	0.00809523809524	0.027027027027	0.116761363636	-0.0169405387091	-0.00629664179104	0.00957446808511	0.0782349756362	0.0661131611316	-0.0645598194131	-0.00762984093969	0.0120967741935	0.0741710296684	-0.010635320459	0.0962205587	0.0150129741752	0.0237658079625	0.109936575053	0.0269846287126	0.0267184843333	0.0903225806452	0.0421155729677	0.0307469600463	-0.0322070463391	-0.00120860526952	0.143025239748	0.00658333625926	0.0212765957447	0.00874831763122	0.0384264202919	0.10303030303	0.0562584326823	0.0541282115241	-0.00595592614652	-0.0820848280228	-0.0119305856833	0.0471567267684	0.0158022050154	0.0429319371728	0.0101918465228	0.0655610115047	-0.015903307888	0.0116141732283	0.0894064285403	0.0240600897042	0.0126217093401	0.0332552917005
-0.0148781919022	0.00960384153661	-0.0128243364152	0.00598035027766	-0.00741430251836	-0.012585812357	-0.0384126176545	0.0122350508358	0.0260502229524	0.0497365648051	-0.0399196585488	0.0109604845688	-0.00410231660232	0.0352446853835	-0.00239043824701	0.0207148659626	0.0557284299859	-0.0481345769487	0.00608679773571	0.0293996541217	0.154285714286	-0.0159448953536	-0.00165602081855	-0.0312764158918	-0.0296052631579	0.0839278692208	-0.000948888068862	-0.00435624394966	-0.00530162651843	-0.0372708722117	0.075625	0.00600400266845	0.0230998509687	0.0846153846154	-0.11385314473	0.0141978230005	-0.018573996405	-0.0248275862069	-0.0179290157336	-0.00756859035005	-0.022341354841	-0.0542168674699	0.00445103857567	-0.0327622841965	-0.0148674854557	-0.028993967698	-0.0145055179684	0.00890083985055	-0.0183404558405	-0.0560528488852
0.0148146724824	-0.00475624256837	0.0465256797583	0.0530785562633	0.00529083248963	0.0550405561993	0.0283068783069	0.0270684371808	0.0162397072278	0.0485846215619	-0.00366108786611	0.028245363766	0.0501574993942	0.0089735948306	0.0638977635783	0.050139275766	0.0369774919614	0.0265966754156	0.00344848448182	0.0329955555556	0.13696369637	0.00273963874996	0.042654028436	0.00610820244328	0.117675544794	0.0329100803317	0.0647213574449	0.0243072435586	0.125640362225	0.0516304347826	0.0416424559365	0.0397877984085	0.0128623452294	0.0577507598784	-0.0606545755302	-0.000699953336444	0.000610500610501	0.017916077322	-0.0234724292101	-0.00800762631077	-0.0232558139535	0.187898089172	0.0206794682422	0.0801010530941	0.0131233595801	0.0741482965932	0.0551794177387	-0.0104136496913	0.0417195719209	0.0220239344951
-0.0383989093801	0.0151334129829	-0.00288683602771	0.0213709677419	-0.0188752802053	0.048325096101	-0.000257267815796	0.0440908337477	0.00967814539725	0.0298678920161	0.0144356955381	-0.019422863485	-0.00207660359945	0.00613704024942	-0.102102102102	0.0215990905646	-0.00387596899225	0.0211351627748	0.279030507657	0.0107562041786	-0.126269956459	0.00136607681799	-0.0197727272727	0.0248626770743	0.0307625649913	-0.00642247867536	0.0542312403095	0.0353583293783	-0.0416494276651	-0.0077519379845	0.0126441056155	0.0248724489796	-0.0251679058864	-0.0421455938697	-0.00821997069238	0.00373569927621	-0.0402684563758	0.0291801760074	-0.00877527661198	0.00922544685758	0.024649122807	0.159964253798	0.0541244573082	0.0771098427549	-0.0275259067358	0.0223880597015	-0.00545396214309	-0.0210464699479	0.00853212606652	-0.0122914056027
0.118418461781	0.014123185563	0.0330052113492	0.0461902881958	0.011669820246	0.0240963855422	0.0486361296963	-0.0139704715034	0.0323227819884	0.0210076222346	0.0131953428202	0.0523486134692	0.0291329479769	0.00183127993886	0.0493311036789	0.0155786350148	0.0145265888457	0.0469036888666	0.0471386820025	-0.00286901295738	0.0813953488372	0.0124971158283	0.0788314398331	0.0380818053597	-0.0458175704077	0.0696394303606	0.0488962909736	-0.00595920238368	0.078980188996	0.0130208333333	0.0495776716856	-0.00248911014312	0.0334449640765	0.03	0.0914481026786	0.00767620376832	0.043229497775	0.0796579657966	0.0819861431871	0.0205675109503	0.0264899042401	0.0785824345146	0.00302031850632	0.0586194280859	-0.015984015984	0.0346715328467	0.0548387096774	0.0615105025715	0.0310773480663	0.0636707755023
0.0201232394366	0.00851063829787	-0.00504484304933	0.0335849056604	-0.00156171826415	0.0122762148338	0.00638036809816	0.011914345516	-0.0170589505506	0.0129278951202	0.0520939734423	-0.000806668459263	0.0177488204898	-0.00304655413796	-0.0362549800797	0.0135135135135	0.01355152135	0.0577168367347	-0.0642837850005	-0.00917822838847	0.0184331797235	-0.000672263162542	0.0182677842252	0.0127717391304	0.0132158590308	0.00467400028327	0.0320639229646	-0.00230574129583	-0.0122257541067	-0.0115681233933	-0.0297410776767	0.0386774797255	-0.0111777301927	0.0145631067961	0.0322658424211	-0.0136195752539	0.0146252285192	0.0345977490621	0.0106723585912	-0.0287367046091	-0.0230302741472	0.005	0.00437996167534	0.0226644370123	0.0010152284264	0.0529100529101	0.00611620795107	0.0139240506329	-0.0060281312793	0.0246144721234
-0.0650984588302	-0.0268507863445	0.00760563380282	-0.00803212851406	-0.00624259482141	-0.0207175341081	0.0173128505243	-0.0292760540971	0.00637082601054	0.00287614596441	-0.0296116504854	0.0169537136706	0.0105960264901	-0.0155639118791	-0.00992145514675	0	-0.107719475277	-0.0217063611697	0.0460406042529	0.0271434726411	-0.0588235294118	-0.016396012736	0.00780920219502	0.0335390394419	-0.0271826086957	0.183270676692	0.00887739149855	0.00531546105847	0.102257128069	0.0637191157347	0.0346195456185	0.0102102102102	0.0151587335961	0.000956937799043	-0.0149715343853	0.0276152586005	0.0192192192192	-0.0124899274778	0.0443505807814	0.0190201729107	0.00325609756098	-0.0767590618337	0.0299809212319	0.0185320440845	0.0158891142664	-0.0134003350084	-0.0387598784195	-0.0151217228464	0.0163409703504	0.0277285666577
-0.0532572778793	-0.00236499802917	-0.0251607492312	-0.00625690099374	-0.00502827521206	-0.00412796697626	0.0544103547459	-0.0163907556138	0.00567561667758	-0.008603692418	-0.00175087543772	-0.0439269648055	-0.00109217999126	-0.0248097210506	-0.00375782881002	-0.0144144144144	-0.0163980774668	-0.0246533127889	0.0946051602815	0.019605704698	-0.00320512820513	-0.0205526495008	-0.0121465968586	-0.0420560747664	-0.0203264386721	0.00242255758539	-0.0421824174338	0.0422988505747	0.0313999305853	0.0574572127139	0.023178807947	0.00951248513674	-0.00261672141872	0.0898661567878	-0.0277354787284	-0.00637667957185	0.0430170889806	-0.0077519379845	0.00674081563869	0.0935143288084	-0.00729332539171	0.0238645111624	0.0042339243186	0.0203354275256	0.00865224625624	0.0169779286927	0.00522374845058	0.0157753798862	0.00712746560583	-0.0160155730171
0.0476348321179	-0.00790201501383	0.0235159162604	-0.0037037037037	0.0123192490042	0.0155440414508	0.0254603318936	0.0188301949675	-0.0104189277187	-0.0159103236304	0.0611375595089	-0.0254636036535	0.0137765143232	0.0184428320803	-0.0410729253982	0.0106032906764	0.017533774073	-0.0176935229068	0.0318067226891	0.0651077449666	0.389067524116	-0.0083941616638	0.0394318422726	-0.0121951219512	0.0629562043796	-0.00891406838081	0.00621440998414	-0.0108072342303	0.00271185098676	0.0173410404624	0.0117526826776	-0.0182567726737	0.0375572127244	0.109649122807	0.192816612942	-0.0185652074261	0.110734463277	0.0318667763158	-0.0234348844995	0.0206896551724	-0.0187835968016	0.202255639098	-0.00105401844532	-0.0447484082112	0.0148465852854	0.00333889816361	-0.00110726643599	0.00208090898597	0.00362080315997	0.0167134248368
-0.0135680917196	-0.00238948626045	-0.0333426730177	-0.0386617100372	-0.0283857505123	-0.0290816326531	-0.0684992241188	-0.000981354268891	0.00570300504497	-0.0453793863678	-0.045572609209	-0.0460096563476	-0.0355910267472	-0.0168586507353	-0.0126748251748	-0.00397973950796	-0.0398305084746	-0.0723705371502	-0.0697967992833	-0.0339899575126	-0.0462962962963	-0.0329179795665	-0.0581276769325	-0.0211248285322	-0.00343347639485	0.0213463383435	-0.0969406960794	-0.000445930880714	0.0254264055591	-0.0465909090909	-0.026936026936	-0.0263947210558	-0.0451303475477	-0.0782608695652	-0.0285122348379	-0.00583839327417	-0.029501525941	-0.0832835226141	-0.0157696263284	-0.0346283783784	-0.00165974068112	-0.0187617260788	-0.0166183065154	-0.016471389197	-0.0240572171651	-0.00332778702163	0.0318062151234	-0.0520267745953	0.00311577566415	-0.0232164621886
-0.0161698113208	-0.0135728542914	-0.0460869565217	0.0135344160866	-0.0224734791758	-0.00210194429848	0.050214183722	-0.00360183366077	0.00501635768811	-0.0175134719015	0.0338941118258	0.000297707651087	0.00492059941847	0.014924793601	0.0292164674635	0.0181620050854	0.00264783759929	-0.0135228848821	0.0350216696581	-0.00299880047981	0.0461165048544	0.027960160936	0.0227371156345	-0.0347533632287	0.0163652024117	0.151272015656	-0.0222974261875	0.00356903859023	0.0211766517788	-0.0226460071514	0.0228373702422	-0.00554528650647	0.0295036195904	0.0548885077187	0.0146745208022	0.0133897110641	-0.00104821802935	0.0156487720061	-0.000696621386277	-0.016447944007	0.0054125	0.0407903123008	0.00134120171674	-0.00111648263311	0.0902731512325	0.093489148581	0.0334261158316	-0.00496241243526	0.0232139937878	0.0141722907172
0.0438409757781	0.0234722784298	0.0814342145245	0.056848531095	0.0124778325123	0.028962611901	0.0432812145932	0.133256654617	0.0260416666667	0.0191968658178	0.0217755443886	0.047619047619	0.0158023592255	-0.0162691049601	-0.0451612903226	0.0934712807706	0.0657276995305	-0.0161687170475	0.0398849553779	-0.0144375375978	0.11716937355	0.00236518732404	0.0307008257463	0.0383275261324	0.0563559322034	-0.00917899031107	0.0812009972179	0.0526783729718	0.119353744062	0.0713333333333	0.0186062246279	0.0656753407683	0.0235415822068	-0.0325203252033	0.0405878883602	0.0319888734353	0.0320041972718	0.132035095228	-0.037295224817	0.0359366660737	0.0385413947012	0.0416411512554	0.0814358424859	0.0640794929974	0.0528567063856	0.0854961832061	0.0372120496161	0.0346163747863	0.0311551366033	0.0266400609558
0.0889599294494	0.0102807433768	0.0449564484406	0.0191335740072	-0.01556927598	0.00562947799386	-0.0106429192007	0.0221835580687	-0.0080372250423	0.00615029790505	0.0723653395785	-0.00227272727273	0.0166520595968	0.0146325338104	0.0599099099099	0.0110929853181	0.0490088105727	0.0303679885673	-0.0540551533393	-0.00630722278739	-0.0238836967809	0.0075519382909	0.000205423171734	0.0229306487696	0.0168471720818	0.0387716589466	-0.0182860809239	0.0320945945946	0.0598905263158	0.0256196214731	0.0116240451677	0.00116279069767	0.0179739677944	0.18487394958	-0.0255556756367	0.00157232704403	-0.065582104728	-0.0274102079395	-0.0144822592324	-0.00755624248669	-0.0179569750877	-0.0111699000588	-0.00322021302948	-0.0819327731092	0.00580383052815	-0.0379746835443	-0.00783599088838	0.0388495083996	0.0243259993802	-0.0477851826392
0.0559295439591	0.00547945205479	0.020435600968	-0.0605773999292	0.00527348479981	-0.0407124681934	-0.059275521405	0.149929078014	-0.0113006396588	-0.03629417383	0.024241100677	0.118735763098	-0.0103448275862	-0.0404425151881	0.0169995750106	-0.0125847047435	0.010498687664	0.0280859916782	0.0417938685127	-0.00655200655201	0.0127659574468	0.0257581521416	0.00308071472582	-0.0746309458721	0.0216962524655	-0.0189925681255	0.171350571191	-0.00961538461538	-0.103875673357	0.0216352201258	0.0128036769534	0.0557491289199	0.0174419384702	-0.0255319148936	0.0234655349186	-0.0412648575914	-0.0391730141458	-0.0338192419825	-0.0205731080088	0.07111957086	-0.00771640681189	-0.0267538644471	0.0067097415507	-0.0091533180778	0	0.0233918128655	0.0622761502434	0.0152866320276	0.00589925881107	0.0171248957844
-0.0242066915924	0.00895289996107	0.183926218709	0.0222889226581	0.00327925270403	0.02175066313	0.0707117852975	0.0069076107068	0.0340737545827	0.0344895936571	0.0215351812367	-0.0073810129804	-0.00587979094077	-0.000324553738609	0.0388633514417	0.0421568627451	0.0498701298701	-0.00640809443508	0.140327706467	0.101195383347	0.0357142857143	0.0127860046416	0.00673218673219	-0.015364844904	0.0131274131274	0.0213787878788	0.0667809712011	-0.0126007023342	0.0577366386495	0.0934281617104	0.0398703403566	0.003300330033	0.00329671778777	-0.184861717613	-0.0186555572947	0.0283040935673	-0.0113250283126	0.354435727218	0.00637659414854	-0.0530048465267	0.0192506142506	-0.0158827122786	-0.0357936312022	0.0573556581986	0.00577034045009	-0.007	0.0348509244951	-0.0267526056947	0.00586466165414	0.00351429271326
-0.00232516251576	0.0466820987654	0.0162474961051	-0.0147910442256	0.0300538548614	-0.000519210799585	-0.082170880558	-0.0150679897097	-0.0139728884254	-0.0229929105193	-0.03819661866	0.00512820512821	-0.0514786418401	0.00620848109485	-0.021319388576	-0.0112888052681	-0.0494804552202	-0.092328581127	0.125122154258	0.0284484372076	-0.130831643002	-0.00811314925219	-0.0314996501847	0.0183048854032	-0.0190548780488	-0.043580094907	-0.00917486175052	-0.0154811715481	0.0117351215423	0.0183872719806	-0.0483167082294	-0.0334429824561	-0.014011014287	-0.00803571428571	-0.0716900848551	0.037534121929	0.0194730813288	0.0359577596578	-0.0190085724935	-0.00407717634214	-0.023708221341	-0.0260707635009	-0.0427547363031	0.032031190276	-0.00631095811819	-0.0502086030787	0.00170213654686	-0.0254120089379	-0.0225743758409	-0.0048164039395
0.117924141214	0	-0.0135786246167	-0.0067390490453	0.0180780209324	-0.08	0.0182854428877	0.0023631840796	0.0215736040609	0.024514610708	0.0321180555556	0.0576530612245	-0.00715935334873	0.0126679672182	-0.0698725852857	0.0212496035522	0.0856324830817	0.00411368735976	0.00965064659332	-0.00181983621474	0.0373395565928	0.0127249653899	-0.0319193616128	0.01944608132	0.0637140637141	-0.0549047925151	-0.045820709223	-0.00318742031449	-0.0867937033969	-0.0102504065041	-0.0134294136915	0.000567214974475	0.00443899382807	0.0972097209721	-0.0241816744779	0.0263100197325	0.0258426966292	0.0918996415771	0.0072188449848	0.0399109284001	-0.0102839506173	0.0854047163799	0.00481412142284	0.0832486772487	0.00635103926097	0.0133292941533	0.0112066718791	0.00212691326531	0.00229427959621	-0.00600954734995
-0.0379510820096	-0.00810910431257	-0.0281971580817	-0.0177157934414	-0.018691588785	-0.00112930547713	-0.0205223880597	-0.0173718823675	-0.0312629399586	-0.0306278713629	-0.00904121110177	-0.0219488663772	0.02884391719	-0.00256856449597	-0.0543526292532	-0.00776397515528	-0.0369216015344	-0.0249534450652	-0.0236729752119	0.0391978122151	-0.0303712035996	-0.0112208514177	-0.0305856832972	-0.0404624277457	-0.0277574872169	-0.0018234865062	-0.0504471900788	-0.0240886804519	0.0392473508492	-0.0147857058367	-0.0189243027888	0.0498866213152	-0.00176509621765	0.0131255127153	-0.0202272758056	-0.0352488784448	0.013691128149	0.00354516806723	-0.0603545831762	-0.0275078240817	-0.0216298476929	0.0745742806812	-0.0212935853074	-0.0569910224975	-0.0189328743546	-0.0239162929746	0.0144329896907	-0.0175392261994	-0.0186174271326	-0.0148979856557
-0.000656198019198	0.00891861761427	-0.022389764679	-0.012663085188	-0.0190476190476	-0.00282645562465	0	0.0113650713474	-0.00961743962385	-0.0282385466035	0.0375556970083	-0.0143033292232	-0.01853945286	0.00835950285285	-0.00233644859813	0.0175273865415	0.0204132437142	0.0427807486631	0.0228437163463	0.010350877193	-0.0916473317865	-0.0115757275513	0.0237189527859	0.0144578313253	0.0623591284748	-0.0169912312751	0.00816876448954	-0.0203145478375	0.00675687472719	0.0710359915691	-0.0626057529611	-0.0215982721382	0.0108486113512	-0.0234817813765	0.00645307557895	-0.0088573959256	-0.0167477039438	-0.049457019495	-0.00321156162184	-0.0127032520325	-0.00976629734933	-0.020218579235	-0.0168615719336	0.00035221116095	-0.00643274853801	0.0398162327718	-0.0049593495935	0.00446308561805	-0.00482040118178	-0.0253039752837
0.0082918486394	-0.00478821362799	-0.0299135311989	-0.0174893120871	-0.0178009708738	0.00453514739229	0.0140476190476	0.00299662879261	-0.0261113508848	-0.0184921763869	0.0501022494888	-0.00025018764073	-0.00575904169546	-0.01817410884	-0.00889929742389	-0.000307597662258	0.034886557697	-0.0241758241758	-0.0182496889258	-0.0105921166869	-0.00638569604087	-0.0247979881867	0.00830601092896	-0.0151425178147	0.0102545968883	0.110239937261	0.00557428365037	0.0231884057971	0.0715375810759	0.0630612677021	-0.0324909747292	-0.023178807947	-0.0350637223311	0.0422885572139	-0.0184631698084	-0.00335120643432	0.00824175824176	-0.0213351686167	-0.0157068062827	-0.0149253731343	-0.0420641971494	-0.00167317345231	0.0116182572614	0.0421054811685	-0.0132430841672	0.0117820324006	0.00600539259743	0.00473022864384	-0.0165625	-0.0580635595315
0.112071968378	-0.0151739452258	0.0720308359431	-0.0114715189873	-0.0118616340389	0.0428893905192	0.0652735383893	0.0378438939375	0.0033237314425	0.00331262939959	0.084323271665	0.0648148148148	0.017608897127	0.00486962219476	-0.0103969754253	0.0187692307692	-0.012729844413	0.0228978978979	0.170387702707	0.0624780624781	0.098971722365	-0.00682776404921	0.0450899631476	0.0223093156467	0.0437521876094	0.0165378067989	-0.0188929995331	-0.00610154717803	-0.0248757829317	-0.0101113063855	0.108582089552	0.0045197740113	0.027941717666	0.0875099443119	0.128527488028	0.0206231786595	0.00217983651226	0.0189873417722	0.00531914893617	0.029083942877	0.0421102150538	0.045251396648	0.0475799835931	0.0626037184621	0.0208768267223	0.0698689956332	0.0663654822335	0.0174005134788	0.0160470289164	0.0151675744124
0.0241185362731	-0.0229237128899	-0.0393258426966	-0.0124049619848	-0.00700234578584	-0.0167748917749	0.0174123870399	0.0335852225021	-0.0163427561837	-0.0400330169212	-0.00179597701149	0.00376028202115	-0.0380236794171	-0.00549314838416	-0.03629417383	-0.0102688009665	-0.0379656160458	0.0539449541284	-0.0769423002166	0.00280806078626	-0.012865497076	-0.0109062573335	-0.0574569591371	-0.0342081981716	-0.0489604292421	0.00774083276936	-0.051363719568	-0.0181977636483	-0.056846473029	-0.0244061216519	-0.0430831369909	-0.0174353205849	-0.0304971027752	-0.0526700804682	-0.0393503362895	-0.0254777070064	-0.0163132137031	-0.0372670807453	-0.029711029711	0.023692672195	0.00473346832961	0.0304649919829	-0.0323675280606	0.0218267513303	-0.0280455740578	-0.0884353741497	-0.0171368184544	-0.0183646560807	-0.00562939796716	-0.0216878180897
0.0227925531915	-0.0280769230769	0.0138011695906	-0.0186385737439	-0.0238398654128	-0.0137589433132	0.0236135181976	-0.0478124637345	-0.0682532555007	0.0455717970765	-0.0341849586182	0.0395691875439	0.0123076923077	-0.0370500988466	-0.0589692765114	0.0305157155935	-0.0454206999255	-0.0198467966574	0.0300815209217	-0.0169659034755	0.00710900473934	0.00575203876467	-0.0114436619718	-0.0174045801527	-0.0253878702398	0.0901944444444	0.0481887413811	0.00223313979455	-0.0706027276727	-0.0969123445557	0.00316567006683	-0.034344590727	0.00728968639304	-0.0023166023166	0.0156599725834	-0.00563443768312	-0.0105030403538	0.0015770609319	-0.010067114094	-0.0490990246322	-0.0569062901155	0.00778008298755	-0.0264364715403	0.00609516139365	0.0246468289751	-0.010447761194	-0.0244582853047	-0.0231362467866	-0.00912093096399	0.0110032932392
0.0111423147931	0.00910170162248	0.0616059067836	0.0156895127993	-0.00447368421053	-0.0100446428571	0.0133333333333	-0.0296160877514	0.0407228915663	0.0361842105263	0.0167660208644	0.0146396396396	0.00163666121113	0.0219381728334	0.0321221695629	0.00325732899023	0.0379615184607	0.0870337477798	0.111380428117	0.0563002680965	0.141176470588	0.0250238927668	0.0191451469279	0.0494095711622	0.0141099855282	0.029168209185	0.0795451756216	-0.00467914438503	0.119269876735	0.0418205999704	0.00736325385694	0.00652045050385	0.0613306177868	0.015479876161	-0.00972744348958	0.032184950136	0.0826815642458	0.0578299456055	0.0173728813559	-0.0222531293463	0.00906529462208	0.251158003088	0.0351898032696	0.0679231895791	0.0847755940158	-0.0150829562594	0.0747180077846	-0.000878289473684	0.0353912077448	0.0240350614376
-0.0747579431922	-0.0407843137255	-0.048902412519	-0.0479674796748	-0.0186593273312	-0.0140924464487	0.0031328320802	-0.0366742024617	0.019680481593	0.018253968254	-0.113961157933	-0.030410654828	0.0653594771242	-0.0194835348987	-0.0229591836735	-0.112750885478	-0.060120240481	-0.0493464052288	0.0769635021152	-0.0314086294416	-0.0319587628866	0.000233094730879	-0.0196592398427	0.0225051821143	-0.055654655726	-0.0391183409548	-0.0320587516413	-0.0219386612939	-0.0733691974557	-0.0681882656351	-0.0222763661678	-0.00765606595995	-0.0535264241944	-0.00914634146341	-0.123620365712	-0.0153711023276	0.0412796697626	-0.0577807848444	0.0812161599334	-0.0869487908962	-0.0256296116439	-0.124228712464	-0.116167023555	-0.0851788756388	0.0170362358031	0.00918836140888	-0.0309505991482	-0.0517987838002	-0.023911710607	-0.0177622491818
0.0609530691941	0.0028618152085	0.0287934186472	0.00170794192997	-0.0440124014303	-0.0182961692396	-0.00624609618988	-0.0169491525424	0.00840145322434	0.0344894777864	0.0583126550868	-0.0341117216117	0.0212532865907	-0.00303208137715	-0.0146214099217	-0.00964737192282	0.0295842217484	0.044688896528	0.0142731664471	0.0275139207337	-0.00851970181044	-0.0144131069007	-0.00958110516934	-0.0107153200116	-0.0181337363053	-0.0221279510881	0.00939590221215	-0.0128175783932	0.0116293929712	0.0627992582547	-0.0516197935208	0.0308605341246	-0.0144087155157	0.0676923076923	0.0153060327911	-0.00780553077609	-0.01189296333	-0.0307338790751	-0.0169491525424	0.0428432327167	-0.0221505406116	0.062940347581	-0.000605693519079	0.00372439478585	-0.0324381813348	-0.0667678300455	0.0374212247466	0	-0.026067839196	-0.0238988351916
0.0626907509529	0.0232368528333	0.0424255886273	-0.0153452685422	0.0202596685083	-0.000582411182295	0.00104755918709	-0.00119363395225	0.0231929745553	0.0506686758335	0.0441578741696	0.0831950699218	0.0341128513195	-0.04053865656	0.0731319554849	0.038629492778	0.0264043489516	0.064494899638	-0.0731760121238	0.0145043034747	0.204081632653	0.0280685161518	0.0377952755906	0.0327868852459	0.035013466718	0.101519066211	-0.0347728449505	0.0667748666821	0.0760304627157	0.0590755208333	0.0101351351351	-0.0184225676454	0.00685711151035	-0.0201729106628	-0.0333842958518	-0.0427062261182	0.0581745235707	0.0551192769299	0.0399686520376	0.0778711484594	0.014639049736	0.0380026513478	0.0590909090909	0.0145361781076	0.0445177246496	-0.0146341463415	-0.0143550343712	0.0253090277778	0.0486939696872	0.0249807499193
0.0140763475453	0.0239043824701	-0.150649904113	0.017316017316	0.00396930691461	0.0168997668998	-0.0110925073252	0.00411631921392	-0.000220070422535	0.0139835066332	0.0497754491018	-0.129978118162	0.00352697095436	-0.00352499246566	-0.0632098765432	-0.0766494178525	0.0247162673392	-0.00309119010819	-0.0207635806795	0.184760408484	0.115967885816	0.0704272917037	-0.0466074138305	0.0479024943311	0.0182156133829	0.0275784825925	0.0048218913869	-0.00173875244512	0.0591194968553	-0.0305764904041	0.0479375696767	-0.0404692082111	0.0399498753695	0.144852941176	0.0275749283022	0.0255928621742	-0.0895734597156	0.246032860553	0.0188394875659	-0.014553014553	0.00325114766908	-0.031502767135	-0.00486409155937	0.0225479349347	0.0197316495659	0.0280528052805	-0.0157389277389	0.0538828063355	0.00738007380074	-0.0377660918724
0.0458484763769	0.0509727626459	0.0383843452082	0.0425531914894	-0.0485436893204	0.0229226361032	0.0554497354497	0.0564665432425	0.0277349768875	0.0753182461103	0.0597147950089	0.122736418511	0.0256357246227	0.00106393895043	0.292040063258	0.0875656742557	0.0297809500369	0.00744186046512	0.0530096212463	0.0523803209123	0.0463629096723	-0.00107158398607	0.0279672578445	0.0251284825534	0.0281124497992	0.0630426715633	0.0570571651371	0.0413672980623	0.10253365004	0.103994927077	0.0879432624113	0.0464547677262	0.0261951538965	0.00899165061015	0.0382223874398	0.0171703296703	0.0380010411244	0.0406852248394	-0.0562130177515	0.0536216596343	0.0987482614743	0.0764835164835	0.0531914893617	0.0107302853362	0.0433436532508	0.109149277689	0.0422784714196	0.020279562982	0.0318986568987	0.0330421517694
0.0202573132039	0.0125879303961	0.0275428847548	0.0355102040816	0.00491496598639	-0.0280112044818	0.0425105273712	0.022030291651	0.00385521524952	-0.00328839197632	0.00756938603869	0.0199372759857	0.00382987300947	0.0335297100746	-0.0367197062424	0.026731078905	0.0454110898662	0.016620498615	0.0434946764328	-0.0262096774194	-0.168067226891	0.0193092031823	0.0311877903119	0.0145386421805	-0.0124289772727	-0.0104065363198	0.0396431773558	0.0305247752457	0.233034111311	-0.0183802412407	-0.0026075619296	0.0467289719626	0.00574345883854	0.0203691915977	-0.0665784585776	0.00832770650461	0.00752256770311	0.135477582846	0.0297805642633	-0.0140163524111	0.026582278481	0.0694160881993	0.029757029757	0.0250723240116	0.00766567754698	0.0101302460203	0.0111338332197	0.00237787037299	0.0332791007247	0.0350709778081
0.0571161688652	0.0296160877514	0.128379967082	-0.00472999605834	0.0203083484236	-0.0167146974063	0.042508174649	0.0339252908757	0.00661403883081	0.052457934675	0.0338898163606	0.0120799472875	-0.00803212851406	0.00341906218517	0.0122829309615	-0.00250941028858	0.0315500685871	0.00908265213442	-0.0106857707987	0.0584886128364	0.0348943985308	-0.00168279118965	0.040326040326	0.0993498049415	0.0711974110032	-0.00187566709187	0.061110868521	0.0904848853723	0.0792079207921	-0.130485664131	0.0078431372549	-0.0284598214286	0.0207233502538	0.0262008733624	0.102377377602	0.0383928571429	0.0378297660528	0.0439675727229	0.00532724505327	-0.00626163479438	-0.0341183723798	0.000381825124093	-0.000795334040297	0.0595510369648	0.0510429447853	0.0214899713467	0.0621303370787	0.00642544286854	0.027769825365	0.0112919832303
0.072349137931	-0.0145596590909	0.00750156282559	0.0637623762376	-0.00184666080601	0.0246189917937	-0.0383763837638	-0.0366027007818	0.009537939805	-0.0241379310345	-0.0187308251251	-0.000868055555556	0.0172064777328	0.0132706993778	-0.00585774058577	0.0062893081761	-0.0376773049645	-0.003600360036	-0.0393524162481	-0.0233496332518	-0.0470275066548	-0.0234034697176	-0.00103092783505	-0.0274426307074	-0.334676065794	-0.03158502854	-0.0177568362791	-0.00558139534884	0.0342687533729	-0.0444145356662	-0.0162127107652	0.0396323951752	0.0124327079681	-0.0887537993921	0.038567455668	-0.0238607050731	0.000479616306954	0.0178147268409	0.0257380772142	-0.0105585831063	-0.00765960706216	-0.0324427480916	-0.0132661183338	0.0285092899558	-0.0193789399953	-0.0182328190743	0.00836140214282	-0.00194186275214	0.01643454039	-0.0113222739039
0.0310107120606	0.0036036036036	0.00992761116856	0.00148920327625	-0.00110783070131	0.00114416475973	0.0435533384497	-0.00786917496619	-0.0352718874659	0.0266623835528	-0.00394931709725	-0.0336663770634	-0.0131343283582	-0.00705414854784	0.0176767676768	0.0378125	-0.0154306771073	0.0614272809395	0.00434010152284	0.0898735761672	-0.0260707635009	0.0118739400714	-0.000412796697626	-0.015567988324	0.0267406659939	-0.0250458188067	-0.00374439649755	-0.0142188961646	0.0963944690843	-0.0711267605634	0.0128543177324	0.0243093922652	-0.00900126484349	0.0446964643095	-0.0180794480101	-0.025324818322	-0.00958772770853	0.0462256529934	0.0335793357934	-0.0318416523236	-0.00342197007706	-0.00670611439842	0.052971228825	-0.0520088384138	0.00547619047619	0.02	0.00031053294167	0.00361288627385	0.00095916689504	0.0538136662684
0.0430214424951	-0.0143626570916	0.00491501126357	-0.0104089219331	-0.0170018798556	0.00114285714286	-0.0498253355396	-0.0400297434626	0.0150163220892	-0.0334793491865	0.00611267140261	0.0159586423915	-0.0183524904215	-0.00101341744009	0.00785773366419	0.0108401084011	0.0470175438596	0.000283687943262	-0.0938566121655	0.024233375445	0.105162523901	-0.0130152842271	0.024571546562	-0.00963676797628	-0.027027027027	0.0149157458564	-0.0170366437654	0.0514329094705	0.0316479792884	0.0401819560273	0.0341685649203	0.0307443365696	0.0107434944238	-0.0185185185185	0.0582226380792	-0.0284681427926	0.0101645692159	0.0483013040494	-0.0274901820778	-0.0211555555556	0.0133347102637	0.0424940428912	-0.0186414708887	0.0267335004177	-0.0187070802747	0.0448179271709	0.0153120726254	0.00221603022029	0.00657084188912	0.011464300997
-0.0471246752761	-0.0225865209472	-0.0142653352354	-0.0315552216379	0.00150056130019	-0.00279680365297	-0.0212848297214	0.00219468112574	-0.0229416809605	-0.00776950469408	-0.0627257799672	-0.033407079646	-0.000408792951506	-0.0406347530395	-0.040213377103	-0.0458742925231	-0.0149687220733	0.0904707884288	0.0207211980924	-0.0136801973537	-0.0103806228374	0.00237841811877	0.0147118097541	0.0242015968064	-0.0181818181818	-0.000679097276942	0.00427816637789	-0.0519855595668	-0.0923727015232	-0.0357142857143	-0.00471994965387	-0.0355834641549	-0.00409479323746	-0.0943396226415	-0.0547849963473	-0.00279069767442	-0.0119789171059	-0.0577788689745	0.0418502202643	-0.0510352342899	-0.0101910828025	0.032	-0.0429352068696	-0.0170870626526	-0.011583011583	-0.105898123324	-0.10256834033	-0.0337236242633	-0.000679994560043	-0.0144252626793
0.0276058879485	-0.00708162504659	0.0175728757494	0.00737005430566	-0.00337965336022	-0.00692576269246	0.0786872281534	0.0417364420971	-0.0120693438666	-0.00293637846656	0.0266292922214	0.0160219729915	0.0271270036991	-0.00882616342429	-0.0183839247542	0.0280986575086	0.0324336584259	-0.0348504551365	0.082349726776	-0.0194406548431	0.202797202797	0.00280518343163	0.022641509434	-0.0102314250914	0.059670781893	0.0343183984747	-0.000223646936037	0.0277989337395	0.087542566709	0.021164021164	0.0158077774265	-0.00162778079219	0.047197567491	0.104166666667	0.0124379700551	0.0221548507463	-0.015518913676	0.0620168505168	0.0436927413672	0.0214354066986	0.0317503217503	0.062753783684	0.00625339858619	0.035869205298	-0.020263671875	0.023988005997	0.0773480662983	0.00986769055489	-0.00244964616222	0.0074671570025
-0.0199072395167	-0.0183933933934	-0.0420560747664	-0.0388910281094	-0.0233591246404	-0.0132564841499	-0.0364736070381	-0.0248547050822	-0.0168813860506	-0.017997382199	0.105802047782	-0.0295111511602	-0.0102040816327	0.00320593069964	-0.0278745644599	-0.0261160036441	-0.00527240773286	-0.00404203718674	-0.0241581259151	-0.0284057971014	0.155523255814	-0.0129059549151	-0.0236939211497	-0.0356879153335	-0.0169902912621	-0.03228439763	-0.0311631176966	-0.0125972582438	-0.0792152317571	0.0170244263509	-0.00373482726424	-0.025	-0.0052899479234	-0.0826284970722	0.00147411480722	-0.0127766370066	-0.0167487684729	-0.0408931054224	-0.0243079000675	-0.0198613453251	-0.00457794354285	-0.0389023966655	-0.0308024858146	-0.026100229356	-0.0500872165462	-0.0190336749634	-0.0287435897436	-0.0194023143825	-0.0173260572988	-0.00726554699871
0.0578675754625	0.0271510516252	-0.00148462354189	0.0604967948718	0.0590277777778	0.113317757009	0.101578847251	0.00152168399696	-0.00790781744239	0.0429856714429	0.109259259259	0.104224698236	0.0117242773398	-0.0230751284514	0.0362903225806	0.0657935765513	0.0501325088339	0.0384226190476	-0.076131101741	0.0721957040573	0.0773647798742	0.010240785643	0.0393873085339	0.108218478816	0.0232098765432	0.0367629051131	0.0779756243712	-0.00300187617261	0.143637323372	0.0735080058224	-0.00531084036239	0.0880713489409	-0.0129997518229	0.151063829787	0.0821897284524	0.0434481164779	0.0405811623246	0.0548307324977	0.0446366782007	0.0728350219843	0.0426065162907	0.196237802674	0.0847504878729	0.148243577014	-0.00262329485834	-0.0194029850746	0.0754507774756	0.0364003913042	0.0392891850618	0.034643016146
0.125438362343	0.012285927029	-0.0569243840272	-0.0256894597658	0.0182131147541	-0.00734522560336	0.0257295803834	-0.0174727779185	-0.0118424049192	-0.000319488817891	-0.0728992765721	0.0224952701282	0.018981018981	0.0428750735874	-0.0354517942067	-0.0336454066706	-0.0281808622503	0.0119827723221	0.0224001792014	-0.0192543127435	-0.0583826130612	-0.0133718304848	-0.0555023923445	-0.0810686319668	0.0111003861004	0.0032532808399	-0.0133104183347	-0.025028227324	0.157329001793	0.0101694915254	-0.00502512562814	0.0322797131148	0.0133625489421	0.168823166975	0.0427331328725	-0.0294573643411	-0.0101107366394	0.0343573160873	0.0102683007618	0.0190662865289	-0.00441105769231	0.0226616998843	0.00282703675148	0.0126274717186	-0.0281430825881	-0.0441400304414	-0.0534812741897	-0.0170059174195	0.0153620090836	0.00375198511589
-0.0925321621644	-0.0308937109231	-0.0150900900901	-0.172159751842	-0.0164544122619	-0.0401691331924	-0.0506734006734	-0.034793814433	-0.0223553814243	-0.0335570469799	0.0129051620648	-0.0353638253211	-0.0366666666667	-0.00069230687301	-0.0412371134021	-0.0402664244626	-0.0296472624973	-0.0270339855819	-0.0891986635263	-0.0222423967317	-0.0564166150031	-0.0078666552014	0.00243161094225	-0.143609022556	0.0491646778043	0.00583534668709	-0.0493753779519	-0.0135109052307	-0.123954075176	-0.0610738255034	-0.00883838383838	-0.0580691907236	0.0315125305732	0.0558777016342	0.0044582960644	-0.00114103149247	-0.0286964980545	0.0127393513091	-0.0639344262295	-0.0410910998426	-0.0233361100045	-0.0115214180207	-0.0294720656074	0.0364643613267	0.00108254397835	-0.0270700636943	-0.0101577696131	-0.00552851026906	0.00223654782265	-0.0425578504878
-0.034373676289	0.0626185958254	0.0281271438372	0.0140515222482	0.0116387565683	0.0401982378855	0.0267777974818	-0.0344459279039	0.00942951438001	0.0539021164021	0.0365925925926	0.0351662404092	0.0111947893344	0.0460223396999	0.0168302945302	-0.0520504731861	-0.00245316681534	0.0412807621064	0.185584989626	0.0637186629526	-0.00262812089356	-0.0105766999466	0.0408328279766	0.0257535850161	0.328480436761	0.0507972013421	-0.0139622887714	0.0223048327138	-0.0366644780039	0.000714796283059	0.0369426751592	0.031612223393	0.0299770904926	0.0469296055916	0.0199129922593	0.0233036326251	-0.00801201802704	0.0493903380151	0.00945709281961	0.0275346462436	0.0160692212608	0.0406455469217	0.0562450488513	0.037898234457	0.000540686672073	-0.0409165302782	-0.0275109170306	0.0610201679001	0.00984510370176	0.00976027728207
-0.102666529778	-0.0296428571429	-0.155916370107	-0.0480369515012	-0.0312837108954	-0.0561143462149	0.0366148531952	0.0163163716814	0.0221858944418	0.0822089739567	0.000428755180792	-0.0543545398394	-0.00825281803543	-0.0409967190398	-0.0119540229885	0.016306156406	-0.0109546165884	0.00432020330368	-0.0478328134114	-0.0206219312602	0.0467720685112	-0.0189267851592	-0.0134006603224	-0.0607703281027	0.0308219178082	0.0341324257426	-0.053838858378	-0.0137799043062	-0.0845170260912	0.0257142857143	-0.0116707616708	-0.0255362614913	-0.0259572717061	0.0538865045303	-0.0135830455216	-0.0399642777406	0.0883392226148	-0.21539932343	-0.057945870923	-0.0377994676131	0.0944890510949	-0.014933946008	0.0045	-0.0102733660034	-0.0167522291273	-0.0631399317406	0.0103277952402	-0.0865353509395	-0.00818926296633	-0.00654284912209
-0.0384843410337	-0.0287081339713	-0.00237154150198	0.0252304706453	-0.0274665924276	0.0964666292765	-0.0139953348884	-0.0321088435374	-0.0089102124743	0.00231951290229	-0.0124285714286	0.000435445242761	0.0170489141465	0.0038196528844	0.0139599813867	-0.00196463654224	-0.0119801084991	-0.0336538461538	-0.0399541858669	0.0208333333333	-0.0566393958464	0.0306401069149	0.0738188976378	-0.0267314702309	0.119601328904	-0.0356878284399	-0.0294361042473	0.0300795653018	0.0220872172092	-0.0898328690808	0.0391547545059	0.0408805031447	-0.01559663405	-0.0357466063348	-0.0324867058978	-0.0513953488372	0.0227272727273	-0.0531446246134	-0.00147329650092	-0.00018443378827	0.00406815832472	0.00553935860058	-0.0206570433051	-0.0267387831666	0.0225336630943	0.0218579234973	-0.0391111111111	0.0172109633837	-0.0313237221494	0.0314365440995
0.0862261068983	0.0117468738158	0.0351294241944	-0.0246095598675	0.0041965568768	0.0158567774936	0.0385265292328	0.0527129603599	0.0583218072845	0.0237199884293	0.0169246347461	0.0513601741023	0.0173618040311	0.023201168526	0.0743460302891	0.0328083989501	0.0766415008007	-0.0102120974077	-0.00990483589046	0.0133144166758	0.00667111407605	-0.0125506525445	0.0126489459212	0.0224719101124	0.0661721068249	0.0276025461708	0.0439771587777	-0.0721552373775	0.107321147608	-0.0680948737567	0.00657894736842	-0.00704934541793	0.0521938828769	0.142186766776	0.0429165326567	0.0174062270164	0.0240362811791	-0.0405860225698	0.0036886757654	-0.0405829182808	0.0542437425968	0.0939402725428	-0.0142312579416	0.0776392227905	0.0182746573502	-0.0623885918004	0.00901942645698	0.010268991615	0.0331484237586	0.00551662302972
0.00995877068935	0.0131086142322	-0.0301097218678	-0.00436681222707	0.0201425313569	0.0055387713998	0.0359583468923	0.00787822139137	-0.0050098017861	0.0370161062447	0.0938833570413	0.000827985924239	0.0123577873676	0.021997517327	0.0580948312687	-0.0584498094028	0.0645983850404	0.0367724867725	0.0620411365802	-0.0509423801831	0.15970841617	0.0316664732735	0.0572049239681	-0.0006105006105	0.0676315057055	0.0507246376812	-0.000730451787306	0.00426395939086	0.0316896467039	0.0467980295567	-0.00326797385621	-0.0669371196755	0.0315927554924	0.0353327855382	0.112155318337	0.00819277108434	0.0482728077945	-0.0268262484523	0.0463065049614	0.0194193424341	-0.0374450033077	0.171481579645	-0.0082495488528	0.000846852426485	0.0480337820005	-0.00570342205323	-0.0160440064176	0.00787145438325	0.0115243583028	-0.000433459346157
-0.0776125584239	-0.00517560073937	-0.0302551960011	-0.0107212475634	0.00819859947578	0.0540811216825	-0.0654939531962	-0.0255696873344	-0.0404991243433	-0.0215258855586	0.0486345903771	-0.0229576008273	0.0416585932959	-0.0238419377205	-0.0327008477998	0.0907557354926	-0.0916167664671	-0.01939270222	-0.0343007915567	-0.0337040399455	0.0285714285714	-0.00540424878199	-0.0327054794521	-0.0357361026268	-0.0615224191867	-0.0156563218391	-0.0356110925647	-0.0175899716943	0.0977683315622	-0.0462745098039	0.0512667660209	0.00869565217391	-0.0106857014629	0.0150793650794	-0.00575324120479	-0.012189292543	-0.0304182509506	-0.0480279898219	-0.0115911485774	-0.035458317616	-0.00182181155705	-0.0176470588235	0.00623862750195	0.032620432287	0.00125912868295	-0.0611854684512	0.0340088516189	-0.0178952044048	-0.0147591921284	-0.0121297348866
0.00305741744438	0.00743218134522	-0.0181768855128	-0.028078817734	-0.0354767184035	-0.00902612826603	0.0334453781513	0.000543847722638	0.0365046771618	-0.0245057087162	-0.0285218253968	0.020533446232	0.00874255952381	0.00983502867038	-0.0204507512521	-0.0445406742963	0.0529553944188	-0.0335675253708	-0.0203005464481	0.0344098649442	-0.0944444444444	0.0339062991301	0.00265533722783	-0.0449794108331	0.0497222222222	-0.0100189285351	-0.0484747927497	0.0841736982918	0.0735721200387	0.0370065789474	0.0184292599943	-0.0339439655172	0.000540055949796	-0.00117279124316	0.0597783309748	0.0113718848294	0.00348583877996	0.0476667780376	-0.00995024875622	0.0103637074697	-0.0276830601093	-0.148318747121	-0.0457246189615	-0.0224174937169	-0.0155935613682	-0.0631364562118	-0.00878576255913	-0.00404772673289	-0.0109067017083	-0.0106732888717
-0.0257383111831	0.0287716709701	0.00110527770102	-0.00557526609225	0.0306494252874	0.039309683605	0.0248820946495	-0.0100557140916	-0.00836451683909	0.0530973451327	0.0834822568292	0.0435594275047	0.0326387608335	0.0231801169531	0.023008095441	-0.0249271608935	0.027754590985	-0.0158858373721	0.0788967286722	0.035876475931	0.0116564417178	-0.0145044297601	-0.0125353107345	0.00961857379768	-0.0209050013231	0.0120783346053	0.0137239774445	0.00246772968869	0.0364292155095	0.116574147502	0.00389755011136	-0.0245398773006	0.0717886714238	-0.0195694716243	0.00964344403703	0.022966507177	0.0521059487625	0.115233336877	0.00179468772434	0.019353590091	0.0262232063574	0.0868036776636	0.0154304277206	0.00917012266446	0.0493101686254	0.110869565217	0.0725	0.0347023251407	0.0201939683805	0.0202425813649
-0.0700111580283	-0.0315525277877	-0.0270494065691	0.00662589194699	-0.00669146225179	0.000461254612546	-0.00920342748334	0.00343170899108	-0.000665926748058	-0.00813228517213	-0.0237983034873	-0.0119260584377	-0.0219642857143	0.00787780866459	-0.0141607663474	0.0381806108898	-0.0420304568528	-0.0207934336525	0.0668200382567	-0.0274002630425	0.0242571255306	-0.00319966216765	0.0309315215448	0.0331800262812	-0.0594594594595	0.0427952575582	-0.0325522686351	-0.0177996591555	0.0538507047155	-0.00355113636364	-0.00748752079867	0.0205831903945	0.000846066295338	0.0746506986028	0.0558657599944	-0.016604303087	-0.0148576145274	0.135258793251	0.0336796847008	-0.00721473324473	0.0138773274918	-0.115202786763	0.00693148493735	0.10227293858	-0.0194789383979	-0.0195694716243	-0.0110192837466	-0.00126298107739	-0.0234405521552	-0.00274921561927
0.0527677794246	0.020362828582	0.0252482269504	-0.020253164557	-0.0127208321872	-0.00461041954818	0.0168161434978	-0.0166894664843	-0.0470901821413	0.0382618201694	0.0342746801834	0.0295715147858	-0.00821617673909	-0.0136808985184	0.0443599493029	0.0326191237608	-0.0178041543027	-0.00251466890193	-0.026289646483	-0.0125084516565	-0.0550621669627	-0.0126251928132	0.0332986472425	0.0139268680445	-0.0051724137931	-0.0195125167783	0.0497966179744	0.0316175053017	0.0492893561937	-0.0178189593728	0.0117351215423	-0.00280112044818	0.0317006652108	-0.131500742942	0.0599078762345	0.00499405469679	-0.036866359447	-0.0428211586902	-0.00138648180243	0.0520175941863	-0.00180409865287	0.00815523059618	0.0156208631189	0.0852878824515	0.0372485721381	0.00998003992016	0.0199271480609	-0.00955388841994	0.0542739031871	0.0165532279417
0.0960893854749	-0.00979680696662	0.0130049806309	0.000516795865633	0.0489005896501	-0.0277906438166	-0.0255158292645	-0.0158597662771	0.0191142191142	-0.000526454330087	-0.1008168028	0.00781555295037	0.00202503681885	-0.0174998485736	-0.0206310679612	0.0145555899659	-0.0343116098403	0.0504201680672	0.00425521325835	-0.053292251512	-0.0971177944862	0	-0.0357502517623	0.020760160562	-0.0193529751589	0.103886925795	-0.0233334551791	0.00579330966175	-0.0321825334382	-0.0457184325109	-0.0104943385805	-0.0061797752809	0.0258493713238	0.103507271172	-0.087924297187	-0.00733554188358	-0.0117442366246	-0.0287719298246	0.0295036445679	-0.00199963642974	-0.0245346320346	-0.0594142259414	-0.0070385818561	0.0362694300518	-0.0251376586067	0.0474308300395	-0.0344537815126	0.0127677639496	0.0337718188717	0.0208586776328
-0.0561977573904	-0.0164895566141	-0.0366020213057	-0.00878099173554	0.0148156580852	-0.00619342544069	-0.0109907871343	-0.0159739892564	-0.0311070448307	-0.00289702396629	-0.0228393459642	-0.0108569212873	-0.00992099944883	-0.0235295326459	-0.0165220983065	-0.002442002442	0.00558659217877	-0.0162666666667	0.0336248977872	0.0243490838959	0.0124913254684	-0.0106220587871	0.0859878154917	-0.0485407066052	-0.020029455081	0.0166649456858	-0.00157193472728	-0.013563730955	0.0386181241139	-0.0190114068441	-0.0200948925481	-0.00226116449972	0.0266243213175	-0.0286821705426	0.00247223698671	-0.0221692491061	-0.0264084507042	-0.0574421965318	-0.00505731625084	-0.00928961748634	-0.0380881586101	0.0518979833926	-0.0152270937254	-0.010665	-0.0061394891945	-0.0339622641509	0.0050043516101	-0.0196130341739	0.000489416370978	0.00196010157709
0.0144944754663	0.0100596125186	0.0147434079955	-0.0145909327775	0.0124626068376	-0.0273250239693	0.038404968132	-0.0412297083752	-0.00377714825307	0.0198098256735	0.056839309429	0.0250882007056	0.0109482278716	0.0726315180277	0.0327593448131	0.0719094247246	-0.00555555555556	0.00840336134454	0.0698806156207	-0.00670746057896	-0.00479780671693	-0.00832311708241	0.0158679275525	0.0658701969648	0.0447850916742	0.00245891898974	-0.0815131825565	0.0440760971934	0.0961928616155	0.0457364341085	-0.00541156365708	0.013597733711	0.0543314160808	0.219074221868	-0.00510587231923	0.019746465139	-0.0393309222423	0.0442698351859	-0.00372754998306	0.00900900900901	-0.0061476355248	0.0817592331548	0.0234604105572	-0.0252694992091	-0.00222386953299	-0.060546875	-0.0811864039835	0.0347193200157	0.0232359055888	0.0185740520493
0.0585548659094	-0.104020656584	-0.0335289186924	0.0306716023268	0.0601478370521	0.0330211927058	-0.0889203651243	0.00179802217561	-0.0137440758294	-0.035224035224	0.0510178436793	-0.0315487571702	-0.00660792951542	0	-0.00650671004473	-0.0185555238367	0.0151955307263	0.0260752688172	-0.0524994958435	-0.120957232555	-0.021349862259	-0.0194378334132	-0.020353423793	-0.028173280824	-0.0397008055236	-0.0810344478217	-0.0174678429799	-0.00216489265741	-0.0212039163268	0.00148257968866	-0.0360824742268	-0.0150922302963	0.0291391775671	-0.00458265139116	0.126039311778	0.0595266555104	0.0414117647059	0.155716645256	0.041156462585	0.00036443148688	0.00232107419314	-0.070888715142	-0.0325605626465	0.0680935566997	-0.00842000990589	-0.039501039501	-0.0426484448633	0.00704330373509	-0.0216326042787	0.00630590089971
0.0328978467047	-0.0230547550432	0.00289100896213	0.0318111852232	0.0305275887983	0.0381679389313	-0.0236655726378	0.0177983846844	0.0074483421432	0.0539597315436	0.0253467240555	0.039684106614	0.05044345898	0.0198946408076	0.21612771183	0.0043630017452	0.0160686770856	-0.117369662038	0.01350328714	0.0190026954178	0.0872624912034	-0.0119413481688	0.108229988726	0.0246259351621	-0.0128819652487	0.0661298164647	-0.0874104330368	0.0215150967275	0.1062853808	0.0717986676536	0.00505050505051	0.0732122587968	0.043252240717	-0.0282801709964	0.0149344229438	0.00428700361011	-0.00677812923633	0.00476379515681	-0.0199281280627	-0.13679417122	0.061748121389	0.0185133239832	-0.0285406569736	0.00776699029126	0.000999000999001	0.021645021645	0.0142751661334	0.0596452690716	0.0174688492548	0.0407431980195
-0.0570301850049	-0.0244416350611	-0.05505909484	-0.0392839383391	0.0370218335128	-0.0551470588235	0.00990799716914	0.0261572373255	-0.0317195325543	-0.0753948038716	-0.0566697761194	-0.0765286745158	-0.0228671943712	-0.0188765449911	-0.0292830696735	-0.0469157254561	0.0212305025997	-0.0445235975067	-0.0516601722006	-0.0198386456818	-0.159223300971	0.00661138373223	-0.0402557767766	-0.0559780955278	-0.038846737481	-0.055202688728	-0.00287515456801	-0.0582300884956	0.285658518057	-0.0745856353591	-0.0171445462607	-0.0613432046536	-0.0305522145037	-0.0554991539763	-0.0264870659613	-0.00808807009661	-0.0386715195632	-0.0470169893323	-0.038	-0.0576070901034	-0.0236314067612	-0.085375929496	0.00443458980044	-0.142259152216	-0.0117265469062	-0.101694915254	-0.108468818248	0.0059540100039	-0.048024972986	-0.0168893207483
-0.065053746786	-0.0116630669546	0.0625381330079	-0.0678053830228	-0.0273176456343	0.00194552529183	-0.042046250876	-0.0292138049549	0.0160098522167	-0.00192837465565	-0.0556242274413	-0.0411268764137	-0.0259225922592	0.0189211048749	0.0156033287101	-0.0391978122151	-0.0443360203649	-0.0708294501398	-0.0158206825284	-0.00620698961004	-0.0839107005389	0.0219717678305	-0.0608721986675	-0.0183693200129	-0.0334701610357	-0.0463212783447	-0.0467513694461	-0.0018793459876	-0.0852932970063	-0.0992537313433	-0.0384962406015	-0.0495774647887	-0.062169256349	-0.0587603009674	-0.0911691256062	-0.000679501698754	-0.0203502129673	-0.057960199005	-0.02772002772	-0.0398566950291	-0.0197245708286	-0.113218909967	-0.042770419426	-0.101461809319	-0.0224690734663	-0.0660377358491	0.0130647795318	-0.0263696380144	-0.0186656577122	-0.0352901856491
0.00266171874137	0.0367132867133	0.0356014929658	0.011660188784	0.030320730417	-0.0140776699029	0.0453547915143	0.0150464670305	0.00121212121212	-0.0220811482197	0.0853403141361	-0.0128672528415	0.0059138791351	0.0349361364347	0.0720382383066	0.000632511068944	0.0432852386238	-0.0310932798395	0.02965	0.00040733197556	0.0159663865546	0.0190608783698	-0.0324089003547	0.0840446487196	0.0728520091473	0.029610960187	0.148808811206	0.0144982112596	0.0271391723674	0.0555095277548	-0.00406631216766	0.00237107291049	0.00989947532781	0.083365055196	0.0295863093452	-0.00951949229374	0.0115942028986	-0.0074817357627	-0.0064148253742	0.0319496268657	-0.00494491095742	0.146010186757	-0.0256558085904	-0.00125	-0.0152376033058	0.0555555555556	-0.0163890381515	0.0301218787158	0.0212055005783	0.00966199310069
-0.0558468452591	-0.0514333895447	-0.0715275852509	-0.01317233809	0.0102230483271	-0.0211718365337	-0.0117214835549	-0.0193285859613	0.0135593220339	-0.00141123341801	0.00241196333816	-0.00760373669346	-0.0341723314349	0.00425794995514	-0.00286624203822	-0.0129582806574	-0.0342553191489	0.0169082125604	-0.0537804108192	-0.0204940282302	0.0686517783292	-0.0126158499898	0.0194967505416	-0.0666262870987	0.00334957369062	-0.0100323375681	-0.0497082117549	0.0207869339272	-0.0173599737963	-0.0164835164835	0.0342336683417	-0.0177409816677	-0.0127788124794	-0.0769501054111	0.0142842568944	0.0045766590389	-0.0119388729704	-0.0256296559063	-0.00824964131994	-0.0693785310734	-0.0248016213802	-0.0684444444444	-0.0278106508876	-0.0475594493116	0.00157356412274	0.0191387559809	0.019120458891	-0.0182118297536	-0.0178706267304	-0.00054842247887
-0.0499918333061	-0.0351111111111	0.00328456255599	-0.0622914349277	-0.00429162833487	-0.0201207243461	-0.00584174190122	-0.00874333135744	0.00931677018634	0.00113058224986	0.0151588065448	-0.098292469352	-0.00494578657029	-0.0548131621946	-0.0638773554775	-0.0726865193724	0.00616875963869	-0.021377672209	-0.00731313027636	-0.0655396979354	-0.0642414860681	-0.0154185453011	-0.0323635174894	-0.0337443218689	-0.00758725341426	0.00439252831047	-0.0735387652155	-0.0647272727273	-0.13328	-0.0750199521149	-0.0516246583662	-0.0228777844672	-0.0854463229918	0.0118005329273	-0.121878631456	-0.00774487471526	-0.0265828902852	0.00573404933103	-0.0300180831826	0.030111704711	0.00234832740381	-0.0327608142494	-0.0261716372489	-0.116511169514	-0.0311599895261	-0.0352112676056	0.00911283838113	-0.036837711847	-0.0230650948232	-0.0131312153197
0.00349998157904	0.0386918470751	0.04375	0.0818505338078	-0.00461964179298	0.017453798768	-0.000890313390313	-0.017042906264	0.0170414201183	0.0152456239413	0.00805878170183	0.0534110220927	0.0237048365513	-0.0038442514973	0.00784715114295	0.0359116022099	-0.00832056054303	-0.00208044382802	0.0345086077651	-0.00919335705813	0.0215053763441	-0.00357715729556	0.0508445945946	0.0191403626595	-0.00214067278287	-0.00280269058296	0	0.0725116640747	0.0175784054315	-0.0388265746333	0.00224143451809	0.00492914356131	0.0477017677191	-0.0620767494357	-0.0834286135048	0.00390266299357	0.019364448858	-0.0968325791855	0.00521998508576	-0.0285242809995	0.00194454531611	0.0213745478461	0.0140625	0.0416459056869	0.0467567567568	-0.0316301703163	0.00239043824701	0.0353994183509	-0.0274134312697	-0.00194162632762
0.0312920674548	0.0119733924612	0.0484744796122	0.00219298245614	-0.0228990982378	-0.0110998990918	-0.00570308322937	-0.0136882129278	0.0262974168024	0.0147385984427	0.0733599811897	-0.0760543904125	0.0513538748833	-0.00289554410666	0.0362220717671	0	-0.00640317950983	0.0663655316192	-0.0112440968492	0.0133193654594	0.00890688259109	-0.00134767433578	0.066388040508	0.0395387149918	0.0858106037389	0.0889263631254	-0.0129491974812	0.0329889432663	0.0925821406974	0.0206463195691	0.0533546325879	-0.00551808706315	0.0367404616109	0.187324508624	0.0685262876015	0.0297278756003	0.0102289332684	0.0696392785571	0.0226261127596	0.00509585052172	0.0249494347211	0.0350933676755	-0.0298921417565	-0.0423654393969	0.0203976245804	0.180904522613	0	0.0255416473862	-0.0109238031018	0.00833276232412
-0.017621720402	0.0385626643295	0.0500407941256	0.0590809628009	0.0370488236998	0.0204081632653	0.0621975264384	0.0144949884348	0.0258503401361	0.0419292956975	0.0396714129244	-0.0157146420554	0.0227353463588	0.00161221139197	-0.00457366873571	0.0236666666667	0.0451111111111	-0.00162919517758	-0.0166030679033	0.0642445724413	0.0609951845907	0.0224820400454	0.0318058486584	0.0554675118859	0.0228619813717	0.0259126574437	-0.017500099932	0.0563256711704	0.142750401269	0.028144239226	-0.0415529269032	0.0191122071517	0.0687596547024	0.0297297297297	0.0701776003074	0.00444148345547	-0.0361620057859	0.0992974238876	0.00580340950308	0.0485272815065	0.0254713860404	0.137480559876	0.0324015247776	0.0735613160072	-0.0136639676113	-0.0191489361702	-0.0196078431373	0.0578638042276	0.036814835015	0.0487620398275
-0.0509144058174	-0.0084388185654	-0.0730380730381	-0.0609504132231	-0.0271740872887	-0.0515	0.0394870064124	0.0123119015048	0.0329354553492	-0.0628616517622	0.00819620319842	-0.0420679168779	-0.022056269538	-0.0270533683806	-0.0597308828356	-0.0582872028655	-0.0157346374654	-0.0450391644909	-0.0289869969677	-0.0123508187621	-0.0325264750378	-0.0239660474019	-0.0661796932067	-0.0135135135135	-0.0273178807947	-0.0168048875967	-0.0760236297357	-0.0262458471761	-0.0670482156263	-0.082121471343	-0.0794303797468	-0.0447670901391	-0.0372735233852	-0.0633202099738	-0.081786621028	-0.0227724961309	-0.0200100050025	-0.0551342138901	-0.0710421925712	-0.0255583697905	-0.00667408231368	-0.0369155045119	-0.0584615384615	-0.142131944444	-0.03412006157	-0.0715835140998	-0.00675675675676	-0.035257777331	-0.0142030510258	-0.0144465354233
-0.0478166244543	-0.0434042553191	-0.0592344230232	-0.018701870187	-0.000626177024482	-0.0527148128624	-0.0357142857143	-0.0306306306306	-0.00492189171838	-0.0390120684816	-0.0562173458725	-0.0328042328042	-0.041733262298	0.00529702820022	-0.0837696335079	-0.0190179806362	-0.0931086627781	-0.0570745044429	-0.0998253321336	-0.00702543206407	-0.0867865519937	-0.0234310006204	-0.0298811013767	-0.0307458143075	-0.0635460992908	-0.0553541453429	-0.0155698220214	-0.0242238143978	0.0199004975124	0.044734389562	0.0116878652458	-0.0208993033566	-0.0601944662775	-0.00805604203152	-0.0801409501383	-0.0260180995475	-0.0117406840225	0.0358946608947	-0.0163043478261	0.0668714555766	-0.043673012318	-0.0485519591141	0.0307189542484	-0.0388560141824	-0.0297476759628	-0.0257009345794	-0.0634013605442	-0.0282841139813	-0.0498932764141	-0.0237225442779
0.172815248483	0.067615658363	0.019008019008	-0.0201793721973	0.0285772164303	-0.00111296605454	0.0170033670034	0.035780669145	0.0189247311828	0.013726635514	0.0540301151461	-0.0322757111597	-0.0111193476649	0.00428273068116	0.032	-0.0186817060275	-0.0185802763221	-0.00761145342515	-0.00208737578644	0.0682043299844	0.035102739726	-0.00807091397173	0.0175778100306	-0.153894472362	0.0109057861254	0.00767239595241	-0.0538354877667	0.0681818181818	-0.0464475079533	0.0597680642284	-0.0295616717635	-0.0213454075032	-0.00501799524512	0.334745762712	0.0426997340653	-0.00418118466899	0.00361570247934	0.0612049451506	-0.0134175217048	0.0126245847176	0.0171779859485	0.0459564309161	-0.0202916930881	0.0982624881036	-0.041335888311	-0.0551558752998	0.114758861127	0.0164837553287	0.0384723392306	0.00409618869991
0.106481428718	0.0025	-0.216263480035	0.0297482837529	0.0497725950727	-0.00389972144847	0.0183744413177	0.0424704650815	-0.0126635711271	-0.0138288677615	0.00609243697479	-0.00339174674958	-0.0112443778111	0.0622932911063	-0.0077519379845	0.069683908046	0.0206310679612	0.0412710007305	-0.129216627876	0.0204000529872	0.129859387924	0.0176720576083	0.0378763866878	0.00742390497402	0.0296673658975	-0.00817204301075	-0.0421870715819	0.0104746317512	0.022909252669	0.00589225589226	-0.00735294117647	0.0416391275611	-0.0448608369616	0.0113756613757	0.0833492135947	0.0184278049918	0.130211013896	-0.218967921897	-0.0044	0.0304024496938	0.0207213326119	-0.0436519258203	0.0462783171521	0.131901840491	-0.0239862935465	0.0659898477157	0.0549908782903	0.0231899759091	0.117090319091	-0.0435008281429
-0.0110417567929	0.00665004156276	-0.00409074005206	-0.0377777777778	0.00756544502618	-0.0262863534676	0.0066644993498	-0.0263950652704	0.0348439504062	-0.100204498978	-0.0576320735018	-0.0187180941577	-0.0244503411676	0.0101845867907	-0.0174851190476	0.00671591672263	-0.00190249702735	0.115047351806	-0.000473661061678	0.0241464364533	0.0314787701318	0.0429634484439	0.0293174530463	-0.00221075902727	-0.0130966239814	0.0555062879445	0.00208281920932	-0.03530936184	-0.350945857795	0.0468619246862	0.0222222222222	-0.0228426395939	0.0161569418489	-0.0347894323829	-0.0683460521283	-0.00939074667888	-0.0928961748634	0.0204831932773	-0.066291683407	0.0114625344937	0.0702967282078	-0.0551909307876	-0.00278379214352	0.0709146341463	-0.0020479812756	-0.0928571428571	0.0345849802372	0.0281117560026	-0.00435729847495	0.0230231267796
-0.0486491553315	0.0127993393889	-0.00933532486931	0.0317551963048	-0.00750863883187	0.153934520391	-0.00645890521557	-0.0321202298512	0.00516422226813	-0.0272727272727	-0.041214269887	-0.0291907514451	0.00349718282495	0.0424710244413	0.198031048845	0.0306871247498	-0.00333571598761	0.0226486316452	-0.0372338625055	0.0281404487261	-0.0205819730305	0.0105159839063	-0.0106809078772	0.00664697193501	-0.0722500737246	-0.0521765120958	0.00330982308208	0.0208193418402	-0.0134003350084	0.0207833733014	-0.0179434092478	0	-0.0382807710646	-0.0761517615176	0.0313527730332	0.0226589595376	0.0125502008032	-0.0528049408132	-0.0189328743546	0.0266526757608	0.024583772392	-0.0328386485633	-0.144230769231	-0.0181378782415	-0.00175901495163	-0.0209973753281	0.0704393505253	-0.0158410528541	0.0306345733042	0.000557260780165
0.0409774147992	0.0648185894823	0.0603090840558	0.0212646894236	0.0107635253054	0.0408163265306	0.0341296928328	0.0200943827067	0.00369913686806	0.0240320427236	-0.00739542408135	0.104495385531	-0.00425943852856	-0.0319475365188	0.0407711757269	0.0585760517799	0.0279703562037	0.0206090433713	-0.0195830257005	0.018246825299	0.0833333333333	0.0134443145078	0.0449842555106	0.0601614086574	0.101398601399	-0.0135457303858	0.10496602914	0.0230263157895	0.00203735144312	0.0626468285043	0.0147575544624	0.0136363636364	0.0158550281788	0.0264007040188	0.139479538077	-0.00361745421659	0.0406544372831	0.0479243642686	0.0368421052632	0.0218724448078	-0.0143984038341	0.0558276199804	-0.00616165277274	0.131875	0.0540381791483	0.0428954423592	0.00959179121124	0.0436947344361	0.0231186600613	0.0191596898948
0.00631007719328	-0.00650842266462	0.0277284038393	0.0619178082192	0.0207193946484	0.0239120038259	0.013201320132	0.0186539322489	0.003276003276	-0.00684485006519	0.00093131548312	0.00215633423181	-0.0441376628427	0	-0.000607348921956	-0.0290431060838	0.0404651162791	-0.00964436407474	-0.0138420712903	-0.00847560237317	0.00602006688963	0.0111237513949	0.0216673841297	0.000346020761246	0.0519480519481	-0.0393276941668	-0.0355330851319	-0.0064308681672	-0.006099627245	-0.0346352247605	-0.00554016620499	0.0461242793081	-0.00232071713147	-0.0774507002001	-0.00714927545166	-0.0074880871341	-0.033825631253	-0.0333920978948	0.00549915397631	-0.000600120024005	-0.00417392756149	0.0807050092764	0.0944566010212	0.0394667182795	0.00390080802452	0.0565552699229	0.0141405214317	-0.0334221635884	-0.00599492736915	-0.0040883719571
0.0209016993082	-0.00423892100193	0.0985818056036	0.0257997936017	-0.0059204878482	0.0401681457263	-0.0176826430898	0.00190448285965	0.0173469387755	0.0423367246472	-0.00535008141428	0.0314685314685	-0.036818551668	0.0299709868631	0.00729261622607	0.00535264483627	-0.0109521680823	-0.0161290322581	0.04	0.0283306875076	0.0518617021277	0.0156575583768	-0.0205056179775	0.020062262193	0.0301783264746	0.0110680388794	0.091511276533	-0.00323624595469	-0.0627344016365	0.00152671755725	0.0508356545961	0.0312308634415	0.0113111104456	0.0594795539033	0.0331927175844	0.0118884316415	0.00295857988166	0.0197403712048	0.0479596129575	0.0256204963971	0.0125742667631	0.0360515021459	0.00866377874042	0.0182530120482	0.00444074382459	-0.00243309002433	0.0106753812636	0.0114649785851	0.0299234516354	0.0229847619215
0.0602440472534	0.00270897832817	-0.0305415617128	-0.0241448692153	-0.0153147825939	-0.0139200718455	0.00189483657035	-0.00146220207633	0.0326980942828	-0.00787153652393	-0.0411599625819	-0.0401564537158	0.0270327349525	-0.00734547545668	-0.057616892911	-0.00469777638584	-0.00542372881356	-0.0151562016703	0.029965034965	-0.0212563828524	0.0101137800253	-0.0108317756762	-0.00172067679954	-0.0298406239403	-0.0655126498003	0.00192381859329	-0.00248993475527	0.0133116883117	-0.030556566024	0.00914634146341	0.00231941683234	-0.0243467933492	-0.0148075024679	-0.0421052631579	0.0576238406303	0.0408947130592	-0.00196656833825	-0.011467648606	0.0160578081092	0.0197111631538	0.0262229259156	-0.0383871858603	0.00660720185002	0.00860525027833	-0.0312240950539	-0.0487804878049	-0.0239275705971	-0.0286074384738	-0.000900900900901	0.0125694157602
0.0191752517597	0.0339637205712	0.0418967197142	0.0128865979381	-0.015552972994	0.040072859745	0.0215918045705	0.0215258456582	-0.0400155400155	0.0675975880673	0.0275609756098	-0.00570497147514	0.0187127287682	0.00947268851465	-0.0105633802817	0.0179358086847	-0.00999772778914	0.178077889447	0.0829344468208	0.00825042465421	0.0394242803504	0.00273692875967	0.042085607584	0.0136315973436	-0.0493017953833	0.0680893574751	-0.0441522397658	0.0547901313682	0.245778611632	0.0521148036254	0.0396694214876	0.0821667681071	0.0788276553106	0.0891330891331	-0.00273264974042	0.015628391578	0.0384236453202	0.0907833120477	0.0272619517977	0.0298564593301	0.0198251434449	-0.0637564618036	0.0242861831309	0.0906507121413	0.0239589275528	0.0538461538462	0.00750883392226	-0.00111131793973	0.0473399458972	0.0216596885039
0.0251712344989	0.00597237775289	-0.00903990024938	-0.012213740458	0.0705060408045	0.0170753064799	0.0208269052761	0.0209288990826	-0.100161877782	0.0240784780024	-0.008070258723	0.0565573770492	0.0345175615664	0.0354952386076	0.168877385959	0.0120556414219	0.0261647922883	0.0181284990669	0.0344827586207	-0.0735258724428	-0.0656231186033	0.0016819221358	0.0292212267402	-0.127931034483	0.00179856115108	-0.00811668581345	-0.023104705924	-0.00850546780073	0.0650602409639	0.059583632448	0.0454689984102	-0.0241844769404	-0.0513992216742	-0.0538116591928	0.0124091800652	0.0117546484292	-0.0483870967742	0.0174651185482	-0.00538461538462	0.0639286377997	0.0145056509745	-0.0291411042945	-0.0336430631208	0.00652217490576	0.0116991643454	-0.0389294403893	0.00854888206927	0.0267013041918	0.0185105467068	0.00491055089116
-0.011745245532	0.0152133580705	-0.0289399182133	0.0530654301906	-0.00819897266872	-0.0107619457598	-0.0285627928064	-0.0129177197416	-0.0236114234315	-0.0240928882438	0.0189040440297	-0.103697957073	-0.0487804878049	0	0.017160254636	0.00671960904093	-0.0105121896667	-0.0311599895261	-0.0125454545455	-0.0181841797636	0.00966494845361	-0.013629699013	-0.0273202089192	-0.0162119414788	0.0424895272292	-0.00513575111426	0.0476738496113	-0.0196078431373	-0.108314479638	-0.00406504065041	0.00334549878345	0.0149855907781	0.0753918909657	-0.0239928909953	-0.0507798176872	0.00316856780735	0.00947158524427	-0.0169735327963	-0.00425367362722	-0.0620087336245	0.0172222222222	0.0761453396524	-0.0278514588859	-0.0660620692	0.00963656387665	0.00506329113924	-0.0219517496196	0.0283556333354	0.00570583262891	0.00591849855004
-0.00307640518781	0.0131578947368	0.0813087139618	0.00880626223092	0.037754254277	0.0578764142733	0.0140012445551	0.051493598862	-0.00760018424689	0.142177275431	0.0908877407233	0.0455856895557	0.0217435897436	0.0118981126684	0.0644897959184	-0.0464199029126	0.0302893309222	0.0105405405405	0.0521696434051	-0.0877100145522	0.0701978302489	0.0102030080259	0.0424067189866	0.00602893890675	0.0622847301952	0.11704093075	0.0735371707823	0.071875	0.00983190612115	0.043537414966	0.0354652925129	0.0488358886996	0.0230713902015	0.0710166919575	0.066745121995	0.00884396715098	0.036049382716	0.0558969856599	0.118446601942	0.000558659217877	-0.00128393074439	0.0907222548444	0.0395634379263	0.141469935038	0.0444505044996	-0.0251889168766	0.0506666666667	0.0417992623815	0.00105064089094	0.0276189901472
0.0103175943122	0.0263347763348	-0.0233672857999	0.0480116391853	0.0146016800296	0.0115178938708	0.035747161706	-0.0201569264069	0.0290090508239	0	-0.0142088266954	0.0987858719647	0.0636418389882	0.00335887792083	0.0503578732106	0.0518612790328	-0.000438788942519	0.0230008023536	-0.0325205623286	-0.00493039443155	0.0649970184854	-0.0119933663945	0.0353982300885	-0.0339592489013	0.0272899216428	-0.0349767013749	-0.0115294439924	0.0282798833819	0.0549623115578	0.0110821382008	-0.00468384074941	0.0276123443422	0.0649656927746	0.016718617172	0.0199653377214	0.00960133583803	0.0271687321258	0.0315964523282	0.0631944444444	0.0442955518332	0.00479694530523	-0.0102288021534	0.0200131233596	0.0239944957556	0.0172323759791	-0.0077519379845	-0.0228426395939	0.0350623440135	0.00692695214106	0.0214047197687
0.0803702397089	0	0.00858895705521	-0.00740397963906	0.0065441069669	-0.00650671004473	0.0276996000593	0.0129780477703	-0.0146594497068	-0.00260416666667	-0.00764359030356	-0.0436966348569	-0.00547376368441	0.0128361493258	-0.00486736432222	-0.0356926799758	-0.00592625109745	0.00862745098039	-0.0060293629978	0.0664529291752	0.0985442329227	0.0202315888487	-0.0054853935451	-0.0334987593052	-0.00815360336665	0	0.0888528438453	-0.0119081372271	-0.0253051503424	-0.0154738878143	0.0244117647059	-0.0827186512118	0.00723674864415	0.20652173913	0.0468556746144	0.0303907380608	0.0162412993039	-0.0114633709475	0.00522534291313	-0.00481197647478	-0.00604394030535	-0.0837639379929	-0.0347378578321	-0.0631860919402	0.0215605749487	-0.0104166666667	0.00844155844156	-0.00651303461974	0.000625390869293	0.0204674694765
-0.0127609112236	0.00281195079086	0.160279805353	-0.00885780885781	0.0475819032761	-0.0216946377405	-0.00590948400115	0.0426604879378	-0.00595101853971	-0.00417754569191	0.097051056338	-0.0351890756303	0.00778136268742	-0.0438013675559	-0.0210320371729	-0.0539523212045	-0.030470302495	-0.014256091239	0.209274817264	-0.120798032249	-0.0112130479103	0.0233831676165	-0.00256541816316	0.110397946085	-0.00079554494829	-0.00649875807253	0.0157500355574	0.00631276901004	-0.0427611484423	0.0137524557957	-0.0795291415446	-0.00344629523262	0	0.026103026103	0.0144284006196	-0.0136436597111	-0.0488584474886	-0.0876970465664	-0.0237166991553	-0.0379656160458	0.00223823246878	0.184921341644	0.049983338887	0.0376805536424	0.000251256281407	-0.00263157894737	0.0347714101739	-0.0245901437786	-0.024375	0.0023893179816
-0.00883484497676	0.0108657553453	0.00157273918742	-0.0208137347131	0.0139017125838	0.0326359832636	-0.00217485863419	-0.0181699346405	0.00138153350219	-0.0173046670163	0.0565697091274	-0.0163309744148	-0.0129943502825	-0.0164244102844	-0.0012490632026	-0.013925729443	0.102482350262	0.013410465422	-0.0232750620752	-0.0397886229406	0.196907216495	-0.0208089013842	-0.0167181069959	0.0246628131021	0.0291932059448	0.0237209725599	0.0158227148448	0.00313658397491	-0.111040204212	0.0142118863049	0.00124766063631	-0.00345821325648	-0.00082964831208	-0.013507429086	-0.00711081394174	0.0327502034174	-0.00624099855977	-0.00844091360477	0.0405990016639	0.102941176471	-0.00702558155138	0.00876753507014	0.0101555061885	0.0250244889365	-0.0218538055765	0.0606860158311	0.0153495125493	-0.00235461987007	-0.0166559897502	0.01715033174
0.0582149976728	0.0176837725381	0.0465846637006	0.00876666266362	-0.00979312168146	0.0810372771475	-0.0254286544609	-0.0320862734656	-0.0326511841803	0.025613660619	0.0442377064743	0.0016602102933	-0.00534249189086	0.0193355449006	0.0342671335668	-0.0262273032952	-0.00289196447015	0.040217955371	0.0818118788999	0.0676594367109	0.0456503014643	0.0160427666105	0.00444676955271	0.0304625799173	0.102888086643	-0.0251240867499	-0.0015307825128	-0.0278567367823	-0.0563531945441	0.0337579617834	0.0196261682243	0.0468478889532	0.0224191043983	-0.11204929256	0.0230951620279	0.0242269056529	0.00531400966184	-0.0463695543315	-0.00319795330988	-0.0145147679325	0.00707528957529	0.0548795629501	0.0116242538486	0.0717491392515	-0.00847457627119	0.0223880597015	0.0136874361593	0.0695772149404	-0.0254071661238	0.0433246093024
0.0251369294606	0.018398637138	0.0612653163291	0.0604761904762	0.00840295623862	0.0161169415292	0.0272849261965	0.00302613480055	-0.00475398145947	-0.0439646201873	0.006	0.0262430939227	0.0318434682524	0.0215512319382	-0.0442563482467	0.0417817679558	0.0621504039776	0.0304315290596	-0.0139096584301	0.0154639175258	-0.0177100494234	0.0125082290981	0.0427083333333	-0.0248175182482	0.0584521861118	0.0854132430158	0.0137618345237	-0.0663742690058	0.0365157854698	0.0234134319162	0.00122212037886	0.00773480662983	-0.0135300853549	0.0280133641737	0.0655814743777	0.00365384615385	-0.00528592023066	0.0444234404537	-0.0272698107154	0.00171262202432	0.0143770427382	0.0621468926554	0.0468944099379	0.0183333333333	0.046361046361	-0.021897810219	-0.0175332527207	0.0360670687769	0.0069073083779	0.0253645430843
0.0354977373734	-0.0137169621947	-0.0374646559849	-0.0561293219578	-0.0328500034935	-0.0483216525267	-0.0537010159652	-0.0142622051563	-0.0422737043229	-0.0255782312925	-0.017711910356	-0.0188425302826	-0.00743632645473	-0.0281301994437	-0.0149291497976	-0.026184951939	-0.00351082504389	-0.0263858629872	-0.00377921671521	-0.00343386085399	-0.0775681341719	-0.017822540438	-0.0297202797203	0.0205838323353	-0.0492599955821	-0.016303560103	-0.0304685316189	-0.0031318509239	0.0194495412844	-0.0126429861529	-0.0195300579799	-0.0142543859649	-0.0107024953279	-0.05375	-0.00844823177546	-0.0206936194673	-0.0294685990338	-0.00221216691805	-0.0263852242744	-0.0278680116259	-0.0481891281547	-0.0480939716312	-0.0287748442599	-0.0368248772504	-0.0294554455446	0.0248756218905	-0.024	-0.022194452869	-0.0548793980969	-0.0168553175604
0.017644667511	-0.0050881953867	-0.0428396572827	0.00951474785918	0.0349809885932	0.0562015503876	0.0371165644172	-0.037979966611	0.0558603491272	-0.00167550963418	0.0658693652254	0.0288065843621	0	0.0196811381351	0.0354482404315	0.00884955752212	0.0135055783911	-0.0231228244654	-0.00137727734016	0.0459925093633	-0.0177272727273	-0.0016484422221	0.0580437580438	-0.013934726806	0.0139405204461	0.000619404827041	-0.00217343091595	-0.0147659440779	0.0341972642189	0.0658536585366	-0.00653594771242	0.0194660734149	0.0138640392121	0.0235138705416	0.0321844109521	0.009978477793	0.0253857640617	0.0308374483523	0.0464092140921	-0.0114315863524	0.00165784797435	0.0288707799767	0.0149664019548	0.0472939677145	0.011986738077	0.0121359223301	0.016393442623	0.0261194029851	0.0430812456099	0.0349596408272
-0.0260042559403	0.00715990453461	-0.0104859335038	-0.0245051837889	0.0455547391624	-0.0051376146789	-0.0276545400769	0.010701373825	0.0418044402456	0.0246153846154	-0.0084584843777	0.0381333333333	0.0125491665106	-0.00794783581992	0.0238154304143	-0.0114709851552	-0.00849748937814	0.0175617205396	-0.0159210239783	-0.00615869378402	-0.0365571494678	-0.00371642960668	-0.031139764019	-0.0148754183711	0.0240604949588	0.0188341951174	-0.00530464675202	-0.016262755102	0.150365471632	0.0263157894737	0.0078320802005	0.0038188761593	0.00438304892763	0.0640165203924	0.0394340141707	0.00581170089113	0.000485436893204	0.0409619708671	-0.0197474910974	-0.0704500978474	0.00131813676908	-0.0690201403032	-0.0108335841107	-0.0221755302536	-0.0105846774194	-0.0863309352518	-0.020264681555	0.0289386363636	0.000897867564534	-0.0120494993989
-0.03695991671	0.0118483412322	0.0147324890152	0.00676328502415	0.0100737877723	0.018443378827	-0.0298098859316	0.00228931177565	0.0258444797098	-0.00982800982801	0.0233286908078	0.00359619830465	-0.00462449130596	0.0228887790756	0.0138114853404	0.0112627986348	-0.0216205687573	0.0327663831916	-0.0642718398859	0.00835855310563	-0.0365033621518	0.0244599887933	-0.0075329566855	-0.00717251793129	-0.0631013649586	-0.0297170158707	0.0163041859079	-0.00259319286872	0.00756429652042	-0.0551839464883	0.00746036680137	-0.0054347826087	-0.0452246112105	-0.0308102862688	-0.015376388662	0.0109784283513	-0.00388161086851	-0.0416040570999	-0.00594451783355	0.0107177033493	-0.00263280314353	-0.0627126883811	-0.000304228780043	0.0550347207819	0.0285277636271	-0.00524934383202	0.0105529759392	-0.0334258823633	-0.00224265530388	-0.0010883858024
-0.0382555282555	-0.00836400133824	0.0249617931737	-0.0364683301344	-0.0160018367326	-0.0246287576965	0.0111302712024	-0.0191291934333	0.0316022099448	-0.0121312379377	-0.0183735964614	-0.0322498080369	-0.0299200892028	-0.000560056433167	0.0222275334608	-0.0364495443807	-0.0238901055146	-0.0130782271736	-0.0165015634443	0.033728740889	0.0109670987039	-0.00829676269615	-0.0378241619228	-0.0285171102662	-0.0126582278481	-0.0303596113469	-0.0678641836877	-0.0152746181345	0.027027027027	-0.00412979351032	0.00308546744832	-0.00765027322404	-0.0319515890202	-0.00200250312891	-0.0349468706628	-0.00723947418556	-0.0214320506576	-0.0492895639392	-0.014950166113	-0.0331376633213	-0.00562684212093	-0.0272302904564	-0.0200852099817	-0.0293591472597	-0.0123823675087	-0.0263852242744	-0.0386382623225	-0.00502742230347	-0.0155091031693	0.0172227145299
0.0321130214853	0.00742240215924	-0.0193836978131	0.00846613545817	-0.0023579986354	0.0148533234311	0.00666666666667	-0.00582156891282	-0.0169237360754	-0.0114429249232	-0.00294627383016	-0.000528960592436	0.0128352490421	-0.000838416590382	0.0196399345336	0.00875656742557	0.00326330817867	0.00907975460123	-0.012984584146	-0.0100926309968	-0.0103550295858	0.00489645207899	0.0144622666316	-0.000391389432485	-0.0229801644896	-0.00244618395303	-0.00496112085165	0.00693069306931	-0.0152046783626	0.021327014218	-0.0138418948016	0.0159691629956	0.0147391688771	-0.0140456483572	0.00305109410217	0.00594895413548	-0.00647088103534	-0.011544011544	-0.0118043844857	-0.0137093615354	0.00132734530938	-0.00239936017062	0.0208074534161	-0.000538753817861	-0.00852557673019	-0.0406504065041	-0.0115142298501	-0.00627698667892	-0.000684931506849	0.0227165635767
0.00742574257426	0.00234427327528	-0.0496705524582	0.0375308641975	0.00330616583983	0.0475667764362	-0.0107808409056	0.0383545600937	-0.00435824798431	-0.0115753811406	-0.00399791413176	0.0124371526859	0.0143748817855	-0.0210079716412	0.00343957807842	0.00347222222222	0.0168733482415	-0.0162937743191	-0.0784993097474	-0.0393854748603	0.0538116591928	-0.00933806420692	0.0149040953862	0.0931871574002	-0.0257489477593	0.0493369298676	-0.0123026596501	-0.055063913471	0.00950118764846	-0.00290023201856	-0.0118527760449	0.0238482384824	0.00697064487178	-0.0193335029255	0.00489353653647	0.00324303700878	0.0345691382766	-0.0490093847758	0.078156996587	0.0500397140588	0.063458682587	-0.103420630679	0.0127776087618	-0.0837626097847	0.01416287304	0.0621468926554	-0.0043956043956	0.00523728410071	0.0715101667809	-0.0437969164382
0.107051597052	0.0427664550618	0.0186666666667	0.0533079485959	0.0381481494563	0.0101292350681	0.0300482640511	0.0329902720993	0.0111621799081	0.0254213081977	-0.0247818499127	0.0355462624151	0.0432593697557	0.024318781131	0.0169104204753	0.00553633217993	0.0189924030388	-0.0121137206428	-0.0469993831331	-0.0574294853155	0.0751773049645	-0.00184672206833	0.0399693525731	0.0547994269341	0.0457433290978	0.0730987783686	0.0100959192326	0.0506416926812	0.122058823529	0.0517742873764	0.0265151515152	0.0322922181048	0.000865298917511	0.0243839169909	0.0781676707323	0.00703555809089	0.00726392251816	0.0310307017544	0.0538144982589	-0.0211800302572	0.00281162136832	0.126676602086	0.0195253829979	0.0389266851274	0.0142144638404	0.0904255319149	0.0348785871965	0.0527299607066	0.03539445629	0.0339684994582
-0.0827470389359	-0.015700096123	-0.032722513089	-0.0605512878446	0.0158743119204	-0.0826417704011	-0.028869407497	0.035212228743	-0.00865800865801	-0.016991643454	-0.0306012884753	-0.0280161534578	0.00697050938338	0.00307387547389	-0.0395505617978	-0.0161734342739	-0.0154993133216	-0.0533033033033	-0.0356625466202	0.020669443159	-0.0457343887423	-0.0283357871559	0.00221021611002	-0.0689303904924	0.0245443499392	-0.00696864111498	-0.0226669729058	0.0244305051172	-0.018872870249	-0.0342920353982	0.0242927429274	-0.0789743589744	0.0115244624655	0.0268422385414	-0.00207525309719	-0.0188821752266	0.0110576923077	0.0324364564501	-0.0366476419345	-0.0442426584235	-0.018691588785	-0.0489417989418	-0.0462581025339	-0.0950882630947	-0.0263093189083	-0.0609756097561	-0.0339163822526	-0.0340710293601	-0.0236820428336	-0.00720610131733
-0.0097994934912	-0.00618489583333	0.0129905277402	0.00481000481	-0.0214333556597	-0.0120618168112	-0.0164980544747	-0.0775214238629	-0.00873362445415	-0.0206857466704	-0.0107070334133	-0.0353155024669	-0.0189918352858	-0.0206084647077	-0.00397753860552	0.0821965722281	-0.0498206456756	0.04017975152	0.0296618295723	0.0447332628079	-0.0857142857143	-0.00063290969505	0.0290370007351	0.0164113785558	-0.0196869070209	0.0102622807018	0.0914093078662	0.00612310667096	-0.000267165375367	-0.0103092783505	-0.00630441308916	-0.0194877505568	0.00199145299145	-0.0278668310727	0.00232460927826	-0.00153964588145	0.0342368045649	0.00453234445818	-0.00311817898347	-0.010713563776	-0.00730476190476	-0.0178025034771	0.0160642570281	-0.0533234838825	0.010101010101	-0.038961038961	-0.00331198940163	-0.00708621714937	-0.00210925964986	-0.000638831327922
-0.0232709678996	-0.0301342941369	-0.00721346513492	0.0186692197224	-0.0273785078713	0.049599389546	0.108086722583	-0.00185793911676	-0.011013215859	-0.015625	0.0235118492256	0.0204576043069	0.0170074181292	-0.0457737603755	0.0467465351186	0.0210084033613	0.0283137583893	-0.023125794155	0.00223505308251	0.0311008245335	-0.0191532258065	0.0384843483745	0.106679366591	0.0247578040904	-0.0104040648439	0.00303898848571	0.007811049814	0.0112107623318	0.0371459112774	-0.0144675925926	0.0220543806647	0.0295286768881	0.0773417041277	-0.107305936073	0.00902978508667	0.0312259059368	0.0298850574713	0.177707136998	0.00125117297466	0.022476501839	0.0105532796715	-0.0790144435004	0.00912131346914	0.072564612326	0.0125	-0.0162162162162	0.109658839167	0.0522256355136	0.0169097442401	0.0544751360962
0.0111996931134	-0.0226274907126	0.0454790096878	-0.0225563909774	-0.0621604503871	0.00109051254089	0.0112824907169	-0.0193298969072	0.00445434298441	-0.0396825396825	-0.0107566089335	0.00369295700343	-0.00729407578723	0.0223475136285	0.0307450628366	-0.034188034188	0.00571078931267	-0.00910509885536	0.023446695162	0.0484006734007	0.0416238437821	-0.00101812468668	-0.00537923614847	0.0213585434174	-0.0308068459658	-0.0235448611019	0.0170555428672	-0.0180551156161	0.0798763205359	-0.0452143276571	0.0156665681348	-0.0132377275234	0.00132224861441	-0.00738846263143	-0.0312015754969	-0.00373831775701	-0.0102678571429	-0.0117544623422	0.0246797875664	-0.00659472422062	0.043993810107	-0.0156826568266	-0.00843627598674	0.0308943466172	0	-0.0192307692308	-0.00239568776203	-0.00202135188187	0.00956142174184	-0.0093192129187
-0.00058553320633	-0.00691085003455	0.0380952380952	0.0206730769231	0.0412667802232	-0.000726216412491	0.0176528738879	-0.0256971820704	0.020177383592	0.0104071013162	-0.0151124216734	0.117214191853	0.0358422939068	0.0186516633702	0.1293272371	0.00884955752212	-0.0214966538228	0.0572328695196	-0.0112580576824	0.0406797805433	0.0853478046374	0.038728168198	0.0133044889129	0.0939321220432	-0.0151362260343	0.0190771276596	0.0249985512286	-0.00129032258065	-0.119541875447	0.0627306273063	0.00873108265425	0.0631637786473	0.0719555299011	0.0538219295734	0.0860073983133	0.0266416510319	-0.00541271989175	0.00801762114537	0.0612804878049	0.0060350030175	0.0357652750371	-0.0462355513902	0.00212701306594	-0.0194815410825	0.0266666666667	0.0364145658263	0.0460276165699	0.0532037394851	0.0212065060737	0.00899673862742
0.0450299539551	0.0114822546973	0.0136350111579	-0.0178991992463	-0.0462395462882	-0.0101744186047	0.0276158756592	-0.00794245466807	-0.0106498587264	-0.0302938503484	0.0707335329341	0.00329569513056	-0.00692041522491	-0.0480690599158	0.0364372469636	0.0321637426901	-0.0223834196891	0.0148994288552	0.0113862446818	0.013501350135	-0.0372727272727	0.00588698190077	0.00373612297182	0.00658100908806	-0.0107581967213	-0.0664095156322	-0.00595057208885	-0.00258397932817	0.00108401084011	0.0173611111111	-0.00461627236007	0.00368033648791	-0.029756504164	-0.0423797881011	0.0179299525029	-0.00986842105263	-0.00952380952381	-0.0101389738659	-0.0264291870152	0.0389922015597	0.000289727831431	0.0357025876187	0.109157064888	-0.017420564518	0.0170755170755	0.0108108108108	0.031949493017	0.0142752132634	-0.0324596774194	-0.00547120390397
-0.0262864903706	-0.0522910216718	-0.0936866283919	-0.0834580335731	-0.044200982244	-0.0653450807636	-0.0548278190412	-0.0610287009063	-0.0353690685413	-0.0812246173071	-0.116392869626	-0.0822999242675	-0.037456445993	-0.0495913707799	-0.0453869047619	-0.0273843248347	-0.0797116811533	-0.0574504526548	-0.0894894531368	-0.0687642730272	-0.114258734655	-0.0544280168743	-0.0908220780602	-0.0563511830635	-0.0737959606422	0.033190145176	-0.0916200402397	-0.0754533678756	-0.108012994044	-0.0682593856655	-0.0698550724638	-0.06809848088	-0.100856819201	-0.155063829787	-0.106707040451	-0.0518641565153	-0.0998168498168	-0.079646799117	-0.0628503983476	-0.0579291762895	-0.0134552763466	-0.0869702719798	-0.0404592673592	-0.105378079904	-0.0659730432726	-0.0989304812834	-0.0528364849833	-0.0826898091758	-0.0707230673057	-0.0531901872672
0.0411307718507	-0.00398912518739	0.0475033738192	0.019366924997	0.0343873517787	0.0278868813826	0.0118588369767	-0.023807953359	0.0200409929401	0.0224413464808	0.0259098101266	0.0250383239653	-0.0289592760181	0.0094835753369	0.0305923616524	0.0546925566343	0.0156645934117	0.0290223768236	0.000930665425779	0.0979564032698	0.0149253731343	0.0179503224303	0.07345888408	-0.0105575717585	0.0483645513	0.0236300718164	0.021147374188	-0.015061295972	0.0613050075873	0.0549450549451	0.0320972265503	0.043844856661	0.0639738895888	0.0508998119796	0.0472762877774	0.00817597819739	0.0132248219736	0.0576609421472	0.0340050377834	0.0416751787538	0.0871886120996	0.0529961898164	0.0387464387464	0.0545145426004	0.0073417721519	0	0.052456449403	0.0538499160151	0.0476275899184	0.0424015217271
0.0140202202732	0.0142128279883	-0.00927595980417	-0.0189938398357	-0.0103171570501	0.00496752006114	-0.000706015249929	-0.0253790375742	0.0388479571333	0.0322580645161	0.0273761326393	0.0695413758724	-0.0076421248835	-0.0319517730768	-0.0105880128569	-0.0420374347959	0.00703107280562	0.0151362260343	0.0132828584711	0.0497580344956	-0.0225840336134	-0.0222942960244	-0.0130761686826	0.00133377792598	0.04	-0.0656387665198	0.0229014654485	0.0312944523471	0	0.0150462962963	-0.020229468599	-0.00538502961766	0.0582835981022	-0.0613418530351	0.0199156098501	-0.00907511102529	-0.0200803212851	0.0361937590711	-0.0106577344702	-0.0394194940184	-0.016914893617	-0.0904605263158	-0.0255074053758	-0.0606676557864	0.0030158331239	-0.0237388724036	0.0213873907383	0.0438198236035	-0.00428082191781	-0.00288998139782
0.0517951238997	0.0140136543299	0.0145643693108	0.0094191522763	0.015444015444	0.00152091254753	0.0640101738025	-0.0338180588434	0.016548463357	0.0293170103093	0.0133233252017	-0.0114192495922	0.0240420736289	0.0320369188764	0.0244601566979	-0.00224215246637	0.0279279279279	0.072564612326	0.0889755522055	-0.0114657210402	0.0290166577109	0.04042290684	0.0446063818041	0.0542790542791	0.122564102564	0.0149929278642	0.0476247564813	-0.0562068965517	0.0406062339148	0.0307867730901	0.0366718027735	0.022198159177	0.00349936545841	0.00578624914908	0.065089500123	0.0485190958691	0.0358606557377	0.0801015495054	0.0658664204371	0.0277664352797	0.0579940565873	0.00940325497288	-0.00337742752603	0.0652861798634	0.0185417188675	0.00607902735562	0.0172978878369	0.0107289359382	0.0408426483233	0.030647077767
-0.0229535014497	-0.0170092133239	0.0361445783133	-0.0082944530845	-0.0212927756654	-0.0356871678056	0.0160690571049	-0.0278263913196	-0.0315010570825	-0.0219092331768	-0.0037037037037	0.015558698727	-0.0111885546588	-0.0326096333573	0.0173475097929	-0.0401284109149	-0.0291411042945	-0.0349860982391	0.00944957717656	-0.0192514647854	0.144125326371	0.0108041274649	-0.0925906352394	-0.0120025268478	-0.0205573321151	0.0105527684876	-0.00662299021571	-0.00913408841798	0.0838142346799	0.0403761061947	-0.0151605231867	-0.0275423728814	0.00972813601431	-0.0108291032149	-0.04589007096	0.00241590782382	0.038081107814	-0.0116712595234	-0.00895177591684	0.0194676201828	-0.0041935483871	0.00107488355428	-0.029652640497	-0.052715078608	-0.0774907749077	-0.0483383685801	-0.0137819939144	-0.0149940286624	-0.0243700950021	-0.00261176501011
0	0.0299206921413	0.0306778822365	0.0507056978568	0.027972027972	0.0314960629921	0.0155535224154	0.0295229522952	0.0172451429819	-0.00352	0.0947955390335	-0.00928505106778	0.0168799851605	0.014907404655	-0.00605060506051	0.0307692307692	0.0018054615211	0.0252100840336	0.0366097248308	0.0470616922702	0.0935645823825	-0.0221627435776	0.00221316249272	0.0115089514066	0.0265858208955	0.0121727331146	0.022420620635	0.0383480825959	-0.0190162271805	0.0212652844232	0.00724418955629	0.0157952069717	0.0340909933078	0.0427642832706	0.0351702617963	0.00611790878754	0.0100047641734	0.015007380679	0.00145687645688	0.00350740452065	0.0021016536696	0.129563350036	0.0523864959255	0.0553042516448	0.00426666666667	-0.00952380952381	0.0177858439201	0.00552269599711	0.0309060118544	0.00423038531508
-0.0237095062264	0.005600280014	0.0849735957753	0.0293532338308	0.0540438397581	0.0160305343511	0.02574002574	0.0430145130268	-0.0100858369099	-0.0028901734104	-0.0198641765705	0.0166354264292	-0.00766143743159	0.0463108052037	0.0385537723667	0.0223880597015	0.0241045280469	-0.00702576112412	0.00741997641713	0.0200279459711	0.0262938230384	0.00179580977719	0.0204556020456	-0.00094816687737	0.0188550658791	0.0149682107175	0.0403087236979	0.0372869318182	-0.0168002067718	0.0603852160333	0.000599340725202	0.0316353887399	0.0351171407481	0.0623359580052	0.00123781171281	0.00442233278054	0.0283018867925	0.0138967439606	0.0110561536223	0.0467961165049	0.0215559042205	-0.0516476552598	0.0171460176991	0.00263513079247	-0.0103558151885	-0.025641025641	-0.0128388017118	0.00040192926045	0.0299794661191	0.0250753012048
0.0227540692422	0.00174034110686	-0.00951327433628	0.0589656839053	-0.0086052348512	-0.0015026296018	0.0437892095358	0.0425817267393	-0.00563624539345	0.0167471819646	0.0725792482245	-0.0115233924867	0.00882352941176	0.0137397243657	-0.0353463587922	0.0285623611552	0.074791025077	-0.00566037735849	-0.113791429958	0.0148401826484	0.0569337128914	-0.00246417372297	0.00523917995444	-0.118000632711	-0.0196209587514	-0.0202965601174	-0.0450151630023	0.0157480314961	0.0465299684543	0.0147275405007	0.0434261755016	-0.00363825363825	0.0392361856362	-0.00864731315627	-0.0217980371173	0.00935608145294	-0.00733944954128	0.0698063590724	-0.00748201438849	-0.0341309590058	0.014664227774	0.0537921817574	0.0386079390973	0.0312278106509	-0.00724443251945	-0.0789473684211	-0.0146315028902	0.0551767778224	0.0171451355662	-0.0606647007587
0.06726004222	0.0403057678944	0.369890551709	-0.0187129164765	-0.0358047016275	0.00601956358164	-0.0176703930761	0.031355523396	-0.0429474602136	-0.0174216027875	-0.0122739018088	0.0212170669154	-0.0238702623907	0.00782835604523	0.0244890443749	0.060475161987	-0.0337699549734	-0.0142314990512	0.0202300035435	0.0748031496063	0.0465563678338	0.00516322920693	0.0129163834126	0.00573888091822	-0.0479872640437	-0.0559910997361	0.0125320744553	-0.041118975396	-0.0404420999749	-0.0324141267537	0.0218140068886	0.00260824204486	-0.0413057961359	0.0165109034268	-0.0412363141437	-0.0336241366776	0.0134011090573	-0.0341899441341	-0.0388518411134	-0.0318801613213	-0.00304258863441	-0.0253646163602	0.0109947643979	0.0484572018763	0.0027027027027	0.0571428571429	-0.0240146654445	0.0658712616631	-0.0262642101137	-0.0581252192488
0.0412846932406	0.0257181028724	-0.00831566932985	0.0213953488372	0.0026256564141	0.0400149588631	0.0151737640724	-0.0059245400686	0.0261958997722	-0.0215989684075	0.0276324395029	0.00342465753425	0.00952025387344	-0.0140418653077	0.124011502516	0.0241489671225	0.00444821012497	-0.00601539942252	0.00227337311736	0.0193615907902	0.0352941176471	0.0397693702504	-0.089932885906	0.083452211127	0.100095556617	-0.0170295113691	0.00117609173516	-0.00351493848858	0.0581151832461	0.0085	0.00870786516854	0.0296566077003	0.0632383599722	0.0275819797732	-0.0222834039276	-0.0156103065639	0.0209758321933	0.0369427734074	0.0108597285068	0.0190438405078	0.0144964026032	-0.0104098893949	0.0378042465044	0.00456064980138	0.0269541778976	-0.0304054054054	0.0140871525169	0.0361978827114	0.00623993558776	0.0103952915165
0.052351859461	0.00846629762292	0.0144689246958	0.00728597449909	-0.00561167227834	-0.0546565983459	-0.0151880424301	-0.120608531995	-0.0182019977802	-0.0477759472817	0.0283214001591	0.00682593856655	0.0114644970414	-0.0151542519441	-0.108410617205	0.0491477272727	-0.0172922817377	0.0121036068748	-0.0117191191759	-0.0212525667351	-0.0269886363636	0.0232046634662	-0.0333087512291	-0.0352205398288	0.013897937025	0.0424057485973	-0.00176206525235	-0.0194003527337	-0.0484908461158	-0.0540406544373	-0.0125313283208	0.0348660939869	-0.0220065359477	-0.0155084998509	-0.00122482897685	0.00515857852503	-0.120142920947	-0.031461509855	-0.0101462250075	-0.0311465836091	0.0401076958945	0	-0.00573852295409	0.0529629949107	0.0141732283465	-0.0348432055749	-0.00611224300796	0.00632096433059	-0.0118023604721	-0.00590957435569
0.0239520191514	0.00258314497901	0.106969205835	0.0230560578662	0.0361173814898	0.00418410041841	0.0122399020808	-0.0337078651685	0.0201220890798	0.0131487889273	0.00572489555934	0.0424858757062	0.0195612431444	0.0212329701234	0.0810616929699	-0.0373679935012	0.00643776824034	0.0344415211672	0.0246087150553	0.033882303577	-0.0985401459854	0.0270901056603	-0.00292434837889	0.00136472193791	0.0218462197473	-0.0273659559198	-0.0371457390622	0.122661870504	0.0249609984399	0.0141509433962	0.0296108291032	-0.0771484375	0.0162664652851	-0.0124204786428	0.0320199893271	0.0169169359437	0.00761421319797	0.0207341422209	0.0388905637624	-0.0112517580872	0.00699204627621	0.0391190006575	0.00727728983689	0.00977437449608	0.0346790890269	0.0072202166065	0.0272083488632	0.00707947927372	0.00222672064777	-0.0147542996963
0.0146464046608	-0.0183574879227	0.00366032210835	-0.0207688908529	-0.0108932461874	-0.0333333333333	-0.0116082224909	0.00682908822444	-0.000664893617021	-0.0228825136612	-0.0392307692308	-0.0602644699762	0.0112963959118	0.00963823242277	0.00132714001327	-0.0185654008439	0.0547974413646	-0.0201156069364	0.000871107239523	0.00639204545455	-0.0692307692308	0.00654204082774	-0.0345575108391	-0.0262350936968	-0.0077551875917	-0.00291262135922	-0.000305545653613	-0.0297981416213	0.00202942668696	-0.0258397932817	0.00301287318543	0.0174603174603	-0.0195111365385	-0.000613496932515	-0.0235376677828	0.00448598130841	-0.00856423173804	0.0306199217574	-0.0638421358096	-0.0272302377566	-0.00550740663617	-0.0303701360329	-0.111360239163	-0.0418445772844	0.00225112556278	0.0394265232975	0.0386429608128	-0.0327690400097	-0.0105029287013	-0.0145293715765
0.0678561307096	0.00770997375328	0.0272793581327	0	-0.00734214390602	0.0583855799373	0.0249571813066	0.0432630614115	0.00310490130849	0.00768961901433	-0.0118494795837	-0.0269896193772	-0.00496453900709	0.029842781495	0.0309807819748	0.0232158211522	0.0561956741459	0.0519112789051	-0.0461595847192	0.0264139530195	-0.116572422793	0.017875418521	0.0307753269053	0.000349895031491	0.0589353612167	0.0423563777994	-0.00336930656323	-0.000660501981506	0.00987341772152	0.0148541114058	0.0376843255052	0.00104004160166	0.0355466130114	0.0432780847145	0.0532017018701	0.0824339411984	-0.0025406504065	0.0467187385941	0.0102293862368	0.0342594526844	0.0223826714801	-0.0384991843393	0.0297168488926	0.041889483066	0.00499126528575	-0.00344827586207	-0.0132751091703	0.0213358608817	0.0579710144928	0.0859608751283
-0.00939259669528	-0.0226273807586	0.0106503834138	-0.0103790613718	-0.0247781065089	-0.0255460940392	-0.0544282645023	0.00878580214374	-0.0216670351537	-0.044745057232	-0.0299789337222	-0.0187292555714	-0.00748396293656	0.000292304421769	-0.0313353687932	0.00252100840336	-0.0199043062201	-0.035666218035	0.0209541810598	-0.0430213142127	-0.100443131462	-0.0295338013367	-0.0213992824193	-0.0433718083246	-0.0614402553361	0.0407659971976	-0.0322736101173	-0.013879709187	-0.0278265229381	-0.0209095661265	-0.0265789473684	-0.0327272727273	-0.0284974093264	0.0938511326861	-0.00323601349887	-0.0285370465876	-0.0453387671931	-0.0214798800474	-0.0441853329242	-0.0129266814785	0.0397810734463	-0.0780454699695	-0.0171521916689	0.0459067579127	-0.0096846287559	-0.038062283737	-0.0203575854133	0.00413223140496	-0.0179432760949	-0.0515868038133
0.0407687827606	0.0163224516989	0.00927357032457	0.102143182855	0.0610542282897	0.0338145896657	0.0162837667256	0.0209022818324	0.00045197740113	0.00435729847495	-0.0178750417641	0.0227107997101	0.00538599640934	0.0170903842237	0.0648639681486	0.0477787091366	0.00820152314001	-0.00744359153291	-0.0871077915031	0.0366416914708	-0.00109469074986	0.00493419124972	0.0222600497578	0.0281535648995	0.0116896918172	-0.0198897804585	0.00476858768316	-0.0157506702413	0.142083548221	0.0453817405232	0.00919167342525	0.0649838882922	-0.006	0.0909090909091	0.0146112004294	0.0394620421164	-0.00213447171825	0.00377735015323	0.00898876404494	0.0171884591774	-0.0142631067763	0.00736105999264	0.0437673130194	0.0787910016235	0.00576730190572	0.0431654676259	0.017708709794	0.0190895061728	0.0489194499018	0.0184977869731
-0.0219865696698	-0.0334316617502	-0.0441319782821	-0.0285477865122	-0.0100071479628	-0.00661889011393	-0.0381964973295	-0.0469203207644	-0.000451773209849	-0.0723065798988	-0.0432046266372	0.00472478147886	0.0214285714286	0.0142391976249	0.0048294126811	-0.0114666666667	0.00232423009878	-0.0546051089759	-0.019965034965	-0.0241584158416	-0.0197260273973	-0.0151427505132	-0.0331753554502	-0.0170697012802	-0.0621848739496	-0.0230599461529	0.00979979874743	0.0173646578141	-0.0194174757282	-0.0480081716037	-0.0316099651755	0.00252143217347	-0.00246143527834	-0.017258382643	-0.0392041850452	-0.0444330949949	-0.00267379679144	-0.0308151093439	-0.0146356983773	-0.0452625226313	-0.0358292049362	-0.0482279868469	-0.0111464968153	0.073286580743	-0.0172026925954	0.0620689655172	-0.00301846590909	-0.0333146569347	-0.0442030342761	-0.0337287876188
-0.00882869583627	0.00847744998305	0.0138362947859	0.0336456558773	0.026714801444	0.0318203175002	0.0160806252486	-0.0110991765127	-0.0122033898305	0.0151987529228	0.0289777777778	0.0329179402775	0.0533216783217	-0.00224474116804	0.0590697674419	0.026706231454	0.039806763285	-0.00446207238473	-0.00713546683792	0.0373376623377	0.0128563443264	0.0124671978173	0.00927397986222	-0.0282199710564	0.0389784946237	-0.0016863532868	0.0118910397037	-0.00903614457831	0.0234860695372	0.0101931330472	0.0182572614108	0.0145875251509	0.039446524981	0.0386352232815	0.141803476135	0.012114733654	-0.0246648793566	0.0399267399267	-0.00678075556991	0.0149599662874	0.0438352640192	0.0898272552783	0.0308641975309	0.013184616417	-0.00126839167935	-0.0162337662338	0.00463045414069	0.0382919693038	0.0433078581227	-0.0205860965852
0.0748031496063	0.00437121721587	0.0353383134607	0.0284260403791	-0.00527426160338	0.0200752958049	0.000762582613116	-0.012490948588	0.0224204987417	0.01113243762	0.0200414651002	-0.00773958570453	0.0184232365145	-0.0146343981485	0.0283999414434	0.00499211770888	0.018026389147	0.0139442231076	0.0487620827195	0.035406885759	-0.0060706401766	0.00389948817756	0.0501443948543	0.0126582278481	0.00991806813282	0.0715107981221	0.0395899169545	-0.00506585612969	0.0319460067492	-0.0228359001593	-0.013583265417	0	0.00797542043984	-0.0012077294686	-0.00135399562658	0.0149621545503	-0.0170423309511	0.038393800634	0.0055266579974	0.0452584596222	-0.00547693866513	0.00176118351532	0.0169226763864	0.0467117051167	0.00711201422403	-0.00660066006601	0.034568338947	0.0449262656048	0.00582268970699	0.0737936492768
0.0596178015533	0.00535654502846	0.0224795649779	0.0396676268735	-0.0229763167197	0.050618807096	0.00635001270003	0.0271310724106	0.00604162004923	-0.00987091875475	-0.0121951219512	0.0330350997935	0.00798565840939	0.0145679810009	-0.0324555160142	0.0214379084967	0.0102227090179	0.00834970530452	-0.0181251284863	0.017948233516	-0.0277623542476	0.00429211550964	0.071	-0.0183823529412	0.0582835183604	0.0275509372489	0.023208466177	0.020706042091	-0.0483976455199	0.0163043478261	-0.0330487469017	0.0223103619236	0.0427829792149	-0.00701330108827	-0.0411063942038	-0.0149150190773	0.00335570469799	-0.00386702849389	0.017135467184	-0.0448876963502	-0.00436437731901	0.0147679324895	0.00512032770097	0.0368573198431	0.108196721311	0.0564784053156	-0.00582590815627	0.00695294489462	0.00728291316527	-0.0551061436196
0.0405502671249	0.038628038628	-0.0264622065409	-0.0473988439306	0.0437771345876	0.0123787219806	-0.0408884401817	0.0137426378726	0.015346975089	0.0801380368098	-0.0152606310014	-0.0506329113924	-0.0153597413096	0.00253010959505	0.00823892893924	-0.0227796263117	-0.0106613661005	0.031660983926	-0.139093415221	-0.00649591685226	-0.00456881781839	-0.020556796852	-0.00723622782446	-0.0640449438202	0.0252168650393	-0.0455398648643	-0.0377988116623	0.00631858995677	0.00939289805269	-0.0310160427807	-0.00911421247508	0.0397672162949	0.0498461538462	0.0228933268388	-0.00587496124158	-0.0146126760563	-0.0117056856187	0.41680855411	-0.0127145581691	0.0781867332086	-0.0470155497017	0.013167013167	-0.0364238410596	-0.0246231527014	-0.0211652253072	0.00943396226415	0.00517063081696	0.0326064617066	-0.0111234705228	0.0103579518835
-0.0157974727941	-0.0573901891632	0.152773905771	-0.0351941747573	-0.0568457538995	-0.0254461335096	-0.0152631578947	-0.0107394366197	-0.0179627601314	-0.0422435214767	0.0752220094028	-0.00514619883041	-0.0233169129721	-0.0738532720429	-0.0541368743616	-0.0584075432163	0.0124200913242	-0.0347025495751	0.0069717482064	-0.0711750420325	-0.117613310384	-0.0426018794668	-0.0219844815424	-0.0548219287715	0.168240850059	0.0213545580366	-0.0145114849679	-0.0413086582948	-0.0594643667726	-0.0413907284768	-0.0229951135384	0.027052238806	-0.0763950762016	0.101428571429	-0.0285658003044	-0.109344291585	-0.087986463621	0.0343700427823	-0.0415325177077	-0.0432015429122	-0.0503000007255	0.114911080711	-0.0467882632831	-0.00132052544399	-0.0251104394327	-0.0747663551402	-0.0802469135802	-0.13351117749	-0.0620547431571	-0.0826833856399
-0.0436986186109	0.0047619047619	-0.0447400241838	0.0117400419287	-0.0474090407938	0.000339097999322	0.0195082843399	-0.0786616835736	0.00713807718046	-0.00333580429948	-0.011983805668	-0.0176346108629	0.0580026899798	-0.0084900501432	-0.0478247454489	-0.0539638386648	0.02363341151	-0.0369283443385	-0.0247152115284	0.0402252614642	-0.0208062418726	0.0427606103569	0.00769323235966	-0.0275190516511	0.044466902476	0.0046715113914	0.0616402424808	0.0430885901413	-0.0135135135135	0.131836499712	-0.0105913503972	0.0376930063579	-0.0253860262618	0.021616947687	-0.00935090455246	-0.0324974924774	-0.0401978973408	-0.0309043591412	-0.0628149143433	0.0651078411611	0.0160427807487	0.0969325153374	0.016361619523	-0.0569335171104	0.0701168614357	-0.020202020202	0.0445563012677	-0.00522257834758	0.0489706176294	0.0286678392287
-0.0551564586417	-0.0308056872038	-0.0522784810127	-0.00455864069623	-0.00617283950617	0.0450847457627	-0.0193971166448	-0.00985126521151	0.0108527131783	0.0342134622536	-0.0103261760367	-0.0684538056486	-0.0182742730017	-0.0152932928254	0.25810110175	-0.0246986180535	0.0368346845259	0.0368207211783	0.0235668001156	-0.0332559938128	0.0690571049137	0.0116553048009	-0.0164618871526	0.0696560731389	-0.0206418319626	0.0119301068668	0.0262854476075	-0.0707204230007	0.105675146771	-0.0534079348932	0.0154623847755	-0.0485776805252	0.0392857840552	-0.00550148116801	0.065393083466	0.00269541778976	-0.0451030927835	-0.0351508176282	0.00860215053763	-0.0166540499621	-0.0436090225564	0.00531319910515	0.0308321964529	0.0142202797203	-0.00735457989748	-0.0103092783505	0.0215955737998	-0.00906980365764	-0.0432545731707	0.00425303399134
-0.0435863867176	-0.012923506811	-0.00227060237745	0.003746877602	-0.0438664596273	-0.0347064547519	0.0109596364608	-0.0286773312524	-0.0148992112182	-0.0323624595469	-0.0276581649553	-0.0385405960946	-0.0623179022337	-0.0155260634713	-0.0234385061172	0.00904431715405	0.0192078871324	-0.00220426157237	-0.0109274193548	0.0128	0.121739130435	-0.0364183501387	-0.106367495452	-0.0500610500611	-0.0413304791701	-0.0747767050441	-0.0492516952213	-0.0049786628734	-0.0272123893805	-0.0247178936056	-0.0243045387994	-0.0367985280589	-0.098790726817	0.0142553191489	-0.0661826008493	-0.00682382133995	0.0512820512821	-0.0134194831014	-0.0294953802416	-0.00250192455735	0.00157232704403	0.0236439499305	0.0100582318687	0.031944343893	-0.00538841490795	-0.03125	0.0083857442348	-0.0539505057803	0.0334594702251	0.00211624997478
0.082067583047	0.00813871196037	0.0528781793842	0.0141020323517	0.0491270807958	0.0450268817204	-0.0288207297726	0.00261096605744	-0.0126779359431	0.017094017094	0.0126043263499	0.0309994655265	0.0535128603487	0.0223955797056	0.0667282078333	0.0295787272184	0.0495330220147	0.00171821305842	-0.00175302702923	0.0809636650869	0.0276854928018	-0.00533805230464	-0.0120792616721	-0.0132819194516	-0.00738577808313	0.0390238821323	-0.00711105484164	-0.0225160829164	0.0188765067091	0.0468319559229	0.0525210084034	-0.0167144221585	-0.00509618794018	-0.0132158590308	0.0106315881004	-0.00624609618988	-0.0301668806162	0.0549118387909	-0.0197729769315	0.0140845070423	0.0444819466248	0.00244565217391	-0.0448113207547	0.0988865243725	-0.00248306997743	0	-0.0216562716563	0.0495175977072	-0.00462516862594	0.0244075560981
0.0471076436122	0.00842400842401	0.0160203432931	0.0531697341513	0.00967492260062	0.0263665594855	-0.00980125238225	0.00380608974359	0.0153187654877	0.00657654366094	0.0800672834315	0.0339554173147	0.0117974766508	-0.0107992379228	0.0258375571764	-0.00638421358096	0.0141426982361	0.0475373682921	0.0221759372703	0.000182681768359	0.0484913793103	-0.0180333846429	0.00989146860833	-0.0130264871906	0.0463748053296	-0.00680272717752	0.0166971281223	-0.00146252285192	0.00245535714286	0.0257894736842	0.0134017678928	0.0373967945605	-0.0449545772187	0.0265731292517	0.0011306212964	-0.0253509323277	-0.00066181336863	0.0567335243553	0.0395965633171	0.0072298325723	0.0884216221903	0.0561127676877	0.0117969821674	0.0368859311775	0.00543109300747	0.0645161290323	0.0100938551443	0.0375973089161	-0.00638915779284	0.0176391673546
-0.0127837677995	-0.00870170553428	0.0429232886998	-0.0155339805825	-0.0375622844002	-0.00563909774436	0.0296948034094	0.0185591698264	-0.02263146217	-0.0185117967332	0.0299018844417	-0.0782150915016	-0.073036437247	0.0377427751452	-0.0785731501567	0.0286214953271	0.0219366969602	0.0109941520468	-0.006872028447	-0.0191780821918	0.0621788283659	-0.0286396419297	-0.0783566861651	0.0250769907611	0.0725979824706	-0.0273071623172	0.0261010737254	-0.0212376418894	0.0449788465821	-0.00667008722422	-0.0433314575127	-0.0210674157303	-0.0417072153483	0.0213294677987	-0.010055159942	0.00128976784179	0.0390728476821	0.00845083152567	-0.0596478620194	-0.0205893464299	-0.0490219770356	0.0228439425051	-0.00433839479393	-0.00723027214674	-0.0200315102408	0.0639730639731	-0.0352384291725	-0.0507300121157	-0.0214341387373	-0.0556050520196
0.012432155658	0.00860252808989	0.0428365730742	-0.0197238658777	-0.00876144962166	-0.00756143667297	-0.00587449933244	0.0865987460815	0.0236095346198	0.00961538461538	0.02449720248	0.0606472667936	0.0396575821104	0.0186375350861	0.137457494115	-0.0181714934696	-0.0110395584177	-0.00370198981953	0.0580520577704	-0.0217877094972	-0.0982099661345	-0.00180106216487	0.0622878228782	0.0708154506438	-0.0514955288313	0.000834801107015	0.0663090347333	0.0617283950617	0.0430428297464	0.0340909090909	-0.000294117647059	-0.0286944045911	-0.00585643711775	0.0772506082725	-0.00833174377259	0.0176041219407	-0.0197578075207	-0.0477257450146	0	0.0362584378013	-0.00241772124328	-0.0366373902133	-0.0411220043573	-0.0496160661548	-0.0236564079008	0.0949367088608	0.0348900599673	0.0357092722571	0.0346475507766	0.0221684763295
0.0713100825376	0.0123585726719	0.0653549649062	0.0454728370221	-0.0490156689434	0.0120634920635	0.068224550094	-0.0030652722683	0.0146373918829	-0.00549450549451	0.0656826568266	0.0676923076923	0.0124348848933	0.0241954396219	0.00701391284351	0.0543666859456	0.0612403100775	-0.0362285183465	0.0477946768061	0.0140871882734	0	0.0349476184112	0.0397387800472	0.0312625250501	0.0624187256177	0	0.0340380818952	0.0331219168428	0.102962206333	0.0364635364635	0	0.0359428852782	0.0366129032258	-0.0124223602484	0.0352172937356	0.0474683544304	-0.00975292587776	0.0535529411765	-0.00726022162782	0.0245672808487	-0.000487627365357	0.00677259703048	0.0417495029821	0.0991298943443	0.0176429075512	-0.0462427745665	0.0354697102722	0.0457740136571	0.0357967667436	0.0426775584525
0.0543506996242	0.0237310866575	0.00885624797494	0.0150500384911	0.02872834812	0.0348180677541	0.0528036208197	0.0202568276361	-0.12218579235	-0.0305709023941	0.00678670360111	0.0108069164265	0.0258921161826	-0.000290619592164	0.0197533683489	0.00959956116292	-0.00745069393718	0.0602409638554	0.100047174946	0.0276140416745	-0.00912017167382	0.0200439571356	0.101429907791	0.0509094442285	0.0224908200734	0.126271986669	0.0279907621247	0.06241473397	0.0622337469902	0.0693975903614	-0.0344218887908	0.013783269962	0.0758185334193	-0.0114351057747	0.0225671284827	0.0429003021148	0.0833880499015	0.0335894229051	0.00461893764434	0.0575840145322	0.00121602236899	0.00853816300129	0.00708833151581	0.0678512864009	-0.0429958391123	0.0575454545455	0.0313718840088	-0.00807128240109	0.0735785953177	-0.0149853073463
0.0740123846495	0.00234799345652	0.0261214002783	-0.0269614349096	-0.0225872689938	-0.00848742043043	-0.0157630761882	0.00301365006205	-0.0256474103586	0.0129179331307	-0.00949236483698	0.016155856498	0.0307393625627	-0.0181557909573	0.054417198522	-0.0108666123336	-0.022372681778	0.0225	0.0494820874843	0.0385268811311	-0.0270709258257	0.0252035370652	0.0137102644989	0.0373559073813	0.05656142451	0.0274544036285	-0.0378205128205	0.0250401284109	0.118221447254	0.0324470482199	0.0271176112127	-0.0196905766526	0	0.0998650472335	0.0148952105399	0.0525299343376	-0.00545454545455	0.109592912705	0.0540229885057	0.00498110614909	-0.00314909090909	-0.0613134940995	-0.00433134813211	-0.00635161861694	0.0183574879227	-0.0114329923494	0.0154554422887	0.00676160070968	-0.00640359986154	-0.0326986956564
-0.00553630909947	0.00670241286863	-0.0555033907147	0.00350740452065	0.00420168067227	0.00244573524916	0.0194127638923	0.019264757865	-0.00843342703808	-0.0206301575394	0.00805555555556	-0.0346036941782	0.0448909119447	-0.0137946194255	-0.0112562387172	-0.054655314474	0.242246311352	0.0160035563459	0.0759099767398	0.00334212840809	0.15080690039	-0.00166710996276	-0.0386594853381	-0.00677361853832	-0.0239342869282	-0.0036968	0.0220102486193	-0.00281866583151	-0.0101356619367	-0.013531209079	0.00652625333729	-0.00621712099474	-0.0261707988981	0.0546888694128	0.0549546147852	-0.017247706422	-0.0438756855576	-0.0234842058609	0.0221737549982	0.0307639719706	-0.0107027949835	-0.0139382344903	-0.0187601957586	-0.0303756994404	-0.00664136622391	0.0521739130435	0.0241256476684	-0.0537909836066	-0.0104511409162	-0.0450703799839
0.0441974822149	0.0156458055925	0.00839500717994	0.0345631067961	-0.00878661087866	-0.0433058859408	0.0133301594858	-0.0268770591295	-0.0283505154639	0.00306396016852	-0.0396803527142	-0.0101719544684	0.00721045515998	-0.0273792519947	-0.0495113306841	-0.00435793143521	-0.0290873833475	0.0308466418727	-0.0396739606766	0.0327840112202	0.0101547388781	-0.0123124937557	0.00398406374502	0.0714285714286	0.00710969239698	-0.00640768794078	-0.068970769212	-0.00659547738693	-0.0551354757404	0.016814159292	-0.0306513409962	-0.0153994225217	0.0530410183876	-0.0108027256108	0.0383832933349	-0.0218446601942	-0.0248565965583	0.140110477406	-0.0398293029872	-0.0348200961698	-0.0931637168142	-0.118070953437	-0.0451648656137	0.0761198131355	-0.00453677172875	0.00550964187328	-0.078418972332	-0.101425735427	-0.0373173737018	-0.00221197524908
0.0615369791959	0.133071124222	-0.0130353817505	-0.0142642642643	-0.116926973407	0.0331526936564	0.0796335447498	0.0119387027798	0.053050397878	0.00152730049637	-0.0499282639885	0.0185955468559	-0.000745712155108	0.00918066214883	0.0302824858757	-0.0606944849723	-0.0660342029709	-0.0025466893039	0.146025371908	0.0502461381769	0.063188128291	-0.00316948050384	0.000744047619048	0.0649916247906	0.133698314364	0.0699863180753	0.00936389632315	-0.0113815997471	0.0971990663555	0.0108790252393	-0.00456065673457	-0.0728250244379	0.00112155809268	-0.0453629032258	-0.0024453002879	0.0383661004008	-0.0130718954248	0.123941483223	-0.0111111111111	-0.0163202198935	0.016264526255	0.0351979886864	-0.0374347069066	-0.142236976507	-0.0139122091629	-0.0109589041096	-0.000343112026076	0.0951998393252	0.147376119949	-0.0253738836337
0.005888493045	0.0624819207405	-0.0635960044395	0.022086824067	-0.0239005736138	0.0206726319037	0.0269799825936	0.0117978517345	-0.0256926952141	-0.0484178421655	-0.0327695560254	-0.0187364881095	-0.0161194029851	0.00515334921356	-0.0233603860496	-0.000310655483069	-0.0173750334135	0.0148936170213	0.00530912372913	0.0481655083239	-0.0868977937866	0.0434507385949	-0.0183395291202	-0.0135262661214	-0.0354555852078	-0.0139728096677	-0.0695809454659	0.0348576910777	-0.0720255280353	-0.0142057684029	-0.0174098961515	-0.0247759620453	-0.0143157103853	0.0151355156635	0.101951373208	0.00202205882353	-0.0139072847682	-0.0369756525106	-0.049063670412	0.0261962975899	-0.0914961549849	-0.268973891925	0.00844136267712	0.0937779100923	-0.00340549744588	-0.0720221606648	-0.00429037240432	0.01247019989	-0.00446215139442	-0.019213407906
-0.174131766245	-0.091206098557	-0.0873533246415	-0.0577496274218	-0.0724779627816	-0.120012091898	-0.0983050847458	-0.051514096763	-0.00620475698035	-0.0729166666667	-0.0276346604215	-0.0871481028152	-0.0028822815534	-0.013273765065	0.124087591241	-0.0245494095712	-0.0495103373232	-0.115513626834	-0.0754403105278	-0.02266769468	-0.0853057199211	-0.0530149718207	-0.223428427165	-0.209821428571	-0.0332015810277	-0.030563768671	-0.0354796229071	-0.0546971569839	-0.276240379892	-0.11135371179	-0.0307740130556	-0.0102702702703	-0.0310753881021	-0.0830443828017	-0.105151145181	-0.0482480278848	0.00940228341169	-0.138812300447	0.022843639228	-0.0639891082369	-0.157954075027	0.0822259136213	-0.040956651719	-0.182634730539	-0.0512570173298	0.0179104477612	-0.0722164770769	-0.132584676689	-0.0461021290219	-0.0677833982917
0.0662715051193	0.0173756740563	0.0283116883117	-0.00474495848161	0.0216473072862	0.0109927859842	0.0169172932331	0.00293577981651	0.0218522372529	-0.0116681071737	0.0276172125883	0.119603110754	0.01110603986	-0.0125318318809	0.0254745254745	-0.0152914941064	0.00529479107041	0.00663664375444	-0.0530359284857	0.0399179551909	-0.0242587601078	-0.0117975852238	-0.00780234070221	0.0799031476998	-0.0258926137912	0.0287618748118	-0.0206751573031	-0.0277868584505	-0.04592760181	0.0014742014742	0.0169980756895	-0.000546149645003	-0.0306742433289	-0.0160710909435	0.0041761813875	-0.00597532767926	-0.118429807053	0.0666891841177	-0.0377358490566	0.0136363636364	-0.0861192468619	-0.0376055257099	-0.00311720698254	0.00765900765901	0.011319783895	0.0293255131965	0.00780234070221	-0.0240133639591	0.0369189461319	-0.0514220988709
0.052405065453	-0.0291519434629	0.026818641071	-0.0317798967024	-0.0129198966408	-0.065582738702	-0.0316543438078	-0.0362239297475	-0.00178207739308	-0.0301705290774	-0.056096875	-0.0615568862275	-0.0162503761661	0.0222871013992	0.0155869459328	-0.0161759948237	-0.0320284697509	-0.0369672710148	-0.0749766263534	-0.0476407221969	-0.0530386740331	-0.0247453341152	-0.0249017038008	-0.0575485799701	-0.0261611639619	-0.0404462365591	-0.0375686939844	-0.0450571620713	-0.0355703106474	-0.0711481844946	-0.0290129296752	-0.0262295081967	-0.0280217391304	-0.0155649500384	-0.0102968020305	-0.0428543726973	0.0211320754717	-0.00288533933786	0.0352140856343	-0.03533632287	0.0263257293944	-0.0526315789474	-0.0475297060663	-0.0244547257105	-0.0526583566523	-0.002849002849	0.0604608294931	-0.00898587933248	-0.0888493283703	0.0107844179228
0.036618415501	-0.00151653017895	0.118156044943	0.0771396096036	0.102094240838	0.00254910017855	0.0961584347411	0.045747911921	-0.0716653914818	0.0284039675383	-0.0021486579992	0.0199081163859	0.0238605078006	0.0423989668723	0.0991846522782	0.0381453469254	0.0855882352941	0.0437652811736	0.107593492224	0.122192129998	0.319719953326	0.00667755913902	0.0588037634409	0.0551149881047	0.0362016951587	0.0578385850438	0.0629023851861	0.0292253521127	0.0936808458323	0.319070258848	0.0717765508282	0.0213243546577	0.0270925126553	0.123170017568	0.0367116810576	0.0459886547812	0.0524759793052	0.158039997897	0.022419791264	0.0251022685013	0.0936799491452	0.0521885521886	0.0075508864084	0.0840108401084	0.0553168635875	0.0714285714286	0.0203372153659	0.0729706390328	0.0662522202487	0.0677612291097
0.0858230860149	0.0558930741191	0.0232097679023	0.0582857142857	-0.128266033254	0.00326441784548	0.0391815411406	-0.0744236703576	0.0230769230769	-0.00350723366944	-0.184140676841	0.0152652652653	0.064386017329	0.0116206267234	0.00811589143904	0.0348432055749	0.00203196965592	0.0452096509721	-0.0121868652674	0.0254116978989	0.078691423519	0.0296253918969	0.0920342748334	-0.0529875986471	0.052128102038	0.0631061312849	0.027314878244	0.0307902839548	0.0793615107914	0.0808970764918	0.0324242424242	0.0241758241758	0.066532623923	0.0147723322906	0.00685056829635	0.0648847569243	-0.0168539325843	0.0590487507617	0.0393194706994	0.0110647560312	-0.00170291739321	0.0188	0.0351906158358	0.0703125	0.0246819338422	-0.0453333333333	0.0136286201022	0.157142857143	0.0616358487423	0.0116113037157
-0.050514880534	-0.0106444188723	-0.0852504837669	-0.0741540676746	-0.0136239782016	0.0104844540853	-0.0481776288228	-0.0825652088645	-0.0104726100967	-0.113506379234	0.0152501016673	-0.0357406950949	-0.0432280701754	-0.064616802739	-0.0537569252078	0.0165289256198	-0.248749493038	-0.0833706857911	-0.0165986232381	-0.0179980617472	-0.124590163934	-0.0498185013573	-0.0572507991863	-0.0857142857143	-0.0299117143234	-0.0156590747331	-0.0579011279805	-0.0252240292068	-0.0558217038117	-0.0144497962208	-0.10331670091	-0.0574034334764	-0.0213226436539	-0.0685048809728	-0.105702100223	-0.020371044016	-0.0385714285714	-0.120921871754	-0.0851218624955	0.0197344815213	-0.120194075587	-0.0424028268551	-0.0116462071136	-0.0283211678832	-0.0620809535634	-0.120111731844	-0.0636974789916	-0.122761258911	-0.0508394790523	-0.13107399306
0.0780934448882	0.0636813027043	0.0695733928781	0.0618195956454	0.0110497237569	0.0275491949911	0.0323503521127	0.0294997862334	0.0588873812754	0.0531017369727	-0.032445423593	0.0304192229039	0.0379932521637	0.0248710693152	0.0777604976672	0.027401385125	0.0511067122548	0.0474327628362	0.208212121212	0.0194558014944	0.137172284644	0.0343517349751	0.102034525277	0.0438368055556	0.0474055963054	0.00361605467538	0.0714956265181	0.0793326523664	0.0646371056695	0.101503759398	0.0595744680851	0.0330108138873	0.0502990264256	0.107556536128	0.103728994913	0.0220943186038	0.0215453194651	0.0924562869948	0.0349900596421	0.0448627726953	0.0568887650494	0.0213202132021	0.0184713375796	0.0751201923077	-0.00794281175536	0.0222222222222	0.033746185604	0.121110009911	0.0414944618945	0.0565314090842
-0.00362323943662	-0.0267905959541	0.0179101197671	-0.0238008055657	-0.00218579234973	-0.057454735376	-0.0191856746962	-0.0357142857143	-0.0240902101486	-0.0353440150801	-0.0434692610226	-0.0238154304143	-0.0141322781232	-0.0224680515936	-0.025040319158	-0.021101992966	-0.0255093305941	-0.00256769374416	-0.0461989917484	0.00954224865164	-0.00576368876081	-0.0270917128448	-0.0506293706294	-0.0328482328482	-0.0269744520814	-0.0115273775216	-0.028682882056	-0.00283911671924	-0.0822627434729	0.0136518771331	0.00185356811863	-0.0214876033058	-0.0293512013931	-0.0162682602922	-0.0187374335728	0.00799273387829	0.0225454545455	-0.0323541236394	-0.0176719170188	-0.0165010944603	-0.0508936319796	-0.0674427940586	-0.00875547217011	-0.0491894913359	-0.0333600213504	-0.0590062111801	-0.0206633096024	-0.036775106082	-0.0336507936508	-0.00610630839664
-0.103190786335	-0.027808988764	-0.0412348877375	-0.141785446362	-0.0690032858708	-0.034721221726	0.0369484894588	-0.0226098191214	-0.0790441176471	-0.102100635076	0.0926206448821	-0.0736975857687	-0.0541857798165	-0.021148333427	-0.0842765105346	-0.087125748503	0.0404075895994	-0.0582728761994	-0.0653711641116	0.0627397260274	-0.0372670807453	-0.0592862609978	-0.080141426046	-0.00343938091144	-0.047181127549	-0.104854956268	-0.0828554861156	-0.00727617842455	-0.0627681192143	-0.0575757575758	-0.0937403638606	-0.0579954954955	-0.0779877216917	-0.0413432332096	-0.121401094154	-0.0369435934403	0.00568990042674	-0.0712693498452	-0.111849824013	-0.0749871597329	-0.109953703704	-0.0985794231597	-0.0927444794953	-0.209288653733	-0.0422418553285	-0.029702970297	0.0131205673759	-0.0620411160059	-0.109067017083	-0.059979164967
0.00641917319158	-0.00635654435134	-0.066989416798	0.00874125874126	0.0394117647059	0.00612323000383	0.00943198490882	0.0559594624367	-0.0501853435985	0.0636561479869	0.0691225985344	0.0973936899863	-0.0192482570476	-0.00438325748767	-0.0443050009508	-0.0029517874713	0.0128335021952	-0.0437375745527	-0.084798694539	-0.0871358597577	0.0554838709677	-0.0403442842876	-0.0919282511211	0.0224331320104	-0.0478388585816	0.0151285807225	-0.0397455411154	-0.027724665392	0.0443266682727	-0.0317970703823	-0.124191902007	0.00657501494322	0.0727470462465	0.23516986446	-0.0268021958135	-0.0445359281437	0.0636492220651	-0.114307953864	0.0819022457067	-0.0131408476772	-0.0407412223667	0.0702005730659	-0.0542420027816	0.0724907063197	-0.0490054770827	-0.030612244898	0.00525026251313	-0.0477495107632	-0.0213864306785	0.0351726923449
-0.0974393108849	-0.0401279441698	-0.037528659346	-0.176776429809	-0.0362195812111	-0.0756941802967	-0.0413205980066	-0.0100146046318	0.0120084058841	-0.0455242966752	0.0142645424231	-0.04125	-0.00278164116829	-0.0518838225328	-0.075009948269	-0.0309210526316	-0.00116705568523	-0.0818607068607	-0.0404254665068	-0.0228748940977	0.00244498777506	-0.0161685017623	-0.0828924162257	-0.123206751055	-0.0277655354782	-0.104209529172	-0.0307909903026	0.00262209111767	-0.0549019607843	-0.00738007380074	-0.024864024864	0.0700712589074	-0.0533310344828	-0.0342026507054	-0.139898467089	-0.0327066196631	0.00398936170213	-0.0136252827074	0.018722018722	-0.0731432858215	0.0618975964862	0.0187416331995	0.0125	-0.138994800693	0.00666868748105	-0.00701754385965	-0.0823467966574	-0.0861076859844	-0.100602863602	-0.0174386358653
-0.194287548696	-0.00878521660103	-0.0493981945838	0.0678947368421	0.0387551379918	-0.0082304526749	-0.0686593025774	0.0086406743941	0.0219519430436	0.05359056806	-0.0140639269406	0.0560625814863	0.0283589028359	0.00961645696674	0.14390191439	0.0291921249151	-0.0297112335169	-0.00509482026606	0.0521881207151	-0.0800578034682	-0.120731707317	-0.00101164690929	0.0596153846154	0	-0.0411000302206	0.119270343186	-0.0515368809494	-0.0323635174894	0.0200146448621	0.00260223048327	0.149003984064	-0.003884572697	0.14667035777	-0.0385126162019	0.030001960253	0.00830127556185	-0.0298013245033	0.0591445485134	0.124250898921	-0.0653581545933	0.128094162103	-0.112571178274	0.0188816267248	-0.00764895330113	0.0147545919904	0.0883392226148	0.00550180231455	0.0832021587587	0.0950984499372	0.065482363443
0.0126152222605	-0.0773227383863	-0.02466367713	0.0448496796451	0.0265686828717	-0.0116182572614	0.076511627907	-0.0142081069787	0.0290275761974	-0.0239064089522	0.0613190070396	0.0333333333333	0.00934297769741	-0.0318683691248	-0.00639338097029	0.0277044854881	0.0887665577155	0.00170697012802	0.126145601803	0.00706880301602	-0.0480813684697	0.00582213913124	0.0765880217786	0.4114533205	0.0765836747558	-0.0096	0.0721991334335	0.0510135135135	-0.041397463508	-0.0393029291806	0.0391816920943	0.0295264623955	0.0385387547649	-0.00414364640884	-0.019331013164	0.0369477911647	0.0300341296928	0.107829454069	0.000710732054016	0.00671140939597	0.00301017348105	0.00197433366239	0.0228082679971	0.0555780933063	-0.00474777448071	0.0616883116883	-0.0805660377358	-0.0656009964708	-0.00899005355777	0.0218258429562
-0.016711773745	-0.0655846306724	0.016768086545	-0.0245283018868	-0.0622246696035	-0.0125944584383	-0.0365089652193	-0.0169563374311	0.012976022567	-0.0349140177176	0.0125676383313	0.000238948626045	-0.0444908928038	-0.00508775205377	-0.0272520817562	-0.0320924261874	-0.037130668352	-0.0389094007384	0.0386092034824	-0.0272968335673	-0.0713938805245	-0.0324617211568	0.0822656776804	0.018411183089	-0.00190281030445	-0.157512116317	-0.0222176405097	-0.0356798457088	-0.0416874687968	0.0432265534543	-0.00533867200534	0.000541125541125	-0.0030587400438	0.0611804592387	-0.0584712374195	-0.00735863671572	-0.143803843605	-0.018472195122	-0.00816761363636	-0.00322580645161	-0.00902598355014	-0.102955665025	-0.0156794425087	-0.0365103766334	-0.0330948121646	-0.039755351682	-0.0229837882208	-0.0315485447678	-0.0478672071029	-0.0087114578278
-0.0372307060045	0.00744416873449	-0.0296581992286	-0.0275628626692	0.185554903112	-0.0094387755102	0.000448430493273	0.00560586459681	-0.0122528543581	-0.0124190064795	-0.0396483364937	0.00812231247014	-0.00125	0.0685537050069	0.20486381323	-0.000994694960212	0.0206760748277	0.0245271867612	-0.0107773207685	0.0214881334189	-0.0115062761506	0.0335508391416	0.0143302180685	-0.00703046534985	-0.0324094442	0.0104889741131	-0.0134867283508	0.0126666666667	0.0442823651993	-0.00147983721791	-0.0489768534049	0.0297458085452	-0.00224586723611	0.0448736566947	0.0596972172419	0.0103394459618	0.0030959752322	0.00480419111006	-0.0146795560329	0.0511326860841	-0.0447781585509	0.00988467874794	-0.0113274336283	-0.111687275628	0.0382362010484	0.0286624203822	-0.0117622348246	-0.020646937371	-0.00202716399757	0.00737098495699
-0.0392377122381	-0.0204081632653	0.00424890350877	-0.00845350571855	0.00594353640416	0.0215469138982	-0.022411474675	0.00235849056604	0.0535663941359	0.0114816839803	0.0140010770059	0.036018957346	0.0267521902378	0.00638580195721	-0.00282577103181	0.00829737802854	-0.0144694533762	0.0250937409864	0.0526315789474	0.0279434850863	-0.0671957671958	0.0304481019775	-0.0141277641278	-0.0515812542144	-0.0762352227948	0.00764749416475	0.00791710128076	-0.0994075049375	0.0917934647044	0.0144497962208	-0.0031746031746	0.0320378151261	0.0615006150062	0.0503127171647	-0.0651456946633	0.0249082834524	0.00694444444444	-0.0319517472561	0.0523255813953	-0.0324302134647	0.0210607866508	0.00489396411093	0.0164697457931	0.00179613830265	-0.010989010989	-0.0588235294118	-0.00616365568544	0.0566877488873	0.0351411740808	0
0.0166201909305	-0.0305316091954	-0.147945953323	0.00351053159478	-0.0152634170359	0.0252100840336	0.113480055021	-0.0265240641711	-0.024618678084	-0.0351351351351	-0.00336342715525	-0.0594693504117	-0.0475392351059	-0.0104655953852	-0.0795077321674	-0.0148123765635	-0.0401305057096	-0.0754079909961	0.105	-0.0534514355528	0.134429948951	-0.0178292566828	-0.0647975077882	-0.0128012342651	-0.0162428219852	-0.0263097928437	-0.0771155673181	-0.0171783625731	-0.0735663696596	-0.00474799123448	-0.0353857041755	-0.0391857506361	-0.0556199304751	-0.0355961360328	-0.0269883668986	-0.0118688771665	-0.122605363985	-0.0336187980236	-0.0255524861878	0.0123037759864	0.0848167905961	-0.0487012987013	-0.0521310320535	-0.0524428507396	-0.0600600600601	-0.0888157894737	-0.05624465355	-0.0345821325648	-0.0192307692308	-0.0371527494785
-0.0167567567568	0.039273805113	0.0166586576966	0.00549725137431	-0.0305	-0.0168032786885	-0.0502367716698	-0.0182377499451	-0.0378600823045	-0.0588235294118	-0.0163410301954	-0.0474221789883	-0.0361542153255	-0.0157052161304	-0.0344797255695	-0.00935516204477	-0.069680489463	-0.0279975654291	0.073371040724	-0.0516295579219	-0.191	-0.0251108163566	-0.0766155896069	0.0266474612892	-0.126084056037	-0.107884559779	-0.00502771216118	-0.0152473038304	-0.0318125770654	-0.0157798165138	-0.0293470286134	0.0762711864407	-0.0388527607362	-0.147502744237	-0.122101661764	-0.0581506196378	-0.0978165938865	-0.0991505410454	-0.0340184266478	-0.0637049455155	-0.065638685935	-0.17007963595	0.0107766629506	-0.128192999054	-0.0261980830671	-0.0397111913357	-0.0684341717652	-0.0482204362801	-0.0992396958784	-0.046768848774
0.0588176809797	0.00891265597148	0.0482117535844	0.036282306163	-0.0278494069108	0.0125052105044	0.0136570561457	-0.0358102059087	0.0191046478472	0.027380952381	-0.0185987721199	-0.0171049272402	0.00182572614108	-0.0273528094361	0.01193404391	-0.0327150084317	0.0723419802704	-0.0360050093926	-0.00661846847796	-0.0428717250766	0.0160692212608	-0.0109658813406	-0.0328282828283	-0.093300596282	-0.0272900763359	-0.0261246612466	0.00193995381062	-0.0400302114804	-0.0560366785532	-0.0104399701715	-0.0173847316704	0.0172244094488	0.091697677239	0.0539192016739	0.0123703105383	-0.0388663967611	0.0425943852856	0.0950383441584	0.00733675715334	0.0264100268577	-0.00882153098476	0.0089102124743	0.0268382352941	-0.0309278350515	0.0173884514436	0.0112781954887	-0.0547312089516	0.0668275030157	0.022656597068	-0.0254526319251
0.100998105422	0.03074204947	0.141590260033	0.0613908872902	0.0721485411141	0.0555784273364	0.0609495295124	-0.0487465181058	0.0803021824287	0.0365005793743	0.107635694572	0.0361038961039	0.085155732273	0.0318010172232	0.122884407634	0.0135983263598	0.0470187393526	0.172458590451	0.157015850114	0.117667970139	0.216545012165	0.0771007983445	0.14733308467	0.0646034816248	0.175397292525	0.086375779163	0.156776691868	0.0802517702596	0.0218564490016	-0.00113036925396	0.169230769231	0.011611030479	0.0925786251776	0.135155772755	0.0673725365319	0.0385425442291	0.0603528319406	0.169257572894	0.112527312454	0.0835150457915	0.162663971092	0.21535326087	0.0551378446115	0.12150055991	0.0951306030313	0.171003717472	0.0293360782295	0.0658073270014	0.13271068636	0.135618731354
0.0284556108525	-0.0270826191292	-0.0612244897959	-0.0429281518301	-0.0430479960416	-0.0604524180967	0.0387018746221	0.0195217179112	-0.013468013468	-0.0217998882057	0.0181063122924	0.0278265229381	-0.00809160305344	0.00616417636586	-0.0310270183597	-0.0275197798418	0.00374227139603	-0.0141274238227	-0.0922261548901	0.0229007633588	-0.0405	0.0148430549567	-0.0627438231469	0.0512354651163	-0.010181939576	-0.0387305327869	0.00100427214181	-0.0163874726875	-0.0678637443887	0.0301772915881	-0.0618421052632	-0.0669536107126	0.000176596188733	0.0211220234091	0.0286205359141	-0.0247414317583	0.015761821366	-0.00883174428554	-0.0193126022913	0.00462869792715	-0.0809457663366	0.335382895472	0.00169664065151	-0.0119820269596	0.00883392226148	-0.0920634920635	-0.068	-0.0451941438574	-0.0412272291467	-0.0479343362001
0.0863414634146	0.0274841437632	0.0785413744741	0.0269121813031	0.0734229576008	-0.00622665006227	0.0102852707161	-0.00694112015318	-0.00105014439485	0.0462857142857	0.0303475281449	0.0163414634146	0.0204709866092	0.0187045324606	0.0201059076618	0.0633180049522	0.03404117361	0.0373700477662	0.0360808080808	0.0180348258706	0.0500260552371	0.0219402860654	0.00485605272286	-0.0425164189423	0.0946037099494	0.0850576476846	0.0867983119675	0.0403554239171	0.0739376770538	-0.00219699743684	-0.023141654979	0.0348539210661	0.0235420010701	0.0393939393939	0.0846730077295	0.0600956539821	0.0862068965517	0.0640974453823	0.0220293724967	0.0476762820513	0.0521926343145	0.084135621599	0.0376016260163	-0.0282971197575	0.0502043199066	-0.041958041958	0.0512339055794	0.0715555555556	0.0978	0.0325964815902
-0.0520251459362	-0.0377229080933	-0.0557867360208	-0.0487356321839	-0.0476878612717	-0.0263157894737	-0.0245870149827	0.0351892022174	-0.0685939553219	-0.0731840524304	-0.000791765637371	-0.00743940484761	-0.0147812971342	-0.0253233149642	-0.0258739557142	-0.0445775116434	-0.00109735068193	-0.0170639219935	-0.00335374176188	-0.019242516799	-0.0898263027295	-0.0290870242506	-0.0690369347601	0.00361010830325	0.00308118933908	-0.0628683693517	-0.032690800126	-0.0373665480427	-0.0933790556581	-0.00587155963303	-0.0233309404164	-0.0643883110451	-0.00487715629901	-0.0346051464064	-0.0214911759463	-0.0425657120439	-0.0174603174603	-0.0588170188379	0.0434356629654	-0.0376673040153	-0.0155011522523	0	-0.0254652301665	-0.0686427457098	-0.014730405781	-0.109489051095	-0.0142893595305	-0.0788054749067	-0.0814355984697	-0.0718709852939
0.137906533911	0.0841054882395	0.104255612175	0.0855485741904	0.0227617602428	0.0677820677821	0.0259944860181	-0.00791618160652	0.00987584650113	0.0636417206836	0.0153724247227	0.0304642166344	0.0580220453154	0.0181878651596	0.0793505412157	0.0651114206128	0.0185185185185	0.0101956461835	0.0989357123293	0.0560573030209	0.0801526717557	0.0382787049634	0.164998146088	0.0269784172662	0.0588235294118	0.0974842767296	-0.0235857273781	0.0550831792976	-0.0372417806226	0.015134736065	0.0154355016538	0.00582318687136	0.0612816296942	-0.0286239495798	0.16295907198	0.0928088506454	0.0169628432956	-0.102696159769	0.0544600938967	0.0343731372939	0.0734776995182	0.0166023166023	0.0931323283082	0.109436069235	0.0287729196051	0.00409836065574	0.0779187160238	0.126519585772	0.0658468861563	-0.0112363575963
0.0242644487737	-0.0470085470085	0.0223247692691	0.0111308993767	-0.0182987141444	0.0184813177983	0.00825335892514	-0.0178361886881	-0.00866163732886	-0.132409972299	-0.00187295145934	0.015720319099	0.0248878599334	-0.0312602075888	-0.0516855666127	-0.0402092186989	-0.00354391371341	0.0141843971631	-0.159192465863	0.0846358006488	0.0499747602221	0.00297831908996	-0.00732017823043	-0.0742556917688	0.0114592399188	-0.095664756447	0.0215490827289	-0.030833917309	-0.00211544273194	-0.00909090909091	0.0557365182772	-0.000526315789474	0.0242534635431	0.0433901054339	0.133422450469	-0.0483689538808	0.0285941223193	-0.0205159873748	0.0106856634016	-0.00441797925471	0.00455669961962	-0.0212685150019	-0.0107263254674	-0.00402617010569	-0.00493556347683	0.0979591836735	0.104707012488	-0.0593525179856	0.126907331597	0.0700222998857
0.0725157179028	0.00310451879959	-0.0738074905453	0.0237780713342	0.0896725440806	0.0366863905325	0.0217018846374	0.0224611708483	-0.00225479143179	0.0434227330779	0.0206411258796	0.014784014784	0.0225892983199	0.0530132608641	0.0279834051899	-0.00306539509537	-0.0256687799598	0.0798816568047	-0.0623134091342	-0.0547852093529	0.00769230769231	-0.00844777913976	0.065726194293	-0.0779417328793	0.0172092356231	0.0336488040733	-0.0137440866257	0.000723065798988	0.0566323440339	-0.00110091743119	0.00137127185465	0.0247498683518	0.0393074086782	0.0467677160254	-0.0469790000219	0.0392040977147	0.0146718146718	0.0323992994746	-0.0129221732746	0.00501639976847	0.00259897014591	0.0197904540163	0.0421313506815	0.10965133906	0.00633783411408	-0.00743494423792	0.0228260869565	0.054599532611	0.0163474240423	0.038464261637
0.0185676392573	0.0312929848693	-0.0183087460485	0.0167741935484	0.0189551548775	-0.0167427701674	0.0150922302963	0.00373919139986	0.00282485875706	-0.0183598531212	-0.0542362494255	0.0159344411564	0.0172580422477	-0.0193893107881	0.0988367492285	0.0225486846601	0.000634819869862	0.00722291407223	-0.00937090728447	0.0277578023875	0.00238549618321	0.00805780622945	-0.0923586040915	0.0365203118588	0.0186098970816	-0.0495555834838	0.00842296528414	-0.00325144508671	-0.133276010318	0.135194709772	-0.0136939404314	0.0210688591984	-0.00821604430247	-0.014603960396	0.00597740044716	-0.0132701421801	-0.11796042618	-0.0119083969466	0.0669443617971	0.0418506431177	0.14886407767	0.0540334855403	0.0166468489893	-0.00318761384335	0.00219058050383	0.0749063670412	-0.0131774707758	-0.0165189363417	0.021445978879	0.0171339471516
-0.0242336309524	-0.0176725575192	0.104119146652	0.0524534686971	0.0013611615245	0.0205108359133	-0.023127753304	-0.0142025611176	0.0191549295775	0.0642144638404	-0.0285112587073	0.0609455523191	-0.0213083604777	0.0462369993469	-0.0669019155984	0.0868693618443	-0.00475812846947	0.053412462908	0.00879852294226	-0.0172124265323	-0.028557829605	-0.00228345575121	0.0517069937024	0.0958036421219	-0.0445674740484	0.0407439698387	-0.00771127755255	-0.00688655309895	-0.0509259259259	0.0650485436893	-0.0423464074974	-0.0186210367388	0.0460993905298	-0.00728460185883	-0.00156896477158	0.00845341018252	0.0690250215703	0.02492789452	-0.0181260457334	-0.10761009766	-0.037183203333	-0.00794223826715	0.0438596491228	0.0918227501142	-0.00901639344262	-0.0696864111498	0.0243377126858	0.0239655878738	-0.0159058374423	-0.027716089321
-0.013237458347	-0.0478615071283	-0.0478794507231	-0.0590836012862	-0.0203896692343	-0.0481607887751	-0.00450958286359	0.000944733112896	-0.0301271420674	-0.00702987697715	-0.0185092546273	0.00865892291447	-0.0109554846762	-0.0249919643731	0.0160530987111	-0.0239778665847	-0.0275697211155	-0.0316901408451	0.00743385227196	-0.00669229673929	-0.0734933855953	-0.042811660012	-0.0419161676647	0.0014450867052	-0.0325945241199	-0.0565014528473	-0.0226672924665	0.0043795620438	0.00348432055749	-0.00212701306594	-0.046031170714	-0.0297435897436	-0.00313714242178	-0.0356781376518	-0.0298740208642	-0.040960182892	0.0169491525424	-0.045997319933	0.00397614314115	-0.001858352261	-0.0324752266683	-0.0400291120815	-0.0529411764706	-0.0330543933054	-0.0595533498759	-0.0299625468165	-0.034693019344	0.00300060012002	-0.0712784871505	-0.0609270649737
0.0272125928273	-0.00891265597148	0.0239948947033	-0.00897052541649	0.0416281221092	0.0498007968127	0.0302000755002	0.0434167059934	0.0290681105728	0.0578171091445	0.039755351682	-0.00125628140704	-0.0138810992709	0.00437640943317	0.00843144701861	0.0116535433071	0.00639134709931	0.0535757575758	-0.0102498542143	0.0394208715596	0.0296139608673	0.0224818354077	0.135526315789	-0.047619047619	0.0497154836777	-0.0976571053208	-0.028829878524	0.0403343023256	0.101388888889	0.0222289890378	-0.0224164133739	0.0280126849894	0.0259269083275	0.0327997900813	0.0886771297668	0.015494636472	0.0468253968254	0.0133792277131	0.015558698727	0.0142738932561	0.10130360237	0.0822592873389	0.0313516711032	0.073128515794	-0.00938141307534	-0.019305019305	-0.0124155957308	0.0404866374152	-0.00626522798468	-0.0419648500093
-0.0241257518139	-0.00323741007194	-0.00997133241929	-0.0189655172414	-0.0248667850799	0.00303605313093	-0.00513008427996	0.00180913613749	-0.0135696482969	-0.0228667038483	0.00441176470588	-0.0123689727463	0.0142186833499	-0.0233422129198	-0.0467761373908	-0.024595267746	-0.00211691906856	-0.0227795674183	0.00775000566521	-0.050613708454	-0.24499229584	0.00585018305153	0.0246234067207	0.00681818181818	0.000427960057061	-0.0551565154089	-0.00818748530711	0.0143206426825	0.100882723834	0.0300863866548	-0.0299261562379	-0.026735218509	-0.0229360210342	0.0025406504065	0.0131858516973	-0.0344287949922	-0.0416982562547	-0.0467461686508	0.01643454039	-0.042830919845	-0.00576606260297	0.157968476357	-0.00602236879839	-0.0447580645161	-0.0133175495709	0.011811023622	0.0397000441112	-0.0490703469427	0.00910683012259	-0.0820120011062
-0.0262678121977	0.0440274269217	0.0285786226866	0.00439367311072	-0.0309653916211	-0.00605372682558	0.000552486187845	-0.00699774266366	0.0176866928692	0.0473744292237	0.00357898161705	0.0515814052218	-0.0127576054956	-0.0353703857038	0.00853417621493	-0.0367060325567	-0.0277415143603	0.00894749234754	0.0253873310697	-0.0171411969785	-0.00408163265306	0.00534694148055	0.0124399208369	-0.114371708051	0.00499073149865	0.0771489842566	-0.0144422921315	0.030303030303	0.0801832760596	0.010989010989	0.0416666666667	0.0982567353407	-0.0263089439646	0.02318803852	0	0.0204619124797	0.00158227848101	0.0196670323654	0.0389147711702	0.00277008310249	0.0226429163215	0.0130066545675	-0.0118291979227	-0.112705783031	0.00989802039592	0.0194552529183	0.0190920661858	-0.0435396089498	0.0862547726484	0.00845661357994
-0.0208092531311	-0.0331835464915	-0.0124847001224	-0.0218722659668	-0.100093984962	-0.0654739246289	0.00791459598748	0.0431916344624	-0.0427586206897	-0.111716621253	-0.0316096612093	-0.0349212757368	-0.0281170122124	-0.0323754992401	0.0345530047794	-0.0384360503645	-0.0511916750587	-0.0578763127188	-0.0723684210526	-0.0515814365947	0.0191256830601	-0.0189667811055	-0.0192683607931	-0.088785046729	-0.019721906924	0.0418207026784	-0.0321192217744	-0.0437834224599	-0.0988865323436	0.0191647597254	-0.0876923076923	-0.050024050024	-0.0167388300322	0.0246439628483	-0.00440779775405	-0.0474488783006	-0.0552922590837	-0.00203244206774	-0.00712213136376	-0.0216744581385	-0.0712937383034	-0.0546431770678	-0.0414598540146	-0.0794481446242	-0.049599049599	-0.263358778626	-0.00312239800167	-0.0520547945205	-0.0607125738936	-0.0882513838203
-0.0330313577582	-0.0164461923489	-0.0911006445216	-0.0393559928444	-0.00939947780679	-0.0525458248473	-0.0330533235939	0.0276748747004	-0.0631123919308	-0.0343558282209	0.0691329092735	-0.0719514745869	0.0248392752776	-0.0286789223488	-0.125568009694	-0.0296347346657	-0.0113214222537	-0.0242754520684	-0.119550827423	-0.0225962287673	-0.0321715817694	-0.012025297743	-0.0743166287016	-0.0368298368298	0.0493559125778	-0.123034812947	-0.0144204817109	-0.0363509262496	-0.152103559871	-0.0437833286556	-0.0577571669477	-0.033417721519	-0.0192021211809	0.052816050278	-0.0594558697467	-0.054397665694	0.00919732441472	-0.0376165604317	-0.0563230605739	-0.0349695916594	-0.0494273027837	0.0571699305117	-0.0322875418824	-0.0325581395349	-0.0225	-0.00518134715026	-0.0565880141992	-0.0700311249444	-0.0394624936214	-0.034231623989
0.0461036789298	-0.0537986186841	-0.0114550661394	-0.0358472998138	-0.0268845545598	-0.0296646603611	-0.0241737488196	0.0659457167091	-0.0249154106429	-0.0501905972046	0.0832941913261	0.0223123732252	0.0389221556886	0.00878356962121	-0.0854841503551	-0.0259232954545	0.0533190195026	0.00837776085301	0.0836130279516	0.0124362244898	-0.0754847645429	0.00501122219955	-0.0362965241464	0.157308809293	0.0113103448276	-0.127613100046	-0.0150053031489	0.00906782734857	-0.0100624566273	-0.0604637511007	-0.000447427293065	-0.0120481927711	-0.094413159667	-0.011479738262	-0.0639996637727	0.0418778928808	-0.03314001657	-0.0601332814155	0.0439189189189	-0.00112536574387	0.0532271238081	-0.0119510008963	-0.0267548001259	-0.353632478632	-0.00831202046036	0.03125	-0.0436033643205	-0.013387520918	-0.0959801664601	-0.0118122626818
-0.00730533753217	-0.0338071456012	-0.0856669885501	-0.0115886045389	-0.0092091007584	-0.0562693841382	0.036384749371	0.0143226576487	0.0252365930599	-0.0635451505017	0.0265934383581	0.0546737213404	-0.0452861259778	0.0198638818179	0.0203617766834	-0.0113014947138	0.0365211482928	-0.0337361530715	-0.0155611170305	-0.000472440944882	0.125842696629	-0.0275461064326	-0.101819342483	-0.056043496445	0.0203218767049	-0.115020064944	0.021173874669	-0.0460100647017	-0.145110410095	0.029053420806	0.0183527305282	-0.0577942735949	0.0610073839662	-0.0265938915341	0.0105378890609	-0.0139623439814	0.018851756641	0.0734194312796	0.0250809061489	-0.000901306894998	-0.0302090322131	-0.0211672210463	-0.0297542043984	-0.0793388429752	-0.0116054158607	0.040404040404	0.0185142328165	-0.0235037557548	-0.0405484818805	-0.134209644664
-0.0436513687601	0.0194831013917	0.0331925165963	0.0791402051783	0.0803717878622	0.0253521126761	-0.0730158730159	0.0425573641891	0.0412307692308	0.00642857142857	0.0067577080107	-0.0535117056856	0.0012936610608	-0.0116183135953	-0.0625580100241	0.0516224188791	0.0955424451	0.0724335591454	-0.0165622089657	0.000787773751379	0.215568862275	0.0402932850092	-0.00497512437811	-0.0398759415153	0.0401015906964	0.100358471401	-0.124772037788	0.0346646571213	0.00820008200082	0.117789921069	0.0272527472527	0.00225098480585	0.0258491700925	0.00262467191601	0.0829479222077	0.000643638704141	0.0849453322119	0.0475374719728	0.0342015259142	0.0859269282815	0.0874483378257	-0.0200803212851	0.042	0.0439856373429	0.0825179386823	0.174757281553	0.0495341967735	0.0600496277916	0.106369946917	0.183075916168
-0.0715028393186	-0.00546021840874	0.109521028037	-0.0190131281123	-0.0435222672065	0.00641025641026	0.0610394842869	0.13769751693	-0.0195035460993	0.00993612491128	0.0279681163474	0.179770318021	-0.133649153029	0.0656794323843	0.0544554455446	-0.1595371669	0.0394913986537	-0.0291545189504	0.0468122136623	0.0244017632242	0.0301039956212	-0.0514106968928	-0.0442857142857	-0.0715274573143	0.0275028916592	0.0783953528021	0.0299319593534	-0.0254916241806	-0.0256201708011	-0.048886474742	0.0539152759949	-0.0623245367771	-0.00145372079838	0.110780580676	-0.065652314589	-0.00793310463122	-0.0124031007752	0.0826103754698	-0.0770796235055	-0.0436137071651	-0.020928176613	0.0110340479193	-0.0575815738964	-0.00859845227859	-0.0256101235312	-0.223140495868	-0.0227321931154	-0.0662453183521	0.0114412253183	-0.0402875083285
-0.00757579192188	-0.00862745098039	-0.00355356672809	0.0392247346562	0.0873015873016	0.000454959053685	0.0222137839377	0.0527447089947	0.0349608197709	-0.0119465917077	-0.00530540062577	-0.0102957693748	0.0359569179785	0.0411917804824	0.049014084507	0.00750938673342	-0.284213555907	0.0332832832833	0.0419070904645	0.0779160903642	0.148246546227	0.0747356157776	0.0784753363229	-0.0367793240557	0.14909318324	-0.0820382880477	0.0108922852705	0.0437219730942	-0.106844741235	-0.0245573957738	0.0698335363378	0.0700598802395	0.0435101204948	-0.0491697911087	-0.106218029387	0.0456019018803	0.0141287284144	-0.0270904843785	0.0496141124587	-0.0922909880565	0.0627257383966	-0.0661053944496	0.0234215885947	-0.0823937554206	0.00989486703772	-0.260638297872	-0.000886132033673	0.0167961895212	0.0857507754059	0.0404093104667
0.132677021471	0.103639240506	0.163518689737	0.082593250444	0.061800486618	0.119599818099	0.0481054977712	0.00534003455316	0.0693069306931	0.159317211949	0.0382932166302	0.0293171931152	0.0732565579015	0.0221165200168	-0.0812746151092	0.0824016563147	0.0205066344994	0.111407120368	0.0794574552964	0.0420587396635	0.0564553447478	0.0451289642701	0.0841995841996	0.0454076367389	0.0341787308153	0.0867028704422	0.0678649340795	0.0855710705335	0.21308411215	-0.0330796252927	0.10284629981	0.0363738108562	-0.0010835546172	0.000901306894998	0.0694435280889	0.0502273666804	0.0820433436533	0.0279115072401	0.0346638655462	0.136842105263	0.0672341641984	-0.0227045075125	0.0845771144279	0.0614366729679	0.06766687079	0.0575539568345	0.0483370288248	0.0515285996055	0.0319274071585	0.0859701057944
0.0105427457117	-0.00752688172043	-0.0565330911568	-0.0151763740771	0	-0.00528025995126	-0.0113414850257	0.00765505389783	0.0108932461874	0.0128834355828	-0.00842992623815	0.0169055494304	0.00461997019374	-0.00426237603007	-0.0192907248636	-0.0344299923489	0.0723010244287	-0.0390063194596	-0.05	0.0251744424682	-0.0271572492335	-0.0017629730456	-0.0297219558965	-0.0261599210267	-0.0405220503105	-0.0386947085868	-0.0463560865124	0.00197889182058	0.101309707242	0.0339085679685	-0.00929112181693	0.0145788336933	-0.0685893854749	0.0432237730752	-0.0493744027555	0.0027553631175	-0.0393419170243	-0.0494410381184	-0.0111675126904	0.0050505050505	-0.00421875	-0.0529552442774	-0.0159021406728	0.177203918077	0.00659592773157	-0.047619047619	0.00634517766497	0.0337631887456	-0.0464093795799	-0.018400178751
-0.0161919243925	-0.00108342361863	-0.00312838406931	-0.0433152852978	-0.0467461044913	-0.0114332380563	-0.0462448467467	-0.00837209302326	-0.042025862069	-0.0599636583889	-0.0508767268863	-0.0263823635707	-0.0142412105029	-0.0137775199528	-0.0353665805682	-0.0364500792393	-0.0174536101415	-0.00975056689342	-0.0212585812357	-0.0441745629254	-0.074290859973	-0.026702625733	-0.048418972332	-0.0324379118094	-0.0425625274243	0.0118524415584	-0.0290129091146	0.00427913100724	-0.00734522560336	-0.0178623718887	0.00277874261896	-0.0356572645024	0.0546466933577	-0.0292403970652	-0.00670241101769	-0.00294406280667	-0.0171258376768	0.0184297590046	0.00231006160164	-0.0196817420436	-0.0286401709593	-0.0386002886003	-0.118707271597	0.0143721633888	-0.0299145299145	-0.05	-0.0264817150063	-0.0523928328419	-0.025956284153	-0.0424486606042
-0.0175010141988	-0.0133767172813	-0.0246228123114	-0.00435350457118	0.0182692307692	-0.00660883932259	-0.00996053373426	-0.0173545966229	0.0244656917885	0.00257731958763	-0.0300909727082	-0.0228285077951	0.009179834462	-0.0220341636268	-0.0424304840371	0.0078125	-0.0476813762154	-0.0192351728876	0.0300671015408	0.0249930187099	0.056420233463	0.00634830371567	0.0148840429214	0.0151911995809	0.0329972502291	-0.0154126404202	0.00646516580177	-0.0144215011472	-0.0317124735729	-0.0214669051878	0.00865950813994	-0.0110375275938	0.0218009478673	-0.0426808936312	0.0445046520324	0.0208661417323	-0.0234848484848	-0.0105227742109	0.0297055057618	0.0425032037591	-0.0164076923077	0.0078799249531	-0.0141043723554	-0.0574198359433	0.000881057268723	0	-0.00582901554404	0.0306366682623	0.0406732117812	0.0421117274168
-0.0684845531947	-0.0428728471968	0.00433114713526	-0.083078268474	0.00661000944287	-0.0282744282744	-0.106492027335	-0.048846459825	-0.0118034586879	-0.0012853470437	-0.0507936507937	-0.120987654321	0.0278854756934	0.0529966434489	-0.00785115078512	-0.0869033047736	-0.0673473394856	-0.0284847069811	-0.0223800985088	-0.0053126277074	-0.129834254144	0.0328974574334	-0.012619372442	-0.0577915376677	-0.0514640638864	0.0460985242091	-0.0581653562068	0.015962753575	-0.130276564774	0.0231566118221	0.0260989010989	-0.0318080357143	-0.0972495361781	-0.0296064089168	-0.0371424236536	-0.00385653682993	-0.0364623739333	-0.0805697026922	0.0273563790102	-0.0587994263471	0.058130713945	-0.0349962769918	-0.0200286123033	-0.114715189873	-0.00850938967136	-0.0526315789474	0.0197611292074	0.0222944728286	0.0427897574124	0.0524656976987
-0.111196808511	0.0267993874426	-0.0470675209463	-0.0767763471626	-0.0215759849906	-0.0423620025674	0.0161461652857	0.0403144864503	-0.0480555555556	-0.029601029601	0.0538157494679	0.0116681071737	0.000290149426955	-0.00120226634115	-0.147208672087	-0.021000893655	-0.0191578947368	-0.0848353761115	-0.0676557312345	0.018488085456	0.0820105820106	-0.0338141786795	-0.1402417962	0.0323110624315	-0.0706267539757	-0.0399626610421	-0.0630325231224	-0.0291325695581	-0.00836820083682	0	-0.0240963855422	-0.0582132564841	0.00137181259088	-0.0332615458244	-0.067861832557	0.0236159504452	-0.111111111111	-0.00666752615294	-0.076978939724	-0.0574662603396	-0.0108425720621	0.0235339506173	-0.042700729927	-0.16890080429	-0.0180526783072	-0.325396825397	-0.0287478705281	-0.0490686051795	-0.127948303716	-0.0801613992754
-0.0663295330999	-0.0529455630127	-0.0311611068011	-0.0444214876033	-0.0469798657718	0.032618409294	-0.0652310265524	-0.0744492683711	-0.0732419025387	0.0119363395225	-0.0766012694749	-0.01836821871	-0.0671501087745	-0.00151271278288	0.0442354137537	0.036513007759	0.0324103884954	0.0301995798319	0.128072316159	-0.00242033077854	0.0616136919315	-0.0282209599502	0.0164724789072	-0.00901856763926	0.0171112229492	0.175703900754	-0.0168155260117	0.0343897505057	0.249367088608	-0.0351399642644	-0.0476680384088	-0.0520195838433	-0.0372857875834	0.0274752475248	0.106435004908	-0.0521936459909	0.0480072463768	0.040160581511	-0.0611067400997	-0.0577367205543	-0.0961347350803	0.0429702223897	0.0282119710255	0.201075268817	-0.0512356841471	0.0470588235294	0.0502082876562	-0.0131390348782	0.0728047424972	-0.0270972910563
-0.196796179773	-0.0153543307087	-0.154544241292	-0.0664864864865	-0.0940643863179	-0.0571181306794	-0.0507716394543	-0.0357887421821	-0.0239294710327	-0.0714285714286	-0.125136697391	-0.13228894691	-0.0174129353234	-0.0371684195454	-0.186366402921	-0.0528401585205	0.0164241164241	-0.0785113433597	-0.00346578366446	-0.102439681898	0.00783049286043	-0.0322981333559	-0.167588932806	-0.0963597430407	-0.0272142503711	-0.191919191919	-0.0776725690935	-0.0247718383312	-0.0516717325228	-0.128395061728	-0.0367302844797	-0.0555196901227	-0.0364168349917	-0.0272223560588	-0.178008204774	-0.0845969672785	-0.0492653414002	-0.103743315508	0.0111731843575	-0.117647058824	0.0140534195276	0.19262739429	-0.06340378198	-0.0957923008057	0.0419313850064	-0.303370786517	-0.058872651357	-0.123214717986	-0.136591262304	-0.0809201656589
-0.0676393719534	-0.00399840063974	0.0296764009471	-0.0196873190504	0.00721821210439	-0.0610371730151	-0.0131950989632	-0.00936936936937	-0.111612903226	-0.0846859562456	-0.00125	0.00877632898696	-0.0431962025316	-0.00408243545339	-0.12552363854	-0.0404463040446	0.0102270402945	-0.150484094053	-0.161708349024	-0.00750863493017	-0.0932358318099	-0.075627906213	-0.134852801519	-0.093009478673	-0.016022380468	0.2620296875	-0.103257309593	-0.101938502674	0.0363247863248	-0.1388101983	-0.0736448598131	-0.0745044429255	-0.120204646018	-0.205299653294	-0.125095788564	-0.104402789887	-0.181818181818	-0.215910898966	-0.10635359116	-0.144166666667	-0.0152200673368	-0.155151515152	-0.0625494853523	-0.222772277228	-0.0832317073171	-0.192580645161	-0.123336291038	-0.0811706239647	0.0436	-0.11383849164
0.123495007133	0.0236852669611	-0.0492104859727	0.00354400472534	-0.0644983461963	-0.0581622678397	0.0183858643744	-0.0214623499454	-0.107116920842	-0.094834232845	0.09887359199	0.0514541387025	-0.0157102695552	-0.107151630757	0.114456800684	-0.0213178294574	-0.045758250658	-0.0107456854445	-0.0411436725418	-0.0475109698895	-0.0126008064516	-0.0961041960278	0.1317233809	-0.118876551274	0.00516929439132	0.0187953680765	0.0117404874162	-0.00223297357648	-0.0835051546392	0.171875	-0.0306698950767	-0.0110782865583	0.0450501989728	-0.0451854160175	0.073404086805	-0.0596252129472	-0.0333333333333	0.0772118506494	-0.0806800618238	0.0149302174619	-0.0135182119205	0.0362266857963	0.0143581081081	0.0254777070064	0.00764881942135	0.0187774670396	-0.0804655870445	-0.0465745192308	-0.152932157915	-0.0420526240144
-0.1071968206	-0.0305882352941	-0.145920670751	-0.0559152442613	-0.0589275191514	-0.0160871821484	0.0900351699883	-0.00836431226766	0.00122000813339	-0.0519591141397	-0.0753335502766	-0.0475177304965	-0.0241935483871	0.0444760949082	-0.0680073687442	-0.109900990099	0.00763844684914	-0.0352205398288	-0.0629995039409	-0.0239872915012	-0.0096988259316	0.016666175329	-0.0271580989331	-0.0467012601927	0.0773977886346	-0.124247763951	-0.145302511191	-0.0309585975382	-0.0569928758905	-0.0491228070175	-0.00999167360533	-0.0470500373413	-0.0862223505561	0.0505874673629	-0.00421184942899	-0.0253623188406	-0.0816091954023	-0.0858057831779	0.000336247478144	-0.00511672529581	-0.0307719418967	-0.098303911388	-0.153621981682	-0.0310559006211	-0.0759075907591	-0.243137254902	-0.00550357732526	-0.0554680113457	-0.0920814479638	-0.0718779425308
-0.0645101650442	-0.143203883495	-0.0639984897112	-0.111596009975	-0.147150907952	-0.151371308017	-0.0879759087976	0.0260543580131	-0.130787977254	-0.138364779874	-0.0330811191272	-0.156614544552	-0.106404958678	-0.0902366711088	-0.188601548345	-0.0177975528365	-0.152453148031	-0.19208461276	-0.246205882353	-0.205078125	-0.203092783505	-0.122950476356	-0.19890329013	-0.099533437014	-0.137947494033	-0.352824368373	-0.060758716019	-0.135873749038	-0.165009940358	-0.225092250923	-0.122371740959	-0.114420062696	-0.107748518762	-0.252562907735	-0.159154625084	-0.231279872544	-0.277847309136	-0.201473315475	-0.0598319327731	-0.267116682739	-0.00721212121212	-0.185796545106	-0.0486965076242	-0.10641025641	-0.133571428571	-0.0155440414508	-0.0534034311013	-0.256256256256	-0.202591577374	-0.123176489607
0.161473733819	0.0679886685552	0.124848729326	0.0975438596491	0.254772393539	0.0689869484152	0.115801886792	0.124406284253	0.15	0.306569343066	0.187079162875	0.094761624485	0.0302504816956	0.0887856834647	0.0615103532278	0.0707814269536	0.150559006211	0.146959459459	0.302079675368	0.245904995905	0.285899094437	0.0721853234196	0.240821406347	0.10103626943	0.126245847176	0.291564818388	0.0330313634431	0.136748329621	0.220952380952	0.132380952381	0.282223287015	0.146902654867	0.10698501472	0.280964256027	0.216761148042	0.171329879102	0.51993067591	0.183020450294	0.104040042903	0.0166666666667	0.104938648434	0.267326732673	0.0930713547053	0.210903873745	0.191261335532	-0.184210526316	0.0888629055832	0.31179901301	0.2259375	0.204499796562
-0.103592931937	-0.0583554376658	-0.131074054151	-0.0824808184143	-0.0321825629023	0.021511627907	-0.0522088353414	-0.0450040617384	-0.0414465664364	-0.185953711093	-0.0748122029741	-0.0508064516129	-0.0087899756873	-0.03787349429	0.0382482310193	-0.105235325225	0.0088533793997	-0.0821060382916	-0.0783314854215	0.00657354149548	-0.0407444668008	0.0685314493637	-0.0531594784353	-0.0690196078431	0.0263028515241	-0.193405936649	-0.0866179124323	-0.0697492163009	0.00390015600624	0.0302775441548	-0.0721225710015	-0.173611111111	-0.0370985049956	-0.123621025308	-0.0162246814196	-0.02948982601	0.0695553021665	-0.040135238303	-0.0741580310881	-0.0107851596204	-0.00447513812155	0.015625	-0.0638599810785	-0.0331753554502	-0.0737024221453	-0.129032258065	0.0504697986577	-0.121751025992	-0.0989039000765	-0.135335131398
-0.0807251169956	-0.0929577464789	-0.180973999175	-0.0940766550523	-0.0816203143894	-0.0774046670461	0.0238626226583	-0.0457638652603	-0.0398473929631	-0.152941176471	-0.0296603148302	-0.10365335599	-0.107358490566	-0.0485781027278	0.00810462331921	-0.0596926713948	-0.0768407534247	-0.0854392298436	-0.0130051695549	-0.049306122449	-0.0734137388568	-0.0202521579643	-0.103813559322	-0.104465037911	-0.0493413173653	-0.218252171407	-0.109406952965	-0.102358887953	-0.031857031857	-0.145306122449	-0.066049134112	-0.0662931839402	-0.132902323714	-0.0966308774528	-0.197250654338	-0.0388939532057	-0.0639658848614	-0.299284172253	-0.111927247289	-0.158307893589	-0.00765858260725	-0.0230769230769	-0.0500252652855	-0.139705882353	-0.0478147179679	-0.148148148148	-0.0792231024789	0.0689252336449	-0.180763790665	-0.124641379058
0.0545769334625	0.0709109730849	0.0707986898463	0.0430769230769	0.00592495062541	0.0117211597779	-0.0692659551296	-0.00178284899269	0.0653421633554	-0.0219907407407	-0.141051912568	0.0369668246445	0.0452335658423	0.0048420908718	0.125708021195	-0.0408548082967	-0.0577324368189	-0.0469298245614	0.0451955068024	-0.0226687274601	-0.174872665535	0.0757972456407	0.039598108747	-0.0395108184384	-0.161501637692	0.056869043231	0.0483177333671	0.0675739089629	0.0172552166934	0.0506208213945	0.0935748167313	-0.116	-0.0702499461151	-0.156147540984	-0.180463847674	0.0448940878912	-0.00455580865604	0.0129722717691	-0.0126033871603	0.0585492227979	0.0194380307909	-0.15298087739	-0.0335106382979	-0.031339031339	0.066692820714	-0.304347826087	-0.0427421593117	-0.0415300546448	0.0511049723757	-0.0325097801301
-0.04325004142	-0.100531657806	-0.0477647058824	-0.0737463126844	0.0111256544503	-0.0878048780488	-0.00631874561198	-0.0217896052867	-0.0443431413179	-0.0591715976331	-0.0493041749503	-0.0871419865935	-0.0311425682508	-0.0519292039412	0.018178867067	-0.0819134993447	-0.0398622047244	-0.033594109526	-0.00765860884364	-0.0806536636795	-0.0562414266118	0.00640378203412	-0.00284252416146	0.0519098922625	-0.0640024038462	-0.139853520004	-0.0445314820315	-0.112527472527	0.0674556213018	-0.0427272727273	-0.0603312302839	0.00452488687783	-0.0329191959954	-0.0330257406508	0.0169564713688	-0.031467473525	0.012585812357	-0.0457019369297	-0.0378938970882	-0.130200685267	0.0222021943574	-0.0610889774236	-0.113924050633	0.00441176470588	-0.0430305259287	0.06375	-0.0510292838504	-0.060433295325	-0.0686596583443	0.00806538802517
0.121328998843	0.12896292316	0.270323696565	0.109872611465	0.0711974110032	0.15307486631	0.0991521431936	0.0620777798065	0.141370338248	0.207547169811	0.101631116688	0.119158878505	0.151951575871	0.0829436597821	0.0274190977204	0.0578158458244	0.234495130702	0.0761904761905	0.157435050499	0.155581039755	0.189680232558	0.0238651580783	0.0558722919042	0.135940409683	0.103370786517	0.293385078777	0.165989936472	0.176324913323	0.0550628233555	0.048433048433	0.208560637851	0.127252252252	0.0861204087612	0.0602712204922	0.260270922441	0.0646672914714	0.125423728814	0.177388241214	0.192371475954	0.2307259426	0.0314337629281	0.181046676096	0.0378881987578	0.0424597364568	0.054189085319	-0.109870740306	0.195539260617	0.220873786408	0.29241622575	0.158665808666
-0.0498396007216	-0.0937648738696	-0.0497957595798	0.0466284074605	-0.0574018126888	-0.023768115942	-0.0497107349475	-0.00790785628331	-0.0205167173252	-0.0625	-0.0920652999241	0.00835073068894	-0.0443921000181	-0.0339582010436	-0.0235841737781	0.0438596491228	-0.0413120199294	-0.0548672566372	0.116812556595	-0.0274561693682	-0.0329871716555	-0.0295236070762	-0.0620950323974	0.0434426229508	-0.073901658423	-0.0891665547046	-0.0245430461369	-0.0387368421053	0.00945709281961	-0.166666666667	-0.0107638888889	0.017982017982	-0.144956798247	0.0123164377072	-0.0467867253401	-0.0448943661972	-0.0993975903614	-0.0872631428978	-0.0417246175243	-0.254686785551	0.0136323429939	0.00479041916168	0.129263913824	0.168539325843	-0.0787458986511	-0.0679867986799	-0.0176335292614	-0.110337972167	-0.146834061135	-0.0713479089916
-0.0950892824161	0.00735294117647	0.0202661207779	-0.017135023989	0.00576923076923	-0.0279097387173	0.134160090192	-0.0100502512563	-0.0310318076028	0.04	0.103282458708	0.0295770482106	-0.000379218809253	0.00448686805178	0.0481487366916	-0.049127343245	0.0233867475097	-0.0117041198502	-0.02	0.018537414966	0.148452305749	0.00827167855144	-0.00287852619459	-0.0298507462687	0.0876531573987	-0.0471039433573	0.0136649357748	-0.00569426193605	0.113115891742	-0.0173913043478	0.040716040716	-0.00392541707556	0.00860420650096	0.160973327094	0.0335935412123	0.0973886328725	0.0434782608696	-0.0491688129244	0.0518867924528	0.00490797546012	0.037883065551	0.147000397298	-0.0275569687334	-0.0360576923077	0.0146418678275	-0.149433427762	-0.020551508845	0.0189944134078	0.0367882277671	0.097894198247
0.0101480985582	-0.0114702815433	-0.00882825040128	-0.0146443514644	-0.0101975780752	-0.0219914477703	-0.00815109343936	-0.0045510239804	-0.0532425940753	-0.0352564102564	-0.00549554671215	-0.0203964378052	-0.0358497723824	-0.0126607488335	0.0482110369921	-0.00271923861319	-0.0152348709268	-0.0279488394126	0.000351000351	-0.0243780263817	-0.036303630363	0.00794132111963	0.000577367205543	-0.0380566801619	-0.0199306759099	-0.0519607843137	-0.049642760852	-0.00220264317181	0.034289276808	-0.054203539823	-0.0138279932546	-0.0344827586207	-0.0353838862559	0.00120918984281	-0.00681228170776	-0.0327547592385	0.0160256410256	-0.0149388492161	-0.0172473266644	-0.0769230769231	-0.0414461644987	-0.00415656390717	-0.0130790190736	-0.0336658354115	-0.0358814352574	0.0616153205662	0.0146082337317	-0.0274122807018	-0.034865782166	0.0231387051283
0.092015614771	0.0822784810127	0.0943319838057	0.0552016985138	0.0965872504829	0.0687070580887	0.0222489476849	0.0488834183225	0.13488372093	0.0985603543743	0.0358231707317	0.0689149560117	0.0287231949636	0.0414776820448	0.0847555684119	0.0811179277437	0.0193382036957	0.127192982456	0.1435839599	-0.0224199897313	0.0890410958904	0.0504216270584	0.0980957876515	0.0824915824916	0.0904804008252	0.144832090568	0.102237668002	0.0980132450331	0.041289933695	0.0233918128655	0.0478796169631	0.0887755102041	0.157546159364	0.106280193237	0.161475347884	0.103907380608	0.0368033648791	0.0460794933756	0.0624780624781	0.104497354497	0.0275159029093	0.118260869565	0.0806184428493	0.144516129032	0.0687702265372	0.0290196078431	0.0298429319372	0.15295001879	0.183184143223	0.147819502615
-0.0625915893246	-0.0511695906433	-0.039585645579	-0.075117370892	-0.078097475044	-0.041496201052	-0.0656862745098	-0.0434199497066	-0.0350223546945	-0.0332661290323	-0.086276674025	-0.043621399177	-0.0546949703576	0.0329474522998	-0.0378666666667	-0.0712484237074	0.0212900505902	0.0272373540856	-0.0228582699599	-0.0849089635854	-0.0843815513627	-0.0360009917158	0.0357330530741	-0.049766718507	-0.0727027027027	-0.100599030142	-0.0514606524677	-0.0277442702051	-0.0984081041968	0.04	-0.0809399477807	-0.0627928772259	-0.088285229202	-0.114628820961	-0.0615830953328	-0.0689564761405	0.119675456389	-0.197466942807	-0.0251073670301	0.048502994012	-0.0198493543759	-0.0818040435459	-0.0265712825754	-0.142051860203	-0.0488266464799	0.00609756097561	-0.023894255211	-0.0482398956975	-0.168873277493	-0.0961078584976
-0.0713975540239	0.0123266563945	-0.00635593220339	-0.00362581580856	-0.0235668789809	-0.0353658536585	0.013221406086	0.0080616894497	0.0389961389961	-0.0135557872784	0.0116770686531	0.0332759609868	-0.0127452963787	0.0038571566327	-0.0142738359202	0.0196877121521	0.0536635706914	-0.113636363636	0.00159242811645	0.0187488042854	-0.00629650829994	0.0223014479387	0.0329781836631	-0.0515548281506	0.0929758088021	-0.0775980547627	-0.0535402357331	-0.0070306038048	0.0805778491172	0.0516483516484	0.0134943181818	0.018	-0.0741806331471	0.246609124538	-0.0343406831538	-0.0563221627711	-0.0036231884058	-0.00774193548387	0.045069467977	0.0011422044546	0.0570872336844	0.0416666666667	0.0409448818898	0.0499342969777	0.0119379228014	-0.147727272727	0.0442708333333	-0.0452054794521	-0.047789336801	-0.051566847603
0.0887904501165	-0.105530187722	-0.0379918588874	-0.0262008733624	-0.0182648401826	0.0303413400759	0.00227837613919	-0.0540681502086	-0.00408769973987	-0.0486257928118	0.00179104477612	0.0155469183787	-0.0297131147541	0.00733245813455	-0.0582032897512	-0.0166444740346	-0.0497551420176	-0.0536562203229	-0.0355151488009	0.0118309859155	-0.0714285714286	-0.0451538092291	-0.0461689587426	-0.0362381363244	-0.0413333333333	-0.0453868194842	-0.104823681193	-0.0329029571012	0.00594177064765	-0.0229885057471	0.0543097407148	-0.0343811394892	-0.0482737119467	-0.0909990108803	-0.00949487655663	-0.0465532676813	0.03	-0.00920276082825	0.0259403372244	-0.0690245293782	-0.0175375433592	0.0221138211382	-0.00706001008573	-0.00250312891114	-0.00432559968541	-0.0488888888889	-0.115710723192	-0.095050215208	-0.00204848071014	-0.0330708188049
0.0208657082393	0.0113442994895	0.232117670764	0.0186846038864	-0.0232558139535	-0.060736196319	0.0719156850589	0.0174600257306	0.00820895522388	0.0488888888889	0.0621771950735	-0.0352651722253	-0.0432946145723	-0.0211432506887	0.0225406777131	0.062288422478	0.0329828901257	-0.0175614651279	0.225557799912	0.043986636971	0.125930521092	-0.0265654763888	-0.0370751802266	0.0877350044763	0.0253129346314	0.0100852443271	0.0303254733977	-0.00732127476314	-0.00561134081512	-0.0417112299465	-0.0329012961117	-0.0427263479145	0.0155019919056	-0.00580340950308	0.031202485888	-0.00406885758998	0.00706090026478	0.0389702170621	-0.0761694058154	-0.0894607843137	0.0054052149401	0.0419980909959	0.0319959370239	0.0514429109159	-0.0339652448657	0.223364485981	-0.0270727580372	0.0566785572731	-0.0571330824495	-0.0968110968111
0.12020286241	0.0902972518228	0.0909239574816	0.0939104915627	-0.0197278911565	0.100587851078	-0.00694042799306	0.0610549132948	0.0362694300518	0.135593220339	0.015335702263	0.0385378294134	-0.00286975717439	-0.0835692134503	0.0804379562044	0.102613129382	0.0409099980044	0.093973442288	-0.000284166256204	0.0264888888889	0.0595041322314	0.0712314618067	0.0882352941176	0.144032921811	0.0358111774281	0.117199572091	0.132477221067	0.0746203904555	0.0531630531631	0.0982142857143	0.0621993127148	0.0839532412327	0.137013527575	0.2816490332	0.109005442753	0.143306096794	0.0420683610868	0.109610339131	0.104686965446	0.250336473755	-0.17289912874	0.0238167938931	0.0979330708661	0.162291169451	0.0846279640229	-0.159663865546	0.0614492753623	0.163540885221	0.0547895500726	0.0404356086681
-0.0326816577098	-0.0180041152263	-0.0517163843502	-0.0690811535882	-0.0520471894518	-0.0445103857567	-0.0244612696564	-0.0143003064351	-0.0667857142857	-0.0550373134328	-0.0364708049365	-0.0264665757162	-0.0533539960151	-0.026274449589	-0.0182407782732	-0.0202312138728	0.00498466257669	-0.014939309057	0.0433192473139	0.00242466227918	-0.0135205408216	-0.0529932302724	0.0402948402948	-0.0762589928058	0.0453116815086	0.0140972443877	-0.0476566252659	-0.0726685506661	-0.00479413423576	-0.0142276422764	-0.0744095761889	-0.0676470588235	-0.108605525914	0.0222032450897	-0.157462747018	-0.0305112699285	-0.00756938603869	-0.0183904019616	-0.0492412511614	-0.0888051668461	-0.0485847457627	-0.00715776916194	-0.0416853428956	-0.14681724846	-0.0565397663023	-0.0463636363636	0.0551611141453	-0.0477111540941	-0.0822153422773	-0.078350160776
-0.123135461008	-0.0984808800419	-0.0245020550111	-0.129682997118	-0.0710102489019	-0.108074534161	-0.0258706467662	-0.0305699481865	-0.0761576731726	-0.0957551826259	0.00841139361499	-0.0812780269058	-0.0371842843779	-0.0888894280048	0.127167630058	-0.133333333333	-0.0579931323922	-0.190047393365	-0.0767931416532	-0.0445749827229	-0.0959409594096	-0.0785574092247	-0.121398205007	-0.0677570093458	-0.0942119769481	-0.092745108325	-0.125860143387	0.00435350457118	-0.0912439784642	-0.0278350515464	0.109052778749	-0.119873817035	-0.14545174538	-0.103313840156	-0.160943035395	-0.0691806067479	0.0906779661017	-0.103666696405	-0.0338762214984	-0.0537507383343	0.0329571468018	-0.0120156203064	-0.142188961646	-0.126353790614	-0.0707151418298	0.267874165872	-0.0341614906832	-0.143534190928	-0.150674662669	-0.0783129935391
0.011391630573	-0.0825101685067	0.00453735213094	0.0190397350993	-0.00788022064618	-0.00278551532033	-0.0956077630235	-0.146980224479	-0.0372825186413	-0.042576419214	-0.200947867299	0.000305064063453	-0.00801554529998	-0.036585609394	0.0133089133089	-0.0626276378489	-0.108950992305	-0.061439438268	-0.0345865549194	-0.17287522604	-0.210495626822	-0.0356215719687	-0.0655913978495	0.0509607351713	-0.113139695712	0.00196588609425	-0.0893317122427	-0.0381447767664	0.0302463361397	0.0498409331919	0.0157579577687	0.0573476702509	-0.0844977352733	-0.0624223602484	-0.00255822005674	-0.0246725555894	-0.0971250971251	-0.150691748781	-0.0178691840863	-0.0424469413233	0.127622513301	-0.172088780784	-0.0223555070883	0.0440771349862	-0.109630266552	0.0601503759398	-0.0656484458735	-0.0936758893281	-0.0428067078553	-0.0370353062131
-0.0549236243224	-0.0405319822673	-0.0241974512018	0.0194963444354	-0.108816521048	-0.0488826815642	-0.0126496498758	-0.0336257309942	-0.0748709122203	-0.0570125427594	-0.0519572953737	0.0064043915828	-0.0587659157689	-0.040234372301	-0.0557898541993	0.0668119099492	-0.00386363636364	0.0461346633416	0.120824927146	-0.0059029296021	-0.0841949778434	0.00514562001097	0.0391254315305	0.00635930047695	-0.0127885215221	0.0609960182353	-0.0219044170891	0.0369535826949	0.0841404358354	0.0282828282828	-0.0139621470679	-0.0305084745763	-0.0857349081365	0.0722093408413	-0.0149191856632	-0.0743285446596	0.0327022375215	0.135239657799	0.00617919670443	0.0234680573664	0.0196226876811	-0.00991553433713	0.00669269380926	0.0949868073879	-0.0135200386287	0.0602836879433	0.100372813307	-0.0889664195377	-0.0239741816505	-0.0226228606555
0.148110402682	0.0726072607261	0.107290461233	0.135458167331	0.120320855615	0.13436123348	0.0109814687714	0.0974713637346	0.0902325581395	0.303506650544	0.161411411411	0.0860606060606	0.0957336108221	0.0772475954616	0.0253956100051	0.069434989789	0.0855578370979	0.0995232419547	0.00416363636364	0.0600395865406	0.0838709677419	0.0650604974386	0.151162790698	0.044233807267	0.0916271721959	0.0593386272164	0.125601517675	0.0895262929161	0.00418760469012	-0.0687622789784	0.0547514159849	0.215617715618	0.178936942885	0.0673463083102	0.183153758398	0.109986504723	0.0875	0.040673066997	0.0996247014671	0.102547770701	0.00250500626252	0.0185459940653	0.0853185595568	0.134939759036	0.0964268232991	0.571906354515	0.122752150117	0.138822403064	0.177609825224	0.145060783356
0.128277359626	0.128	0.128396536279	0.0891228070175	0.120127287192	0.0990291262136	0.0337180357547	0.00256006301694	0.133959044369	0.118738404453	0.0351217410041	0.0831473214286	0.128679962013	0.0122432067578	0.0219041692595	0.0827498408657	0.0823875577974	0.229810298103	0.122598634775	-0.00311203319502	0.0438988095238	0.0545839633012	0.034151034151	0.0658093797277	0.122720694645	0.357652615906	0.12977617002	0.0694056641404	0.0158465387823	0.102320675105	0.00715990453461	0.0604026845638	0.103088892406	0.12503617945	0.0643996614491	0.123404255319	0.0306513409962	-0.0356115464736	0.0955631399317	0.135181975737	0.0319151323812	0.0968681718864	0.0372639101582	0.0849256900212	0.0825892857143	0.404255319149	0.0116063138347	0.195460277427	0.179302045728	0.152961667438
-0.0294473342003	-0.0463720676487	-0.0547763958719	-0.0515463917526	-0.0305397727273	-0.0394581861013	-0.00131348511384	-0.00766057748969	-0.0221971407073	-0.0663349917081	-0.0559950041632	-0.0244719216899	-0.0271350441733	-0.0565869568088	-0.0236268420412	-0.0346854791299	0.0201941747573	-0.0824151608638	-0.031564516129	-0.0628511966701	0.0106913756237	-0.0549745822036	-0.0660465116279	-0.0986515259049	-0.0139211136891	-0.113489392278	-0.0444084632598	0.000372995151063	-0.0284619594964	-0.0210526315789	0.0382109004739	-0.0361663652803	-0.0570309050773	-0.051710830975	0.0460352289884	-0.0438311688312	-0.0297397769517	-0.0341493519852	0.0308694420844	-0.0748091603053	0.0855487809299	-0.0481407702523	-0.0492125984252	-0.0420743639922	0.0383505154639	0.0454545454545	0.00344194584672	-0.116736990155	-0.0690476190476	-0.0514313652975
0.133602642174	0.0732265446224	0.0916853303471	0.0774456521739	0.0520146520147	0.0748007357449	0.0602805786936	-0.0530482977039	0.0361677568295	0.0142095914742	-0.0670341786108	0.0736730921574	0.0322162162162	0.0347947793835	0.111637769739	0.00548112058465	-0.0553863722878	0.113832853026	0.0587578901787	0.0890517432823	-0.0416078984485	0.0278085971489	0.150398406375	0.0417322834646	-0.040522875817	0.0473935671018	0.123386513346	0.0182699478001	0.0338028169014	0.058651026393	0.0507845934379	0.0844277673546	0.119789776784	-0.0550732501356	0.106699536968	0.0401810979061	0.101149425287	0.05303514377	0.0340659340659	0.0830583058306	-0.0556523945957	-0.0565050575514	0.0527950310559	0.159346271706	0.0687053216839	0.031884057971	-0.0185227532586	0.158041401274	0.138472780417	0.176219866779
0.0149455718794	0.0442430703625	0.0121810488524	0.00756620428752	-0.000696378830084	0.0205362236167	-0.0173661360347	-0.0060618729097	0.0831786112143	0.0516637478109	-0.0319073505082	0.00541072306936	-0.0278592375367	-0.00619475609839	0.0132405745063	0.0399757722592	0.0582309087246	0.0659767141009	0.110569284737	0.158442088091	-0.0110375275938	-0.00469242728469	0.0181818181818	0.0899470899471	0.0133514986376	0.0822710055798	0.0435033131662	-0.0556572683999	-0.0016348773842	-0.016620498615	0.00217214227532	-0.00432525951557	0.00661670168397	-0.000287108814241	0.02824222126	-0.00843307943417	-0.0299234516354	0.160194174757	0.0366631243358	-0.0137125444388	0.0344200848656	0.00961182994455	0.0103244837758	0.0264317180617	0.00445930880713	0.0101123595506	0.0666356011184	0.081471295978	0.0924261874198	0.014140846653
0.00232906144646	-0.0500255232261	-0.017354953129	-0.0613266583229	-0.0292682926829	-0.0324203465623	-0.0791079318325	-0.0380651945321	0.0318820706205	-0.0532889258951	-0.072021484375	-0.0305772994129	-0.0446024563672	0.000449129301604	0.0121816168328	0.00873616773442	-0.0793983244478	-0.0509708737864	0.00383852691218	0.0283400809717	-0.0483630952381	-0.0152566757838	-0.0420918367347	-0.0527045769764	-0.0777090615757	-0.162420502013	-0.0389612498782	-0.0554478480031	-0.00109170305677	-0.0591549295775	0.0281766458954	-0.0330147697654	0.00207684319834	0.0443423319931	-0.0352019780079	-0.0164609053498	0.0136298421808	0.0981520223152	-0.0110199897488	-0.0854788877446	-0.0132223946618	0.0109849871842	0.00632603406326	-0.0515021459227	-0.0133185349612	0.34872080089	0.00895587592835	-0.0168467895741	-0.0340775558167	-0.045969243042
0.035104535183	0.0961848468565	0.0715482789738	0.0186666666667	-0.0122038765255	0.0612362796072	0.0859035869317	0.0970703979012	-0.0282392026578	0.160949868074	0.073664825046	0.0893262679788	0.0744248985115	-0.00400633940293	-0.000109409190372	0.00866050808314	-0.0459152016546	0.114236999147	-0.0653017454248	0.0270455323519	-0.010164190774	-0.029297113316	0.0199733688415	0.0168374816984	-0.0157434402332	0.0368872714202	0.171423743135	-0.0447454844007	0.0896174863388	0.0518962075848	0.00711462450593	0.0413297394429	0.0189948186528	-0.0248597514025	0.12107374927	0.0125523012552	0.0205237084218	0.15034132402	-0.00233221041721	0.124436936937	-0.00484989572724	0.0510684534589	0.00773694390716	-0.0027149321267	0.00562429696288	-0.164948453608	0.0324745615934	0.104429356612	0.177615571776	0.146184398481
0.0588430067458	-0.0102941176471	-0.0403031761309	0.0903141361257	0.210029069767	0.0615133369624	-0.0553334735956	-0.0332801913113	0.0776068376068	0.0787878787879	-0.0409213428081	0.00416956219597	0.00146935348447	0.0840003278062	0.0876463508042	0.050944476245	0.010405376111	0.0210405508799	-0.0308409945202	0.0651666666667	0.180884676145	0.0116074441129	0.127067014795	0.0208783297336	-0.0159952606635	0.0154259467891	0.0163880032891	0.00472711645896	0.0498996990973	0.0483870967742	0.00497121925693	0.100949094047	0.0881392818281	0.072760857304	0.100117581205	0.0845730027548	-0.0811373092926	0.0264283742755	0.00519480519481	0.0534451677516	0.00208865650651	0.0513439007581	0.0585412667946	0.116152450091	0.0167785234899	-0.0150617283951	0.156846299014	0.0292740046838	0.0661157024793	0.132732827057
-0.0189271271155	-0.0430906389302	-0.0145418076971	-0.077430972389	-0.0744744744745	-0.045641025641	-0.00556792873051	-0.0121624407339	-0.0130076142132	-0.0554775280899	0.0631067961165	-0.0329873125721	-0.0354223433243	0.0387518270248	0.0953722334004	-0.0599128540305	0.0542801973825	-0.0202322967404	-0.118831775701	-0.0483492411203	0.0869565217391	0.0562235338358	-0.015444015444	0.0959097320169	0.0541842263697	0.030681915166	0.0292669079554	0.0363558597092	0.0377358490566	0.0407239819005	-0.0408747721947	-0.076802507837	-0.108102803738	-0.0249762750361	-0.103210823364	0.0193040386081	0.0445283018868	0.0677647058824	-0.0638242894057	-0.0412267733977	-0.00462715291142	0.00557194362504	-0.0566636446056	-0.233333333333	0.01100110011	0.00275758335422	0.031720137756	-0.0779294653015	-0.0801841085271	-0.025019119903
-0.0225391680173	0.0662525879917	-0.0338379341051	0.00975927130774	-0.0162232316677	0.00591080064481	-0.0288913773796	0.029632721202	-0.0131790421086	-0.00446096654275	-0.0391732756549	0.00166984732824	0.00152107779226	-0.0055555892503	-0.0668626010287	0.0370799536501	0.031746031746	0.0126195028681	-0.0209471283873	-0.0106872739231	-0.0843076923077	-0.0124919119901	0.0349019607843	-0.0238095238095	-0.0485436893204	0.192150043473	0.0272763627839	0.0119686339249	-0.0243958573072	0.0165217391304	0.00488599348534	-0.0560271646859	0.00104785556359	-0.00916689134538	0.0112429889805	0.0408671816596	-0.0513005780347	-0.0329912485047	-0.00220811482197	0.0674268715915	-0.0188459310239	-0.0514993481095	-0.0437289764536	-0.016967126193	0.00108813928183	-0.1425	0.0140548137737	-0.0663170882171	0.0550434553595	-0.0389229110759
-0.0327644145738	-0.0412621359223	-0.00408163265306	-0.0302835051546	-0.0620052770449	-0.0438034188034	-0.0237546125461	-0.000810701256587	-0.0371335504886	-0.0291262135922	-0.0137568784392	-0.0161943319838	0.0479496637015	0.015960918012	-0.00344488188976	0.0335195530726	-0.00611439842209	0	0.000776369479652	-0.0106365298321	-0.059811827957	-0.0107250120699	-0.0598711633194	-0.0125247198418	0.0402160864346	0.0184743349309	-0.0192093429089	0.0864600326264	-0.0726586459071	-0.0470487596236	-0.0283630470016	-0.0404676258993	-0.0174390001361	-0.0304761904762	0.0242827925055	-0.0251376586067	-0.041888804265	-0.074158473859	0.0782849239281	0.0171853228054	0.0118519994024	-0.00171821305842	0.185427135678	0.059331175836	-0.0355072463768	0.0174927113703	-0.02079002079	-0.0660720185002	-0.0476784822766	-0.02358837287
0.137548571429	0.0835443037975	0.0979640401904	0.0963455149502	-0.0210970464135	0.0893854748603	0.0103945192535	0.0162271805274	0.053450608931	0.147692307692	0.0803956378392	0.0748002904866	0.0289855072464	0.0463440989314	0.128888888889	0.100540540541	0.010121055765	0.108761329305	0.0551516354255	0.0826474046699	0.114367405289	0.0792323318111	0.0713422007255	0.106809078772	0.0496249278707	0.124192055159	0.0506952808497	0.0371621621622	-0.0808954464513	0.088868940754	0.0378092855157	0.130271790066	0.197087368298	0.063429694078	0.0924017571482	0.0805500982318	0.0826709062003	0.0497890295359	0.0238583889174	0.0712328767123	0.0611672396701	0.0340791738382	0.061042814752	0.114052953157	0.0691209616829	0.00286532951289	0.0337933474876	0.171913689423	0.0854521625164	0.124887567948
0.032295010323	0.0303738317757	0.0398555087297	-0.0351515151515	0.0308908045977	0.0189743589744	0.0402151040449	0.0163672654691	0.00513808606294	0.00335120643432	0.0330985915493	0.0218468468468	-0.043661971831	-0.0018760757315	0.0173228346457	-0.028978388998	0.0182711198428	-0.00647138964578	-0.0520295455323	-0.000930954228084	0.0211674150096	-0.0139096474872	0.0191873589165	-0.0235223160434	0.0043980208906	0.00512466634312	-0.0328913088787	0.0173724212812	-0.0730694713534	0.0519373454246	0.0158049825877	-0.0995024875622	0.0243220874456	0.0010556875165	-0.0618377503155	0.0429545454545	-0.00293685756241	0.0215032154341	-0.00400902029567	-0.0549872122762	-0.0220826459422	0.0252996005326	-0.0239712345186	-0.0155393053016	-0.0316233309909	-0.00857142857143	-0.00376518911518	0.0395412013281	0.0272880946631	-0.00526690886336
-0.0539464720195	0.0621315192744	-0.036822603057	0.00376884422111	-0.0369337979094	-0.0256668344238	-0.0125870982243	-0.0290652003142	-0.026517571885	-0.0567802271209	-0.0404453533288	-0.0233634560282	-0.025247212287	-0.0500192558615	-0.0449776401789	0.0687910976227	-0.0316419062319	-0.0119986287281	-0.0167559475497	-0.0498524615624	-0.0376884422111	-0.046501378723	-0.047249907715	0.0129709697344	0.0355774493706	0.00063373364175	-0.0136039761324	-0.0106723585912	-0.0839056434757	-0.0289968652038	-0.059335443038	0.0220994475138	-0.010425716768	-0.0197732665436	-0.0256404896984	0.00675528437568	-0.0382916053019	0.0445275100007	-0.017358490566	-0.0360847992783	-0.0431368563686	0.00487012987013	0.0233319688907	0.0510677808728	-0.010885341074	-0.0489913544669	0.00635629616904	-0.0830429732869	-0.0133991537377	-0.0643588578618
0.00940775870051	-0.00597779675491	-0.0484491464294	-0.0187734668335	-0.0144717800289	-0.0490702479339	0.0544047348054	0.0313511326861	-0.0272399081063	-0.0290368271955	0.100165758939	0.00203114421124	-0.0211526009065	-0.00039329343926	-0.0383610986042	-0.00757217226692	-0.0217174736003	-0.0523941707148	0.0626444583043	0.060804184374	0.123368146214	-0.0361646710514	-0.0352576520728	-0.103048780488	-0.000792811839323	-0.0847443825689	-0.0546065298431	-0.0208558072636	-0.0264015645372	-0.00484261501211	0.0496215306981	-0.0540540540541	-0.0602897278314	-0.0336202259279	-0.0120145381888	-0.0363636363636	-0.0329249617152	-0.0315796082371	-0.00128008192524	-0.0655124005615	-0.0122705033526	0.0697899838449	-0.054	-0.0680212014134	-0.030814380044	0.0606060606061	-0.0104131102765	-0.0433818872704	-0.0674291160353	-0.082284332219
0.0334839968814	0.0249140893471	0.049020846494	0.0446428571429	0.0543318649046	0.0315046170559	0.0226683937824	0.0415767797607	0.00843454790823	0.0678336980306	0.0402496771416	0.0380630630631	0.018743109151	0.0130685326199	0.0736023972282	0.0157367668097	-0.0362525458248	0.0479677773709	0.0160196102125	0.0570107858243	0.0366066240558	0.00312680236665	0.0923694779116	0.0808973487424	0.0584501454642	0.0485699222354	0.055319640639	0.0381931692986	0.0428523602277	0.0308191403082	0.0202991452991	0.052380952381	0.0825352928536	0.0779293069858	0	0.027628032345	0.049089469517	0.0588006482982	-0.000769033581133	0.042063094642	0.0207885304659	0.087284808215	0.0435517970402	0.096682464455	-0.0393641180924	0.2	0.100914266	0.0854021847071	0.0694941236587	0.0555891914993
-0.0236670052363	-0.0276613579212	-0.05937612911	0.00976800976801	-0.0320334261838	-0.0242232754081	-0.034198860038	-0.0199585765393	-0.0127132820341	-0.0846994535519	-0.020897992965	-0.019310045563	-0.0108225108225	0.0336211274759	-0.0580026166594	0.00469483568075	-0.0443786982249	-0.0510132774284	-0.0344563943116	-0.0284256559767	-0.0459641255605	-0.0289030224137	-0.0286764705882	-0.0622641509434	-0.028235882059	-0.0658978065489	-0.0524197963429	-0.0113194198797	-0.0484751203852	-0.0409126671912	0.000261780104712	0.0180995475113	-0.0638663294985	-0.14949651433	0.0280837798646	-0.0190163934426	-0.0747169811321	-0.0442689199118	-0.00923550538738	0.0168188370975	-0.0374508426966	-0.0577777777778	-0.0243111831442	-0.0881590319793	-0.0122143420016	0.0383333333333	-0.0639298025697	-0.060384263495	-0.0465838509317	-0.103742619593
0.0269122385286	0.00129310344828	0.0431498079385	-0.00302297460701	-0.0273381294964	0.00215866162979	-0.0100546448087	0.114505283381	-0.00643849542528	0.0485074626866	-0.00359256128487	-0.0196902654867	-0.0159737417943	0.0166423880873	0.00981481481481	-0.0257009345794	0.0207872622733	0.0445508100147	0.060567667916	-0.022655663916	-0.0217391304348	-0.00466672653914	0.0211960635882	0.00670690811536	-0.0161995371561	-0.0833994953743	0.0188491203744	-0.00608228980322	-0.0215924426451	-0.0697292863002	0.0468463752944	0.0151111111111	0	-0.0300546448087	-0.0319629261434	0.0149286987522	-0.00244698205546	-0.0412582484464	0.0771620921802	0.0151228733459	0.0598247572355	-0.0274174528302	0.00789036544851	-0.00568720379147	-0.017949740726	-0.128640220133	-0.00703046534985	-0.0266147354755	-0.00776747682285	0.0387521443821
0.0742489291493	0.0559621179509	0.0829753283417	0.146149181322	0.0724852071006	0.138933764136	0.0591742106425	0.00448198586451	0.0255798090041	0.0619217081851	-0.00084835630965	0.0613856917174	0.0778296642206	0.0267809928868	0.090317256556	0.132374100719	0.0164644714038	0.100105745506	0.0623517114367	0.00997850782929	0.0618618618619	0.0430930770362	0.0959970348406	0.133244503664	0.00862519602718	0.0248495647977	0.123506145537	0.0187185025198	0.0196551724138	0.0564373897707	0.02675	0.11996497373	0.196677330432	0.00281690140845	0.111708651171	0.0594950603732	0.0539656582175	0.0986969595723	0.0507211538462	-0.00279329608939	0.0330426043079	0.0142467414368	0.0638648537289	0.164918970448	0.0398050365556	0.0526315789474	0.0500674308833	0.0973657885962	0.0891414141414	-0.00920494727087
0.0470287171364	-0.0578883000408	-0.0452227133628	0.0301587301587	0.0268965517241	0.0326241134752	0.0204294350636	0.0429037240432	0.00997672098437	0.159517426273	0.167268095946	-0.0116946629811	0.00433257685166	0.0239172448929	0.0320410394416	0.0169419737399	0.0488064791134	0.0448574174944	-0.0696247013072	0.077823377413	0.185520361991	0.0387882011079	0.0392289482584	-0.000587889476778	0.112982637989	-0.0326272248684	0.156136831081	0.0367491166078	-0.00879269529929	-0.0609348914858	-0.0243486729973	0.0406567630962	0.0508474576271	0.123595505618	0.0380745988514	0.0200994612516	-0.0612878200155	0.330130154482	0.00800732097918	-0.0322128851541	0.0124344459475	0.0738194859534	0.0658404337723	0.0654664484452	0.035546875	0.05	0.043345641355	0.0723184442419	0.0762810108973	0.033248162024
0.0395384628838	0.0311553440069	0.0379867046534	-0.00513610683102	0.0161182001343	0.0334706959707	0.00674157303371	0.03472107948	0.0237076061903	0.0560693641618	0.041643935261	0.0105421686747	0.0271158586689	-0.00212547322877	0.0897164276402	0.0149937526031	-0.0172729120098	0.00214658080343	0.0784274227393	-0.020166408123	0.018606870229	0.0297620883425	-0.00878620240807	-0.156529411765	0.0414435389988	0.0467589344716	0.0123983628922	0.013633265167	0.100307062436	0.0186666666667	-0.0104816571001	0.0525920360631	0.0259017595308	0.0294444444444	0.0447437111016	-0.0264066626041	0.114049586777	0.0731138545953	-0.00771674988652	0.0395561987458	0.0157964365872	0.0153075424436	0.00290697674419	0.0199692780338	-0.000377216144851	0.13119047619	0.0196953377443	-0.00226693114197	0.0155105557949	0.0440169513811
-0.0102751969448	-0.017205203525	-0.0343092406221	-0.031491997935	-0.00859220092531	-0.0412476186257	-0.0665584415584	-0.0260814249364	-0.0119009327758	0.0509031198686	-0.0721019553073	-0.0261869278263	-0.012	0.0152514538744	0.123457713303	-0.0295445219532	-0.00889164598842	0.00428396572827	0.018461155301	-0.0178468624064	0.0473067915691	0	0.116546290217	0.0202943022526	-0.00581265369998	0.000636604774536	0.0204180636259	0.0188298587761	0.0601550387597	0.0776614310646	-0.0360655737705	-0.03426124197	0.0328728748758	-0.0256341068538	-0.0139940492655	0.00625912789485	-0.0192878338279	-0.0192594486344	0.0173833485819	-0.0375870069606	-0.00410152073763	-0.0537280701754	-0.0159420289855	-0.00150602409639	0.0407547169811	0.105030519891	-0.0341029123284	0.0178926441352	0.00296987696224	0.0707158288366
-0.0311413685544	-0.00725875320239	-0.0400284225486	-0.0165245202559	-0.0293333333333	-0.0420517560074	-0.0382608695652	-0.0228608752449	-0.0048828125	-0.0302083333333	-0.0199435559737	-0.0172715347617	-0.0390688259109	-0.0293453483592	-0.0358759318424	-0.0131078224101	0.00667640308784	-0.0490554539915	-0.0587354231304	-0.0149472450176	-0.0398032200358	-0.0115607628906	-0.0152896206998	-0.00478468899522	-0.0521700022487	-0.0470098610964	-0.0733611536633	-0.00528052805281	-0.071365896461	-0.0259109311741	-0.029304029304	-0.030303030303	-0.0112984577916	-0.0163389642758	-0.0376845524533	-0.0228073812979	0.0559757942511	-0.0556110700786	-0.0119154676259	-0.056412729026	-0.0451073519844	-0.0220162224797	-0.0147275405007	-0.0301659125189	-0.00870195794054	0.035619047619	-0.0304639900016	-0.0630580357143	-0.0710659898477	-0.0215928883259
0.0593369768319	0.0597849462366	0.0424377004688	0.0168021680217	0.0370879120879	0.064158224795	0.0397830018083	0.00902406417112	0.0274779195289	0.0332975295381	0.0174697638702	0.0547274749722	0.0136928586476	0.0219552974305	0.0370037970314	0.0368466152528	0.0265284974093	0.0487023389939	0.028058324944	0.074382624219	0.0246856078249	0.0425297247506	0.0382203642878	0.029532967033	0.0702253855279	-0.00585803853065	0.0666963094709	-0.0544127405441	0.0374803149606	0.0108063175395	0.00512129380054	0.0274390243902	0.0380195941218	-0.00675675675676	0.102733782766	0.046042860174	0.047994269341	0.0621060863965	0.046188850967	-0.00613183444047	0.0451940831386	0.0903436018957	0.0553064275037	0.0528771384137	0.0431602048281	0.333455949972	0.0380277151144	0.0991661703395	0.0469034608379	0.0611267293038
-0.0050266237154	0.000405844155844	-0.0391715976331	0.0831556503198	0.0145695364238	-0.0208522212149	-0.0204347826087	-0.0099370652534	0.0786373766316	-0.0129937629938	-0.0156603773585	-0.0208816705336	0.0594347464672	-0.00175980539889	0.0250981958591	0.0161157024793	0.0135271552594	-0.0400244424076	-0.0155573806741	0	0.0331818181818	-0.0221819196429	0.00287604256543	-0.025350233489	0.000443360673908	0.0857657153516	-0.00405083314629	-0.0256140350877	-0.00850030358227	-0.0452302631579	0.0265486725664	-0.0222551928783	-0.0449394268302	-0.000283446712018	-0.0272108843537	-0.0212981744422	0.00273410799727	-0.0353445662061	0.0143540669856	-0.0632390745501	0.0851825293351	0.0162999185004	0.000354107648725	0.0723781388479	-0.00806451612903	-0.0710344827586	-0.0420676808445	-0.0200487672717	-0.0147890387125	-0.0216957453855
0.0124843945069	-0.00121703853955	-0.0285749476537	-0.0334645669291	0.0659268929504	0.0111111111111	0.0237461162894	-0.0138842422215	-0.00118063754427	0.00157977883096	-0.00824228483803	-0.0150797070228	0.0880737544135	-0.0088199300228	-0.00123392648396	0.0109800732005	0.0161354581673	0.020050922979	-0.0614320781659	0.0268623649958	-0.0211174659041	0.00573667189804	0.0149125322627	-0.00752908966461	0.0181697318857	-0.0705728947445	-0.0103882724131	0.0158444364422	-0.0177587262707	0.00861326442722	-0.0190700104493	0.0204855842185	0.0656469043602	0.0195633683017	-0.00545269148865	-0.00891191709845	-0.00954328561691	0.021103677428	0.00750428816467	0.0159165751921	-0.0154204737275	-0.0291365944935	0.0194690265487	0.0406336088154	-0.00883704489219	-0.0423162583519	0.0324096580781	0.00691180536356	-0.0240618101545	-0.035565869237
0.0200205507604	0.0154346060114	0.0632686699632	-0.0142566191446	0.0679730557257	0.0434981684982	0.00867114675916	0.00441051738762	0.0118203309693	0.055730809674	0.00618477000387	0.011154855643	0.0274021993871	-0.070817446547	0.0606671435074	-0.00402252614642	-0.00352871985885	0.0979719188768	0.056905982906	0.065668824164	-0.0386516853933	-0.00466659967727	0.0497315625883	0.0737931034483	-0.00304678998912	0.0275785582255	0.0871776519834	-0.0124069478908	0.00841645885287	0.00256191289496	-0.0231691078562	-0.0111524163569	0.0395185702836	0.0369855394883	0.0604220850937	0.00710999581765	0.0488644184446	0.0670594960644	0.011278995531	-0.0216099405727	0.00305064063453	0.0159691629956	-0.00416666666667	0.0622104566512	0.0306704707561	0.00682170542636	0.058860461466	0.0809994508512	0.0124406242931	0.0728866474544
0.0592937933925	0.012	0.0798950632006	0.00929752066116	-0.0103211009174	0.0368582711716	0.00214915108532	0.0523560209424	0.00876168224299	0.0293824701195	0.0601229350749	-0.0294181267575	0.0278996315143	0.0245093161157	0.0118317802845	-0.0319063004847	0.00118040527248	-0.0664961636829	0.0974947031328	0.0029102872327	0.0102851799906	0.0208383439782	0.0444145356662	0.0944123314066	0.0187731936258	0.0958411282199	0.0138549469841	-0.0139985642498	0.112828438949	0.0468483816014	0.0220828789531	-0.0481203007519	-0.0344095888054	0.105658353446	0.0419190155684	0.030938538206	0.0492125984252	0.0159482403363	0.00820707070707	0.0127001656543	0.0287895377129	0.0327913279133	-0.0516039051604	-0.0560747663551	0.0335640138408	0.0163227594703	0.0953157426623	-0.0139700279401	0.0223413762288	0.0845120743834
0.011582967522	0.0209486166008	0.0182199646643	0.0102354145343	-0.0127462340672	-0.000846381718155	0.00964615054686	-0.0298507462687	-0.010133178923	-0.00241896468312	0.00887842000362	0.0245152663249	-0.0344827586207	-0.0216832362016	-0.000727052408361	-0.00250312891114	-0.00628807231283	0.00243531202435	-0.0322148046627	-0.0171587181428	-0.058769088385	0.0176061151655	-0.00386597938144	0.025234741784	-0.0323548317977	0.0147061720289	-0.00952362212471	0.0276665453222	0.0130555555556	0.00976403580146	-0.0226727127234	0.0663507109005	-0.0373911953172	0.00121270919234	-0.0155325332671	-0.0130916414904	0.00813008130081	0.0505820792601	0.00542684199541	0.051254089422	-0.0530115353006	-0.0110207294673	0.0301470588235	-0.0211221122112	-0.0194174757282	-0.0909090909091	0.0101502233049	-0.0226687274601	0.010708041958	-0.00373100264742
-0.00068814842948	-0.0460704607046	-0.0383906300835	-0.03242147923	-0.099765258216	-0.0283778060144	-0.0441760585219	-0.0354011579818	0.117578239251	-0.0271580989331	-0.0405890804598	-0.087665869045	0.00565770862801	-0.00572930354796	0.016431213242	-0.0547887913007	-0.0401423769033	-0.0115396295172	-0.0119535259095	-0.0132220795892	-0.0953785644051	-0.0275829345956	0.00232858990944	-0.0383514596451	-0.0414083259522	-0.0521548663046	-0.0422254007986	0.00070846617074	-0.0139840965177	-0.0427074939565	-0.0221069868996	-0.0548148148148	-0.0265104513015	0.0394864341085	-0.0161062748854	-0.0328571428571	0.00620347394541	-0.0151737451737	-0.0330080963255	-0.0316390041494	0.00665555326628	-0.10374104537	-0.0592433975732	-0.0708024275118	-0.034141345169	-0.00166666666667	-0.0148713826367	-0.05745914602	-0.0361081081081	-0.00785647980303
0.0257311437904	0.0438311688312	0.0555994135559	0.0680628272251	-0.00391134289439	0.03679163034	0.004	0.0205796604356	0.0198900811306	0.0149551345962	0.0318232871584	-0.00953743443014	0.0202180028129	0.00653180141444	0.0197446910045	0.0530973451327	0.00309023485785	0.0556067588326	0.0140862435656	0.052686353584	0.0260869565217	0.0324893299315	0.0134228187919	-0.00297619047619	0.028182028182	0.016486920547	0.0816299015795	0.0230088495575	0.0336484983315	0.043771043771	-0.025397711415	0.0673981191223	0.0542253521127	-0.0221393614542	0.0576843004451	0.0312302173454	0.0265104808878	-0.00419492688282	-0.0212537569772	0.10230316015	0.0190221604758	-0.00947306098283	0.0660091047041	0.0166908563135	0.0123718628491	-0.0719532554257	0.142118863049	0.0341163310962	-0.00201884253028	0.0286671137328
-0.00498191396477	0.0248833592535	0.0115384615385	0.000490196078431	0.0104712041885	0.0195930037	0.0360779105799	0.0122668459083	0.0359250705671	0.0284872298625	0.0261248185776	0.0125180548869	0.0206789591591	0.0389481547188	0.0116408306522	-0.0117647058824	0.0143766687205	0.0375436554133	0.0812006079027	0.0168067226891	-0.00900423728814	0.0192337803944	0.0287824758023	0.0280597014925	0.0332509548416	0.0699151581906	0.0149289508505	0.0370242214533	0.0193704600484	0.0104838709677	0.0624284077892	-0.00587371512482	0.0429726118904	0.0424213536702	0.0359027808327	0.0114589727849	-0.00660660660661	0.040944488189	0.0193024786137	0.0121477162293	0.00182592818016	0.0409444112373	-0.0103202846975	-0.0221270521056	0.00628491620112	0.111890627811	0.0182186234818	0.0394808004327	0.0746235109013	0.0282351563415
0.0664717507042	0.0880121396055	0.316433248838	-0.0284174424302	-0.0388601036269	-0.0226804123711	-0.0722067934202	-0.0981075697211	-0.0364131781026	-0.0425023877746	-0.0696605374823	-0.0328102710414	-0.0266756711126	-0.0187440319047	0.0350410547011	0.00765306122449	-0.106499291355	-0.0336605890603	0.107825084689	-0.0413223140496	-0.0652057723143	-0.0107817313896	-0.0051993067591	-0.020325203252	0.0434877147206	0.00753273207484	-0.0723658727834	-0.00166833500167	-0.00659804697809	-0.0391061452514	-0.0587601078167	-0.0450516986706	-0.070664113288	-0.0621856424326	-0.0685034877314	-0.0129476026704	-0.0332527206771	-0.0148634700694	-0.0114052076609	-0.0652904464714	-0.0473876063183	-0.0780935974734	-0.0219345559151	-0.0525547445255	0.0131852879944	-0.042226176994	-0.0449070284177	0.0210718002081	0.122150177787	-0.0306678359776
-0.0650425054536	-0.0278940027894	-0.0465332529952	-0.041351487645	-0.0222371967655	-0.0295358649789	-0.017499424361	-0.0349714706424	-0.00488431876607	-0.0334164588529	-0.0458000760167	0.0277777777778	0.00173460537728	0.035204616098	-0.0917318435754	-0.0105485232068	-0.0348968955359	-0.0458635703919	-0.0248306138503	0.0515973630832	-0.120068610635	0.00173371395979	-0.0343454454953	-0.0604623592175	-0.0927276515941	-0.0480048098265	-0.0381501359595	-0.0260695187166	-0.0316153028693	-0.138704318937	0.0718785796105	-0.0487238979118	-0.0158511371468	-0.213066796685	-0.0547734469888	-0.0643574502972	0.0237648530331	-0.054094521442	-0.0250326512843	-0.0749871597329	0.0140306122449	0.125817502336	-0.0514705882353	-0.0701078582435	-0.0270547945205	-0.00506756756757	-0.0677115219787	-0.0484076433121	-0.0838769804287	-0.0794712621169
0.064179882637	0.0398134863702	0.0658869067654	0.0236717517096	0.0441075120606	0.0430434782609	0.0916334661355	0.047301163456	0.0343580470163	0.0887512899897	0.078271260705	0.0703181057163	0.0465800865801	-0.0401563787374	0.0685816213556	0.0503198294243	0.066212725992	0.108913903255	0.0631952847496	0.0405063291139	0.0188434048083	0.0620660884468	0.139175257732	0.0107255520505	0.0211299954065	0.0266361692346	0.0369844883265	0.0387783115992	-0.0565157750343	0.112825458052	0.0569062249532	0.0552845528455	0.131183473389	0.0185873605948	0.105275199575	0.0654983570646	0.094074526573	0.0719616040263	0.0332663540969	0.0843975569128	0.0407987421384	0.10622406639	0.0515503875969	0.115161557581	0.0894051390356	0.0713073005093	0.045048594694	0.0559571619813	0.0374364191251	0.0743424355625
0.0256636553162	0.0189720593308	0.0388410831294	0.0395683453237	0.046204620462	-0.00500208420175	0.0182481751825	0.0224002913859	-0.015984015984	0.0454976303318	-0.00240118212043	0.0169832402235	0.0112508272667	0.0414619111539	0.186553847925	0.0535931790499	0.0246641708875	0.00987654320988	0.0395158724331	-0.00173792144595	0.257653061224	0.023050219488	0.0305429864253	0.00312109862672	0.0202429149798	0.0151096690088	0.0219220323062	0.00495540138751	0.0351846466996	0.0155979202773	0.00960566228514	0.00538520801233	0.0235246048795	-0.0191605839416	0.0149353265005	-0.00164473684211	0.00446677833612	0.0604290108019	-0.000864304235091	-0.0757808499744	-0.00737218029211	0.0127531882971	0.03870254331	0.0215453194651	0.0168012924071	0.0400950871632	0.0128189015961	0.00608519269777	-0.00156893508531	0.0312466585085
-0.00363160854512	0.0135409614083	0.0107150999316	-0.0410281759763	-0.0479495268139	0.00125680770842	-0.00885515496521	0.00195938724617	0.000507614213198	-0.020398912058	0.030364747269	0.000878927708196	-0.00899869109948	-0.0104990651517	0.0278936644999	-0.0312138728324	0.00558779282184	-0.0100516164086	0.0154691969909	0.0207753017642	-0.0578093306288	0.00682801040805	-0.0206366630077	-0.0385812072184	-0.0363756613757	0.0163573850791	-0.013878203527	-0.0161078238001	0.00280898876404	-0.0230375426621	-0.0175262894342	-0.0498011479015	-0.0185443922266	-0.178294573643	-0.00535130772996	-0.0133855024712	-0.000555864369094	0.00260649309565	-0.0495242214533	-0.0443213296399	-0.00365258999069	-0.0281481481481	-0.00851667849539	-0.0545454545455	0.00699078487448	-0.0342831022398	-0.0362327832237	-0.0186491935484	-0.0280887841289	-0.0498008809625
-0.0289955595449	-0.0177020708083	0.0218796992481	-0.0103092783505	-0.0284956925116	-0.0209205020921	-0.0191448627951	0.00177777777778	-0.0134449518011	0.0134197130958	-0.00359389038634	-0.0120746432492	-0.0108964834076	-0.0277951699463	0.0105243286611	0.00596658711217	0.00320581320795	-0.0373216245884	-0.0289831549903	-0.0244457077885	-0.0123789020452	-0.0178586612317	-0.0152432190092	-0.031067961165	0.0382063601007	0.0140273317485	0.0434972035341	-0.0240561309723	-0.0204481792717	-0.00524017467249	-0.0117227319062	-0.00725806451613	-0.0246507299697	0.091320754717	-0.00486248273691	-0.0348570235859	-0.00611790878754	-0.000925926585418	0.000682593856655	-0.0208695652174	-0.00265172576023	-0.0137195121951	0.0733715103794	0.00461538461538	-0.0107289365731	-0.00599558220259	-0.0306424616969	-0.0477657935285	-0.0111156022635	-0.0201916509382
-0.0548276176003	0.0129207752465	-0.0125082775366	0.0609375	0.178035470668	0.0346153846154	0.0110605074821	0.00230700976043	-0.0311133967601	-0.0228310502283	0.0014427412083	-0.00244444444444	-0.00934735436488	0.00376060905766	0.00934055669718	0.0525899565045	0.028973157222	0.0367730900798	-0.0463961221152	0.0164335664336	0.0479564032698	0.00989579507414	0.00773958570453	0.0320641282565	-0.00176289114147	-0.0138637540749	-0.0551709405859	0.0133515919206	0.00915070060051	-0.0403863037752	-0.0113460546674	0.0763606823721	0.0339047306135	-0.0200553250346	0.0506289073507	0.0166522491349	0.0173475097929	0.0285520984901	-0.00272851296044	-0.0408525754885	-0.0355320309006	0.00953116950026	0.0150050016672	0.232006125574	0.03668261563	-0.00253968253968	0.000531279054323	-0.0299352750809	-0.00674432863274	0.0412155110897
0.0425002222815	0.0107418596845	-0.0210863572014	-0.019145802651	0.017371163868	-0.0152829409335	0.00729300729301	0.00672804532578	0.0140658174098	0.0672897196262	-0.0297136682874	-0.00490086879038	0.00202190395956	0.0108729276704	0.0247084952804	-0.0240420736289	0.011801242236	-0.0162221611218	0.00895193499518	0.00928792569659	0.0166406656266	-0.0177740138825	-0.00880957759205	0.0233009708738	0.0300220750552	0.028886599244	-0.019895793725	0.0266891891892	0.017852082743	-0.00914913083257	-0.0109546165884	0.0233962264151	0.00550011305788	0.00211714890614	0.0455176230251	0.012337800468	0.0324532453245	0.015110389957	0.0239398084815	0.0141975308642	0.024353216924	0.0359785659607	0.00525624178712	-0.0261031696706	-0.0153846153846	-0.0238701464036	0.0248241072614	0.0150125104254	0.0275720164609	0.0350995345152
0.00634683724236	0.013616738625	0.0107322271274	0.00550550550551	-0.0113830392715	-0.00838926174497	-0.0809199318569	-0.00228631727049	-0.0418738550118	0.0131348511384	0.0410170749814	0.0165659279158	-0.00336304018833	0.000736710869319	-0.0100695385171	-0.00538876058507	0.0454266421117	0.041922861934	-0.0434318616137	-0.00931606453079	0.122762148338	-0.00765666407477	0.0307657247037	0.00442757748261	0.024646378054	-0.0260937844846	0.00926906501976	0.00888450148075	0.0356347438753	0.0138504155125	0.00659282700422	0.0206489675516	-0.00384725252685	-0.00140845070423	0.0156162069479	0.0132380752259	0.00745871070858	-0.0079891461504	-0.0269427744378	0.0261716372489	0.00909051448839	0.0381773399015	0.0169934640523	0.111678366305	-0.0325	-0.063090968373	0.019689119171	-0.00219118049849	0.0588706447737	0.0122662992518
0.0674962745333	0.0212975098296	0.0491000828376	0.0104529616725	-0.0172711571675	0.0186125211506	0.00231696014829	0.016393442623	0.0188473094783	0.0289541918755	0.0115885184525	0.0187183439771	0.0217648051291	0.0181550484172	0.0456598093327	-0.0135448916409	0.042669798395	-0.00241416309013	0.0626313468075	0.0141055045872	0.111617312073	0.00935217093498	0.0218881273491	0.0629722921914	0.01317715959	0.0469569694718	0.0437275985663	0.0110893672538	0.05	0.0364298724954	0.00419177364422	0.0014450867052	0.00833435021354	0.0744005641749	0.00605718735648	0.0132725010369	-0.011634056055	0.0548577312577	-0.0201372997712	0.061684460261	0.00164072437674	0.0253855278766	0.00835475578406	0.0218140068886	0.00129198966408	0.0441969723334	0.0699949186992	0.00576447982432	0.0139939485628	-0.00748232447352
0.0113397287463	-0.00705806865576	-0.0388342545402	0.0285714285714	-0.00585823081429	0.0253322259136	0.000924641701341	0.000959070412765	0	-0.0319193616128	-0.0176242509693	0.0146995244272	-0.0189894319683	-0.00181872789161	-0.0230326295585	0.0204001569243	0.00694574807584	-0.00268889486421	-0.0673145005738	0.00113083795092	0.0094262295082	-0.0078766146664	0.012548680225	0.0130331753555	-0.00392237819983	0.00836353088248	0.00125418060201	-0.00612903225806	0.00563236047107	-0.00702987697715	0.0044351682755	0.031746031746	-0.0145159924001	0.00262553331145	0.01482007806	0.0116659844454	0.0016051364366	0.00737333683947	-0.00303596450257	0.0139664804469	-0.0149263803681	0.0236001850995	0.00924155513066	0.0387640449438	-0.0058064516129	0.0748208631895	0.000474890181645	-0.000818777292576	0.0145468108915	-0.0079006213073
-0.0182220797572	-0.0219709208401	-0.0268259895444	0.00335249042146	-0.00942840306423	-0.00405022276225	0.0367205542725	-0.0120470655095	-0.00670241286863	0.00694143167028	0.0274488697524	0.0500639113762	-0.00100993098805	0.0499473446668	-0.0225486694053	-0.000384467512495	0.0048471290082	-0.0237260717174	-0.00467277486911	0.0192025302157	0.00852618757613	-0.00513662627451	-0.00683760683761	-0.0210526315789	-0.0122279792746	0.0199760812711	-0.0188289094343	0.0133073677377	0.0257128309572	-0.0362831858407	-0.00961038961039	0.0398601398601	0.0613997924687	0.107037643208	-0.0174326558911	-0.0105199271697	-0.0507478632479	0.00816141993161	0.0606699461232	0.00661157024793	0.0184720397093	-0.0544755877034	-0.0113672245027	-0.0108166576528	0.030175210902	0.0705426356589	0.0525691230568	0.0636438131658	-0.00220588235294	0.0126671709473
-0.0198929227038	0.0194912454575	-0.0243116309052	-0.00715990453461	-0.0107079119572	-0.00772671817812	0.0140343060815	-0.0135040336724	-0.0121457489879	0.00258509263249	0.0043652872359	-0.0154189490769	-0.00943555181129	0.0270812437312	-0.0463204056462	-0.0576923076923	0.00519480519481	-0.0093896713615	-0.0428310298121	-0.00210572980162	-0.0386473429952	-0.00798013927122	0.0309810671256	0.00477897252091	-0.00524548887956	-0.0343865918205	-0.0417950068898	0.00768737988469	0.00397120873666	0	0.00209808549698	-0.0766644250168	-0.0350963457456	0.153755174453	-0.0514632850117	-0.0198323451237	0.0241980866629	-0.00870571409664	-0.00883392226148	-0.0678708264915	0.00632288284322	-0.0387281855128	-0.075055892686	-0.0645161290323	-0.0340157480315	-0.0296886314265	-0.0187147688839	-0.0241397021058	-0.0125276344878	0.0471759638426
-0.0138653776862	-0.049902786779	-0.0537203083215	-0.0230769230769	-0.037282020445	-0.0577868852459	0.00417398945518	-0.0096	0.00191256830601	-0.0373871938118	0.0137343532684	-0.0333814135586	-0.0210920224528	-0.0638950892857	-0.0284044642429	-0.0330612244898	-0.0278700627538	-0.0476721494285	-0.0357211551672	-0.0469791203909	0.0950586264657	-0.023655682002	-0.0550918196995	-0.0570749108205	-0.0257329677283	-0.0896987308742	0.0542978291442	-0.034965034965	-0.0244746600742	-0.0707070707071	0.00968332897147	-0.0793882010197	-0.101720623501	-0.0658636596617	-0.0197831460816	-0.0387984981227	-0.0285714285714	0.0969927389933	-0.0118092691622	-0.0117439812096	-0.0115454495737	-0.01715991047	-0.0328038674033	-0.0216247808299	-0.0381480273883	0.0191044776119	-0.0477941176471	-0.0497368421053	-0.035447761194	-0.0610910354916
-0.0410917351184	-0.031036834925	-0.011969079877	-0.0349409448819	-0.00437226733292	-0.0113092648978	0.0459418070444	0.0540297971639	-0.00790837196618	-0.00758928571429	-0.0231521179901	-0.15220635259	0.00625543006082	0.0133631395926	0.00670479195425	-0.0270156184044	0.023542813746	-0.0491803278689	0.242213546861	-0.00291341335509	0.0137667304015	-0.00484742354605	-0.0130300353357	-0.0510718789407	0.0251136609656	-0.0513697514577	-0.0219545463663	-0.0148221343874	-0.00582868727826	-0.00395256916996	-0.00881285640228	-0.00949367088608	-0.0249144047039	0.0216735253772	-0.0423611341545	-0.00607638888889	0.0248868778281	-0.0291273694292	0.0484780157835	-0.00534759358289	0.0239753607062	-0.00455465587045	-0.0174937522313	-0.0101553166069	-0.00610169491525	0.288810779145	-0.0626206563707	0	-0.0129593810445	-0.0345344882108
-0.00313459340154	-0.0242872228089	-0.0171616051148	-0.0132585415604	-0.0457967377666	0.0338319401672	-0.0359757372935	-0.0214577656676	-0.0849367784497	-0.0143949617634	-0.0384480337079	-0.0568267538345	0.0039716801934	0.0106922452626	-0.0175318315377	0.00216919739696	-0.0198478946392	-0.0132389162562	-0.00213337003647	-0.0123889668069	-0.027913994719	-0.016311724069	-0.0212575520251	-0.00398671096346	-0.0291446673706	-0.0375678181444	-0.0293487289396	-0.0183884988298	-0.0224318123885	0.00793650793651	-0.00130753138075	-0.0359424920128	-0.0301163586585	-0.0421589688507	-0.0426712449729	-0.0117903930131	-0.0198675496689	-0.0143006281152	-0.0281720430108	0.0448028673835	-0.0570341063956	-0.0488052872395	-0.0261627906977	-0.0229330114665	-0.0156889495225	-0.0507954545455	-0.00437636761488	-0.0592633619496	-0.0568293160886	-0.0229637588825
0.0322486423332	0.00757575757576	0.0242232303347	0.0558139534884	0.00854700854701	0.0111068556109	0.0199609459753	-0.0170553428472	0.0060078101532	0.0314924691921	0.0387073215264	0.0354572114103	0.0196078431373	0.0257391379329	0.0356893629748	0.0402597402597	0.0448523845572	-0.01872074883	0.0374367816092	0.0228402366864	0.135816841288	0.00470069071374	0.0781893004115	0.0120080053369	0.0152273221666	0.0384972857451	-0.0320109872696	0.00102179836512	0.0229465449804	0.0935039370079	0.0421576328882	0.03314001657	0.0562244177841	0.0375665825624	0.0450087451166	0.0240830755634	0.0309684684685	0.024293255132	0.0274396990485	-0.0817610062893	0.0265237128105	0.0256547300909	0.0444029850746	0.0716491661519	0.0232155232155	0.067520651263	0.0177117000646	0.046511627907	0.01682942032	0.0342965306907
0.000178161582075	0.0286430361618	-0.0137890690289	0.0215369554577	0.0554106910039	0.0227272727273	0.018506700702	0.0109773371105	0.0376231710958	0.0132743362832	0.0490420108982	0.00437693099897	0.0254723346829	-0.00481269374245	0.102464144769	0.0291302538494	0.00833182394494	0.0715421303657	0.0330833065579	0.0340159666782	-0.12777587974	0.0248847175651	0.00360474978796	0.0210942649967	0.0707092350546	-0.01384549051	0.0693587994543	0.101054780538	0.0336477185827	-0.043204320432	-0.027135678392	-0.00160384923817	0.0427615974129	-0.0172926236152	-0.0143917446066	0.02071197411	0.0709994538504	0.0457181880045	0.0155072151626	0.03300124533	0.0239839238865	0.0401250651381	0.0678813862094	-0.04265129683	0.0257365391128	0.222384209936	0.0433180894309	-0.00534458509142	0.022476501839	0.0193722306327
0.0427825977619	0.0100939784198	0.0553342937039	0	0.0395305744287	0.0123456790123	-0.00772765246449	-0.00350262697023	0.0192805755396	0.0170305676856	0.027144772118	-0.0884388618303	0.0141470636618	-0.00794555840645	0.0413410747806	-0.00404367165386	0.0199389258128	0.0353115727003	0.0678656842873	0.0791093208012	-0.00626713670192	0.00889453969524	0.0665539826748	0.0193673337637	0.0220132079248	0.0487389366272	0.025780771586	0.0166872682324	0.0320591861899	0.0291627469426	0.0219524793388	0.00401606425703	0.0320375223462	0.0445422051141	0.0348116978369	0.0338194884802	0.0902600713921	0.0335453471282	0.0455991516437	0.0168776371308	0.116093276802	0.0378256513026	-0.00234192037471	0.0144491270319	0	-0.183944954128	0.033727018142	0.0189479638009	0.0211830535572	-0.00511842166488
0.0482788881185	-0.013439007581	0.0447245864782	-0.00479156684236	0.0433749257279	0.0621951219512	-0.0105241001894	0.0124780316344	-0.0191981931112	0.00128810648347	0.0047308319739	0.0908323959505	-0.015896188159	0.0156724797641	0.00687515720634	0.00243605359318	0.0156745332864	0.0048724562912	-0.014632774603	0.0191829116549	0.00394166338195	0.028113278778	-0.00911251980983	0.0462317922736	0.0511063246524	0.0401953961323	0.0401966051778	0.0328267477204	-0.0167264038232	0.0155393053016	0.00505433409148	-0.0112	0.0146895391359	0.017899447223	0.0492838402594	0.0204457166224	0.00187090739008	-0.00741683836178	0.0505070993915	0.0243034973325	0.0282199200074	-0.000724112961622	-0.010060362173	0.00415430267062	0.0316936282602	0.0118043844857	-0.0138987043581	0.0821537607549	0.0442270058708	0.0249832405718
0.0217272526848	0.0230527418791	0.00783952040581	0.0192585459798	-0.00170842824601	-0.0019135093762	0.0108487555839	-0.0124978302378	-0.0164075993092	0.0471698113208	0.00584510472479	0.0020623872132	-0.00197791330147	0.0133662380668	-0.00549587809143	-0.0303766707169	0.0213282469221	0.0122646891044	0.0134027763622	0.016380099705	-0.0270906949352	0.0252628520104	0.0165933626549	-0.00363196125908	-0.0154619970194	0.0032590349999	0.0579744801331	0.0194231901118	0.0199270959903	0.038703870387	0.0173497611265	-0.0105177993528	0.0426290895963	0.0338763899664	-0.00545704728536	0.0156281306351	0.0247432306256	8.42768e+06	0.0339833944777	0.0341435185185	0.00210590762507	0.0444444444444	-0.020325203252	0.0141843971631	0.03808	0.0187777777778	0.0100334448161	0.0618107206976	0.00168665667166	0.0258078499669
0.00406540930854	0.0105838170024	-0.00503317318691	0.0505432215399	0.0142612664005	0.00766871165644	0.0132575757576	0.0562489013886	0.0339479075212	0.033579033579	0.0395480225989	0.0362104450733	0.00545004128819	0.00575476332049	0.0174160596165	0.0329991645781	0.0156196943973	-0.0152155536771	0.0472699111929	0.0228228228228	-0.0169491525424	0.013336665782	0.0200589970501	-0.00729040097205	0.0219489120151	-0.00808530956549	0.0300613885197	0.00757794457275	0.0215630212056	0.0363951473137	0.0568462679189	0.0449713818479	0.0132981220657	0.00525262631316	-0.00107808279718	0.0114420990333	0.0437357630979	-0.0230342696629	0.0212885154062	0.0386121992166	0.0442469952493	-0.0175763182239	0.039764868603	0.0215617715618	0.00154130702836	-0.0618388046679	0.0469489120151	0.0442028985507	0.0376520112254	0.0324944674889
0.0339955959897	-0.000337837837838	0.0356403770982	0.00404676258993	0.0404949381327	0.00875190258752	-0.0471443406023	-0.00299550673989	0.0611378431928	-0.0249603803487	-0.0298136645963	0.0368071503941	-0.0121550591327	0.027241694856	0.0520533289441	0	-0.0234035439652	0.0226037195994	0.0138482075118	0.000587199060481	0.100164203612	-0.00646869016652	-0.0140736456526	0.0134638922889	0.0220329568598	0.0129328327076	0.00775901414879	-0.0166893489005	0.00408163265306	-0.00501672240803	-0.0233863423761	0.0414710485133	-0.00559461619543	-0.0246329932819	-0.0476696896773	-0.0144333918471	-0.00174596246181	-2.87522e+06	-0.0221247028707	0.00646551724138	0.00285473628995	-0.0310734463277	-0.0415696707682	0.00171135196805	-0.0400123114805	-0.0210416182283	-0.0468767649384	0.0148045338885	-0.00184809556006	0.0585456046816
0.0262480947992	-0.0108144643461	-0.026865008881	0.0116435288849	0.0172972972973	-0.0128253489249	-0.000871839581517	0.00851276915373	0.00906908508936	0	-0.00720230473752	0.018438697318	0.011306950449	-0.0108048864711	0.00774396683224	0.0266882329155	-0.0152345087299	0.00699496362619	0.0824089948944	0.00156494522692	0.00373134328358	-0.00336801156794	0.0164254986312	-0.0030193236715	-0.0126811594203	0.00468730198961	0.00329222408027	0.016317016317	0.0123112659698	0.0109243697479	0.00742337164751	0.0157776108189	0.0213570180547	0.0015306122449	0.0465545094612	0.0172174945577	0.0166156536948	-0.00572184693168	0.0278608825729	0.0224839400428	-0.00268064154341	-0.0123906705539	0.0218598195697	-0.00455580865604	-0.00352677140109	0.0270751692198	0.0231097416449	0.0202872122179	0.00903179190751	0.0370808772156
0.0159348400352	0.0358729074137	0.0738459198418	-0.00225763612218	-0.0100956429331	0.0137562094001	0.00065445026178	-0.000827540549487	-0.0266983875231	-0.00487606663958	-0.0264388199258	-0.00705384434517	-0.00772772114436	0.00430541642635	0.0100139763299	0.0118156754628	-0.0265948200939	-0.026951931092	0.0398876355331	0.00029296875	-0.0498141263941	-0.0040547584992	-0.000384763370527	0.068443367656	0.0110091743119	-0.020905368481	-0.0270326579509	-0.0100344036697	-0.0355667737494	0.0390689941812	-0.0045162823865	0.00813609467456	0.00512639208061	-0.0292919001528	0.0134824660461	0.00719844357977	-0.0309677419355	0.0243210088612	0.0189194105876	0.0157068062827	-0.00201714573878	-0.0341943419434	0.00339558573854	-0.0102974828375	0.000965250965251	0.123366863221	0.0223560755242	0.0140750670241	0.00948800572861	0.0166462268008
0.0197267492756	0.0237137203166	0.00871104815864	0.0648209769732	-0.00268384326355	0.0203543158688	-0.00283409635928	0.0115951631605	-0.0187398153178	0.0167415271539	0.00463652922669	0.0123135211935	-0.0145816072908	0.0148305618385	-0.0486108442532	0.0288049824835	-0.0216071428571	-0.0342661336379	0.0194733608799	0.0035145953334	-0.00117370892019	0.0115356848185	0.00173210161663	0.0425170068027	-0.00744101633394	0.0340751715031	-0.0116434689507	0.0225890529974	-0.0128479657388	-0.0648	0.0468003820439	0.0491562729274	0.0249679461723	-0.0199422723695	-0.0498146075131	0.0274290129419	-0.0426098535286	0.0219361395782	0.000892697732548	0.0159793814433	-0.00286508337544	0.0198675496689	0.02910321489	-0.0184971098266	-0.000996464159434	0.111568546727	-0.00441876274643	0.0275391055299	0.0223443873027	0.0272915895968
0.0907844298314	0.00228744482748	0.032858246156	-0.0075	0.02691065662	0.0184706316956	-0.113248797551	-0.043229081382	-0.0121782452256	0.1	-0.0273611340036	-0.108538011696	0.010089120565	-0.0227348314495	0.0920102593101	0.0276201286417	-0.046358824603	0.068894145476	0.275591656142	-0.000389142912735	-0.027027027027	0.0136395846184	0.0220941402498	-0.0543773790103	0.0179191808374	0.0644080730059	-0.066865267434	0.0246389124894	0.0373583996144	-0.00940975192472	0.0620437956204	0.0041958041958	0.0516585762757	-0.0117804551539	0.0547769570863	0.0180485053582	0.00834492350487	0.000524614619592	0.0417409917945	0.00963977676306	0.0435811546979	-0.0384615384615	0.0236764222295	-0.0223792697291	0.0219119019273	0.111111111111	0.0400591783316	0.0300171526587	0.00277536860364	0.10330390889
-0.0116883116883	-0.00803600128576	-0.0653932431514	-0.0235096557515	0.0686582809224	-0.00108813928183	-0.0197238658777	-0.0143761766216	-0.00196133370692	-0.00766703176342	0.0488052872395	0.0139071109945	-0.0126519061095	-0.00631371493298	-0.00473479979834	-0.0261413843888	0.0258373205742	-0.07081604426	-0.0571349067165	-0.0222871046229	0.106280193237	-0.0366212767028	-0.0221804511278	-0.0253018976423	-0.012933357284	-0.0374543342419	-0.0264685395867	0.0323383084577	0.0183550185874	-0.0371329879102	0.0678694158076	-0.025069637883	0.00877368421053	0.132213492279	0.000775418305478	-0.0374884579871	0.0128735632184	0.0277496832288	-0.0236301369863	-0.00904522613065	-0.00890095322265	0.0122077922078	-0.0334082878252	-0.0638554216867	-0.0255037783375	0.025	-0.0513185250027	0.000416319733555	0.0133194948971	0.00802636097622
-0.0464047306176	-0.0622164614388	-0.0450941886683	-0.030524505589	-0.11574301128	-0.0511982570806	-0.034708249497	-0.0349018926897	-0.00140370578327	-0.00515084621045	-0.0489578284052	-0.032867494824	-0.0301804080256	0.0207330164085	-0.0718366819063	-0.0238185255198	-0.0460820895522	0.020541827925	-0.0439739190117	0.0389209635676	-0.102983988355	-0.0272486178616	-0.00422914263745	-0.0365781710914	-0.0478616924477	0.0123134402089	-0.066082359488	-0.0439089692102	-0.119324663473	-0.0233183856502	-0.0271520514883	-0.0578571428571	-0.0391303667298	0.00239291696578	-0.0475366612108	0.0111281657713	-0.00953245574217	-0.074633550051	-0.055419151175	-0.0750507099391	-0.0142087212151	-0.0364382858609	-0.0302426055168	-0.0630630630631	-0.0184168012924	-0.121951219512	-0.0200692041522	-0.068456096546	-0.0604301809491	-0.0498948382029
0.000903972241438	0	-0.0181278086678	-0.0235033259424	0.0038824181919	-0.0482204362801	-0.0039082855654	-0.0138539042821	0.0039359010402	-0.00480769230769	0.0152905198777	-0.0001337971635	0.0144297635605	0.000986548881744	-0.198598598599	-0.0154918667699	-0.0109524740857	-0.0137106184364	0.0907152548944	-0.0119766216346	0.156592292089	-0.00847414419999	-0.0457528957529	-0.00367421922841	-0.0170107033639	-0.0509024024024	0.0080653742206	0.0100812097452	0.00958549222798	-0.0128558310376	0.000620219144098	-0.000758150113723	-0.0105013384591	-0.00954881833373	0.00366015150261	-0.0506641366224	-0.0559120073327	-0.0096969021301	-0.0155959896027	-0.0263157894737	-0.00944333996024	0.000266311584554	-0.0284441398218	-0.10782967033	-0.0128373930217	0.00925925925926	-0.00400188323917	-0.0281438463257	-0.0348837209302	-0.0243001843258
-0.0293443033722	-0.0922598479613	-0.0526724071057	-0.0613079019074	-0.0734806629834	-0.0603136308806	-0.0491760397594	-0.0392264185368	-0.0831699803976	-0.0683760683761	-0.0736278447122	-0.0453633079085	-0.0272493573265	-0.0530310231485	-0.0350237322008	-0.0464201416208	-0.0454815107771	-0.0644779650991	-0.0444813037669	-0.0271528316524	-0.0392844615924	-0.0436854711032	-0.0163868096298	-0.0448678549478	-0.0379156134552	0.0220218668278	-0.0510977411864	-0.042971998891	-0.0192455735181	-0.046511627907	-0.0165289256198	-0.0523520485584	-0.0768247243913	-0.059291395517	-0.0732225222948	-0.0673595842495	-0.0660194174757	-0.0725300711023	-0.0135797812146	-0.0833333333333	0.0475012543904	-0.0878594249201	0.0042328042328	-0.0484988452656	-0.0333444481494	-0.0733944954128	-0.0394705743323	-0.0926223856585	-0.0800075301205	-0.0761527854553
0.0410111371463	-0.0178911305672	0.027350147396	0.0362844702467	0.0787119856887	-0.00898587933248	-0.0118294360385	-0.0167109760729	-0.0213805742211	0.032708416434	-0.0469653179191	-0.00308382394169	0.026250880902	-0.0114062012965	-0.0102516309413	0.00742574257426	-0.0174021131137	0.0142269996838	0.0937859489843	0.00279106858054	0.0430814165754	0.0148968624332	0.0292060880296	-0.01287001287	0.0111156022635	-0.0196898233643	0.00234707838797	0.0353418308227	0.0217163788592	0.0487804878049	0.0718487394958	0.0344275420336	0.0352725089608	0.0771201639764	0.00546277271423	0.0190741534505	0.010395010395	0.0202614174552	0.0019120458891	0.0141277641278	-0.000641863896114	0.00963222416813	0.0245872848613	0.0631067961165	-0.0155225939979	0.019801980198	0.0298966535433	0.0385005065856	0.0133005934111	0.0365680057073
-0.0231217180649	-0.0197674418605	-0.0274988043998	-0.0519374416433	-0.0403537866224	-0.0172711571675	-0.0412026726058	0.0334105832368	-0.063670411985	-0.0135187331016	0.0200909780136	-0.0154668166479	-0.0412017167382	-0.00979029948056	-0.0772651182256	-0.0307125307125	0.00442757748261	-0.0317955112219	-0.0179046011613	0.0275347912525	-0.0539026951348	-0.0212839524074	-0.0083932853717	-0.026075619296	0.0159904057565	-0.0539713468678	0.00653645544335	-0.0260212646894	-0.00128040973111	-0.0139534883721	-0.0495883967072	-0.0572755417957	-0.0687099163447	0.00975261655566	-0.0999882395545	-0.0466876971609	-0.0519547325103	-0.00539083891987	0.0135496183206	-0.0696547546941	-0.0359482919768	-0.013587742122	-0.041480973603	-0.124619482496	-0.0322354590049	-0.0594174757282	-0.0510715565643	-0.0521951219512	-0.048465266559	-0.0705527504313
0.0133087484588	0.00810597073942	0.0149168100975	0.0286839837498	0.0455069124424	-0.000219683655536	0.00580720092915	0.0104653335825	-0.0153333333333	0.0751761942052	-0.0154217762913	-0.00628391888032	0.0299015219338	0.0377836064158	0.0439367311072	0.0380228136882	-0.0178421494542	0.020605280103	0.161687283174	0.0304730579472	-0.015538290788	0.0469894072263	0.0504836759371	0.0153949129853	0.0411174503246	0.0255374975589	0.0306287831178	0.0499856363114	-0.00358974358974	0.0320754716981	0.0377397401526	0.0418719211823	0.0659679408138	0.0471142520612	-0.00446865215929	0.0551511140525	-0.026044492675	0.0198427061911	0.0726793447562	0.0651041666667	0.0401077893732	0.0161195779601	0.032904148784	-0.0123886111715	0.0220854453295	0.0297274979356	0.00912949991691	0.0813175501801	0.0479626485569	0.0926323404459
0.0624901928937	0.0178466365954	-0.0103367519987	0.014360938248	0.0110192837466	0.0257086354647	0.0421478060046	0.0453116330682	0.0203114421124	0.0203932993445	0.0356671070013	0.0244323081345	0.00452016689847	0.01871622992	0.0277506245248	0.027676027676	0.0577046377431	0.0451104100946	-0.061664743841	-0.0291025159594	-0.0353250657648	-0.00453621488651	0.023309352518	0.00263678312459	0.0275888133031	0.000292959690374	-0.0153085785808	0.0177838577291	0.0285640761709	0.054844606947	-0.0131160572337	0.0449172576832	0.0794274146906	0.0029246344207	0.0319018149778	0.0137988710015	0.00111420612813	0.0729685622995	-0.0101807969107	-0.0354523227384	0.00461759082218	0.0608595327372	0.0484764542936	0.0572183098592	-0.00283386468296	0.0825982357658	-0.00810878243513	0.0585435506901	-0.012555690563	0.0376799282941
-0.00692305101345	-0.0631984585742	-0.0387596899225	-0.0391694195375	-0.0130790190736	-0.0394173093402	-0.00914127423823	-0.0196390658174	-0.107498341075	-0.0581727337616	0.0184037900875	-0.0448933782267	-0.0195569401177	-0.0334010577257	-0.0069749009247	-0.0352475247525	0.00161648817943	-0.133111983097	-0.0116009553728	-0.0512473409399	-0.05453837164	-0.0187031873599	-0.00881139857518	-0.0315581854043	-0.00790731886723	-0.0341686205152	-0.0530386980423	-0.0314516129032	0.0112584438329	-0.0450606585789	-0.0211437776883	-0.0324283559578	-0.064833121688	0.0107671601615	-0.0184551291255	-0.0296968447102	-0.016694490818	-0.0446636936228	-0.0305018620323	-0.0437262357414	-0.0041205523253	-0.0562805872757	-0.0350066050198	-0.0757701915071	-0.0550621669627	-0.0277777777778	-0.0173563073827	-0.0440647482014	-0.0363002461034	-0.0859562634307
-0.0796117771371	-0.0427807486631	-0.0735144312394	-0.056974459725	-0.0358917725014	-0.0575379125781	-0.0251607492312	-0.0669554232088	-0.0200743494424	-0.0773020083365	-0.092145285382	-0.0490599294947	-0.0427184466019	-0.0387010229787	-0.0612994199968	-0.0513136288998	-0.00302602380472	-0.0692896935933	-0.0895342054829	-0.0705258866694	-0.109600329625	-0.0364144877959	-0.0660109703045	-0.0448065173116	-0.064874884152	-0.0739202727767	-0.070017438392	-0.0480155426034	-0.00742206828303	-0.0344827586207	-0.0191318658712	-0.0646921278254	-0.0889974961755	-0.0437194851309	-0.0576047627601	-0.0335812964931	-0.044142614601	-0.0765792838436	-0.00749954271081	-0.0324718356528	0.0291447682752	-0.0717372515125	-0.0462012320329	-0.0765765765766	-0.0424812030075	-0.0901904761905	-0.0259823371304	-0.0747883349012	-0.0721430091509	-0.0828674160855
0.0418940332397	0.0670391061453	0.095015576324	0.0713541666667	0.0601374570447	0.0818741126361	-0.011184399197	0.0143133462282	0.0675265553869	0.0377823408624	0.0072920772566	0.0843373493976	0.0313479623824	0.0424181825174	0.156397029647	0.070964950238	0.0453257790368	0.013468013468	0.114871446222	0.05	0.0379453956502	0.0393112579718	0.0781692993115	0.0618336886994	-0.00931615460852	0.00785672706105	0.0498390101282	0.0655976676385	0.0326520438684	0.0451127819549	-0.03125	0.0258333333333	0.099786163522	0.0118356927361	0.0457491245555	0.0118759621729	0.0373001776199	0.0244275651589	-0.00939918908957	0.0143835616438	-0.0396935933148	0.0387957790192	0.0534625044851	0.0282926829268	0.010993325481	0.00680414529467	0.0553219448095	0.0559227249619	0.0963302752294	0.0480514118513
-0.0454958509046	0.0161095449054	0.00359802526985	0.0495867768595	0.0270124257158	-0.00568678915136	-0.0455336426914	0.0220442410374	0.0387348969439	0.00870597546498	0.0291528076697	0.0475783475783	-0.0198462363669	-0.00586585995721	0.0786764705882	0.0323232323232	0.0294231513744	0.0214101144334	-0.00402244595205	-0.03111946533	-0.00312082032992	0.000976345186702	0.0114575507137	0.0107095046854	0.00540216086435	-0.0344723024913	0.00890706337176	0.0123119015048	-0.00772387159063	0.023381294964	0.0372374972938	0.0055239642567	-0.0508961147393	0.00665137614679	0.00923594493325	-0.00630297761356	0.0336757990868	0.0176703310549	-0.0066976744186	0.018906144497	0.00459270002417	-0.021213026591	0.0221389645777	-0.00759013282732	0.0108737864078	-0.0412767727178	-0.0738388743618	0.019980741454	-0.0110878661088	-0.000966021396346
0.0557880214806	0.0344827586207	-0.0128397532099	0.00555812876332	0.0241977906365	0.0387153541575	0.0145852324521	0.00138070005224	0.0222374273007	-0.00392310710082	0.0359315589354	0.0671743268969	0.0162349507479	0.0308701207131	0.0522608498069	0.00430528375734	0.0885671305002	0.0542103361041	-0.13549044196	-0.059064453546	0.127012522361	0.0251101137958	0.0271123491179	-0.0629139072848	0.0829850746269	0.0605656709164	0.0362804132357	0.0643243243243	0.0518122111408	0.0465729349736	0.0423711125026	0.0147035062207	0.0817456587494	-0.025974025974	0.0937988596197	0.0417760279965	0.0093870789619	0.0539495195924	0.0466379471811	0.0861497680583	0.0632820019249	0.03663003663	0.0396534488504	0.00860420650096	0.0345754898194	0.106170697321	0.0322667383705	0.109275430729	0.0253860799662	0.0946999180488
0.00991090712743	0.0088122605364	0.0141047297297	-0.0257945647167	0.000513610683102	0.00804743752647	0.0320455226116	0.0223588596982	-0.0251004016064	-0.0279637652619	0.0335841438796	-0.0122324159021	0.0202836115599	-0.0077396992574	-0.0180090693155	-0.0214341387373	-0.0120918984281	0.0147411724374	-0.00885299265202	0.062313860252	-0.00793650793651	-0.00238010686083	0.00198879045381	-0.0106007067138	0.0279309077545	0.00867206379255	0.0151280149257	0.0213306246826	-0.0307585568918	0.00335852225021	-0.0172206647978	-0.0437898089172	0.000373190444097	0.0619883040936	0.0348959948861	0.0671845475541	-0.0268052516411	-0.0108660602426	-0.0578024337867	0.00671140939597	0.000905182167911	0.0161955241461	-0.0355769230769	-0.129857819905	-0.030077979948	0.0294117647059	0.0201875488408	-0.00723404255319	0.0319785434289	0.0428090397958
-0.000379607079939	-0.0273452335739	0.0729574414925	-0.0236406619385	-0.038501026694	0.040756302521	0.037724898433	0.0143976672134	-0.0267765190525	0.0397082658023	0.0140269886364	0.0255417956656	0.00562983814215	0.0305213348743	0.287404345149	0.0234966148945	0.00681937401644	-0.0027027027027	0.147427220821	-0.0120767737761	-0.0116	-0.00429060929913	0.105557560447	0.0285714285714	0.0180550589918	-0.0494863339851	0.0242360496014	0.0104425658876	0.0842281078502	-0.0811715481172	-0.0368785656072	-0.0116569525396	-0.000189309576837	0.0400881057269	-0.00148835470706	0.0106236474523	0.017425519955	-0.0160028003936	-0.0241215574549	0.0393939393939	-0.0278091792901	0.0721529991307	0.0132934529744	0.0501089324619	-0.0141653905054	-0.00952380952381	-0.0108515255968	-0.0177882554651	-0.00239904038385	0.00905917902692
-0.0539086297131	-0.0433424443577	-0.0214235814639	-0.0571428571429	-0.0523224773091	-0.115462252725	-0.0531319910515	-0.0283866331297	-0.00564373897707	-0.0717069368667	-0.0283663106286	-0.0279245283019	-0.0313156053184	-0.0309300126738	0.0061141666382	-0.0455252918288	-0.0300451545676	-0.0731707317073	0.173820359281	0.00502073783017	-0.042492917847	-0.040697642686	-0.0453729394483	-0.0423611111111	0.0135206321335	-0.0936868036916	0.00318887891989	-0.0551181102362	-0.0235475352113	-0.00910746812386	-0.00296170932938	-0.055602358888	-0.0666384504862	-0.0379076662431	-0.0403755879261	-0.0253065991824	-0.0375690607735	-0.0665922595475	-0.0383417672246	-0.064139941691	-0.0227906976744	-0.0189189189189	-0.0698589701541	-0.0508298755187	-0.0283495145631	-0.0428846153846	-0.0166494579246	-0.0746236089897	-0.0739478957916	-0.0519054111175
-0.00742853427782	-0.00897959183673	0.00420401364321	-0.0395480225989	-0.0169014084507	-0.0104974897307	-0.0298287064383	-0.0393860946746	0.0102873359347	-0.00587741393787	-0.0358623175347	-0.00258799171843	-0.00848835109265	-0.0101875590339	0.0179953945371	-0.00652262535671	-0.0168307967771	0.0168128654971	-0.0752035423511	-0.00868809730669	-0.052831783601	-0.0254579385015	0.00974525559925	-0.010152284264	-0.027027027027	-0.0350521319323	0.0553208913409	0.115364583333	0.0392156862745	0.000919117647059	-0.000636537237428	-0.0196253345227	-0.0326193317422	-0.0158485582214	-0.000887253403616	0.0133812662273	0.00746268656716	-0.0853725829554	0.0228698643999	-0.0367601246106	0.050214183722	-0.0297520661157	0.0546544428773	0.0732240437158	0.0143884892086	-0.0102471368294	-0.0249376558603	-0.0179203018156	-0.00822332828392	-0.0192369882669
-0.0134247300957	-0.0263591433278	-0.022195892575	-0.0395721925134	-0.025787965616	-0.0627306273063	-0.0130898021309	-0.00615976900866	-0.0452949438202	-0.0105574324324	-0.0497196261682	-0.00648676699533	0.0213114754098	0.0188650556042	-0.033819981202	-0.0459581452606	-0.0180295028228	-0.00107836089145	-0.0299471553236	-0.0431638913234	-0.0223114680946	-0.00563093305933	-0.0264138164578	-0.0344322344322	0.0174501424501	0.0468782846332	-0.00601400886275	-0.0142423534905	-0.0251572327044	-0.0266299357208	-0.0036093418259	-0.0473157415833	0.0096649047387	-0.0299709237307	0.00633294883287	-0.0134016554986	-0.0296296296296	-0.0515657212009	-0.00356153541749	-0.0116429495472	0.0233401314299	-0.045428733674	-0.0511534603811	-0.0183299389002	-0.01536643026	-0.026898091758	0	-0.0172869147659	-0.0447305258564	-0.0446612073988
0.0670902262801	0.0274957698816	0.121172954197	0.0261692650334	0.0711764705882	0.0354330708661	0.0493522516965	0.0247917877203	0.0408238322913	0.0699957319676	0.0479937057435	0.054583442152	0.0445871232388	0.0296313831238	0.0834369246883	0.0464516129032	0.0430267062315	0.0611730838431	0.124936738373	0.00938859629036	0.121862163396	0.0321891246848	0.0846956521739	0.0333839150228	0.0182009100455	0.0646987951807	0.0432361914349	0.0423969682615	0.0516129032258	0.0575471698113	0.0681866609844	0.0487106017192	0.0928527794746	0.0285911920682	0.0703312510129	0.0583300039952	0.0446271285966	0.0478107128044	0.04447974583	0.0772251308901	0.0192648361382	0.0725758477097	0.0426356589147	0.026867219917	0.0512204881953	0.0535099614061	0.0429398303944	0.106767652089	0.0984467793513	0.11655267858
0.0319581465682	0.0337587484562	0.0452482167303	0.00691806836679	0.0116419549698	0.0104562737643	0.0108759553204	0.028161028161	0.0268551236749	0.0271240526526	0.0255705705706	0.0153541357107	0.0252689089978	0.0121002204129	0.0524132714396	0.00534319769831	0.0279160739687	0.0932519498135	0.0683169217704	0.0503629764065	0.0429210740439	0.00823360105572	0.0243706910374	0.00807635829662	0.0290477827432	0.0223284674286	0.00704031193998	0.00159054760282	-0.0217897186376	0.00289919714541	0.0209455415919	-0.0182149362477	0.0262716601453	-0.001569154898	-0.00825240626109	0.00717251793129	0.00871275997752	-0.00647272440171	0.00627376425856	0.00425273390036	0.0184662176841	0.0191347753744	-0.02906387293	0.0748560460653	-0.0110392082223	0.0485148514851	0.0374290139391	0.00309050772627	0.0372218756498	0.023478039045
0.0606288582775	0.0127439267224	0.0429778727511	0.0200781355247	-0.0174791010748	0.0230432737535	0.0348938644955	0.0283106617647	0.00619408121129	0.0205747572816	0.0252111913093	0.0490243902439	0.0204829308909	0.0200296296296	0.0519679394296	0.0572363041701	-0.000172980453209	0.0269820099256	-0.0341388169942	0.0295896328294	0.0220401794422	0.0400899287171	0.00469557051182	0.00932993445011	0.0240521129113	0.00328562020002	0.0144026282597	0.032667876588	-0.00800173010381	-0.0277073604625	0.0289175459164	0.0352597402597	0.00326797385621	0.105298607993	0.0214796737095	0.0170539730135	0.0253608247423	0.0965775689353	0.0302286038164	-0.010889292196	0.0337030716724	-0.00680272108844	0.0449008005569	0.00656954887218	0.0261739799846	0.114258734655	0.00261259019657	0.034110915493	0.0230553327987	0.00608161206704
0.0280118829304	-0.0274282343689	0.0533043234583	0.0161066238425	0.0116022099448	0.0165563979605	0.00758640067435	-0.00447085364524	0.0379616963064	-0.00493915478809	0.0289182434845	0.0367356428738	0.0399804177546	0.00728615968551	-0.00663347769328	0.0317092034029	-0.0520761245675	-0.188158224579	0.154667659508	0.025592615901	0.0030534351145	0.00166524280271	-0.00545256270447	0.0303721289354	0.0450171260806	-0.0211827007944	0.00486765754824	-0.01230228471	0.0287769784173	-0.0101546061659	0.00626661602735	0.0340409136119	0.0104940282302	0.00589071704245	0.0439389724372	-0.0016583747927	0.0135814479269	-0.0524907308812	0.016504676325	0.0134556574924	0.00701609574907	-0.0221917808219	0.0329780146569	0.119991783303	0.010127531883	-0.0169491525424	-0.00744509244323	-0.00148967865503	-0.0207720948462	-0.0131855832959
-0.043012588112	-0.0332558374608	-0.0249733324967	-0.0189758253184	-0.0354997269252	-0.0158299412031	-0.0139431121026	-0.0114921889029	0.0909390444811	-0.0175908221797	-0.00468424705066	-0.0156985871272	0.0130236937078	-0.0270449531628	-0.0391702512372	0.0198650674663	0.034130315751	-0.047619047619	-0.0521255833687	-0.0202495397832	0.0757229832572	-0.00831237189606	0.0126879699248	7.00329e+06	-0.0079600437022	-0.0235196874061	-0.0278558479055	-0.0180160142349	-0.0322102140284	0.0157116451017	0.00754859407435	-0.00433275563258	-0.0248908038875	0.00504846526656	-0.0138518629214	-0.00996677740864	0.00160857908847	-0.0241500889892	-0.0176799567021	0.0235365117683	-0.0116803278689	-0.0487531521435	0.00064495324089	-0.062942892872	0.0107686594876	0.0948275862069	0.0591323915489	0.0138533674339	-0.00380228136882	0.0217143464726
0.0600064814838	0.0284399832706	-0.0151875925092	0.0365659777424	0.0203850509626	0.0326286764706	0.0240384615385	0.0190735694823	0.0193295077016	0.0116776956014	0.00488059961652	0.00660742766006	-0.00371747211896	0.00323562247449	0.00214087629384	0.0573318632856	0.00705965407695	0.064453125	-0.0172639136312	0.00605427974948	-0.011673151751	0.00694590440098	-0.015931941222	0.00910364145658	0.0596286972939	-0.00126971912274	0.00872250781967	0.038731596829	0.0370045982045	0.0127388535032	-0.0101142536055	0.0287206266319	0.0683195592287	-0.0178822583886	-0.278437269513	0.011744966443	-0.0149892933619	0.0255957634598	0.0301193755739	0.0412735849057	0.0362844702467	0.0288659793814	0.0470512407348	-0.038256227758	0.00661278471712	0.0551181102362	0.0112134088763	0.056338028169	0.0389714744877	-0.0280663718093
0.0766525336361	0.0500203334689	0.0688100372476	-0.0189161554192	0.0549389567148	0.0367156208278	0.0367301850318	0.0331550802139	0.0195555555556	0.0523278183917	0.0355594102342	0.00701674966048	-0.0172574626866	0.0199715395713	0.0644197576109	-0.0142509558568	0.0257623554154	0.0297247706422	-0.00449086114312	0.00311267897904	0.0110952040086	0.0218843122209	0.0451116001257	0.105135322693	0.0142538975501	0.0820568632739	0.0588764660426	0.00283471434802	0.0557432432432	0.010781671159	0.00510879848628	0.0107868020305	0.0335224342445	0.0126841243863	0.0289246549088	0.0193477059149	0.029347826087	-0.0169025817556	0.0180067748262	-0.107021517554	0.00480192076831	0.0561122244489	-0.0289319790705	0.0508788159112	0.00839416058394	0.0261194029851	0.000466907902416	0.00358208955224	0.0232018561485	-0.00504727545275
-0.0288056422606	-0.0243996901627	0.0332599657618	0.0354351224596	0.0399789584429	0.0135222150676	0.0532765050613	-0.000172532781228	0.000871839581517	0.0380255941499	-0.00234505862647	-0.00359631377838	0.0142382534409	0.0255859422144	0.0513628173693	0.0218617771509	0.0234067999317	0.00498930862438	0.0904603080921	0.0157219693835	-0.0201769911504	0.0239761830214	0.0115806888254	0.0298273155416	-0.00658761528327	0.00751416583146	0.08592147806	0.0260926288324	0.0318	0.00711111111111	0.0278614457831	0.0169491525424	0.018627744511	0.0347474747475	-0.00346416367638	-0.0030730296457	0.0374868004224	-0.0692951919151	0.0231173380035	-0.00951173113507	0.0282755874154	0.0116562754134	0.0228209191759	0.0484154929577	0.0148389431777	-0.0181818181818	0.0247345700618	0.0122942692842	0.0334467120181	0.0586086499025
-0.0150883952856	0.0698689956332	-0.0379881656805	0.0352289884248	0.0369246332828	-0.0292249047014	0.0177035912999	-0.00897325280414	-0.0113240418118	0.0147939415287	0.0392881128274	0.0225580870742	-0.0129464982062	-0.021252559486	0.005672843189	0.015873015873	0.0442404006678	0.000709219858156	0.00317609495559	-0.0211812627291	-0.0606936416185	0.016594542769	-0.0330062444246	-0.015243902439	-0.00677866195108	0.0142041840413	0.0512033075006	0.0205552023734	-0.00213219616205	0.00529567519859	0.0558608058608	0.0181069958848	0.00702483184982	0.0566185083952	0.108154832241	-0.0197642792384	0.0269720101781	-0.014258851963	0.0200273878809	0.01152368758	-0.00290472501936	0.0168810289389	0.0474124573908	0.0109151973132	-0.012482168331	0.140740740741	-0.00614824091996	0.018805093046	0.0129822636679	-0.00372462090193
0.0474705610262	-0.00519480519481	0.0578791979333	0.0320855614973	0.0198780487805	0.0641361256545	-0.0350397614314	-0.0372627546578	0.030543318649	0.0631725095453	-0.0152277867528	0.0544893006839	0.0241782553729	-0.0207666041456	0.0388728686092	0.0658967391304	0.00767386091127	0.0379163713678	0.0105144291092	0.103620474407	0.00384615384615	0.016769730369	-0.0315190651907	0.0179566563467	0.0790801186944	0.0307317608567	0.0504086752448	0.00809800664452	-0.00990675990676	0.0430201931519	0.0183868169991	0.034761519806	0.00907733245122	0.0565410199557	0.0244905556001	0.0305216426193	-0.00941526263627	0.0575936472605	0.0713206913912	0.0462025316456	0.0233054962129	-0.0906455862978	0.0479289940828	0.0512873754153	0.00650054171181	0.00811688311688	0.00916485278955	0.0522976350702	0.0651624548736	0.0544994345414
-0.0363599614211	-0.0227527042148	-0.0761090761091	0.00306170513424	-0.0152337677867	-0.182041820418	-0.0213752253412	-0.0141074335323	-0.0165289256198	0.00506039830232	-0.00635525793423	-0.0195606694561	0.0103379108162	-0.010603500776	0.0485102416544	-0.0168897386871	0.0385530699667	0.00751109593718	-0.00490865595537	-0.0258295625943	-0.0616858237548	-0.00131864936211	0.00682648039371	0.00942822384428	0.00687474219717	-0.021195357304	-0.0252929529503	-0.00659114315139	-0.0258975868158	-0.0256734006734	0.0103900528019	-0.015234375	-0.013498334402	0.00874431619447	-0.0203713189189	-0.00394902171962	-0.0375187593797	-0.0321180195301	-0.00328947368421	-0.0514216575923	0.0163218827102	0.00144885540423	-0.0386787125918	0.0349990124432	0.005382131324	-0.107890499195	-0.0219094108298	-0.0350813082405	-0.0142348754448	-0.0296420536557
0.0206009288201	-0.0179389312977	0.0723096286973	-0.00211317210613	-0.00917965904124	-0.0195488721805	-0.00789473684211	0.0042194092827	0.0110113010722	0.00276108494397	0.0175004127456	0.0161101034887	0.0271838729383	-0.00779338108641	0.031882785235	0.045056726094	-0.00916590284143	-0.0111826499492	0.118954531086	0.0371588929746	0.205798285014	0.00374277989894	0.0403658152003	-0.00210906899669	0.0375529154718	-0.00600760837093	0.0192940023396	-0.055567074435	0.0654582074522	0.0185745140389	0.0155091031693	-0.0059500198334	0.00684151627548	0.0553051317614	-0.00805422370239	0.0167597765363	0.0467775467775	-0.0492542878449	0.018701870187	-0.0172193877551	0.0237161531279	-0.0078125	0.056093979442	0.0503415900156	0.0167737330478	0.00361010830325	0.0138115134633	0.0176103010793	0.00636066701049	0.0221932295692
0.0112005396989	-0.0163233579479	0.0534068900757	0.00376470588235	-0.0093137254902	-0.00613496932515	-0.016976127321	-0.0259408111071	-0.00257953568358	-0.00259151279559	-0.0282330034074	-0.00713985720286	-0.00431162652394	-0.0117868953338	-0.037486332117	-0.00124069478908	-0.00215849522047	-0.028101439342	0.056287821342	-0.0147415562605	-0.0287842871656	-0.0114090502128	-0.00530463776902	-0.0108695652174	-0.00579099763096	-0.00663805983114	-0.0133843063967	-0.00219538968167	0.00434782608696	-0.00424088210348	-0.00531208499336	-0.000798084596967	-0.000485359141497	-0.00328569081649	-0.0386571336206	-0.00567174760723	-0.00496524329692	-0.00211773010706	-0.00910212897254	-0.0259571706684	0.00656694636994	-0.0122484689414	-0.00500556173526	-0.000726744186046	0.00737100737101	0.00719424460432	0.010188895249	0.00800148864905	-0.00341646737274	-0.000254726670153
0.0103518891204	0.0604504148558	-0.00802273107137	0.0173464603844	0.0193963384463	-0.000643004115226	-0.00944414463033	0.00150037509377	0.0445402298851	0.0626826891848	-0.0709634329604	0.0220494923858	0.0331491712707	0.0033160023693	0.0308901376193	0.0232919254658	0.0307478368356	0.0306770098731	-0.0273989956751	0.0225378787879	0.0509065550907	0.0340124868453	0.0635380161512	-0.0030525030525	0.00648662960021	0.0941939387792	-0.0246402213297	0.0299229922992	-0.00357613401092	0.0349233390119	0.0211949265688	0.0398562300319	0.0359340173746	0.0367562221856	0.0576075888167	0.0251336898396	0.0059880239521	0.061858518373	0.00794021485287	0.0279813457695	-0.00253715114172	-0.0227339828757	0.0391280044718	0.0554545454545	0.0272648083624	-0.0178571428571	0.0415911151405	0.0287982278014	0.0555365101131	0.0475213387942
0.00474683890265	0.0150894187779	-0.0213423195732	-0.00921658986175	0.0348509853412	0.00784969759362	0.00326886406974	0.0132490636704	0.00247592847318	-0.0223105134474	0.0195902228613	0.0164519633711	0.0224020812256	0.0194770463513	-0.012369117933	-0.01062215478	-0.0122920101934	-0.0485802257954	-0.0499810047579	0.00611224300796	0.0172528201725	-0.00252237969766	0.00687679083095	0.022504592774	-0.011442851506	0.0316146654967	0.0269629963899	0.0318308053835	-0.072534945221	-0.0106995884774	0.00130740317045	0.0150549197327	-0.00343594286866	0.0287758346582	0.00989255715004	0.0285167796905	-0.016121031746	-0.0573296781264	-0.0222428174235	0.0213869086196	0.0147165697674	0.0256797583082	0.0102205486821	0.00385874246339	0.0345119986433	0.00363636363636	0.003372864759	0.0114839404271	0.0303670022735	0.0187806790336
0.00167998467993	0.0207377500459	0.0518794835007	-0.0125581395349	0.0286116322702	0.00204290091931	0.00977464023894	0.0654715150395	0.0230515916575	0.029384182557	0.0449497620307	0.00656588792182	0.0221939496749	0.0275239801625	-0.0161898058252	-0.00828220858896	0.0317195325543	0.0491729593671	-0.0312829672736	0.0169366715758	0.0782778864971	0.00634764906429	0.0287421741605	-0.0249438538703	0.0871474188398	-0.00337754613527	-0.0231163980477	0.0275362318841	0.0745417515275	0.0158069883527	0.0207279255753	0.0291335603481	-0.00784101599247	-0.00216349868645	-0.0348164848184	-0.00355029585799	0.0689437862365	0.06222928936	-0.0085308056872	0.00571065989848	0.0132497761862	0.0474226804124	-0.0010649627263	-0.0177437622267	0.00590163934426	0.018115942029	0.0416395575797	0.00638637573177	-0.00141843971631	0.0184344672215
0.00766456658701	0.00934915498022	-0.00627421026788	-0.0183702308055	0.0077519379845	0.0275229357798	-0.0209733799408	-0.020988725065	0.0450643776824	-0.013969025205	0.00371120107962	0.00343851132686	-0.00318074955055	-0.00378125556952	0.0071798323242	0.00154655119084	-0.0155928214181	0.0607488647074	0.0110081499625	-0.0226285300507	0.019056261343	-0.00427737888072	0.0109266943292	0.0122228364351	-0.00636397013829	0.0142399873146	-0.0429331062845	0.00261938343744	0.00947687642153	0.027846027846	-0.0319795330988	0.0352941176471	0.014696609824	-0.00960198234474	-0.0090485585451	0	0.010258224266	-0.0303456147445	0.00669216061185	0.017665615142	0.00653825764269	-0.00843644544432	0.0159914712154	0.0482180293501	0.000977835723598	0.103202846975	-0.00229023526962	0.00528820729773	0.0216224747475	-0.0178663614123
0.0150616176686	-0.00320627003919	0.0114197869771	0.000479846449136	0.0122171945701	0.016369047619	0.00466904696512	-0.0157689581857	0.00924024640657	0.0240221743148	0.00873949579832	0.0114896190284	0.00541065482797	0.00190022145074	0.018983931021	0.0108091414453	0.00418410041841	0.01098546042	-0.00888951107689	0.0427857010558	0.00385871178391	0.0103073605471	0.0310576002189	0.0163834951456	0.00172435028944	-0.029950078094	0.0130674522245	0.00140675241158	0.00544498685693	-0.00278884462151	0.00247770069376	-0.00142045454545	0.0222722664262	0.00609851446443	0.0298617565133	0.00950118764846	0.0112044817927	0.0253876842172	0.0110794555239	0.0154990700558	-0.00719803370787	0.0207033465683	-0.00445960125918	0.0546666666667	0.0221426245523	0.0912903225806	0.000626043405676	0.0142030510258	0.0162212266337	0.00502776698585
0.0390961186371	0.00857755539671	0.00249701443926	-0.00767386091127	0.0155341975861	0.0146412884334	0.00218698742482	0.0160216021602	0.0414547304171	-0.0144360902256	-0.0596467844052	0.030091669988	-0.0274596384711	-0.0145262558455	0.059063439025	0.0198594561564	-0.00446428571429	0.0533716842442	0.0530817550839	0.000532859680284	-0.0198107628622	0.0229531391579	-0.000331740976646	-0.0089552238806	0.0180745112505	-0.00496935433155	-0.0146469165258	-0.0417419225366	-0.000186741363212	-0.0435477427087	-0.0648376997858	-0.0206258890469	0.0356489945155	0.0250233136463	0.0289958883553	-0.00546218487395	0.0350877192982	0.00959033457249	0.00610519724483	-0.0225885225885	-0.0723253757737	0.00833564879133	-0.00658761528327	0.304108723135	0.0194329404269	-0.0659178244162	-0.00636079249218	-0.00985477178423	-0.015962298571	-0.0347707008461
0.0175953199065	0.00283486888731	0.0220381199913	0.0188496858386	0.000110047320348	0.020202020202	0.0425531914894	0.00106307583274	0.0119658119658	-0.00213610009155	0.0178951098512	0.00677113561617	0.0288024971623	0.00416746245121	-0.00583303333622	0.0197723187537	-0.00493273542601	0.025182038835	0.0191616989568	0.0223681874667	0.0407239819005	0.0128840342185	-0.00431406384814	0.0126506024096	-0.00519323671498	0.00664566308949	0.032554229023	-0.0161256544503	0.0177437429959	-0.0175438596491	0.00977887410801	0.11220043573	0.0180935569285	0.0470053070508	0.0213087656485	0.0463878326996	0.0169491525424	0.0614920550056	-0.00653493076085	-0.00374765771393	-0.0394586351506	0.0862496555525	0.0238726790451	0.143424943047	0.009765625	-0.0126582278481	0.0167908489873	-0.0155404225598	0.0458828981925	0.033554868584
-0.0316534392332	0.00282685512367	-0.0630463576159	0.00759013282732	0.0387323943662	-0.001885902876	0.00235478806907	0.013982300885	0.00120656370656	0.0241590214067	-0.014273281114	-0.010568793236	0.0015170321335	0.00286756530051	-0.0323984565858	0.0179200940071	0.00856241550248	0.00710269310447	-0.0392735328632	0.0131967355444	-0.0327536231884	0.0157926241851	-0.0098653512865	-0.0428316478287	0.0270729634576	-0.0233783811496	0.0455818649643	0.00297999148574	0.00642319691687	-0.0331632653061	-0.00104693770721	0.00326477309827	-0.0216731686173	0.0101375814627	0.0124273827497	0.015988372093	0.0315789473684	0.137748812092	0.0263116679718	-0.0413793103448	0.0388966064695	0.0256215119229	0.0194300518135	0.0483255616787	0.0252998065764	0.0128205128205	0.00319950459284	-0.0150762681802	-0.0174298375185	-0.0389109788527
0.00554067761803	-0.0230796335447	-0.0407690132881	0.0103578154426	-0.0360169491525	-0.000944733112896	0.00182719916471	-0.0385756676558	-0.0253073029646	-0.0585249328158	-0.0900582730002	0.0512720916683	-0.010740842743	-0.027358490566	0.0111373341847	-0.0213564213564	-0.024873398868	-0.0287981193065	0.163729071537	-0.034618680377	0.00928978124064	-0.0327124316908	-0.0177729904403	0.00186451211933	-0.00921985815603	-0.00319819608819	-0.00491394751188	-0.00403225806452	0.0328227571116	-0.00703605980651	-0.00733624454148	0.0211519687602	0.0426805494019	-0.00587813620072	-0.00427942329734	-0.0181211254173	-0.015306122449	-0.015488581969	-0.00503586143751	0.0196206671027	-0.0338108882521	-0.0380905268365	-0.0132147395172	-0.0327537403963	-0.0341080591609	0.0221518987342	0.016975308642	0.0172879524581	-0.00901984365604	-0.0191258702561
0.0370155670439	0.017042380523	0.0400259372789	0.0107176141659	0.0347252747253	0.0416075650118	0	-0.00363108206245	0.0462413452028	0.0260069774818	-0.0112555792742	0.0173656013301	0.0335467706013	0.00980931334807	0.0202562402017	0.0398112651135	-0.00336031770276	0.0154311649017	0.0184057705638	0.014024498491	0.021377672209	0.0331928483548	0.0242631939685	0.0421836228288	0.00560725363875	-0.0158154261982	0.0617550614733	0.0396334966972	-0.0155367231638	0.0451727192205	0.0160126693648	0.044614404079	0.00141926546638	0.0272569945198	0.0453518283588	-0.0210458151206	0.00669257340242	0.0325477788076	0.0650306748466	0.172546504169	-0.0166073546856	-0.0143995885832	0.02652588205	0.0284698996656	0.04046875	0.108359133127	0.0089023773394	-0.0977164099841	0.0165351941748	0.0119013078006
0.0207465908074	-0.0343115524426	0.0792949044947	-0.00553250345781	0.0140186915888	-0.14616432138	0.00468994267848	-0.0185860058309	-0.00330891042307	0.0380216383308	0.048675171737	0.0562919920102	0.00552188552189	-0.0123083930764	0.0453106129918	0.0161656267725	0.0309578544061	0.00893921334923	0.135447268804	0.0175070028011	0.0962209302326	0.00545652629567	0.0222162740899	0.00535714285714	0.0669118519397	-0.00365516934795	0.050409080858	0.0409920065587	0.0112984218077	-0.0720338983051	-0.00710079667475	-0.0115924344112	0.0487934246203	0.035518742103	-0.0215304405076	0.0335703654705	0.00235899635428	0.0326612178817	0.0184331797235	0.00656455142232	0.0144752714113	0.016697104096	0.028349222278	-0.0606072923865	-0.00375431746508	0.0223463687151	-0.0156422340319	0.0351186972729	0.034472466796	0.0260262625512
-0.0239985656209	-0.00624311421227	-0.0205860728915	0.0264255910987	0.0754084625052	0.00212652844232	0.0191908713693	-0.030077979948	0.013516718046	0.0125789160214	0.000748643084409	0.0175348117586	0.0103134208411	0.0137751265728	-0.0176799272138	0.0111638291934	0.00550022298201	0.0451860602481	-0.0486366194156	-0.0232278045423	-0.00609917793689	0.00361717919584	0.0176747839749	0.0455891059799	0.0523740687201	0.000892356962615	0.0197882239016	0.0653671982674	0.0156056038305	0.0109589041096	-0.0362811791383	0.0163580246914	0.0082292871997	-0.0202006507592	0.00608180705722	0.01632	-0.00139067180145	-0.00984549379658	0.0155542986425	0.0478260869565	0.0447879508522	0.00487554529125	0.00317150524518	0.109043704024	0.0130388905638	-0.0109289617486	0.0164001222369	-0.00208491281274	0.0256780150029	-0.00195103775025
0.00755990415335	-0.0177383592018	-0.0708310991957	-0.0302619692864	0.00350603817686	-0.0153846153846	-0.00814249363868	-0.0174196018377	0.0140383715489	-0.0300684657554	-0.00691976809426	0.00658895083629	-0.00848468779	0.0300883117911	0.011026220352	-0.0171128898703	0.0112359550562	-0.0251483469907	-0.122457593114	-0.00968821560683	-0.0322838847385	0.00120061993988	-0.011063939277	-0.0713476783692	0.0173288250211	0.0278695480609	-0.029684371323	-0.0282757346147	0.00488912170421	0.00451671183378	0.00597285067873	-0.00212572122684	-0.00134028892456	-0.0397121903971	-0.0500052396646	-0.00393576826196	-0.0200321371184	-0.0380438337568	0.00306321358953	-0.0248962655602	-0.0455235204856	0.1917773238	-0.0301556420233	-0.115879828326	0.000818391488729	0	0.0067147724995	-0.0478632478632	-0.0579465541491	-0.04178819674
0.00608617757924	-0.0323551542513	-0.0242945351723	-0.0121099208197	-0.013198757764	-0.0193965517241	0.0533606977937	0.0079875316579	-0.0343793262575	0.0187992722862	0.0112994350282	-0.0335683115139	-0.0347640058831	-0.0160183945124	0.0282233251572	-0.00365065992699	0.0415204678363	0.0063768115942	0.00353268324736	-0.0275702596941	0.049076371657	0.00139980348036	-0.0124886171458	0.0182926829268	0.0221229746572	-0.0238049727014	-0.0598376059284	-0.0123621148726	-0.0290182450043	-0.0188848920863	-0.00359841669665	-0.0286062081558	-0.005758118827	-0.028386167147	-0.0290373837104	-0.0489963647858	-0.0148666375164	0.00500015246227	-0.0190172126596	-0.0186170212766	0.00775039745628	0.0632097707307	-0.00651955867603	-0.0966460723742	-0.0172465060957	-0.0386740331492	0.0216027874564	-0.033911829244	-0.0155270229919	-0.0321356966793
-0.00506641295205	-0.00116640746501	-0.0138987461557	-0.017444601603	-0.0365853658537	-0.0192307692308	-0.00730638090599	0.0344027831465	-0.00621266427718	0.0633928571429	0.00335195530726	-0.071205279611	-0.0048483169414	0.000956162859903	-0.00659967143064	-0.0259301014656	-0.00828186412128	-0.0184331797235	-0.0298967889134	-0.0422535211268	0.0239159001314	0.00059875195505	-0.00711368726123	0.0365269461078	-0.00670663550452	-0.0412348063889	-0.0231789827798	-0.0481417292509	-0.0105583392985	-0.00183318056829	0.00343084145901	-0.062656641604	0.002562309797	-0.0468634139107	0.00679096342326	-0.00465348180156	-0.0133155792277	-0.00546133405827	-0.00297155794538	0.00813008130081	0.0654703214356	-0.0842402257154	-0.0365976779404	-0.110893991207	-0.0018154311649	0.0172413793103	0.00886766712142	0	-0.0341219290264	-0.000525562463658
-0.0403318253363	-0.0140132347217	-0.0132249745097	-0.0311900191939	-0.0130665577787	-0.0259103641457	-0.0122669283611	-0.00803437967115	0.00913681173359	-0.0117548278757	-0.0109502598367	0.0028047868362	-0.011135857461	-0.0149866947393	-0.0144086655613	-0.025462962963	-0.014720452937	-0.0510563380282	0.0578544887763	-0.0059205500382	0.0246406570842	-0.00399080794521	0.0031842908319	-0.0589832466782	-0.0322250639386	-0.00477106605867	-0.00617741536941	0.0208375480477	-0.00723458129861	-0.0128558310376	0.0158358826705	0.0167112299465	0.0493132903611	-0.0189824179244	0.00769226868041	0.011855067624	-0.0193432298695	-0.00820617359051	-0.0263298325291	0.0182795698925	-0.00814362391264	-0.00330105633803	-0.00130992926382	-0.0241758241758	-0.0248560169748	-0.0282485875706	0.0239544093499	0.0439810035102	-0.000157010519705	0.0181917857263
0.0328317317016	0.00315831030399	0.0293268500228	0.0074294205052	0.0107571369466	-0.0113587347232	0.0365126676602	-0.00828781314749	-0.0640934000477	0.0444633248372	0.0320885719647	-0.0270371060973	0.00309684684685	0.0187771823836	0.0592215567421	0.0240498812352	0.0133601494038	0.00278293135436	0.115014618969	0.0572526416907	0.0455911823647	0.0090187227588	0.0523740245999	0.0178648167475	-0.0115221987315	0.0191412642546	-0.00784746394828	0.0118906064209	0.0630351612316	0.0204651162791	0.00478299379982	0.017094017094	0.0216404149059	0.0459952418715	0.0264236311638	0.0112211221122	0.0146788990826	0.016241161563	0.0216486309996	0.0406546990496	0.0264974808733	0.0452638551557	0.0220356768101	0.0878378378378	-0.0385452284737	0	0.0267899254787	-0.032832278481	0.011777638191	-0.0859686617513
-0.0263948480708	0.00550964187328	0.0802480070859	-0.0417895771878	0.0339746213672	-0.00756253635835	0.0258806613947	0.0262108262108	0.0394602851324	-0.00406724511931	0.0309090909091	0.0178229206593	0.0408363738423	0.00127245000049	0.0714886671212	-0.0110176862859	0.0387014459881	0.0598211532532	0.031183265099	0.034163183718	0.0884044082415	0.0329677793273	0.0349377906246	0.0174909529554	0.0778526360817	0.0325212056196	0.0346139990916	0.0591461026244	0.0466152527849	0.00364630811304	0.0167489421721	-0.00452488687783	-0.0109050023878	0.0670204700531	0.0616708875656	0.0251305483029	0.0565099457505	0.0495493218564	0.0176915394493	-0.00101471334348	0.0241774222869	0.00316856780735	-0.0118069815195	-0.0916149068323	0.0368574199806	-0.0116279069767	0.0439136426275	0.0856850715746	0.0446996740649	-0.00169805820282
-0.0304525516296	0.0168297455969	0.0060129004045	0.0323242688558	-0.0281076801267	0.0240328253224	-0.0369072646578	0.00518230612623	0.0124908155768	-0.0337598693166	-0.0236790123457	0.00546036527961	0.0273695564244	0.0165014260492	-0.0118394152758	0.0240398710056	0.0720622355671	0.000290951411114	-0.0676687643021	-0.016868740116	-0.0334580673564	0.0078835591519	-0.0224650880389	-0.0165975103734	-0.0191487250719	-0.00363639939104	-0.00637328367925	-0.00961538461538	0.019485835926	0.0108991825613	-0.0235824518814	-0.00454545454545	-0.034216239027	-0.0231632798067	-0.000755116084665	-0.00238777459408	0.00984167736414	0.0703962509012	-0.00112154773588	0.00812595226003	-0.00479233226837	0.015371657191	-0.00155844155844	-0.0131054131054	0.00717181166199	0.0470588235294	-0.0362580304497	-0.0446411753626	-0.000148566334869	-0.0300781532237
0.00317412621595	-0.0346420323326	-0.0309715279287	-0.0248508946322	-0.024032586558	-0.0423583285633	-0.0220713073005	0.0167556619407	0.00749879051766	0.00901662440124	0.0338274557692	-0.00205992509363	0.00918635170604	0.0371529732877	0.00844921455752	-0.00400801603206	0.0516868236792	-0.0154159394997	0.0226573357918	-0.0184092940125	0.107948075609	-0.0133539771628	-0.0314285714286	-0.0147679324895	-0.00849686425248	-0.000330592105263	-0.00128740325431	0.0110156833458	0.00819145518792	0.00179694519317	0.0083466524596	-0.0554468362688	-0.0112819987954	-0.0308408495781	-0.00517656955207	-0.00909526089038	-0.00508474576271	-0.0392825302518	-0.00715789473684	0.00100755667506	0.0139111824505	-0.0255080879303	-0.0369406867846	0.0444572748268	-0.0105263157895	0.0112359550562	0.00347000273948	-0.00808359621451	-0.024294205052	0.0204794259056
0.0637604915719	0.0211323763955	0.0396994504878	0.118246687054	0.0555091819699	0.0221159593545	-0.0277777777778	-0.00959797174937	0.0192076830732	0.0296006702039	-0.0153765507601	0.0662413210734	0.0228868660598	-0.00451341602562	0.0532722060731	0.0181086519115	0.213896622685	-0.0183161004431	0.0786012576201	0.00819373634377	0.0248715313464	0.0280369918144	0.0495062203412	0.0468033037626	-0.0246888390124	0.0110250263656	0.0581069845846	0.0162511542013	0.0291540544846	0.00896860986547	0.0227192673477	0.0566298342541	-0.00955937682896	0.0498348844191	0.0151784407602	0.024154589372	0.0655877342419	-0.0127320728768	0.0243143907266	0.0337191746351	0.0014072119613	0.0223451798255	0.0578065910319	0.0398009950249	0.0225281602003	0.0888888888889	0.014014014014	0.0445239515007	-0.0358638544125	0.0166283932781
-0.0190621418288	0.00195236235845	0.0850501564017	0.0442114858706	0.0549624357454	0.0280701754386	0.0375	0.049186322911	-0.00329799764429	-0.00515324111744	0.0608695652174	0.00739176346357	0.0302568014238	0.0217681667137	0.0208339074549	-0.0115753811406	-0.0160550458716	0.00962985254288	-0.0575254222202	0.0420805490338	0.0772162053751	0.0287752201234	0.00464377367714	0.0601987142022	0.0210251046025	-0.0329064279902	0.0206313391628	0.00163547156097	0.00789473684211	0.016	0.0254864818323	-0.00980392156863	0.0540025566195	0.0181584215041	0.0545704590024	-0.0275157232704	-0.00719424460432	0.0060791421879	0.0129726745791	-0.0116845180136	0.0191463200422	0.145920066611	0.0314096016343	0.0489101541733	0.00550795593635	-0.0255102040816	0.0880373328547	0.0100856327307	0.00963512873164	0.0011279252757
0.00381252716375	0.0066250974279	-0.00193846612655	-0.00654735923178	-0.0524737631184	0.00113765642776	0.0140152446521	0.00540257929592	0.0186717088159	-0.0152671755725	0.002843760455	-0.0101327742837	0.00444225074038	0.00740000271394	-0.0476017362731	0.00942587832048	-0.00577683186379	0.0125186289121	-0.00329943396115	0.0223570190641	-0.0310929063489	-0.0142602606983	-0.0582654178324	0.0231532524807	-0.000307345558857	-0.00716835021934	-0.0154538327342	-0.0177793904209	0.00645062202427	0.0087489063867	0.00184718723762	-0.00726072607261	-0.00521357742182	0.0289285212751	0.017518297274	-0.00323362974939	-0.0342190016103	0.00485628913442	0.0705722070845	0.0857142857143	0.017063081696	0.047229791099	0.0106461995543	0.00101368474404	-0.0176506390749	0.143979057592	-0.0103926096998	-0.00169555388093	-0.0201814768461	0.0239436493445
-0.0411401390738	-0.0487804878049	-0.0412848605578	0.0386643233743	-0.0225474683544	-0.0568181818182	-0.0164888457808	0.0376148379269	0.04686774942	-0.0265780730897	-0.00717264386989	0.000705965407695	0.0111793611794	0.0146867998402	-0.0487908163265	-0.0121675155631	-0.0199796126402	0.0123638504563	0.00287805571347	0.0101712154602	0.0222905457341	-0.00630626059676	-0.0474037716352	-0.148168103448	-0.012912482066	0.01159284701	-0.0226478711575	0.0029553010713	0.0184648252709	-0.0208152645273	0.0100569896078	-0.0345744680851	-0.0489431935376	0.0219735225877	-0.0125390646242	-0.000973236009732	-0.00750312630263	-0.0190503003794	0.0404683125477	0.0485480943739	0.0215217759702	-0.00659150043365	-0.00661440470358	-0.103746835443	-0.0154894671623	-0.00228832951945	-0.0145024170695	-0.0379316852236	-0.0121347596998	-0.0145812842387
0.00330153609637	-0.01628001628	0.0192717261441	-0.0329949238579	-0.00647511129098	-0.0150602409639	-0.00320512820513	0.0100233879051	-0.0137411347518	0.0364050056883	-0.00487231182796	-0.00564373897707	0.00400923338598	0.0127396144928	-0.003416902423	-0.0189057576626	-0.00863324318702	0.00116312881652	0.0452996752288	-0.00100688034905	0.0413533834586	-0.00298485870321	-0.0211525423729	0.0158127767236	-0.0172342192691	-0.0103542042593	-0.0228570589703	-0.0252302025783	0.037908300869	0.0159433126661	-0.0205774975108	-0.0502754820937	0.0229736321236	-0.0418002136752	-0.00715574516607	0.0152622178925	-0.0209995800084	-0.0171574292958	-0.0166340508806	0.010385114669	0.0313536828135	-0.0254932774577	0.0118372379778	0.0208462798712	-0.00755191944619	0.00917431192661	0.0240189445196	-0.0288348371911	0.000969775335381	0.0133990848105
0.00900120155574	0.0244104261481	-0.0106513097544	-0.0284339457568	0.013849287169	0.00672782874618	0.0187979223349	-0.0183592457823	-0.0177528089888	0.000548847420417	0.0109741684957	0.0172046825115	-0.0134317521781	-0.00657150222618	-0.000438544121226	0.0137226277372	-0.0220333648096	-0.00406622131862	0.0673025592936	-0.0176381656308	0.0518050541516	0.0132896320385	0.0357390220252	-0.00249066002491	-0.0242974857384	-0.0412728402398	-0.0300396622698	0.0083128660495	0.0233867475097	-0.00174367916303	0.0113520840393	-0.0261058738216	0.0236477699928	0.00529616724739	0.0213174374267	0.0148728610267	0.003861003861	0.00329292201	0.0162935323383	0.0235546038544	0.0168891748432	-0.0406737143881	-0.0116987570071	0.0791366906475	0.0126823081801	0.0772727272727	-0.00660720185002	-0.00121187638861	0.00823510414985	0.0429770954439
0.00186716568398	-0.0302907915994	-0.0434760212229	-0.0171544349392	-0.0389714744877	-0.0285540704739	-0.00679776644817	-0.0126368997473	-0.0176161061542	-0.019747668678	-0.0237140948564	-0.0151700087184	-0.0470992272783	-0.0198581123578	0.00285178742258	-0.0403225806452	-0.000536423130565	-0.0422863808691	-0.00725909106547	-0.0381326949384	-0.0329500600652	-0.0181041308669	-0.0074896348803	-0.0355805243446	0.0253356431356	-0.0600741656366	-0.0364995159729	-0.0410342889264	0.0172097616025	0.0218340611354	-0.0128999832468	-0.0402084884587	-0.0414486828581	-0.0024954942465	-0.0346880946626	-0.0179640718563	-0.042094017094	-0.0134779024446	-0.0462611675438	-0.00439330543933	-0.0272065801961	0.0155024280911	-0.0382244143033	-0.0733333333333	-0.0500939261115	-0.101687763713	-0.0259394745594	-0.035187057634	-0.070467648943	-0.0443754483501
-0.0338424647039	0.00124947938359	0.00323119177123	-0.0203399147922	-0.00877926421405	-0.0581613508443	-0.0232217061843	-0.00358361774744	0.0130414531905	-0.023503077784	-0.00273691412932	-0.0368271954674	0.0097824687862	0.00176353388857	-0.0412432718681	-0.047418967587	-0.0148132245599	-0.0359317904994	-0.0204490200678	-0.00871111111111	-0.0429458740018	-0.00940662753315	-0.04716345506	-0.0187702265372	-0.0397043294615	0.0220917562185	0.0101437160403	-0.0156311059007	-0.003189571488	-0.0205128205128	0.00984385607604	-0.0318076027929	-0.0187429718876	-0.0109798471161	-0.00906114452382	-0.00353016688062	-0.0144992192728	0.00397532653416	-0.0189914025407	-0.0422357638159	0.0141463414634	-0.131230457973	-0.0389743589744	-0.0594908688434	-0.015491100857	-0.102865194927	-0.00990099009901	-0.0463215258856	-0.0234321157822	-0.0666103663042
-0.0345370801014	0.0178868552413	0.00767620376832	-0.00280570493336	-0.000843525938423	0.00531208499336	0.0035035035035	0.00102757321459	0.0386206896552	0.0266475644699	0.0221269296741	-0.0169117647059	0.0356915232632	0.0199291348811	-0.048431138579	-0.0144927536232	0.0742536500327	-0.0224257738471	-0.045058333356	-0.0173959827834	-0.0133506397182	-0.00474797621032	-0.0395983594965	-0.0112137203166	-0.0101165603695	0.0253658285527	-0.0348282063116	-0.0195514092894	0.0271285475793	-0.0418848167539	0.0588235294118	-0.00520833333333	0.0276958085891	0.017425519955	0.00259714525534	-0.012077294686	0.0217292892712	0.0314983722908	-0.00444735120994	-0.0188679245283	0.02886002886	-0.0439292897216	-0.0197438633938	-0.0809061488673	-0.00669568128557	0.00523560209424	0.0120689655172	0.0520879120879	0.0174664784757	-0.0192484103647
0.0530239290321	0.0298324478954	0.0720754314937	0.000703399765533	0.024482904179	-0.00594451783355	0.00199501246883	-0.00975192472198	-0.0765825586543	0.0602846776444	-0.00335626783017	0.0237471952132	-0.0172307692308	-0.00862137116255	0.0617291781373	0.0147058823529	0.0614128505502	-0.00193861066236	0.0589911655742	-0.0255521080489	-0.00281901898139	-0.0148861836724	0.0584597261081	-0.00733822548366	0.0128860253277	0.00749320144343	-0.00381707709177	0.0288490737929	0.0715156440471	0.0364298724954	0.0222222222222	0.0197341925091	0.000398247710076	0.0241712707182	0.0244585161227	-0.00244498777506	0.0292423571112	0.0139885132638	0.0271974773354	-0.0290697674419	0.0297646875487	0.0788308237378	0.0299401197605	-0.0134443021767	0.0151668351871	0.0390625	0.00477001703578	0.0219344056821	0.000173400381481	0.028986017906
0.0337920740731	0.0325396825397	0.0409440993789	0.0557638238051	0.0601565718995	0.0538205980066	0.0440517670483	0.00691085003455	0.0266059443912	0.0579099763096	0.0250883987203	0.0571689497717	0.0211646837821	0.0281136062589	0.0773927483869	0.0560806553245	0.0367892976589	0.0207186791842	0.0302556512379	0.0106761565836	0.0883905013193	0.0439753116408	0.0406232609905	0.0383064516129	0.0421144987936	0.0559073625625	0.140366122118	0.0279417552145	0.0571356339274	0.0404217926186	0.0281055900621	0.0497630331754	0.0672770700637	0.0250842886042	0.0308555202107	0.0415849673203	0.0749031424882	0.0617446826528	0.0395241749808	0.114233072317	0.0325363196126	0.0611658456486	0.056289640592	0.0476963011032	0.0308764940239	0.0977443609023	0.0603594438793	0.0639820114473	0.0575589459085	0.0803993350642
0.031288554992	0.0234435049962	0.0146069024774	0.0142032845095	-0.0272055965799	-0.0271122320303	-0.0162097735399	-0.0236787920384	0.0140088722858	-0.0111968151281	0.00213534822602	0.0062197650311	-0.0105469708119	0.00112895511326	0.022393191741	-0.0322195704057	-0.0282949308756	-0.0174437044085	0.0848911956076	-0.00889547813195	-0.00329004329004	-0.000372282706411	-0.000534759358289	-0.0258899676375	0.0601978530836	-0.0321195066056	0.00519612467796	-0.0258422664625	-0.0545258878393	0.000844594594595	-0.0270351910588	-0.0233258088789	-0.0317045878404	-0.0292066833311	-0.00225732922311	-0.00117656286768	-0.0256307569083	-0.0444212450604	-0.0283007259751	0.00826787928896	0.0202257071669	-0.0276595744681	-0.0357768326245	-0.0777330442862	-0.00289855072464	0.00913242009132	0.00463703229933	-0.030739673391	-0.0403278688525	-0.00950553360937
0.055932799962	-0.00150206533984	-0.00479887085392	-0.0249452954048	-0.0437475029964	0.000324044069994	-0.0111461109765	-0.0393673110721	-0.0405249827308	-0.00855561147458	-0.0306507129979	-0.0508241758242	-0.0194595934556	-0.00929261626531	-0.037069997976	-0.0604192355117	-0.0159347434317	-0.0713363460297	-0.0403810826233	-0.0330029917726	-0.0305767894371	-0.0284013601843	-0.0321027287319	-0.0418604651163	0.0266031367878	-0.00438734703045	-0.00653377710074	-0.0490273138141	-0.0150499557354	-0.0126582278481	-0.0344613474076	-0.0523882896764	-0.0296610169492	-0.0360482450197	-0.0334412741299	-0.05465682425	-0.0493218249075	0.00124367865776	-0.0224135747752	-0.0319803198032	-0.0295934492171	-0.0139248060473	-0.0799169693825	-0.0735392881128	-0.0503875968992	0.0113122171946	-0.020531593188	-0.0408325074331	-0.0220362145542	-0.0611469563244
0.0660786516854	0.0496427228281	0.00926582517846	0.0336624775583	0.0457489032797	0.0547457078069	0.0448419505023	0.00439077936334	-0.0448764098872	0.0253807106599	0.0282380791343	0.0276772793054	0.025913285299	-0.00426630057	0.0253360092393	0.0324803149606	0.00231325301205	0.0305874174487	0.00906739326243	0.095426858745	-0.00268817204301	0.0118455182387	0.0270867882808	-0.0506241331484	0.116611873912	-0.00398699679466	0.0337993982821	0.00588903812377	0.0166923472008	0.0401709401709	-0.00225080385852	0.0650406504065	0.0107185391028	0.01602699283	0.0138393139433	0.0265824887855	0.0185905750108	0.106851665481	-0.00673575129534	0.0194832698009	-0.00133234641007	-0.00242081904378	0.0265087422448	0.0699528814788	0.0132653061224	-0.0447427293065	0.0427364315892	0.0415375077495	0.0475109170306	0.0157711112901
-0.00439146580102	-0.022930849158	0.0366761909223	-0.0343030829353	-0.0471434278865	-0.0276412776413	-0.0262664165103	-0.0205828779599	-0.0175879396985	-0.0148514851485	-0.038398289755	-0.0473508185179	-0.0425702316412	-0.0196951054565	0.0171966021708	-0.0502065459167	-0.010481777094	-0.0667790893761	-0.0644678444	-0.0603706972639	-0.0537286612758	-0.0436181661644	-0.0487755651238	-0.0430971512053	-0.0299618981642	0.0106394371984	-0.0232255706222	-0.0529991783073	-0.0324576913362	-0.0262941659819	-0.0543828553013	-0.0587786259542	-0.0298507462687	-0.157603431576	0.0468731181501	-0.031234827642	-0.0600594227504	-0.0171328462056	-0.00482524778299	-0.0880764437059	-0.012303587311	0.030131445905	-0.0637362637363	-0.0128726287263	-0.0634441087613	-0.0117096018735	0.0306997039115	-0.16369047619	-0.0550275137569	-0.0793546694648
-0.109741595593	-0.102310231023	-0.124796674498	-0.095773381295	-0.143396226415	-0.119393556538	-0.113198458574	-0.0723451738888	-0.0992327365729	-0.144472361809	-0.104061564771	-0.126201034738	-0.0911781738627	-0.01834609222	-0.0628361843218	-0.123787219806	-0.144800777454	-0.135887242501	-0.139495079161	-0.127371782829	-0.146221040638	-0.0987160588295	-0.128934153759	-0.153435114504	-0.142117479022	-0.14039875686	-0.183702402971	-0.111930585683	-0.100509071923	-0.0801687763713	-0.0200221521684	-0.100567721006	-0.166396761134	-0.162286465177	-0.197027297707	-0.120447711326	-0.192594265071	-0.158200841927	-0.0860961866073	-0.173120728929	-0.0852468857872	-0.214762465646	-0.114436619718	-0.181194234729	-0.0777777777778	-0.218009478673	-0.164801935289	-0.152550415184	-0.166578436563	-0.140850250317
0.0854997958723	0.0420751633987	0.0477542591637	0.0387866732969	0.0411160058737	0.149928263989	0.0122216186855	0.0344827586207	0.0431572969903	0.128340675477	0.0639435006681	0.0839500951575	0.0489946190881	0.0287724770809	0.0185146534653	0.0496372661321	0.0417045454545	0.0309493935592	0.0866569272727	0.0385360602799	0.293816725979	0.0488498571685	0.0381617408249	0.214156898106	0.105723204995	0.0532314781133	0.146190942192	0.0534929164631	0.176171818314	0.00871559633028	0.056164145366	0.0703336339044	0.116075764934	0.0607843137255	0.11164057443	0.0490978157645	0.108501118568	0.0582331484059	0.0328362489246	0.116253443526	0.114520098441	0.15775	0.0629555997349	0.120704107293	0.0582977069569	0.151515151515	0.0778421433744	0.0659294512878	0.0996188863011	0.0476194148998
-0.070341483364	-0.0599764798118	-0.125203252033	-0.0722833891814	-0.070051716032	-0.0636306924517	0.0152938019855	0.0137596899225	-0.0500816548721	-0.0918792295679	-0.00753498385361	-0.0948107686305	0.00458963282937	-0.032582061136	-0.132264242688	-0.0847580938523	-0.0246536489582	-0.0600405679513	-0.166760462499	-0.06135986733	-0.0818291215403	-0.0246431844965	-0.11669012983	-0.0464166357222	-0.05119518163	-0.0819709877965	-0.11427670392	0.0178530025504	-0.0154225786552	-0.00136425648022	0.0181099769509	-0.0850884582982	-0.121409921671	-0.14528650647	-0.118904238853	-0.056576446094	-0.104944500505	-0.0844222760103	-0.0158267388588	-0.0325765054294	-0.0437214779921	-0.0179226948823	-0.0274314214464	-0.106955871354	-0.0719794344473	-0.1	-0.0503862949278	-0.102035456336	-0.09714065659	-0.0940313781501
0.094069128044	0.0775646371977	0.163287146559	0.047213622291	0.0738119312437	0.0486342438374	0.051532769556	0.0474096731027	0.0160458452722	0.0905703640011	0.0535068691251	0.0974137931034	0.0452835259339	0.0304039433104	0.167346373609	0.0397456279809	0.0501062520971	0.101208459215	0.0966069375795	0.0366607773852	0.0975472757911	0.0578152917859	0.116699132283	0.0654205607477	0.13112477683	0.103252236435	0.114405307767	0.102391799544	0.115664160401	0.0573770491803	0.0549805950841	0.0483425414365	0.0797424467558	0.117430795848	0.125076568028	0.0612166570716	0.129368658399	0.16926396018	0.0651713922979	0.136734693878	0.136391625616	-0.0336411609499	0.0615384615385	0.118927973199	0.0474871388999	0.0584795321637	0.1752741422	0.111436092425	0.130091703988	0.113745885986
-0.0408239095315	-0.0015479876161	0.0168014332058	-0.0322739591032	-0.0115348399247	-0.0209656925032	-0.0243779844182	-0.012593538967	-0.0194585448393	-0.0147174770039	0.00102951269732	-0.0243519245876	0.00989844453015	-0.00867873643257	0.0137811227351	-0.0412844036697	-0.024603259133	-0.0534979423868	-0.0529896291504	-0.03408606732	0.105083589219	-0.0180169370284	-0.0310815096733	-0.0592105263158	-0.00227990178885	-0.0197787208245	-0.035425400932	-0.0215931397872	-0.0606537122318	-0.0241171403962	0.00781729000613	-0.0478700043917	-0.056880733945	-0.0367718211728	-0.0151690512813	-0.0327305605787	-0.0316945345645	-0.0139147591962	-0.0252946629585	-0.0132405745063	-0.035356272013	0.0145620022753	-0.0335144927536	-0.0329341317365	-0.015111446921	-0.0497237569061	-0.0368698269375	-0.0613157894737	-0.0532175882242	-0.0618962145755
0.0157460274685	0.00348837209302	0.0312380952381	0.0325865580448	0.00690640628721	0.0441271901363	-0.0216383307573	-0.000739371534196	0.0255967788323	0.00426780474793	0.0339389784025	0.0344202898551	0.0147657841141	-0.000584242402619	0.0012874157571	0.0478468899522	0.00447696003494	0.0434782608696	-0.0143606520761	-0.0207322452581	0.0118863846866	-0.00412160860227	0.00654664484452	0.108003108003	0.0337493408332	0.00595284112872	0.000339311682016	-0.0116156282999	0.0309697476982	0.0141218005296	0.01536121673	0.00184501845018	-0.0510700389105	-0.0295358649789	-0.00275119701824	-0.0304729856048	0.00670103092784	0.00318349922659	0.0297554347826	0.00386627245849	0.00814492346581	0.0715407041938	0.0256169946892	0.0998452012384	0.00460299194476	-0.0290697674419	0.0046875	-0.00280347631063	-0.00787323101455	-0.0454541919125
0.083409025169	0.0509849362688	0.116041743628	0.0813609467456	0.081362346263	0.0261031696706	0.0545023696682	0.0456899741028	0.0389792484577	0.0932270916335	0.0144230769231	0.0443666082896	0.0666081284496	0.0181042522904	0.00487851549124	0.0540334855403	0.0814218936841	0.00277777777778	-0.31563863219	-0.0702702702703	-0.00961098398169	0.0480217456962	0.0413008130081	0.0245441795231	0.0856997109335	0.0213648939441	0.125090856229	0.0547008547009	0.0699373695198	0.0478677110531	0.0742959856201	0.0340699815838	0.0512557662737	-0.0180124223602	0.050198339527	0.0383725414578	0.0389144905274	0.0584707557466	0.0719092228526	0.0362483008609	0.062682824906	0.0502302218501	0.0536095035029	0.0654468684025	0.0389461626575	0.0748502994012	0.0477449455677	0.0584762440259	0.0338523355098	0.103687105317
-0.0205529187491	-0.0650496141125	-0.0489883735363	0.0141358869129	-0.0419947506562	-0.0314960629921	-0.0124843945069	-0.0194586944985	-0.0275303643725	-0.040573372206	0.0312142506946	-0.0575740637228	-0.00682112195696	-0.0174974139594	-0.0336065481231	-0.0108303249097	-0.0376960193004	-0.00554016620499	-0.0802066644916	-0.047480620155	-0.0101663585952	-0.0568826548991	0.000156152404747	0.00958247775496	0.0364917776038	-0.00651053423627	-0.0166174961058	-0.0269448946515	-0.019512195122	0.00332225913621	-0.0329057445622	-0.0756901157614	-0.0711847879083	-0.122074636306	-0.0496897555749	-0.0590529247911	-0.0892065056678	-0.0426629615871	-0.00356967011324	-0.0485351989506	0.0155983746231	-0.0259067357513	-0.0566637756577	-0.0871862615588	-0.0231532524807	-0.0724233983287	0.0583345702835	-0.0709163346614	-0.0619898950641	-0.0365337763012
-0.0708629290034	-0.0357704402516	-0.0777463563193	-0.0728417266187	-0.0703196347032	-0.0500312695435	-0.04399494311	-0.0276023813819	-0.0988065500971	-0.0833122309445	-0.0380348652932	-0.0579280347964	-0.0333925399645	-0.034440300505	-0.132089461278	-0.0343065693431	-0.0707197325812	-0.0744130521289	-0.143472782525	-0.0918107833164	-0.137410519763	-0.0268062402273	-0.0421545667447	-0.0827118644068	-0.0802357207616	-0.0589598571588	-0.136405442495	-0.0455965021861	-0.11818684356	-0.010761589404	-0.0632929642445	-0.0510597302505	-0.0346456692913	-0.0828530259366	-0.0684282709417	-0.00907835010855	-0.123917748918	-0.0743179075899	-0.0560840024707	-0.0919117647059	-0.0490449148167	-0.171644844517	-0.0478087649402	-0.145441389291	-0.0387509405568	-0.129129129129	-0.0805049088359	-0.0671812464265	-0.0493059871556	-0.0545319402459
0.0379337859226	0.0982470444354	0.0912350221719	0.109602327837	0.132121807466	0.125082290981	0.0751124041259	0.0643784786642	0.0369571912535	0.130386740331	0.0795716639209	0.0931794333683	-0.00490015925518	0.0368792622299	0.0854736960179	0.126606198035	0.131744604317	0.107480653482	-0.0143955595663	0.142537104453	0.190690961573	0.0753165581628	0.106275468623	0.170731707317	0.115163463118	0.0706639839034	0.149058820546	0.0966404886562	0.0996740220662	0.0853556485356	0.0708019085732	0.117766497462	0.135399673736	-0.306362922231	0.116768183766	0.0900219079865	0.104385423101	0.087768429733	0.102866117	0.193825910931	0.0762757871878	-0.00197579649296	0.125523012552	0.251481795089	0.0861056751468	0.137931034483	0.0436241610738	0.145571559914	0.128568315537	0.131397657738
0.0801936472329	0.0014847809948	0.0475964032509	0.0174825174825	0.0160520607375	0.00468110005851	-0.0194341943419	-0.016210563012	0.00653400653401	0.0058651026393	-0.0103769265985	0.0297561912075	0.0139111165825	0.0137021094565	0.0186008098793	0.0134183160013	0.00744934445769	0.0186335403727	0.0511548567952	-0.0176470588235	-0.0207575757576	0.0206127244109	0.0511271548549	-0.00883838383838	-0.0246022392457	-0.0483349620386	0.0284823162479	0.0399840859359	0.0597423326873	-0.00462606013878	-0.00819318671841	0.0345140781108	-0.0234674329502	0.0181200453001	0.00945682725552	0.0429380595651	-0.0302013422819	0.0228270613984	-0.00842529963213	0.00996184824078	0.00756620428752	-0.00791883197228	-0.00571918787532	0.0108254397835	0.0111711711712	0.0727272727273	-0.0378544285297	0.0345104333868	-0.000772349874493	-0.00911907448199
-0.0338591233795	0.00778354336546	-0.0194775719061	0.0562714776632	0.0533731853117	0.0215492137449	0.0534370296036	0.0444720056697	0.0123930362939	0.033527696793	0.0464148033924	-0.000559284116331	0.0257406508014	0.0146685832092	0.0547223404124	0.0489904005296	0.0797594400079	0.0746951219512	0.0128688534371	0.00923153692615	-0.0603434937336	0.0325498540476	0.00140173815531	0.0643312101911	0.0505965866183	0.0611769352291	-0.025590776449	0.0328997704667	-0.0107584722969	0.0549961270333	0.0298550724638	0.0474100087796	0.0720941638058	0.064886911383	0.0351576596896	0.0324106517169	0.0686274509804	0.0885501577456	0.0512206797511	0.0467995802728	0.0230287859825	0.0977799950112	0.0373885533506	0.0053547523427	0.039914468995	0.0395480225989	0.0397994835182	0.095940005172	0.0819323671498	0.0851801380088
-0.00243931471473	-0.0205958072821	-0.10142670763	-0.00203334688898	-0.0494527766518	0.0564424173318	-0.00785901405096	-0.0284987277354	-0.0323520839405	-0.00423131170663	-0.0446507515473	-0.0374930050364	-0.0145596590909	-0.0028332539098	-0.0232769124993	-0.030293467971	0.0624543462381	0.0429078014184	-0.309322558034	0.13152039555	-0.0894121521489	-0.00626881890343	0.0183370660694	-0.0640335128665	-0.029470960322	0.0255666381332	-0.0166840382272	-0.00611111111111	-0.0311038607939	-0.0168869309838	0.0702223473121	0.0326906957251	0.016010978957	0.0661559888579	-0.023693341831	-0.00101815713558	0.0561252023745	0.0271550053635	-0.00125227686703	-0.0637530072173	-0.0217763640812	-0.100431720064	0.0138619351261	-0.0146471371505	-0.00137080191912	-0.0271739130435	-0.0733382030679	0.0202925908447	-0.0562600464369	-0.0109888279694
-0.012475421828	0.00638377769433	0.0163458386024	-0.0105949470253	-0.0341151385928	-0.0280626011873	-0.0139222275564	0.0202549327746	-0.00180722891566	0.0441454202077	-0.00832947709394	0.103100775194	0.0109309309309	0.0042619560684	0.00252107460805	0.0260331923202	-0.0201959436232	0.0173410404624	0.106603443718	0.0288398514311	-0.0128390596745	-0.0103186203501	-0.0312027491409	0.00319693094629	-0.0276996000593	-0.00166933094304	0.0201097301534	-0.00633501024781	0.0491637669772	0.0261389096341	0.0114398422091	0.00689935064935	-0.0130571814498	0.069235793599	-0.00343693612767	-0.0107015457788	-0.0454777721002	-0.00343428834976	0.0215433717087	0.0488222698073	-0.0148824412206	-0.160899216974	0.00464861908668	-0.00405405405405	0.0123541523679	-0.0502793296089	0.00488727731357	0.00555041628122	0.00321725965178	0.0104777461563
-0.0512098038151	-0.00149253731343	0.00889400921659	0.0144151565074	-0.0194260485651	0.0516379789006	-0.0150925024343	-0.0188259455759	-0.0214242607121	-0.0133393624237	0.011354798569	0.00316233309909	-0.00843631178707	0.00283357198787	0.0499015717092	-0.011734855693	-0.000613981229717	-0.0561497326203	-0.0562590072212	0.00127415587173	-0.0109910239971	-0.0028965347232	-0.0408626560726	0.0197578075207	0.0178244972578	-0.0625937160918	-0.0326432946238	-0.00131258203638	-0.00213972397561	-0.0684133915575	0.0110504420177	0.0108827085852	0.0177919708029	-0.0265729993891	0.0203803298073	-0.00738324175824	-0.0117773019272	0.0187573186755	-0.0070296808748	-0.0302164148632	0.00279294147518	-0.0960264900662	-0.0100707675558	-0.0033921302578	-0.0128813559322	-0.0117647058824	0.0045497332915	-0.0501379944802	0.0237691001698	-0.0207348696446
-0.0270265780731	-0.0657698056801	-0.135568446535	-0.0430369468128	-0.0310670868978	-0.0496304118268	-0.103806228374	-0.0411651840223	-0.0351526364477	-0.044912923923	-0.0569055675177	-0.0495621716287	-0.0258837627322	-0.0318965368488	-0.106193882147	-0.0622593068036	-0.0530981218185	-0.0570113314448	-0.131237903917	-0.0965005302227	0.0187071679941	-0.0462805174164	-0.0427514792899	-0.063125	-0.035922766053	-0.0634015821312	-0.0846911451005	-0.0469395418701	-0.0550016082342	-0.071875	-0.025588273113	-0.131578947368	-0.0614074406096	-0.108879824286	0.00471211542598	-0.0321743642968	-0.0433369447454	-0.0446335815474	-0.023373412743	-0.0894736842105	-0.0417774401823	-0.0822510822511	-0.0558152323343	-0.00408441116406	-0.042239010989	0.10119047619	-0.107449632985	-0.0704600484262	-0.0554634236226	-0.0304793996018
0.0192675047472	-0.0052	0.025891677675	-0.00466694951209	0.010687732342	0.000555555555556	0.0976282404854	0.0169183190831	0.0479386385427	0.00407869481766	0.0119047619048	-0.00608070757324	0.0115635379505	0.0172045023126	-0.010781746212	-0.0177960301164	0.0292890907406	-0.00037551633496	-0.0606940762882	0.0117370892019	0.0429090909091	-0.00730927152624	-0.000309071240921	0.0240160106738	0.0475081509082	0.0149049807477	0.0316523693823	0.00315208825847	0.0152030859995	0.023569023569	-0.000659804697809	-0.0449954086318	-0.0124164278892	-0.0461267605634	-0.00102013845048	-0.00339588918677	0.0345413363533	0.00983841539775	0.00690369347601	0.0215028901734	0.0198176773682	-0.011611030479	-0.0419336051252	0.0136705399863	-0.000358551452133	-0.0459459459459	0.0262467191601	0.00338629851524	0.0304330862271	0.0279094260137
0.0449048414893	0.0333735424206	0.0107648725212	0.0660699062234	0.064367816092	0.0433092726263	0.00879396984925	0.0286225402504	0.0481854223849	0.0561529271207	-0.0119258662369	0.0101965146459	0.060440228627	0.046430026415	0.0243805291005	0.0533101045296	0.00666366501576	0.0484598046582	0.00242171942079	0.0716937354988	-0.0400976290098	0.0654517645303	0.0814654506106	0.0351791530945	-0.035126722988	0.0162362827887	0.0350711356063	0.0714846818539	0.0453732677693	0.0230263157895	0.0501782648884	0.0567307692308	0.0652804642166	0.0867478774456	0.0570472366908	0.0329985652798	0.0941434044882	0.0269905402861	0.0663924122957	0.0289723856949	0.0814872392797	0.086637298091	0.0927051671733	0.043830074174	0.0652797704448	0.0254957507082	0.0538789428815	0.052440290758	0.0982582355168	0.0696721311475
-0.00297626468985	-0.00739299610895	-0.0342437831227	-0.0403838464614	0.00518358531317	-0.0138371474188	-0.0283935242839	-0.00591304347826	-0.0139656677335	-0.00452488687783	0.0383297993802	0.0053220774454	-0.0349770642202	-0.00246569378511	-0.0178296425064	-0.0363876943434	-0.0125234815279	-0.0186313149409	0.0733046490501	-0.0192682398788	-0.0366872502724	-0.00614266206824	-0.0360205831904	-0.0264317180617	0.000153609831029	-0.0224800289029	0.0140004643603	-0.0315249266862	0.0231986316015	-0.0257234726688	0.017603420093	-0.0427661510464	-0.0512936904222	-0.086277173913	-0.0125506177564	-0.000173611111111	0.00550275137569	-0.00623215778754	0.00192884697814	-0.0461944566652	-0.00658840440824	-0.00844594594595	-0.0442280945758	-0.0613695090439	0.0020202020202	-0.0220994475138	-0.0464326160815	-0.0458806117415	-0.0306843647647	-0.0530012771392
-0.0245761213067	0.00078400627205	-0.0537674124103	-0.0377083333333	-0.0174043833262	-0.0453318942256	-0.0394770571648	0.0525717284815	-0.0336382413691	-0.00863636363636	0.014451775055	-0.0522088353414	-0.0248366013072	-0.00549332952843	-0.0329411710261	-0.0405080672846	-0.00362351662288	0.00419861263235	-0.107753408858	-0.0481236203091	0.00301659125189	-0.0061806275748	-0.0487841043891	-0.0549450549451	0.0327138688374	-0.00620097737259	-0.0438486021111	-0.0344436033308	-0.00459722077108	-0.0387788778878	-0.0242184603979	-0.037072243346	-0.0315789473684	-0.0271375464684	-0.0272785074649	-0.0197951033165	0.0256218905473	-0.0035048765304	-0.0106951871658	-0.0846402214022	-0.019293379959	0.131516183986	-0.0261932479627	-0.0946317962836	-0.00537634408602	0.0225988700565	-0.0205293518833	-0.0827300930714	-0.0453494575849	-0.0563047875927
0.0552568249166	0.0195848021935	-0.0114314392461	0.0565057371725	0.0426415919528	0.043810062182	0.0485721910862	0.0585888805784	0.0790839694656	0.041838606144	0.0424279962837	0.0521956856703	0.0316841335608	0.0419697864799	0.0478541752768	0.0636851520572	0.00727338848986	0.0285402654063	0.0814560768902	0.0493970315399	0.0445488721805	0.0559760188234	0.00639127045986	0.107387140903	0.0273646638905	0.0181404958678	0.0359531906062	0.0407683261466	-0.00346383961373	0.0472103004292	0.0326706344181	0.0681145113524	0.054347826087	0.11196025984	0.0307571699785	0.0414526129318	0.0589376667475	0.0589324276204	0.043027027027	0.0435878054926	0.0237304807574	-0.0111412225233	0.0821876867902	0.0771569745344	0.00844594594595	0	0.0592412956868	0.0704622322435	0.0709761549925	0.0614505180422
0.00414103109244	-0.00268920476373	-0.0235785198556	-0.00614754098361	-0.00545302013423	-0.0208502572434	0.0417409009926	0.00816454702465	-0.0645161290323	0.0124326108483	0.00415923945336	0.0012813472451	-0.0158280179542	-0.0100718433863	-0.0291034396861	-0.0208543558695	-0.00667930318621	-0.000706963591375	-0.045853696153	-0.0123756906077	-0.00251934497031	-0.00588940012882	-0.00387236679058	-0.00370599135269	0.0350318471338	-0.0110394090669	-0.016381821264	-0.00960451977401	-0.0294923109332	0.00983606557377	-0.0196198651134	-0.0101663585952	-0.0131208997188	0.0474226804124	-0.011214062815	-0.000850484776322	-0.0169491525424	0.0116896848511	-0.0147180762852	-0.00531144374698	-0.00180158539515	0.0112667478685	-0.0118751726043	-0.0218772053634	0.00871021775544	0.00552486187845	0.00163532297629	-0.0134281200632	-0.00939293790224	-0.018175698418
0.0413086725743	0.0685670261941	0.0315424610052	0.0501030927835	0.0632644453817	0.0492256637168	0.0439775225996	-0.000155738981467	0.0133091349062	0.0126059552271	0.00931952662722	0.0221206581353	-0.0517282765242	0.00963839649156	0.0178952769879	0.0360700790106	0.043798273512	0.00919702865228	0.416937748773	0.115462072052	0.181309760058	0.012220036639	0.0362307572695	-0.0415375077495	0.0387412587413	-0.0633233471498	0.00593801898913	0.0112188629017	0.0410245278923	-0.00974025974026	0.00562851782364	0.0588235294118	0.0935422602089	0.0439632545932	0.0626230246065	0.00323459312223	0.0116495806151	-0.0248586530998	0.0599621291816	-0.0572815533981	0.00144386957045	0.0743751881963	0.0229178311906	0.049062049062	0.0338757887745	0.123626373626	0.0310204081633	0.084067253803	0.0219490781387	0.102845389098
-0.00455291623995	0.0183850036049	-0.000784050179212	-0.0127626153544	0.00674335581119	0.00474433315762	0.0505499648959	0.0529595015576	-0.0259701492537	0.0165271517493	0.0644877619815	0.0112681094616	0.0202506011897	0.00132498632468	0.01333831009	0.0261936339523	0.0100983720728	0.0154223624255	-0.0387003857205	-0.0140421263791	0.205253512523	0.00512091275683	0.0255102040816	0.0012936610608	0.00471253534402	0.0274272695408	0.00360563819017	0.0310267017676	0.0111551292744	0.00327868852459	0.0149253731343	0.0141093474427	-0.00390794615719	0.122250157134	0.0446403447456	0.0315628712031	0	0.0175856035437	0.0152838427948	-0.0710607621009	-0.00576715126757	0.0316704035874	0.000546448087432	-0.0557083906465	-0.00449726951494	0.0464547677262	-0.0251781472684	0.0448055145249	0.0137457044674	0.0422754118744
0.0181015393645	0.052389380531	0.0429884542092	0.0624502784407	0.021670606777	0.0403987408185	0.0552461572733	0.00266272189349	0.0376953723567	-0.000422297297297	0.0110147322043	0.0284754156349	0.012777571021	0.0185333559942	0.0737721687648	0.0723747980614	0.00241316900802	0.0434932688989	-0.00445008121398	0.0510681586979	-0.00468829194121	0.0314837633646	0.0332162715833	0.0129198966408	-0.00388635754489	0.0168017057569	0.044741722471	0.0470545321904	0.0825858335911	-0.0138888888889	-0.00416666666667	0.0626086956522	-0.010897994769	0.0168020162419	0.0217661330468	0.0335581510117	-0.0087517273146	-0.0327572768495	0.0109481915934	-0.00332594235033	0.0367371601208	-0.0258082042923	0.0786455488804	0.0640932265113	0.0406582768635	-0.018691588785	-0.0255035737492	0.0435909519321	0.02	0.0390694900089
0.0598983923588	-0.00403632694248	0.0325648879574	0.00112317484088	0.0165831083687	-0.0136157337368	0.0270213215115	0.00811448804957	-0.00679267572357	0.0240811153359	-0.00966907258614	0.00825451418745	-0.00244977951984	-0.00754066316517	0.00847477258591	-0.0304308526665	0.00232138251225	0.0254713860404	0.334927623688	-0.00909794812234	0.131508593253	-0.0314056733738	0.00538167398385	-0.00829081632653	0.00914839230459	0.00654252642174	-0.0128194653852	-0.0148057829646	0.00485714285714	0.0082850041425	0.0134137336943	-0.013093289689	-0.000881445570736	0.403470118425	0.0381707904398	-0.00350151201655	-0.025092936803	0.0272956248556	-0.0195320054148	0.0027808676307	-0.00967478727124	-0.0312325711099	-0.0106329113924	0.0130047912389	-0.0210852713178	-0.0333333333333	0.0146691115186	-0.00248363061639	-0.0320704553008	-0.00545350172216
0.0241935110027	0.0199257007768	-0.0468904501691	-0.00074794315632	0.0276934749621	0.0322085889571	0.151593011305	0.0115615395873	0.0193279809694	-0.00391914191419	0.0110698569857	0.0416169196657	0.0442043222004	0.0136226801813	0.0274116168166	0.044437538844	0.047263681592	0.0275806451613	0.0304543881776	-0.0297909747998	0.137938793879	0.00409867550906	0.019439357656	0.0173633440514	0.0631915744567	0.147164583333	0.033570832048	0.0236916548798	-0.00113733295422	0.012325390304	0.000121432908318	0.0456053067993	-0.0154389060432	0.019819466248	0.0376879710211	0.0415269126338	0.0641086749285	0.0763824482531	0.0122287968442	0.0537992235164	0.0102401129944	0.10089234312	0.0125383828045	0.060472972973	0.00490972442192	0.0591133004926	0.0313783472975	-0.00837483023993	0.00875536480687	0.04329004329
0.0832601604673	0.012582781457	0.0461395653598	-0.000748502994012	0.0118124769288	-0.00792471520555	-0.0200803212851	-0.0133101851852	0.0148774795799	0.0198798923172	-0.00496429785787	0.0109710168659	-0.0137582314205	-0.00775255028494	0.0641288916215	-0.0105623326391	-0.0171185191252	0.015539161827	-0.0847202439302	0.00251686298198	0.133577219695	-0.0162347263091	-0.0237667541799	0.0189633375474	0.0576802507837	0.0569538300048	0.0159272065514	-0.0226252158895	0.0368156371572	-0.00568181818182	0.0105633802817	0.0253766851705	-0.0170250896057	0.0400230902444	0.04487539225	-0.00414046925318	0.0284434490482	0.0237691088075	0.0120810600156	-0.0794736842105	0.0220202726319	-0.0547784024055	-0.00176901693202	0.0289901242434	-0.0130811662727	0	0.119146224912	0.0052499429354	0.0228046289993	-0.00580912863071
-0.000955431754875	0.0219097449313	-0.0474450649825	0.0250936329588	0.0642101422838	0.0129805292062	-0.143897996357	-0.00615835777126	-0.00229951135384	-0.0162436548223	0.0205030071077	0.0126336248785	0.00715392869918	-0.0101574564965	0.0199070331624	0.0100736731319	-0.0295833333333	0.0123647604328	0.0300059171598	0.0480016067483	-0.0991713911906	0.000367846437775	0.00608634111819	-0.068858560794	-0.0397154712507	0.0102405498282	0.0573002873254	0.0139600636155	-0.026265214606	-0.00163265306122	0.0158596659858	0.0046403712297	-0.0159525979945	-0.0412580943571	0.0397032025065	0.00261780104712	0.0200348432056	0.00580476108882	-0.00211782826338	-0.00114351057747	0.0185818513452	0.0854771784232	0.0232911392405	-0.0185758513932	0.00542957521559	-0.00232558139535	0.010389980074	0.0485921889192	0.0467554076539	-0.028102392877
0.0470798004779	0.0032	-0.0217534246575	-0.0175374497625	0.000685635927323	-0.00591424346969	-0.0385106382979	-0.0050162289761	-0.0337078651685	-0.00454076367389	-0.00776855076346	0.0126359564939	0.00733988398248	-0.00262975889856	0.0154844522023	-0.0142899672522	-0.000429368827823	0.0158778625954	-0.10209052628	0.0166730548103	0.025755228505	-0.00258028185587	0.0129431626337	-0.00999333777482	0.0340740740741	-0.0142883869651	0.0427825969097	0.00888811432555	0.0765037593985	-0.0261651676206	0.0134831460674	-0.0354118552733	0.0115794349236	-0.00810497877267	0.0348440154034	0.0210413146982	-0.00982066609735	0.0162945908022	0.0243102450318	-0.0377790497997	-0.0106323447118	-0.0140163098879	-0.0395843641762	-0.0239747634069	-0.0079415501906	0.039627039627	0.0463445555712	0.00173235166739	-0.0263869019234	-0.000858860578299
0.0140756372448	0.0143540669856	0.00969024813757	-0.0130159910747	-0.00308324768756	-0.02825979177	0.0230139411374	-0.00311387900356	-0.00715563506261	0.0167945262285	-0.0136339092873	-0.0189543516032	0.0298507462687	0.0116070924616	0.0864694142305	-0.0277861673211	0.01735395189	-0.00150285542531	0.0127959053103	-0.000754005655042	0.02614687559	0.00702354594271	-0.00777777777778	-0.0161507402423	0.00525310410697	-0.0302298816859	-0.0229734911258	-0.0176196234237	0.00698445957744	-0.016792611251	0.0485470883417	-0.0399042298484	-0.0631868131868	-0.0101167315175	-0.013066506271	0.000902527075812	-0.0232858990944	-0.0015654324512	0.0346581277077	-0.0190362879239	0.0419683257919	0.0441974670457	-0.0221535291087	-0.0394311570782	0.00640409862312	0.0112107623318	0.0189822294023	-0.0270211846087	-0.00114285714286	0.0335243553009
0.0353361158632	0.00754716981132	0.0173638078331	0.0167671439337	0.0175257731959	0.0117346938776	-0.00151416828899	0.0118994496505	0.00990990990991	0.0422104404568	0.0183385794444	0.0280148124296	0.020540910647	-0.00599799933843	0.0128523880646	-0.00869835352594	0.0178179361594	0.0102347983143	-0.041604548326	0.00792303338993	0.0132462514948	0.00715655941241	0.0190369540873	-0.00889192886457	0.0435866983373	-0.0385026661851	0.0128776490309	0.0307719359944	0.0332928732443	0.0196413321947	0.00233722871452	0.0286783042394	0.00782013685239	-0.0137578616352	0.0111298153733	0.0250976856026	0.00618101545254	0.0253980144125	0.0305843801202	0.0212249848393	0.0133535989578	0.030198019802	0.0179135932561	-0.0185060565276	0.00381800827235	0.0288248337029	0.000396353547364	0.019551210842	0.0197777051324	0.0390906570557
0.0889495048639	0.00499375780275	0.0116145918534	0.0279785065777	0.00844309354948	0.0156328794755	0.0197140381282	0.000293987946494	0.0127862027951	0.0477401682645	0.0150517403575	0.0454189506656	0.00659733870066	0.00603419242057	0.0706350718181	0.0604826073331	-0.00464614618767	0.0283075089392	0.0765519332428	-0.00393037619315	0.0472083522469	0.00801754721214	0.0465659340659	0.0455486542443	0.022078069876	0.0734272269194	0.0444987325479	0.0291709314227	0.0018459473066	0.0485762144054	-0.00610703975128	0.0367676767677	0.0703200775946	-0.0109605420486	0.0116547493431	0.0104090309339	0.00351031154015	0.00583091154292	-0.0158982511924	0.0195961995249	0.00374973216199	0.000480538202787	0.042701863354	0.00377099760027	0.0101426307448	-0.0215517241379	0.0150554675119	0.0315972978862	0.0373457284821	0.0160085378869
0.00978206946667	0.0121118012422	0.0935209141871	0.0162220620043	0.016409912927	0.0347567030785	0.0031867431485	-0.00778839088905	0.00910158543746	0.044070961718	0.0393221236595	0.0275655430712	0.0166629637858	0.00730121912824	0.0551992388331	0.00443262411348	0.0485954822039	-0.00318748188931	0.0670001469436	0.00563697857948	0.0399653229302	0.0074118490678	0.019425121407	0.0257425742574	0.0501057788665	0.0264119197558	0.00767054385413	-0.0265208022543	0.0289782244556	0.0199680511182	0.0223438721931	0.0101325019486	-0.0235613955596	0.0213580495668	0.0778693395666	0.0150899593732	0.019676432007	0.0234547053876	0.0547478011129	-0.00990099009901	0.0227345501121	-0.0170509125841	0.00372300819062	0.00546448087432	0.00815814245372	-0.011013215859	0.0165235493104	0.00401351922264	0.00432632880099	0.0141806722689
0.0191935547114	-0.00920527769254	-0.0237590575245	0.00673997871586	-0.00988467874794	0.0167946257198	0.0330368487929	0.00873815165877	-0.0061099796334	0.0135932749061	-0.00382165605096	-0.00393643388249	0.0034965034965	-0.0064728248183	-0.0209816454966	-0.0216240070609	0.014546899841	0.00872093023256	-0.0657424356319	0.0369955156951	0.00200066688896	0.00376763393816	-0.00849748937814	-0.00546975546976	-0.0133601951013	-0.0217668794088	-0.0391277219692	0.0321811680572	0.0306039394433	0.00391542678152	0.0147524860671	-0.0354938271605	0.0264501160093	0.0134148747287	0.0467111224835	0.00643224699828	0.00814751286449	0.00712192781755	-0.00391422736555	-0.0170588235294	-0.00897516176164	-0.0109943806499	-0.013353115727	0.0414402173913	-0.0115157173981	0.0690423162584	-0.0161269678741	-0.00820534399327	0.0106153846154	-0.0150181253237
0.0284489967265	-0.0368535150201	-0.0312042413532	-0.0218463706836	-0.0239600665557	-0.0580462482303	-0.0448954489545	-0.0160035237116	-0.0468384074941	0.0132345156167	0.0134271099744	-0.0266393442623	-0.043118466899	-0.0205843584362	0.0621970359876	-0.0335287926628	-0.00799185144558	-0.04265129683	-0.0639625585023	0.0147747747748	0.00773710482529	-0.0244914344168	-0.0142838592391	-0.0229699126496	-0.0125738850081	-0.0225276423323	-0.00792212936448	-0.0249917518971	-0.0064760701311	-0.00780031201248	0.00183071290114	-0.0512	-0.0198915009042	0.0243332684446	-0.0173336160592	-0.023292146002	-0.0650786899192	-0.0123667188328	0.0114471211345	-0.048473967684	0.00379106992418	-0.05854743083	-0.0466165413534	-0.058056099152	-0.022355163728	-0.03125	-0.0312215428646	-0.0543063215952	-0.0316638757802	-0.0144584647739
-0.0881748137032	-0.0008038585209	-0.0331995622036	0.023234870317	0.0148312308217	-0.0117735470942	-0.0156685984117	-0.0113398985377	0.0227272727273	0.0388366422849	-0.0137539432177	-0.00375939849624	-0.011379153391	-0.000264287805354	-0.0820529584832	0.0017112632234	-0.00655556433141	-0.0112883804937	-0.0518372703412	0.00852272727273	0.0116403863618	0.00238341925619	-0.0422869187195	-0.0208609271523	-0.0349368741837	-0.0139447304587	-0.0220383691476	0.0203874460706	0.00763116057234	-0.0361635220126	0.018596151779	0	0.0184501845018	-0.145381984036	-0.0122516242267	-0.000436236731133	0.00545950864422	0.00374719563218	0.000337837837838	-0.0433962264151	0.0131137221989	-0.0687483600105	-0.00289169295478	-0.031163434903	-0.00354267310789	-0.0666666666667	-0.0165167181415	-0.0340960071781	-0.0224807420217	-0.00480128034142
-0.0145314006398	0.0336283185841	0.0147708894879	-0.0336208414012	-0.0243574668235	-0.00228136882129	0.121020497165	0.0306368849985	0.0630630630631	-0.0182732606873	-0.00933981576254	-0.0708226415094	-0.0029926335175	0.0109078042452	-0.0042735042735	-0.00947352073303	0.000556527269836	-0.0068503577409	0.00682352941176	0.00299295774648	0.030683858332	-0.00292582288769	-0.0127922971114	0.0368616841393	0.0368783128454	-0.031317467669	0.116898241105	-0.0590283535069	-0.00426001893342	0.00815660685155	0.00622625580414	-0.0236087689713	-0.0267210144928	-0.0237936402046	-0.0172090395637	0.00378236834449	-0.0244343891403	0.0486982012967	0.0081053698075	-0.0223537146614	0.024024024024	0.0332488024796	-0.018718692328	-0.0543245175125	-0.0116354234001	-0.0138248847926	0.00191152375751	-0.0257779842081	-0.0188163396591	0.0321629589922
0.0214787551089	-0.00326899128269	0.231937951551	0.0344262295082	0.0449380165289	0.0241361788618	0.0118653958374	0.041294479426	-0.00960451977401	-0.0203210382514	-0.0581815833656	0.0369082816206	0.0180096975294	0.0494888578659	0.0884403433476	0.00156788962057	0.0648390941597	0.0285101164929	-0.213078921683	-0.0207126557837	0.0709422011085	0.0198030769488	0.0217361014351	0.013698630137	-0.0176201870785	-0.0223593643975	0.0345521878258	0.0214977973568	0.029947710347	0.0416666666667	0.106502359727	0.0354058721934	0.0372266170312	0.0143507972665	0.0849743485552	0.0186956521739	0.00602968460111	0.0189625368255	0.0301507537688	0.0342972427707	0.0280109212256	0.0493591491683	0.0472864051585	-0.0173847316704	0.0130804447351	0.053738317757	0.105342055056	0.0238379022646	0.0345025405671	0.0150610231109
-0.0248293089891	-0.0426362642511	-0.0290642518327	-0.0223630920937	-0.0235623661229	-0.053336641032	-0.0407535563245	-0.021094079595	-0.0424985738734	-0.0329440474115	-0.0381899211519	-0.0299232335892	-0.0570424132456	-0.0152992770124	-0.0304538604279	-0.0416405760802	-0.0111931945377	-0.0307004470939	-0.0834774557588	-0.0222262054132	-0.0367440484992	-0.0370376442812	-0.232224192009	-0.0122265122265	-0.0435119574845	-0.0394251749304	-0.0231574801325	-0.0239779196136	0.0393846153846	-0.0454368932039	-0.0131273399365	-0.0667222685571	-0.0134589502019	0.0318886144172	-0.0417779952696	-0.0459524825722	-0.0295066851083	-0.0245589761328	0.0120325203252	-0.0162548764629	0.0117056856187	0.510395010395	-0.0395074397127	-0.0407692307692	-0.0377663008393	-0.039911308204	0.00357539144372	-0.0442374854482	-0.0453933296364	0.00511639805577
-0.0197715668029	0.000978792822186	-0.00990406821816	-0.0268371757925	-0.0249746878164	-0.124475890985	0.0513026052104	0.0084757937078	-0.0214477211796	-0.032624369142	0.0138294838894	-0.00742894056848	0.0138304269393	-0.00560592671029	-0.100955751502	0.000653381247958	0.0329031771187	-0.00891758917589	0.0477846925064	-0.00238313473877	0.0101312456827	-0.00298809868387	0.0664108985631	0.00977198697068	-0.00428290311379	0.0186809743871	0.00448869229036	-0.0217391304348	0.048549437537	0.0284784377543	-0.0310218978102	-0.0214477211796	-0.0204638472033	-0.0198041349293	0.00921561083893	-0.0152102594691	0.0175771971496	-0.023830141844	-0.0273136246787	-0.0495703899537	-0.0304326689353	0.113214039917	-0.00667735042735	0.0529270248597	0.00268366320027	-0.066974595843	-0.0266584766585	-0.0404384896468	-0.0126141078838	-0.0152710613388
0.00548117327956	-0.0303129074316	-0.0216211366797	-0.0320192485656	-0.00623052959502	-0.00209518108351	-0.0299275638582	-0.0125356125356	-0.0456621004566	0.000558971492454	-0.0237659963437	-0.0689879596486	-0.0067615658363	-0.0115256174857	-0.00829337559839	-0.0375448906301	-0.0336815956747	-0.00682593856655	-0.0678260553196	-0.04796030871	-0.0413342451182	-0.0131089100457	0.0173217854763	0.00516129032258	0.0318530574285	0.0146860943447	-0.0183822010236	-0.00180668473351	-0.018492377188	-0.0348101265823	-0.0508474576271	-0.0264840182648	-0.00974930362117	-0.0264209591474	-0.0107062205786	-0.000908540278619	-0.00980392156863	-0.0426656650195	-0.00313842087876	0	-0.028379462495	-0.0401854714065	-0.0354934122076	-0.0639756283321	-0.00401472064236	-0.019801980198	-0.0127476965796	-0.022340695608	-0.022524794083	-0.0175756009305
[truncated: 202 more rows]
[truncated: 1,153 more columns]

## Sheet: Index_Returns
0.0093194
-0.00158048
-0.0317506
[truncated: 682 more rows]
