# Supplementary material for: Real-world datasets for portfolio selection and solutions of some stochastic dominance portfolio models
Source: Data Brief. 2016 Jun 28;8:858–62. doi: 10.1016/j.dib.2016.06.031 (PMC4959918; doi:10.1016/j.dib.2016.06.031)
Supplement: Supplementary file 2 — Supplementary material [file mmc2.zip › Datasets/SP500/SP500.xlsx]

## Sheet: Assets_Returns
0.0158072	-0.0645492	-0.01176	0.0220588	0.0279043	0.0956592	0.0152573	0.00342335	0.0713999	0.0223306	-0.00305499	0.0184896	0.020697	-0.0169574	-0.0278071	-0.00730885	-0.00762777	0.0315665	0.0264967	0.0232458	0.0273107	0.0208374	0.0125017	0.0195709	-0.0210315	0.0295845	0.00908064	-0.0244432	-0.00220705	0.0276869	-0.00216486	0.00960489	0.00728477	0.0192872	0.0291472	0.00816094	0.0110592	0.023063	0.0204964	0.0139706	-0.000552486	0.021385	0.0376416	0.00812841	0.00403863	-0.019647	0.0395758	0.032377	0.0377543	0.0190559
0.110601	-0.0270172	0.0268253	-0.00474166	-0.000277008	-0.0694546	-0.00799361	-0.0326005	-0.10694	-0.000367107	-0.0411134	-0.0207824	-0.0350087	-0.0174963	-0.0199131	0.0345479	-0.0253651	-0.0127883	0.0172097	0.013883	-0.00844454	-0.0136723	0.025025	0.00147656	-0.0204604	-0.0226072	-0.0321406	-0.0367483	0.0635413	0.00391869	0.00751001	-0.00972973	-0.034188	-0.0345537	0.0115385	-0.115023	-0.0187166	-0.031155	0.0403264	0.0241117	-0.014649	-0.031119	-0.00111049	-0.00765462	-0.0183631	-0.095788	0.0199054	0.00198491	0.0377649	0.00977869
0.115584	0.00450281	0.00903555	-0.0110071	-0.0218897	0.0233903	0.00241741	-0.00666144	0.0966077	-0.00661036	-0.00639148	0.00487845	-0.0454382	-0.00401304	0.00960473	-0.00255474	0	-0.00462642	-0.00478223	-0.0431535	0.00410052	-0.0150332	-0.0159521	0.0199042	-0.0109661	0.00172936	-0.00464888	-0.0127168	0.00242392	0.0121981	0.00612887	-0.010262	0.0466304	0.00340861	0.00483927	0.02893	-0.00916522	0.0054902	-0.00361991	-0.00141618	-0.00168303	0.0238834	-0.00648508	0.000205698	-0.0322466	0.0255447	0.0146377	0.0277338	-0.00278381	0.0202175
-0.0388659	0.0209189	-0.0239439	0.0270764	0.0104816	0.0141243	0.00450161	0.00631164	-0.026291	0.00369686	0.02171	0.0182081	-0.0118532	0.0171242	-0.00439078	-0.0338456	0.0520505	-0.0239368	0.00961041	0.0411969	0.0227225	0.00634291	-0.0274546	0.0162631	0.0464625	0.00345274	0.026913	0.0494731	0.00103738	-0.0210894	0.0349029	-0.00176484	0.0107317	0.0165605	0.0120399	0.0194335	0.004625	0.0122205	-0.0408719	0.0413047	-0.00899129	0.0107301	0.0210742	0.00771208	0.00515464	0.0395604	0.0420774	0.0416345	0.02747	0.0259784
-0.013238	-0.00292719	0.0105704	-0.0192463	0.0507429	0.00860977	0.0123239	0.00980008	-0.0331269	0.0403315	0.00341028	-0.0157353	0.00818736	0.0116365	-0.00183756	0.0159061	0.0967016	0.0180952	0.0150055	-0.0574761	-0.012491	0.0185149	0.0442194	0.0330725	-0.0277497	-0.0116129	0.012995	0.0354254	0.0327888	0.0553983	0.0173401	0.00287293	0.0289575	0.0108605	0.0540449	-0.00527276	-0.0235162	0.00513743	0.0113636	-0.000851209	0.0334562	0.00449573	-0.0379909	0.0496939	0.0265568	0.0274841	0.0129211	-0.0170244	-0.00568182	-0.0196397
-0.0337331	-0.0110092	0.00769686	0.0400726	-0.00987193	-0.0220939	-0.018498	0.00194099	0.08548	-0.015932	0.00915033	-0.0130836	-0.0141643	0.00220264	-0.10567	-0.0203169	-0.0717703	-0.0240879	-0.01118	0.00309324	0.00103681	0.000193386	0.0140032	0.0846816	-0.0114167	-0.00957354	-0.00171028	-0.0568427	0.0066773	-0.0114312	-0.0156372	-0.0215954	0.0128205	0.0400826	0.0316027	-0.0183486	0.0289246	-0.0135446	0.0338639	0.00102232	-0.0224966	0.0511249	0.0104424	0.00748518	-0.0133809	-0.100823	-0.0218679	0.0165663	0.0197403	-0.0218543
0.00700893	-0.00371058	-0.00352526	0.00729348	-0.0145513	0.084724	0.0037049	0.00542425	0.0372387	-0.00341788	0.0106218	-0.00318826	0.0113027	0.017094	0.0909839	-0.0104642	0.00515464	0.0119818	0.0120346	0.0295154	0.00983946	0.00522042	0.0404803	0.0139638	0.0131234	0.0250439	0.0346969	-0.0214225	0.00996027	0.0108555	0.0101668	0.00878378	-0.00740969	0.0103298	0.00500156	0.0166147	0.0173375	0.000259067	-0.00588679	0.0451064	0.0022453	-0.0071082	-0.0013153	0.00607873	0.0339964	0.0122044	0.0116442	0.00777778	0.0127356	-0.0287745
0.00206144	-0.00409683	-0.0155267	-0.00991657	0.000546896	0.0537278	-0.00641952	-0.0138728	0.056276	-0.00379061	0.00358882	-0.00295665	0.0106081	-0.00264106	-0.00188679	-0.021342	-0.0175824	0.0206015	0.00360469	-0.012837	0.0025641	-0.000961723	0.0148147	-0.0215962	0.00103627	-0.00428633	-0.000828193	0.0137186	-0.00361395	0.0110891	0.0108508	0.00468855	-0.0102644	0	-0.00777605	0.00980592	0.00304321	0.045843	-0.0244458	-0.00423453	-0.0114814	-0.00176115	-0.041016	-0.0121799	-0.0162644	-0.00904295	-0.0257827	-0.030871	-0.012827	-0.0552457
0.0895879	0.00224383	-0.00219605	0.00317965	-0.0185843	-0.0601977	0.00355355	-0.0269637	-0.0377385	0.0211995	-0.0224777	-0.0360591	0.00693533	-0.00361098	-0.000378072	0.00943026	-0.0164057	-0.0301624	-0.020466	-0.0082358	-0.0211765	0.0350404	0.0109568	0.00767754	-0.0310559	-0.025183	0.00145038	-0.0336885	0.0258954	0.0113138	-0.00995644	0.0224444	-0.00471402	-0.0176956	-0.0238245	0.0390451	0.0186893	0.0312036	-0.00513619	-0.054138	-0.0339943	-0.0233764	0.000196194	-0.0316505	0.0122667	0.0798479	0.0196125	0.0223739	0.0108229	0.014573
0.0179873	-0.0253731	0.0218087	-0.00633914	-0.0108605	0.0647706	-0.0231772	-0.0196787	0.0251719	-0.00851668	-0.0120199	-0.0561091	0.00502606	-0.0101474	-0.0450076	0.0179058	0.0333586	0.00239234	0.0373886	0.00611888	-0.0165134	-0.0172991	0.0102287	-0.02	0.00854701	-0.00883197	-0.01717	-0.0265197	0.0184902	0.0223744	0.00267128	0.0215171	-0.0113672	-0.0220176	-0.0202312	-0.00817757	0.000357398	-0.000240154	0.0071965	-0.0280131	0.0363636	0.00429041	-0.00137309	0.0120313	0.00544433	0.0510563	-0.0217845	-0.0248516	0.00492	0.0181818
0.00797719	-0.0172282	0.00117486	-0.0192982	-0.00731982	-0.0936027	-0.0121931	0.00532569	-0.0962641	-0.01199	-0.0245967	0.000269583	-0.0170402	-0.000244081	-0.0392079	0.00516252	-0.0286134	-0.0360382	-0.0123658	-0.0447437	-0.0245484	0.00908575	-0.0169794	-0.0330418	-0.0598517	0.0073513	0.0178905	-0.0125497	-0.0187888	-0.0146271	-0.0264849	-0.0402128	0.0137336	-0.0200573	-0.0294985	0.00804868	-0.0279862	0.00168148	0.0220565	-0.040918	-0.00481041	-0.0296797	-0.024946	-0.0192193	-0.0420961	-0.0626466	-0.134328	-0.0528718	-0.00300978	-0.0273214
0.0867776	0.0237631	0.00919226	0.0522036	0.0246739	0.0703318	0.0225188	-0.0317848	0.0824476	-0.0358631	0.0122017	-0.0341914	-0.0126248	0.0129395	-0.00412201	0.0348107	0.0400302	0.02154	0.024327	0.0209186	0.0177579	0.0073157	-0.0245455	-0.0603015	0.016338	0.0254312	0.0142682	0.0260384	0.0268705	0.00736544	0.00193175	0.0274884	0.0204789	-0.0208855	0.00742992	0.0222006	0.0335702	0.0218225	0.0340426	0.00166945	0.023031	0.00370758	0.0193392	0.0169697	-0.0109409	-0.0228735	0.0191571	0.0461847	0.0115723	0.0613182
0.0265252	-0.00456621	0.0736434	0.0270479	0.00276778	-0.174225	0.00195759	0.0298822	0.00209591	-0.0131505	0.0171444	0.0303445	0.0211832	0.0241022	0.031043	0.0341912	-0.0159768	0.0305381	0.0436613	0.02049	0.0118818	0.018622	-0.0121156	0.0135472	0.00665188	0.00582273	0.0138634	-0.0175227	0.0426083	0.000337458	0.0146208	0.0668824	0.0120408	0.0302901	-0.0184378	0.0306725	-0.0056899	0.023938	0.0246914	-0.0555556	0.0475264	-0.00495904	0.0375494	-0.00496623	0.0276549	0.0409656	-0.0338346	-0.0107486	0.0511017	0.00570835
0.0720746	-0.00573394	0.0258123	-0.00677201	0.00248413	0.00952648	-0.00179095	-0.00408664	-0.0155081	0.00323625	-0.0123782	-0.0130882	-0.0254158	0.00870793	0.0228824	0.032883	-0.0177122	0.00235183	-0.0163961	0.0611087	-0.0101555	0.00182815	-0.0154057	0.0344706	-0.0104626	0.00621784	-0.00965212	0.0153752	-0.00675816	0.000224896	0.00158353	-0.009909	-0.00518609	-0.000828157	0.0293716	-0.0310536	0.00870291	-0.0316296	0.0451807	-0.022549	0.0427169	-0.0114896	0.0293333	0.0111799	-0.00609975	-0.0133521	0.0330739	-0.0438494	0.00556491	0.0211558
0.0257568	-0.0203768	0.0453986	-0.00863636	-0.0121145	-0.0199833	-0.0244658	-0.00779647	0.0257008	0.0151803	-0.0264	-0.0243159	0.01093	0.00233318	0.0518053	0.0278782	-0.0277986	-0.0140779	-0.0112313	-0.0119292	-0.00320616	-0.0109489	0.0466287	0.108807	-0.0372844	-0.0253569	-0.0138067	0.0160509	-0.0181575	0.00112423	-0.0197628	-0.0067402	-0.00858632	0.0095317	-0.00630392	0.0110645	0.0111098	0.0149112	0.00905723	0.00160481	-0.0307888	0.00352073	-0.0233161	-0.00384995	-0.0144404	-0.0210114	-0.0680656	0.0105519	-0.0417694	-0.00303183
0.0335285	-0.0125589	0.0656455	0.0025982	-0.0189521	-0.00368168	-0.00718943	-0.00496278	-0.0503154	-0.00766355	0.00109559	0.0186898	-0.0210546	-0.00372439	-0.0190299	0.0393437	0.000772798	-0.0475964	-0.0385407	-0.00124896	-0.00739788	-0.00627306	-0.00946138	-0.0279056	0.00693642	0.0198951	-0.0175009	0.0298063	0.0115566	0.0236946	-0.00629032	0.0246761	0.0231983	0.0275041	0.0597663	-0.0166038	-0.0188194	-0.00116604	0.0261118	0.0376527	-0.00315043	0.0168402	0.041493	-0.0102071	0.025641	-0.00417606	0.0407044	0.0261044	0.00613877	0.000506842
-0.0470462	0.0123211	-0.00489654	0.0432927	0.0264205	0.0324048	0.0227349	0.0149626	0.00436196	0.0114899	0.0216142	0.0150151	0.02267	0.0214953	0.0338532	-0.0109536	0.0501931	-0.00349825	0.0365091	0.0466861	-0.0105854	0.00649833	0.0298845	0	0.0470723	-0.00385852	0.0157167	0.0156295	0	0.000438789	0.00811557	0.0612081	0.0341596	-0.00159808	0.0116572	0.0360706	0.0329998	0.0420266	0.0177601	0.0644663	0.0202792	0.00264981	0.0605785	0.0142171	0.0235714	0.237617	0.0371706	-0.00234834	0.0355145	0.00911854
-0.0568355	-0.0141343	-0.0273016	-0.00905903	0.002491	-0.0473568	-0.0103738	-0.0135135	-0.0731952	-0.00837989	-0.023835	-0.0117793	-0.0280409	-0.0315645	-0.0239146	-0.0400651	-0.0330882	-0.0102808	-0.0324619	-0.0334528	0.00327511	-0.0273012	0.0167499	0.018612	0.0164474	-0.0144179	-0.00515783	0.0173839	-0.00731147	-0.00800439	-0.0270488	-0.00605144	-0.036539	-0.00960384	-0.0133915	0.00722222	-0.00934148	-0.00649787	-0.0498763	-0.0262919	0.0041301	-0.0162881	-0.0101201	0.0165844	-0.0631542	0.00265643	0.00187216	-0.0396234	-0.031704	0.00200803
0.0838368	-0.0362405	0.0141971	-0.0143026	-0.0057979	-0.0268786	-0.0151414	-0.0365297	0.0336595	-0.00957746	-0.018107	-0.0313179	-0.00253411	-0.0174776	-0.0309084	0.0183237	-0.0380228	-0.0374968	0.00571121	-0.0317264	-0.0260065	-0.00322397	-0.000291262	-0.0139362	-0.0323625	-0.0327511	-0.051016	-0.0165266	-0.0289972	0.0128219	-0.0390535	-0.00456621	-0.038835	-0.0214141	0.00662879	-0.024453	-0.00267753	0.0209743	-0.024534	-0.0284916	-0.0156812	-0.0216884	-0.0150754	0.00825403	-0.0320298	-0.0303209	-0.0248265	-0.0191993	-0.0505004	0.001169
-0.0267824	0	-0.0524537	0.0224383	-0.0011108	-0.00831601	-0.00540632	0.0120638	0.00298472	-0.00436102	-0.0262643	-0.0065804	-0.00351769	-0.0115385	0.0202256	-0.0288237	-0.0173913	0.0157936	-0.000352451	-0.00851064	0.0170931	-0.00399543	-0.00324013	-0.00251256	-0.00278707	-0.000225734	-0.0216348	0.00170891	0.0192738	0.016261	0.00688824	0.0158639	-0.00473485	0.0342692	-0.0335528	-0.0365624	-0.00583635	-0.00353435	-0.00519882	0.000191681	-0.0316009	-0.00810489	0.0221675	-0.0183955	0.0148134	-0.0209472	-0.00930742	0.0233236	0.0107665	0.00417014
-0.0338562	0.00123967	0.0298862	-0.00541331	-0.0202947	0.048218	0.016477	0.0178799	0.021332	0.0264711	-0.03099	0.0267852	-0.0309865	0.00851167	-0.0114373	-0.0224738	0.0209171	-0.0176211	0.00922811	-0.0158798	-0.00790861	0.00744986	-0.0186005	0.0232997	-0.0122974	-0.0029352	-0.00402033	0.00113733	-0.000462185	0.0362973	-0.0194972	-0.0310442	-0.0171265	0.00998004	-0.0168722	-0.0021518	-0.00551838	-0.0177344	0.00988701	-0.0147566	-0.00647249	-0.0134583	0.00395869	-0.02031	-0.0269194	0.0449612	-0.00303951	-0.00895401	0.00443317	0.0232558
0.0202044	0.0305407	-0.0059357	0.0133863	0.0164586	-0.0114286	0.0026738	-0.00334588	0.0428512	0.0267161	0.0251703	-0.0210376	-0.0182149	0.00964553	0.0204396	-0.0019305	-0.0228526	-0.0044843	-0.0105518	0.00828609	-0.0456156	0.00682594	-0.00361011	0.0196923	0.0181098	0.0185688	0.0228751	0.0497018	0.0167536	0.00735751	0.0348857	0.0108738	-0.00613101	-0.0083004	0.0330033	0.0192119	-0.00271547	-0.00293387	-0.0153846	-0.0758607	0.014658	0.00170524	0.0183439	0.0112168	0.0592246	0.095549	-0.0440687	-0.0414784	0.0143922	0.0105519
-0.150286	-0.0128154	-0.050423	0.00217738	0.00502513	-0.0462428	-0.00816667	-0.0260176	-0.0323963	-0.0133719	0.000577701	-0.0257902	-0.012987	-0.0214951	0.0430839	-0.0750835	-0.0483871	-0.0267621	-0.0423044	-0.0393599	-0.110789	0.026177	-0.0298913	0.0389258	-0.0539188	-0.00555803	0.013155	-0.047619	-0.0277679	-0.0621335	-0.00505646	-0.00633884	-0.0227273	0.0235153	-0.028115	-0.00423158	-0.101456	-0.0294251	-0.0443182	-0.0107346	-0.0411985	-0.0767315	-0.0417508	-0.0274339	0.0851573	0.000541712	-0.057118	-0.0329906	-0.0318608	-0.0483534
0.0381834	0.0137931	0.0473362	-0.00724218	0.0105556	0.0160606	-0.0060494	0.00473934	0.195539	-0.0141026	0.0153002	0.00176573	-0.0179616	0.0417379	-0.0206522	0.0336502	0.0228814	-0.0144296	0.00965322	0.0540297	-0.0266145	0.0119288	0.00809524	-0.0148127	0.027027	0.00223564	0.0123348	0.116761	0.0247917	-0.00460678	-0.0169405	-0.0123719	0.00598007	0.00700935	-0.0121631	-0.0206683	0.0212121	-0.00629664	0.0656956	0.00957447	0.0133929	0.0316082	0.0467323	0.041446	-0.00389831	0.078235	0.0661132	-0.0319008	0.0123513	0.00860905
-0.0148782	0.00960384	-0.0370247	0.0035016	-0.00357339	-0.0128243	0.0211327	0.0197256	-0.00554734	0.0180197	0.0113733	0.0267178	0.0165887	0.0208529	0.0140585	-0.0213353	-0.0389395	0.00165746	-0.0319877	0.00598035	0.0254658	0.0139645	-0.0074143	0.00235849	-0.0125858	0.0113763	-0.00534352	-0.0384126	0.00153474	0.0433058	0.0122351	0.0274026	-0.0234478	0.00850735	0.00599002	0.0244576	-0.00812798	0.0260502	-0.0281729	0.0497366	-0.00440529	-0.0154424	-0.00335683	-0.00792021	0.00238217	-0.0399197	0.0109605	0.00549199	0.00189967	0.0353138
0.0148147	-0.00475624	0.00467613	-0.00886886	-0.000551724	0.0465257	-0.00298013	-0.00841043	0.0167807	0.00328467	0.0109643	-0.0122981	0.0303347	0.0229516	0.0204305	0.00451043	0.012931	0.0273028	0.0277253	0.0530786	-0.0199974	0.00822751	0.00529083	0.00588235	0.0550406	0.00860168	0.00687663	0.0283069	0.0108522	0.041297	0.0270684	0.0205753	0.0185999	-0.0053681	-0.0360569	0.00288795	0.0110562	0.0162397	0.0113375	0.0485846	0.019635	0.0208714	0.019872	0.0154741	0.0144288	-0.00366109	0.0282454	0.00500683	0.00278834	0.0257032
-0.0383989	0.0151334	-0.080331	-0.00777468	0.000276014	-0.00288684	-0.00348721	-0.00975403	0.0222543	0.00291015	-0.0339266	-0.0011566	-0.0412183	-0.00695535	0.00929567	-0.0550047	0.0510638	0.00322148	0.000370784	0.021371	-0.00853561	0.00514458	-0.0188753	-0.0219298	0.0483251	0.0026241	-0.00106724	-0.000257268	-0.000300573	-0.0176488	0.0440908	0.00914691	-0.00796813	-0.0185042	0.0209334	0.00191975	-0.0168532	0.00967815	-0.0754931	0.0298679	-0.00922159	-0.0218469	-0.00247688	-0.00242648	-0.0060241	0.0144357	-0.0194229	-0.00317029	0.0275531	0.0165485
0.118418	0.0141232	0.0262418	-0.00561798	0.0259382	0.0330052	0.0231628	0.0149893	0.105605	0.0243018	0.0336788	0.0246369	0.0133418	0.0160416	0.0187744	0.040784	0.0283401	0.0693069	0.0177311	0.0461903	0.0291902	0.00141193	0.0116698	-0.0245142	0.0240964	0.0152672	0.017094	0.0486361	0.0278375	0.00578214	-0.0139705	0.0201628	0.0481928	0.0168892	0.0211765	0.0139874	0.0276106	0.0323228	0.0253262	0.0210076	0.0199836	0.0710353	0.0203609	0.0472855	-0.0114478	0.0131953	0.0523486	0.0340754	0.0193063	0.00356589
0.0201232	0.00851064	0.0374429	0.00252751	-0.00806885	-0.00504484	-0.00993485	-0.00126582	0.0413003	-0.0127479	-0.00306321	0.0031125	-0.0121212	-0.000889482	-0.0142559	0.0382347	0.011811	0.00025025	0.0119778	0.0335849	0.00771141	-0.0024674	-0.00156172	-0.0055164	0.0122762	0.00214823	-0.00672269	0.00638037	-0.0057423	0.00369572	0.0119143	-0.00344515	-0.00191571	-0.013905	-0.0036208	0.0137944	-0.0197377	-0.017059	0.0285928	0.0129279	-0.0169082	-0.000611057	0.0223881	0.00222965	0.00561989	0.052094	-0.000806668	0.0149385	-0.000357188	0.0103507
-0.0650985	-0.0268508	0.0140845	-0.0155717	-0.00732104	0.00760563	0.0106925	-0.0156316	0.0937586	-0.0080703	-0.00810056	-0.0124082	0.00973133	-0.0213666	-0.0119929	0.00494687	-0.0155642	-0.000500375	-0.0286958	-0.00803213	-0.0272374	-0.0146643	-0.00624259	-0.012943	-0.0207175	-0.0160772	0.00867153	0.0173129	-0.00562836	0.0430602	-0.0292761	0.0564047	-0.0271913	-0.00430866	0.0016518	-0.0117428	-0.0106521	0.00637083	0.0312909	0.00287615	-0.00737101	0.02305	0.040146	-0.00862069	-0.0230313	-0.0296117	0.0169537	0.0246753	0.00156446	-0.00779817
-0.0532573	-0.002365	0.0147569	0.00135583	-0.0016389	-0.0251607	-0.00553385	0.0261803	-0.0281496	-0.0180799	-0.000281611	-0.00314183	0.0115232	-0.00864226	-0.00428418	0.0211486	-0.00395257	-0.00475594	0.0251124	-0.0062569	0.000666667	-0.00358616	-0.00502828	-0.014986	-0.00412797	0.00043573	-0.00188698	0.0544104	0.0171222	0.00392234	-0.0163908	-0.00620048	-0.0427491	-0.00393391	0.0270449	-0.00980762	-0.000919118	0.00567562	0.0393734	-0.00860369	-0.00715072	0.0333264	-0.0140351	-0.0141187	-0.00676027	-0.00175088	-0.043927	0.00760456	0.00350008	-0.00477732
0.0476348	-0.00790202	0.0410607	0.00120355	-0.00738714	0.0235159	0.0091653	0.00669176	0.0139691	-0.00110477	0.015493	0.00658795	0.0120133	0.00734113	0.031194	0.0594537	-0.0150794	0.00477867	-0.0421454	-0.0037037	0.0199867	0.00773799	0.0123192	0.0177496	0.015544	0.0172038	-0.00483193	0.0254603	-0.0215135	0.00781403	0.0188302	0.012825	-0.00171762	0.0110585	0.00256904	0.00647619	0.0144566	-0.0104189	0.0378819	-0.0159103	0.0479224	0.01423	-0.0148538	0.0110015	0.013089	0.0611376	-0.0254636	0	-0.027509	0.00247755
-0.0135681	-0.00238949	-0.0254725	-0.0135237	-0.0460309	-0.0333427	-0.017191	-0.0207727	0.0606911	-0.0291244	-0.0127601	-0.0216256	-0.0274253	-0.0359827	-0.0236439	-0.0352208	0.0104754	-0.0370463	-0.0361062	-0.0386617	-0.0348792	-0.0307143	-0.0283858	-0.0501401	-0.0290816	-0.00663669	-0.0126662	-0.0684992	-0.0281262	-0.00523357	-0.000981354	-0.0219028	-0.0309704	-0.0273438	-0.0470852	0.00302801	-0.0181371	0.00570301	0.022763	-0.0453794	-0.0404441	-0.0295361	-0.0299984	-0.0333959	-0.0277347	-0.0455726	-0.0460097	-0.0473795	-0.0388985	-0.0191535
-0.0161698	-0.0135729	-0.0166948	-0.0106626	0.00375614	-0.046087	0.0110561	0.0152737	-0.0422556	0.00436681	-0.0148918	0.00552427	0.0159933	-0.00283487	-0.0349003	-0.00489083	0.0598086	0.0265142	-0.0210683	0.0135344	0.010693	-0.0141857	-0.0224735	0.0183607	-0.00210194	-0.0306034	-0.0130428	0.0502142	0.000924331	0.0290335	-0.00360183	0.0164451	-0.0078125	0.0120482	-0.0114286	-0.0213208	-0.0368122	0.00501636	-0.0200819	-0.0175135	-0.000550964	0.00279819	0.0472798	-0.00271739	-0.0180723	0.0338941	0.000297708	0.0246479	0.0209406	0.0165354
0.043841	0.0234723	0.0284685	-0.00246343	0.0106505	0.0814342	0.00750775	-0.0058504	0.00720949	0.0189036	-0.00285225	-0.00780834	0.031483	0.013267	0.000738007	0.00579252	0.0316027	0.0205115	0.00358695	0.0568485	0.0574528	0.00635395	0.0124778	0.00579524	0.0289626	0.0042241	-0.00108276	0.0432812	0.0123042	-0.00719561	0.133257	0.0581756	0.0368647	-0.0103175	0.00646039	0.0127241	0.0428767	0.0260417	0.0255841	0.0191969	-0.0107497	0.0125567	0.00448361	0.00797976	0.0216528	0.0217755	0.047619	0.040378	0.00390688	-0.0430674
0.0889599	0.0102807	-0.0303485	-0.00293255	0.00256337	0.0449564	0.00421189	0.00210172	0.0211011	0.0133581	0.0157323	0.00174703	0.00381526	0.00374094	0.00479351	-0.0164049	0.0138585	0.0533499	0.0345499	0.0191336	0.0360942	0.0146704	-0.0155693	0.0204866	0.00562948	-0.00199247	-0.0240726	-0.0106429	0.00121415	-0.0308983	0.0221836	0.00162655	0.0666206	0.00761828	-0.0027027	-0.0123739	-0.0210167	-0.00803723	-0.0350006	0.0061503	0.0236835	0.00941559	-0.0035401	-0.00810967	0.00317909	0.0723653	-0.00227273	-0.0177539	0.0268305	-0.00485673
0.0559295	0.00547945	0.0307825	-0.0195046	-0.0122159	0.0204356	-0.00241975	-0.000419463	-0.012319	0.00585866	-0.00197128	-0.00989559	-0.0108022	0.0167715	-0.0304587	0.0356636	-0.00791367	0.0143698	-0.0157371	-0.0605774	0.029214	-0.00128111	0.00527348	-0.0357591	-0.0407125	-0.00931677	-0.0104449	-0.0592755	0.00500803	-0.000196812	0.149929	-0.0256577	-0.00906149	-0.0135296	-0.00609756	0.0208173	-0.00483027	-0.0113006	0.119494	-0.0362942	0.0293958	-0.0304859	0.0202348	-0.0179093	-0.0360915	0.0242411	0.118736	0.0445565	0.0271062	0.0169188
-0.0242067	0.0089529	-0.0118452	0.0183139	-0.0149554	0.183926	-0.00485123	0.0268569	-0.0143312	0.00691664	-0.00395034	-0.00117428	0.0016178	0.00504009	0.00832702	0.00102793	-0.0195794	-0.00464468	-0.00117	0.0222889	-0.00914489	0.000733003	0.00327925	-0.00195185	0.0217507	-0.0223914	-0.0186387	0.0707118	0.0027133	0.0358268	0.00690761	0.0333333	0.0182887	0.0100847	0.147921	0.0202039	0.0152353	0.0340738	-0.00188501	0.0344896	0.0253834	-0.0278025	-0.00454201	-0.00852329	0.0354338	0.0215352	-0.00738101	0.00603622	-0.0218735	-0.000959846
-0.00232516	0.0466821	-0.00641567	-0.0164341	-0.0143066	0.0162475	-0.0191745	0	-0.00123401	-0.019342	-0.00878187	-0.025014	-0.00767212	-0.00455892	-0.0161411	0.048434	-0.0170118	-0.0529631	-0.00781179	-0.014791	-0.000839027	-0.0130013	0.0300539	-0.00749674	-0.000519211	-0.0164911	-0.00915377	-0.0821709	-0.00406544	-0.027366	-0.015068	-0.0477419	0.030789	-0.00998403	0.0121734	-0.000555247	-0.0393094	-0.0139729	0.0178234	-0.0229929	-0.00902527	0.0174946	0.00365019	-0.0133946	-0.0633269	-0.0381966	0.00512821	0	0.000729217	0.0120096
0.117924	0	0.026678	-0.00141866	0.0133294	-0.0135786	0.00629556	-0.000408664	-0.0248926	-0.00129032	-0.00971706	-0.00422711	-0.00101729	-0.00297687	-0.000381534	0.0142018	0	0.0251293	0.0299137	-0.00673905	-0.0103167	0.0194805	0.018078	0.00689655	-0.08	0.00558919	0.0113166	0.0182854	0.0131539	0.0156311	0.00236318	0.0132114	0.0454263	0.00282372	0.025814	0.0166667	-0.00221178	0.0215736	-0.0122927	0.0245146	0.0114494	-0.0253826	0.0222761	0.0486322	-0.00094162	0.0321181	0.0576531	0.004	0.00777265	-0.00917722
-0.0379511	-0.0081091	-0.0223436	0.0023678	-0.00701549	-0.0281972	-0.00115245	-0.0175797	-0.0351778	0.0180879	-0.0040404	0.00424506	-0.0494908	0.0167662	-0.0320611	-0.0288106	-0.0150489	-0.0259553	-0.0168151	-0.0177158	0.00121212	0.00181984	-0.0186916	-0.0903457	-0.00112931	0.012969	0.00936309	-0.0205224	0.0396908	-0.0119277	-0.0173719	-0.0468071	-0.00922619	-0.00482703	0.020875	0.0123862	-0.00360211	-0.0312629	-0.0386286	-0.0306279	-0.0118343	-0.0352929	0.00489179	0.00231884	-0.00640905	-0.00904121	-0.0219489	-0.00916335	0.00373102	0.00686682
-0.000656198	0.00891862	-0.0110039	-0.00771654	-0.010892	-0.0223898	-0.0229108	-0.00832293	0.0527003	0.00870196	-0.0173863	-0.021432	-0.0218556	-0.00609894	-0.0102524	-0.0137554	-0.000763942	0.000246731	-0.0147669	-0.0126631	-0.0152542	-0.00435967	-0.0190476	0.00824668	-0.00282646	-0.0086877	-0.0149323	0	-0.00158109	-0.0109034	0.0113651	0.0252543	-0.00360469	-0.023848	-0.022409	0.0152933	-0.0116796	-0.00961744	0.0141671	-0.0282385	-0.00833116	0.00214963	-0.0030978	-0.0291112	0.0252324	0.0375557	-0.0143033	-0.0148774	0.00360189	-0.00602696
0.00829185	-0.00478821	0.0386854	-0.00174575	-0.00803571	-0.0299135	0.000168691	0.00167856	0	0.00629044	0.00589797	0.00185179	-0.0240964	-0.00227273	0.00916335	0.0468829	0.0237003	-0.00518007	-0.0232759	-0.0174893	-0.0231129	-0.00291918	-0.017801	0.0252489	0.00453515	-0.0103782	0.00780868	0.0140476	0.00704234	0.0340551	0.00299663	-0.00889497	-0.0382876	0.0128364	-0.030659	0.00460748	0.00590884	-0.0261114	0.00951349	-0.0184922	-0.00315043	-0.0304632	-0.0479432	0.00476569	0.0131384	0.0501022	-0.000250188	0.0330612	0.0093313	-0.0173927
0.112072	-0.0151739	0.030323	0.0282989	0.0330033	0.0720308	0.00860179	-0.00209468	0.0738081	0.0101804	0.0134858	0.00338752	0.0300786	0.00797267	0.0398737	0.0160514	0.00746826	0.0247954	0.014539	-0.0114715	0.0254216	0.0142726	-0.0118616	0.0114464	0.0428894	-0.00489396	0.0257523	0.0652735	0.036686	0.0331239	0.0378439	0.0428029	0.0595611	0.0110384	0.0422702	0.00388075	0.0381818	0.00332373	-0.00751521	0.00331263	0.0221227	0.0386912	0.0124339	0.0146245	0.0401826	0.0843233	0.0648148	0.015804	-0.0165937	0.0186749
0.0241185	-0.0229237	0.0337492	-0.000463822	-0.0110369	-0.0393258	-0.00334448	0.0100756	-0.0192104	-0.0176803	0.000578536	-0.000308162	-0.0409675	-0.020113	-0.0280942	0.0159558	-0.0148258	-0.0435519	-0.0485677	-0.012405	-0.0251595	0	-0.00700235	-0.0174897	-0.0167749	0.0161593	0.00777605	0.0174124	0.0048183	-0.0141883	0.0335852	-0.0225091	-0.00887574	-0.0012131	-0.00935905	-0.00298717	-0.0233059	-0.0163428	0.0260817	-0.040033	-0.0131409	0.04312	-0.0159656	-0.00895988	-0.0384548	-0.00179598	0.00376028	0.00350058	-0.0184357	-0.00844891
0.0227926	-0.0280769	-0.000464181	-0.012065	-0.0229075	0.0138012	-0.0162752	-0.00914381	0.0345305	0.0185385	-0.0193698	-0.0178001	-0.0204499	-0.0228321	-0.0160156	-0.00108848	-0.0669676	-0.0283329	-0.0267787	-0.0186386	-0.0254312	-0.019484	-0.0238399	-0.0286213	-0.0137589	-0.032035	-0.00595238	0.0236135	-0.0063048	0.035514	-0.0478125	-0.044023	-0.00716418	-0.0230769	-0.0103063	-0.0289038	0.00868966	-0.0682533	-0.0168678	0.0455718	-0.0274151	-0.0251649	0.00889236	0.0178852	-0.0268444	-0.034185	0.0395692	-0.0197674	-0.00908644	-0.012701
0.0111423	0.0091017	-0.0326625	-0.0201973	-0.00120228	0.0616059	-0.0030701	0.00503356	0.0140007	0.048065	0.00589623	0.012498	0.0150777	0.0198253	0.00396983	0.00326899	-0.0016129	-0.00755012	0.0322474	0.0156895	0.0392714	0.0397424	-0.00447368	-0.0208408	-0.0100446	0.00119048	0.0093147	0.0133333	0.0226149	0.0249097	-0.0296161	0.0134609	0.0183403	-0.00745959	0.0566966	-0.0339383	-0.00820457	0.0407229	-0.00595735	0.0361842	-0.00483221	0.0116829	0.0381939	-0.00173779	-0.00675549	0.016766	0.0146396	0.00948992	0.0319703	0
-0.0747579	-0.0407843	-0.0638502	-0.0177373	0.0228709	-0.0489024	-0.0102652	-0.0500835	-0.0251977	-0.0585062	-0.017585	-0.0651246	0.0178245	-0.0284656	-0.0332147	-0.0639255	-0.0298869	-0.00262329	-0.0054156	-0.0479675	0.00994406	0.0139798	-0.0186593	-0.012844	-0.0140924	0.000951249	-0.00615271	0.00313283	-0.0355957	-0.0158507	-0.0366742	-0.121636	-0.0451727	-0.0480167	-0.0418834	0.00450874	-0.0157176	0.0196805	-0.0411123	0.018254	-0.0323712	0.00340219	0.0113196	-0.032882	-0.000188929	-0.113961	-0.0304107	0.00391696	-0.048511	-0.015307
0.0609531	0.00286182	0.00615385	0.0248902	0.000588408	0.0287934	0.022299	-0.0246046	-0.0181874	-0.0010745	0.0143198	-0.0293801	0.0157162	0.0026203	-0.0134969	-0.00629869	0.0308077	0.0115729	-0.016331	0.00170794	0.0164923	0.00802792	-0.0440124	0.00669145	-0.0182962	-0.000950344	-0.00928565	-0.0062461	0.0480971	0.0100215	-0.0169492	0.00477517	0.0111317	-0.0140351	0	0.0480643	0.0151282	0.00840145	0.028625	0.0344895	0.0139392	-0.00496973	-0.00972018	0.0222	-0.0262661	0.0583127	-0.0341117	-0.00468201	0.0575467	0.0117414
0.0626908	0.0232369	-0.0341488	0.0174603	0.00352837	0.0424256	0.0142036	0.0626126	0.143114	-0.0121907	0.0517647	0.0234678	0.0214412	0.00736517	-0.125622	-0.0353628	0.0355412	0.0572023	-0.00808967	-0.0153453	0.010655	0.0034626	0.0202597	-0.00295421	-0.000582411	0.031629	0.00535572	0.00104756	-0.0120056	0.0132884	-0.00119363	0.0364356	0.012844	-0.0373665	0.0242857	0.00499643	0.0426383	0.023193	-0.00182282	0.0506687	-0.0676382	0.0234929	0.00118977	0.00958716	-0.0145546	0.0441579	0.0831951	0.0380243	0.00226253	0.0191239
0.0140763	0.0239044	-0.012489	-0.0230889	-0.00644594	-0.15065	0.00366789	0.0110216	0.0673748	0.0161525	0.0240492	0.0471908	0.0238044	0.00896226	0.0308203	-0.013142	-0.0109204	0.00934579	0.0459239	0.017316	-0.0190488	0.0193237	0.00396931	0.0451852	0.0168998	0.00829876	0.0162042	-0.0110925	0.0133649	0.0122399	0.00411632	-0.0672526	-0.0458937	-0.021719	-0.0359833	0.00603693	0.0055585	-0.00022007	0.105065	0.0139835	0.00855205	-0.000599287	-0.0398099	-0.00620155	-0.0194959	0.0497754	-0.129978	-0.00641994	0.0120301	-0.0287089
0.0458485	0.0509728	0.0171001	-0.0190035	0.00324388	0.0383843	0.00149502	-0.0184486	0.0615086	-0.00732274	0.0289459	-0.0304666	0.0156415	-0.0086489	0.024379	0.00578237	-0.0055205	0.0112086	0.032417	0.0425532	0.0211285	-0.00880162	-0.0485437	0.0435861	0.0229226	0.0164609	0.0141983	0.0554497	-0.0114559	0.0105372	0.0564665	0.133552	0.0664557	0.00614077	-0.051794	-0.0192376	-0.00171098	0.027735	0.0228049	0.0753182	0.0497076	0.0470008	0.0162438	0.00702028	0.0263105	0.0597148	0.122736	0.00380084	0.0201129	-0.014531
0.0202573	0.0125879	-0.00788091	-0.0149764	0.0111699	0.0275429	0.0348316	0.0230671	0.00491132	0.00611731	0.0119427	0.0268435	0.0260146	0.00400849	-0.000898069	-0.0139373	0.0166534	0.0257831	0.0337838	0.0355102	0.00897022	0.00068306	0.00491497	0.0264856	-0.0280112	0.0260909	0.0389832	0.0425105	0.00552644	0.0109402	0.0220303	-0.0191543	0.00682493	0.0206573	-0.000915471	0.0205147	0.0234674	0.00385522	0.0101249	-0.00328839	0.0192201	-0.0169364	0.00822043	0.0369868	-0.0174168	0.00756939	0.0199373	0.00643696	0.020067	0.00184316
0.0571162	0.0296161	0.0480141	0.0244588	0.0523256	0.12838	0.0131431	0.0175365	0.0312109	0.0307582	-0.00813008	0.012749	0.00649087	-0.0100986	-0.0229213	0.0397527	-0.0296412	-0.00681231	-0.0369113	-0.00473	0.0347321	-0.00341297	0.0203083	0.00793913	-0.0167147	0.00482245	0.00559743	0.0425082	-0.0400825	0.028069	0.0339253	-0.0128961	-0.0253463	0.025299	0.0177153	-0.00546641	0.0206106	0.00661404	0.0260183	0.0524579	0.00163979	-0.000804535	0.0418239	0.00466853	0.0105557	0.0338898	0.0120799	0.052295	0.00113059	0.023248
0.0723491	-0.0145597	-0.0106114	0.00661397	-0.00607735	0.00750156	0.00901756	0.0291342	0.0344936	-0.009195	0.0285563	0.0129081	0.0076582	0.0149466	-0.00689972	-0.0283772	0.00803859	-0.0149007	-0.00119756	0.0637624	0.02085	0.0208904	-0.00184666	-0.0298654	0.024619	0.0157068	0.0162851	-0.0383764	0.0178765	-0.0394737	-0.0366027	0.0321015	0.0266102	-0.00807537	0.00120048	-0.00195035	-0.0130001	0.00953794	-0.0250468	-0.0241379	-0.00627558	0.00011106	-0.00536232	0.00520446	-0.0106425	-0.0187308	-0.000868056	-0.0096532	-0.0124224	-0.0132396
0.0310107	0.0036036	0.0131086	-0.0216346	-0.00583658	0.00992761	-0.0103481	0.00837321	-0.0416319	0.00560322	-0.00128535	-0.0146057	-0.0572	-0.0030388	-0.0111163	0.043022	-0.00239234	-0.0062425	-0.000396965	0.0014892	-0.00763102	0.00402549	-0.00110783	0.0186062	0.00114416	-0.0027921	-0.00912779	0.0435533	-0.00192044	0.0674658	-0.00786917	-0.0137432	0.0182622	-0.0140208	-0.00689448	0	0.00153453	-0.0352719	0.0472231	0.0266624	-0.0134541	0.0101793	0.00830541	0.00813609	0.0252988	-0.00394932	-0.0336664	0.0386282	0.0481466	0.0190492
0.0430214	-0.0143627	-0.0109225	-0.014742	-0.00615041	0.00491501	-0.012199	-0.0170028	0.0166614	-0.0090545	0.00772201	-0.031221	0.0326686	-0.03517	-0.0192037	-0.00100604	0.0263789	-0.00169123	0.00559619	-0.0104089	-0.0279317	-0.00918811	-0.0170019	-0.0564596	0.00114286	-0.0148611	-0.00348004	-0.0498253	-0.00330192	0.0137953	-0.0400297	0.0377704	-0.00289268	-0.0215596	0.00332025	-0.00906022	-0.0154494	0.0150163	0.0231067	-0.0334793	0.00333983	0.00091607	0.0143064	0.0188921	0.0582864	0.00611267	0.0159586	-0.0128606	0.0129784	0.00991547
-0.0471247	-0.0225865	-0.0197078	0.0172901	0.00759494	-0.0142653	0.02085	-0.00120676	0.0290544	0.0288174	0.0114943	-0.00650936	0.00575185	0.00656136	0.161414	-0.0474992	-0.0404984	0.0121007	-0.0242549	-0.0315552	-0.0372266	0.00387793	0.00150056	0.135164	-0.0027968	0.0172715	0.0100661	-0.0212848	0.0561338	-0.0213608	0.00219468	-0.0233216	-0.010734	0.0543835	-0.0240674	0.0458946	0.0059655	-0.0229417	-0.0254701	-0.0077695	0.050208	-0.00171148	-0.00313435	0.0286229	0.0572792	-0.0627258	-0.0334071	-0.00704225	0.0441574	0.00804764
0.0276059	-0.00708163	-0.0103986	-0.0013074	-0.0111669	0.0175729	0.00597015	-0.00805477	0.0149083	0.00563621	0.0151515	-0.0013126	-0.0126634	-0.00651859	-0.0148026	0.00669604	0.00162338	-0.00549976	-0.011002	0.00737005	0.00869986	-0.00554249	-0.00337965	-0.00155039	-0.00692576	0.00881152	0.00142343	0.0786872	-0.00679259	0.0291027	0.0417364	-0.0180897	0.0131965	0.0200089	0.00770654	-0.0174837	0.0132783	-0.0120693	0.0224604	-0.00293638	0.00237718	-0.0029796	0.0217236	0.00245012	0.00191005	0.0266293	0.016022	0.0262411	-0.0123693	0.0148491
-0.0199072	-0.0183934	-0.0162872	-0.0165276	-0.0104461	-0.0420561	-0.0187412	-0.00568413	-0.0372915	-0.0169837	-0.0126866	-0.0118106	-0.0318577	-0.0204131	-0.0267112	-0.00630142	-0.0105348	-0.0266891	-0.0123605	-0.038891	-0.015333	-0.00219558	-0.0233591	-0.0121118	-0.0132565	-0.01683	-0.0144194	-0.0364736	-0.0176202	-0.0237235	-0.0248547	-0.0265291	-0.0240232	0.00174368	-0.00550627	0.00436148	-0.0139949	-0.0168814	-0.0299551	-0.0179974	-0.0184453	-0.00241839	-0.017485	-0.0239176	-0.0192374	0.105802	-0.0295112	-0.0024188	-0.00439476	0.00110132
0.0578676	0.0271511	0.057504	0.0480865	0.00941512	-0.00148462	0.0082763	0.0216415	0.12544	0.0207326	0.0246914	0.0451543	-0.0232906	0.0322501	0.0656089	0.0384006	0.0548649	0.00839921	0.0429702	0.0604968	0.0186131	0.00372376	0.0590278	0.0581578	0.113318	0.00975081	-0.00288461	0.101579	0.0195437	-0.0119086	0.00152168	0.0200606	0.0293594	-0.00609225	0.0319902	0.0257078	0.0196129	-0.00790782	0.0910962	0.0429857	0.00832215	0.00242425	-0.0209282	0.0159184	0.0351652	0.109259	0.104225	0.0758573	0.0442675	0.035675
0.125438	0.0122859	0.026431	-0.0185744	-0.00791408	-0.0569244	-0.00157853	-0.00119904	-0.00139167	-0.00304672	-0.0184411	0.0222362	-0.00678189	-0.00720981	-0.00724346	0.0239186	-0.0287192	0.0267026	0.0280003	-0.0256895	-0.00668816	-0.010118	0.0182131	-0.00564468	-0.00734523	-0.0171674	0.0109529	0.0257296	0.00341413	-0.00749186	-0.0174728	-0.00742115	-0.00691443	-0.0183888	0.00983607	-0.0120237	-0.0192356	-0.0118424	0.0120755	-0.000319489	-0.0106496	-0.0091954	0.0103243	-0.0200704	-0.0107545	-0.0728993	0.0224953	-0.0273664	0.0129624	-0.0016692
-0.0925322	-0.0308937	0.00377235	-0.0101909	-0.051567	-0.0150901	-0.0259289	-0.0216086	-0.0831104	-0.0213922	-0.0413327	-0.0366704	-0.00330396	-0.0196078	0.00891771	0.0306494	-0.0167866	-0.0529707	-0.00700362	-0.17216	-0.0211615	-0.0204429	-0.0164544	-0.0191216	-0.0401691	-0.0401747	-0.0596897	-0.0506734	-0.0225063	-0.0484083	-0.0347938	0.00785047	0.0359733	-0.014273	-0.014758	0.0119986	-0.0232258	-0.0223554	0.174497	-0.033557	-0.0298708	-0.0319072	-0.0354059	-0.0213798	-0.0127696	0.0129052	-0.0353638	0.0172128	-0.0214201	-0.00592795
-0.0343737	0.0626186	0.0312092	-0.0455957	-0.0108141	0.0281271	0.0139588	0.0654397	-0.00159097	0.0260236	0.0412856	0.0290312	0.0256354	0.0308642	0.0421856	-0.0234689	0.0252033	0.00781053	-0.00235101	0.0140515	0.00270237	0.00243478	0.0116388	0.0496497	0.0401982	0.0118289	0.0178265	0.0267778	-0.0108358	-0.00379376	-0.0344459	0.0333828	-0.0193223	0.0330317	0.00269623	-0.0379404	-0.0402906	0.00942951	0.0369048	0.0539021	0.0549237	-0.0197676	0.029991	0.0714155	0.00279671	0.0365926	0.0351662	0.022779	0.022497	0.0192661
-0.102667	-0.0296429	-0.0180637	-0.0265411	-0.00546614	-0.155916	-0.0227309	0.0383877	-0.097746	0.0109909	-0.0102886	-0.01097	-0.0286576	-0.0194012	-0.0327679	-0.0314403	-0.0285488	-0.01275	-0.0196405	-0.048037	-0.0259708	-0.0150937	-0.0312837	-0.0182821	-0.0561143	-0.024955	-0.0352418	0.0366149	-0.0342312	0.0133287	0.0163164	0.0297918	0.0316962	-0.0201489	-0.0513893	-0.0360915	-0.0203716	0.0221859	-0.0453884	0.082209	0.036813	0.0287237	0.0305664	-0.0217615	-0.0339899	0.000428755	-0.0543545	0.0178174	0.00872151	0.050405
-0.0384843	-0.0287081	-0.0382443	0.0290237	0.0152672	-0.00237154	0.00982801	0.0221811	-0.102311	-0.00585382	0.00836714	0.0440555	0.0095386	-0.0048852	0.0195297	-0.0377294	0.0195918	0.0053178	0.0580962	0.0252305	0.0116966	0.0146204	-0.0274666	0.0141886	0.0964666	0.00760895	0.0112907	-0.0139953	-0.00182186	0.000854117	-0.0321088	-0.0271872	0.0063659	0.0241395	0.0116535	0.0228311	0.0244485	-0.00891021	-0.0546825	0.00231951	0.0162313	0.00154962	0.0136351	0.00437905	-0.00126308	-0.0124286	0.000435445	0.00593936	-0.00825309	0.0228506
0.0862261	0.0117469	0.0159396	0.00974359	0.0108271	0.0351294	0.0317924	0.0227848	0.0666758	0.026245	0.025396	0.0558589	0.0129642	0.0257732	0.00938233	0.00971388	-0.00720576	0.0544081	0.0189302	-0.0246096	0.00335654	0.0229167	0.00419656	0.0507141	0.0158568	0.021968	0.0122594	0.0385265	0.022739	-0.01007	0.052713	0.0247223	-0.00825083	0.00742034	-0.0423412	0.00464286	0.0117954	0.0583218	-0.0290076	0.02372	0.0526578	0.00735643	0.0117875	0.0115103	0.00885276	0.0169246	0.0513602	0.0161591	0.0342778	0.0170343
0.00995877	0.0131086	-0.0104046	-0.0196377	-0.00862838	-0.0301097	0.0138343	-0.0180339	0.0586447	0.0057377	0.0196175	-0.0207008	-0.00737527	0.0177076	0.0302091	-0.00122442	0.00483871	0.0140946	0.0546282	-0.00436681	-0.000991203	0.0100136	0.0201425	-0.0191401	0.00553877	0.0295567	0.011678	0.0359583	-0.00206326	0.0162069	0.00787822	0.00839161	-0.0224626	0.00563258	-0.0130039	-0.0277284	-0.00108445	-0.0050098	0.00786164	0.0370161	-0.0144618	0.0282686	0.0160362	0.0131034	0.0159384	0.0938834	0.000827986	0.00733945	0.0146513	0.016749
-0.0776126	-0.0051756	0.00100134	-0.00103609	-0.00660264	-0.0302552	-0.0119398	-0.0270076	-0.057061	-0.0273839	-0.0036075	-0.00968787	-0.013986	-0.0136374	-0.0233083	-0.0218914	0.0248796	-0.0153121	-0.0176197	-0.0107212	-0.00781347	0.00285666	0.0081986	-0.0113122	0.0540811	-0.0167464	-0.0147497	-0.065494	-0.0167779	-0.0380048	-0.0255697	-0.0128294	-0.0164539	-0.017234	-0.00823452	-0.0239488	-0.0236124	-0.0404991	0.0169873	-0.0215259	-0.0170796	-0.00435281	-0.0202347	-0.0176991	-0.00423057	0.0486346	-0.0229576	-0.0173042	-0.00688759	-0.0184985
0.00305742	0.00743218	-0.00566856	0.0212619	0.0172205	-0.0181769	0.0100439	0.00370096	-0.0843257	0.0387129	-0.00893073	0.017491	0.00332447	0.0128725	-0.000384911	-0.0119964	0.0101801	-0.0131579	0.0243918	-0.0280788	0.024125	0.0135724	-0.0354767	0.00686499	-0.00902613	0.0161469	0.0162725	0.0334454	0.027977	-0.0171076	0.000543848	0.0558483	-0.0100952	0.00569925	-0.0368648	-0.00149841	0.0019458	0.0365047	-0.00230101	-0.0245057	0.0198238	-0.0284215	0.0304282	0.004851	0.0132767	-0.0285218	0.0205334	-0.0253321	0.0237643	0.0114184
-0.0257383	0.0287717	0.0171026	0.0236967	0.024651	0.00110528	0.011964	-0.0110619	0.0330215	-0.0451759	0.0094983	-0.00291328	0.0550033	0.00941398	0.019253	0.0284523	0.0635659	0.0387879	0.00279983	-0.00557527	0.0201391	-0.0104149	0.0306494	0.0130682	0.0393097	0.0208968	0.0119554	0.0248821	0.00122264	0.0143549	-0.0100557	-0.00765136	0.0119464	0.00305144	0.012069	0.00412681	0.0403662	-0.00836452	0.0303237	0.0530973	0.0215983	0.0125519	0.0446285	0.012069	0.00314465	0.0834823	0.0435594	-0.00348653	0.0111421	0.0436616
-0.0700112	-0.0315525	0.0103858	-0.00892857	-0.0205797	-0.0270494	-0.00307078	0.0182699	0.0617483	-0.0150389	0.0159228	0.0207493	0.00397822	-0.0116577	-0.0249339	0.0257269	0.00874636	0.00326721	-0.0453905	0.00662589	-0.00598229	-0.0145339	-0.00669146	0.0100953	0.000461255	-0.00170576	0.0050635	-0.00920343	-0.020924	-0.0283036	0.00343171	-0.0020114	-0.00518284	0.0912647	-0.0248722	-0.0315711	0.0245333	-0.000665927	0.0193169	-0.00813229	-0.0133897	-0.000701676	0.00268611	0.0088586	0.0217694	-0.0237983	-0.0119261	-0.0197201	-0.0213039	-0.0104262
0.0527678	0.0203628	-0.00424213	-0.0128462	0.0266351	0.0252482	-0.00924072	-0.013182	0.0541264	-0.0070338	-0.00427452	-0.0146027	-0.024609	-0.012267	-0.0267338	0.00223329	-0.00361272	-0.0141893	0.021945	-0.0202532	-0.000240732	-0.0193253	-0.0127208	-0.016935	-0.00461042	-0.0243486	-0.00482829	0.0168161	-0.0102718	0.00983069	-0.0166895	-0.00906953	0.00520984	-0.0159299	0.0136268	-0.0135031	-0.0130141	-0.0470902	0.0353786	0.0382618	0.00928571	-0.00631951	-0.00484756	-0.0175616	-0.0584626	0.0342747	0.0295715	-0.0295263	0.00487896	-0.0208086
0.0960894	-0.00979681	0.0149107	-0.0246747	-0.0221966	0.013005	0.00124359	-0.0341373	0.0684622	-0.0126123	-0.00119246	-0.0273105	-0.0228779	-0.00931455	-0.0187102	0.0236544	0.00290065	-0.0136857	-0.00536845	0.000516796	-0.0115579	0.00414866	0.0489006	-0.0279582	-0.0277906	0	0.0109684	-0.0255158	-0.0178124	-0.0548044	-0.0158598	0.0454237	0.017852	-0.0178066	-0.0492933	-0.00410637	0.0677743	0.0191142	0.0158696	-0.000526454	0.00566171	-0.0214346	0.0356365	-0.00859402	-0.0338523	-0.100817	0.00781555	-0.0300903	-0.0233427	-0.00551446
-0.0561978	-0.0164896	0.00177591	-0.00103968	-0.0185731	-0.036602	0.000776277	-0.0230503	-0.0229596	-0.0195976	0.00286533	-0.0301671	0.00262582	-0.0106075	-0.00851927	-0.00669792	-0.00650759	-0.0339713	-0.00503638	-0.00878099	-0.00560292	-0.0120503	0.0148157	-0.0180128	-0.00619343	-0.00437828	0.0087632	-0.0109908	-0.0194184	-0.0144955	-0.015974	-0.0175097	-0.0291372	0.00741656	-0.0105149	-0.0268997	-0.00889108	-0.031107	-0.031859	-0.00289702	0.00586441	-0.0154051	0.0193093	-0.00312067	-0.00674536	-0.0228393	-0.0108569	0.0230955	-0.00229446	-0.00500406
0.0144945	0.0100596	0.0380338	0.0117953	0.019225	0.0147434	0.00992864	0.00393236	0.0827893	0.0101731	0.0161905	-0.00523407	-0.00611087	0.0126706	0.0143208	0.0281524	0.0538574	-0.00742942	-0.0137451	-0.0145909	0.00575698	-0.00209096	0.0124626	0.0168639	-0.027325	0.0349604	-0.00723888	0.038405	0.0382975	-0.0292239	-0.0412297	-0.0339934	-0.00174825	0.00572597	0.0516673	0.00464084	0.0647894	-0.00377715	0.0969649	0.0198098	0.0079291	0.0108838	0.0455373	0.122261	-0.00848896	0.0568393	0.0250882	0.00101078	0.0524109	0.0546418
0.0585549	-0.104021	-0.0153703	0.0044574	0.0135573	-0.0335289	0.0445469	0.0246769	-0.0944387	0.0226148	0.0492034	0.0151699	0.0085639	0.00986526	0.0133118	0.0029513	0.00690608	0.011477	0.0146688	0.0306716	0.00146145	0.015715	0.0601478	-0.00378237	0.0330212	0.0448269	0.0304164	-0.0889204	0.0152859	-0.00717703	0.00179802	0.0204988	0.00321074	0.0166734	0.0111498	0.0032135	-0.00573368	-0.0137441	0.0361148	-0.035224	-0.00323924	-0.0120919	-0.0260163	-0.0247947	-0.00494673	0.0510178	-0.0315488	-0.00807809	0.0175763	-0.00786184
0.0328978	-0.0230548	0.00457269	0.00204813	0.0177377	0.00289101	0.00573529	-0.000764526	-0.0103284	-0.0266068	0.0294774	0.00396466	0.0357065	0.0333572	0.0167197	0.0137322	-0.0240055	0.0115935	0.0397552	0.0318112	0.00802627	0.0125494	0.0305276	0.00613318	0.0381679	0.0189101	0.0141528	-0.0236656	0.0165715	-0.0947791	0.0177984	0.0311349	0.029677	0.0044	0.0334252	-0.038038	0.0371896	0.00744834	-0.00238932	0.0539597	0.00557103	0.00673684	0.0444789	0.0311457	0.0116635	0.0253467	0.0396841	0.00101798	0.0179814	-0.00792414
-0.0570302	-0.0244416	-0.0268404	0.0214614	-0.0125714	-0.0550591	-0.0106741	-0.0133894	-0.0470636	-0.013667	-0.0338395	-0.0425272	-0.00294303	0.0131427	-0.0254503	-0.0233833	-0.0182713	-0.012436	0.042406	-0.0392839	0	0.0137521	0.0370218	0.00696662	-0.0551471	-0.0111754	-0.0129585	0.009908	-0.0301607	0.0359361	0.0261572	-0.038961	-0.0118678	-0.0258861	-0.10937	0.0208117	-0.0114603	-0.0317195	-0.0560721	-0.0753948	-0.00461681	-0.00742124	-0.0197511	-0.00169518	-0.021546	-0.0566698	-0.0765287	-0.0216949	-0.0195131	-0.0121776
-0.0650537	-0.0116631	-0.0196774	-0.00183425	-0.0141782	0.0625381	-0.0150754	-0.0213261	-0.0139556	-0.023214	-0.0426583	-0.0231604	-0.0016867	-0.00773782	-0.0470068	-0.0386394	-0.0300644	-0.0496296	0.000331178	-0.0678054	-0.0346242	-0.00736895	-0.0273176	-0.00807149	0.00194553	-0.0260343	-0.0135326	-0.0420463	-0.00742664	-0.0680942	-0.0292138	-0.0489865	-0.0268802	-0.0245298	-0.0479221	-0.00978593	-0.0389118	0.0160099	-0.0525373	-0.00192837	-0.0378015	-0.044831	-0.00174703	-0.0284038	-0.021441	-0.0556242	-0.0411269	-0.0554401	-0.0153259	-0.0188229
0.00266172	0.0367133	0.0131622	0.0138657	0.00763135	0.0356015	0.00915366	0.0392235	0.0280353	0.0156595	0.0138368	0.0227346	0.0485744	0.0204128	0.0118044	0.0276537	0.0369004	0.00467654	0.0170027	0.0116602	0.00912272	0.023452	0.0303207	0.0043592	-0.0140777	0.0232076	0.0149466	0.0453548	0.0228674	-0.00919118	0.0150465	0.0156306	-0.0326183	0.0456832	0.00550531	0.0347951	0.00167204	0.00121212	0.0281979	-0.0220811	-0.00964088	0.038851	-0.0257846	-0.00540197	0.0317805	0.0853403	-0.0128673	0.0253118	0.028587	-0.0228317
-0.0558468	-0.0514334	-0.0248457	-0.00922722	-0.00320419	-0.0715276	0.00133829	0.014106	-0.0181191	-0.0353709	-0.00601434	0.00190648	-0.0495468	-0.0238256	-0.0025	-0.00802273	-0.0135231	-0.0312904	0.0075371	-0.0131723	-0.0209288	-0.0150016	0.010223	-0.0315394	-0.0211718	-0.0129607	0.00100908	-0.0117215	-0.0114523	0.0718924	-0.0193286	0.007695	0.00698663	0.00841683	-0.0250293	0.00895344	-0.0109694	0.0135593	-0.0306419	-0.00141123	-0.0226332	-0.00937173	-0.0164072	-0.0183706	-0.0176009	0.00241196	-0.00760374	-0.0171735	-0.0359356	0.00483893
-0.0499918	-0.0351111	-0.0301415	0.0207883	-0.0102279	0.00328456	0.0277695	0.00225564	0.0189609	0.0212486	-0.0318827	-0.00697475	-0.00423819	-0.00276307	-0.0271512	-0.0296546	-0.0440115	-0.0320342	-0.059859	-0.0622914	-0.0258032	-0.000502092	-0.00429163	-0.00298775	-0.0201207	-0.00677062	-0.00584482	-0.00584174	-0.00767709	-0.0229338	-0.00874333	0.00485942	-0.0066365	-0.027027	-0.00922583	-0.0025636	-0.0336347	0.00931677	-0.105737	0.00113058	-0.0582669	0.0109557	-0.0517472	-0.0297803	0.00506329	0.0151588	-0.0982925	-0.0313069	0.00303342	-0.0258668
0.00349998	0.0386918	-0.0145948	-0.000488759	-0.0044287	0.04375	-0.0397341	0.0442611	0.0172988	0.0103112	-0.0396635	0.0268127	0.0272398	-0.00877396	-0.00987548	-0.00138913	0.0784906	0.0165472	0.00588448	0.0818505	0.00843937	-0.00686537	-0.00461964	0.0326641	0.0174538	-0.0262342	-0.0306102	-0.000890313	0.00351272	-0.0367582	-0.0170429	0.0276339	-0.0024294	0.0383987	0	-0.0164096	-0.00910679	0.0170414	-0.0118416	0.0152456	0.0203596	0.0239124	0.088341	0.0214693	0.0558031	0.00805878	0.053411	-0.0236753	0.0142718	0.00211864
0.0312921	0.0119734	0.0249172	-0.0185819	-0.0151246	0.0484745	-0.00917845	-0.018319	0.0414289	0.0204119	0.0387985	0.0189635	-0.00414336	-0.00232937	-0.00216826	0.0377326	0.026592	-0.00596853	0.020639	0.00219298	-0.00669499	0.00337211	-0.0228991	0.0162507	-0.0110999	0.00678829	0.0100376	-0.00570308	0.0114945	0.0331034	-0.0136882	0.00268908	-0.00578387	0.0118017	-0.0534413	-0.0295477	0.00981997	0.0262974	0.0699338	0.0147386	0.0243586	0.0142146	-0.0102643	0.0220033	-0.0018352	0.07336	-0.0760544	0.0492687	0.015255	0.00479211
-0.0176217	0.0385627	0.0566134	-0.000996512	0.00361337	0.0500408	0.0241458	0.0219539	0.0469541	0.0055367	0.033012	0.0234888	-0.0104015	0.012608	0.0247718	0.051441	0.00954329	-0.0237445	0.0117983	0.059081	0.0112767	0.012771	0.0370488	0.0456882	0.0204082	0.028445	0.0138716	0.0621975	0.0264697	0.00155763	0.014495	0.0258129	0.0401102	0.000777605	0.0149701	-0.0294118	0.0113452	0.0258503	0.092444	0.0419293	0.0123956	-0.0346681	-0.0308738	0.028117	0.0237176	0.0396714	-0.0157146	0.0451211	0.0221298	0.0169729
-0.0509144	-0.00843882	0.0143202	0.0133001	0.00360036	-0.0730381	0.0131969	-0.0196921	-0.0118146	0.0120782	-0.00676464	-0.0169895	-0.0292201	0.00599493	0.0122986	0.0242231	-0.0148548	-0.0215264	-0.00333211	-0.0609504	-0.0173033	0.0112826	-0.0271741	0.0054615	-0.0515	0.00676091	0.00755585	0.039487	0.044149	0.0402133	0.0123119	0.0232026	-0.00853694	-0.013986	-0.043405	0.0179257	-0.0987426	0.0329355	-0.0283091	-0.0628617	-0.029985	-0.0288899	-0.0116851	-0.0175027	0.0105963	0.0081962	-0.0420679	-0.018252	0.0304375	0.0267586
-0.0478166	-0.0434043	0.0152284	-0.000656276	-0.0325859	-0.0592344	0.00321967	-0.0230095	-0.0246538	-0.020358	-0.0434476	-0.0424498	-0.0684279	-0.0213156	-0.0611646	0.00933562	-0.0116518	-0.04	-0.0441193	-0.0187019	-0.0387374	0.0218212	-0.000626177	-0.0122216	-0.0527148	-0.018722	-0.0595867	-0.0357143	-0.00504438	0.0177275	-0.0306306	0.0108592	0.0308789	-0.0283688	-0.015859	-0.00419287	-0.0335111	-0.00492189	0.00440945	-0.0390121	-0.0530654	-0.00114459	-0.0174238	-0.0780977	-0.026124	-0.0562173	-0.0328042	0.00500536	0.011228	0.0130306
0.172815	0.0676157	0.02125	0.0175669	0.00803461	0.019008	0.0338439	0.0385047	-0.0416532	0.0193479	0.0851952	0.031982	0.0327755	0.030445	0.106203	0.0215816	0.038835	0.0300595	0.0269245	-0.0201794	0.0310719	0.0171805	0.0285772	0.0709376	-0.00111297	0.048735	0.022845	0.0170034	0.0330081	0.066107	0.0357807	0.0319115	0.00345622	0.052717	-0.0317816	0.00421053	0.0145768	0.0189247	0.0108184	0.0137266	0.0100653	0.022188	0.0315389	0.0602139	0.0220803	0.0540301	-0.0322757	0.00355745	0.0496545	0.0181674
0.106481	0.0025	0.0364137	0.00919652	0.00214592	-0.216263	0.0207422	0.0795536	-0.0110003	-0.0123023	0.0321267	0.0377396	0.00157551	0.0113636	0.0484066	-0.00739399	-0.000667557	0.00288934	0.0108939	0.0297483	0.0186867	0.00047356	0.0497726	0.0338896	-0.00389972	0.0189836	0.0179098	0.0183744	0.00603847	-0.0584646	0.0424705	0.00183711	0.0157865	-0.0766564	0.0351364	0.0591195	-0.0179941	-0.0126636	0.0369164	-0.0138289	0.0422839	-0.0203373	-0.0493615	0.0120423	0.013569	0.00609244	-0.00339175	0.0372208	0.00803374	0.0377703
-0.0110418	0.00665004	0.0219959	0.0115108	0	-0.00409074	0.000552944	0.0266756	-0.0223746	0.0569395	-0.00767207	-0.0153757	0.00719101	-0.02	0.00230858	0.0159623	-0.0233801	-0.000576203	-0.0101006	-0.0377778	-0.0244155	-0.00347113	0.00756545	0.0141545	-0.0262864	0.0122259	-0.00165618	0.0066645	-0.0108807	0.0137989	-0.0263951	0.0232274	0.00395592	-0.0500626	-0.0178651	-0.133017	-0.0198864	0.034844	-0.00912491	-0.100204	-0.0103359	-0.0136709	0.0300956	0.0144718	-0.0209618	-0.0576321	-0.0187181	-0.0157211	-0.0184572	0.0190763
-0.0486492	0.0127993	0.000288892	0.0101154	0.00397675	-0.00933532	-0.0425532	-0.0259825	-0.0225425	0.00606061	-0.0304838	0.0186183	0.00624721	0.0087136	0.00115163	0.00329193	0.0458276	-0.0412223	0.0044208	0.0317552	0.0153602	0.0125079	-0.00750864	0.000979432	0.153935	-0.0197469	-0.0105743	-0.00645891	0.0184615	-0.0171169	-0.0321202	0.0235962	-0.0227976	-0.103645	0.11096	-0.0303653	-0.00550725	0.00516422	-0.053744	-0.0272727	-0.0154047	-0.00949692	-0.0546708	-0.041528	-0.0208708	-0.0412143	-0.0291908	-0.0350694	0.0305368	0.0227833
0.0409774	0.0648186	0.00837545	0.00563292	0.0347349	0.0603091	0.0161616	0.0190063	0.021303	0.0170683	0.0357712	0.0176891	-0.0223947	0.00454649	0.0214724	-0.00238628	0.0228908	0.0312688	0.0152433	0.0212647	0.0339071	-0.0101642	0.0107635	-0.0300881	0.0408163	0.0260121	0.0161356	0.0341297	0.0392247	0.0398657	0.0200944	-0.0180916	0.0285138	0.055855	0.0352026	0.0729927	0.0364325	0.00369914	0.0378111	0.024032	0.0347388	-0.00531744	0.0164478	0.0163718	0.00845277	-0.00739542	0.104495	0.0280677	0.0116968	0.00686334
0.00631008	-0.00650842	0.00386653	0.0048234	-0.000883392	0.0277284	-0.00255609	0.0134162	0.00967416	0.00329056	0.0123185	0.0124584	0.0077115	0.0117674	0.0337838	-0.0109134	-0.00639386	-0.0177843	-0.0200193	0.0619178	0.0131181	0.0268562	0.0207194	0.0327869	0.023912	-0.00514678	0.012993	0.0132013	0.00394266	0.0357143	0.0186539	-0.00534918	0.00280034	0.00788863	0.00948992	0.00811938	-0.00253093	0.003276	-0.0361261	-0.00684485	-0.0102512	0.0140681	-0.024925	0.00113895	0.0174927	0.000931315	0.00215633	0.00490025	-0.0118699	0.00358766
0.0209017	-0.00423892	-0.0285307	0.00216785	0.00618921	0.0985818	-0.00854214	0.0206652	-0.00616911	0.0152509	-0.00630161	0.0177393	0.0229575	0.00805189	0.0152505	-0.0201028	-0.002574	0.0281983	0.0177056	0.0257998	0.0135707	0.00630769	-0.00592049	0.0002442	0.0401681	-0.0101552	0.00508957	-0.0176826	-0.00285799	0.00915644	0.00190448	0.01464	0.0265289	0.0566298	0.012926	0.0211145	0.0109952	0.0173469	-0.0137161	0.0423367	0.003884	0.0422661	0.00950214	0.0281164	0.00286533	-0.00535008	0.0314685	0.0421456	0.0112324	-0.00285987
0.060244	0.00270898	-0.0464023	-0.0105068	0.00849443	-0.0305416	0.00631821	-0.000316356	0.014501	0.000161525	-0.00743494	-0.000843898	0.0448845	-0.0115376	-0.00286123	-0.0436526	0.0509677	0.0121247	-0.00401457	-0.0241449	-0.00589608	-0.0105488	-0.0153148	0.00805664	-0.0139201	-0.00929152	-0.00911484	0.00189484	-0.00549009	-0.003861	-0.0014622	0.0559482	0.00979325	0.0191721	0.00580046	-0.00127904	-0.00515895	0.0326981	-0.105757	-0.00787154	-0.0134124	0.0157752	-0.0213443	-0.00553272	-0.0310714	-0.04116	-0.0401565	-0.0514706	0.00323974	-0.0109943
0.0191753	0.0339637	0.0209424	0.00187383	0.0127796	0.0418967	0.0211187	-0.00601266	0.0796692	-0.0229328	0.0262172	0.00618858	0.0128448	-0.00246914	0.010043	0.0137097	-0.00245549	0.0433542	0.00973984	0.0128866	0.0161868	-0.00370828	-0.015553	-0.0118673	0.0400729	0.0117233	0.0136956	0.0215918	-0.00503833	0.00949612	0.0215258	-0.0317903	0.0080819	0.0637024	0.0284506	-0.00704376	0.0355992	-0.0400155	0.0640145	0.0675976	0.0311111	-0.0012133	0.0188296	0.018439	0.0164025	0.027561	-0.00570497	0.0310078	0.0156851	-0.0109957
0.0251712	0.00597238	-0.0187029	0.000467581	0.000573559	-0.0090399	0.0164897	0.0662209	-0.0258266	0.0295868	0.00708459	0.0486611	0.0149688	-0.00090009	0.00674716	-0.0106603	0.105846	0	0.00332768	-0.0122137	-0.00291829	0.00915012	0.070506	0.0284314	0.0170753	0.0229818	0.00988082	0.0208269	-0.0707792	-0.062776	0.0209289	-0.104263	0.0382149	0.00763666	-0.0295327	-0.00107481	-0.00257139	-0.100162	-0.0305914	0.0240785	0.0322008	0.0508941	0.0332403	-0.0131107	0.0259293	-0.00807026	0.0565574	0.0167464	-0.0953823	0.0372633
-0.0117452	0.0152134	0.0298186	0.0140209	0.0174835	-0.0289399	-0.00879846	-0.0376232	-0.00628728	-0.00401349	-0.000852697	-0.00960259	-0.0077837	0.00225225	-0.00141093	0.0374719	-0.017251	-0.00656096	0.0122686	0.0530654	-0.00158537	-0.0113724	-0.00819897	-0.00691134	-0.0107619	0.0122711	-0.011781	-0.0285628	-0.00675028	0.0124949	-0.0129177	0.0263666	0.0169884	-0.0155564	-0.00115562	0.00494943	-0.00149254	-0.0236114	0.0678471	-0.0240929	0.015721	0.0112173	0.0290825	0.0105962	0.00371156	0.018904	-0.103698	0.0366387	0.0410042	0.0241461
-0.00307641	0.0131579	-0.00671642	-0.00337994	0.0185915	0.0813087	0.00998613	-0.00155135	0.068653	0.0130561	0.00512055	-0.0121144	-0.0045417	-0.00179775	-0.0233133	-0.0196869	0.0503964	0.0374243	0.0281701	0.00880626	0.0260169	-0.00948236	0.0377543	0.00455964	0.0578764	0.0165983	0.0321275	0.0140012	0.0288724	0.0260975	0.0514936	-0.0689223	0.0268287	-0.0121556	0.0316236	0.0554604	0.0300313	-0.00760018	-0.0417009	0.142177	0.0215236	0.0112026	0.0335126	0.0203443	0.0126783	0.0908877	0.0455857	0.0197795	0.00787781	0.0187464
0.0103176	0.0263348	0.0492863	0.000924927	-0.0165929	-0.0233673	-0.00576765	0.0251709	-0.0169002	-0.0127287	0.0131607	0.00953783	0.00207383	-0.0038271	0.000361664	0.0286211	0.0237197	-0.035809	-0.0117878	0.0480116	0.0322619	-0.0163214	0.0146017	0.0453894	0.0115179	-0.0146762	-0.0182067	0.0357472	0.00419149	-0.0626972	-0.0201569	0.0514805	0.0382056	0.00574241	-0.0108411	-0.0133901	-0.000659631	0.0290091	0.0395751	0	0.0179924	0.0233959	0.000120992	0.0243865	0.00260824	-0.0142088	0.0987859	0.0149444	-0.0124422	0.000225785
0.0803702	0	0.00128884	0.064223	-0.000843645	0.00858896	0.0129834	0.052137	0.139965	0.0198227	-0.0071234	0.0264572	0.0612583	0.0684746	0.00253073	0.00906995	0.00842549	-0.00302613	0.00838027	-0.00740398	0.0559336	0.00797703	0.00654411	0.0443327	-0.00650671	-0.000930925	0.00937228	0.0276996	0.0136584	0.0652082	0.012978	0.0016	0.000474834	0.00203915	0.0151172	-0.00226198	0.0572937	-0.0146594	0.00247198	-0.00260417	-0.0211628	-0.00209434	0.00169368	-0.0270999	0.00433576	-0.00764359	-0.0436966	0.00469925	0.0161525	-0.00462754
-0.0127609	0.00281195	0.0131579	-0.0202605	-0.00928793	0.16028	-0.00899918	-0.02276	-0.00875726	0.00837547	0.00126609	-0.00972957	-0.0341264	-0.0109983	-0.0191129	0.011426	-0.0328982	0.0278698	0.0185426	-0.00885781	-0.000655308	0.00553973	0.0475819	-0.00131291	-0.0216946	0.00484532	-0.00987751	-0.00590948	0.019209	-0.031793	0.0426605	0.013738	-0.00522069	-0.00976801	-0.0115413	0.00370981	-0.0143588	-0.00595102	0.0128226	-0.00417755	0.00831551	0.0184813	-0.0311594	0.00831025	-0.0274564	0.0970511	-0.0351891	0.0392891	0.00937848	-0.0131534
-0.00883484	0.0108658	0.0292208	0.0106352	0.00198864	0.00157274	0	0.0112028	0.00079785	-0.00391788	0.00421496	-0.0177979	-0.0411872	0.00106929	-0.00772059	0.0509113	-0.0226782	-0.000805369	0.0188317	-0.0208137	0.0120219	-0.00393515	0.0139017	0.0037248	0.032636	0.00537834	0.00199481	-0.00217486	-0.00514008	-0.0126453	-0.0181699	-0.0595651	-0.00214695	0.0164406	-0.0079096	0.0182752	0.0082341	0.00138153	0.0444733	-0.0173047	-0.0103676	0.00891211	0.00324109	-0.00564713	0.00621449	0.0565697	-0.016331	0.0111011	0.0102362	0.00758359
0.058215	0.0176838	0.0208476	-0.0362467	0.00255174	0.0465847	0.00412768	-0.0361516	0.00855403	-0.00487728	0.000209864	-0.027852	-0.0246368	-0.00854518	-0.0407558	0.00831303	0.0596685	-0.0220312	-0.00616016	0.00876666	-0.00572354	-0.0295512	-0.00979312	-0.0512988	0.0810373	0.0046117	0.00935862	-0.0254287	-0.00541115	-0.0342904	-0.0320863	-0.0284853	-0.00765001	-0.0129397	-0.0618831	-0.0139141	-0.0011308	-0.0326512	-0.017871	0.0256137	0.0230952	0.0139007	0.0647366	0.00260936	-0.0460561	0.0442377	0.00166021	0.00237389	0.0129384	-0.00946516
0.0251369	0.0183986	-0.0268709	0.0162269	0.0175339	0.0612653	-0.00904357	0.00453721	0.0291462	0.00695652	0.00503567	0.00084429	0.0302245	0.0135747	0.0448049	-0.0157783	0.0156413	0.0552198	0.0266595	0.0604762	0.0128163	0.0177496	0.00840296	0.0255407	0.0161169	0.00807932	0.000789308	0.0272849	0.0500983	0.00128342	0.00302613	-0.0186271	0.00915442	0.00573535	0.0169972	0.00102249	0.0236478	-0.00475398	0.000791139	-0.0439646	-0.00674889	0.0235869	0.040028	0.00842009	0.00591935	0.006	0.0262431	0.0233866	0.00446291	0.0277458
0.0354977	-0.013717	0.000552257	-0.0202955	-0.0147304	-0.0374647	-0.0265487	-0.015959	-0.020806	-0.0133459	-0.0265136	-0.0124025	-0.0232607	-0.0104167	-0.00295749	-0.00707683	-0.0287474	-0.0213486	-0.0160038	-0.0561293	-0.0193029	-0.016	-0.03285	-0.0213148	-0.0483217	-0.0178506	-0.0165581	-0.053701	-0.0173193	-0.0134587	-0.0142622	-0.0442882	-0.0188589	0.00162933	-0.0051731	0.0790603	-0.0141312	-0.0422737	0.0218182	-0.0255782	-0.0114808	-0.00477476	-0.0196364	-0.0156369	-0.0147113	-0.0177119	-0.0188425	-0.0361585	-0.0107247	-0.0162429
0.0176447	-0.0050882	0.0731337	0.00959634	-0.00169252	-0.0428397	0.00823864	0.0477356	0.000206092	0.00922979	0.00450354	0.0178151	-0.00686548	0.00601504	-0.0767519	0.0690909	0.0190275	0.0428305	0.0260817	0.00951475	0.022526	0.022439	0.034981	0.0247593	0.0562016	-0.0235534	0.00220505	0.0371166	0.0117514	0.0591165	-0.03798	0.0761309	0.0340633	0.0264335	0.0404	0.0100341	0.00822635	0.0558603	0.0663778	-0.00167551	0.0336573	0.0235711	0.0252947	0.000925355	0.00839866	0.0658694	0.0288066	0.032413	0.0184296	0.0491915
-0.0260043	0.0071599	-0.0309888	-0.00875075	-0.00480362	-0.0104859	-0.0028177	0.0274533	-0.0018973	0.00709555	0.015158	0.0241029	-0.00626485	0.0422806	0.0100402	0.00272109	-0.0627593	-0.0104592	0.0322954	-0.0245052	0.00139023	-0.0019084	0.0455547	-0.0154362	-0.00513761	-0.00189934	0.0576002	-0.0276545	0.00734571	0.0241259	0.0107014	0.0290499	0.0254118	0.00713154	-0.0146098	0.0106842	-0.0252194	0.0418044	-0.0438189	0.0246154	-0.032332	-0.00703485	0.00223264	0.00169492	-0.000925412	-0.00845848	0.0381333	-0.00726744	-0.00927616	-0.00879097
-0.0369599	0.0118483	0.00199045	0.0136986	0.0789324	0.0147325	0.0104549	0.00824332	-0.0436636	0.00454047	0.0143007	0.0238158	0.00804348	0.00184388	0.0270378	-0.00502035	-0.00885445	0.0301624	-0.000869029	0.00676329	0.0192226	0.00493945	0.0100738	-0.00408998	0.0184434	0.0205519	0.0484107	-0.0298099	0.00717527	0.00618886	0.00228931	-0.00332116	-0.00229463	0.0043273	0.0136559	0.00389466	-0.00634115	0.0258445	-0.0125948	-0.00982801	0.0241706	-0.0130283	-0.00245043	-0.0423012	-0.013894	0.0233287	0.0035962	0.0122987	-0.0133538	-0.0125917
-0.0382555	-0.008364	-0.00132433	-0.0142643	-0.0113158	0.0249618	0.00223714	-0.0138145	-0.0156007	-0.00561097	-0.00704955	0.000273669	-0.0178995	-0.0106339	0.00542005	-0.00818219	-0.0446678	-0.0267768	-0.00956763	-0.0364683	-0.00199078	0.000475662	-0.0160018	-0.0228154	-0.0246288	-0.00522096	-0.0160532	0.0111303	-0.00992941	0.0605159	-0.0191292	0.0413196	0.00206992	0.0184097	0.00115473	-0.0168114	0	0.0316022	-0.0335024	-0.0121312	0.0326238	0.0390934	-0.00893256	0.0048185	-0.0353184	-0.0183736	-0.0322498	0.0543824	0.00886745	0.0168552
0.032113	0.0074224	0.0161782	0.00563595	-0.00958211	-0.0193837	-0.0078125	0.0220126	0.0107556	0.00736677	0.00856129	0.018878	0.0140536	-0.00268706	-0.00269542	0.0109996	0.00175336	0.0326562	0.003222	0.00846614	0.0199475	-0.00871632	-0.002358	0.0179781	0.0148533	0.000749766	0.0210819	0.00666667	0.0122713	0.00523854	-0.00582157	-0.01088	0.0174432	0.0123077	0.000768935	0.00544908	-0.00536056	-0.0169237	0.00429321	-0.0114429	0.0136679	-0.00910947	0.000901307	-0.000639386	0.0146056	-0.00294627	-0.000528961	0.0131687	0.00956052	0.0040349
0.00742574	0.00234427	-0.0519379	0.00742199	0.00913733	-0.0496706	-0.00168729	-0.0542657	0.050165	-0.0098024	-0.00724638	-0.0115466	0.0177566	0.00663212	0.0100386	-0.0282878	0.042007	-0.0166833	0.00671016	0.0375309	0.0180134	0.00863309	0.00330617	0.0158257	0.0475668	0.00112381	-0.0116697	-0.0107808	0.0251663	-0.00763075	0.0383546	0.0142349	-0.013986	-0.00835866	0.0096043	0.00355074	-0.00436289	-0.00435825	-0.0710893	-0.0115754	-0.00707339	-0.005049	0.00112562	0.0107166	-0.00575816	-0.00399791	0.0124372	0.00758191	-0.0125248	0.0175953
0.107052	0.0427665	0.000137646	0.00195459	0.00905459	0.0186667	0.00028169	0.0272109	0.0442951	0.0213702	0.000834202	0.0141264	0.0208511	-0.000411777	0.0183486	-0.0153954	-0.0201568	0.0157002	0.0205809	0.0533079	0.00444894	0.0255191	0.0381481	0.0112892	0.0101292	-0.00130964	-0.0121711	0.0300483	0.00499907	0.0333833	0.0329903	0.0188198	0.0116678	0.00574713	-0.0114155	0.000372439	0.0228122	0.0111622	-0.0132947	0.0254213	0.0142476	0.0124876	-0.00910726	0.0194651	0.015444	-0.0247818	0.0355463	0.0206934	-0.00541377	0.0279646
-0.082747	-0.0157001	0.00330306	0.00810324	-0.0300871	-0.0327225	0.00675866	0.0155485	-0.0478419	0.0110769	0.0347989	-0.00214302	-0.00041684	-0.0107106	0.0116366	0.0123667	-0.0285714	-0.00149589	-0.00170399	-0.0605513	-0.0224482	0.00170015	0.0158743	0.0113865	-0.0826418	0.00505807	0.00551673	-0.0288694	-0.0152646	-0.0528131	0.0352122	0.0341265	0.00293985	0.0087619	0.02194	-0.0100521	-0.0109627	-0.00865801	0.0537226	-0.0169916	-0.0285338	-0.0206496	-0.0287076	-0.00512263	0.00247148	-0.0306013	-0.0280162	-0.0342285	-0.000311042	0.00477624
-0.00979949	-0.0061849	0.00411523	-0.0153319	-0.0152381	0.0129905	0.00559441	0.0351574	0.0241867	-0.0127815	-0.00382602	0.0209393	-0.00688073	-0.0066625	-0.0330241	0.00435271	0.0158824	-0.00349563	-0.0133727	0.00481	0.0147256	-0.00324024	-0.0214334	0.00463576	-0.0120618	-0.0408201	-0.0113385	-0.0164981	0.0113679	-0.00881395	-0.0775214	-0.0102937	-0.0252537	0.0358761	0.0079096	-0.00883791	0.00598802	-0.00873362	0.0167213	-0.0206857	-0.000677813	-0.0141249	-0.00116822	0.0249649	0.00227574	-0.010707	-0.0353155	0.0068157	0.000311139	-0.00733698
-0.023271	-0.0301343	0.0337432	0.00226757	0.00497375	-0.00721347	-0.00723227	0.0350589	-0.0513937	0.00416153	0.0301193	0.00157768	0.0186857	0.00398239	0.0314658	0.0314553	-0.00636943	0.0280631	0.0167247	0.0186692	0.0186726	0.00356037	-0.0273785	-0.0204351	0.0495994	0.0275942	0.0127638	0.108087	-0.0133989	0.0115987	-0.00185794	0.0186601	0.0300717	0.0473934	0.0298954	0.011383	-0.0637031	-0.0110132	0.0499839	-0.015625	0.0404703	0.0321844	0.0610526	0.0316639	0.0344371	0.0235118	0.0204576	0.0468454	-0.00653188	0.0314387
0.0111997	-0.0226275	-0.0141403	-0.0126697	-0.0200715	0.045479	-0.00252171	-0.0219635	-0.0189875	-0.0151957	-0.0102041	-0.0136517	-0.0160758	0.000417537	-0.0245536	-0.0197886	-0.0297203	0.00999269	-0.0380039	-0.0225564	-0.0179319	-0.0171217	-0.0621605	-0.0163751	0.00109051	0.00302572	-0.0241099	0.0112825	-0.0147345	-0.0135677	-0.0193299	-0.0243243	0.00449135	-0.0396798	0.0286647	0.0052523	0.00892736	0.00445434	-0.0233415	-0.0396825	0.00152108	0.0497848	-0.0167549	-0.0107717	-0.00475581	-0.0107566	0.00369296	-0.00801862	-0.0139324	0.0257368
-0.000585533	-0.00691085	0.00924933	0.000763825	0.00645342	0.0380952	0.00449438	0.0140693	0.0254208	0.0141833	0.0160587	0.0247534	0.0155006	-0.00104341	0.00305111	-0.0208794	0.003003	0	0.0285966	0.0206731	0.00415906	0.0141243	0.0412668	0.00980616	-0.000726216	0.0190422	0.0125398	0.0176529	0.00701058	0.0451375	-0.0256972	0.00738689	0.0131903	0.00181225	0.0222222	0.0100765	0.0301649	0.0201774	-0.00424528	0.0104071	0.0377522	0.0184958	0.0195067	0.024463	0.0106598	-0.0151124	0.117214	0.0104302	0.0150818	0.00314868
0.04503	0.0114823	0.00146102	-0.0184705	-0.0147756	0.013635	-0.00251678	0.000533618	-0.0106608	-0.00968188	-0.00858537	-0.0028571	0.0309406	-0.00313349	-0.0174905	0.00847338	0.00718563	-0.0156853	0.00630626	-0.0178992	-0.0210122	-0.00201176	-0.0462395	0.00451671	-0.0101744	-0.0233117	-0.0262477	0.0276159	-0.00614982	-0.0137164	-0.00794245	-0.0106936	0.0105914	-0.0162808	-0.0196687	-0.0593017	-0.00937012	-0.0106499	0.0295279	-0.0302939	-0.00439055	0.0143895	-0.0221025	-0.0211124	-0.0107292	0.0707335	0.0032957	-0.0206452	-0.0179856	-0.00470819
-0.0262865	-0.052291	-0.0718833	-0.0384137	-0.0223543	-0.0936866	-0.046762	-0.0474667	-0.0515887	-0.0256052	-0.0643574	-0.0588687	-0.0502201	-0.0299665	-0.0441176	-0.0697381	-0.0267539	-0.0519735	-0.0395893	-0.083458	-0.0526261	-0.0266708	-0.044201	-0.00517086	-0.0653451	-0.0596704	-0.0651101	-0.0548278	-0.0403851	-0.00469836	-0.0610287	-0.0491044	-0.0631004	-0.0308937	-0.0985568	-0.0357423	-0.0387546	-0.0353691	-0.0541411	-0.0812246	-0.0367493	-0.0497971	-0.0214776	-0.0548862	-0.0509191	-0.116393	-0.0822999	-0.0803689	-0.0566969	-0.04898
0.0411308	-0.00398913	0.0127179	-0.000646935	-0.00318379	0.0475034	0.0155285	0.037514	0.0313082	-0.0111483	0.0273454	0.0124548	-0.00442385	0.0358609	0.0275304	0.0361283	0.0427611	-0.0129299	0.0142343	0.0193669	0.0250517	0.00637247	0.0343874	0.000903955	0.0278869	0.0292103	0.0225383	0.0118588	0.0541299	0.00585347	-0.023808	0.0386489	0.0410161	0.0383302	0.0128856	0.010998	0.0273336	0.020041	0.0539971	0.0224413	0.0379333	0.0306461	0.0480349	0.028486	0.0226612	0.0259098	0.0250383	0.0418338	0.0356238	0.0362694
0.0140202	0.0142128	0.00324538	-0.0171549	0.00667828	-0.00927596	-0.00810889	0.0140313	-0.0165363	-0.00177162	-0.0257985	0.00464728	-0.0141769	-0.0129301	-0.000788022	0.0079907	0.00644405	-0.0117894	-0.00321823	-0.0189938	-0.0012751	-0.005224	-0.0103172	-0.0196433	0.00496752	-0.0140928	-0.00595711	-0.000706015	-0.0166166	0.0193355	-0.025379	0.0362727	-0.0179091	-0.0153509	-0.0204318	-0.00926672	0.0158308	0.038848	0.0190769	0.0322581	-0.0084016	0.0257576	-0.00964912	-0.00428462	-0.00227273	0.0273761	0.0695414	-0.0156766	-0.0159765	-0.0103
0.0517951	0.0140137	0.0614627	-0.00790384	0.0383617	0.0145644	0.0125547	0.0460351	0.0397334	0.0309777	0.0235393	0.0250336	0.0268298	0.0173252	0.012224	0.0723551	0.0704307	0.00503712	0.0331483	0.00941915	0.0107458	0.0167091	0.015444	0.0149701	0.00152091	0.0236252	0.0295645	0.0640102	-0.00316857	0.0475138	-0.0338181	0.044659	0.0284933	0.0252413	0.0417159	0.0132168	0.0133578	0.0165485	0.0504227	0.029317	0.00275365	0.0043353	0.00564659	0.0205932	0.019552	0.0133233	-0.0114192	0.0268231	0.0210404	-0.00555724
-0.0229535	-0.0170092	0.00914271	-0.00248963	-0.0197222	0.0361446	-0.0193195	0.00381582	-0.0139151	-0.0137715	-0.00944559	0.00424735	-0.00919732	0.00768432	-0.0128555	0.00577957	-0.0135943	-0.0295437	-0.0212939	-0.00829445	0.00221053	-0.00782595	-0.0212928	0.0213297	-0.0356872	-0.0219162	-0.00950737	0.0160691	0.070047	-0.0553797	-0.0278264	-0.00577701	-0.00664894	0.00941347	-0.00377786	-0.0194662	-0.0142156	-0.0315011	0.0178212	-0.0219092	-0.0251373	-0.0216933	-0.0220192	-0.025448	0.0126606	-0.0037037	0.0155587	0.0557823	0.0313159	-0.0151392
0	0.0299207	0.00840336	0.0254576	-0.0144517	0.0306779	0.0105851	-0.00329448	0.0211119	0.00380831	0.0157546	0.00449372	0.0225738	0.0228772	0.0260458	0.00881999	0.0237045	0.0350639	0.0127633	0.0507057	0.0148094	-0.00631014	0.027972	0.0142191	0.0314961	0.00852667	0.010382	0.0155535	0.0246248	0.0214033	0.029523	0.0139454	0.0372602	-0.00789096	0.00455063	0.001842	0.00721028	0.0172451	0.0105902	-0.00352	0.0208017	0.0128761	0.0135089	0.0052534	0.021879	0.0947955	-0.00928505	-0.0121134	-0.00141598	0.0113484
-0.0237095	0.00560028	0.0178385	0.022554	0.0166763	0.0849736	0.0331685	-0.00177981	0.0129427	0.00742966	0.0197959	-0.003421	-0.00825253	0.0128954	0.0361538	0.0315274	0.0177706	0.012605	0.00315278	0.0293532	-0.00455392	0.0249246	0.0540438	0.1023	0.0160305	0.00727487	0.0261729	0.02574	-0.00757959	-0.0187682	0.0430145	0.00143266	0.0346311	0.0289226	0.0339751	0.0500511	0.0042952	-0.0100858	0.083834	-0.00289017	0.00573127	0.00871985	0.00311007	0.0112204	0.0507377	-0.0198642	0.0166354	0.0117402	-0.0066173	-0.0207079
0.0227541	0.00174034	0.0131764	0.0274516	-0.0158371	-0.00951327	0.0143622	0.0129903	0.0101418	-0.00156912	0.0462277	-0.00844984	0.0178906	0.0274518	-0.0219005	-0.00398099	0.0021164	0.0168568	0.00171324	0.0589657	-0.0100853	0.0314436	-0.00860523	0.0268283	-0.00150263	-0.0140543	0.00340053	0.0437892	-0.000579588	0.00185701	0.0425817	0.00400572	0.0112266	0.00175685	0.00584155	0.0225681	0.00155521	-0.00563625	-0.0389326	0.0167472	0.0812579	-0.0148979	0.036873	0.0302478	0.0210616	0.0725792	-0.0115234	-0.00567303	0.00475813	0.0111458
0.06726	0.0403058	0.00227273	-0.00818533	0.0591954	0.369891	-0.00360911	-0.0264018	-0.0160723	0.0121012	-0.003443	0.0167774	-0.0206417	0.010455	0.00417457	0.00296545	-0.00739176	-0.034175	-0.00285148	-0.0187129	0.0735217	-0.00750863	-0.0358047	-0.00445133	0.00601956	0.00772124	0.0096029	-0.0176704	-0.00591149	-0.0164968	0.0313555	0.0327729	-0.00740132	0.0122764	-0.00907441	0.00703957	0.0710404	-0.0429475	-0.00965795	-0.0174216	0.0575834	0.00560119	-0.00683469	-0.00958985	-0.00838504	-0.0122739	0.0212171	0.0140041	0.0143646	-0.00958071
0.0412847	0.0257181	0.0182666	0.000622859	0.0103093	-0.00831567	0.00501532	0.0227273	-0.00871953	-0.034472	0.0120921	0.0694099	0.014399	0.0272083	0.0347695	0.0230107	0.0132979	0.0256139	0.0308765	0.0213953	0.00929459	0.0210319	0.00262566	0.0114697	0.040015	0.0102161	0.00484894	0.0151738	0.00377311	0.00358085	-0.00592454	-0.00331126	0.0252693	0.0433125	0.134066	0.0137918	0.0260964	0.0261959	0.0158472	-0.021599	0.0212255	0.000185667	0.0167742	0.0286012	0.00997801	0.0276324	0.00342466	-0.0204604	0	0.0200749
0.0523519	0.0084663	0.00519609	-0.0256769	-0.0171858	0.0144689	-0.0213474	0.0108586	-0.0117488	-0.00739788	-0.0170681	0.0188584	-0.0158404	-0.0188398	-0.00547845	0.0162101	-0.00577428	0.00437693	-0.00222031	0.00728597	0.0233618	-0.0102253	-0.00561167	0.000960984	-0.0546566	-0.0124465	-0.0189311	-0.015188	-0.00506189	-0.00788732	-0.120609	0.0340532	0.0228283	-0.000664231	-0.00452196	-0.00298174	-0.00117744	-0.018202	-0.00346667	-0.0477759	0.0609073	-0.0185632	-0.0105753	-0.0115858	-0.00853985	0.0283214	0.00682594	-0.00417755	0.038282	0.0115224
0.023952	0.00258314	0.0288	0.0145344	0.0136612	0.106969	0.0286119	0.0129903	0.0191001	0.0251134	0.0140845	0.0225958	-0.0255017	-0.0131179	0.0069776	0.0242364	0.0200634	-0.00974109	0.0127853	0.0230561	0.0139244	0.033538	0.0361174	0.0328341	0.0041841	0.00886176	0.0374578	0.0122399	0.0293482	0.0126822	-0.0337079	0.0120482	0.0323919	0.0073114	0.00259572	-0.0547664	0.0262879	0.0201221	0.0722505	0.0131488	-0.00681431	0.0342349	0.035699	0.00981685	0.00692451	0.0057249	0.0424859	0.0398532	-0.00014988	-0.00413306
0.0146464	-0.0183575	-0.000957052	-0.00519521	0.0123989	0.00366032	-0.00495731	0.00517879	0.0274545	-0.00489964	-0.0175038	-0.000940277	0.00622051	-0.000385282	0.00401167	-0.020524	-0.00414079	-0.00647165	-0.01125	-0.0207689	-0.0173767	-0.00304216	-0.0108932	-0.00167317	-0.0333333	-0.000585594	0.00510594	-0.0116082	-0.000988518	0.0170093	0.00682909	0.0338624	-0.0262101	-0.00857803	0	0.0502274	0.00333104	-0.000664894	-0.0112303	-0.0228825	-0.0234991	-0.00731529	0.0139319	-0.00435287	-0.00436095	-0.0392308	-0.0602645	0.0267272	-0.0106431	-0.018018
0.0678561	0.00770997	0.00850198	0.00648837	0.00665602	0.0272794	0.00193745	0.00343474	0.0487052	0.00365311	-0.00135554	0.0105881	0.0916649	0.0150318	-0.00036324	0.0246518	0.0223493	0.0369984	-0.00915867	0	0.00998289	-0.00741064	-0.00734214	-0.0363128	0.0583856	-0.00683594	-0.017598	0.0249572	0.0144118	0.0145194	0.0432631	-0.0227738	0.00392927	0.0129784	0.0203883	0.00207117	0.0082427	0.0031049	0.0103483	0.00768962	0.0296856	0.0543478	0.0176081	0.0320606	-0.00336927	-0.0118495	-0.0269896	0.0127701	-0.0133333	0.00195856
-0.0093926	-0.0226274	-0.0137735	-0.0209119	-0.00925681	0.0106504	-0.0198895	-0.0190709	0.00842104	-0.00221554	-0.0221059	0.0130382	-0.0273384	-0.0197456	-0.0417878	-0.021292	-0.0233859	-0.0525126	-0.0425772	-0.0103791	-0.0283347	-0.0332309	-0.0247781	-0.0135266	-0.0255461	-0.0157325	-0.0125581	-0.0544283	-0.0220061	-0.036413	0.0087858	-0.0193768	0.00293542	-0.0413929	-0.00951475	-0.0287486	-0.0314523	-0.021667	0.00149888	-0.0447451	-0.0272944	-0.0669229	-0.0243049	-0.009037	-0.0312711	-0.0299789	-0.0187293	-0.0407371	-0.0363943	-0.00977366
0.0407688	0.0163225	0.0397303	0.000963546	0.016284	0.00927357	0.018602	-0.00274177	0.0075489	-0.0203013	0	-0.0220636	-0.0140534	0.00251792	-0.00417141	0.0249508	0.0301926	0.00662954	0.0241478	0.102143	0.0204418	0.00832829	0.0610542	-0.00822723	0.0338146	-0.0027972	0.0091642	0.0162838	-0.000854243	-0.00601617	0.0209023	-0.00293725	0.022439	0.0387252	0.028178	0.0131553	0.0271981	0.000451977	0.0657271	0.0043573	0.0138548	0.00430712	-0.00153767	0.0286406	0.0017449	-0.017875	0.0227108	0.0492922	-0.00876494	-0.00966234
-0.0219866	-0.0334317	-0.0462019	-0.0195732	0.00367744	-0.044132	-0.0293304	-0.0232442	0.0237188	-0.0111705	-0.041047	-0.0246765	-0.0262676	0.000193199	-0.0327494	-0.00527641	-0.0156645	0.0321391	-0.0138969	-0.0285478	-0.00218361	-0.0291335	-0.0100071	-0.0452301	-0.00661889	-0.0212382	-0.0420682	-0.0381965	-0.0200942	-0.0259126	-0.0469203	-0.0275844	-0.0209924	0.0412405	0.00591716	-0.0238686	-0.0156357	-0.000451773	0.0200117	-0.0723066	-0.0368448	0.00335633	-0.0187885	-0.0127441	-0.0336178	-0.0432046	0.00472478	0.015418	-0.00305466	-0.0136383
-0.0088287	0.00847745	0.0297438	0.0121093	0.00130856	0.0138363	0.0122577	0.0708802	0.00561133	0.0108055	0.0163358	0.00192768	0.010665	0.0152598	0.0129921	0.026522	0.0225873	0.00484941	0.0135056	0.0336457	-0.000856327	0.0100541	0.0267148	0.0254448	0.0318203	0.00962129	-0.000967305	0.0160806	0.0312687	0.0139806	-0.0110992	0.00633434	0.00155945	0.00887199	0.023839	0.0440141	0.0202899	-0.0122034	-0.00481872	0.0151988	0.0251437	0.0853001	0.0125562	0.0166971	0.0225306	0.0289778	0.0329179	0.00925267	0.0559587	0.00680706
0.0748031	0.00437122	0.0308889	0.0140663	0.0094093	0.0353383	-0.0109828	-0.032497	0.022965	-0.00356333	-0.00732452	0.0105818	0.00351748	0.00266362	0.00582977	0.0510863	0.0120482	0.021844	-0.00173812	0.028426	0.0377107	0.0114855	-0.00527426	-0.00302602	0.0200753	-0.0103406	-0.0007744	0.000762583	0.0112868	-0.00478744	-0.0124909	0.0030104	-0.00467108	-0.0153894	-0.00120956	-0.00393479	0.00125	0.0224205	0.0184459	0.0111324	0.0254029	0.0116438	0.0323447	0.000828043	-0.0121629	0.0200415	-0.00773959	0.0077574	0.00717776	0.0242975
0.0596178	0.00535655	0.0258463	0.0172194	0.03884	0.0224796	0.00939636	-0.00691529	0.0192242	0.0264954	0.0213158	0.0176104	0.00907216	0.0218216	0.00772798	0.0292737	0.00198413	0.00869998	0.000290192	0.0396676	0.00633202	0.0142316	-0.0229763	0.028531	0.0506188	0.016595	0.0114335	0.00635001	-0.00544021	0.018857	0.0271311	-0.0125512	0.018772	0.0239234	0.0199818	-0.0131678	0.0313245	0.00604162	0.0249038	-0.00987092	0.0353665	-0.00507786	0.0217217	0.0572256	0.0151677	-0.0121951	0.0330351	-0.00863074	0.00075815	-0.00165017
0.0405503	0.038628	0.0416945	-0.0282132	0.0174477	-0.0264622	-0.0169252	-0.0044765	-0.0732027	0.00300871	-0.0537829	0.00070158	-0.0169595	-0.00389972	-0.0402607	0.00488493	0.0287129	-0.0399211	0.016246	-0.0473988	0.0612803	-0.00597104	0.0437771	0.0295101	0.0123787	-0.0296252	-0.0254834	-0.0408884	-0.0236987	-0.0336166	0.0137426	-0.00386847	0.00767754	0.000934579	-0.0189967	-0.0053374	0	0.015347	0.0638392	0.080138	0.0140264	0.0105478	0.0193005	-0.00586931	0.00492178	-0.0152606	-0.0506329	0.0308235	-0.0121212	0.0280992
-0.0157975	-0.0573902	-0.0795163	-0.031129	-0.0379716	0.152774	-0.00688666	-0.00649513	0.00702447	-0.00110515	-0.0509014	-0.0299131	-0.0394928	-0.0233035	-0.0507391	-0.0663282	-0.0577478	-0.0295175	-0.0291179	-0.0351942	-0.0159821	-0.0103619	-0.0568458	-0.042232	-0.0254461	-0.00934579	-0.0721592	-0.0152632	-0.0551566	-0.0435802	-0.0107394	-0.0257975	-0.0782857	-0.106754	-0.069289	-0.0201227	-0.00759327	-0.0179628	-0.0100706	-0.0422435	-0.0327095	-0.0430976	0.0144175	-0.0339806	-0.0419801	0.075222	-0.0051462	-0.0385757	-0.0684049	0.00984727
-0.0436986	0.0047619	-0.0287176	0.0371234	-0.004329	-0.04474	0.00433401	0.0123208	-0.0118379	0.0273431	0.00804469	0.0460123	0.0175287	0.0351212	0.0147306	-0.051024	0.0255363	-0.0243322	0.0085269	0.01174	-0.00550122	0.0396055	-0.047409	0.0245411	0.000339098	0.00964361	0.0245821	0.0195083	0.0486462	-0.0089906	-0.0786617	0.0617882	0.022112	-0.00627178	0.0412874	0.0426364	-0.0267243	0.00713808	-0.0849502	-0.0033358	-0.00824361	0.0110837	-0.0113701	0.0165693	0.0264743	-0.0119838	-0.0176346	-0.00973409	0.0612446	0.00348259
-0.0551565	-0.0308057	-0.00742159	-0.0136437	-0.0237852	-0.0522785	-0.0247411	-0.0293095	0.010784	-0.0110769	-0.0283751	-0.040764	-0.0180774	0.00534759	-0.00912484	0.00524262	-0.0179283	-0.0447276	-0.0309038	-0.00455864	-0.0103609	-0.00627646	-0.00617284	-0.0153846	0.0450847	0.0070598	-0.0374356	-0.0193971	-0.02276	0.011134	-0.00985127	0.0171628	-0.0151638	0.0154278	0.00686856	-0.010317	-0.017318	0.0108527	0.0393123	0.0342135	-0.0417303	-0.0229685	-0.0411156	-0.0112224	0.012629	-0.0103262	-0.0684538	-0.0388396	-0.0159789	-0.0282598
-0.0435864	-0.0129235	0.0194163	0.00618389	0.00130993	-0.0022706	0.0943953	-0.0110031	-0.0341027	0.0113566	0.060689	-0.012965	-0.0558804	0	0.0117204	0.0295937	-0.0309331	-0.0411464	-0.0099278	0.00374688	-0.0309644	0.00778496	-0.0438665	-0.0114715	-0.0347065	0.0587629	0.0397507	0.0109596	-0.00608466	0.0103997	-0.0286773	-0.0353282	-0.00862246	-0.0290055	-0.075969	0.00492798	0.0234203	-0.0148992	0.000220556	-0.0323625	-0.0118605	-0.0315227	-0.0283858	0.00932306	-0.0228351	-0.0276582	-0.0385406	-0.0122225	0.0116664	-0.0183673
0.0820676	0.00813871	0.00697977	-0.00371988	0.0204082	0.0528782	-0.0261456	0.0375162	0.0308072	0.00338409	-0.0339858	0.0360004	0.00527644	-0.00935437	0.0244104	0.0248557	0.0392465	0.043208	0.0282589	0.014102	0.0386376	-0.00743332	0.0491271	0.00280112	0.0450269	-0.00934761	-0.0123997	-0.0288207	0.0459699	-0.00726539	0.00261097	0.00245969	0.0244357	0.0455192	0.0288591	0.0126367	0.00487142	-0.0126779	0.0269019	0.017094	0.0193479	-0.00919456	0.0136817	-0.0131191	0.0136617	0.0126043	0.0309995	0.015404	0.0141811	0.064553
0.0471076	0.00842401	0.00716635	0.00308442	-0.00333333	0.0160203	0.0113479	-0.00573566	0.00387771	0.00122643	-0.00868403	-0.0166703	-0.00433592	-0.00425847	0.00323102	0.00873563	0.021148	0.0868085	-0.0070922	0.0531697	0.0286495	-0.0010279	0.00967492	0.000997606	0.0263666	-0.00373501	-0.0190414	-0.00980125	-0.00955888	0.0166701	0.00380609	0.0310796	-0.00444714	-0.0085034	-0.0273973	-0.0158316	0.0258174	0.0153188	0.0360747	0.00657654	-0.013181	0.045657	-0.0186726	0.012344	0.0170243	0.0800673	0.0339554	0.0248694	0.0159803	-0.0319305
-0.0127838	-0.00870171	-0.0101481	0.000809192	0.00823257	0.0429233	-0.0383142	-0.0273389	-0.00149414	0.00903384	-0.0132525	-0.0150427	-0.0311712	0.0146895	-0.0354267	-0.00809025	-0.00542406	-0.117463	-0.00119048	-0.015534	-0.00762705	0.00632074	-0.0375623	-0.0071756	-0.0056391	-0.0339384	-0.0337031	0.0296948	-0.0303969	-0.0177964	0.0185592	-0.0182443	0.0182741	-0.0394511	0.0221328	0.0204391	-0.034839	-0.0226315	0.0262176	-0.0185118	-0.0194123	-0.0211218	-0.0141675	-0.00187592	-0.0210985	0.0299019	-0.0782151	-0.0330017	-0.038415	-0.0164414
0.0124322	0.00860253	0.0518501	0.0177878	0.0252615	0.0428366	0.014798	0.0314595	0.02103	0.0311077	0.0309583	0.0324843	0.0248403	0.0130108	0.00709516	0.0445721	-0.00743679	0.046436	-0.00536353	-0.0197239	-0.0110535	0.0195735	-0.00876145	-0.00803052	-0.00756144	0.0112337	0.0161148	-0.0058745	-0.00446134	0.0168974	0.0865987	0.00727175	0.0895314	0.00285714	0.0167323	0.00537834	0.0126395	0.0236095	0.00605877	0.00961538	0.0232474	0.0210335	0.0347215	0.017989	-0.0033844	0.0244972	0.0606473	-0.0238394	-0.0044039	0.0194852
0.0713101	0.0123586	0.027672	0.0359072	0.016675	0.065355	0.00841279	0.05675	0.0813257	0.0272259	0.0231839	0.0359234	0.0150046	0.0256874	0.0120182	0.0376113	0.0884116	-0.0423968	0.0281606	0.0454728	0.0151065	0.0207736	-0.0490157	0.0459421	0.0120635	0.0218138	0.0121662	0.0682246	0.0214968	-0.00780781	-0.00306527	0.0195187	0.00585652	0.0252849	0.023556	0.0503597	0.032385	0.0146374	0.0530965	-0.00549451	0.0296415	0.0266383	0.044708	0.0377159	0.0282395	0.0656827	0.0676923	0.0128535	-0.00157978	0.0295745
0.0543507	0.0237311	0.0242015	0.0144172	0.0286414	0.00885625	0.019188	-0.000946298	0.0255799	0.0159026	0.0101424	0.0290114	0.0113714	0.021164	0.0176085	0.000953895	0.00826067	-0.0212515	0.00961538	0.01505	0.023914	0.0387368	0.0287283	0.0145124	0.0348181	0.000988338	0.0242539	0.0528036	0.0194289	-0.0286521	0.0202568	-0.0257015	0.0191048	0.00833623	0.00693569	0.0161574	0.0319137	-0.122186	0.0159169	-0.0305709	0.0474056	0.0273309	0.0349345	0.0429534	0.0132105	0.0067867	0.0108069	0.0375635	0.00268987	0.0624328
0.0740124	0.00234799	-0.0348057	-0.00181433	-0.0116611	0.0261214	0.00845839	-0.00710395	0.046468	-0.00282048	0.0134587	-0.00969149	0.0179897	-0.00172712	0.0241449	-0.0302838	0.024579	0.0232207	0.0178932	-0.0269614	-0.0105856	-0.00135117	-0.0225873	0.0137326	-0.00848742	0.0353476	0.00167645	-0.0157631	-0.00702209	-0.00685501	0.00301365	0.0543742	0.0153544	0.0323803	-0.0025047	-0.0252333	0.00707199	-0.0256474	-0.0247678	0.0129179	-0.00279789	0.0104395	-0.0523207	-0.0208359	0.0121805	-0.00949236	0.0161559	-0.0278865	-0.0206722	0.00239102
-0.00553631	0.00670241	0.0456551	-0.00560436	-0.0170961	-0.0555034	-0.0273268	0.00620081	0.0172078	0.00410126	-0.0246627	-0.00733975	0.0260658	-0.00276817	-0.0176817	0.00818956	-0.0195469	-0.0271146	-0.00368585	0.0035074	0.00220769	-0.0346367	0.00420168	0.00263405	0.00244574	-0.0192638	-0.0326358	0.0194128	0.0157348	0.0234261	0.0192648	0.0199132	-0.0119571	-0.00800801	-0.0408035	-0.113475	-0.0106907	-0.00843343	0.0715729	-0.0206302	0.0128734	0.0651558	-0.0617394	-0.00609756	-0.0179661	0.00805556	-0.0346037	0.0317061	-0.0148244	0.0155963
0.0441975	0.0156458	-0.041236	-0.0199543	-0.0159236	0.00839501	-0.059249	-0.0241763	0.049411	0.00084507	-0.019451	-0.00672184	-0.0258342	0.027932	-0.0392	-0.0421315	-0.03942	-0.0645259	-0.0130905	0.0345631	-0.0394815	-0.00252278	-0.00878661	0.0253331	-0.0433059	-0.0707896	-0.0785034	0.0133302	0.0156292	-0.0163499	-0.0268771	-0.0057572	-0.00302545	-0.0275816	-0.0238874	-0.06	-0.0859201	-0.0283505	-0.144088	0.00306396	-0.0526316	-0.0117334	0.00105452	-0.0509578	-0.0321022	-0.0396804	-0.010172	-0.045122	0.00670592	-0.0312556
0.061537	0.133071	0.0296997	0.00994716	0.00970874	-0.0130354	0.00916617	0.013845	0.0437642	0.0108359	0.0286533	0.0374459	-0.00530387	0.0437131	0.0203997	0.0502035	0.0268868	0.0168394	0	-0.0142643	0.0126136	0.0355487	-0.116927	0.057284	0.0331527	0.00418585	0.00187702	0.0796335	0.0209871	-0.00373987	0.0119387	0.0531219	0.0564084	0.0283639	0.0107275	0.016383	-0.00359295	0.0530504	0.0466751	0.0015273	0.0270038	0.0324521	0.0217002	-0.000263852	-0.0456491	-0.0499283	0.0185955	0.00127714	0.0420796	0.0186498
0.00588849	0.0624819	-0.0635616	-0.00754078	-0.00887574	-0.063596	-0.0644594	-0.0407283	0.0683421	-0.0229709	-0.0835655	-0.0471835	-0.0217729	-0.0242561	-0.0342717	-0.047373	0.0137804	-0.0509554	-0.0230681	0.0220868	-0.0121951	-0.0127544	-0.0239006	-0.0318504	0.0206726	-0.0735723	-0.159053	0.02698	-0.00835825	0.0244004	0.0117979	-0.011475	0.00827982	-0.0201816	-0.00331675	-0.021143	-0.0107014	-0.0256927	-0.0211444	-0.0484178	0.00334952	-0.0282122	0.0101041	0.00435471	-0.0254111	-0.0327696	-0.0187365	-0.0420918	-0.0207359	0.00146466
-0.174132	-0.0912061	-0.0355921	0.0282214	-0.0485075	-0.0873533	0.0131538	-0.0347153	-0.128961	0.00840695	-0.00888473	-0.0232767	-0.0161254	-0.00795492	-0.0274609	-0.0362794	-0.119166	-0.0449664	-0.0548996	-0.0577496	-0.105379	-0.00261132	-0.072478	0.00107277	-0.120012	-0.0105737	-0.0649025	-0.0983051	0.00151905	0.0716612	-0.0515141	0.0019347	-0.0189375	-0.0374185	-0.0512479	-0.00855432	-0.0685479	-0.00620476	-0.0679771	-0.0729167	-0.0464029	-0.0123067	-0.0521588	-0.0286428	0.0065184	-0.0276347	-0.0871481	-0.0503329	0.00445789	-0.00612431
0.0662715	0.0173757	-0.00508635	0.0193033	-0.00235294	0.0283117	-0.0562597	-0.0232859	-0.00984064	0.0289671	-0.0240623	0.00584103	0.0496307	0.0407618	-0.0134666	-0.00281459	0.05607	-0.009487	-0.0240475	-0.00474496	0.00758995	0.0345873	0.0216473	0.0403644	0.0109928	-0.0263756	-0.0467674	0.0169173	0.0189079	0.0161474	0.00293578	0.0108617	0.00102494	-0.000356633	-0.0378814	-0.0239431	0.0313052	0.0218522	0.00527241	-0.0116681	-0.0414843	-0.00958466	-0.0494292	-0.00541052	-0.0329524	0.0276172	0.119603	-0.0185081	0.022349	0.0229927
0.0524051	-0.0291519	0.018666	-0.00325492	-0.0374738	0.0268186	-0.0340649	-0.0370861	0.0641535	-0.00865147	-0.0219966	-0.0422758	-0.00967671	-0.00914928	-0.0180537	-0.0145831	-0.0404286	-0.0248315	-0.00032	-0.0317799	-0.00244571	-0.00519446	-0.0129199	-0.0113305	-0.0655827	-0.0219524	-0.0687506	-0.0316543	-0.0325033	-0.00205646	-0.0362239	-0.0200573	-0.0303754	-0.0153407	-0.00947867	0.08	-0.00856793	-0.00178208	-0.0104895	-0.0301705	-0.0286706	0.00290323	0.0188059	-0.0115599	-0.0216663	-0.0560969	-0.0615569	-0.032	-0.0027907	-0.0275106
0.0366184	-0.00151653	0.0369981	0.00504676	0.00544514	0.118156	0.079688	0.0530949	0.0233182	0.0184236	0.1174	0.0451121	0.0630691	0.0076138	0.0560538	0.0483351	0.0274112	0.0363769	0.0576184	0.0771396	0.0378543	0.0253046	0.102094	0.0204897	0.0025491	0.0857211	0.109396	0.0961584	0.0858035	0.023417	0.0457479	-0.0275341	0.0529743	0.0695652	0.0566802	0.0349908	0.0149383	-0.0716654	0.0362191	0.028404	0.072758	0.0775169	0.0206828	0.0309576	0.05758	-0.00214866	0.0199081	0.00678867	0.0953047	0.014884
0.0858231	0.0558931	0.0357907	0.00118151	0.0129976	0.0232098	0.0251256	-0.00992685	0.0541279	0.0110174	0.048883	0.0524476	0.0325883	0.0172026	0.0348195	0.0441712	0.06917	0.03861	-0.0208838	0.0582857	0.0336389	0.00914077	-0.128266	0.034031	0.00326442	0.0257313	0.0517245	0.0391815	0.00812176	0.0593081	-0.0744237	0.00250564	0.034598	-0.00711382	0.0215953	0.00059312	0.0551028	0.0230769	0.0491262	-0.00350723	0.0424115	-0.0170149	0.00926027	0.0520486	0.0428327	-0.184141	0.0152653	0.0712401	-0.0184528	0.00856258
-0.0505149	-0.0106444	-0.0232533	-0.00354035	-0.0248597	-0.0852505	-0.0787377	0.0686016	-0.0684696	-0.0146643	-0.0609447	-0.0496134	-0.032369	-0.0126442	-0.0574477	-0.0189708	-0.0323475	-0.123352	0.0197836	-0.0741541	-0.0444282	0.0011646	-0.013624	-0.021063	0.0104845	-0.105918	-0.115042	-0.0481776	-0.0278758	-0.0221185	-0.0825652	-0.0219945	-0.0345719	-0.0511771	-0.0518241	-0.0288481	-0.0110676	-0.0104726	-0.0829863	-0.113506	0.0121049	-0.0426663	-0.056563	-0.0480781	-0.0292077	0.0152501	-0.0357407	-0.0629447	-0.0403471	-0.0163475
0.0780934	0.0636813	0.0419401	0.00473723	0.0287829	0.0695734	0.037579	0.0246914	0.0470691	0.00955762	0.00673703	0.0392105	0.0190257	0.0118457	0.0156726	0.0500111	0.086915	0.041249	0.00757805	0.0618196	0.0681144	0.00439447	0.0110497	0.00420239	0.0275492	0.0139089	0.00682483	0.0323504	0.02052	0.0404665	0.0294998	0.0204447	0.00920348	0.00755124	-0.00791082	0.0233978	0.00559571	0.0588874	0.0614754	0.0531017	0.022093	0.0607454	0.0299771	0.0418443	0.0246333	-0.0324454	0.0304192	0.111273	0.0156721	0.0217611
-0.00362324	-0.0267906	0.000320307	-0.0172388	-0.0122569	0.0179101	-0.0323718	0.00144578	-0.0132008	-0.00703273	-0.0263217	-0.0245587	-0.0248256	-0.0291093	-0.025718	-0.0121719	-0.00790861	-0.00259163	-0.0288809	-0.0238008	-0.0317958	-0.0232917	-0.00218579	-0.0272849	-0.0574547	-0.0241249	-0.0497098	-0.0191857	-0.0257789	-0.0115489	-0.0357143	-0.00450789	-0.0232134	-0.0535332	-0.0163103	-0.000596421	-0.0224901	-0.0240902	0.0265053	-0.035344	0.000650089	-0.0394737	-0.0284381	-0.0209772	-0.0201872	-0.0434693	-0.0238154	-0.053088	-0.021365	-0.0540978
-0.103191	-0.027809	-0.0263635	0.0023988	-0.0240086	-0.0412349	-0.0831401	-0.00312801	-0.061072	-0.0126668	-0.052921	-0.00778199	-0.0204082	0.0316115	0.0219974	-0.0128576	-0.0146147	-0.0582777	-0.0346964	-0.141785	-0.0744681	0.0187088	-0.0690033	-0.00326966	-0.0347212	-0.0329617	-0.0400815	0.0369485	0.0218321	-0.0226804	-0.0226098	-0.0389937	-0.014938	-0.0180995	-0.0346352	-0.00994629	-0.0380693	-0.0790441	-0.0158585	-0.102101	-0.0566834	-0.0331569	-0.0524811	-0.0244317	0.0217269	0.0926206	-0.0736976	-0.0571746	0.0213766	0.00950029
0.00641917	-0.00635654	-0.00427538	0.0163027	-0.0199005	-0.0669894	0.0191474	-0.0704803	0.00703946	-0.030349	0.000483793	-0.00830437	0.0238402	0.0156373	0.0318554	-0.0132422	-0.00853933	0.000788333	-0.0259949	0.00874126	0.0287856	-0.00517331	0.0394118	0.0321133	0.00612323	-0.0170426	0.0283093	0.00943198	0.0189054	-0.0256681	0.0559595	-0.0489529	-0.0529037	0.0364823	0.0603053	-0.00241109	-0.0321785	-0.0501853	-0.0132218	0.0636561	-0.00499311	-0.0222186	-0.0144805	-0.0332128	0.0482126	0.0691226	0.0973937	-0.013247	0.00445302	0.0172219
-0.0974393	-0.0401279	-0.0633051	-0.0244297	-0.0324309	-0.0375287	-0.0967742	-0.0623215	-0.0819342	-0.0446721	-0.042795	-0.0907199	-0.00188798	-0.0553655	-0.0613267	-0.0819492	-0.0217588	0.0350532	-0.060626	-0.176776	0.00456621	-0.0709828	-0.0362196	-0.108063	-0.0756942	-0.0828659	-0.158638	-0.0413206	-0.0415552	-0.0184049	-0.0100146	0.01624	-0.0465793	-0.0929974	-0.0439165	-0.053575	-0.0457325	0.0120084	-0.167591	-0.0455243	-0.043087	-0.0696526	-0.0400392	-0.0573487	-0.0606856	0.0142645	-0.04125	0.00745823	-0.0279297	-0.0574521
-0.194288	-0.00878522	0.000587682	-0.0485744	0.0119499	-0.0493982	0.248038	0.00803102	-0.0737527	-0.0276992	0.151048	-0.02507	0.0237495	-0.0218966	0.0217778	-0.00718907	-0.0611677	0.108828	0.0301649	0.0678947	0.0152805	-0.0166527	0.0387551	-0.0763316	-0.00823045	0.145399	0.130879	-0.0686593	-0.00543843	-0.0441176	0.00864067	-0.0387324	-0.0253817	-0.0363562	-0.0060241	-0.0108534	0.0337739	0.0219519	-0.00364688	0.0535906	0.0654611	0.0139823	-0.0102041	0.083468	-0.0430088	-0.0140639	0.0560626	0.00473793	-0.0290362	0.0489792
0.0126152	-0.0773227	0.00364149	0.00634216	0.0187212	-0.0246637	-0.0128931	0.0483516	-0.108906	0.013172	0.0142638	0.0131197	0.0279203	-0.0131291	0.0278382	-0.0101376	-0.0029615	0.00720659	0.052094	0.0448497	0.0281006	-0.0149424	0.0265687	-0.0361421	-0.0116183	0.0686893	0.0567812	0.0765116	0.000799692	-0.0403846	-0.0142081	0.105945	0.0550225	0.018652	-0.0102273	0.0230207	0.0404184	0.0290276	-0.00176701	-0.0239064	0.0264766	0.0602199	0.068299	0.00434016	0.0132296	0.061319	0.0333333	0.00677866	0.0147174	0.0272293
-0.0167118	-0.0655846	-0.0259831	-0.0250512	-0.0384507	0.0167681	-0.058936	-0.033805	0.0519336	-0.00226757	-0.0620943	-0.0471374	-0.00938686	0.0148388	-0.0605163	-0.0193855	-0.0376238	-0.0224872	0.0333333	-0.0245283	-0.0258501	0.0251372	-0.0622247	-0.0455024	-0.0125945	-0.0429253	-0.116701	-0.036509	-0.0353009	-0.0336673	-0.0169563	0.0234395	0.0389755	-0.0449438	-0.0145427	-0.00462671	-0.0160109	0.012976	0.0177014	-0.034914	-0.0469577	-0.00131709	-0.021351	-0.0334909	-0.0355223	0.0125676	0.000238949	0	0.00894924	-0.0197668
-0.0372307	0.00744417	0.0258351	0.0164835	0.0105851	-0.0296582	0.00507786	0.0273935	0.0162717	0.00454545	-0.00230681	0.0282681	-0.00322581	-0.012437	0.00585586	0.0394132	-0.0180041	-0.0407808	0.0175384	-0.0275629	0.00970135	0.0108512	0.185555	0.0489958	-0.00943878	0.013289	-0.0127861	0.00044843	0.00152227	-0.00995438	0.00560586	-0.0112024	-0.0121472	0.0152505	0.0850485	0.0378196	0.00845106	-0.0122529	0.0446018	-0.012419	-0.0277585	0.0268711	0.0499199	-0.000558893	0.011746	-0.0396483	0.00812231	0.0117096	-0.0168221	-0.0171917
-0.0392377	-0.0204082	0.0440436	0.0151033	-0.00465522	0.0042489	0.0673627	-0.06283	-0.0815639	0.00573152	0.0180347	-0.0346281	0.0180016	0.000170184	0.0201523	0.042823	-0.00628601	0.0472384	0.0123115	-0.00845351	0.0369254	-0.00195176	0.00594354	-0.0155691	0.0215469	0.00562061	-0.0290428	-0.0224115	0.0238499	0.00502723	0.00235849	0.0135952	0.0135624	-0.00472103	0.00894775	0.0111971	0.0131332	0.0535664	0.0411513	0.0114817	0.033369	-0.0112378	-0.00610472	0.0262827	0.0094451	0.0140011	0.036019	0.00607639	0.0108882	0.00822617
0.0166202	-0.0305316	-0.015483	-0.025372	-0.0236773	-0.147946	-0.0889871	-0.0123944	-0.0604807	-0.00494901	-0.0956166	-0.00629783	-0.0087423	0.00425387	-0.023266	0.00022941	-0.0010543	-0.0600278	-0.0145941	0.00351053	0.0376999	-0.0198352	-0.0152634	-0.0583458	0.0252101	-0.087564	-0.0666928	0.11348	-0.0166968	-0.0339725	-0.0265241	-0.00422255	-0.0515611	-0.0344976	-0.0244768	-0.00483189	-0.0309877	-0.0246187	-0.00639708	-0.0351351	0.0110516	-0.0243546	-0.0471297	-0.0546247	-0.0216374	-0.00336343	-0.0594694	0.00316365	-0.0252347	-0.0246647
-0.0167568	0.0392738	-0.0602849	-0.0144625	-0.0508982	0.0166587	-0.0339453	-0.0116942	-0.0949633	-0.00889224	-0.0838774	-0.0529064	-0.0208459	-0.00609963	-0.0494382	-0.0283257	0.0174142	-0.0771502	-0.0601666	0.00549725	-0.00192594	-0.0163888	-0.0305	-0.0635497	-0.0168033	-0.0987749	-0.14725	-0.0502368	0.0235522	-0.027616	-0.0182377	-0.0356697	0.0120391	-0.0473426	0.00363636	-0.0455189	-0.0383488	-0.0378601	-0.048057	-0.0588235	-0.0490179	-0.0519221	-0.077972	-0.0456772	-0.0153417	-0.016341	-0.0474222	-0.0538991	0.00615627	-0.0353846
0.0588177	0.00891266	0.0403832	0.0441872	0.0829653	0.0482118	0.0319111	0.0329004	0.0151108	0.0196168	0.104989	0.00698272	0.0225179	-0.016536	-0.0274232	-0.00637319	0	0.028	0	0.0362823	0.0135076	0.00188351	-0.0278494	0.0142996	0.0125052	0.0184084	-0.0543418	0.0136571	-0.0638205	-0.249168	-0.0358102	-0.0294878	0.00892193	-0.0407876	0.0144928	0.00445104	0.0401431	0.0191046	-0.0189614	0.027381	-0.00826149	0.0401966	0.0149234	0.0200815	-0.0111291	-0.0185988	-0.0171049	0.00181818	-0.0563226	-0.00269139
0.100998	0.030742	0.00186502	0.013273	0.0894262	0.14159	0.11501	0.0625873	0.0969108	0.0435496	0.1548	0.0681873	0.0736737	0.0604958	0.00194458	-0.00213802	0.0772822	0.138521	0.0518713	0.0613909	0.0303765	0.033261	0.0721485	0.0573477	0.0555784	0.180478	0.249731	0.0609495	0.0244399	0.05526	-0.0487465	0.0906183	0.0274503	0.0395894	0.0396429	0.0242667	0.00165584	0.0803022	0.000492429	0.0365006	-0.00380297	0.16571	0.0105974	0.0411486	0.0251688	0.107636	0.0361039	0.0983061	0.00681629	0.00729635
0.0284556	-0.0270826	-0.0159395	-0.000308214	-0.0104278	-0.0612245	-0.0931754	0.00709966	-0.0436206	0.00142918	-0.0773362	-0.0140653	-0.017714	-0.00506702	0.0155264	0.0160695	-0.0582571	-0.0440875	-0.0205993	-0.0429282	-0.0329246	0.0104969	-0.043048	-0.142373	-0.0604524	-0.106949	-0.0795015	0.0387019	0.00421135	-0.0378045	0.0195217	-0.0100196	0	0.00141044	0.00721402	-0.00350227	0.00648525	-0.013468	0.0705057	-0.0217999	0.0256317	-0.015634	-0.0251671	-0.0216093	0.0297405	0.0181063	0.0278265	-0.0313963	-0.0252642	-0.0146855
0.0863415	0.0274841	0.0513124	0.0195776	0.00675493	0.0785414	0.0580756	0.0185379	0.0825254	0.00627943	0.0603027	0.0308918	0.0294229	-0.00821423	0.0262781	0.0340909	0.0342536	0.0189489	0.00446144	0.0269122	0.0101615	-0.00470914	0.073423	0.0745718	-0.00622665	0.0419414	0.14846	0.0102853	-0.0144144	0.0672293	-0.00694112	0.0118489	-0.00215169	0.0328638	0.0242156	0.0332851	0.0131396	-0.00105014	0.0411494	0.0462857	0.0299539	-0.0172059	0.00820223	0.0431561	0.0284939	0.0303475	0.0163415	0.0568666	0.00169405	0.029708
-0.0520251	-0.0377229	0.00877193	-0.00604778	-0.14788	-0.0557867	-0.116596	-0.0463984	-0.0527662	-0.00553113	-0.0887132	-0.0550818	0.0169648	0.0104356	-0.0428305	0.0116687	-0.0182897	-0.0207018	-0.0469543	-0.0487356	0.00833978	-0.0126635	-0.0476879	0.0152035	-0.0263158	-0.0992405	-0.0849593	-0.024587	-0.0155393	-0.0103627	0.0351892	-0.0285435	-0.00197664	-0.0204545	-0.02331	-0.0106042	-0.0240678	-0.068594	0.00673438	-0.0731841	-0.0299432	-0.0115218	0.0298746	-0.0250731	-0.0233698	-0.000791766	-0.0074394	-0.0164111	-0.021309	0.0104645
0.137907	0.0841055	0.0508361	0.00882263	0.0223622	0.104256	0.0761029	0.0104839	0.190697	-0.0330861	0.0898795	0.0175432	0.0223028	-0.0106557	-0.0175097	0.0380739	0.0956697	0.0383375	0.0472703	0.0855486	0.0602831	-0.0147992	0.0227618	-0.0427536	0.0677821	0.0570545	0.11195	0.0259945	0.0287837	0.0418848	-0.00791618	0.0075339	0.0563558	0.0134571	-0.00340948	0.00202224	0.0521339	0.00987585	0.172387	0.0636417	0.0713145	0.0387526	0.0242165	0.0300043	-0.0430336	0.0153724	0.0304642	0.0508753	0.0207361	0.0314557
0.0242644	-0.0470085	-0.0192022	0.0150784	0.0218731	0.0223248	0.0365562	0.018888	0.0266455	-0.0234513	0.0466505	0.0553413	0.0172047	-0.0227009	0.00148515	-0.0021575	-0.011489	0.0258799	0.0308328	0.0111309	-0.0213912	-0.0248927	-0.0182987	0.0456725	0.0184813	0.0151555	0.0711143	0.00825336	-0.0392599	-0.110288	-0.0178362	0.022682	0.0156809	0.014652	-0.00307903	0.0159435	-0.0632742	-0.00866164	-0.0425592	-0.13241	0.00115913	-0.0116584	0.0744721	0.013178	-0.00463803	-0.00187295	0.0157203	0.0176991	0.00101574	0.00075068
0.0725157	0.00310452	-0.031801	0.00861557	0.000301477	-0.0738075	0.0266974	0.04047	0.077483	0.00664552	0.0139417	0.025031	-0.00662598	-0.0101729	0.0143351	0.0337297	0.0018596	-0.012109	0.0265187	0.0237781	0.00279398	0.00601526	0.0896725	-0.0593629	0.0366864	0.0206915	-0.0395371	0.0217019	-0.0272428	-0.0169441	0.0224612	0.0190105	0.0214801	0.0491877	-0.00652025	-0.0258244	0.00544535	-0.00225479	-0.00781555	0.0434227	0.00215018	-0.0123857	0.0110614	0.021632	-0.00749595	0.0206411	0.014784	-0.0084399	-0.0805006	-0.000281294
0.0185676	0.031293	-0.00357502	-0.0175258	-0.0235081	-0.0183087	-0.0446228	-0.0185696	-0.0167415	-0.0195049	-0.0158333	-0.0215915	0.0184308	-0.0339157	-0.0297271	0.018197	-0.00185615	-0.0248553	0.0444578	0.0167742	0.026305	-0.017792	0.0189552	0.0164187	-0.0167428	-0.039261	-0.0819417	0.0150922	0.0420087	-0.00876928	0.00373919	-0.014829	0	-0.0696774	-0.0217617	-0.0181485	0.00154739	0.00282486	0.0186097	-0.0183599	-0.0100677	-0.0244849	-0.0130354	-0.000670062	-0.00469484	-0.0542362	0.0159344	-0.0198607	0.00349457	0.00328269
-0.0242336	-0.0176726	0.0579661	-0.00119922	0	0.104119	-0.0430108	0.0357965	-0.0126861	0.0231064	-0.0264606	0.0273234	-0.0279214	0.0198582	0.0160723	0.0497124	0.0427708	0.00803073	-0.00143802	0.0524535	0.00998084	0.0100965	0.00136116	0.0100959	0.0205108	-0.0357906	-0.0274962	-0.0231278	0.0454124	0.0201342	-0.0142026	0.0441855	-0.00689995	0.0208044	0.00741525	-0.00560748	0.0177675	0.0191549	0.0307395	0.0642145	0.0378459	0.0373431	0.0267689	-0.00281615	0.0157916	-0.0285113	0.0609456	0.0136842	0.000183284	0.0277648
-0.0132375	-0.0478615	-0.0387876	-0.0256641	-0.0608025	-0.0478795	-0.0280899	-0.0488768	-0.0569672	-0.023781	-0.0798	-0.0516634	-0.0115248	0.0192976	-0.0346021	-0.0143836	-0.0200624	-0.0727399	-0.0429147	-0.0590836	-0.0181042	0.00338086	-0.0203897	-0.031984	-0.0481608	-0.0601108	-0.0813389	-0.00450958	-0.0124113	0.0391746	0.000944733	-0.0199953	-0.0449959	-0.017663	-0.00560813	0.0469925	-0.0409867	-0.0301271	-0.0618963	-0.00702988	-0.0560643	-0.0444084	-0.0642012	-0.0584992	-0.039572	-0.0185093	0.00865892	-0.0386812	0.00238226	-0.0229216
0.0272126	-0.00891266	-0.0318633	0.0244917	-0.000657246	0.0239949	-0.0205925	0.0212821	0.0557823	0.00137889	-0.00401701	0.0210378	0.026009	-0.0278015	-0.0179211	-0.0135014	0.0318471	0.0145685	0.00210653	-0.00897053	0.0254428	-0.0104014	0.0416281	-0.0147135	0.0498008	-0.0103154	0.016098	0.0302001	-0.0112208	-0.0218705	0.0434167	0.0125741	0.0142041	0.0133702	-0.00669722	0.00379015	0.00580398	0.0290681	0.00229931	0.0578171	-0.00765827	0.036591	-0.00405007	0.0102842	0.000420433	0.0397554	-0.00125628	0.100729	0.00383912	0.0161981
-0.0241258	-0.00323741	0.0143492	-0.0132311	-0.0115094	-0.00997133	-0.0678716	-0.0454892	-0.0297909	0.0108629	-0.110083	0.0021116	0.0414336	-0.02	-0.0604797	0.018416	-0.00573192	-0.0228277	-0.0036036	-0.0189655	-0.0117776	-0.0322724	-0.0248668	-0.0309143	0.00303605	-0.118225	-0.0866729	-0.00513008	-0.0394916	-0.0311856	0.00180914	-0.00445173	0.0129804	-0.0614195	-0.0141945	0.000198728	-0.00563934	-0.0135696	0.045382	-0.0228667	-0.060367	0.0214477	-0.0887246	-0.0449597	0.0123976	0.00441176	-0.012369	-0.0382728	-0.0315061	-0.0596372
-0.0262678	0.0440274	-0.0121253	0.00319976	-0.0362608	0.0285786	0.0439256	-0.0370075	0.0267795	-0.00257303	0.0647827	-0.0448059	-0.00436461	-0.0300752	-0.0138735	-0.0168972	0.0172949	0.0361718	0.0141652	0.00439367	0.00675354	0.0102493	-0.0309654	-0.053528	-0.00605373	0.0239784	0.0627551	0.000552486	-0.026465	-0.0829031	-0.00699774	0.0018828	0.0106222	-0.0276297	-0.00791937	0.0186767	-0.00817726	0.0176867	-0.0375918	0.0473744	0.0253696	-0.0029163	0.0144692	0.0196891	-0.00684932	0.00357898	0.0515814	0.00943878	-0.0344114	-0.000974184
-0.0208093	-0.0331835	-0.00329583	-0.0235419	-0.054194	-0.0124847	-0.0803639	-0.0494885	-0.0481829	-0.0450683	-0.0768653	-0.00910747	-0.0450177	-0.0169804	-0.0219471	-0.00432204	-0.0374891	-0.0887273	-0.0374443	-0.0218723	-0.0256491	-0.0213507	-0.100094	0.0234219	-0.0654739	-0.146438	-0.109458	0.0079146	0.0145631	-0.126159	0.0431916	-0.0554381	-0.0488822	-0.0179462	-0.0319303	-0.00136532	-0.0297872	-0.0427586	0.0748488	-0.111717	-0.0211819	-0.0216438	0.00759797	-0.00087108	-0.00522466	-0.0316097	-0.0349213	-0.0159212	-0.0529698	0.0154071
-0.0330314	-0.0164462	0.00490308	0.000777726	-0.0259124	-0.0911006	-0.0210223	-0.0200698	-0.0344645	-0.0336882	-0.0694331	-0.014201	-0.00776836	-0.024033	0.00517837	0.000706642	-0.048913	-0.0654429	-0.0367397	-0.039356	-0.039932	-0.0160916	-0.00939948	0.0519118	-0.0525458	-0.0776662	-0.0964954	-0.0330533	-0.0162679	-0.00530504	0.0276749	-0.0159164	-0.0138572	0.042132	0.0183658	0.0107422	-0.0461897	-0.0631124	-0.00913116	-0.0343558	-0.0856519	-0.108969	-0.130573	-0.103458	-0.0302521	0.0691329	-0.0719515	0.0457114	-0.0403043	-0.0525305
0.0461037	-0.0537986	-0.0133893	0.0141436	0.0153616	-0.0114551	-0.00968421	-0.0299792	0.0332253	0.0345338	-0.00786943	0.000846499	0.0126335	-0.0132743	-0.00457928	-0.0233027	0.00428571	-0.0469684	-0.0358974	-0.0358473	0.0250569	0.047649	-0.0268846	-0.0289201	-0.0296647	-0.098031	-0.0214797	-0.0241737	-0.00194553	-0.112	0.0659457	-0.0199646	0.0202775	0.00340964	0.00184026	-0.00753623	0.00373617	-0.0249154	-0.0737224	-0.0501906	0.00596659	-0.0528435	-0.021759	-0.0181524	0.00108319	0.0832942	0.0223124	-0.0211198	0.0207842	0.0401378
-0.00730534	-0.0338071	-0.0175963	0.0177778	0.00295203	-0.085667	-0.0829082	-0.00948592	-0.0409821	0.0162136	-0.0690364	-0.0155231	-0.010543	-0.006434	0.0149511	-0.0415203	-0.0303461	-0.0353943	-0.0325798	-0.0115886	0.000329218	-0.025668	-0.0092091	0.00737705	-0.0562694	-0.0640966	-0.0719512	0.0363847	0.0219298	-0.048477	0.0143227	-0.0108303	0.0127266	0.0242718	0.0459221	0.0097352	-0.0118826	0.0252366	0.0229123	-0.0635452	-0.0217477	-0.0115126	-0.01711	0.00775834	0.0389526	0.0265934	0.0546737	-0.0155544	0.0587741	-0.00613915
-0.0436514	0.0194831	-0.0285647	0.0105406	0.0187638	0.0331925	0.276773	-0.0166821	-0.101261	-0.00453621	0.219628	0.00774128	0.0177588	-0.0266876	0.0249292	-0.0634698	0.0312958	0.0738504	0.0477663	0.0791402	0.0585815	-0.00708674	0.0803718	-0.0417684	0.0253521	0.41737	0.293692	-0.0730159	-0.033381	0.0743913	0.0425574	-0.0179875	0.0285763	0.0345972	0.0291535	0.0277671	-0.00420168	0.0412308	0.0421456	0.00642857	0.00727567	0.0304605	0.0799177	0.04914	-0.0172881	0.00675771	-0.0535117	0.00942915	0.0180412	-0.00392195
-0.0715028	-0.00546022	-0.0277175	0.0204142	0	0.109521	0.0141612	-0.0377003	0.0177477	0.00298554	-0.0256145	-0.0440966	-0.0225092	0.03125	0.0149254	-0.0508572	-0.0175439	0.0017301	0.000327976	-0.0190131	-0.0187315	0.0350659	-0.0435223	-0.0925559	0.00641026	-0.017507	-0.114779	0.0610395	0.0310804	0.123794	0.137698	-0.0135386	-0.0328033	0.00366468	-0.00102389	-0.00825516	0.0130947	-0.0195035	-0.0795626	0.00993612	0.0038122	-0.00469484	-0.0864596	0.000312256	0.00932599	0.0279681	0.17977	0.00732138	-0.0122687	0.0173245
-0.00757579	-0.00862745	-0.0505702	0.0073014	0.0173348	-0.00355357	0.0805585	-0.015018	-0.0295944	0.0311766	0.0658524	0.00684493	0.0430203	0.0537634	0.0337691	0.00375803	0.0255792	0.0315199	-0.0042623	0.0392247	0.0103762	0.0143906	0.0873016	0.0417966	0.000454959	0.162509	0.0803213	0.0222138	0.00813397	0.081404	0.0527447	-0.0255651	0.0477591	-0.0237335	0.00341647	-0.000378358	0.0017234	0.0349608	-0.0330807	-0.0119466	0.0105936	0.0443746	-0.0157202	-0.00483846	-0.0052499	-0.0053054	-0.0102958	0.037594	0.0873423	0.0120948
0.132677	0.103639	0.0203655	0.0388518	0.0631878	0.163519	0.0473824	0.055353	0.0817281	0.0548466	0.0435974	0.0434509	0.00222488	0.0269017	0.0474183	0.0154589	0.0861176	0.151528	0.0800132	0.0825933	-0.00752587	0.0236442	0.0618005	0.0751497	0.1196	0.0232986	0.0525762	0.0481055	0.00806834	0.0790746	0.00534003	0.0643469	0.0891825	0.0490884	-0.0255363	0.0132475	0.0663799	0.0693069	-0.0182184	0.159317	0.0197785	0.0583807	0.0857236	0.054266	0.0354655	0.0382932	0.0293172	0.00652174	0.0344515	0.0791587
0.0105427	-0.00752688	-0.0208547	-0.00795423	-0.0200334	-0.0565331	-0.0888959	-0.0138191	-0.00507175	0.0265015	-0.122941	-0.0158623	0.00461066	-0.0184282	-0.0120724	-0.0105852	-0.0134315	-0.0199927	-0.0219512	-0.0151764	-0.0158768	0.00779558	0	-0.00556948	-0.00528026	-0.122229	-0.110999	-0.0113415	0.0047081	0.02816	0.00765505	-0.00674624	-0.0403336	-0.0307487	0.0628931	-0.00186776	-0.0259478	0.0108932	-0.0358183	0.0128834	-0.0290923	-0.0256046	-0.0447313	-0.0206784	-0.0203874	-0.00842993	0.0169055	-0.0211183	-0.0057844	0.0209957
-0.0161919	-0.00108342	0.0284856	-0.00407934	-0.0350937	-0.00312838	-0.00451389	-0.0280255	-0.0306847	-0.0159955	-0.0166032	-0.00805898	-0.00475948	-0.0139886	-0.00661914	0.027888	-0.0245938	-0.0148368	-0.0149626	-0.0433153	-0.0138855	-0.0108867	-0.0467461	-0.0198824	-0.0114332	-0.0116041	-0.000568104	-0.0462448	-0.0253046	-0.0877684	-0.00837209	-0.0428422	-0.0191183	0.0105747	-0.00854701	0.037238	-0.0237405	-0.0420259	0.0762001	-0.0599637	-0.0301638	-0.031468	0.00675676	-0.0132159	-0.0110302	-0.0508767	-0.0263824	-0.0379995	-0.0461918	-0.00859002
-0.017501	-0.0133767	0.0165163	-0.00522599	-0.00776836	-0.0246228	0.0558075	0.0481651	-0.0408271	-0.00513332	0.0653197	0.0191527	0.0088813	-0.0280007	-0.0205023	0.00947258	-0.0126069	0.0210843	0.0237342	-0.0043535	-0.00919746	-0.00825489	0.0182692	0.0191429	-0.00660884	0.0752762	0.0783646	-0.00996053	0.0110577	0.0388946	-0.0173546	-0.0010917	-0.00128866	-0.0291174	0.00497347	-0.0149738	0.0123003	0.0244657	-0.0203785	0.00257732	0.0333677	0.0150729	0.0232558	0.00969828	-0.0183081	-0.030091	-0.0228285	0.0540265	-0.0207024	0.0190793
-0.0684846	-0.0428728	-0.0404949	0.0254153	0.0352313	0.00433115	0.108688	0.0175055	-0.0935478	0.0372653	0.0795012	0	0.0496022	0.0251584	0.00156986	-0.0610519	-0.121751	0.112094	0.0176198	-0.0830783	-0.0364742	0.0271612	0.00661001	-0.0053266	-0.0282744	0.115286	0.0700374	-0.106492	-0.00285307	-0.0423645	-0.0488465	0.0240437	0.00677419	0.0459231	0.000329924	-0.00659341	-0.00586592	-0.0118035	-0.0871365	-0.00128535	-0.0312936	-0.0046197	-0.0251678	0.00289678	0.000428725	-0.0507937	-0.120988	-0.0403772	-0.0266138	0.0119375
-0.111197	0.0267994	-0.0458512	-0.0361396	-0.154349	-0.0470675	-0.0762813	-0.0795699	0.0331228	-0.00317811	-0.109507	-0.0535321	-0.00596774	0.025665	-0.0569488	-0.0118445	-0.0129803	-0.0550398	-0.0170109	-0.0767763	-0.0179043	0.0285755	-0.021576	-0.0777903	-0.042362	-0.235531	-0.25	0.0161462	-0.00286123	-0.0394376	0.0403145	-0.0256137	0.0208267	-0.0344982	-0.0333113	-0.0186209	-0.0323124	-0.0480556	-0.0355773	-0.029601	-0.055144	0.00281784	-0.025974	-0.0404378	-0.013499	0.0538157	0.0116681	-0.0874276	-0.054489	-0.052109
-0.0663295	-0.0529456	0.0768601	-0.0172389	0.0630081	-0.0311611	0.134839	-0.0250334	-0.00857464	-0.0568339	0.102703	-0.0364016	-0.0444589	-0.0615525	0.00110803	0.0903983	0.0389269	-0.101053	0.0169963	-0.0444215	0.00885494	-0.0175536	-0.0469799	-0.0388142	0.0326184	0.286252	0.312992	-0.065231	-0.0416069	-0.0531953	-0.0744493	-0.0410734	-0.0180477	-0.0431555	-0.0136472	-0.0272403	0.0264228	-0.0732419	0.0842676	0.0119363	-0.0505226	0.0438017	-0.055261	-0.0237643	-0.00304083	-0.0766013	-0.0183682	0.0234677	-0.00184578	-0.0312472
-0.196796	-0.0153543	-0.0611055	-0.0220728	-0.116635	-0.154544	-0.0548607	-0.0499829	-0.114241	-0.0189594	0.00490196	-0.0440216	-0.00747156	-0.00681199	-0.0232429	-0.112562	-0.0496203	-0.0245902	-0.0966272	-0.0664865	-0.0150589	-0.0199775	-0.0940644	-0.0352941	-0.0571181	-0.114202	-0.112943	-0.0507716	-0.0344311	-0.208145	-0.0357887	-0.0671045	-0.0385169	-0.0373424	-0.0477343	-0.0467362	-0.0619519	-0.0239295	-0.180009	-0.0714286	-0.0740826	0.0300871	-0.0567931	-0.0804933	-0.0431373	-0.125137	-0.132289	0.0250877	0.00226012	0.016451
-0.0676394	-0.0039984	0.0440184	-0.0358744	-0.0744589	0.0296764	0.0117293	-0.0320721	-0.0256958	0.0274157	0.0731707	-0.0215546	-0.00940975	-0.00215559	0.0730878	-0.00851613	-0.02504	-0.0868347	-0.049445	-0.0196873	-0.120916	-0.0433534	0.00721821	-0.00988794	-0.0610372	0.065124	-0.0191555	-0.0131951	-0.00103359	0.06	-0.00936937	-0.0661157	-0.0500332	-0.0267003	-0.0294224	-0.0386953	-0.0500603	-0.111613	-0.0576271	-0.084686	-0.11023	-0.0601076	-0.075356	-0.070773	-0.125228	-0.00125	0.00877633	-0.105263	-0.0738007	-0.0669213
0.123495	0.0236853	-0.054837	-0.0282171	-0.0177736	-0.0492105	-0.0963139	-0.0294118	0.0264268	-0.0771362	-0.0456818	-0.0343784	-0.0587219	-0.0718775	-0.119324	-0.0904477	0.0306011	-0.0486415	-0.054494	0.003544	-0.0835818	-0.0730792	-0.0644983	-0.0206391	-0.0581623	-0.292675	-0.0953469	0.0183859	0.0331092	0.0503145	-0.0214623	0.0390036	0.00174978	-0.0165631	-0.13024	-0.0701791	-0.0536508	-0.107117	-0.0568345	-0.0948342	-0.0693207	-0.0865227	-0.0820823	0.0281102	-0.066632	0.0988736	0.0514541	-0.0108824	0.019035	-0.120444
-0.107197	-0.0305882	0.0261357	0.0280791	-0.0409524	-0.145921	0.0601974	0.0352896	-0.00446158	0.00979618	-0.0316742	0.00207533	-0.0012844	-0.0169276	0.0395683	-0.0040063	-0.0371156	-0.0428374	-0.00636228	-0.0559152	0.00325344	-0.0811073	-0.0589275	0.053705	-0.0160872	0.070645	-0.0419047	0.0900352	0.0195293	0.0911035	-0.00836431	-0.0899054	-0.00716157	-0.0315789	0.00129088	-0.0587035	-0.0353908	0.00122001	-0.149657	-0.0519591	-0.110978	0.0698299	-0.00785896	-0.0351007	-0.0490798	-0.0753336	-0.0475177	-0.0526316	0.00521286	0.0327942
-0.0645102	-0.143204	-0.118682	-0.0665736	-0.119662	-0.0639985	-0.0434378	-0.096332	-0.131366	-0.102331	-0.163797	-0.0476041	-0.0874518	-0.117305	-0.0547866	-0.113489	-0.131608	-0.0899904	-0.195104	-0.111596	-0.138904	-0.0928471	-0.147151	-0.134839	-0.151371	-0.158607	-0.222664	-0.0879759	-0.0933202	-0.199138	0.0260544	-0.153553	-0.0893737	0.00869565	-0.0352385	-0.127378	0.0497305	-0.130788	-0.223538	-0.138365	-0.117766	-0.220921	-0.0931278	-0.13498	-0.108504	-0.0330811	-0.156615	-0.135593	-0.0101556	-0.220768
0.161474	0.0679887	0.124073	0.0167914	0.0885505	0.124849	0.0963347	0.140221	0.0515946	0.122538	0.197941	0.113728	0.126837	0.108266	0.0835876	0.194134	0.162334	0.17504	0.171736	0.0975439	0.163445	0.116139	0.254772	0.11745	0.0689869	0.150024	0.192668	0.115802	0.0362947	0.14978	0.124406	0.26249	0.101816	0.10722	0.180846	0.122792	0.0619513	0.15	0.14903	0.306569	0.178871	0.19957	0.247639	0.200753	0.11875	0.187079	0.0947616	0.168845	0.0443135	0.156112
-0.103593	-0.0583554	-0.00363441	-0.0188031	-0.0440415	-0.131074	-0.153254	-0.0122258	-0.0799738	0.00854037	-0.106064	-0.00845732	-0.0141147	0.00990099	-0.0653153	0.00882074	-0.0420076	-0.0666067	-0.118211	-0.0824808	-0.0950583	-0.0497651	-0.0321826	-0.0687354	0.0215116	-0.174926	-0.198713	-0.0522088	-0.0684788	-0.0872712	-0.0450041	-0.036977	-0.00964405	-0.00827251	-0.0652584	-0.0132711	0.0131025	-0.0414466	0.0283531	-0.185954	-0.0637334	-0.140938	-0.126963	-0.0379724	0.0252867	-0.0748122	-0.0508065	-0.0674122	-0.0474498	-0.0770422
-0.0807251	-0.0929577	-0.00864631	-0.0123313	-0.126829	-0.180974	-0.0276031	-0.0254823	-0.0585354	-0.0375674	-0.0999725	-0.0409976	-0.0610729	-0.0420479	-0.0409639	-0.0478881	-0.0654897	-0.0356798	-0.105978	-0.0940767	-0.0761893	-0.0300311	-0.0816203	-0.0687925	-0.0774047	-0.228439	-0.206958	0.0238626	-0.0909091	-0.118937	-0.0457639	-0.0481644	-0.0154037	-0.033366	-0.0807103	-0.0929016	-0.0638953	-0.0398474	-0.0623778	-0.152941	-0.0908777	-0.034605	-0.107499	-0.0774095	-0.0785776	-0.0296603	-0.103653	-0.0822785	-0.0309414	-0.0841182
0.0545769	0.070911	0.0738621	-0.00269951	-0.0527623	0.0707987	-0.0650377	0.00635039	-0.142209	0.0347144	-0.158377	0.0167597	0.0185292	0.0286559	0.00753769	0.0497316	0.0140158	0.071	0.12462	0.0430769	0.0311048	0.0507835	0.00592495	-0.021162	0.0117212	-0.0292748	-0.330709	-0.069266	-0.0475309	0.00952885	-0.00178285	0.00424628	-0.00179824	0.0203046	0.0048288	-0.152389	0.0404605	0.0653422	-0.0325339	-0.0219907	-0.004561	0.0865904	-0.010442	0.0199377	-0.00155618	-0.141052	0.0369668	0.0885662	-0.0733696	0.0246514
-0.04325	-0.100532	-0.0569797	-0.0639486	0.0157274	-0.0477647	-0.100307	0.00074239	0.033212	-0.0647805	-0.0529369	0.031617	0.00454804	-0.0198983	-0.0473815	-0.0306864	-0.0703125	-0.00980392	-0.0842342	-0.0737463	-0.0374265	-0.0362918	0.0111257	-0.0231918	-0.0878049	-0.11926	0.0840336	-0.00631875	-0.0110175	0.0550603	-0.0217896	-0.0461593	0.0118897	-0.0368159	-0.00436872	-0.0712666	-0.0143851	-0.0443431	-0.092908	-0.0591716	-0.0076365	-0.0457075	-0.0213497	-0.071065	-0.0299252	-0.0493042	-0.087142	-0.0310103	-0.0156403	-0.0229585
0.121329	0.128963	0.0711883	0.0621724	0.218065	0.270324	0.39513	0.112018	0.135793	0.0330633	0.397014	0.116074	0.0858329	0.0372208	0.107984	0.0842821	0.101487	0.143329	0.225775	0.109873	0.103511	-0.000745712	0.0711974	0.0865191	0.153075	0.388327	0.313178	0.0991521	-0.017038	0.0661034	0.0620778	0.0513484	0.0845647	0.135847	0.0517771	0.109173	-0.0797113	0.14137	-0.0182985	0.207547	0.0469411	0.169721	0.0744734	0.0664182	0.12018	0.101631	0.119159	-0.0247763	0.0469215	0.148867
-0.0498396	-0.0937649	0.00439698	-0.0163349	-0.102225	-0.0497958	-0.201776	-0.0950634	0.0283344	-0.050088	-0.215401	-0.0563811	-0.0495136	-0.0219661	-0.01772	0.00153669	-0.0346244	-0.0346392	-0.0862761	0.0466284	-0.0246288	-0.0220149	-0.0574018	-0.0148148	-0.0237681	-0.209081	-0.126328	-0.0497107	0.014	0.108625	-0.00790786	-0.0168658	-0.00377544	0.0231924	-0.0150188	-0.0509434	-0.0304984	-0.0205167	0.0363108	-0.0625	0.131202	-0.142069	-0.095916	0.0201439	0.0131956	-0.0920653	0.00835073	0.0247001	-0.0512212	-0.0709124
-0.0950893	0.00735294	-0.0630394	0.0193738	-0.0519174	0.0202661	0.0517837	0.0368596	-0.0436478	0.018531	0.0415648	0.0346744	0.0233961	-0.00689348	0.0330728	-0.112773	0.0650456	0.0136694	-0.0368906	-0.017135	-0.0094237	0.025372	0.00576923	0.093609	-0.0279097	-0.0411056	-0.0878378	0.13416	-0.0315582	0.0824222	-0.0100503	-0.0382416	0.0116988	0.0191111	0.034731	0.0324718	0.0133022	-0.0310318	-0.0911002	0.04	0.0363873	0.0188836	0.0614352	0.0425146	0.0571914	0.103282	0.029577	0.101928	0.0369908	0.0403375
0.0101481	-0.0114703	0.0415165	-0.013236	-0.0255134	-0.00882825	0.0149526	-0.00959829	0.00104372	-0.00430036	-0.00134138	-0.00837729	-0.0157171	-0.00559785	0.00640279	0.0311284	-0.0171233	-0.0155921	-0.0209758	-0.0146444	-0.00902549	0.00595349	-0.0101976	-0.0271571	-0.0219914	-0.0436068	-0.0266667	-0.00815109	0.0312288	-0.00660451	-0.00455102	0.0118915	-0.0166124	0.00043611	0.028244	-0.0292041	-0.0177399	-0.0532426	0.0514007	-0.0352564	-0.0216301	-0.00325866	-0.0274805	-0.00792424	0.0305303	-0.00549555	-0.0203964	-0.0046875	-0.0175946	0.0205271
0.0920156	0.0822785	0.0462702	0.0326741	0.0619413	0.094332	0.00826446	0.0204594	0.102985	0.0357143	-0.0177972	-0.0199156	0.0255852	0.023193	0.0503181	0.0714186	0.0505226	0.0577911	0.0945505	0.0552017	0.0685538	0.0282967	0.0965873	0.0787986	0.0687071	0.0803709	0.0776256	0.0222489	0.0125082	0.0614001	0.0488834	0.0943812	0.0526664	0.0126417	0.00278662	0.0770248	0.0565288	0.134884	0.144463	0.0985604	0.104774	0.0919493	0.154539	0.0578609	0.0254678	0.0358232	0.068915	0.0618524	-0.0191364	0.0410976
-0.0625916	-0.0511696	-0.0623545	-0.0284763	-0.0481058	-0.0395856	-0.151818	-0.0875835	-0.0468212	-0.0386528	-0.148376	-0.0212429	-0.0907643	-0.037632	-0.0440529	-0.0761805	-0.0574903	-0.0704168	-0.0697872	-0.0751174	-0.0127851	-0.0757194	-0.0780975	-0.066492	-0.0414962	-0.182403	-0.20904	-0.0656863	0.026658	-0.0560059	-0.0434199	-0.163423	-0.0534928	-0.0464916	-0.0313617	-0.00399018	-0.0242735	-0.0350224	-0.11683	-0.0332661	-0.0205916	-0.0621257	-0.0526316	-0.0357274	-0.033705	-0.0862767	-0.0436214	-0.023359	-0.00975488	-0.0499702
-0.0713976	0.0123267	0.0203815	-0.0154268	-0.11813	-0.00635593	-0.215126	-0.0273709	-0.0416392	-0.0368702	-0.083902	-0.0575674	0.00330804	0.00251544	0.00806452	0.0129907	-0.00821114	0.0100131	-0.0182983	-0.00362582	-0.00921713	-0.000389181	-0.0235669	-0.0108772	-0.0353659	-0.371829	-0.375	0.0132214	0.0664978	-0.00468384	0.00806169	0.0762134	-0.00814495	-0.00361174	0.0114754	0.00832049	-0.0115627	0.0389961	-0.0350665	-0.0135558	-0.024578	-0.066241	-0.0292638	-0.0240642	0	0.0116771	0.033276	-0.0105964	0.0285426	0.0313834
0.0887905	-0.10553	0.00640205	-0.0154944	-0.110315	-0.0379919	-0.171306	0.0634166	0.0807553	-0.0235579	0.0736196	0.0343784	-0.0574088	-0.0184763	-0.105714	-0.00627265	0.00295683	-0.0202586	-0.027959	-0.0262009	0.0786623	0.000973331	-0.0182648	-0.0141894	0.0303413	-0.164345	-0.0485714	0.00227838	-0.00890736	0.103922	-0.0540682	0.0409989	-0.0212837	0.00815587	0.0615883	0.0091687	-0.0506912	-0.0040877	0.0526316	-0.0486258	0.00728597	-0.0241453	0.0129534	-0.0475538	-0.0146866	0.00179104	0.0155469	-0.0201958	-0.0179273	0.00438169
0.0208657	0.0113443	-0.0243003	0.0201592	-0.0644122	0.232118	0.242248	-0.0622438	0.0515633	-0.0588966	0.0285714	-0.0129055	-0.0417695	-0.0183593	-0.0485623	-0.0140272	-0.00353774	-0.0510339	-0.0316395	0.0186846	-0.00731441	-0.0250875	-0.0232558	0.0230299	-0.0607362	0	0.0960961	0.0719157	0	0.035524	0.01746	-0.0408163	-0.00856164	-0.0116854	0.0366412	0.021805	-0.0548917	0.00820896	-0.0288095	0.0488889	-0.0406872	-0.0271513	-0.0513834	-0.0232176	-0.00798509	0.0621772	-0.0352652	-0.0065584	-0.0410103	-0.040475
0.120203	0.0902973	0.0363802	0.0140406	0.0877797	0.090924	-0.00884035	0.0290143	0.112165	-0.00207352	0.0825397	0.0261519	0.058192	0.0016572	-0.0120887	0.0587566	0.0680473	0.0704682	-0.0376238	0.0939105	0.0647751	0.0259326	-0.0197279	0.0780865	0.100588	0.148333	0.0821918	-0.00694043	0.00718993	0.012693	0.0610549	0.0705487	0.0193437	0.049568	0.0519146	-0.0180794	0.0689451	0.0362694	0.130669	0.135593	0.0540371	0.0751744	0.0490196	0.0437526	0.0228065	0.0153357	0.0385378	0.0374096	0.0445893	0.0293003
-0.0326817	-0.0180041	-0.0615249	-0.0239316	-0.0949367	-0.0517164	-0.173137	-0.0656624	-0.0556796	-0.0349452	-0.0949413	-0.0582977	-0.0558036	0.036398	-0.00883753	-0.0630207	-0.0182825	-0.0809874	-0.0473251	-0.0690812	-0.0307788	0.0221661	-0.0520472	-0.0619902	-0.0445104	-0.191582	-0.116456	-0.0244613	-0.0529447	-0.0189702	-0.0143003	-0.0421897	-0.0374449	-0.0576256	0.0168008	-0.00965892	-0.0866753	-0.0667857	-0.0997398	-0.0550373	-0.0146051	-0.090852	-0.0542056	-0.0509875	-0.0705666	-0.0364708	-0.0264666	-0.0621212	-0.0574139	-0.0371779
-0.123135	-0.0984809	-0.070921	-0.0604203	-0.226399	-0.0245021	-0.300127	-0.0624225	-0.0772204	-0.0428655	-0.209802	-0.0578481	0.0505051	-0.0401368	-0.0898491	-0.0973756	-0.104966	-0.118285	-0.0836933	-0.129683	-0.100916	-0.0458436	-0.0710102	-0.0302609	-0.108075	-0.298025	-0.386819	-0.0258706	-0.0546482	-0.177486	-0.0305699	-0.0189297	-0.0517515	-0.085977	0.00172117	0.036879	-0.0811412	-0.0761577	-0.152457	-0.0957552	-0.16092	-0.0419065	-0.148715	-0.100658	-0.088061	0.00841139	-0.081278	-0.066559	-0.0651483	-0.0586211
0.0113916	-0.0825102	-0.0633478	-0.106803	-0.141243	0.00453735	-0.0172257	0.015873	-0.00878625	-0.0415133	0.084572	-0.0118511	-0.0171849	-0.0570207	-0.121326	-0.0845249	-0.0416141	0.0646713	-0.0542133	0.0190397	0.05547	-0.0659888	-0.00788022	-0.159254	-0.00278552	-0.0716113	-0.439252	-0.0956078	0.0013289	-0.266163	-0.14698	-0.0589981	-0.0374977	-0.107646	-0.12646	-0.199882	-0.0565955	-0.0372825	0.0184712	-0.0425764	-0.100216	-0.0444605	-0.143645	-0.0750885	-0.141133	-0.200948	0.000305064	-0.0363448	-0.0623229	-0.188304
-0.0549236	-0.040532	-0.00523802	-0.0275459	-0.025	-0.0241975	-0.0802583	-0.0572917	-0.110863	-0.0573928	-0.248582	-0.0486926	-0.0110325	-0.0236835	0.0831904	0.0114544	-0.0888158	-0.0848394	-0.0286604	0.0194963	-0.0625491	-0.0221985	-0.108817	-0.104522	-0.0488827	0.0330579	-0.125	-0.0126496	0.052422	0.0177346	-0.0336257	-0.0544164	0.00906461	0.0715896	0.0389457	-0.104335	-0.0179739	-0.0748709	0.0231585	-0.0570125	-0.0693109	-0.0299296	0.0504914	-0.0411029	0.00792793	-0.0519573	0.00640439	-0.0269397	-0.00483384	-0.0286858
0.14811	0.0726073	0.037169	0.0886266	0.303644	0.10729	0.374122	0.121547	0.0990068	0.0823902	0.452201	0.0905271	0.0271522	0.0650323	0.120348	0.0799588	0.0758123	0.104772	0.103913	0.135458	0.0927168	0.0637415	0.120321	0.24869	0.134361	0.648	1.21905	0.0109815	0.0662043	0.162451	0.0974714	0.1201	-0.0120413	0.0794319	0.0859523	0.161608	0.128357	0.0902326	0.130079	0.303507	0.164873	0.13845	0.0912903	0.0947817	0.101537	0.161411	0.0860606	0.106681	0.092289	0.109375
0.128277	0.128	0.0531581	0.0492805	0.0797101	0.128397	0.264964	0.10509	0.0904338	-0.00167294	0.249892	0.0882677	0.054918	0.069542	-0.00918728	0.0986654	0.224832	0.154419	0.0993608	0.0891228	0.0821092	0.0595116	0.120127	0.0675315	0.0990291	0.262136	0.343348	0.033718	0.0118273	0.0662476	0.00256006	0.0558451	0.067131	0.0341131	-0.0069735	0.0483757	0.038972	0.133959	0.128137	0.118738	0.0694752	0.084491	0.0493645	0.057393	0.106459	0.0351217	0.0831473	0.0580387	0.0508616	0.070113
-0.0294473	-0.0463721	-0.0269389	-0.00413301	-0.0479386	-0.0547764	-0.228505	-0.0653789	-0.0169554	-0.00963553	-0.138947	-0.0273565	0.00543901	-0.00498414	-0.0228245	-0.0339841	-0.0323288	0.0055914	-0.0565539	-0.0515464	-0.0424476	0.00309897	-0.0305398	-0.0511079	-0.0394582	-0.226923	-0.261981	-0.00131349	-0.0426651	-0.0684807	-0.00766058	-0.0373766	-0.0224801	-0.00942507	0.0126404	-0.0222297	-0.0135848	-0.0221971	-0.120428	-0.066335	-0.0390463	-0.0285594	0.00056338	-0.0202392	-0.0366676	-0.055995	-0.0244719	-0.122636	-0.0317376	-0.00188024
0.133603	0.0732265	0.0206907	-0.0152801	0.126888	0.0916853	0.140613	0.0568362	0.0745572	0.0501269	0.134809	0.0929834	0.0322643	0.0243625	0.000729927	0.0462575	0.0821065	0.0628743	0.0991597	0.0774457	0.0744816	0.0169917	0.0520147	0.00451977	0.0748007	0.240464	0.177489	0.0602806	-0.013431	0.0676728	-0.0530483	0.0619048	0.0374629	-0.0242626	0.0325936	0.0268688	0.0705036	0.0361678	0.068823	0.0142096	0.0711974	0.108301	0.0743243	0.0870892	0	-0.0670342	0.0736731	0.014373	0.0518984	0.0618751
0.0149456	0.0442431	-0.0289793	-0.0201149	0.0840036	0.012181	0.289836	-0.0214366	0.0268027	-0.032427	0.195035	-0.0390566	-0.0355605	-0.00577906	-0.0167761	-0.0273287	-0.00261643	0.044668	-0.00458716	0.0075662	-0.0158527	-0.0224036	-0.000696379	-0.0232471	0.0205362	0.473262	0.397059	-0.0173661	0.0247525	0.111263	-0.00606187	0.0313901	0.00303897	-0.01804	-0.00302216	0.0392486	0.0243856	0.0831786	0.00682594	0.0516637	0.0161128	0.0360835	-0.0264675	0.00172749	-0.00822168	-0.0319074	0.00541072	-0.0116897	0.0259673	0.00695961
0.00232906	-0.0500255	-0.0401353	0.0258065	-0.0643034	-0.017355	-0.13574	-0.0280553	0.00314683	0.055995	-0.118991	-0.025518	-0.0438579	-0.00894254	0.00816024	-0.060459	-0.0125918	-0.0312018	-0.00614439	-0.0613267	0.0048024	-0.0316566	-0.0292683	-0.0318618	-0.0324203	-0.272232	-0.226316	-0.0791079	0.022343	-0.00656545	-0.0380652	-0.0257525	-0.0139013	0.000496524	0.00269451	0.00645578	-0.0258669	0.0318821	-0.00338983	-0.0532889	-0.0158573	-0.0143072	-0.018035	-0.0125027	0.0128953	-0.0720215	-0.0305773	-0.0318996	-0.00582131	0.0262908
0.0351045	0.0961848	0.0128657	-0.0306842	0.0651982	0.0715483	0.194118	0.000790826	0.0175327	-0.0149813	0.104075	-0.0126087	-0.0154252	-0.0471464	-0.00735835	0.0241115	0.0504782	0.0290258	0.0170015	0.0186667	-0.00477945	-0.0150421	-0.0122039	-0.0705789	0.0612363	0.112219	0.0442177	0.0859036	-0.00295334	-0.0495663	0.0970704	0.0271198	-0.0151816	0.0193548	0.0393013	-0.0391276	0.103521	-0.0282392	0.0970522	0.16095	0.0171198	0.0338044	0.0819627	0.0578476	0.00424371	0.0736648	0.0893263	0.0744169	0.0058554	0.0307672
0.058843	-0.0102941	0.031302	0.0570193	0.0835401	-0.0403032	0.194581	0.0545239	0.0415325	0.0204122	0.0918243	0.0163721	0.0480313	0.022017	0.0363232	0.019416	-0.0404654	0.0127512	0.158055	0.0903141	0.0624312	-0.000203625	0.210029	0.0503413	0.0615133	0.163677	0.0423453	-0.0553335	-0.0420616	0.0308561	-0.0332802	0.0705214	-0.0315654	-0.0491723	-0.0265029	0.104806	0.0197036	0.0776068	0.117817	0.0787879	0.040264	0.0210604	0.0686597	0.0561288	0.0205252	-0.0409213	0.00416956	0.0509993	-0.0255631	0.0292083
-0.0189271	-0.0430906	0.0156891	0.00651042	0.0832061	-0.0145418	0.0940206	-0.0498314	0.0149276	-0.0121592	0.00111763	-0.0393056	-0.00413061	-0.00972898	0.0121602	0.019796	-0.0216131	-0.0488363	0.0809274	-0.077431	-0.0309822	0.00977597	-0.0744745	-0.00893582	-0.045641	0.246628	0.20625	-0.00556793	0.0538033	0.163153	-0.0121624	0.0177958	0.0308888	0.0389145	-0.00929615	0.0117825	0.0107729	-0.0130076	0.0127589	-0.0554775	0.0672589	-0.0385381	0.0602181	0.0257913	0.0455487	0.0631068	-0.0329873	-0.0337705	0.0381818	0.000124471
-0.0225392	0.0662526	0.0177566	0.0358529	-0.05074	-0.0338379	0.0150773	-0.0303628	-0.0273053	0.0426841	0.0399107	-0.00402318	-0.0140233	0.0776608	0.0734982	-0.0289706	0.0193966	0.0437224	-0.0202347	0.00975927	0.0163265	0.0320694	-0.0162232	0.054918	0.0059108	-0.0935085	-0.0569948	-0.0288914	-0.00938967	0.0079739	0.0296327	-0.0386503	-0.00367647	0.00837851	0.0331769	0.014034	0.00203011	-0.013179	-0.0113201	-0.00446097	-0.019025	-0.0365073	-0.00782648	0.00914286	-0.0192362	-0.0391733	0.00166985	0.0210383	0	0.00248911
-0.0327644	-0.0412621	-0.0236879	-0.0228368	-0.0274684	-0.00408163	-0.0972893	-0.0370069	-0.00841589	0.00971059	-0.0764895	-0.0299661	-0.0134215	0.0266985	-0.0151415	-0.02408	-0.0142706	-0.121445	-0.0210657	-0.0302835	-0.0257219	0.00781708	-0.0620053	0.0167055	-0.0438034	-0.056266	0.00824176	-0.0237546	-0.014218	-0.054297	-0.000810701	-0.0577537	0.0531365	-0.0215054	-0.028868	-0.0535925	-0.0533513	-0.0371336	-0.0443213	-0.0291262	-0.0272727	0.0236328	-0.032229	-0.0366176	-0.00951832	-0.0137569	-0.0161943	0.00764374	-0.0175131	0.011049
0.137549	0.0835443	0.0425686	0.0184408	0.0580153	0.097964	0.0460716	0.0405405	0.0840145	0.00622289	0.0494042	0.0152713	0.0272081	0.0363636	-0.013369	0.0740223	0.0680965	0.0568679	0.0561181	0.0963455	0.063598	0.0302501	-0.021097	0.0519679	0.0893855	0.0126468	0.00544959	0.0103945	0.0330529	0.0456274	0.0162272	0.0362343	0.0485284	0.0044955	0.0207081	0.0858743	0.0574282	0.0534506	0.143382	0.147692	0.101246	0.1307	0.110852	0.0828762	0.00902737	0.0803956	0.0748003	0.0323219	0.01808	0.0333988
0.032295	0.0303738	0.0196488	-0.00268914	-0.021645	0.0398555	-0.00157295	-0.00974026	0.0286243	-0.00412294	-0.0199391	0.00102448	0.00434869	0.00734394	-0.0304878	0.00534605	0.0476908	0.0165563	0.0119856	-0.0351515	-0.00812033	0.0191982	0.0308908	-0.0581184	0.0189744	0.0758252	-0.0731707	0.0402151	0.00116347	-0.0527273	0.0163673	0.00588235	-0.0188805	-0.0174043	-0.0147251	-0.0338109	0.0236128	0.00513809	-0.0310968	0.00335121	0.00905233	-0.0212622	0.107547	0.0220735	-0.015873	0.0330986	0.0218468	-0.0507987	-0.0362681	0.0200808
-0.0539465	0.0621315	-0.00492005	-0.0158188	-0.030236	-0.0368226	-0.0267822	0.00942623	-0.0501403	-0.034061	-0.0392766	0.0153698	-0.0462507	-0.0257189	-0.0125786	0.0215579	-0.0311452	-0.0289088	-0.0426372	0.00376884	0.00120941	-0.0234534	-0.0369338	-0.0374084	-0.0256668	0.105307	-0.0146199	-0.0125871	-0.0383498	-0.0975048	-0.0290652	-0.0259909	-0.0160082	-0.0172065	-0.0308867	-0.0459668	-0.0227385	-0.0265176	0.021978	-0.0567802	-0.0490608	-0.0355172	-0.0626538	-0.031333	-0.0334311	-0.0404454	-0.0233635	0.067654	-0.0513885	-0.0440303
0.00940776	-0.0059778	-0.0545255	0.013516	-0.123954	-0.0484491	-0.0890328	-0.0194884	-0.0226021	-0.015001	-0.0332353	0.00975543	0.00268262	-0.00249428	0.0467091	-0.0748452	-0.012364	-0.0251572	-0.065567	-0.0187735	-0.0288051	0.0115356	-0.0144718	0.0088141	-0.0490702	-0.104276	-0.109792	0.0544047	-0.0120846	0.0446618	0.0313511	0.0383589	-0.0100381	0.0453141	0.08122	0.0317066	-0.0310234	-0.0272399	-0.107015	-0.0290368	-0.0689858	-0.0121559	-0.0529079	-0.0391082	0.00788835	0.100166	0.00203114	-0.0189155	0.027907	-0.00718899
0.033484	0.0249141	0.025276	0.0264913	0.0208333	0.0490208	0.0897379	0.0443064	0.0412179	0.0330301	0.0526316	0.0446375	0.00349866	0.0062513	0.0317782	0.0170316	0.0766149	0.0266667	0.0441306	0.0446429	0.0125335	0.0252384	0.0543319	0.106037	0.0315046	0.10469	0.00666667	0.0226684	0.00917431	0.0228013	0.0415768	0.0321234	0.000524476	0.0133005	0.073851	0.0482073	0.043327	0.00843455	0.0506498	0.0678337	0.0189994	-0.0635179	-0.0906183	-0.00209205	0.0544852	0.0402497	0.0380631	0.0742288	0.0258185	0.00687285
-0.023667	-0.0276614	-0.0351374	-0.0059691	-0.0238095	-0.0593761	-0.058296	-0.0166534	-0.0342578	-0.00114877	-0.0578035	-0.0318881	-0.0211239	0.0147028	-0.0452163	-0.0409689	-0.0386047	-0.0414747	-0.0240913	0.00976801	-0.0394973	0.0417578	-0.0320334	0.00143627	-0.0242233	-0.0788476	-0.0761589	-0.0341989	0.00727273	-0.0410032	-0.0199586	-0.0273887	0.0132797	-0.0422946	-0.00383707	-0.0238574	0.0118412	-0.0127133	-0.0640349	-0.0846995	-0.0577999	0.00309179	-0.0490035	-0.0299219	-0.0416786	-0.020898	-0.01931	-0.00897398	0.0147898	-0.0187713
0.0269122	0.0012931	-0.0352423	0.0194278	-0.00174216	0.0431498	0.0735931	-0.0415323	0.0358638	0.0155262	0.0647239	-0.0431506	0.00209512	0.00102041	0.0130405	-0.0265045	0.00241896	0.0100524	-0.0168904	-0.00302297	0.0193802	-0.0255558	-0.0273381	-0.038365	0.00215866	0.0691358	-0.00358423	-0.0100546	0.00240674	0.0381901	0.114505	0.01376	-0.0124159	-0.0111675	-0.00681481	-0.0153121	-0.00296687	-0.0064385	-0.00894072	0.0485075	0.0161609	-0.00712772	-0.00295858	0.0102161	-0.0190646	-0.00359256	-0.0196903	0.00694235	0	-0.00621118
0.0742489	0.0559621	0.0493151	0.0232155	0.0183246	0.0829753	0.0290323	0.0273454	0.0138343	0.0486976	0.065399	0.0247863	0.0206983	0.040367	0.0338753	0.0512492	0.0381274	0.0731285	0.117621	0.146149	0.123721	0.00736483	0.0724852	0.0417599	0.138934	-0.0577367	0.00359712	0.0591742	0.0366146	-0.00679728	0.00448199	0.0397727	0.0176358	0.0205339	-0.0155131	0.0391746	0.0553811	0.0255798	0.115513	0.0619217	0.0830899	0.0250291	0.0435213	0.0690393	0.0239903	-0.000848356	0.0613857	0.0290767	0.0427001	0.026375
0.0470287	-0.0578883	0.0552654	0.0374196	0.0556984	-0.0452227	-0.0509404	0.0536446	0.0340098	0.00395968	0.0310979	0.0413168	0.00307251	-0.0295904	0.0891219	0.0489031	0.0218503	0.0145161	0.04257	0.0301587	0.0102199	0.00463623	0.0268966	0.101288	0.0326241	0.0694444	-0.0358423	0.0204294	0.00926462	0.111916	0.0429037	0.0336976	-0.0396362	0.0754527	0.0581818	0.00172662	0.0950815	0.00997672	-0.00685654	0.159517	0.0260713	-0.00870717	0.000947867	-0.0520284	0.0424081	0.167268	-0.0116947	0.0227207	0.0362923	-0.0920716
0.0395385	0.0311553	-0.028866	-0.0027746	0.113636	0.0379867	0.0652353	0.0194326	0.0166597	-0.00304769	0.0385523	0.033225	0.017766	0.00161551	-0.0348977	0.0225127	0.0145587	0.0461049	-0.0351607	-0.00513611	0.0194678	-0.00248491	0.0161182	-0.0243744	0.0334707	0.170359	0.182156	0.00674157	0.0114745	-0.00941347	0.0347211	-0.00146843	-0.015008	0.0210477	-0.000286369	0.0318874	0.0318982	0.0237076	-0.00955921	0.0560694	0.0303738	0.0811533	0.0366951	0.0589138	-0.00540541	0.0416439	0.0105422	0.0247793	0.0402272	0.0160966
-0.0102752	-0.0172052	-0.0208068	-0.00621931	0.0619534	-0.0343092	0.110078	-0.0247808	0.0097294	-0.0618594	0.0780303	-0.0346559	-0.0024077	-0.00322581	-0.00810474	-0.0166193	-0.0470852	0.0296353	0.0360502	-0.031492	-0.0101734	0.0215302	-0.0085922	0.0193205	-0.0412476	0.0887728	0.238994	-0.0665584	-0.0039705	-0.0105994	-0.0260814	0.0220588	0.0206784	0.00229043	-0.0171871	0.0197661	-0.0170502	-0.0119009	-0.0436104	0.0509031	0.0192744	0.00918403	0.0452158	0.012867	-0.0323227	-0.072102	-0.0261869	-0.00138966	0.00272975	0.00488449
-0.0311414	-0.00725875	-0.0380168	-0.0148221	-0.0830474	-0.0400284	-0.0817039	-0.0218921	-0.0256671	0.000766724	-0.0459124	-0.0226366	0.0372084	-0.0149676	-0.00188561	-0.0381338	0.00705882	-0.0365314	-0.051059	-0.0165245	-0.0155013	-0.0214248	-0.0293333	0.00915033	-0.0420518	-0.00719424	0.0152284	-0.0382609	-0.0022779	0.0520872	-0.0228609	-0.0164029	-0.0314555	-0.00959781	0.00612066	0.010647	-0.011705	-0.00488281	-0.0413007	-0.0302083	-0.028921	-0.0297515	-0.0351759	0.00429415	-0.0331067	-0.0199436	-0.0172715	0.000278319	0.00136116	-0.0283762
0.059337	0.0597849	0.0713749	0.0244066	0.0628743	0.0424377	0.0387833	0.0447642	0.0535864	0.0216434	0.0559784	0.039377	-0.000387822	0.0073922	0.0535264	0.062622	0.0429907	0.0352355	0.0681546	0.0168022	0.0210508	0.0226059	0.0370879	0.0524611	0.0641582	0.0477053	0.205	0.039783	0.0462329	0.042486	0.00902406	0.0514921	0.0258716	0.0419935	0.0196987	0.0264722	0.0353881	0.0274779	0.117739	0.0332975	0.0672967	0.010101	0.0672554	0.056476	0.0311831	0.0174698	0.0547275	-0.0105732	0.0589035	0.0101406
-0.00502662	0.000405844	-0.0301543	-0.0137076	-0.0211268	-0.0391716	0.00732064	-0.003443	-0.0150623	0.0144357	0.0104627	-0.0117789	-0.0131911	-0.00591113	-0.00179319	-0.0115885	-0.0197133	0.00961894	-0.0283582	0.0831557	-0.0106436	-0.013577	0.0145695	-0.00215385	-0.0208522	0.0138329	0.0373444	-0.0204348	-0.00272777	-0.0569215	-0.00993707	0.0439622	0.00590234	-0.0199291	0.00255682	0.00789474	-0.00633958	0.0786374	-0.0198814	-0.0129938	-0.0136839	-0.0108929	0.0538935	0.0010118	-0.00800474	-0.0156604	-0.0208817	-0.071991	-0.0220368	0.00361397
0.0124844	-0.00121704	0.000433839	-0.00198544	-0.00215827	-0.0285749	-0.0221657	-0.0207294	-0.000801527	-0.0231011	-0.0257708	-0.0141776	0.0159229	0.0241952	-0.0185629	-0.014012	0.00411335	-0.0095273	-0.00537634	-0.0334646	-0.00499788	0.015352	0.0659269	-0.0533457	0.0111111	-0.0284252	-0.03	0.0237461	0.012035	0.0314286	-0.0138842	-0.00852878	-0.00177809	-0.00587438	-0.0136016	0.010705	-0.0104022	-0.00118064	-0.00587189	0.00157978	0.0106094	-0.0209424	-0.0104691	0.0195418	-0.0137478	-0.00824228	-0.0150797	0.0512121	0.0194706	0.00400107
0.0200206	0.0154346	0.0118531	0.000331565	0.106705	0.0632687	0.0375325	0.0399843	0.0299592	0.0461597	0.0333018	0.0153608	-0.0251548	0.0442442	-0.00183038	0.0301624	0.0341375	0.017758	0.0841699	-0.0142566	0.0120892	0.0201599	0.0679731	0.0713355	0.0434982	-0.00585138	-0.0680412	0.00867115	-0.0275676	-0.00415512	0.00441052	-0.0180108	-0.0340221	0.0177273	0.0407929	-0.00180832	0.0449895	0.0118203	0.0705209	0.0557308	0.0759085	0.0125392	0.0370295	0.0171844	0.00393939	0.00618477	0.0111549	0.032286	-0.0158798	0.00411796
0.0592938	0.012	-0.00614286	0.00546901	0.0918567	0.0798951	0.0132521	0.0128157	0.0460515	0.0325497	0.0182857	-0.0508551	0.01052	0.0161043	0.0171149	0.0142173	-0.0506162	0.0229008	-0.002849	0.00929752	0.0226279	0.00545145	-0.0103211	-0.0325327	0.0368583	0.0153031	-0.0199115	0.00214915	0.00277932	-0.00591099	0.052356	-0.00958117	0.0352204	0.0080393	0.00552029	-0.0300207	-0.00026824	0.00876168	0.0163852	0.0293825	-0.0162622	0.0662903	0.0370806	0.0180312	-0.00814971	0.0601229	-0.0294181	0.00698129	-0.0124291	0.0482868
0.011583	0.0209486	0.00028748	0.00988957	0	0.01822	0.0215624	0.0208411	0.0030779	0.0185639	0.00583614	0.0291634	-0.0276959	0.00245283	-0.00420673	-0.00485774	-0.0185443	-0.0312722	0.00821429	0.0102354	-0.0184256	0.000169434	-0.0127462	0.00659962	-0.000846382	-0.00173913	0.0316027	0.00964615	-0.02051	-0.0975866	-0.0298507	-0.0359315	0.018347	0.00531679	0.012078	0	0.00630534	-0.0101332	-0.00427702	-0.00241896	-0.0503561	0.00768574	0.00397276	-0.0164353	0.00547778	0.00887842	0.0245153	0.0507488	-0.00242879	-0.0106007
-0.000688148	-0.0460705	-0.0288835	-0.0236657	-0.0554893	-0.0383906	-0.0280277	-0.0244258	-0.0200788	-0.025447	-0.0225396	-0.0128497	-0.00888889	0.0126106	-0.0102595	-0.0322176	-0.0368446	-0.040719	-0.0198371	-0.0324215	0.00351965	0.0308318	-0.0997653	-0.00811739	-0.0283778	-0.0150987	0.0218818	-0.0441761	-0.00169779	-0.0682171	-0.0354012	-0.00286697	-0.00979535	-0.0215954	-0.00542446	-0.0274813	-0.0265298	0.117578	-0.0424583	-0.0271581	-0.0299946	0.0640678	-0.014886	-0.0196301	-0.0172518	-0.0405891	-0.0876659	0.00263922	0.00110668	-0.0434949
0.0257311	0.0438312	0.0377331	0.0453026	0.0315856	0.0555994	0.0779637	-0.0433483	0.0727085	0.0144672	0.0520548	-0.0320422	0.0112108	0.0184015	0.0426829	0.0616804	0.0161844	0.0340344	0.035056	0.0680628	0.0608768	0.00115037	-0.00391134	0.0343091	0.0367916	0.0630896	0.0214133	0.004	0.0272109	0.0495008	0.0205797	0.0465785	0.00123653	0.0225225	0.0319062	0.0131687	0.0254725	0.0198901	0.108006	0.0149551	0.0284373	0.00748646	-0.0118592	0.01721	0.0431167	0.0318233	-0.00953743	0.0400105	0.06478	-0.00760101
-0.00498191	0.0248834	0.0497647	-0.0219095	-0.0300061	0.0115385	-0.00693527	0.015625	0.0535265	0.00504348	-0.00217014	-0.00138021	0.0459585	0	0.051462	0.0541604	0.0820463	0.0218195	0.0429469	0.000490196	-0.0313287	0.0185489	0.0104712	0.026476	0.019593	-0.0482529	-0.048218	0.0360779	0.0126932	-0.012287	0.0122668	0.0428571	0.0458716	0.0118943	-0.028277	0.028703	0.0192308	0.0359251	0.101837	0.0284872	0.0314094	0.0449012	0.0346496	0.0645844	0.0416298	0.0261248	0.0125181	-0.0207542	0.0226329	0.0345337
0.0664718	0.0880121	-0.00529747	-0.0174951	-0.052399	0.316433	-0.0538743	-0.0265385	0.00384094	-0.0154006	-0.0469769	-0.0110496	-0.0395066	-0.0284723	-0.0478309	-0.0284574	-0.0191793	-0.0553746	-0.0408437	-0.0284174	-0.023972	-0.0254633	-0.0388601	-0.0506967	-0.0226804	-0.102564	-0.0594714	-0.0722068	-0.0201635	0.0156501	-0.0981076	-0.0384615	-0.00134953	-0.0457118	-0.0535763	-0.0452751	0.00655136	-0.0364132	-0.0912945	-0.0425024	-0.0182197	-0.0354063	-0.0965388	-0.00932152	-0.0388322	-0.0696605	-0.0328103	-0.0333419	-0.031066	-0.0716976
-0.0650425	-0.027894	-0.0147481	-0.00998502	-0.035976	-0.0465333	-0.0295255	0.0110628	-0.0364847	0.0360281	-0.0282976	0.0268862	0.00882825	0.00920534	-0.00992991	0.015772	-0.0409277	-0.0398467	-0.043281	-0.0413515	0.00374657	0.00214983	-0.0222372	-0.0237352	-0.0295359	-0.05	-0.0655738	-0.0174994	0.0177976	0.0438562	-0.0349715	-0.0205479	-0.000675676	-0.00684307	0.0146552	-0.00413565	-0.0330643	-0.00488432	-0.0247278	-0.0334165	-0.040562	-0.0196078	-0.000414164	-0.0334722	0.00412858	-0.0458001	0.0277778	0.00668449	0.0138307	-0.0363789
0.0641799	0.0398135	0.00970201	0.02118	0.0953697	0.0658869	0.0286128	0.0293083	0.0534088	0.0491942	0.0415688	0.0258439	0.0342084	0.0327625	0.0283186	0.013309	0.0350877	0.0698324	0.058008	0.0236718	0.0451228	0.0277228	0.0441075	0.0694178	0.0430435	0.0779221	0.0501253	0.0916335	0.0311475	0.102574	0.0473012	-0.135664	0.0588235	0.0587965	0.0237893	0.0874862	0.0393107	0.034358	0.0385903	0.0887513	0.0621719	0.04512	0.0638077	0.0649537	0.0372981	0.0782713	0.0703181	0.0618858	0.0148822	0.0975751
0.0256637	0.0189721	0.0216884	0.0237037	0.00946372	0.0388411	-0.00669014	-0.00189825	0.0244793	0.00679062	-0.0295378	0.00529964	0.0223077	0.0227109	0.0292599	0.0122328	0.0458085	0.0313316	0.0586207	0.0395683	0.0175397	0.00240848	0.0462046	0.011367	-0.00500208	0.00634115	-0.00238663	0.0182482	0.0249073	0.000686577	0.0224003	-0.0229773	0.0301724	0.0542299	0.00691563	0.0203666	0.0106218	-0.015984	0.0423768	0.0454976	0.0369407	0.0119412	0.0220058	0.0391128	0.0161382	-0.00240118	0.0169832	-0.00150075	0.0389002	0.0183887
-0.00363161	0.013541	0.017063	0.00803988	0.00125	0.0107151	-0.00496278	0.0186383	0.0105336	0.00738718	0.00557621	0.0329711	0.0285929	0.0264364	0.0328874	0.00165373	-0.0100745	-0.00506329	-0.00716612	-0.0410282	-7.7997e-05	0.000961076	-0.0479495	0.0771961	0.00125681	0.026465	0.0239234	-0.00885515	-0.0108583	-0.00240137	0.00195939	0.05631	-0.0083682	0.0308642	-0.0233516	0.00573852	-0.003717	0.000507614	-0.0480189	-0.0203989	-0.0296036	-0.024357	0.00285823	-0.00879723	0.0253553	0.0303647	0.000878928	0.0155311	0.004901	0.00389712
-0.0289956	-0.0177021	-0.00832232	0.00239273	0	0.0218797	-0.00106876	0.00597461	0.00111646	-0.00605771	-0.0182532	0.00415038	-0.00237747	-0.0178571	-0.019428	-0.00889002	-0.0230088	-0.00545256	-0.00853018	-0.0103093	-0.0144306	-0.00432069	-0.0284957	-0.00576606	-0.0209205	-0.0270104	-0.0397196	-0.0191449	-0.0167277	-0.014099	0.00177778	-0.0275949	-0.0115643	0.0103792	0.0433193	0.0528405	-0.00373086	-0.013445	-0.0114498	0.0134197	-0.00542916	0.00620251	-0.00418013	-0.021679	-0.00190217	-0.00359389	-0.0120746	0.0123335	-0.0253609	-0.000646998
-0.0548276	0.0129208	-0.0173172	0.0243475	0.00374532	-0.0125083	-0.0599144	0.0382331	0.00557504	0.00192462	-0.0291833	0.0568991	0.00696609	0.0117133	-0.00605394	0.00166581	0.0181159	0.0314327	0.0258107	0.0609375	0.00546102	0.0323047	0.178035	0.0135322	0.0346154	0.00252366	-0.0194647	0.0110605	0.0297714	-0.0129055	0.00230701	-0.00515963	-0.0208696	-0.0011853	0.0226476	0.0146089	0.00606921	-0.0311134	-0.0395993	-0.0228311	0.0608266	-0.00539374	0.0650639	0.0240928	0.00925674	0.00144274	-0.00244444	0.042885	0.0796637	0.0186456
0.0425002	0.0107419	-0.055307	0.00916576	-0.00808458	-0.0210864	-0.0330046	0.00286021	0.0161699	0.00864415	0.0126061	0.009022	-0.0156563	0.0202177	0.0188261	-0.0116413	0.0369217	0.0230333	0.0267742	-0.0191458	0.0227487	-0.0505994	0.0173712	0.0291553	-0.0152829	-0.0163625	-0.0818859	0.00729301	0.0154879	0.0936396	0.00672805	0.0489465	0.00339093	0.0268987	0.0189823	0.018811	0.0513413	0.0140658	0.00994133	0.0672897	0.0122519	-0.00588782	0.00412039	0.0152483	-0.0391152	-0.0297137	-0.00490087	-0.0196262	-0.0100111	-0.0108046
0.00634684	0.0136167	-0.0169321	-0.00969828	-0.0238245	0.0107322	0.0725775	-0.0181818	0.00495248	-0.0271385	0.00311228	-0.0157996	-0.0123913	-0.0315041	0.011413	0.00310639	0.048048	0.00311742	0.0179076	0.00550551	-0.00985146	-0.00819941	-0.011383	-0.00211808	-0.00838926	-0.0223928	-0.0756757	-0.0809199	0.00203355	0.0394184	-0.00228632	-0.00185414	0.0083682	-0.00346687	0.00181113	-0.00706633	-0.00586009	-0.0418739	0.0290463	0.0131349	-0.0421206	0.0112219	-0.0312221	-0.00786726	0.017406	0.0410171	0.0165659	-0.0316969	-0.00355805	-0.0199178
0.0674963	0.0212975	0.00831995	0.00948236	-0.014772	0.0491001	-0.0215801	0.0286855	0.0404054	-0.000815661	-0.00429594	0.014235	0.0108614	0.00454704	0.00107469	0.00348387	0.022104	0.00759669	-0.0151235	0.010453	0.0284493	0.0112434	-0.0172712	-0.0106129	0.0186125	0.00065445	-0.00877193	0.00231696	0.0136986	-0.0242462	0.0163934	0.00278638	0.0151612	0.00309239	0.036157	0.0192837	0.0248066	0.0188473	0.0305786	0.0289542	0.0060652	0.0095561	0.0154696	0.0158593	-0.000827815	0.0115885	0.0187183	0.0300271	0.0112761	-0.00747345
0.0113397	-0.00705807	0.00101332	-0.0040037	0.0071708	-0.0388343	0.0213084	0.00882457	0.00622929	-0.00212245	0.0270853	-0.00626983	0.00463134	-0.00696379	0.0161031	0.0165874	-0.00480577	-0.0174777	0.0050141	0.0285714	0.00105812	0.00130804	-0.00585823	-0.00750872	0.0253322	0.0261609	0.00294985	0.000924642	-0.00950951	0.00446002	0.00095907	0.0182155	-0.0130483	-0.0123314	0.00423729	-0.0112613	-0.00515279	0	0.0211503	-0.0319194	0.0135644	-0.00229008	0.0188611	0.0166052	-0.0107705	-0.0176243	0.0146995	0.00525687	-0.0105928	0.0151915
-0.0182221	-0.0219709	0.0166305	-0.00711194	0.0847896	-0.026826	0.0541728	-0.0563331	-0.04091	-0.0150524	0.0392065	-0.042069	-0.0003688	-0.0134993	-0.00528262	0.0230205	-0.00643863	-0.0177886	-0.0221391	0.00335249	-0.0224236	-0.00881777	-0.0094284	0.0226966	-0.00405022	0.0790312	0.0676471	0.0367206	0.0237494	0.044085	-0.0120471	0.0288053	-0.00732717	-0.0214592	-0.0129064	0.043508	0.0115635	-0.00670241	0.0527492	0.00694143	0.0570012	-0.00673298	0.0834817	0.00739913	-0.0094919	0.0274489	0.0500639	0.0109342	0.00281743	-0.0114509
-0.0198929	0.0194912	-0.0169275	0.0052943	-0.0190931	-0.0243116	-0.025	-0.0437523	-0.0351179	0.010299	-0.0190883	-0.0407778	-0.00977679	0.000355429	0.0350505	-0.0204006	0.0222762	0.0145597	-0.0242347	-0.0071599	0.0177634	0.0261944	-0.0107079	0.0428005	-0.00772672	-0.0395747	-0.0578512	0.0140343	0.00789733	0.0252126	-0.013504	-0.000589449	-0.000641849	-0.000398724	0.0284134	-0.00436586	-0.00726363	-0.0121457	0.00254777	0.00258509	-0.000468933	-0.00801109	-0.000821423	-0.00235588	0.00958286	0.00436529	-0.0154189	0.00658359	0.00786664	0.0103988
-0.0138654	-0.0499028	-0.0471712	-0.0207559	-0.00425791	-0.0537203	-0.0149573	-0.00814269	-0.0689652	-0.00312397	-0.102335	0.00327225	-0.0149031	-0.0344644	-0.0328374	-0.0590685	-0.0479398	-0.0332517	-0.0222222	-0.0230769	-0.0429504	-0.0330711	-0.037282	-0.0179883	-0.0577869	-0.0787208	-0.0555556	0.00417399	-0.0249755	-0.0222222	-0.0096	-0.0256561	0.0130058	-0.0295174	-0.0369193	-0.034203	-0.0184719	0.00191257	-0.0708739	-0.0373872	-0.056533	-0.0111819	-0.0499836	-0.0472288	-0.00195422	0.0137344	-0.0333814	-0.0217239	-0.00520349	0
-0.0410917	-0.0310368	0.00501139	-0.00205631	-0.00733048	-0.0119691	0.0459147	-0.00781861	-0.0129271	0.0224311	0.0107116	-0.0348762	0.0113464	0.000551978	-0.00318302	-0.0130114	-0.0337079	0.0278783	-0.013369	-0.0349409	-0.011497	0.00780342	-0.00437227	-0.0118679	-0.0113093	0.0293725	0.0340557	0.0459418	-0.00150678	0.00393939	0.0540298	-0.00363196	0.0126803	0.00205508	-0.0251333	-0.0204313	-0.0169864	-0.00790837	-0.0154992	-0.00758929	-0.0211338	0.00675357	0.0678435	-0.0151626	-0.020979	-0.0231521	-0.152206	-0.0164756	0.00186811	-0.0243616
-0.00313459	-0.0242872	-0.0276519	-0.0114123	-0.04	-0.0171616	-0.0864155	-0.0157604	0.000844928	-0.015809	-0.0487005	-0.0418798	-0.0102842	-0.0318132	-0.0505588	-0.0468877	-0.00430663	0.00704473	-0.00135501	-0.0132585	-0.0223791	-0.0286656	-0.0457967	-0.0446475	0.0338319	-0.0609598	-0.0568862	-0.0359757	-0.0256539	-0.0217326	-0.0214578	-0.00607533	-0.0151823	-0.0172272	-0.0184896	-0.031518	-0.036176	-0.0849368	-0.0412101	-0.014395	-0.0635001	-0.0436817	-0.0617504	-0.0318283	-0.00628571	-0.038448	-0.0568268	-0.0247633	-0.039903	-0.00480705
0.0322486	0.00757576	0.00699301	0.00561167	-0.00320513	0.0242232	0.0170261	0.00360288	-0.00065657	0.0122931	0.0331565	0.0197408	-0.000566786	0.0252612	-0.00224215	0.0125481	0.0125433	0.0143407	0.0200136	0.055814	0.0173942	0.0332429	0.00854701	0.00901886	0.0111069	-0.00207182	0.00952381	0.0199609	0.0134228	-0.00709658	-0.0170553	0.00825183	0.0106484	-0.00208681	0.0103476	0.015554	0.0212821	0.00600781	0.0350934	0.0314925	0.0268511	0.0194127	0.0304025	0.00443425	-0.0238643	0.0387073	0.0354572	0.00796614	0.00135949	0.0140883
0.000178162	0.028643	0.00925926	0.0122768	0.0450161	-0.0137891	0.0420387	-0.00199442	0.0181573	0.0268782	0.0487805	0.00241936	0.0175803	0.0259355	0.00842697	0.0274609	0.0598035	0.0455172	0.0349185	0.021537	0.0229839	0.0244583	0.0554107	0.00541712	0.0227273	0.121799	0.0880503	0.0185067	0.0326032	0.0279677	0.0109773	0.037284	0.0185564	0.0322041	0.0336134	0.0287465	0.0189442	0.0376232	-0.0424572	0.0132743	0.060486	0.0291247	0.0724225	0.0412544	0.0153166	0.049042	0.00437693	0.00518647	0.0267649	0.0179942
0.0427826	0.010094	0	-0.00157505	-0.0215385	0.0553343	-0.023563	-0.000799361	-0.0186253	0.00141911	0.0239902	-0.000343208	0.00130039	-0.0381004	-0.0111421	-0.00205592	-0.00282144	0.0366095	0.0134961	0	0.0135593	0.0163435	0.0395306	0.00404095	0.0123457	0.0308452	-0.0202312	-0.00772765	0	0.0290206	-0.00350263	0.00555231	-0.012197	-0.0117504	0.0193089	0.00595511	-0.00123946	0.0192806	-0.00243625	0.0170306	0.0104608	0.0611102	0.00046897	0.0181287	-0.00435161	0.0271448	-0.0884389	-0.0149877	0.00566679	0.0249545
0.0482789	-0.013439	0.0165138	0.012778	0.0232704	0.0447246	0.0563071	0.0112	0.0559235	-0.00503858	0.0181688	0.0220762	0.00463822	0.022339	-0.0225352	0.0251339	-0.00161681	0.0168629	0.0523145	-0.00479157	-0.0168002	0.0113511	0.0433749	0.0021465	0.0621951	0.00179533	0.0501475	-0.0105241	0.023187	-0.0276146	0.012478	0.0122058	0.0178181	0.0377204	-0.00299103	0.0202641	0.00905932	-0.0191982	0.0498209	0.00128811	0.0226769	0.00849941	0.050625	0.0160827	0.0177739	0.00473083	0.0908324	0.0341731	-0.00225394	0.028278
0.0217273	0.0230527	-0.00270758	0.00576324	0.0626921	0.00783952	0.0346141	0.0197785	0.00124435	0.0080709	0.0112703	0.00776205	0.0234534	-0.0148733	-0.00518732	-0.0143355	0.0234818	0.0228411	0.0159687	0.0192585	0.0112333	0.0311769	-0.00170843	0.0107095	-0.00191351	0.00657109	0.0926966	0.0108488	-0.0178399	-0.0172205	-0.0124978	-0.00287109	0.0124386	0.0252864	0.007	0.0223164	-0.000614931	-0.0164076	-0.00263648	0.0471698	0.0356712	0.0228131	0.0321237	0.0152629	0.030919	0.0058451	0.00206239	0.0250844	-0.00527108	0.0373659
0.00406541	0.0105838	0.0101056	0.00820815	0.0451128	-0.00503317	0.0173971	0.0240497	-0.0100854	0.00282575	0.0155561	0.0264579	0.00360881	0.016589	-0.00637312	0.0120973	0.0110759	-0.000611808	0.00682088	0.0505432	0.00117343	0.00241875	0.0142613	0.0145695	0.00766871	0.00652819	0.0385604	0.0132576	0.00343643	0.0236705	0.0562489	0.013245	0.016381	0.0204239	0.00968222	-0.000218293	0.00713758	0.0339479	-0.0127507	0.033579	0.0137305	0.0495809	0.0361671	0.0107183	0.0147181	0.039548	0.0362104	-0.00164706	0.0168433	0.0189016
0.0339956	-0.000337838	0.00492758	-0.00430108	0.0182623	0.0356404	0.0226899	0.00416667	0.00887928	-0.00234815	0.0256059	-0.00652604	0.0021575	0.00421709	0.00758017	0.0103411	0.000391236	-0.00214264	0.0356406	0.00404676	0.00476637	0.00361936	0.0404949	-0.010705	0.0087519	0.0636792	0.0346535	-0.0471443	0.010274	-0.0138138	-0.00299551	0.0534243	0.000895389	0.0196375	0.0285223	-0.0159389	-0.0058651	0.0611378	-0.00661521	-0.0249604	0.0300735	0.00121819	0.0305938	0.0191434	-0.029283	-0.0298137	0.0368072	-0.00306387	0.0102364	-0.0103839
0.0262481	-0.0108145	0.0132244	0.00894786	0.00706522	-0.026865	0.0131833	-0.00754432	0.0152182	0.000470736	0.0107	0.0331679	-0.00448511	0.00164324	-0.0219907	0.0323009	0.000391083	0.00184049	0.00170648	0.0116435	0.00591026	-0.00856499	0.0172973	-0.0131961	-0.0128253	0.00498891	0.0191388	-0.00087184	0.0130751	0.0091352	0.00851277	-0.0285946	0.0143134	-0.00851852	0.0107578	0.0148658	0.0347837	0.00906909	0.0428096	0	0.0129262	0.00189266	-0.0279315	0.0114865	0.0304483	-0.0072023	0.0184387	-0.00803783	0.00884304	-0.0115539
0.0159348	0.0358729	0.00762575	-0.00443425	0.00971398	0.0738459	0.0288797	0.00266059	0.00301314	-0.0166248	0.0176445	-0.0483163	-0.00846999	-0.00182282	0.0230769	0.0356683	0.0242377	0.0251072	0.0190233	-0.00225764	-0.00765365	0.00515308	-0.0100956	-0.0144424	0.0137562	0.0292333	0.0892019	0.00065445	0.00860421	-0.026554	-0.000827541	0.026937	0.0073497	-0.0179305	0.00141911	-0.00677744	-0.0108089	-0.0266984	0.00821043	-0.00487607	0.0118812	0.0191607	-0.00166574	-0.0145625	0.000547196	-0.0264388	-0.00705384	0.0264538	-0.00420015	-0.0109733
0.0197267	0.0237137	-0.00698588	0.0141299	0.0122929	0.00871105	0.0185071	0	-0.0395129	0.00829346	-0.0162549	-0.00701325	-0.0114504	0.0102264	-0.0289184	0.0110655	-0.000381679	0.0504779	0.00780162	0.064821	0.0301496	-0.00301568	-0.00268384	-0.0257802	0.0203543	-0.0144695	0.0517241	-0.0028341	-0.00805687	-0.0319281	0.0115952	0.00135208	0.0202831	-0.0182579	0.00684932	-0.0132071	0.00744476	-0.0187398	-0.0161363	0.0167415	-0.00521853	0.000661989	-0.0133482	0	0.000273448	0.00463653	0.0123135	-0.00557232	-0.00660187	0.0154366
0.0907844	0.00228744	0.0155357	-0.0192337	0.0190074	0.0328582	-0.0090854	-0.00416983	-0.0335581	0.0113888	-0.0330469	-0.0265736	-0.00643501	-0.0287419	0.00178678	0.0156173	0.0106911	0.037532	0.0240531	-0.0075	-0.0113439	-0.0166364	0.0269107	-0.0250696	0.0184706	-0.0184883	-0.0553279	-0.113249	0.0152891	-0.0441883	-0.0432291	-0.00432082	0.0157323	-0.0507555	0.0110251	-0.017176	0.0421931	-0.0121782	0.114194	0.1	0.055082	0.0322837	0.0476325	0.0357918	-0.0344451	-0.0273611	-0.108538	0.0289517	0.0160606	0.0224466
-0.0116883	-0.008036	-0.0209265	0.00880173	-0.00207254	-0.0653932	0.0354523	0.000380662	-0.0019562	-0.019706	-0.00820232	0.0120964	-0.00555144	0.000558347	0.00535077	0.00290592	-0.0173782	-0.016991	0.0140389	-0.0235097	-0.00864377	0.0103045	0.0686583	0.00771429	-0.00108814	0.000554017	-0.0433839	-0.0197239	0.00705882	0.0137353	-0.0143762	0.00569569	0.00563222	0.0257143	0.00765661	0.00158874	0.0271043	-0.00196133	-0.0189847	-0.00766703	0.00497203	-0.00320431	0.000672585	-0.00157068	-0.00368063	0.0488053	0.0139071	-0.00726118	-0.0239826	0.0076664
-0.0464047	-0.0622165	-0.0384729	-0.008878	-0.0633437	-0.0450942	-0.0268595	-0.0232116	-0.0168672	-0.00414805	-0.0362968	-0.0232166	-0.0215854	0.00520833	0.00532229	-0.0354944	-0.0622837	-0.0161695	-0.0604366	-0.0305245	-0.0256944	0.0109606	-0.115743	-0.0289198	-0.0511983	-0.0420819	-0.0430839	-0.0347082	0.00841121	-0.0125578	-0.0349019	-0.0245415	-0.0117614	-0.0393951	-0.0428275	-0.0317245	-0.0427569	-0.00140371	-0.0628243	-0.00515085	-0.0502989	-0.0144014	-0.0455706	-0.0424751	-0.00113669	-0.0489578	-0.0328675	-0.0617143	0.00539836	-0.0360807
0.000903972	0	-0.0300475	-0.0134363	-0.0266075	-0.0181278	-0.0303306	0.0038956	-0.026224	0.0153797	-0.050298	0.00174691	0.0028528	-0.011658	-0.0523529	-0.0270372	-0.0266503	0.00850099	-0.0308869	-0.0235033	0.0330245	0.00511971	0.00388242	-0.0429197	-0.0482204	-0.0549133	-0.0853081	-0.00390829	0.0055607	0.0187416	-0.0138539	-0.00829417	-0.00623406	-0.018227	0.0242964	-0.00468055	-0.0150052	0.0039359	-0.0401018	-0.00480769	-0.0136748	-0.0393999	-0.0185915	-0.0275192	-0.0324324	0.0152905	-0.000133797	-0.0299635	0.00148121	-0.027625
-0.0293443	-0.0922598	-0.0486803	-0.0518159	-0.0882688	-0.0526724	-0.101971	-0.0519984	-0.0606534	-0.0312401	-0.0306225	-0.0408221	-0.0328086	-0.03651	-0.0552452	-0.055191	-0.0614996	-0.0665917	-0.0502924	-0.0613079	-0.0459215	-0.0513858	-0.0734807	-0.0280659	-0.0603136	-0.058104	-0.0207254	-0.049176	-0.0391705	-0.0528909	-0.0392264	-0.0535266	-0.0353579	-0.0299578	0.000704556	-0.0444392	-0.0601086	-0.08317	-0.102104	-0.0683761	-0.0792254	-0.0311015	-0.0937141	-0.0689849	-0.0302852	-0.0736278	-0.0453633	-0.0371673	-0.0536143	-0.0185709
0.0410111	-0.0178911	0.00448579	-0.0374773	0.0212367	0.0273501	-0.000696621	-0.00532133	0.0177508	-0.00504886	0.0248576	0.00109007	-0.00862745	-0.00116595	0.00065703	0.00585512	0.0130162	0.0192655	0.0289409	0.0362845	0.00650864	-0.0067909	0.078712	0.0574388	-0.00898588	0.0220779	0.047619	-0.0118294	-0.0268585	0.00832466	-0.016711	0.0200295	-0.011676	0.00956938	0.0363764	-0.0359252	-0.00351803	-0.0213806	-0.0251736	0.0327084	0.0222275	0.0145781	0.0163104	0.0189022	-0.00576107	-0.0469653	-0.00308382	-0.0213876	0.0185583	0.00150376
-0.0231217	-0.0197674	-0.0191862	-0.0051458	-0.0574924	-0.0274988	-0.0487975	0.000823045	-0.000226702	-0.00769357	-0.0722587	-0.0159872	0.00356013	-0.0116732	-0.0466185	-0.034114	-0.0386575	-0.0682221	-0.0113704	-0.0519374	-0.00902124	-0.0184449	-0.0403538	-0.0112793	-0.0172712	-0.0578145	-0.0808081	-0.0412027	-0.0231641	0.0478156	0.0334106	-0.103667	-0.00179453	0.0280052	-0.0289855	-0.0375191	-0.057622	-0.0636704	-0.0341941	-0.0135187	-0.064765	-0.0385466	-0.0634154	-0.0617394	-0.00640439	0.020091	-0.0154668	-0.0258529	-0.0120829	-0.045045
0.0133087	0.00810597	0.0349073	0.00724138	-0.00129786	0.0149168	0.00403078	0.0349507	-0.00479886	0.0103926	0.0166122	0.0572376	0.00985416	0.0139764	0.0557851	0.0396636	0.0457426	0.0161648	0.026937	0.028684	0.035205	0.0343431	0.0455069	0.0513359	-0.000219684	0.0391099	0.0659341	0.0058072	-0.0126135	0.00426789	0.0104653	0.0267397	0.0382022	0.0599329	-0.00419776	0.0294352	0.045491	-0.0153333	0.0816891	0.0751762	0.03825	0.0377928	0.0783563	0.0582094	0.0395948	-0.0154218	-0.00628392	0.0341997	0.0089303	0.0438941
0.0624902	0.0178466	0.0286785	0.0121534	0.0461339	-0.0103368	0.019708	0.0107271	0.0111136	-0.00244898	0.0412537	0.0150197	-0.00429352	0.0188313	-0.0150033	0.0207603	0.0176289	-0.0196507	0.0333039	0.0143609	0.0167315	0.00266249	0.0110193	0.00285551	0.0257086	0.0246593	0.0360825	0.0421478	0.0250383	0.0183066	0.0453116	-0.00282397	0.00894661	0.0059312	0.00772834	-0.00360639	0.0426158	0.0203114	0.0284691	0.0203933	0.0337106	0.0294932	0.0485961	0.0369208	0.0233245	0.0356671	0.0244323	0.0267196	0.0190495	0.00502071
-0.00692305	-0.0631985	-0.0738159	0.0054118	-0.068323	-0.0387597	-0.0325698	-0.019261	-0.0337318	-0.00785597	-0.00848984	-0.0120464	-0.0284202	-0.0266768	-0.0370861	-0.0760697	-0.0277176	-0.0585428	-0.0524815	-0.0391694	-0.0127822	-0.0321774	-0.013079	0.0233485	-0.0394173	-0.0348322	-0.00497512	-0.00914127	0.0139581	-0.0629213	-0.0196391	-0.028005	-0.0370423	0.00511006	-0.0213804	-0.0467942	-0.0305634	-0.107498	-0.0495607	-0.0581727	-0.0402982	-0.0517821	-0.00985729	-0.0325789	-0.0184651	0.0184038	-0.0448934	0.0234476	0.00925227	-0.0310978
-0.0796118	-0.0427807	-0.0324953	-0.00622372	-0.0746667	-0.0735144	-0.0795413	-0.0264529	-0.075263	-0.0204553	-0.0703166	-0.000607613	-0.0316724	-0.0201644	-0.0275103	-0.0378788	-0.0276169	-0.0618452	-0.0553883	-0.0569745	-0.0552024	-0.00693996	-0.0358918	-0.0478575	-0.0575379	-0.0918635	-0.0525	-0.0251607	-0.00147493	-0.0304899	-0.0669554	-0.058595	-0.0176741	-0.0344153	-0.0360959	-0.0227828	-0.0165865	-0.0200743	-0.0415068	-0.077302	-0.0648058	-0.0374468	-0.0796434	-0.0420206	-0.0102881	-0.0921453	-0.0490599	-0.0448137	-0.0188962	-0.0404743
0.041894	0.0670391	0.041895	0.0191266	0.0756484	0.0950156	0.0876206	0.0226431	0.089979	0.0456383	0.0937762	-0.0119358	0.0441667	0.047952	0.0558699	0.0674491	0.0710032	0.0198127	0.0761632	0.0713542	0.0558838	0.0359174	0.0601375	0.0546464	0.0818741	0.0989884	0.0844327	-0.0111844	0.0487445	0.0614841	0.0143133	0.0306052	0.0574539	0.0230863	0.0490269	0.0457952	0.0590962	0.0675266	0.0598617	0.0377823	0.0594342	0.0287356	0.0387472	0.0371753	0.043362	0.00729208	0.0843373	0.0471798	0.0547292	0.00403009
-0.0454959	0.0161095	-0.00865287	-0.0106295	-0.0207636	0.00359803	-0.0384331	0.00161031	-0.0202804	-0.0037043	-0.00382751	0.00868252	-0.0119713	-0.00343184	-0.0133958	0.00208768	0.00898204	-0.0438008	-0.0136216	0.0495868	0.00870444	-0.026514	0.0270124	-0.00803547	-0.00568679	-0.105194	-0.0316302	-0.0455336	0.00375587	0.0259654	0.0220442	0.00633967	-0.000428939	-0.0166271	0.0232504	-0.0156582	-0.0126428	0.0387349	0.0154506	0.00870598	-0.011514	-0.0171895	-0.0180292	-0.00434913	-0.0039852	0.0291528	0.0475783	-0.0140951	0.0103056	-0.009232
0.055788	0.0344828	0.0335444	-0.0307202	0.103967	-0.0128398	0.0726364	0.0434084	0.0488865	0.0106693	0.033043	0.0583832	0.0325121	0.0510809	0.0196877	0.0363889	0.0445104	0.0709272	0.0327229	0.00555813	-0.0106326	0.04722	0.0241978	-0.0148045	0.0387154	0.0396767	0.0427136	0.0145852	0.0285313	0.0210902	0.0013807	0.0278515	0.0137319	0.00523349	-0.0335093	-0.00296576	0.0751047	0.0222374	-0.00507185	-0.00392311	0.0877323	0.0671914	0.0897436	0.078325	0.0128608	0.0359316	0.0671743	0.033444	0.0322119	0.0112086
0.00991091	0.00881226	0.0256665	0.0169726	0.0167286	0.0141047	0.0236474	0.0242681	0.00294497	-0.00735765	0.032482	0.0452617	0.00547624	0.0267565	0.0306258	0.0426159	-0.0142045	0.0044843	0.00232558	-0.0257946	0.0183008	0.00446291	0.000513611	-0.00567054	0.00804744	0.0204947	0.00963855	0.0320455	0.0118236	-0.000953289	0.0223589	0.00387097	-0.00874841	0.0224269	-0.0242223	0.0148729	0.00103069	-0.0251004	0.0661003	-0.0279638	-0.00364548	0.0150232	0.0122004	0.0142478	0.025395	0.0335841	-0.0122324	-0.00370553	0.0017337	0.0136218
-0.000379607	-0.0273452	0.00823377	0.0226499	-0.00182815	0.0729574	-0.0119006	0.0101542	0.0304641	-0.0270706	-0.043708	0.0101488	0.0126435	0.0124091	0.0607235	0.0191517	-0.00123508	-0.0144231	0.0197216	-0.0236407	0.00948302	0.0176191	-0.038501	0.00826918	0.0407563	-0.0367036	-0.026253	0.0377249	0.0152809	0.0652036	0.0143977	-0.0359897	0.0380071	0.0383862	0.0146021	-0.00266454	0.00709301	-0.0267765	0.000159388	0.0397083	0.00365882	-0.00269107	-0.0100445	0.0101914	0.0170611	0.014027	0.0255418	0.00595091	-0.00830737	-0.00395257
-0.0539086	-0.0433424	-0.0411529	-0.0339717	-0.0561661	-0.0214236	-0.0903294	-0.00781832	-0.0391013	-0.0101027	-0.0534907	0.00334896	-0.0316942	-0.0215374	-0.0237515	-0.0199269	-0.063479	-0.045993	-0.0426621	-0.0571429	-0.0320455	-0.0149051	-0.0523225	-0.0110294	-0.115462	-0.0517613	-0.0514706	-0.053132	0.000442674	-0.0474769	-0.0283866	-0.0433333	-0.0154964	-0.00867597	0.0177501	-0.0601122	-0.0522549	-0.00564374	-0.0538645	-0.0717069	-0.0617453	-0.0412844	-0.0665314	-0.0408998	-0.0376082	-0.0283663	-0.0279245	-0.0409169	-0.0111693	-0.0484127
-0.00742853	-0.00897959	-0.00634603	0.014825	-0.0368693	0.00420401	-0.0564642	-0.00600375	-0.0443175	0.00435001	-0.0214911	-0.0183578	0.0144813	-0.00501074	0.00436681	-0.0342298	0.00528169	0.0164354	-0.0216875	-0.039548	-0.0101745	-0.00932294	-0.0169014	0	-0.0104975	-0.0242608	-0.0310078	-0.0298287	0.00575221	-0.0125392	-0.0393861	-0.00801394	0.0215908	0.00761035	-0.00141409	-0.0054008	-0.0281673	0.0102873	-0.0597945	-0.00587741	-0.0247693	-0.00154799	-0.0170807	-0.0444918	-0.0354231	-0.0358623	-0.00258799	-0.0233873	-0.00352983	0.00750626
-0.0134247	-0.0263591	-0.00840336	-0.0266689	-0.0248489	-0.0221959	-0.0404457	0.00528501	-0.0245217	-0.0109945	-0.0279284	0.00102006	-0.011537	-0.000899281	-0.0149068	-0.0169221	-0.0359019	0.00574919	-0.0176131	-0.0395722	-0.0242745	-0.0188214	-0.025788	-0.00686303	-0.0627306	-0.042735	-0.0213333	-0.0130898	-0.00923889	0.0130159	-0.00615977	-0.0368809	-0.00818107	-0.0237915	0.0207694	-0.086882	-0.0176369	-0.0452949	-0.0295593	-0.0105574	-0.0323705	-0.00831572	-0.0189573	-0.027224	-0.00990965	-0.0497196	-0.00648677	-0.0289474	-0.0265675	-0.031181
0.0670902	0.0274958	0.039322	0.0284468	0.0600895	0.121173	0.111398	0.0304168	0.0389002	0.015496	0.0926081	0.0258152	0.0294758	0.0361836	0.037831	0.0571971	0.0408719	0.0664523	0.0717156	0.0261693	0.0338736	0.0309748	0.0711765	0.0247625	0.0354331	0.0957792	0.0653951	0.0493523	0.0173179	0.0626763	0.0247918	0.0459519	0.0323068	0.0282398	0.0314451	0.0322379	0.0480854	0.0408238	0.0590733	0.0699957	0.101904	0.0552871	0.0409018	0.0438905	0.020312	0.0479937	0.0545834	0.0455285	0.0451237	0.00712048
0.0319581	0.0337587	-0.00521853	0.0235873	0.0557089	0.0452482	0.0255418	0.0178571	0.0254523	0.00315143	0.049783	0.0231788	0.00326672	0.00816539	0.0309842	0.0160256	0.0955497	0.00469012	-0.0115374	0.00691807	0.0159116	0.0103706	0.011642	0.0177016	0.0104563	0.0333333	0.0204604	0.010876	0.0244435	0.0238868	0.028161	0.0191771	-0.00692502	0.0218209	-0.0428155	0.0166768	0.0165309	0.0268551	0.0484574	0.0271241	0.0112097	0.00579125	-0.00696163	0.00776443	0.025101	0.0255706	0.0153541	0.0132193	-0.00731198	-0.0179581
0.0606289	0.0127439	0.00901639	0.0293435	0.0184615	0.0429779	0.00226415	0.0218403	0.053932	0.0157077	0.00170233	0.0385113	0.025474	-0.00103395	0.0179729	0.00820189	0.0948228	0.0220073	0.0183834	0.0200781	0.0168197	0.00966038	-0.0174791	0.0088349	0.0230433	-0.0150538	0	0.0348939	0.0102258	0.00604839	0.0283107	0.0366062	0.00724152	0.0239323	0.0288056	-0.000894721	0.0300495	0.00619408	-0.0217789	0.0205748	0.0233256	0.0494108	-0.00732201	0.0229685	0.0230791	0.0252112	0.0490244	0.0629317	0.0377061	0.0181425
0.0280119	-0.0274282	0.00259951	-0.000966339	-0.00725076	0.0533043	-0.0387801	0.0115627	0.0435393	-0.00634869	-0.051226	0.023995	-0.00112066	0.0108677	-0.00607815	0.00225282	-0.0196792	0.0309951	-0.0461318	0.0161066	0.0217012	-0.00777396	0.0116022	0.0161467	0.0165564	-0.0363901	-0.0300752	0.0075864	0.0126529	0.012024	-0.00447085	0.010231	-0.00465983	-0.00755124	-0.00113817	-0.00298507	-0.0139572	0.0379617	0.0173351	-0.00493915	-0.0106071	0.00944239	0.00266792	0.00767372	-0.0112792	0.0289182	0.0367356	0.00312876	-0.00321109	0.0236176
-0.0430126	-0.0332558	0.00777832	-0.00580364	-0.0200852	-0.0249733	-0.00587544	-0.00034638	-0.0151961	-0.0176933	-0.00332651	0.00517346	0.00168287	0.00477816	-0.0157251	0.0153596	-0.00185529	0.00221519	-0.00450586	-0.0189758	0.004456	0.00753352	-0.0354997	-0.0164288	-0.0158299	-0.00679758	0.0413437	-0.0139431	-0.00749688	-0.0229137	-0.0114922	0.0267886	0.00254147	-0.0315217	-0.0168642	-0.00568862	0.00591716	0.090939	0.0223856	-0.0175908	-0.00524635	0.00973328	0.0381906	-0.00535891	0.0100167	-0.00468425	-0.0156986	0.0650192	-0.00237369	-0.0418624
0.0600065	0.02844	0.0379482	0.026431	0.0534161	-0.0151876	0.0106383	-0.018711	0.0315689	0.0363576	0.0200257	0	0.0194139	0.0115489	0.0284024	0.0295167	0.035316	0.00378907	0.0431503	0.036566	0.0326063	-0.0201884	0.0203851	0.00930997	0.0326287	0	0.0372208	0.0240385	0.0218212	0.00318471	0.0190736	-0.0120904	0.00853903	0.023569	0.0463607	0.00481783	0.0178777	0.0193295	0.0375817	0.0116777	0.045861	0.0262894	0.0551787	0.0340281	0.0253444	0.0048806	0.00660743	0.0263573	-0.00594833	0.0162942
0.0766525	0.0500203	0.0268009	0.00884676	-0.0418632	0.06881	-0.0304094	0.0105932	0.14637	0.0194722	-0.0385099	-0.0133212	-0.0155649	0.00738751	0.0241657	0.00919842	0.0495512	-0.0396351	0.00520683	-0.0189162	0.022698	0.0149573	0.054939	0.010038	0.0367156	-0.061597	-0.00239234	0.0367302	0.0225873	0.046176	0.0331551	0.00644122	0.0228866	-0.00109649	0.0513957	0.0188792	0.0159773	0.0195556	0.0159055	0.0523278	0.0304758	-0.00390339	0.00342906	0.0223502	0.0225685	0.0355594	0.00701675	-0.00285338	0.0653103	-0.00624291
-0.0288056	-0.0243997	-0.001207	0.00187911	-0.0116923	0.03326	0.0341777	-0.00908456	-0.00195824	0.00299921	-0.0295812	-0.00736422	0.00353423	0.0168333	-0.0101124	0.00461648	-0.0133425	0.0284966	0.0204317	0.0354351	-0.020934	-0.0218045	0.039979	0.00510341	0.0135222	-0.095624	0.00959233	0.0532765	0.0064257	0.0361379	-0.000172533	-0.00064	0.0178479	-0.00622027	-0.00990308	0.0652941	0.01383	0.00087184	0.0623159	0.0380256	0.0112766	0.0047759	0.0203617	0.00603541	-0.0769837	-0.00234506	-0.00359631	0.00220119	0.0170117	0.0195603
-0.0150884	0.069869	0.0113293	-0.00453267	-0.00684932	-0.0379882	0.00816485	0.0126939	-0.00243397	0.00125905	0.0094416	0.0015456	0.00667285	0.0114735	0	-0.0402969	0.0100555	-0.0219745	0.0160745	0.035229	0.0248856	0.0076864	0.0369246	-0.0312667	-0.0292249	0.0304659	-0.0142518	0.0177036	0.0123703	-0.0386049	-0.00897325	-0.0425873	-0.0104193	-0.0033137	-0.00744839	-0.0292656	-0.0761276	-0.011324	0.0239311	0.0147939	-0.0153587	-0.0115783	-0.0164666	-0.00493268	-0.00256191	0.0392881	0.0225581	-0.0122996	0.0213035	0.000840218
0.0474706	-0.00519481	0.0503361	0.0100487	0.0476489	0.0578792	0.119938	0.0160167	0.0191379	0.0177617	0.0825762	0.0237654	0.0110477	0.0121536	-0.0322928	0.0411295	-0.0030896	0.0253989	0.0285873	0.0320856	0.021909	-0.00671243	0.019878	-0.0173793	0.0641361	0.0956522	0.0693976	-0.0350398	0.0197083	0.0279701	-0.0372628	0.0444816	0.0183616	-0.0221648	0.100129	0.00511945	0.0223863	0.0305433	0.0665527	0.0631725	0.049359	0.0309494	-0.00383087	0.0266613	0.0196918	-0.0152278	0.0544893	0.00022237	0.0216316	0.0254652
-0.03636	-0.0227527	0.00227531	-0.00295352	-0.0305206	-0.0761091	-0.047865	-0.0188485	-0.049938	-0.00710425	-0.0106147	-0.0120591	-0.0174832	0.00800512	-0.0176529	0.000707547	-0.0220386	-0.00317561	0.00512682	0.00306171	-0.0192544	-0.0105975	-0.0152338	-0.03032	-0.182042	-0.0396825	-0.0265886	-0.0213752	-0.0456127	-0.0444504	-0.0141074	-0.0377842	-0.0030261	-0.00566679	-0.0101345	-0.0192417	0.00395993	-0.0165289	-0.00721539	0.0050604	-0.0309509	-0.0216481	-0.0940037	-0.0172256	-0.0307865	-0.00635526	-0.0195607	-0.0164518	-0.0190563	-0.0534862
0.0206009	-0.0179389	-0.00411464	-0.00810727	-0.0104938	0.0723096	-0.0253165	-0.0118757	-0.00713702	-0.0113548	-0.0391717	-0.00823924	0.00797034	0.0208069	-0.00716418	-0.0166156	-0.0123239	-0.00955718	-0.00805369	-0.00211317	0.0121832	0.00434648	-0.00917966	0.0303995	-0.0195489	-0.0661157	-0.0324074	-0.00789474	-0.00850547	0.0279109	0.00421941	0.0309484	0.00569116	-0.0159574	-0.0167356	0.00115407	-0.0150812	0.0110113	0.0282638	0.00276108	0.0432864	0.0503667	0.00660274	-0.00265569	-0.00231014	0.0175004	0.0161101	-0.00678119	-0.0157262	-0.0105233
0.0112005	-0.0163234	-0.0105428	-0.0268783	-0.00374298	0.0534069	0.00927644	-0.0208554	-0.0154091	-0.0224984	-0.0155804	-0.0184615	-0.00974623	-0.0136922	-0.00420926	-0.0210905	-0.02959	-0.0128659	-0.0143437	0.00376471	-0.0171951	-0.0106646	-0.00931373	-0.025288	-0.00613497	0.000884956	-0.00717703	-0.0169761	-0.00204248	0.00356555	-0.0259408	0.0148483	-0.0158451	-0.0185328	-0.0194233	-0.0230548	-0.00800942	-0.00257954	0.0078534	-0.00259151	0.00563948	-0.00884544	0.00515383	-0.00412728	-0.0191027	-0.028233	-0.00713986	-0.000910332	-0.012218	-0.00641026
0.0103519	0.0604504	0.0267819	0.00468422	0.0457107	-0.00802273	0.0567096	0.0216606	-0.00644202	-0.00112667	0.0526246	0.0310345	0.0118849	0.00946522	0.0150966	0.039907	0.0555658	0.0863473	0.0313015	0.0173465	0.0146966	0.0112482	0.0193963	0.016143	-0.000643004	0.0291777	0.0722892	-0.00944414	-0.0155546	0.0191309	0.00150038	0.0343511	0.0168669	0.0184894	0.0283847	0.00117994	0.0315839	0.0445402	0.0761039	0.0626827	0.0248348	0.0301785	0.0346489	0.048262	0.00236058	-0.0709634	0.0220495	0.00979499	0.0333016	0.0085044
0.00474684	0.0150894	0.0147244	-0.00546624	0.0550898	-0.0213423	0.0514047	0.0169611	0.0281133	0.0182082	0.0402205	0.0370933	-0.00513856	0.0134396	0.0226056	0.040259	0.0585574	0.0365927	-0.0114483	-0.00921659	-0.00489689	0.012359	0.034851	0.0241135	0.0078497	0.0773196	0.0808989	0.00326886	0.0286902	-0.0104586	0.0132491	0.0378229	-0.0310379	0.0142912	-0.0337569	0.0639364	-0.018186	0.00247593	-0.00518948	-0.0223105	0.0162204	0.0170979	-0.0420484	-0.0033159	0.0294377	0.0195902	0.016452	0.0354162	-0.0156538	-0.00232626
0.00167998	0.0207378	-0.00193477	0.0101843	0.0045403	0.0518795	-0.00397088	0.0121612	0.00074026	0.028169	-0.0375813	0.0184697	-0.00811658	0.00709329	-0.00116347	0.0048659	0.0414269	0.0185185	-0.00188527	-0.0125581	0.00159412	0.0119029	0.0286116	0.0110803	0.0020429	0.00637959	-0.02079	0.00977464	0.0173808	-0.0466125	0.0654715	0.0180741	-0.00246401	0.00952018	0.0608303	0.0418167	0.0239156	0.0230516	-0.00303288	0.0293842	0.0175	0.0116553	-0.00815175	0.00959693	0.00200172	0.0449498	0.00656589	0.0607843	0.0199563	0.0150102
0.00766457	0.00934915	0.0109388	-0.00896143	0.0276836	-0.00627421	0.0368771	0.00411946	0.0123011	-0.00461752	0.0680851	0.0218768	-0.00371955	-0.00367478	0.0186372	0.0148649	-0.00047356	0.00113636	0.011333	-0.0183702	0.00574355	-0.0134218	0.00775194	-0.00739726	0.0275229	0.0515055	0.0127389	-0.0209734	-0.018673	0.0102331	-0.0209887	0.00844005	-0.00637025	-0.000377216	0.00503681	-0.0188729	-0.00377834	0.0450644	0.00292042	-0.013969	0.00907201	-0.0491858	0.0233918	0.00468948	0.000856164	0.0037112	0.00343851	-0.00903676	-0.00214002	-0.00488155
0.0150616	-0.00320627	0.021093	0.0143711	0.00494777	0.0114198	0.0118552	0.014359	0.00327084	0.00154631	0.0213265	0.0261972	0.0184805	0.00230521	0.0108634	0.0201953	-0.00126342	0.00198638	0.0090715	0.000479846	0.0147241	0.00504433	0.0122172	-0.00524427	0.016369	0.0693293	0.0272537	0.00466905	-0.00809717	0.0447383	-0.015769	0.011544	0.00222426	0.00301887	-0.00751735	0.0135465	-0.00252845	0.00924025	0.0149236	0.0240222	0.0153587	0.00302924	0.0254826	-0.00353223	-0.00199601	0.0087395	0.0114896	0.00704663	0.00245098	0.00807964
0.0390961	0.00857756	0.00778001	-0.0105062	0.0125821	0.00249701	-0.0120329	-0.0448264	0.0163151	-0.00633009	-0.00413034	-0.0139995	-0.0152126	-0.0331187	0.0328054	-0.0166413	-0.0183428	-0.0260549	0.0444209	-0.00767386	0.00108489	0.00456274	0.0155342	0.0321865	0.0146413	0.0147992	0.00204082	0.00218699	-0.0106122	0.0355508	0.0160216	0.00370899	-0.0396867	-0.0316027	0.0380656	-0.024325	0.00414794	0.0414547	-0.0355051	-0.0144361	-0.0057185	-0.0223022	0.040512	-0.00670971	-0.0145714	-0.0596468	0.0300917	-0.00987858	0.0155868	0.0532417
0.0175953	0.00283487	0.0360708	0.00627413	0.0166126	0.0220381	0.0496795	0.00317572	0.0162321	0.018179	0.0347926	-0.0128062	0.0201005	0.00111005	0.00438116	0.026767	0.00660438	0.0436173	-0.00531646	0.0188497	0.0159848	0.0110522	0.000110047	-0.0798387	0.020202	0.0590278	0.0448065	0.0425532	-0.00330033	0.0603381	0.00106308	-0.00284252	0.00679717	0.003885	-0.0295603	0.0191781	0.0109007	0.0119658	0.0772186	-0.0021361	0.0207792	-0.00118807	0.0141844	0.00790212	0.0121774	0.0178951	0.00677114	0.039285	-0.0186578	0.0123658
-0.0316534	0.00282686	0.00963515	-0.00527578	0.0649661	-0.0630464	-0.00152672	0.00175871	-0.0209877	0.0160232	0.00244934	-0.00620417	0.0226236	0.00190084	0.00599782	0.0136809	0.0369659	0.0211758	0.0165436	0.00759013	0.0642	-0.00898473	0.0387324	-0.0125621	-0.0018859	-0.0872131	-0.0526316	0.00235479	0.0107616	-0.0235467	0.0139823	-0.00256556	0.0178234	0.00619195	0.0518604	0.0102151	0.0251986	0.00120656	-0.0306064	0.024159	0.00636132	-0.0167717	0.037962	0.0308548	-0.00372386	-0.0142733	-0.0105688	0.0294	-0.0134928	0.0473826
0.00554068	-0.0230796	0.0265937	-0.0393764	0.00499002	-0.040769	-0.00856269	-0.0337079	-0.0175431	-0.0518174	-0.00177699	0.0107832	0.000356824	-0.00632411	-0.0124661	0.0088204	-0.0114198	0.00327422	-0.0267902	0.0103578	0.0148468	-0.0282563	-0.0360169	-0.0186391	-0.000944733	-0.0136494	-0.00823045	0.0018272	-0.0372645	0.031148	-0.0385757	-0.0225779	-0.0226851	-0.0315385	-0.000733138	0.0196913	-0.0265722	-0.0253073	0.0562611	-0.0585249	0.0115586	-0.00217759	-0.0446858	-0.00269872	-0.000287522	-0.0900583	0.0512721	0	-0.0111906	0.0201205
0.0370156	0.0170424	0.0402826	0.0184039	0.0362463	0.0400259	0.0277606	0.0159884	0.0232116	0.0224933	0.0124611	0.0112296	0	-0.0052506	0.0450055	0.028758	0.0296597	-0.00462333	0.0532544	0.0107176	0.0174074	-0.0097963	0.0347253	-0.00512511	0.0416076	0.0684632	0.0165975	0	0.0233943	0.018514	-0.00363108	-0.0371345	-0.00298629	0.0258141	0.0231108	0.0318372	0.00989536	0.0462413	0.00943926	0.026007	0.0199964	0.0487391	0.0352619	0.0290283	0.0296232	-0.0112556	0.0173656	0.0233146	-0.000314367	0.0241206
0.0207466	-0.0343116	0.0116764	-0.00279284	0.0301869	0.0792949	0.0165066	0.0178827	0.0225546	-0.000154919	0.0228571	-0.00333148	-0.0226503	0.00991683	0.00052521	-0.00727012	0.00939964	0.026776	0.0561798	-0.0055325	-0.00970756	-0.0053392	0.0140187	-0.00545455	-0.146164	0.0149966	0.00204082	0.00468994	0.017872	0.0155465	-0.018586	-0.00485879	0.037985	-0.010453	0.0164934	-0.00126454	0.0350265	-0.00330891	0.0268285	0.0380216	0.00822685	-0.00843931	0.00458779	0.0185274	-0.0346369	0.0486752	0.056292	-0.0049364	0.0455975	-0.00736016
-0.0239986	-0.00624311	-0.00482864	0.00675453	-0.0027907	-0.0205861	-0.0363153	0.00386507	0.0030724	-0.00371862	0.0313709	0.0200557	0.0105839	0.0223313	0.00734908	0.0182568	0.0117152	0.0239489	0.00740056	0.0264256	0.00992525	0.00110515	0.0754085	0.000914077	0.00212653	-0.00940228	0	0.0191909	0.0122499	0.0089496	-0.030078	0.00884956	-0.00144281	-0.00273865	-0.0167549	0.0450747	0.0115343	0.0135167	0.0303556	0.0125789	0.00677083	0.0355602	0.0107944	-0.00234714	0.00115741	0.000748643	0.0175348	0.0228964	0.0393985	0.0109985
0.0075599	-0.0177384	0.0121893	0.0054001	-0.0242537	-0.0708311	-0.0116422	-0.00665033	-0.0264732	-0.0194401	-0.0272917	0.00819224	-0.061394	-0.00975988	0.00260552	0.0509522	-0.0231591	-0.0262474	0.00413223	-0.030262	-0.0179568	0.000157704	0.00350604	-0.00852359	-0.0153846	-0.0311864	-0.0468432	-0.00814249	0.0233965	-0.00606909	-0.0174196	0	-0.00591094	0.0125539	0.00430493	-0.0327114	-0.00785284	0.0140384	-0.0170455	-0.0300685	-0.00137955	0.00236433	-0.0141019	-0.0172921	-0.00115607	-0.00691977	0.00658895	-0.0397314	-0.00694444	-0.0323921
0.00608618	-0.0323552	-0.00947036	-0.0169271	-0.0258126	-0.0242945	-0.016739	-0.0169133	-0.0354414	-0.021253	-0.0321268	-0.0246479	0.000769527	0.0203379	0.0192308	-0.00713253	-0.0243161	-0.0160128	-0.0164609	-0.0121099	-0.012046	0.000788395	-0.0131988	0.00798281	-0.0193966	-0.0181945	-0.034188	0.0533607	0.000394166	0.0230155	0.00798753	-0.00695705	0.00806025	0.0193723	0.00160743	-0.0232966	0.00184322	-0.0343793	-0.0339328	0.0187993	-0.0297013	-0.00123554	-0.0156923	-0.0150826	0.00289352	0.0112994	-0.0335683	0.0176768	0.0110723	0.00176857
-0.00506641	-0.00116641	-0.0276204	-0.0210265	-0.0225711	-0.0138987	0.0119798	0.0103943	-0.0366254	-0.00583374	0.00243417	-0.0230492	0.00576701	-0.0196259	0.0101989	-0.0214542	-0.0158879	-0.00515324	-0.0181311	-0.0174446	0.00912899	0.0105562	-0.0365854	-0.013707	-0.0192308	0.0142552	0.00442478	-0.00730638	-0.0153664	-0.00918274	0.0344028	0.0210174	-0.00812688	-0.00418092	0.0119472	-0.0297512	-0.0149351	-0.00621266	-0.0541828	0.0633929	-0.00320342	-0.0304768	-0.00197517	-0.0187166	0.00201962	0.00335196	-0.0712053	-0.0179424	-0.0334294	0.0147541
-0.0403318	-0.0140132	0.00558388	-0.00507357	-0.0100402	-0.013225	-0.00685358	0.00248315	0.0114207	-0.000814996	0.00728477	0.0363843	-0.00764526	-0.00578668	0.00832913	0.0435516	-0.00546059	-0.0068157	-0.00994318	-0.03119	-0.0229878	-0.000623636	-0.0130666	0.000308833	-0.0259104	-0.0126493	-0.0236784	-0.0122669	0.00640256	0.000695088	-0.00803438	0.00626492	-0.0252412	-0.00763359	-0.0322467	0.00370077	-0.000769062	0.00913681	0.0511949	-0.0117548	0.0183896	-0.108688	0.00650269	0.00891751	-0.0100777	-0.0109503	0.00280479	-0.02138	0.0110316	0.00944451
0.0328317	0.00315831	0.00760502	0.00696923	0.0015213	0.0293269	-0.00846926	0.0389243	-0.00197727	-0.0104405	0.00723208	0.0353812	0.00520031	0.0229668	0.0147685	0.00808062	0.0362059	0.00603898	0.0167384	0.00742942	0.0234018	0.00374415	0.0107571	0.00185242	-0.0113587	-0.0483986	-0.000564016	0.0365127	0.0357853	0.0157444	-0.00828781	-0.00355766	0.0168113	0.0376923	0.0160233	0.0231762	0.0128642	-0.0640934	0.00780118	0.0444633	0.0224404	-0.0123634	0.0294944	0.0246747	0.0008726	0.0320886	-0.0270371	0.0641509	0.0477735	-0.0119414
-0.0263948	0.00550964	0.0167725	0.0153612	0.0394937	0.080248	0.00601076	0.0480245	0.0214128	0.0263765	0.00826806	0.0227815	0.00881395	0.0404429	0.0133202	0.0206526	0.0486868	0.0223738	0.00258702	-0.0417896	0.0178472	0.0116568	0.0339746	0.0252696	-0.00756254	0.0052356	0	0.0258807	-0.00422265	0.0394347	0.0262108	0.0345135	0.0185333	-0.00963677	0.0195341	0.0149292	0.0165002	0.0394603	0.0258764	-0.00406725	0.0156036	0.020029	0.00886767	0.0210854	0.018018	0.0309091	0.0178229	0.0278089	0.0129468	0.00909544
-0.0304526	0.0168297	0.00341699	-0.00482128	-0.0170482	0.0060129	-0.0125786	-0.00357491	-0.0175442	-0.00112432	0.0112214	-0.019684	0.00322887	-0.00384274	0.00632911	-0.00415781	-0.0103984	0.00346944	-0.0173587	0.0323243	-0.00182648	0.0145952	-0.0281077	0.00961827	0.0240328	0.00372024	0.0225734	-0.0369073	0.0223593	-0.0280702	0.00518231	0.0365257	-0.0018327	0.0254491	0.0179293	0.0205427	0.00170867	0.0124908	-0.042794	-0.0337599	-0.0163768	0.00930112	-0.0025693	-0.00293324	0.0239794	-0.023679	0.00546037	0.0168876	0.00222284	-0.00592666
0.00317413	-0.034642	-0.0241898	0.0100234	-0.0099108	-0.0309715	-0.0598726	-0.0114155	-0.0875169	0.0291044	-0.0618865	-0.0142668	0.00927679	-0.00133531	-0.0130624	-0.0304324	-0.00458783	0.00425532	-0.0164717	-0.0248509	0.0121378	0.016808	-0.0240326	0.0101221	-0.0423583	-0.079318	-0.0242826	-0.0220713	0.00113122	-0.0173736	0.0167557	-0.0130411	0.00983607	0.00656934	0.000863409	0.000497018	-0.0250533	0.00749879	-0.0456081	0.00901662	-0.0197391	0.00575963	-0.0131508	-0.0385973	-0.00696961	0.0338275	-0.00205993	-0.0269643	-0.00443582	-0.0448392
0.0637605	0.0211324	0.0375451	0.0603705	-0.0045045	0.0396995	-0.0325203	0.00791818	-0.00339812	-0.00984375	0.0147862	-0.00857679	0.00112549	0.00638835	-0.0127451	0.0279426	0.0356824	-0.00529661	0.0177184	0.118247	0.0104255	-0.00178704	0.0555092	0.011789	0.022116	0.00161031	0.0226244	-0.0277778	-0.0177024	0.0955224	-0.00959797	0.0126511	0.00168831	0.00580131	0.0143202	0.00794834	0.0291963	0.0192077	0.0389381	0.0296007	0.0562073	0.0194706	0.0289875	0.0592411	0.0171252	-0.0153766	0.0662413	0.0376216	0.00779727	0.00702211
-0.0190621	0.00195236	0.00869868	0.0327562	0.0296631	0.0850502	0.019958	0.0216039	0.0257307	0.0285624	0.0127774	0.0154096	0.031291	-0.000295247	0.0436941	0.00707503	0.0442148	-0.00559105	0.031958	0.0442115	0.0267192	0.0340146	0.0549624	0.0576755	0.0280702	-0.00803859	-0.00663717	0.0375	0.0268405	0.0454831	0.0491863	0.00360911	0.0195773	0.0255948	0.0777343	0.0441104	0.0297493	-0.003298	-0.00295287	-0.00515324	0.0202255	0.0265884	0.0618158	0.0399815	0.0298096	0.0608696	0.00739176	0.0268836	0.0295662	0.0167872
0.00381253	0.0066251	-0.0435782	-0.00876001	-0.0200195	-0.00193847	-0.0315826	0.00448574	-0.00163389	-0.000613685	-0.00486941	-0.0085197	0.00109012	-0.0113703	-0.019981	-0.0378074	-0.0321694	-0.0104418	-0.00392882	-0.00654736	-0.0177171	0.00735825	-0.0524738	0.00468191	0.00113766	-0.012966	-0.0164811	0.0140152	0.0134429	0.0118284	0.00540258	0.0367911	0.00851984	0.00949033	-0.00142045	-0.00306821	-0.00959554	0.0186717	-0.0478414	-0.0152672	0.00129997	0.00814689	0.00138313	-0.00533333	0.0332351	0.00284376	-0.0101328	-0.0399587	0.00751476	0.015113
-0.0411401	-0.0487805	-0.035345	0.0112753	-0.0154459	-0.0412849	-0.0124069	-0.0092504	-0.0358208	0.0276328	-0.0462633	-0.00725027	0.0174229	0.0131441	0.0184466	-0.0234413	-0.0289773	0.000541126	-0.050348	0.0386643	-0.00141928	0.0128903	-0.0225475	0.0224781	-0.0568182	-0.0262726	-0.0672554	-0.0164888	0.0128961	-0.00594413	0.0376148	0.0232124	0.023074	0.00243733	0.00205469	0.000236742	-0.00552141	0.0468677	-0.0167484	-0.0265781	-0.0243427	0.0284646	-0.0234807	-0.00714924	0.0155642	-0.00717264	0.000705965	0.00735558	0.0309004	0.00512949
0.00330154	-0.01628	0.00535892	-0.0122043	-0.0187247	0.0192717	-0.0118449	0.000643915	-5.74267e-05	0.00164326	-0.0076959	-0.00324588	-0.0149839	-0.00501253	-0.0185891	-0.00275455	-0.029842	-0.00432666	0.00561935	-0.0329949	-0.00355324	0.00452489	-0.00647511	-0.0107239	-0.0150602	-0.0370995	-0.0250061	-0.00320513	0.0130957	-0.0201316	0.0100234	-0.00990874	0.0167612	-0.0204932	-0.0242902	-0.023432	-0.0311125	-0.0137411	-0.00133836	0.036405	-0.0272788	-0.0193503	-0.0191591	-0.0313906	-0.0191571	-0.00487231	-0.00564374	0.00338379	0.0124031	-0.0138163
0.0090012	0.0244104	0.0242965	0.0184564	0.00257865	-0.0106513	0.0221576	0.00675676	0.00484224	-0.0126771	0.00564042	-0.00488467	-0.00941688	-0.0145207	0.0165129	0.0181513	0.0162847	-0.0222705	0.00874636	-0.0284339	-0.00451682	-0.00900901	0.0138493	-0.0186992	0.00672783	0.0236427	0.0201693	0.0187979	0.0032316	-0.0174939	-0.0183592	0.0218594	-0.0106667	0.00957447	0.0344326	-0.0230247	0.0105957	-0.0177528	0.0320419	0.000548847	0.0121409	0.0119589	0.00930781	0.00278778	-0.0143229	0.0109742	0.0172047	0.0101171	0.0079122	-0.0248643
0.00186717	-0.0302908	-0.028319	-0.0107833	-0.0504115	-0.043476	-0.0668088	-0.029722	0.000306479	-0.010574	-0.0528161	-0.0398146	-0.0171846	-0.0163885	-0.00907788	-0.0342021	-0.0448071	-0.0475	-0.0510597	-0.0171544	-0.0164179	-0.0214489	-0.0389715	-0.0179508	-0.0285541	-0.0735672	-0.0707835	-0.00679777	-0.0246958	-0.00310559	-0.0126369	-0.0399485	-0.0112717	-0.0175623	-0.0134396	-0.0382039	-0.0304911	-0.0176161	-0.0194782	-0.0197477	-0.0293969	-0.0573151	-0.0313028	-0.0303487	-0.0192867	-0.0237141	-0.01517	-0.0198559	-0.0268422	0.0015532
-0.0338425	0.00124948	-0.0132021	0.00817562	-0.00379198	0.00323119	0.0243717	0.00625823	-0.0313391	-0.011145	0.0281273	0.0119284	-0.0212054	-0.00458575	-0.0135005	-0.00752408	-0.0173967	-0.0227472	-0.0261421	-0.0203399	-0.00959029	0.0024677	-0.00877926	-0.00646794	-0.0581614	0.0129271	0.0288941	-0.0232217	-0.0117431	0.0199377	-0.00358362	0.00161074	0.000371747	-0.0132285	0.00665294	-0.0162497	0.00750386	0.0130415	-0.00433422	-0.0235031	-0.0302872	0.00927667	-0.0219898	-0.0112292	0.00269397	-0.00273691	-0.0368272	0.00268914	-0.0226386	0.0191264
-0.0345371	0.0178869	0.00605831	-0.00120138	0.00489396	0.0076762	0.00185874	0.0134206	-0.0399228	0.00494056	-0.0285577	0.000561325	0.00798176	0.0109029	-0.00928641	0.00990599	0.00885236	0.0376007	-0.00364868	-0.0028057	0.0113379	-0.00115841	-0.000843526	0.0130201	0.00531208	-0.0337284	-0.025785	0.0035035	0.014482	0.0439829	0.00102757	0.00482444	0.0242785	0.0076087	0.0132179	0.0141584	0.0138007	0.0386207	-0.00689238	0.0266476	0.0129241	0.0337846	0.0216616	0.0334662	0.00913487	0.0221269	-0.0169118	-0.0352226	0.0183706	0.0187674
0.0530239	0.0298324	-0.0224564	-0.0189445	-0.0108225	0.0720754	0.0185529	-0.00645995	-0.00367302	-0.0348748	-0.0148221	0.0210379	-0.0141403	-0.0094182	-0.0049334	-0.0101091	-0.0103416	0.012367	-0.00418519	0.0007034	0.0157557	0.00101479	0.0244829	-0.0352054	-0.00594452	0.0235849	0.047956	0.00199501	-0.0201318	-0.0046811	-0.00975192	-0.0258736	-0.00447454	0.0237325	0.0164622	-0.00258532	-0.00334918	-0.0765826	-0.018142	0.0602847	0.00637959	-0.019344	-0.0389157	-0.00245499	-0.0194356	-0.00335627	0.0237472	0.0709785	-0.0269281	-0.00833956
0.0337921	0.0325397	0.0524897	0.0314176	0.0503282	0.0409441	0.0444444	0.029909	0.0791796	0.0230818	0.0426279	0.0384615	0.0233314	0.044165	0.0287556	0.0524772	0.0465484	0.0434659	0.0433412	0.0557638	0.0412839	0.0165098	0.0601566	0.0309875	0.0538206	0.0221198	0.0722681	0.0440518	-0.00896526	0.0411523	0.00691085	0.0397043	0.0404519	0.0238848	0.0672269	0.0139969	0.0479133	0.0266059	0.0863095	0.05791	0.0598697	0.124969	0.0370008	0.0562522	0.0228075	0.0250884	0.0571689	0.0532964	0.00644815	0.0288691
0.0312886	0.0234435	-0.0013413	-0.000445765	-0.0296875	0.0146069	-0.03767	-0.0277778	0.0119989	0.00700171	-0.0517076	-0.0179894	0.00672771	0.000146864	-0.0342169	0.00307426	0.00272315	-0.0100735	-0.0125881	0.0142033	0.00257821	-0.0126799	-0.0272056	0.00224719	-0.0271122	-0.0667268	-0.0720616	-0.0162098	0.0150773	-0.0412196	-0.0236788	-0.0139584	-0.00350263	-0.00891938	-0.0153185	-0.0508691	-0.00113789	0.0140089	0.0053653	-0.0111968	-0.0312344	-0.00424744	-0.0123872	-0.0110951	-0.0103531	0.00213535	0.00621977	0.0101856	0.00320342	-0.0242772
0.0559328	-0.00150207	0.00915751	-0.00267578	-0.0182501	-0.00479887	-0.025734	-0.0220779	0.12832	-0.0026267	0.0101446	-0.0110453	-0.0102098	-0.0143906	-0.0199601	0.0174313	-0.0497888	-0.0184268	-0.0119837	-0.0249453	0.00165724	-0.018759	-0.0437475	-0.00532511	0.000324044	-0.0608696	-0.0515205	-0.0111461	-0.012254	0.0198272	-0.0393673	-0.0186966	0.000585823	-0.00796123	-0.00726956	-0.0175061	-0.0202983	-0.040525	-0.00976496	-0.00855561	-0.0298405	-0.00864049	-0.0518064	-0.0169415	0.0206545	-0.0306507	-0.0508242	-0.0245568	-0.0141032	-0.0317579
0.0660787	0.0496427	0.0232305	-0.0125205	0.036632	0.00926583	0.0770089	-0.00697211	0.0404069	-0.0192099	0.0466985	-0.0133479	0.0121905	0.0318832	0.0086558	0.0176033	0.0228644	0.0268983	0.0467097	0.0336625	0.0480374	-0.0533824	0.0457489	0.0112708	0.0547457	0.0298354	0.0574987	0.044842	-0.0135338	-0.00615977	0.00439078	0.00870985	0.0318501	0.0191905	0.0158172	-0.000548246	0.00496829	-0.0448764	0.0858846	0.0253807	-0.00477285	0.00319947	0.0253055	-0.00342388	0.00919842	0.0282381	0.0276773	0.0200067	-0.0358974	0.0240186
-0.00439147	-0.0229308	-0.0587679	-0.0277736	-0.0522152	0.0366762	-0.0352332	-0.0130391	-0.0197256	-0.0296952	-0.0299832	-0.00966317	-0.0250139	-0.0220907	-0.0403836	-0.0251619	-0.0651971	-0.0654843	-0.0522682	-0.0343031	-0.0160588	-0.00792295	-0.0471434	-0.0682641	-0.0276413	-0.01998	-0.0358306	-0.0262664	-0.00342988	-0.0699206	-0.0205829	-0.0102536	-0.0196323	-0.022595	-0.039504	-0.0433352	-0.0873041	-0.0175879	-0.0474129	-0.0148515	-0.0575488	-0.017486	-0.0137428	-0.0570316	-0.0111979	-0.0383983	-0.0473508	-0.0362864	-0.0215566	-0.061034
-0.109742	-0.10231	-0.118216	-0.051079	-0.141347	-0.124797	-0.179019	-0.0616531	-0.10012	-0.0348364	-0.157765	-0.0766657	-0.0703155	-0.0385354	-0.123619	-0.143576	-0.135835	-0.155328	-0.140739	-0.0957734	-0.0803873	-0.0139367	-0.143396	-0.104665	-0.119394	-0.336391	-0.273649	-0.113198	-0.0615679	-0.126822	-0.0723452	-0.119138	-0.0495428	-0.076007	-0.0987691	-0.109232	-0.0942722	-0.0992327	-0.18335	-0.144472	-0.165285	-0.113611	-0.165221	-0.153024	-0.083487	-0.104062	-0.126201	-0.0983718	-0.0709585	-0.074671
0.0854998	0.0420752	0.0584129	0.0567736	0.0622165	0.0477543	0.091147	0.0400722	0.020531	0.0436836	0.0827951	0.0582729	0.021668	0.0472973	0.10084	0.0980609	0.0622598	0.0874525	0.0187708	0.0387867	0.0407292	0.00952835	0.041116	0.0731463	0.149928	0.192012	0.118784	0.0122216	0.0472698	0.0956356	0.0344828	0.0523058	0.0573621	0.0678544	0.0842771	0.030898	0.0600585	0.0431573	0.0868739	0.128341	0.0663807	0.0750095	0.0679612	0.0544881	0.0278736	0.0639435	0.0839501	0.0425132	0.0825377	0.0197388
-0.0703415	-0.0599765	-0.0553237	-0.020127	-0.0780964	-0.125203	-0.0851319	-0.0124957	-0.105989	-0.00274725	-0.0940889	-0.00656205	0.0442177	-0.0136364	-0.0359869	-0.0585267	-0.093343	0.0260648	-0.0484398	-0.0722834	-0.0809873	-0.0259556	-0.0700517	-0.0255213	-0.0636307	-0.17268	-0.166613	0.0152938	0.00622568	-0.0507183	0.0137597	-0.0526471	0.010827	-0.00425985	-0.0499232	-0.0265376	-0.0763414	-0.0500817	-0.0946672	-0.0918792	-0.112005	-0.0690708	-0.0688995	-0.0796845	-0.00978474	-0.00753498	-0.0948108	-0.124865	0.0173542	-0.00483917
0.0940691	0.0775646	0.0561414	0.0406067	0.0615486	0.163287	0.110529	0.028471	0.08212	0.0223627	0.126609	0.0379092	0.0191608	0.0365691	0.0678733	0.0583065	0.113727	0.052974	0.0356027	0.0472136	0.085797	0.0361757	0.0738119	0.0367295	0.0486342	0.306854	0.200691	0.0515328	0.0355762	0.0722311	0.0474097	0.103695	0.034526	0.0442068	0.0753436	0.115779	0.0669266	0.0160458	0.0656642	0.0905704	0.120649	0.117224	0.106543	0.0914598	0.0443252	0.0535069	0.0974138	0.0919588	0.0475391	0.0593535
-0.0408239	-0.00154799	-0.0267134	-0.0271789	-0.0174564	0.0168014	-0.0479937	-0.0413534	-0.0264157	-0.0085592	-0.0799681	-0.0160487	-0.0218086	0.00014341	-0.0222458	-0.0235973	-0.0336797	-0.053251	-0.0211098	-0.032274	-0.0326729	-0.013404	-0.0115348	-0.00277264	-0.0209657	-0.135876	-0.0923618	-0.024378	-0.00224048	-0.0220274	-0.0125935	-0.00337553	-0.0187245	-0.00955958	-0.00270636	-0.0166715	-0.0334957	-0.0194585	-0.0366343	-0.0147175	-0.0329787	-0.0508245	-0.00882353	-0.0383105	-0.0148689	0.00102951	-0.0243519	-0.0281344	-0.0104111	-0.036452
0.015746	0.00348837	-0.00415858	-0.00749181	-0.0475888	0.0312381	-0.00413223	-0.00606061	0.0100604	-0.0115108	-0.0638175	-0.00871766	-0.00403613	-0.00516203	-0.0116468	-0.00518618	-0.00815721	0.00528278	-0.0360444	0.0325866	-0.0273087	-0.049921	0.00690641	-0.0114303	0.0441272	-0.0275862	-0.0507042	-0.0216383	-0.00673653	0.0115898	-0.000739372	0.0381033	-0.0325514	0.0148225	-0.00995025	-0.0184157	-0.0142407	0.0255968	-0.027412	0.0042678	-0.0288229	0.00380771	-0.025613	0.00126689	-0.0109769	0.033939	0.0344203	-0.0281718	-0.00431616	0.01219
0.083409	0.0509849	0.0258909	0.00864916	0.077948	0.116042	0.00954357	0.0251076	0.03122	0.0320233	0.00215916	0.0292199	0.0121575	0.0159988	-0.0101398	0.029194	0.0848598	0.0618238	0.0389901	0.0813609	0.0659402	0.0069837	0.0813623	0.0078125	0.0261032	-0.00851064	0.027819	0.0545024	0.0124341	0.0797665	0.04569	-0.0296357	0.030398	0.0434783	0.05619	0.014592	0.0126566	0.0389792	-0.0223819	0.0932271	0.0720435	0.0692271	0.0282096	0.0621397	0.0410655	0.0144231	0.0443666	0.0915634	0.0222162	0.0616002
-0.0205529	-0.0650496	-0.0268657	-0.0226068	-0.0377009	-0.0489884	0.0189067	-0.00839748	-0.0270365	-0.0199028	-0.0258541	0.00220507	-0.0118208	-0.0245425	-0.0160576	-0.0731436	0.0237767	-0.0101892	-0.0679791	0.0141359	0.00797089	0.0219617	-0.0419948	-0.019845	-0.0314961	-0.055794	-0.0357272	-0.0124844	-0.0323781	-0.0228228	-0.0194587	-0.0361446	0.0059678	0.00716146	0.0288351	-0.00909891	-0.0507512	-0.0275304	-0.105851	-0.0405734	-0.0743872	-0.00986696	-0.0333593	-0.0529451	-0.0234542	0.0312143	-0.0575741	-0.0490842	-0.0177578	-0.037945
-0.0708629	-0.0357704	-0.00794757	-0.00973042	-0.0565189	-0.0777464	-0.0649455	-0.00635145	-0.0683787	0.00479693	-0.0947867	-0.000550055	0.0025082	-0.0485748	-0.0247608	-0.0175976	-0.0595759	-0.0708824	-0.0429043	-0.0728417	-0.006991	-0.0258523	-0.0703196	-0.00126542	-0.0500313	-0.162121	-0.135105	-0.0439949	0.0215385	-0.120672	-0.0276024	-0.0415698	-0.0371614	0.0177763	-0.0892657	-0.0583531	-0.0566565	-0.0988066	-0.0877193	-0.0833122	-0.03379	-0.0700929	-0.0606354	-0.030608	-0.0084607	-0.0380349	-0.057928	-0.00577812	0.00917431	-0.035511
0.0379338	0.098247	0.0721012	0.0378544	0.0987066	0.091235	0.127265	0.0358665	0.0840531	0.0311903	0.1274	0.01541	0.0548499	0.0226231	0.0917484	0.0925679	0.108447	0.0971827	0.137931	0.109602	0.0769231	0.0262067	0.132122	0.024707	0.125082	0.135624	0.146257	0.0751124	0.0402861	0.083877	0.0643785	0.0418562	0.0289468	0.0425532	0.0333898	0.056307	0.0816298	0.0369572	0.139813	0.130387	0.114367	0.092354	0.0992275	0.063293	0.057253	0.0795717	0.0931794	0.111778	0.0590909	0.0645025
0.0801936	0.00148478	0.0156004	-0.00993326	0.00557621	0.0475964	-0.065442	-0.00514227	0.0842186	-0.00833333	-0.0390093	0.00108401	-0.000547345	0.00149477	-0.0121564	0.00417515	0.00839522	-0.000288517	0.0118182	0.0174825	-0.000160754	0.000323258	0.0160521	-0.00123648	0.0046811	-0.0398089	0.0543601	-0.0194342	-0.00760043	0.00171969	-0.0162106	0.0128093	0.00169472	-0.0118794	0.0113163	-0.033651	-0.0109489	0.00653401	0.0262958	0.0058651	0.0114504	0.00330688	-0.0351398	-0.0221017	-0.0114554	-0.0103769	0.0297562	0.00609862	-0.0143903	-0.0135974
-0.0338591	0.00778354	0.0348522	0.0147359	0.0135551	-0.0194776	0.0859951	-0.00482426	0.0240559	0.0172736	0.113724	-0.000270709	0.0365097	0.0129851	0.035848	0.0776797	0.0525136	0.0591631	0.0592992	0.0562715	-0.0232596	0.00339312	0.0533732	0.0377592	0.0215492	0.114428	0.1314	0.053437	-0.00401167	0.0521459	0.044472	0.0293188	0.0377848	0.00277435	0.03298	0.0693374	0.0830258	0.012393	0.0349526	0.0335277	0.0853249	0.0444957	0.0480738	0.062812	0.00579405	0.0464148	-0.000559284	0.010911	0.00845287	0.053667
-0.00243931	-0.0205958	-0.0259449	-0.00525259	0.0158055	-0.101427	-0.0230015	0.0148892	-0.00633804	-0.0211106	0.00549609	0.00135391	-0.00105671	0.00663032	-0.00516529	-0.0114802	-0.00304229	-0.0245232	-0.0138535	-0.00203335	0.013059	0.0136876	-0.0494528	0.0289293	0.0564424	0.016369	-0.000316456	-0.00785901	0.00878799	-0.0212115	-0.0284987	0.0145909	0.00912944	-0.0288964	-0.0427594	0.00115274	-0.0384522	-0.0323521	0.0513738	-0.00423131	0.0121692	0.0134638	0.0160618	0.0173516	-0.0269704	-0.0446508	-0.037493	0.0323796	-0.017526	-0.0359456
-0.0124754	0.00638378	0.0161352	-0.00605684	-0.0191502	0.0163458	-0.0189116	0.00443535	0.0264747	-0.00828254	-0.0149597	0.00973499	0.0215092	-0.00161007	0.0420561	0.0254165	0.00305157	0.0430168	0.00774083	-0.0105949	0.0145697	-0.00714853	-0.0341151	-0.00521739	-0.0280626	-0.0556369	-0.0329218	-0.0139222	-0.00108893	-0.0587622	0.0202549	0.052226	0.019063	-0.00633112	-0.0254616	0.00892343	0.00847887	-0.00180723	0.0253165	0.0441454	0.029771	-0.026466	0.00759994	0.00461657	0.0320237	-0.00832948	0.103101	-0.0375041	-0.00620476	0.0310935
-0.0512098	-0.00149254	-0.00491493	0.0142187	-0.0176937	0.00889401	-0.0125885	-0.00849185	0.0076772	-0.00646076	-0.0493575	-0.00910552	0.0163963	-0.00615745	-0.0139512	-0.0143892	-0.017341	0.0243706	0.027596	0.0144152	0.000160154	0.0048	-0.019426	0.0393357	0.051638	-0.0620155	-0.0710311	-0.0150925	0.00363372	0.0391853	-0.0188259	0.014125	-0.00591841	0.00382287	0.00183346	-0.0105563	0.027356	-0.0214243	0.00384973	-0.0133394	0.0138992	0.0207889	0.0248906	0.00906306	-0.0182529	0.0113548	0.00316233	-0.00827586	0.00728408	-0.0116279
-0.0270266	-0.0657698	-0.0259625	-0.0303497	-0.0534161	-0.135568	-0.0366534	-0.0284344	-0.0523006	-0.022046	-0.081106	-0.0251351	-0.0378672	-0.0271426	-0.0419404	-0.0989922	-0.0739938	-0.0311111	-0.049557	-0.0430369	-0.0313317	0.00557325	-0.0310671	-0.0428932	-0.0496304	-0.092562	-0.119098	-0.103806	-0.0115858	-0.0532595	-0.0411652	-0.0270828	-0.0189241	-0.0345922	-0.00976056	-0.0406574	-0.0425064	-0.0351526	-0.0719386	-0.0449129	-0.0623286	-0.0489817	-0.0350309	-0.0629981	-0.0347942	-0.0569056	-0.0495622	-0.0427677	0.0472624	-0.0369748
0.0192675	-0.0052	-0.0139124	-0.00905624	-0.0288714	0.0258917	-0.00124069	-0.014457	0.0124794	0.00940642	-0.0250752	0.0049903	0.010413	-0.0118271	0.00685654	0.00114991	-0.00133735	0.00647598	-0.00757355	-0.00466695	0.00402248	-0.00253365	0.0106877	0.00351494	0.000555556	-0.0437158	0.002	0.0976282	0.010989	0.0132763	0.0169183	-0.00901379	0.0160381	0.0226824	0.0138611	0.0447851	-0.00854701	0.0479386	-0.0136791	0.00407869	0.00701754	0.0422798	-0.00869433	-0.0125557	-0.00192625	0.0119048	-0.00608071	0.00417726	-0.00937115	0.0471204
0.0449048	0.0333735	0.0607859	0.015873	0.103378	0.0107649	0.107246	0.0429338	0.0636867	0.0417738	0.149177	0.0496552	0.0190393	0.0174927	0.0392876	0.0736139	0.0679612	0.0785523	0.0842383	0.0660699	0.0473629	0.0223845	0.0643678	0.0291886	0.0433093	0.102857	0.190818	0.00879397	0.0224638	0.071952	0.0286225	0.0254147	0.0169582	0.0552877	-0.03904	0.0350978	0.0413021	0.0481854	0.114562	0.0561529	0.0588463	0.0178063	0.0938606	0.0478534	0.0314309	-0.0119259	0.0101965	0.0728884	0.0286283	0.00141026
-0.00297626	-0.007393	-0.00497203	0.00236742	0.00796081	-0.0342438	-0.0168287	-0.00480274	-0.000414846	-0.00817397	-0.0438675	0.00788436	-0.00428522	0.0087468	0.0277218	0.00243143	-0.0181818	-0.00447427	-0.00785057	-0.0403838	0.00702159	0.00403727	0.00518359	0.00425411	-0.0138371	-0.0587219	-0.0874958	-0.0283935	0.0230333	-0.00145018	-0.00591304	-0.00469606	0.0328264	0.010661	-0.0328802	-0.0147304	-0.00420116	-0.0139657	-0.06779	-0.00452489	-0.0330896	0.00362319	-0.00267267	-0.0281837	0.0422347	0.0383298	0.00532208	-0.0185435	-0.0242014	-0.015619
-0.0245761	0.000784006	-0.00649594	0.000314911	0.0243013	-0.0537674	-0.0372765	-0.00930714	-0.00569332	0.0099518	-0.0418227	0.00730117	-0.00533655	0.00717596	0.0367827	-0.0325022	-0.0863665	0.00374532	-0.0518417	-0.0377083	-0.0483401	-0.004485	-0.0174044	0.029935	-0.0453319	-0.0853211	-0.0881705	-0.0394771	0.0162799	0.0159751	0.0525717	-0.0416776	-0.0125914	0.0328511	-0.0250082	-0.00987306	-0.0343715	-0.0336382	-0.0952447	-0.00863636	-0.0113443	-0.0368231	-0.0104372	-0.0366541	0.0448833	0.0144518	-0.0522088	-0.0810718	0.00496032	-0.000910391
0.0552568	0.0195848	0.0715453	0.0385645	0.0812574	-0.0114314	0.0977874	0.039318	0.018189	0.0264819	0.0934853	0.0349469	0.0382485	0.0381475	0.0326395	0.0780185	-0.0892888	0.0470149	0.0848921	0.0565057	0.01017	0.0341774	0.0426416	0.0392103	0.0438101	0.12337	0.106366	0.0485722	0.0170416	0.0486012	0.0585889	0.121171	0.029926	0.0245112	0.0407376	0.0780627	0.0562837	0.079084	0.062548	0.0418386	0.0514439	0.0376954	0.0543044	0.0338676	0.0220913	0.042428	0.0521957	-0.0114019	0.029615	0.0597501
0.00414103	-0.0026892	-0.00539779	-0.00606244	-0.0175535	-0.0235785	-0.00809789	0.012387	0.0201536	0.00059997	-0.00953232	0.00350175	-0.00383397	0.000428939	-0.00870362	-0.0102326	-0.0157329	-0.00118793	-0.00530504	-0.00614754	-0.00470907	-0.00330479	-0.00545302	-0.00527704	-0.0208503	-0.00714286	-0.0418791	0.0417409	-0.00636729	-0.0130477	0.00816455	-0.0051232	0.0017973	0.00370265	-0.0280284	0.0108351	-0.00571776	-0.0645161	-0.0120046	0.0124326	-0.0114587	-0.00546956	-0.00838178	-0.014694	-0.00192123	0.00415924	0.00128135	0.00642844	-0.0071908	-0.00626459
0.0413087	0.068567	0.00873053	-0.00991156	0.053043	0.0315425	0.063135	-0.0191799	-0.0362909	-0.00104932	0.0616541	-0.0436191	-0.00970549	-0.0148635	0.00831793	0.0290414	0.0538012	0.0283064	0.06	0.0501031	-0.0124538	-0.00934439	0.0632644	0.0183024	0.0492257	0.127698	0.105283	0.0439775	-0.0387858	0.0402526	-0.000155739	0.024767	-0.0068773	-0.0377412	0.0505469	0.027451	0.0261838	0.0133091	0.00746596	0.012606	0.0237351	0.0205458	0.0160873	0.0138186	-0.0421078	0.00931953	0.0221207	-0.0279917	-0.0183486	-0.0106304
-0.00455292	0.018385	-0.00725146	0.0050824	-0.00106045	-0.00078405	0.0105802	0.0138233	0.00406508	-0.012455	0.0175637	0.0143341	0.00608314	-0.0281445	0.00091659	-0.0310531	0.0114687	0.00647698	-0.0339623	-0.0127626	-0.0133818	-0.0202343	0.00674336	-0.00182339	0.00474433	0.0542265	0.0570839	0.05055	0.0161404	-0.000379363	0.0529595	0.0086145	0.00712565	-0.00324388	-0.0186149	-0.0165394	-0.00321927	-0.0259701	-0.0120604	0.0165272	0.019051	-0.000508388	0.000939219	0.0267206	0.00326551	0.0644878	0.0112681	0.0291844	0.0162322	0.0184908
0.0181015	0.0523894	0.0305137	-0.00398406	0.00530786	0.0429885	0.0442418	0.0109744	-0.0631538	-0.0123082	0.048441	-0.0133607	0.0230097	0.0229885	-0.00595238	0.00867188	0.0384053	0.031487	0.0221354	0.0624503	0.0603929	0.0263975	0.0216706	0.0117432	0.0403987	0.096823	-0.0289525	0.0552462	-0.0120856	-0.00512334	0.00266272	0.0206406	0.00597907	-0.0393491	-0.0803729	0.0230272	0.0240431	0.0376954	0.0907486	-0.000422297	0.0162257	0.0331638	0.0121984	0.0102524	-0.0135203	0.0110147	0.0284754	0.0606573	-0.0200871	0.0125123
0.0598984	-0.00403633	-0.0226363	0.0109231	-0.00211193	0.0325649	-0.0540103	-0.0348684	-0.0133724	-0.0275385	-0.0172597	-0.0205729	0.00640289	-0.0156136	-0.00598802	-0.0336417	0.00739697	-0.00245098	-0.0066242	0.00112317	0.0132646	-0.0104387	0.0165831	0.00309518	-0.0136157	-0.0248276	0.0127303	0.0270213	-0.00768962	-0.0259393	0.00811449	-0.0255695	-0.0223873	-0.00677549	0.0470198	-0.0174507	0.0202079	-0.00679268	0.028452	0.0240811	0.00971885	0.0180189	-0.0178784	0.009758	-0.00380711	-0.00966907	0.00825451	0.0102691	-0.0229686	-0.00642113
0.0241935	0.0199257	0.00304129	-0.00791356	0.00793651	-0.0468905	0.0324786	0.0214724	0.0543547	0.00474608	0.0305323	0.014092	0.00946166	0.00844945	-0.0291937	0.031525	0.013986	0.00960465	0.037702	-0.000747943	0.00166234	0.0169699	0.0276935	-0.0125996	0.0322086	0.127298	0.101555	0.151593	0.00880592	0.00430781	0.0115615	0.0322042	0.00810619	-0.00372093	-0.0358932	0.0440154	0.00251889	0.019328	0.0441851	-0.00391914	0.0366105	0.000677048	0.0175297	0.0381394	0.0100637	0.0110699	0.0416169	0.0105152	0.0111223	0.0395074
0.0832602	0.0125828	-0.0155102	-0.00782329	0.00104987	0.0461396	0.0139073	0.00233567	0.00510661	0.0113368	0.00419507	-0.000262192	-0.00145443	0.00602675	0.0167064	-0.00271867	-0.0196552	0.0161504	0.032872	-0.000748503	-0.00103724	-0.0425436	0.0118125	-0.00755208	-0.00792472	0.0351317	-0.0126126	-0.0200803	0.0206006	0.0499123	-0.0133102	-0.0101687	0.0016082	-0.0043573	-0.000692641	-0.00197239	0.00536775	0.0148775	-0.020216	0.0198799	-0.00281877	0.0170114	-0.00808375	0.0534939	-0.020053	-0.0049643	0.010971	-0.00433576	0.00375	0.034956
-0.000955432	0.0219097	0.0142146	0.00479283	0.0110121	-0.0474451	0.0153494	-0.000998668	-0.01235	0.010587	0.00443864	0.0086546	0.0111669	0.00891292	-0.00516432	0.00263207	0.0126627	0.0169824	-0.000957167	0.0250936	0.00415326	-0.0158581	0.0642101	0.0118079	0.0129805	-0.0278788	0.00121655	-0.143898	0.0143688	0.0154132	-0.00615836	0.0336213	0.00341194	0.0353235	0.0428002	-0.0133399	-0.00533909	-0.00229951	-0.00371652	-0.0162437	-0.000665115	0.0138757	0.00668003	-0.0129595	0.0105534	0.020503	0.0126336	0.0177669	0.0184309	-0.00272016
0.0470798	0.0032	0.018804	-0.00830897	-0.0108921	-0.0217534	-0.00192988	0.0116628	0.00772406	0.0275766	0.0153366	-0.00858034	-0.0643406	-0.0031861	0.00330345	0.0278455	0.0163251	0.00470991	-0.00263473	-0.0175374	0.0212491	0.0102106	0.000685636	-0.0106328	-0.00591424	0.00249377	0.000303767	-0.0385106	0.0128162	0.0192026	-0.00501623	0.00587305	0.00370037	-0.0141908	-0.0372217	-0.0398097	0.00582458	-0.0337079	0.0176228	-0.00454076	-0.00665557	0.00459318	-0.001858	-0.0017904	-0.0020377	-0.00776855	0.012636	0.0210508	0.0227439	0.0161382
0.0140756	0.0143541	-0.00252207	0.00713732	-0.0115364	0.00969025	-0.00193361	0.020751	0.00810788	0.00374813	0.0343062	0.0228167	0.0160794	0.00581142	0.0112888	-0.00282769	0.0334928	0.00980183	0.0254563	-0.013016	0.0158457	-0.00837018	-0.00308325	0.0078637	-0.0282598	-0.00870647	0.0227756	0.0230139	0.00765901	-0.0123811	-0.00311388	0.0143723	-0.00418493	0.00826953	0.0246807	-0.0153846	-0.0114682	-0.00715564	-0.0432309	0.0167945	-0.0100503	0.0193151	-0.0143598	-0.00406553	-0.00127616	-0.0136339	-0.0189544	0.0204492	0.0143472	-0.00816463
0.0353361	0.00754717	-0.0167797	0.00292713	0.0148541	0.0173638	0.0174362	0.0145208	-0.0148151	0.0113518	0.00346535	0.00820513	0.0215488	0.013289	0.00186047	0.00622027	-0.0175265	0.0253218	-0.00843091	0.0167671	0.00169441	0.018315	0.0175258	-0.00910273	0.0117347	0.00250941	0.0181116	-0.00151417	0.00594845	-0.000363372	0.0118994	0.00420633	-0.0328197	0.00394897	0.00471619	-0.00423729	0.00551344	0.00990991	-0.0220637	0.0422104	0.00270728	0.00192237	-0.0071496	0.00840437	0.0171224	0.0183386	0.0280148	0.00443495	-0.0124941	0.00360848
0.0889495	0.00499376	0.0168323	0.00168971	0.0564558	0.0116146	0.0869565	0.00667939	0.0476412	-0.00738443	0.110015	0.00839268	0.000988794	0.00356379	0.0157846	0.00636364	0.00168294	0.00493929	0.0259802	0.0279785	0.0234826	0.0123553	0.00844309	-0.00551181	0.0156329	0.192741	0.0839895	0.019714	-0.010841	0.0201745	0.000293988	-0.00507055	0.0110697	0.00302572	-0.0144174	0.05	0.0251314	0.0127862	0.0416104	0.0477402	0.0202497	0.0244861	0.0244565	0.00750089	0.0130653	0.0150517	0.045419	0.0369583	-0.0138458	0.00629213
0.00978207	0.0121118	0.000459823	-0.000613403	-0.00791687	0.0935209	0.00408759	0.00442338	0.0242117	0.00371968	0.026	-0.00807062	0.00757326	0.0213068	0.0127971	-0.0258356	-0.0201613	0.026623	0.021639	0.0162221	0.009965	0.0162212	0.0164099	0.020322	0.0347567	0.0419727	0.00699489	0.00318674	0.0182664	-0.0183503	-0.00778839	0.0115223	-0.00777653	0.013273	0.120259	0.0131712	-0.00690885	0.00910159	-0.0609598	0.044071	0.0218326	-0.0319272	-0.00291777	-0.0132356	-0.00124008	0.0393221	0.0275655	0.0391106	0.00314694	0.012059
0.0191936	-0.00920528	0.000459612	0.0159583	-0.00149626	-0.0237591	0.00348939	-0.0106952	-0.003711	0.00148236	-0.000866363	-0.020595	0.00261438	0.0311544	0.0194043	0.00426558	0.0126886	-0.00279274	-0.0121676	0.00673998	0.00818212	0.0145941	-0.00988468	-0.00387998	0.0167946	-0.0251762	-0.0149613	0.0330368	0.0163079	0.0729583	0.00873815	-0.0127054	0.0143343	0.00893123	0.0221682	-0.0115	0.00123429	-0.00610998	-0.0353591	0.0135933	-0.0106831	0.0043298	-0.000133014	-0.00922156	0.0052148	-0.00382166	-0.00393643	-0.00607072	0.00289575	0.00573698
0.028449	-0.0368535	-0.0366372	-0.0194835	-0.040959	-0.0312042	-0.031585	-0.0257552	-0.0248566	-0.0111012	-0.0485584	-0.0275182	-0.0200456	-0.0171298	-0.0239044	-0.0444137	-0.0176092	0.0118024	-0.0394617	-0.0218464	-0.021626	-0.0208271	-0.0239601	0.0057128	-0.0580462	-0.0774793	-0.0786547	-0.0448954	0	-0.0165765	-0.0160035	-0.0250721	0.0052867	-0.0250811	-0.0108437	-0.0452706	-0.0325003	-0.0468384	-0.0322165	0.0132345	-0.0528469	0.0153183	-0.0364507	-0.0302188	-0.0187747	0.0134271	-0.0266393	-0.0267216	-0.000962464	-0.0265467
-0.0881748	-0.000803859	0.00154983	-0.0144794	-0.015625	-0.0331996	-0.00807899	-0.000979112	-0.0392648	-0.000449035	-0.0127592	-0.000800854	0.00748379	-0.00590092	-0.0031746	-0.0191323	-0.0129266	0.0219454	-0.0106863	0.0232349	-0.0108324	0.00979342	0.0148312	-0.0201394	-0.0117735	-0.0156775	0.000883132	-0.0156686	0.00706033	-0.0134159	-0.0113399	-0.00751024	-0.0232605	-0.0033293	0.00300345	-0.00529801	0.000810842	0.0227273	-0.00221926	0.0388366	0.00190016	-0.0116542	0.00345161	-0.00436246	-0.00302115	-0.0137539	-0.0037594	-0.029181	-0.00216763	0.00935317
-0.0145314	0.0336283	0.0199976	-0.00953423	0.00899471	0.0147709	-0.0138763	0	-0.0139759	-0.00194669	-0.0110778	0.0304569	-0.0171674	0.0172557	0.0181984	0.00916166	-0.00541296	-0.0114142	0.00840134	-0.0336208	-0.0202249	0.00287922	-0.0243575	0.00843215	-0.00228137	-0.069397	-0.0220588	0.12102	0.0121096	0.0319038	0.0306369	-0.00825499	-0.0143922	0.0306711	0.039976	-0.0101198	0.00844907	0.0630631	0.055605	-0.0182733	0.0206897	0.00319927	0.00247661	-0.00162744	0.00530303	-0.00933982	-0.0708226	0.0185844	0.00699976	0.0107179
0.0214788	-0.00326899	0.00758548	0.0273	0.0267436	0.231938	0.022178	0.0751388	0.0121325	-0.0451613	0.00303384	0.0469277	-0.0105811	0.0356901	0.023235	0.0402187	0.0323034	0.0135029	0.0261842	0.0344262	0.0425939	-0.00271985	0.044938	0.0253462	0.0241362	-0.00855746	-0.00616541	0.0118654	0.0141688	-0.05136	0.0412945	0.0316763	0.023742	-0.0167943	0.084941	0.0277105	0.0255939	-0.00960452	0.0414384	-0.020321	0.0246622	0.0193166	0.0540763	0.0236991	0.0396885	-0.0581816	0.0369083	0.0304617	-0.0213327	0.000110461
-0.0248293	-0.0426363	-0.0215427	-0.00460829	-0.0132789	-0.0290643	0.00254377	0.00273473	0.00446389	0.00958517	-0.02792	0.00371471	0.00475301	0.0125786	-0.0196507	-0.0304992	-0.0503401	-0.0077235	0.0164695	-0.0223631	-0.0160807	0.00939394	-0.0235624	-0.0178389	-0.0533366	-0.0184957	-0.0416099	-0.0407536	-0.000310463	-0.0160285	-0.0210941	0.0143433	-0.0199076	0.00269703	-0.00835987	-0.00314136	-0.0151074	-0.0424986	-0.0477475	-0.032944	-0.0187933	-0.00402253	-0.0109375	-0.0334395	0.00531529	-0.0381899	-0.0299232	-0.0728253	-0.0137154	-0.0356748
-0.0197716	0.000978793	-0.0279356	-0.0134259	-0.0372671	-0.00990407	-0.0325373	0.0160606	-0.00584274	-0.010428	-0.14337	0.00888231	-0.00202737	-0.00530538	0.00601336	-0.0132611	-0.034384	-0.0293831	0.0308079	-0.0268372	-0.0211534	0.00795557	-0.0249747	-0.00817333	-0.124476	-0.0766332	-0.111462	0.0513026	-0.0158385	-0.00162896	0.00847579	-0.00309324	-0.0484766	-0.0164375	-0.0393416	0.000262605	-0.0247699	-0.0214477	-0.0474504	-0.0326244	-0.0230175	-0.0354514	-0.0373881	-0.0375111	-0.0163422	0.0138295	-0.00742894	-0.0234141	0.00496648	-0.0241668
0.00548117	-0.0303129	-0.000974184	-0.00719537	0.027957	-0.0216211	-0.0311632	0.0029824	0.0167381	-0.00298836	-0.0916457	0.0110051	0.0672084	-0.0307012	-0.00199247	-0.0220718	-0.0259644	-0.0455092	-0.0172681	-0.0320192	-0.00842359	0.0123604	-0.00623053	-0.0163506	-0.00209518	-0.0707483	-0.0671642	-0.0299276	0.00504891	0.00707034	-0.0125356	-0.00531915	0.00429137	-0.00607718	-0.0185263	-0.0102389	-0.0159618	-0.0456621	-0.00728625	0.000558971	-0.0192605	-0.00223318	-0.018326	-0.0296248	-0.00732959	-0.023766	-0.068988	0.00442102	0.01532	-0.0184272
0.00179964	-0.0231933	0.000487567	-0.0151253	0.0041841	-0.0239329	0.0146497	0.00178412	-0.0367688	-0.0141978	0.0304522	0.00266086	0.0360089	0.00966313	-0.0181899	-0.00832581	-0.00456969	0.0384373	0.00247804	-0.0156788	-0.017496	0.00970874	0.00487635	-0.00132979	-0.0203959	0.0468521	0.00838095	-0.00786009	0.00816327	0.010261	-0.00389498	0.00222816	-0.00241043	0.0116172	0.0313653	-0.0217507	0.00378878	0.000318979	-0.0202217	0.0160149	-0.0049097	0.0145482	-0.024798	-0.00922659	0.0118139	-0.00749064	0.00174764	-0.0275944	0.0214164	-0.0110008
0.00355671	-0.0175499	-0.0517788	-0.00271956	-0.0546875	0.0078914	-0.056811	0.0136539	-0.0218759	-0.0174428	-0.0746269	-0.0026538	0.0104119	-0.0211352	-0.0234975	-0.0230629	0.00229533	-0.013754	-0.00202247	-0.027195	-0.0296449	-0.0168998	0.0034662	-0.0023968	-0.0134721	-0.034965	-0.0623347	-0.0253516	-0.00560573	-0.0215609	-0.00506879	-0.0193419	-0.0519495	0.0172257	-0.0500894	-0.0268438	-0.0254777	-0.0271046	-0.0489222	-0.0120968	-0.0625551	-0.0375954	-0.0357143	-0.021501	-0.023352	-0.0582003	-0.0256455	-0.0229805	-0.0288301	-0.0200701
0.0121929	0.0120841	0.0313504	-0.00352903	0.0528926	0.00899473	0.0312812	0.0128843	-0.0174386	0.0185668	0.0587097	0.0295114	0.0233369	0.0138512	0.0226747	0.0344792	0.0232824	0.0531173	0.0312993	0.0377396	0.0210565	0.00844695	0.0341969	0.0269621	0.0226567	0.0550725	0.0668815	0.00670595	0.0322581	0.0464396	-0.013246	0.0140558	0.0031279	0.0154486	0.0121686	0.0317637	0.0309852	0.0232711	0.0298987	-0.0198516	0.0362782	0.026361	0.0386667	0.0443667	0.0333748	-0.0183387	0.0347359	0.019779	0.0110402	0.0173967
0.0255786	0.0327046	0.0353806	0.0672891	0.0334903	0.0284527	0.0474347	0.0300665	0.00413355	-0.00399744	0.0548446	0.0296053	0.00873686	0.0176802	0.0235294	0.035532	0.0115628	0.01889	0.0283843	0.0552242	0.0300244	0.0227774	0.0407482	0.00987783	0.0403642	0.0659341	0.0404079	0.0135244	0.0270024	0.0341107	0.0623986	0.021015	0.0421527	0.0117028	-0.00930299	0.0251148	0.0250059	0.0237028	0.0385516	0.0255537	0.0136042	-0.0563931	0.0255313	0.00509247	0.0132562	0.0350078	-0.0176501	0.028831	0.0431934	0.0278923
-0.0256325	0.000837802	-0.0225003	0.00301659	-0.0116456	-0.0116321	-0.00723968	-0.019085	-0.0177804	-0.0478407	0.0202195	-0.00387951	0.000880799	-0.0159252	-0.0066313	-0.0423352	0.0184366	-0.0152905	-0.00849257	-0.0499635	-0.0273841	-0.0142241	-0.0267972	0.0240669	-0.0119603	-0.0206186	-0.0290381	0.00129456	-0.00384047	-0.0291148	-0.008817	-0.0102912	-0.0234929	-0.0130133	0.0361167	-0.0179136	-0.016722	-0.0929287	-0.097385	-0.0163344	-0.0386543	-0.038856	-0.011822	-0.0166667	-0.0135585	-0.0712877	-0.056632	-0.0412704	0.00721098	-0.00601699
0.0381161	0.0232714	0.0504677	0.0225564	0.0496926	0.0420321	0.0411171	0.0357654	0.0352596	0.0316979	0.0271801	0.0293242	0.0171605	0.0555035	0.0233645	0.0684296	0.0787473	0.0289208	0.0432548	0.0236084	0.0153998	0.0313365	0.0636439	0.051904	0.00856215	0.0592105	0.0265421	0.0270512	0.0367734	-0.0247877	0.0416754	0.0577434	-0.000453926	0.0562555	0.0433631	0.0506974	0.0399534	0.0300103	0.0812521	-0.00947556	0.0268057	-0.0883439	0.0299789	0.0174915	0.036653	0.0596113	0.0393987	0.0715678	0.0512702	0.0345401
0.0360656	-0.0183246	-0.0198031	-0.00323529	-0.0219619	-0.0186203	-0.00864382	-0.018232	0.00954404	0.00588331	-0.0639471	-0.0042288	0.0347513	-0.0119108	-0.0150033	-0.013225	-0.0233261	-0.0167893	-0.0147783	-0.0185637	-0.0314559	-0.0108819	-0.0305379	0.00669056	-0.0251756	-0.0608696	-0.0491624	-0.00261451	0.00572082	-0.00302169	0.00591716	-0.0108764	0.0195277	-0.0285714	0.00881999	-0.0232321	-0.00358423	-0.00535834	0.013551	-0.00757719	0.000906454	0.0160945	0.0116152	-0.00946162	-0.000930449	0.00107891	-0.00619779	-0.0443048	0.000439367	0.00263883
-0.0113708	-0.0186667	0.0167364	0.00988492	-0.0224551	-0.0401689	0.0228503	-0.00337648	-0.0189243	0.0529651	0.0332744	0.0118462	0.0170011	-0.0192357	0.0211921	0.0222095	0.014433	-0.012855	-0.00291667	-0.0397402	-0.0257289	0.00514359	0.0179085	0.028958	-0.0276276	0.0330688	0.0268097	0.00854369	0.0122298	-0.0165805	0.0329545	0.016494	0.0206013	0.0117076	0.0218572	-0.0107162	-0.00966727	0.026936	0.00729262	0.00973468	-0.0132222	0.03035	-0.0143185	-0.0150679	0.0209546	0.0184758	-0.0173536	0.00415153	0.0136144	-0.00286074
-0.00507374	-0.00543478	0.00188125	-0.00496713	0.0255232	0.0462942	-0.0170488	-0.00112931	0.0706012	-0.00648048	-0.0185238	-0.0203225	-0.0154837	0.00523013	0.0203199	0.0109571	0.00440379	-0.00952381	0.00250731	0.0051731	0.0326858	-0.0143568	-0.0144518	-0.00184544	-0.00741198	-0.0921895	-0.0548303	-0.000962649	-0.00280978	-0.0117839	0.00342975	-0.0678178	-0.029569	-0.0129833	-0.0215193	-0.00369881	0.0143019	0.112131	0.0490196	-0.0434783	0.0543319	-0.00182756	-0.000822256	0.000956154	-0.0004561	-0.00559335	0.0544518	-0.00516796	-0.00909879	-0.00263943
-0.0145743	0.0122951	0.0275789	0.0196741	0.035341	0.0445998	0.0155502	0.0579423	0.0272777	0.0110266	0.0493612	0.0135287	0.043563	0.0551509	0.00466102	0.0173228	0.0313659	0.0449372	0.0379325	0.0197941	0.0306556	0.049178	0.0267772	0.0279639	-0.0124456	0.0267983	0.0710339	0.0716901	0.0188786	-0.0229316	0.0764865	0.0116046	0.00438498	0.0188733	0.0437202	0.02917	0.0214861	0.0692807	0.0429907	-0.0735178	0.016539	0.0323102	0.0267453	0.0230622	0.00501939	0.0550319	0.031926	0.0455411	0.0161784	0.0249684
0.0462495	0.0104588	-0.00125628	-0.0087833	0.00817308	-0.00889491	0.00117786	0.00480898	0.016638	0.0109063	0.00442723	-0.0057842	-0.00933582	-0.00591716	0.023197	0.0135677	0.0137345	-0.0234742	-0.00301205	0.0213509	0.0105756	-0.00371134	0.0847563	0.00022482	0.0516698	0.0494505	0.0523213	0.0365042	-0.0102323	-0.0424333	-0.0123412	-0.00948599	0.00403	-0.0853214	0.00545824	0.0239629	0.00142419	-0.0132341	-0.00192997	-0.0725256	0.00428156	-0.00344288	-0.0263158	0.022409	-0.0077185	0.0240634	0.016568	0.00414044	0.00236661	-0.00101033
0.0119671	0.0146912	0.00789022	-0.00552005	0.000953743	-0.00662421	-0.00117647	-0.00584951	0.0267414	0.0101808	0.0190083	-0.00939808	-0.0118471	-0.0252976	-0.0222589	0.0176983	0.0116129	0.0157692	0.00422961	0.0144432	0.0012578	-0.00676049	-0.011162	-0.00157339	0.0389455	0.0104712	0.00770308	-0.0175226	-0.0162056	0.0176471	-0.0024263	-0.00445434	-0.0199576	-0.0312979	0.00858477	0.0130851	0.0108303	0.00502934	0.038674	0.0604876	0.00119372	0.00345477	0.0178351	0.010698	-0.0205903	0.0109751	0.0327623	0.0143493	-0.0113758	0.0239353
0.0557934	0.0115169	-0.00215566	-0.0111014	-0.0028585	0.0340303	0.0032391	-0.0133726	0.0235296	0.00406137	0.010273	-0.0128755	-0.0149864	0.0043257	0.00801012	-0.00670904	0.0216837	0.0709958	0.0118331	-0.0172349	0.00748706	0.0186137	-0.0188133	-0.0150833	0.0922722	0.0556995	0.0416956	-0.00247219	-0.000852031	0.0250482	0.0122826	0.0248322	0.00307167	0.00411783	-0.0143948	0.0295579	0.0161255	0.00166806	-0.0114362	0.0420733	0.013456	-0.000834637	-0.00485241	0.0336905	-0.0109787	-0.0144746	0.0112721	-0.0115447	0.00499349	0.024144
0.0158322	-0.00162655	-0.00238772	-0.00310192	-0.00382226	0.0148533	-0.00146757	-0.000542152	-0.0093547	0.00539326	-0.00374632	-0.0215103	0.00276625	-0.0329364	-0.00083647	-0.00702097	-0.00655431	0.00176772	-0.0162537	-0.0529928	-0.02399	-0.00218192	0.0020649	-0.016	0.0221753	-0.00981595	-0.00967312	0.0123916	-0.0261512	0.0265038	0.014296	-0.00807684	0.0155382	0.0375394	0.0496571	-0.0238842	-0.013846	-0.0119345	0.00686037	0.0226847	-0.0186555	0.00689151	-0.0331843	0.00599401	0.0531412	0.0124276	-0.00684713	0.00756703	-0.0159862	-0.0111444
-0.0154518	0.00423591	-0.00501482	-0.000889021	-0.00671463	0.0178337	0.000293945	-0.00623813	0.0237139	0.00119207	-0.00241741	0.00420954	0.00137931	-0.0201729	-0.00125576	0.00384856	-0.00565504	0.00141168	-0.00322386	-0.000402576	-0.0042925	-0.0101134	-0.0129526	0	-0.0144628	-0.00991326	0.000673627	0.00874279	-0.00875657	-0.00567662	-0.00604051	0.00242077	-0.00055841	0.00364853	-0.015729	0.00494315	0.000108003	0.00449438	-0.0329993	0.00956451	0.00102757	0.0096443	0.000280191	-0.00881331	0.0071765	0.00488213	-0.0145903	0.00571429	0.0120746	-0.0123537
-0.00375759	-0.00324465	0.0249714	0.0111226	0.0371801	0.035525	0.0164561	0.0212882	0.0228869	0.0196458	0.0436187	0.0260829	0.0125344	0.00695187	0.0100587	0.0160485	0.0208531	0.00969163	0.0414393	-0.06323	0.0313061	-0.0081458	0.0190874	0.0281069	0.00366876	0.0738423	0.0713564	0.034148	0.0144287	-0.0103131	0.00154909	0.0140505	0.0202257	0.0039382	0.0275353	0.0196754	-0.0208423	-0.0173378	0.00428295	0.0245918	0.0189906	0.0275267	-0.00448179	-0.0155291	0.0358495	0.021377	-0.00276603	0.0392857	-0.0368764	0.0097652
0.05589	0.0159505	0.0271569	0.00102669	0.0265363	0.0035404	0.0213935	0.00481026	0.0131431	0.0108013	0.0626935	0.0118021	0.00652972	0.0183218	-0.0033195	0.0279045	0.0244506	0.0280977	0.0122283	0.00214961	0.0308534	-0.0201837	0.0260462	-0.00587438	0.000522193	0.0839161	0.0700597	0.102917	-0.0359942	0.01377	-0.0233195	0.0153713	0.00920044	-0.00211225	-0.0263189	0.0340087	0.0343002	0.0159363	0.0612189	-0.0230179	0.036266	-0.0206917	-0.0163196	0.0450324	0.0066638	0.0438978	0.0574319	0.0246798	-0.0150901	0.00195588
-0.012848	-0.0137776	-0.000326406	0.010989	0.014059	-0.0123837	-0.00665157	0.0172872	0.0554951	0.00736462	0.000971109	0.0246747	0.0101365	-0.00599739	0.0303913	0.00542086	-0.026435	0.00814802	0.0147651	-0.0220935	-0.008979	0.00440403	0.0390759	0.0259091	-0.0185282	-0.0215054	-0.0167352	0.0206687	0.0301114	0.027533	0.00998904	0.0249467	0.0170393	0.0241911	0.0239587	0.0195941	-0.000533163	-0.000840336	-0.0373347	0.0302054	-0.0257615	-0.0270491	0.00157323	-0.0258065	0.0121717	0.00130191	-0.017667	0.0027439	0.00320146	-0.0126884
-0.0454551	-0.0419103	-0.000870701	0.00188406	0.0201252	-0.0109692	-0.0112552	-0.0130719	0.0165464	-0.00444381	-0.00630609	0.00284588	-0.009232	0.00682057	0.0115152	-0.00445765	-0.0172227	0.0198687	-0.016062	-0.00175477	0.0252326	-0.000707214	-0.0288224	0.0016615	0.0124967	-0.0153846	-0.0220961	0.00416915	-0.0166618	0.00857449	0.026173	0.0124818	-0.0183545	0.00118099	0.0215983	-0.0100663	-0.00469433	0.0358845	-0.0226232	-0.0198397	0.0111425	0.00241292	-0.000285592	-0.0209921	0.0035865	-0.00169029	-0.0275662	0.0633931	-0.00957374	0.026362
-0.032181	0.00983384	0.00958606	0.0044843	0.00482245	0.0279743	0.0317003	-0.00238411	-0.00517207	-0.0050396	0.0168416	0.0165903	0.0162053	0.00521105	0.0145796	0.00315565	-0.0154721	0.0216279	0.00499328	-0.0107669	-0.00308833	0.00764331	0.0234596	0.0248811	-0.00735294	0.0357143	0.0619847	0.0351423	0.010107	0.0201913	0.0112835	-0.000821862	-0.00489184	-0.0103214	0.031595	0.0217241	0.0222961	-0.0278755	-0.0133646	-0.0276199	0.00789474	-0.00586081	0.00799886	0.000255265	0.0674795	0.0456499	-0.00823776	0.0155826	0.013809	0.00610017
-0.00534403	-0.00906649	-0.0126241	-0.0120968	-0.0122164	-0.0574377	-0.0530726	-0.0650558	-0.022247	-0.00564399	0.0172828	-0.0444492	0.0252492	-0.0116641	0.00669291	-0.0408094	0.00384862	-0.0198772	-0.0294286	-0.0346513	-0.00424173	-0.0119399	0.00607567	0.00539491	-0.0185185	0.0172414	0.0540541	-0.0356682	-0.0238376	-0.00190972	0.00209205	-0.032079	0.0214114	0.011025	-0.0080838	-0.0242027	-0.0270525	0.00695991	0.0160592	-0.0223544	-0.00701697	0.006527	0.0238061	-0.0283272	0.0344624	-0.0288348	-0.0343648	-0.0122466	-0.0367764	-0.0160621
-0.0011502	-0.0511691	0.00743088	0.0463557	-0.0415194	-0.0425915	0.0176991	0.00142005	-0.0840915	-0.00305632	-0.00684285	0.00606742	-0.0194426	-0.0236035	0.00117325	-0.000709094	-0.0159744	0.0229184	0.0196889	-0.0124252	-0.0695448	-0.0105203	0.0164699	-0.00236102	-0.019407	0.0116525	0.0289143	-0.0139632	-0.00753693	-0.0165246	0.0183252	-0.0172084	-0.0540107	0.00324197	0.00367309	-0.0150672	-0.00280203	0.00442356	0.00549753	-0.0497168	0.0235004	-0.0118188	0.0200692	0.0220617	-0.00475919	-0.0380916	-0.0102884	-0.0333476	0.00212114	0.00291892
-0.0473626	0.0075	-0.01703	-0.0122597	-0.0271889	0.0190778	-0.0153623	-0.0178673	-0.00518689	0.0137226	-0.0220955	-0.000893455	-0.00713814	-0.00510341	-0.00664063	-0.0138371	0.00616883	-0.0322373	-0.033018	0.0228332	-0.00581276	-0.00890805	0.0143127	-0.00709983	-0.0494777	-0.0450262	-0.0296925	0.0103947	-0.0352369	-0.0134418	-0.00193622	-0.00432339	-0.0196721	-0.0123384	-0.00914913	-0.0209461	-0.0486329	-0.031379	-0.0418261	0.0125828	-0.0126846	-0.0352456	-0.0351425	0.00475395	-0.0395945	0.00266667	0.00613497	-0.0106148	-0.0286924	0.000754554
-0.0320841	0.0503368	0.000110351	-0.00155148	0.0142113	-0.016412	0.00147189	0.00577534	0.0115684	-0.0110887	0.0269679	-0.0118489	-0.0262282	-0.00728942	-0.0334251	-0.0178989	0.0083898	0.038974	0.00479233	-0.00505239	0.00450147	0.000289939	-0.00346113	-0.0104009	0.00636206	0.0690789	0.0196721	-0.000447294	0.00377834	-0.00896379	-0.0146069	0.0123752	0.00864952	-0.0157644	-0.00150046	0.0144231	0.0178348	-0.0315431	-0.0021398	0.112056	0.0213043	0.0450905	-0.0098439	-0.00383632	-0.0284804	-0.025266	0.0235434	0.0114737	0.00653753	0.0135717
-0.0714846	-0.0475869	-0.0365221	-0.0156802	-0.0242877	-0.0335424	-0.0485009	-0.0275624	-0.0249799	-0.0231542	-0.0399811	-0.0371041	-0.00902379	-0.0187653	-0.0191212	-0.0298562	-0.0304	-0.0195576	-0.057035	-0.0491824	-0.025188	-0.00565217	-0.0337964	-0.0361287	-0.0313218	-0.0369231	-0.0241158	0.102745	-0.0244668	-0.0557164	-0.00961204	-0.00814926	-0.0294992	-0.0347537	-0.0145648	-0.0168246	-0.0046875	-0.0387324	-0.021015	-0.00646932	-0.0216561	-0.0311778	0.0465843	-0.0121951	-0.0098401	0.0321965	0.0196922	-0.0182675	-0.0216502	-0.0455898
0.042186	-0.0528809	0.00400825	-0.00617107	-0.0110101	0.0143065	0.000926784	-0.00147623	0.00346893	0.0125224	0.000246427	0.00587406	-0.0477373	0.0321508	0.0012443	-0.0149155	-0.00528053	0.0354807	0.00969442	-0.0248013	0.00581242	0.00247777	-0.00428591	-0.0154475	0.0857787	0.0106496	-0.00878638	0.0120658	0.0469453	0.0136015	-0.00140318	-0.0252973	0.00188501	0.00281778	-0.00304985	0.0077127	0.00437318	-0.00335775	0.0322722	-0.0185478	-0.016276	0.0436667	-0.0234767	-0.00480832	-0.026294	-0.00634417	0.00762739	0.00630252	0.0324564	0.00746019
0.0420696	0.0245925	0.0108361	-0.00231047	0.0193611	0.0605546	0.0154321	0.00443525	-0.0105658	0.0229682	0.00714462	0.0114459	0.0128948	0.00322234	0.0142916	0.00613321	0.0272064	0.021159	0.0233772	-0.0180247	0.0132913	0.0177377	0.0172174	0.0198431	0.0412113	0.0363541	-0.0146814	0.00868752	0.0199631	0.011718	0.0220726	0.00488021	0.014111	0.0218545	0.0176491	0.0236785	0.00580552	0.0128637	-0.00367803	0.0231202	0.00363997	0.013912	0.0321012	0.0274223	0.0191367	0.0479516	0.00644226	0.00909633	0.0223863	0.0310566
-0.00566503	-0.034895	-0.011397	0.00810537	-0.011396	0.0275392	-0.00455927	0.00500442	0.0515773	0.00143926	-0.00171233	0.0184758	0.0204549	0.000535332	0.024709	-0.00314316	0.0436047	0.00479357	0.00530288	-0.0173498	-0.0176275	-0.00185714	0.012285	0.00546154	-0.0013015	-0.00355872	-0.0379533	-0.0113873	0.0135501	0.0067252	0.0127742	0.0216336	0.00950835	-0.00183318	0.0176899	-0.021729	0.002331	0.0365891	0.00837711	0.0176695	-0.00115397	-0.00102396	-0.0033661	0.0142349	0.0206551	-0.0015866	0.0140823	0.00236442	0.0225949	-0.0186515
-0.0961615	0.0193194	0.00913138	0.0136396	0.0273775	-0.0102229	0.00916031	-0.0120094	-0.0141395	0.00919805	0.0367557	-0.0015873	0.0113541	0.00695559	0.0127541	0.0219759	-0.00742804	-0.0298553	0.000202881	0.0276356	0.0165717	0.00486618	0.00458468	0.000868559	0.039926	0.0785714	0.0867914	-0.00483309	-0.00713012	0.0055669	0.0151584	0.0207433	0.0269929	0.00428528	0.00363554	0.0174349	0.0173865	0.0603851	0.0137989	0.022607	0.0209606	0.00533005	0.0203999	0.0151629	0.0245298	0.0233918	0.00883699	0.0247678	-0.0250569	0.00939377
-0.0207455	0.00575353	0.00520303	0.00481586	0.0252454	0.0245792	0.0402421	0.0148236	0.0515893	-0.00412988	0.027653	0.00204406	-0.040887	-0.00371945	-0.0021645	0.0160808	0.00779545	0.00428299	-0.00040568	0.0244024	0.00519157	0.00227888	0.00765101	-0.0191097	0.0161698	0.0406812	0.0527023	0.0162963	-0.0128665	0.00313711	-0.00267439	0.0381033	0.00559222	-0.000304785	-0.00396197	-0.0084507	0.0126265	0.0217331	-0.0322222	0.0305891	0.00856773	-0.000917618	-0.011651	-0.012591	-0.0355148	-0.000745342	-0.0295636	0.0261833	0.00186916	-0.0215345
0.00257965	-0.00129175	-0.0219422	-0.0129687	-0.0506156	0.0187501	0.00116347	-0.0143149	-0.0156498	-0.020163	0.0101196	-0.013146	-0.00910405	-0.0205333	-0.010846	-0.000460066	0.0399134	-0.0274838	0.0121753	0.00340301	-0.006301	-0.013358	-0.00466232	-0.0506532	-0.0139234	0.0227273	0.00587484	-0.0371058	-0.0403152	0.00901398	-0.0234637	-0.00836052	-0.00689578	-0.0103659	0.0269349	-0.0127841	0.00171988	-0.0180398	-0.00574053	-0.0163063	0.0205161	0.077661	0.0176825	0.0281285	0.0144808	-0.014545	-0.00225661	-0.0615449	-0.0286847	0.0259898
0.0230791	-0.0129453	-0.00425679	0.00114253	0.00816523	-0.0299664	-0.00697269	-0.000889152	-0.00298794	-0.0091944	0.00111794	-0.00620119	-0.00495844	-0.0130683	-2.79107e-05	-0.00451072	-0.00862838	0.00454767	-0.00180433	-0.000968992	-0.00441788	-0.014403	0	-0.0115886	-0.00910741	0.032	0.00457085	0.0108726	-0.00694883	-0.0111212	-0.01373	-0.00575776	-0.0120954	0.00400493	-0.0482514	-0.016307	-0.00364846	0.0148067	0.000268476	-0.00111753	-0.0031412	-0.0227273	-0.00802949	-0.00279669	0.00570962	-0.0100921	-0.000652666	-0.00657305	-0.00528211	-0.00517409
-0.0155463	-0.00073756	0.0159445	0.0185449	0.00666984	0.070112	0.0172616	0.0498368	0.0386924	0.0107527	0.0327707	0.0328172	0.00249157	0.0289655	0.0359141	0.0148881	0.0333133	0.0160259	0.0236995	0.0305529	0.0083007	0.0149057	0.014454	0.0288227	0.0326168	0.0413437	0.0735592	0.0466984	0.0324427	-0.0396386	0.0270302	0.0347466	0.0306088	0.0248542	-0.00395349	0.0521697	0.028433	0.0275601	0.0420124	0.0389782	0.0455333	0.0263566	0.0102176	0.0312157	0.0439984	0.0925194	0.0347626	0.0359398	0.0176201	0.0209123
-0.0422779	0.00749344	0.0187649	0.0162465	-0.000473261	0.0159093	0	-0.0387115	-0.0156516	0.0147187	0.0103501	-0.0469904	-0.00146199	-0.00831099	0.0292533	0.028246	0.0153936	0.0101653	-0.00745537	0.0352471	-0.00269235	0.0264939	0.0269129	0.0289649	0.0334988	-0.0512821	-0.00588651	0.0115765	0.0163278	0.0243809	-0.0181859	0.0371777	0.00681993	0.0245509	-0.0182115	0.0245598	0.016651	0.026558	0.00775516	-0.0188513	0.00602773	0.0043429	0.00551688	0.0145442	0.0254418	0.139274	0.00359319	0.0140804	0.0128083	-0.00329017
-0.00348779	0.0133879	0.0136191	0.00923374	0.0435606	-0.00223701	0.00460167	-0.0170488	-0.0259108	0.0044521	0.0126417	-0.00117398	0.0131772	0.0191944	-0.00747943	0.0211786	0.00429062	0.0313485	0.0345918	-0.034047	0.0096044	0.0166924	0.0345581	-0.00830641	0.00214592	-0.0287707	-0.0132639	0.0065578	0.00848742	0.0224888	-0.0556834	0.00423974	0.00797553	0.00701344	0.016409	0.0327906	0.0170993	0.00435451	0.0512574	0.00256082	0.015728	0.00188005	-0.0197257	0.0134033	0.0183712	0.024163	0.00684932	0.00357859	-0.00398126	0.00063891
-0.100341	0.0242569	0.0034141	0.00532569	0.0208711	0.014405	0.00515316	0.020634	0.0656055	0.0547612	0.0038743	0.00540668	0.00216763	-0.0183024	0.0113037	0.00694203	0.0122472	0.0322285	0.0385938	-0.00941176	0.0537872	0.0017936	-0.0172606	-0.00116333	0.00214133	0.0305206	0.0163226	0.00766479	0.0129246	0.0229106	0.0427632	-0.0147764	0.0227618	0.0565873	-0.0142723	0.0179549	0.0193437	0.0226983	0.0363399	0.0220763	0.0163693	0.0227059	-0.0138593	0.0327775	-0.0210154	-0.0107968	-0.0156153	0.028384	0.0333882	-0.0494839
-0.0167037	-0.0168751	-0.0215125	0.0066558	-0.00844444	-0.0581793	-0.00996867	0.0322297	0.0110423	0.0200624	0.0222985	0.0409165	0.00403749	0.00918671	0.0122951	-0.00723888	-0.0115363	-0.0180527	-0.0084621	0.00522565	-0.00556288	-0.00220355	-0.0348749	-0.048451	-0.011396	0	-0.00307038	0.00380325	0.00563798	-0.00107508	0.00175254	-0.00662252	0.00254345	0.00302115	0.0283646	-0.0051624	0.00119225	-0.00224439	0.0021443	0.00124955	-0.00522345	-0.0154128	0.0163514	-0.00289532	0.0172872	-0.0036382	0.0309408	0.00998613	-0.00637088	-0.0293327
0.0850383	0.0153061	-0.00975883	0.0175415	0.00627521	-0.0106547	0.0143843	0	0.0308296	0.00744186	0.0205537	-0.00449236	0.0254201	0.0337349	-0.00110416	0.00381944	-0.00483917	0.000301386	0.0157699	-0.00614367	-0.0178125	-0.00124224	0.0117832	0.0129743	0.0216138	0.033101	0.0222696	0.0204597	0.0253762	0.024574	-0.0095638	0.00470588	0.00602537	0.0112267	0.000115407	0.020973	0.0183586	0.0367408	-0.0191315	0.000891424	0.0223162	0.0290719	0.00877543	0.000781774	0.00653595	0.0136931	0.0234613	0.00343312	0.0125945	0.00957324
-0.0411937	0.00538406	0.000906208	0.00994563	0.0374165	0.0306357	-0.00283607	0.00369004	0.0133819	0.00962934	0.00452117	0.00180505	-0.0294118	-0.030821	0.0055269	-0.00588032	-0.00429062	0.0171738	0.0157078	0.00404184	0.00409672	0.0182421	0.0672878	0.000966651	-0.0131641	0.0143339	0.0159907	0.029703	-0.0106475	0.0035014	-0.0154263	-0.00234192	-0.0133445	-0.00947739	-0.0163859	-0.00211775	0.00594426	-0.00795564	0.0269473	-0.0320627	0.000285347	-0.00488953	-0.0110716	0.0130566	-0.00575139	-0.011707	-0.0260494	0.0149172	-0.0144731	0.00388438
-0.037726	-0.022849	-0.00746944	-0.00774685	-0.0206097	-0.0196911	-0.0105233	-0.00480769	-0.00267445	-0.00810034	-0.0241408	0.0297297	0.0164502	0.0080171	-0.0164896	-0.0123521	-0.0152255	-0.0533175	-0.0363244	-0.0419133	-0.0172654	0.020494	-0.0443744	0.0265572	-0.0157218	-0.0831255	-0.0613595	0.0117788	0.0078534	-0.0701326	0.0710441	-0.0115415	0.0238552	-0.00656096	-0.0246363	-0.0687606	-0.0143369	-0.0123937	-0.0524803	-0.020795	-0.0165454	-0.0165605	0	-0.0265477	0.00335884	0.00232864	-0.00962861	-0.00337109	0.0195044	0.000113804
-0.0513776	0.0284984	0.0142531	0.0215694	0.0201666	0.0509486	0.0304685	0.0295539	0.0388664	0.0100105	0.0293501	0.0304024	0.0400341	0.0291622	0.0316692	0.0347895	0.0224621	0.0996558	0.041239	0.0514088	0.0388841	0.0187525	0.024613	0.019285	0.00387222	0.0344515	0.0434994	0.0422903	-0.0207792	0.000375235	0.0355109	0.0265189	-0.0111296	0.0165107	0.0368054	0.0314494	0.0150369	0.0278051	0.00883555	0.0467957	0.0108774	0.0127683	0.0274557	0.0086002	0.0184118	0.0662626	0.0282407	0.0179949	-0.00832771	-0.00887574
0.0424233	-0.00994671	0.00236088	0.0160622	0.0150408	-0.00684669	0.0357043	0.0102125	0.0162089	0.00873761	0.0281059	0.0148588	-0.003822	0.0126224	0.0202239	0.0105541	0.0236805	0.0146536	0.0333333	0.0197461	0.0238316	0.00326371	0.0186974	0.00738348	0.0549662	0.0648554	0.108524	0.0471849	0.00972591	0.0166917	-0.0139114	0.014652	0.0401809	0.0157011	0.025174	0.0209898	0.0244965	-0.0117309	0.016732	0.0522442	0.0596844	-0.0036543	0.0758853	0.04241	0.00566107	0.0602501	0.00105058	0.0406699	-0.0152065	0.0394948
0.0407656	0.0082526	-0.00437416	0.00471698	-0.0156647	-0.0492188	0.0169674	-0.0122951	-0.0323782	-0.0153846	-0.0192155	0.0196612	-0.0100027	-0.0139914	-0.00743363	0.00336899	0.00445931	-0.027622	-0.0143947	-0.0198248	0.0148991	-0.0022121	-0.0185973	-0.000687128	-0.00959781	0.0337449	-0.0285714	-0.024815	-0.023059	0.014573	-0.0114829	0.0222307	-0.00323592	0.0362473	0.0245558	-0.0238044	-0.00378036	0.0278585	-0.0185138	-0.0286641	0.000406174	-0.00678526	0.0270075	-0.00150683	-0.00744507	-0.000178699	-0.032084	-0.0190294	-0.0165937	0.0201016
0.0172481	0.00213523	0.00281627	0.0110392	-0.000430108	-0.00725154	-0.0145657	0.006639	0.00229045	0.00682773	-0.019996	0.00841026	0.0359862	0.0350877	0.0042796	0.0088139	-0.132908	0.00173035	-0.0109097	-0.00517404	-0.0115848	0.0149974	0.0333168	0.0013752	-0.0378403	-0.0127389	-0.037846	0.00401786	0.0122498	-0.00254545	0.0710256	0.027881	-0.00334787	0.0354938	0.00585377	0.0137442	-0.00227682	0.0886165	-0.0324862	-0.0042157	0.0131276	0.0997046	-0.00387415	0.00032338	0.0175631	-0.000983021	0.0171933	-0.0442651	0.0271854	-0.00054136
-0.0747882	0.0159801	0.0196585	0.028238	-0.00688468	0.0218346	-0.00752486	0.0236329	-0.0104365	0.013302	-0.0142209	0.0012205	0.00774883	0.00822532	0.0241477	-0.00474289	0.03712	0.00287894	0.00853941	0.0132388	0.0077821	0.0163176	-0.00803068	0.0151064	-0.000959233	-0.0201613	-0.0157339	0.0666963	0.0123967	0.074918	0.0568123	-0.0139241	0.00824511	0.0218579	0.015263	0.0233982	0.00456404	0.0168868	0.00216626	0.00317516	-0.00707988	-0.0218267	0.0047142	0.0012931	0.0177994	0.0469631	0.00502513	0.033238	0.0143737	0.0291409
-0.0062948	-0.000699056	-0.0239066	-0.0100085	0.0017331	-0.0101674	0.00243704	0.00993289	-0.0328762	0.0140283	0.0156805	0.00426656	0.0246586	0.010136	0.0110957	-0.0150489	-0.00154273	0.0222477	0.0375728	-0.0158656	-0.0144081	0.00505689	0.00604157	0.0254791	-0.012482	0.00493827	-0.00525234	-0.0162568	0.0279883	0.0495167	0.0272701	0.0350266	0.024735	-0.00996597	0.0638114	-0.00897436	0.000946522	0.0146902	0.0126993	0.02198	-0.0104937	0.0290079	0.0175953	0.00850194	0.00370959	-0.00273411	-0.00212121	0.00922874	0.00494827	0.000947368
-0.0149227	0.00349773	-0.0238149	0.00739736	-0.0134083	0.0338675	-0.0121556	0.00877193	0.00913717	0.0109151	-0.01338	0.0244791	0.0152672	-0.0188448	0.0442387	-0.0105254	0.013597	0.0141814	0.00102006	0.0137506	-0.000286642	-0.0072956	-0.0115301	0.0215479	0.023335	-0.018837	0.0300735	0.0737288	-0.0127623	-0.00484731	0.0321598	-0.00230333	0.00640394	0.000491039	-0.0236885	-0.00323415	9.45626e-05	0.0201427	-0.0409552	-0.00705437	-0.0183549	-0.00467056	0.000230548	-0.00202753	-0.00580781	0.0312714	-0.00561798	-0.017113	-0.00179051	0.00368072
-0.0504464	0.0745904	0.0184992	0.0381838	-0.064007	-0.0155767	0.00437517	0.0205534	0.0232547	0.0219711	-0.012101	0.0306082	-0.00637186	0.0656024	0.0157635	0	-0.00868902	0.0225668	0.053159	0.070159	-0.102408	0.0565129	-0.0165249	0.0314249	-0.0218527	-0.0217028	0.00624025	0.0664957	0.0135019	-0.0384803	0.0455383	0.0319659	-0.0277044	0.0289571	0.0189524	-0.00367727	0.000378215	0.0226244	-0.00918069	0.0161151	0.0331025	0.0283224	0.0019592	0.00117622	0.0192955	0.0537509	-0.0138953	-0.00398724	0.0273543	0.00429589
0.0788881	0.057736	0.00136224	0.00884121	0.0430913	-0.0523992	0.0313096	-0.0369223	0.0236797	-0.0457002	0.0331573	0.0243342	0.00538669	-0.011236	-0.0161655	0.040748	-0.00845763	-0.00257243	0.0159652	0.0384615	0.0602673	-0.0087551	0.0252039	-0.00208681	0.0189412	0.056314	0.0369878	-0.0547641	0.0376984	0.0133401	-0.0595133	-0.0115299	0.0287958	-0.0481755	0.0789985	0.0169344	-0.01862	-0.00603379	0.0393093	0.0330832	-0.0105912	0.0206975	0.0570508	-0.0214675	-0.0272664	-0.0659886	-0.0459895	0.0825994	0.0366652	0.0334898
0.0711197	0.0349586	0.0268677	-0.0105165	0.0139201	0.0239449	0.000527983	-0.00563003	0.051876	0.000901133	-0.0151267	-0.0263749	0.00561296	-0.00378788	-0.0561945	0.0159083	0.0393921	0.0215827	0.0326984	0.00631313	0.0182275	-0.00181488	0.0310918	-0.0593894	-0.00810296	0.0403877	0.0140965	0.0653748	-0.0144769	0.00316614	-0.0172495	0.00870474	-0.00107653	0.0027562	0.0153438	0.0183604	0.0386208	-0.0319709	0.0287721	0.0313635	0.0308943	0.0212358	0.0249184	0.0204104	-0.0274951	0.0232126	0.03652	-0.0284728	-0.00526316	0.031597
-0.0129589	-0.0213333	-0.00529918	0.0138167	0.0119575	0.0343728	0.00791557	-0.00242653	0.0185481	0.0108039	0.0309257	0.00960615	-0.00418622	0.00261407	0.0226323	-0.00324544	0.0080573	0.0187351	0.0347372	0.00711	-0.00152875	0.00642424	0.00958392	0.0264562	0.0221048	0.00776398	0.0303286	0.000734889	0.0232816	0.0363787	0.0196509	0.0105281	-0.0165573	0.0229885	0.124254	0.0345912	0.0246662	0.0257107	0.0115546	0.00544174	0.0233964	0.010788	0.0060516	0.0156166	0.0332293	0.0696255	0.0149546	0.0139558	0.0152381	-0.00293571
-0.0259702	0.0620648	0.026859	0.0251602	0.0315098	0.0117958	0.052356	0.00594595	0.0353268	0.00636213	0.0527481	0.0036156	-0.0140127	0.00450344	-0.0228124	0.0157102	0.0331557	0.00117386	-0.0178253	0	0.0253371	-0.00529929	-0.0386664	-0.0207927	0.125764	0.040832	0.0547833	0.0233156	0.0113759	0.0027248	-0.044064	0.00734415	0.0115561	0.0688813	0.0550116	0.0109422	0.0110407	0.0138578	0.0049325	0.0160777	0.0342923	0.0105182	0.0417898	0.0240126	-0.0223881	-0.0504396	0.0198257	0.0326577	0.0327288	0.0458337
0.0050114	-0.0231186	-0.0107004	-0.0135212	-0.00169707	-0.0220076	0.000995025	-0.0126276	-0.038755	0.0352763	0.0262	-0.0255973	-0.00116279	-0.00330345	0.0118467	0.00536945	-0.0243553	0.0290516	-0.00952813	-0.00651993	-0.00905588	-0.00012108	0.0103565	0.0431321	-0.0173314	-0.0199852	-0.0209302	0.00125583	-0.00669523	-0.00799233	0.0365042	0.00373008	-0.0123104	0.083181	0.000629178	0.0288635	-0.0129789	0.0205025	-0.0356497	-0.00736331	-0.015398	-0.0388795	0.012966	-0.0225239	-0.0159942	-0.00438596	-0.0278366	-0.00375621	-0.005652	0.00469219
0.012514	0.038548	-0.000764777	-0.0243032	0.00467488	0.0196374	0.0121769	-0.0457143	-0.00651523	-0.0515388	0.0154678	-0.0531232	-0.0209546	-0.0338542	-0.0444215	-0.010841	0.00998532	0.00113938	-0.0258055	0.0550516	0.015701	-0.0142892	-0.0355185	0.0273537	0.0361241	0.0234139	0.0285036	-0.0481992	-0.0169857	0.0119239	-0.0640166	-0.00929054	-0.0232326	0.00400844	-0.0287668	0.0142217	0.00308334	-0.0447114	-0.0188856	0.00157828	-0.00554925	0.00382226	0.0074	0.00199916	-0.0184706	-0.0138032	-0.0160286	-0.0014595	-0.00751117	-0.0151317
-0.0262484	-0.00337173	-0.00371747	0.00507614	0.00592217	0.0531696	0.013258	0.0262332	0.0260363	0.00527942	-0.00238576	0.0384299	0.000792707	0.00906641	0.0223423	-0.0112821	-0.00988659	-0.0170713	0.000470219	-0.00911252	-0.0188083	0.0178133	0.00519031	0.000206398	-0.000820345	-0.0184502	-0.000577367	-0.0128012	-0.00630828	0.0140127	-0.00827197	-0.000852515	0.0160269	-0.00588359	0.0118961	-0.000576258	0.00180815	0.0237113	0.000682594	0.0417586	-0.00215599	0.000158655	0.0148898	-0.011446	-0.00940911	-0.0252961	-0.0189783	-0.00669915	-0.0182041	0.0116654
-0.0156973	-0.0132506	0.00428007	0.00575523	-0.000420521	-0.0107091	-0.0159922	-0.00639066	-0.00445929	0.0114	-0.0093819	0.00356224	-0.0105611	-0.0121418	0.0278463	-0.0119814	0.00646109	-0.0204554	0.01034	0.00359856	-0.00965759	-0.003621	-0.014507	-0.0136195	0.0139573	-0.00676692	-0.0494897	-0.0268879	-0.0121446	0.0108354	0.00783237	0.0114334	-0.00793731	-0.0183893	-0.000799744	0.0284451	0.0099269	0.0147029	-0.00272851	-0.0012101	0.013091	-0.0174492	0.00772692	0.00892288	-0.00531915	-0.00110328	0.000644849	0.0110362	0.02	0.0149995
-0.0681949	-0.0367143	-0.0331111	-0.0119117	-0.0353387	-0.0267924	-0.0199458	-0.0363535	-0.0185731	-0.0301418	-0.0544104	-0.0313548	-0.0100067	-0.0282694	-0.0497257	-0.0362976	-0.119638	-0.0345416	-0.0317879	-0.0605578	-0.0467888	-0.0293156	-0.00748503	-0.0290795	-0.0261134	-0.0688872	-0.0794165	-0.0411523	-0.0324113	0.00434985	-0.029673	-0.0409988	-0.014685	-0.0208872	-0.0377781	-0.036068	-0.0394067	-0.0462485	-0.0254446	-0.0305922	-0.0383892	-0.0321279	-0.0502766	-0.0367446	-0.0630252	-0.039932	-0.0352022	-0.039903	-0.0281863	-0.0410086
0.0165949	0.019131	0.0205696	0.0238742	0.0178805	0.0424596	0.039196	0.0243761	0.0207984	0.0188039	0.0308327	0.0252443	0.00525606	0.0235264	0.00252616	0.019346	-0.00198873	0.0457081	0.0238629	0.0129771	-0.0116772	0.0238363	0.0221217	-0.00193924	0.01164	0.0512195	0.0618398	0.0556918	0.0216575	0.0151585	0.014042	0.0131949	0.0260047	-0.0142951	0.0434204	0.00911206	0.0168372	-0.0772112	0.0216171	0.0348383	0.04788	0.0396997	0.0550843	0.035523	0.0224215	0.0523009	0.0179511	-0.0891865	0.025641	0.0407397
0.0142456	-0.00101863	0.0215947	0.022625	-0.000856898	0.0300954	0.0355416	0.00793201	0.0193831	0.00948475	0.0421033	0.0160842	0.028422	0.00197726	0.012599	0.0181391	0.0509797	0.0305711	0.0122008	-0.0293477	0.0193434	-0.00316919	0.0430398	0.023532	0.011917	0.0270688	0.0263212	0.0322331	0.0186546	0.0294073	0.00707765	0.0336864	0.000601082	-0.0189647	0.00837054	0.0142171	0.0257982	0.0223275	0.0276175	0.0309481	0.00435757	0.0223007	0.0109454	0.0236437	0.0193381	0.0254815	-0.0159121	0.032871	0.0256148	0.0102721
0.0298519	0.0537509	0.0108401	0.0204312	0.0132933	0.0549916	0.012141	-0.00084317	0.0216555	0.0349162	0.00347349	-0.0236467	0.00417156	0.0115935	0.0234625	0.0283735	0.0115342	0.0148952	0.0188533	0.0325642	-0.00502616	0.0359501	0.0410281	0.0234128	0.0529949	0.0451807	0.0462439	0.0813953	0.0280244	0.000888099	0.0638623	0.018814	0.00871045	0.0270639	-0.0103565	0.0170487	0.0242576	0.0869182	0.0298168	0.0200615	0.0202058	-0.00580665	0.0123599	0.0336152	0.00801878	0.10661	0.0215036	0.0239022	0.0285714	0.0476321
-0.00264318	-0.115012	0.0169437	0.0207965	0.0520525	-0.0100786	0.0295271	0.000843882	-0.0151294	-0.00355785	0.0304245	0.00620496	0.0109048	-0.00414533	0.0194512	0.0188483	-0.00437363	-0.00497512	-0.0232064	-0.0488722	0.000463918	0.01983	0.017667	-0.016488	-0.00809873	0.074928	0.0229685	0.0355532	-0.00458839	0.0674357	0.0430828	0.019291	-0.031464	-0.00354296	0.0219684	0.0333395	0.012451	0.0403897	0.0881589	-0.00918748	0.00899149	-0.000947119	0.0113572	0.0186552	-0.0176562	0.0232696	0.0151762	-0.0163934	0.00660451	0.0111917
0.0503864	-0.0146829	-0.00843615	0.010078	-0.0148833	0.00863286	-0.0309209	0.0084317	-0.0312182	-0.0139128	-0.0153819	0.0242689	0.00154103	-0.013712	0.00647359	-0.00677005	0.0191403	-0.016625	0.00326087	0.0206412	0.0109228	-0.0133102	-0.034053	0.0129925	-0.0151633	-0.0268097	-0.0256604	0.038687	-0.0328091	0.00845109	0.00385498	-0.0032352	0.00297192	-0.0275556	0.0511999	-0.00288392	0.00283798	-0.0124854	-0.0317385	0.0496957	-0.00337187	-0.00916416	-0.019184	0.0289883	0.0578708	0.0331692	0.0326314	-0.0350667	-0.0380162	0.037527
0.0483711	0.00507292	-0.0259492	0.00632979	0.00122499	-0.0166936	0.0252023	-0.00585284	0.0257637	0.0163566	0.00736218	-0.0248592	0.0100013	0.000248262	-0.0118483	-0.0172783	0.00923645	0.0125842	0.0218232	-0.0135972	-0.00361857	-0.00903226	0.0513825	0.00393049	0.0386893	0.0192837	0.0238187	-0.0172525	-0.00168209	0.00755598	-0.017738	0	0.0147134	-0.00319927	0.0176234	0.000723066	0.011234	0.00671671	0.0214418	0.02098	0.0213871	0.0588423	0.0256655	0.0149424	0.0057879	0.0292303	0.0312889	0.0257013	0.0188566	0.0346696
-0.00445244	0.0369085	-0.018561	-0.0191898	-0.0101958	-0.0142865	-0.0257104	-0.0210261	-0.0215365	0.0027027	-0.0358289	-0.0111532	-0.0214549	-0.0114172	0	-0.0176627	0.014338	-0.00577454	-0.0316571	-0.0123888	-0.0327877	-0.00793087	-0.0186281	-0.00123635	0.00114025	-0.0263514	-0.0372612	-0.0336341	-0.0126369	-0.0129534	0.00726054	-0.0282376	-0.0228577	-0.0116919	-0.0263792	-0.0025289	0.00390095	-0.0151099	-0.0318494	-0.0140598	-0.0130131	0.00165663	-0.0303256	-0.0103151	0.00334138	-0.0408636	0.00316981	-0.0193992	-0.00570979	-0.00926299
0.0864007	-0.0449346	-0.0330404	-0.0168478	-0.0173053	-0.0374805	-0.0164352	-0.0323597	-0.0224279	-0.0248714	-0.0417822	-0.0433031	-0.0454074	-0.026362	-0.0250086	-0.02578	-0.0357895	-0.0503788	-0.0328484	-0.0159011	-0.025702	-0.03496	-0.0578383	-0.0183619	-0.0785877	-0.018043	-0.0308448	-0.0264856	-0.0349829	-0.00939356	-0.0345624	-0.0238811	-0.0160758	-0.0269079	0.00968178	-0.0202825	-0.0233992	-0.0332736	0.00199377	-0.0361991	-0.0236126	-0.0270636	0.00460476	-0.0275725	-0.0233117	-0.0595754	-0.00195606	-0.0153867	-0.0441584	-0.00886179
-0.00939555	0.0878221	0.00195582	-0.032283	-0.0100629	0.00224183	-0.00235349	0.000887837	0.000855406	-0.0131926	-0.000578815	-0.0117895	-0.00747486	-0.0170191	-0.0154603	0.00151694	0.00873362	0.00292514	-0.00776322	-0.000224417	0.00276828	-0.0147132	-0.0177767	0.000840689	-0.0181294	0.0240283	0.00547334	0.0537147	0.00353669	0.00934319	0.0888293	-0.00359281	-0.00178048	0.0112038	0.00460864	-0.0319778	-0.0110717	0.00618302	0.01853	0.0226206	-0.00503315	-0.0122083	0.00773491	-0.00321543	-0.0140178	0.0658411	0.0093472	0.0287428	-0.00414336	0.0269051
-0.0313224	-0.0219619	0.000803766	-0.0127956	-0.0199068	-0.0182733	-0.0309035	0.000295683	-0.022496	-0.00827604	-0.0245174	0.00937367	-0.00068465	0.00157398	0.00678087	0.0133793	-0.0148423	-0.0124619	-0.00847596	-0.0132435	-0.0133701	0.000501945	0.0156853	-0.00692986	-0.0218212	-0.0255349	-0.0256048	-0.00248262	-0.00499266	-0.00884222	-0.0422857	-0.00326236	-0.00996747	-0.0172089	0.000221976	-0.0118388	-0.00655996	-0.0153626	-0.0117216	-0.0189204	-0.0182603	-0.017209	-0.0152563	-0.0215054	-0.012488	-0.00835931	-0.0100075	-0.0200732	-0.00915332	-0.0221264
0.0389039	-0.0522455	0.0100964	0.0133086	0.0108038	0.0666595	0.0155794	-0.00591191	0.0485943	0.00346643	0.0461112	-0.0310257	0.00726226	0.00890519	0.00319036	0.0148634	0.0279347	-0.0122164	0.0124938	0.0423112	0.0148681	-0.00438982	0.00487052	0.00951575	0.026169	0.0254958	0.0364163	0.0396549	0.0209563	0.0349875	0.0250597	0.0124031	0.0221492	0.0146318	0.00532623	0.0419324	0.0278218	0.0447264	0.0680751	0.0272263	0.0359432	0.0410697	0.0314665	0.0437562	0.022179	0.0606515	0.0455492	0.0184083	-0.00146966	0.0134782
-0.110734	0.0362028	0.00715584	0.0167885	0.032065	-0.0121791	0.0280441	0.0279512	-0.000331415	0.0255885	0.00529701	0.0520584	0.0172766	0.00882658	0.0144876	0.0152185	0.00671756	0.0266377	0.0868648	0.0209515	0.0441669	0.0206601	0.0502423	0.00942606	0.0192308	0.00345304	0.0181673	0.00574529	0.0156114	0.0117172	0.0493418	0.0370938	0.0130638	0.0671395	0.0066961	0.00259644	0.0213295	0.0908005	0.00636206	0.0386527	0.0323911	0.0426606	0.0791119	0.0499617	0.0209364	-0.00289621	-0.0174461	0.0375102	0.0376367	0.0353833
0.090021	-0.0018597	-0.0103755	0.00067393	0.0057995	0.0521185	-0.013523	-0.0101244	-0.00141928	-0.010978	-0.0316146	-0.00660455	0.021931	-0.00591868	0.0031348	0.0116054	0.0294207	0.00489807	-0.0327159	0.00983326	-0.011183	0	-0.0108059	-0.0105831	-0.00430681	-0.026841	-0.0280392	-0.00698191	0.00341588	-0.0439297	-0.0181772	-0.0451189	-0.00440078	0.0312362	0.0130838	-0.00554939	0.0157678	0.0264695	0.00045977	0.0015949	-0.0113984	0.0115853	0.0159073	-0.00255242	-0.0111857	-0.00851121	0.0130709	0.000261986	0.0103343	-0.006539
-0.0283102	0.0164936	-0.0194872	-0.0269391	-0.0160626	0.00369161	-0.0233987	-0.0116891	-0.0119455	-0.0465439	0.00446949	-0.0272191	-0.0321905	-0.019415	-0.00260417	-0.0320268	-0.0226871	-0.00079041	-0.00401544	-0.0295936	-0.0304204	-0.0187608	0.026741	-0.00148909	-0.0347683	-0.0240453	-0.0213839	0.00463407	-0.0255319	-0.00292398	-0.0271621	-0.0249141	-0.0109992	-0.00580021	0.038961	-0.00948661	-0.0140368	-0.0432154	0.0151654	0.0213641	-0.0129561	0.0530589	-8.50991e-05	-0.0146226	-0.0510935	0.0501226	-0.0240649	-0.0356207	-0.0216606	-0.000548503
0.023074	0.000600962	-0.00162715	-0.00115354	0.00209293	-0.00834858	-0.0169409	0.00532229	-0.0116112	0.000793756	0.00270845	0.0131762	-0.0282585	-0.0219113	-0.00365535	-0.0298765	-0.00994875	-0.00949242	0.00155063	-0.00397016	-0.0171185	-0.00553459	-0.000332484	0.00590225	-0.0230891	0.000724638	-0.00680272	-0.0174964	0.0116448	0.00782014	-0.0152334	-0.000352423	-0.0192288	0.0159896	0.00111111	-0.00995305	-0.00602965	0.0258364	0.0105251	-0.00141614	-0.00156551	-0.0178965	-0.00689362	-0.0351512	-0.0532486	-0.00173223	-0.00193108	-0.0175177	0.0102501	-0.0312819
0.0169952	0.0345345	0.0197905	0.0370713	0.0183793	0.00216173	0.0278188	-0.00235294	0.0119786	0.040846	0.0169786	-0.0101501	0.0390984	0.0232119	0.0255066	0.00602359	0.0133983	0.0162385	0.0346803	0.0271572	0.0272512	0.0256767	0.0301552	-0.0238046	0.0196592	0.0391021	0.0294728	0.0339971	0.0284892	0.0353332	0.012339	0.052177	0.00381518	0.0138239	-0.0174112	0.0468513	0.0228326	0.02736	0.021055	0.01612	0.0370281	0.0381273	0.0237381	0.0275882	0.0289612	0.00305453	0.00833457	0.00428473	0.0344968	0.0318873
0.0510494	0.0156749	-0.00422374	0.0155902	0.0721903	0.0506595	0.0208383	0.0383255	0.145175	0.00292101	0.0295959	0.0805383	0.00629352	0.0240042	0.0357751	0.0104571	-0.00991587	-0.0226588	0.0116714	0.0292111	-0.0754667	0.0157849	0.0135601	-0.00513369	-0.0175664	0.0118467	0.0288306	0.0488492	0.00783436	-0.0872591	0.0184621	0.0115597	-0.00137247	0.0335641	0.0349453	0.023555	0.0152389	0.0296296	0.0253373	0.0174136	-0.0154687	0.0274102	0.0168257	0.00673527	0.0126453	0.0316833	0.0150554	0.0119736	-0.00333464	-0.0172549
0.0163305	0.0165762	0.0114639	0.0130482	-0.00191278	0.0971695	0.00492726	0.00993754	0.0116616	0.0295049	-0.029298	-0.000197707	0.0264804	0.0203503	0.0111842	0.00909698	0.00576631	0.0192978	0.0205591	0.00932256	0.0259748	0.0271944	0.024209	-0.0249409	-0.0165722	-0.0199725	-0.0172448	0.025989	0.0219323	-0.0184751	0.0412707	0.022524	0.00824611	0.0558149	-0.00504775	0.0205346	0.0135497	0.017643	-0.00673941	-0.00943871	0.0316598	-0.00762255	0.0692352	-0.0151459	0.0247734	-0.0188407	-0.00334448	0.0107439	0.00393623	0.0632881
-0.00589987	0.010402	0.0438626	0.00692716	0.0130318	0.00161967	-0.00303526	0.0247399	0.0109423	0.000369004	-0.0121488	0.010085	0.00246305	-0.00252461	0.0169161	-0.0232404	0.0171998	0.0123587	-0.00275362	-0.00431034	0.0164646	-0.00283654	-0.0010367	0.00815877	0.00133038	-0.0133521	-0.0303091	0.00886063	0.0168432	0.0300269	-0.00887349	0.00388727	0.0203418	0.0196078	0.079117	-0.0065915	0.0112072	0.0124558	0.00710824	0.0210901	-0.0116798	0.0113892	0.0224053	0.0187754	-0.00923742	-0.0352685	0.0150277	-0.0216631	0.00039208	0.0188396
-0.0146219	0.0459098	0.00933768	0.013544	0.0219448	-0.0121595	0.00117096	-0.0389575	-0.0151214	0.0114349	0.0395849	-0.0219264	0.0217251	0.00911162	-0.000639795	0.0252329	0.0195788	-0.0211688	-0.0068304	-0.00354566	0.0144783	0.0128008	-0.0172271	0.0279965	0.0383082	0.025641	0.0316677	-0.0263917	0.000534331	0.0224801	-0.0350443	0.0314618	-0.00226082	-0.0086727	0.0182973	0.0143181	0.0129037	-0.0116376	0.00384986	0.00771432	0.0128606	0.0103444	-0.00195798	0.000926097	-0.00257885	-0.014862	-0.0280293	0.0382341	0.00627082	0.0103875
-0.000807825	-0.0103751	0.0267857	0.000106056	0.0077749	0.0333034	0.0154386	0.0162718	0.0207398	0.0280817	0.0303142	0.0160128	0.00265789	0.00752445	0.0246479	-0.00429468	0.0162933	0.0570519	0.016974	0.0178328	0.00869423	0.00479813	0.00063358	0.0214894	-0.0919173	0.0361111	0.012358	0.0216264	0.0154873	0.0167376	0.0252717	0.0236196	0.00576784	-0.0136934	0.0166583	0.00378723	0.0170379	0.01127	-0.0197081	-0.00555624	0.0144132	0.0184033	0.04399	0.00971503	0.0149165	0.0303071	0.0638864	0.0401378	0.0216164	0.0051039
0.00985561	0.011828	-0.00377161	0.0141039	-0.0180015	0.0285652	0.0246487	-0.00646067	0.0139404	0.0099326	0.0342662	-0.0147754	0.0152739	0.00497884	0.00406123	0.0263769	-0.0042943	0.00100414	0.00345324	-0.0345528	-0.0299778	-0.00570696	0.0533981	0.0343678	-0.000939408	0.0596515	0.0492223	0.0816297	-0.0239285	0.0333426	-0.0178402	0.0204768	0.0130056	0.0190899	-0.000184106	-0.0176642	0.00845309	-0.00382568	-0.0240165	0.00211075	-0.00101488	0.00699924	-0.0387395	0.0108128	0.00607486	0.0717741	0.00764526	-0.0166836	-0.0324056	0.0283642
0.0524873	0.0215197	-0.0165107	-0.0141169	-0.00261878	0.0415779	-0.0067446	-0.0161154	0.00817484	-0.024236	-0.0116219	-0.014997	0.00845456	-0.00718355	-0.0096453	-0.011314	0.00862565	0.000250784	0.0167766	-0.00210526	-0.00815916	-0.0195619	-0.0158285	0.0104712	-0.00846262	-0.00506009	-0.0125727	-0.00107239	-0.00457974	0.00121507	0.00447525	-0.00194669	-0.0243631	-0.0259224	0.00282347	0.00436453	-0.0270517	-0.0131908	-0.0246075	0.00446041	-0.00507958	-0.000505497	0.0087218	0	-0.0214258	-0.00518419	0.0131053	-0.0113975	-0.0137904	-0.0145316
0.0275743	0.00663199	0.0248075	0.00169707	0.01988	-0.0188884	0.00316885	-0.00316092	0.0224373	0.0172786	-0.00824851	0.00629314	-0.0143016	0.00798403	-0.00785423	0.00817394	0.0148233	-0.00213113	0.00282048	0.0518987	-0.000112689	-0.0120669	0.000407166	-0.0123555	0.00616406	-0.00953592	-0.00969213	0.00899087	0.0200271	-0.00593312	-0.0042806	0.0012003	-0.00818568	-0.00524476	0.0170155	0.00590996	0.00697055	-0.041286	0.00490868	-0.0165289	-0.00306331	0.00872424	0.00387597	0.00788686	0.0109475	0.0423027	-0.000953159	-0.0157212	0.0259688	-0.00551181
-0.0157652	-0.0470223	0.014399	-0.0325074	-0.00772343	0.0106007	-0.00767148	-0.0155664	-0.00478565	-0.0364473	-0.00159264	-0.0264273	-0.0276423	-0.0279703	-0.0421153	-0.0252959	-0.0578652	-0.00628141	-0.00843763	-0.0192539	0.00219768	-0.0204378	0.002035	-0.029661	-0.0254477	-0.0218228	-0.0232201	-0.0501396	-0.0119395	-0.0360825	-0.0163187	0.0158849	-0.00282073	-0.00644405	-0.0391189	-0.0264386	-0.00707786	0.00388281	-0.0117006	-0.0410134	-0.00569022	-0.0418651	0.000297	-0.0238352	-0.0315023	-0.039013	-0.00790514	-0.00678823	-0.0514019	0.00806161
0.0225821	-0.00718449	0.0132689	0.00722338	0.0155671	0.0358637	0.0279673	0.0158126	0.0392549	-0.00465173	0.0322581	0.00663075	0.00167224	0.0226636	0.00330579	0.0214607	0.101073	0.0184576	0.0392852	0.0355828	0.0246275	0.0106173	0.0355402	0.0264088	0.0430368	0.0295276	0.029666	0.049986	0.0241676	0.0462989	0.00963254	0.0402714	0.00890519	0.0481525	0.0394589	0.0188143	0.0715964	0.0116034	0.00367816	0.0243264	0.0268971	0.00876504	0.0124703	0.0211002	0.0276479	0.0304363	0.000686908	0.0928705	0.00287356	0.0357729
-0.0273105	0.018296	0.0182723	0.00293383	0.0178832	-0.023702	0.00641451	0.0147016	-0.00505778	0.00848604	-0.0049794	0.0117332	0.00975986	0.0231574	0.0112026	0.011645	0.028703	0.0171301	0.0402566	0.0209321	0.022938	0.0128268	0.0172583	0.0117504	0.0315253	-0.00956023	-0.00934936	0.00120016	0.00576822	0.00578346	0.0202297	0.0150312	0.00737279	0.00168761	-0.00192818	-0.000522648	0.019152	0.00521376	0.0211864	0.00293667	0.0142666	0.0211386	-0.00351906	0.0172352	0.0122651	0.0037422	0.010022	0.00625383	0.0188293	0.0132359
-0.0190969	-0.0311075	-0.00647991	0.000325027	-0.0225887	0.000660956	-0.00175824	-0.00681818	0.00708451	-0.0165854	0.0181191	-0.0093591	-0.00534147	-0.0199562	-0.00456175	-0.00169041	-0.0136878	-0.0102514	-0.00537846	-0.015087	-0.00219945	-0.0075986	-0.0163871	-0.00400481	-0.0107865	0.0720721	0.0364022	-0.0245072	-0.0281543	-0.00722118	-0.0174041	-0.0317128	-0.0119575	-0.0146013	0.0138252	0.0322468	-0.0128389	-0.0121024	-0.0128967	-0.0302992	-0.00626374	-0.016637	0.0183196	0.000532245	0.00703537	-0.0376376	-0.0118255	-0.018523	-0.0214946	-0.00476255
-0.0150764	-0.0318295	-0.0111379	0.0235027	-0.0194424	-0.00673196	0.00308234	-0.0474828	0.00506579	-0.0078125	-0.0220339	-0.0340932	-0.00920598	-0.018376	-0.000327332	-0.0384615	0.00747264	-0.00160296	-0.0336323	0.00157109	-0.00989247	0.00109383	0.0223442	0.0679534	0.0081781	-0.0138055	-0.00167255	-0.00136537	-0.00509657	-0.00404095	0.0257314	-0.0109652	-0.0106416	0.0528116	0.079557	0.000506586	-0.0214343	0.0535527	-0.00636219	-0.013785	-0.0172509	-0.0290585	0.016545	8.86603e-05	0.0104793	0.0140204	0.00715268	0.00645642	-0.0123178	0.03172
0.00922088	0.0400229	0.00618975	0.00592593	-0.00561167	0.0220725	0.0182177	0.012012	0.0245328	-0.0016248	0.00710572	0.0280672	-0.0167764	-0.00632431	0.0180092	0.00033543	0.0121854	0.000370508	0.00969019	0.0137255	0.0322003	-0.00206386	0.0264571	-0.0220256	0.0247859	0.0353013	-0.0269918	0.0719169	-0.00161769	-0.0192048	0.0236254	-0.00846098	0.00105452	-0.0191267	0.0109769	0.00438819	0.0195278	-0.0172757	0.0314429	-0.00292865	0.0121526	-0.0238095	-0.00170576	0.0125	0.0593432	0.0129776	0.0206228	0.0415741	0.004365	0.0192155
0.0181813	-0.00962067	-0.0427592	-0.0538607	-0.0568096	-0.0333578	-0.0185385	-0.00563798	-0.0428496	-0.0176515	-0.0519704	-0.0136505	-0.0267752	-0.014002	-0.0459955	-0.0239752	-0.0450144	-0.0254321	-0.0233847	-0.0437137	-0.0641275	-0.00170316	-0.0196115	0.0111646	-0.0325418	-0.0411523	-0.0661948	0.00586735	-0.00540103	-0.0119967	-0.00528745	-0.00647344	-0.00905931	-0.0853569	-0.0249891	-0.0428499	-0.0608113	-0.0297498	-0.0254961	-0.00921228	0.00377988	-0.0203025	-0.0220703	-0.00367744	-0.018673	-0.0644756	-0.0204737	-0.0388488	0.0155215	-0.0442075
-0.0889554	0.0124896	-0.0513064	-0.0351345	-0.0287196	-0.103888	-0.0241599	-0.0465533	0.0292396	-0.0353001	-0.0141586	-0.02684	-0.0200944	-0.0395043	0.0316925	-0.045435	-0.0178131	-0.0487712	-0.0312803	-0.0311489	-0.0281057	-0.0425299	0.00533435	-0.00856653	-0.0204545	0.00245248	-0.0506044	-0.000380421	-0.0738528	-0.0127006	-0.0149342	-0.0257663	-0.0111619	-0.0217216	0.0188584	-0.0395014	-0.039237	-0.0318815	-0.0191105	-0.0706104	-0.0170562	-0.0141864	-0.10396	-0.0319009	-0.0271568	-0.0490817	0.00163934	-0.0377079	-0.0429998	0.00489729
0.0547531	0.00877193	-0.00588562	0.0494354	0.0287474	0.0425249	0.024533	0.0153365	0.0348502	0.0307794	0.0447431	0.0107735	0.015139	0.036828	0.0284314	0.00494871	0.0407366	0.0175789	0.101014	0.0141962	0.0245228	0.0258368	0.0299413	0.0539555	0.0593968	0.02263	0.0643073	0.0272739	0.0316623	-0.0141363	0.0304069	0.0174799	0.0197807	0.0715461	0.0367441	0.020106	0.0468119	0.0914162	0.0325873	0.0845295	0.0461972	0.025254	0.0331492	0.0130719	0.0248766	0.0539704	0.0186852	0.0240748	0.0393952	0.0422364
0.0283552	0.0222826	0.0512735	0.0185572	0.0275449	-0.00975421	0.0134007	0.0218866	0.0254662	0.0175573	0.0248502	-0.00852697	0.0275217	0.00933368	0.0149349	0.0160265	0.0182306	0.0198927	0.0281599	0.0191437	0.0369764	-0.0311414	-0.0119595	0.01002	-0.0118265	-0.00119617	0.00405515	0.00284021	0.0107985	0.0542013	0.0294264	0.0442187	0.0096985	0.0431696	0.0165289	0.0191722	0.0186584	0.0680956	0.0158356	0.00307487	0.0189553	0.033026	0.0235923	0.0203405	0.00426163	0.0466735	0.021288	0.02676	-0.0122926	0.0578647
-0.0302215	0.00186071	0.0247583	-0.0177878	-0.0174825	-0.0155872	-0.00108389	-0.0205128	0.00807265	-0.0193955	-0.00206363	-0.00602021	-0.0321942	-0.0367326	0.00156544	0.00590412	0.00421274	-0.000769922	0.0189322	-0.00504948	-0.00130655	0.0101165	-0.047486	0.0133478	-0.0195035	-0.0101796	-0.0109047	0.0290605	-0.00534158	0.0338683	0.0157461	0.02103	0.00751723	-0.00110355	0.158901	0.0126582	0.00060551	0.0268601	0.0250967	-0.0329202	-0.00898425	0.0368989	-0.00437923	0.0230087	0.0706642	0.000976026	-0.0111432	0.022409	0.0174238	0.0199521
0.000398067	0.0023879	-0.00974699	0.00493908	-0.00672202	0.0227415	0.0015191	-0.0187866	-0.00809896	-0.00488055	-0.0313631	0.0233615	0.0104976	0.0165333	-0.000312598	0.00604468	0.0097011	0.0530371	-0.0157315	-0.00527812	0.00441537	0.00811359	-0.00293255	0.00427198	-0.0248644	-0.0139141	-0.0279706	-0.025368	0.0302431	0.0143402	-0.0166945	0.017094	-0.0225907	-0.0150985	-0.0159644	0.025	7.5643e-05	0.0132291	-0.0157463	-0.0288037	-0.00181314	-0.00578109	-0.0105718	0.0023178	0.0172325	-0.023219	-0.0238632	-0.0172722	0.0864424	-0.0155893
0.00598852	0.00105876	0	0.0206422	0.0366242	0.0298794	0.0433369	0.0204018	0.0073836	0.0135519	0.0531934	-0.00591841	0.00418241	0.0139035	0.0128205	0.00870777	0.00908855	0.00219512	0.0315882	0.0138776	0.0115598	0.0277918	0.0101961	0.0159518	0.00556328	0.0717791	0.0411678	-0.0149785	0.0112483	0.0101167	0.0138249	0.0135005	0.00932994	0.049542	-0.0463395	0.0174458	0.010211	-0.00919881	0.0176419	0.0438484	0.0177369	0.0205453	-0.0103728	0.00865022	-0.00220227	-0.0116047	0.0467201	0.0186667	0.0200788	0.0118007
-0.00787256	0.00608144	-0.012356	0.00513644	-0.0234255	0.0121718	-0.000415369	0.0116887	-0.01607	0.0166815	-0.0273649	-0.0153094	0.00335886	-0.00983182	-0.0299475	-0.0066471	-0.0164694	-0.0316379	-0.00707576	-0.00563607	-0.00311175	0.00391533	-0.0143634	-0.0184927	-0.00829876	-0.0206068	-0.0371192	-0.0595787	-0.0130222	-0.0143811	-0.0122807	0.0107381	0.0252101	-0.0252939	0.026452	-0.0141502	-0.00965858	0.00838574	-0.0332723	0.00842849	-0.0194226	0	-0.0115848	-0.0285302	-0.000509338	-0.051698	-0.000648761	-0.00773441	-0.0123252	-0.00852067
0.023635	0.064389	0.00339271	0.0135207	-0.000786473	-0.0618332	0.0176605	0.0477349	-0.0286637	-0.00676353	0.0606113	0.0151155	0.0278522	0.00339692	0.00222788	0.00677848	-0.00104657	0.00100528	-0.0233444	0.017004	0.0131317	-0.00195003	-0.00945254	-0.0440811	0.0027894	0.0151958	0.0486067	-0.0440027	0.00852117	0.0588848	-0.02083	-0.000134481	-0.0145492	-0.0672515	-0.0369281	-0.0180682	0.00113404	-0.0449955	0.0384273	0.0214343	-0.0153105	-0.0521651	-0.0159464	-0.00576873	-0.0249703	-0.058244	0.00934822	-0.0166687	-0.0065189	-0.0358384
-0.00454386	0.0120988	0.0321217	0.0318277	0.0188902	-0.04401	0.0155165	0.0177017	-0.0374982	0.0163934	-0.00589487	0.0119124	-0.00429911	0.00677083	0.0200064	0.0264135	0.0715034	-0.00665328	0.00729652	0.0276274	0.0225232	0.0196605	-0.00516899	0.0555969	0.0391748	-0.00978699	-0.048951	-0.0176071	0.020169	0.00873524	0.0169855	0.00685945	0.0192348	0.0178292	-0.00213292	0.0582975	0.0244676	0.0267455	0.0458007	-0.0315428	0.00858976	-0.0133583	0.016772	0.0271648	0.0254355	-0.0132881	0.014407	-0.0278049	0.00149981	0.0319236
-0.0247232	-0.0290315	-0.00921376	-0.00346126	-0.001545	-0.0553125	-0.0217129	0.011976	-0.0307738	-0.00136476	-0.0281667	0.0115619	0.0115138	-0.00103466	-0.0286426	-0.0132033	-0.0351992	-0.0252749	-0.0117397	0.0259936	0.010546	0.00491018	-0.0191847	-0.0278316	0.0194066	-0.0476744	-0.0220588	0.0193339	0.00587764	-0.0110989	-0.0366467	-0.013759	-0.010405	-0.0321463	-0.0532912	0.00129997	-0.00928793	-0.0140845	0.00102564	-0.0402017	-0.00927124	-0.0410236	0.000796876	-0.00564875	-0.00407747	-0.00315186	-0.00989095	-0.0105369	-0.00318233	-0.0336927
-0.0034193	-0.0155779	0.0111593	-0.00766166	-0.00541586	-0.00582169	-0.0113029	-0.003663	0.00845329	0.00397565	-0.0684746	-0.0176642	0.000905446	0.00284827	-0.0426282	0.0115903	0.00253357	-0.0150395	-0.0190825	0.00283179	0.0167078	-0.00429031	-0.00855746	0.00688531	0	-0.023199	0.0240602	-0.075315	0.0159363	-0.0234336	-0.0462885	-0.00623053	0.0319555	-0.0461416	-0.0295053	-0.0574489	-0.0093006	0.00875576	0.00901639	-0.0159023	-0.0106638	0.0218834	-0.0186321	-0.0106731	0.00562948	-0.00790457	0.0135758	-0.0134381	0.0279812	-0.0121719
0.018191	0.0193977	0.0313713	0.029442	0.0342279	0.0473553	0.0209936	0.0197964	-0.0106935	0.00928103	0.00127365	0.0150201	0.00284311	0.052156	0.0331436	0.0466723	0.016932	0.0261946	0.0191961	0.0146837	-0.0278101	0.0282466	0.0250719	0.0302321	0.02407	0.005625	0.00356618	0.0720168	0.00444444	-0.0534226	0.0326509	0.00408886	-0.00439517	0.0531693	0.0728599	0.0148072	0.0410815	0.00700472	0.0337124	0.0168807	0.024857	0.0210003	0.0370791	0.0292326	0.0324003	0.0417934	0.0226181	0.0242868	0.00621118	0.0363881
0.118455	0.0232849	0.00237789	0.0134	0.00714554	-0.103636	-0.0036645	-0.0271769	-0.0303871	0.0169201	0.00835908	-0.028762	0.0278351	0.00687117	0.0382372	0.0119929	-0.0027336	0.0283479	-0.016812	-0.0230056	0.00452489	0.0105925	0.0364876	-0.00995633	-0.0162393	-0.0708515	-0.0112876	0.0346369	0.0393024	0.0105404	-0.0473423	-0.000814443	0.00642119	-0.00296971	-0.029619	-0.00356295	-0.0100274	0.0199607	-0.00500982	0.00638479	-0.00772698	-0.0301759	-0.00610233	-0.00507185	-0.0310549	-0.00736981	-0.0355863	-0.00802911	0.011801	-0.00074308
0.0115636	-0.0352337	0.0171988	-0.0132228	-0.00746826	0.0454178	0.0126686	0.0193843	0.0236143	-0.0149506	-0.022887	0.0169528	-0.0142929	-0.00658055	-0.0649189	-0.00294281	0.0269125	-0.0184608	0.0442273	-0.00607672	-0.00973387	-0.0104815	0.0147002	0.0344037	-0.00282363	0.00869565	-0.002537	0.0776188	-0.00100175	-0.00673356	0.0152494	0.0186116	0.00827435	-0.00655282	0.0558659	0.00544866	0.0246302	0.0355819	-0.0018758	-0.000140984	0.00162232	0.0226036	0.038728	-0.00747664	-0.0015262	0.0391539	0.0193466	-0.000885292	0.00376817	0.0232385
-0.013528	0.0136952	-0.00660772	0.0052	0.010158	-0.0231895	0.00403551	0.022651	0.00579101	0.000367197	0.00793065	0.0162482	0.00674129	0.00147203	-0.0277036	-0.000957243	0.0179568	-0.0053374	0.0147747	0.00764234	0.00684932	0.0118729	-0.0345025	-0.0569674	0.0102374	-0.00066313	0.00190759	0.00651384	0.0120331	0.0333643	-0.0128115	0.0245399	0.0170061	0.0395763	-0.0226551	0.0328535	0.0157172	-0.0071582	-0.00801187	0.00324309	0.0192204	0.0182835	0.00484995	0.0154939	0.0091712	0.0146266	0.00515334	0.00240506	0.0318198	0.0109012
0.0198371	-0.00550413	-0.0133033	0.00119379	-0.00893855	-0.0201578	-0.00542605	-0.00519552	0.000742715	-0.0220237	-0.0150046	0.0205565	-0.032091	-0.00269476	0.00514933	-0.0182849	0.00500596	-0.022614	-0.0166222	-0.0125142	-0.0289245	-0.00954791	0.00493583	0.0191716	0.0500216	-0.0265428	-0.0105775	0.0211574	-0.00396334	-0.00694623	0.00313255	-0.00715959	-0.0074859	-0.0513363	0.0264285	-0.0106575	-0.00805209	0.00273973	0	-0.00182713	-0.0264859	-0.00187592	-0.00942685	-0.0304308	-0.0129586	-0.0209261	-0.00200075	0.00467231	-0.004158	-0.0276779
0.0157798	0.00930818	0.00446119	0.00337838	-0.00375799	0.0521814	0.0135381	-0.0291369	0.0463412	0.00738146	0.0130039	0.0120041	-0.0130531	-0.00319332	0.00717213	0.00341602	-0.000237192	0.0350327	0.0280074	0.00956221	-0.00566845	-0.00313589	0.0210216	0.00816327	0.00698152	0.00340832	0.0111182	-0.0135283	0.0116886	0.0203368	0.0200749	0.0111446	-0.000881575	-0.0111471	0.0249808	-0.00679483	-0.00374109	0.00359505	0.0109682	0.0135173	0.000870606	0.0182575	0.00807004	0.00452095	0.0196078	0.0186592	0.000877083	0.0028909	0.0168754	0.00209489
0.0236434	0.0166999	-0.0136202	0.0117845	0.0120709	-0.0108897	0.0185407	0.00339751	0.000957787	-0.00198708	0.0150376	0.00623241	0.0152096	0.00689995	0.00746016	-0.00940261	-0.00427046	0.0209649	0.0114018	0.0369356	-0.00134452	0.0237679	0.0113527	0.0197148	0.0106036	0.0366848	0.00993868	0.00753645	0.0140118	0.00888663	0.0185428	0.0153008	0.000294118	0.0061488	-0.00187117	0.0181879	0.00836049	0.0318097	0.0248545	0.0259794	0.0156573	0.01147	0.0263575	0.0160983	-0.00518395	0.0315726	0.00751127	0.0185487	0.00786997	0.00903837
0.0433474	0.0117676	0.0158095	0.010277	0.0227357	0.0604203	0.0277941	-0.0121332	0.0113233	-0.00335988	0.0373984	-0.00959041	0.0032569	0.00122369	-0.0121171	0.0176745	0.0173934	-0.00284513	0.0143586	0.0238445	0.00285422	0.00147946	0.00742009	0.000172622	0.000807103	0.0380079	0.0381072	-0.0312078	0.00872727	0.00364918	-0.000429369	0.00319285	-0.00637068	-0.0509269	-0.0236678	0.0199934	0.0210793	0.0404111	0.0270426	0.0180095	0.0256932	-0.000651721	0.0151582	0.0229131	0.00420239	0.0443598	-0.00658549	0.0367909	0.00882702	0.0241911
-0.0160085	0.00557306	0.0137904	-0.00745979	-0.0225948	0.000366107	-0.0270425	-0.000856898	-0.0322923	-0.00499438	-0.00957854	-0.00524511	-0.0216855	-0.00611098	0.0088586	0.033529	-0.0128806	-0.0212132	-0.025503	0.0752418	-0.0207819	-0.00511364	-0.0113314	0.0022437	-0.0108871	-0.0353535	-0.0391287	0.0223404	0.00480654	-0.0220662	-0.00206186	-0.0306811	-0.00276189	0.0145954	0.00988863	-0.0355077	-0.0137627	-0.0217565	0.0030922	-0.00119713	-0.020979	-0.027651	-0.0392867	-0.0268132	-0.0152327	-0.00414245	-0.0162602	-0.01709	0.0153121	-0.0174917
-0.014859	0.0118072	0.0141858	0.02245	-0.00521999	-0.00115958	0.0369935	0.011721	0.0398153	-0.00213327	0.0232108	0.00851754	0.00597292	0.0263158	-0.00540358	0.0345418	-0.024911	0.0220532	-0.00648259	0.00733089	-0.00115163	0.00959452	0.00152818	0.00740486	0.00693029	0.0235602	0.00881612	0.000371425	0.0210476	0.0447436	0.0255682	0.00236407	0.00801187	0.0154432	0.0521437	0.0684658	0.00537259	0.00600355	0.0172816	0.0218405	0.00501066	0.0120724	-0.0127509	0.00222469	0.0550739	0.0615881	0.00991736	-0.00181116	0.0238648	-0.00720601
0.0231201	-0.00690641	-0.0354474	-0.00124105	-0.0149925	-0.00751803	-0.00792752	-0.000847697	0.0180747	-0.0116952	-0.0097955	-0.0160869	-0.00949993	0.0150971	0.00780985	-0.0182734	-0.0138686	0.00396825	0.0360077	0.0221634	-0.00477655	0.0107478	0.0238413	-0.0111111	0.00607287	-0.0172634	-0.019975	0.0261139	-0.0175685	0.00319058	-0.00637959	-0.0124476	-0.0114807	0.010625	0.00768014	-0.00592454	-0.00589909	0.0054252	0.0831038	0.00847126	-0.0140023	0.027833	-0.0276653	-0.014343	0.00161108	0.00450319	-0.00289563	-0.0221362	-0.0231466	-0.0196401
0.0326913	0.00695444	0.0195669	0.017683	0.0178843	0.0270029	-0.00114155	0.0186652	0.010416	0.0203588	-0.0164873	0.0167586	0.0133209	-0.00519358	0.0272911	-0.000612792	0.00888231	0.00568182	0.00991369	0.00420712	0.0373476	0.00582046	0.00931446	0.0115817	0.0152918	0.0370852	0.0186837	0.0518635	0.0162136	0.00574924	0.0151221	0.0172482	-0.00565813	-0.0103072	-0.0102219	-0.00235257	0.0116588	-0.0074194	-0.00440865	0.0169294	0.0153846	0.0141844	0.0146192	-0.00303162	0.00707737	0.0346996	0.0204545	0.00259772	0.0188898	-0.0151185
0.00502251	0.00357228	0.000292255	-0.0102376	-0.00336449	0.0652676	-0.0226667	-0.00444198	0.00592457	0.0140915	-0.00670549	0.0156784	0.00630998	0.0056953	-0.00819941	-0.00927416	-0.00978234	-0.0240727	0.00196328	0.0148244	0.00967879	0.0135767	0.0160576	-0.00580998	0.00832342	-0.023212	0.00917049	0.0302718	0.0171281	0.0249331	-0.00982024	0.0080866	0.00299491	0.022287	-0.000815328	0.00675994	0.000621075	-0.0284045	-0.0126884	-0.00165205	0.0144098	-0.00890019	0.00333101	-0.00191138	0.00638876	-0.00551429	-0.0160851	-0.0196175	0.0274841	0.0221731
-0.0260342	0.0639535	0.0038956	-0.0390017	-0.0255064	0.0124958	-0.00506724	0.00278862	0.00703413	-0.012789	0.034642	0.00336434	0.00287394	0.000471921	0.00363757	0.0157048	-0.0118548	0.00314624	-0.0117566	0.0816132	0.00521437	-0.0128458	-0.0223433	-0.00309385	0.0161164	-0.0032113	0.0192069	-0.0110184	-0.0309112	0.00937463	0.000420239	-0.00323457	-0.0290634	-0.00325998	-0.0202185	-0.0254528	-0.00482759	0.00251783	-0.0250129	-0.0120927	0.0167119	-0.0144965	-0.00941939	-0.016539	0.00999841	-0.0346271	0.00188632	0.00427888	-0.0823045	0.0072307
0.0540883	-0.019293	0.0125146	0.00829466	-0.0150115	-0.109378	0.0107738	-0.00862069	0.00096902	-0.0127055	0.0163118	0.017357	-0.0138075	-0.040566	-0.00823723	0.0148526	0.0134966	0.0170618	0.0164451	0.00499119	0.0258318	0.0117896	0.0169082	-0.000517241	0.00270793	-0.00128866	0.0070922	0.0292595	-0.00856939	0.00811192	0.0304125	0.0173936	-0.0181445	0.0179886	-0.00550595	0.00560808	0.00852391	-0.00306962	-0.0101734	0.0096637	-0.022293	0.0205676	-0.0408418	-0.035316	-0.00392835	0.0273122	-0.0481988	0.0106516	-0.022594	0.0430728
-0.0346395	-0.0136457	-0.0406247	-0.0190971	-0.0125049	-0.021098	-0.0118217	-0.00532959	-0.0279623	-0.000504668	-0.0429127	-0.0265607	-0.028662	-0.0314651	-0.0448505	-0.0380516	-0.0110974	-0.0128284	0.0010327	-0.00525855	-0.0313617	-0.0140706	-0.0160789	-0.0156978	-0.0291281	-0.0290323	-0.0273642	0.00787229	-0.0220888	-0.0405831	0.0489197	-0.0128859	-0.0153477	0.00361446	0.00386154	-0.00462078	-0.0328455	0.00923723	-0.0198409	-0.0105921	-0.0400336	-0.0158163	-0.0254347	-0.0361501	-0.0277646	-0.00205386	-0.0338916	-0.016119	-0.00935239	-0.0100588
0.00418454	-0.00391976	-0.0139818	0.00998403	0.0205778	0.0149208	-0.0215729	-0.0279188	-0.00862109	0.0285281	-0.00582524	-0.0306712	0.0111504	0.00431472	-0.0173913	-0.00358898	-0.00448878	0.0356116	0.00298028	-0.0302496	-0.0114427	0.023414	-0.00185701	-0.00701016	0.00258295	0.0112957	0.00103434	0.00802777	0.0314265	-0.0291722	-0.0103381	0.0127957	-0.0082706	-0.0178071	-0.0604811	-0.00640307	-0.00120782	-0.140341	-0.0041944	0.0043854	0.0197023	-0.00129601	0.00725423	0.00637792	-0.00892423	-0.0066316	0.0200655	-0.00491493	0.0235126	-0.0127161
0.0330243	0.044213	0.00800162	0.0152234	0.0108569	0.0508906	0.0160353	0.00522193	0.0267648	0.011782	0.0161577	0.00226012	0.00174825	0.0449836	0.020885	-0.0110406	0.0180361	0.0085666	0.0282286	0.0420957	0.0100816	0.003922	0.0182326	0.0310625	-0.0237812	0.0151117	0.0231453	0.0839432	0.0116639	0.0309253	0.0463399	0.0100817	0.00769806	0.0183337	0.0757202	0.0225552	0.0251814	0.00129053	-0.00979764	-0.00359574	0.0225419	0.0193356	0.0346026	0.0224177	0.00442043	0.0509899	0.00401445	0.0107649	0.0066133	0.0323202
0.0240016	0.00133008	-0.00773714	0.00516066	0.00498657	-0.00152453	0.0149931	-0.0040404	-0.00359406	0.013343	0.0368688	0.00758508	0.0161095	0.00145103	0.00242718	0.0121932	0.0270669	0.0910396	0.00455707	0.0116245	0.0095057	0.0112859	-0.00146172	0.0224238	0.00284206	0.0543689	0.0428196	0.0668189	0.00635294	0.0230751	0.011785	0.000758054	0.00201592	0.014803	0.0391617	0.00252088	0.00402442	-0.0206219	0.0192343	0.00489754	0.00577367	0.0185869	0.0268043	0.0160052	0.0224939	0.0228891	0.0207917	0.0146598	0.00674274	0.0292094
0.0094544	0.00575603	0.00718987	0.00484355	-0.00839695	0.015029	-0.000194363	0.0130397	-0.0139017	-0.00514723	0.00185372	0.0136317	-0.00251024	0.00748611	0.0166033	0.0125939	-0.00503115	0.0252193	-0.0055322	0.00316001	0.00596359	-0.00751154	0.00128088	0.00636196	0.0117409	-0.0122775	0.000387372	0.00102373	0.00724807	0.0289649	0.034053	0.00302992	-0.00762389	-0.00157698	0.00163276	0.00345749	-0.0048376	-0.00444152	-0.0052622	-0.00205207	-0.00605365	-0.0182477	-0.0119224	-0.0167547	0.0132313	0.0173448	-0.0063977	0.000987898	0.00412159	-0.0143318
-0.0403902	0.0228924	-0.0169918	0.00308493	0.00384911	0.00973337	0.000583204	0.00143021	0.0330895	0.00252677	0.00740118	-0.00582096	0.0136424	0.00143816	0.000340252	-0.025029	-0.0214303	-0.0286631	0.00756564	0.0117411	-0.0112324	-0.00681155	0.0211988	0.015638	-0.00160064	0.0161591	0.00774443	-0.00957605	0.00951718	0.0141901	-0.000789209	0.0245437	-0.0130175	0.0106614	0.02639	0.0144088	0.00618056	0.0403173	-0.0469719	-0.00179925	0.000105009	0.0490134	0.00930599	0.0057418	0.0226558	-0.0104189	-0.00262812	0.00826548	-0.011972	0.00442529
0.0332452	-0.00494943	-0.0151376	0.00643921	-0.00613497	-0.0538935	0.00913153	-0.00914025	-0.0332264	0.00660106	0.000834864	-0.0195841	-0.00940808	-0.00670177	0.0176871	-0.0156089	0.000492126	-0.0158555	-0.00530035	-0.0223606	0.008783	-0.00718485	0.0204009	-0.0250614	0.00440882	0.0238532	0.0049952	-0.0520041	0.0179352	-0.0213855	-0.00933439	-0.0019656	0.0104865	-0.0242235	0.00802678	0.00277906	-0.00282973	-0.00381194	-0.0137812	-0.0354062	-0.00619488	-0.00958738	-0.0130489	-0.00257827	0.00292308	-0.0486015	-0.0108037	-0.013826	-0.00398131	0.0047491
-0.00560858	0.0177336	0.00259632	0.0301757	0.00617284	0.00188366	0.0184829	0.0233497	0.0268721	0.0112078	0.0161828	0.0333608	0.00659544	0.0173494	0.00868984	-0.0060367	-0.0265617	0.0280823	-0.00876998	0.00492183	0.00677754	0.0260965	-0.0203437	0.0178091	-0.00359138	0.0173238	0.0139553	0.0443608	0.0243958	0.0202255	0.0305139	-0.00787789	0.00492137	0.0344344	0.00332141	0.0158584	0.00851329	-0.0366709	-0.0129064	-0.00427122	0.000528262	-0.0110281	0.0182092	-0.017079	0.0136524	0.0305164	0.0161161	-0.0171216	0.00782065	0.0193052
-0.00940036	-0.0131747	-0.0218562	-0.0124212	-0.0253067	-0.00825948	-0.0228733	-0.00760563	-0.0158387	-0.00436269	-0.00952225	-0.00856915	-0.00301402	0.000710564	-0.0135852	-0.0238076	-0.0288024	0.0107738	-0.00515175	0.00547393	-0.017969	-0.004595	-0.0304332	-0.0193133	0.00600721	-0.0011744	-0.0186652	0.019342	0.015215	-0.0143557	-0.0148403	-0.00707196	0.0243799	0.000774144	0.0372209	-0.052137	-0.0241576	-0.0135717	0.0153362	0.00898123	-0.0123548	0.1042	0.00124407	-0.0130553	-0.0111985	0.0374227	-0.0192686	0.00883615	0.0113813	0.013241
-0.00489462	-0.00753661	0.000953087	-0.0157687	-0.00786782	0.00118141	0.00657767	0.00738007	-5.10369e-05	-0.0103032	-0.00248633	0.00663317	0.016693	0.0319527	-0.0201545	-0.0204065	0.0166493	0.0040913	-0.00303951	-0.0226361	-0.00316389	0.00236178	-0.0142171	0.00286147	-0.00437898	0.0164609	0.00441883	-0.0221375	0.0102085	-0.0164143	-0.0175626	0.0163689	-0.024735	-0.0116032	-0.0018004	0.0377358	-0.0130108	0.0176174	-0.045701	-0.00166069	-0.016893	0.00112208	-0.0194921	-0.00818424	0.00428528	-0.0119197	-0.00126971	0.0101351	0.0122762	-0.0244817
0.00190725	-0.0529399	-0.0389336	-0.0547397	-0.0503569	-0.0488827	-0.035172	-0.0470555	-0.0732073	-0.0023932	-0.033566	-0.0341454	0.00271493	0.0107798	-0.0239973	-0.0513168	-0.0217503	-0.0285224	-0.0525068	-0.0773967	-0.0292002	0.00610474	-0.0327777	-0.0577375	-0.0831667	-0.0514748	-0.0455241	-0.0350994	-0.00989035	-0.0133976	-0.029431	-0.0149988	-0.0331415	-0.0395226	-0.0866981	-0.0283513	-0.0530141	0.000659522	-0.0774148	-0.039324	-0.0684067	-0.0429276	-0.0460162	-0.0471119	-0.0356599	-0.0742857	-0.0537303	-0.0549981	-0.00943237	-0.0228352
-0.000500952	0.00985109	0.0102378	0.000807103	0.0450939	-0.000783162	-0.0203187	0.0136014	-0.0227078	0.00971573	-0.0263067	0.00227414	-0.0312017	-0.0176991	-0.0189673	-0.00482014	-0.0112477	0.0137969	0.0191872	0.00349539	-0.0785745	-0.00415159	-0.00658404	-0.0372284	0	-0.00853659	0.0126253	0.00759069	0.00803474	0.0546754	0.0295747	0.0204693	0.00947867	0.029945	0.0173698	0.0123692	0.0353649	-0.00807382	0.0403607	0.0347694	0.0506654	0.0411055	0.0320465	0.0218508	-0.0028445	0.051669	0.0362042	0.00196618	0.00544125	0.0153286
0.0536287	0.0415154	0.0211398	0.0490927	0.0195765	-0.0530355	0.0433103	-0.00495916	0.0328713	0.0210264	0.0354936	0.0193894	0.0192973	-0.0584431	0.0393842	0.031662	0.0166667	0.0394121	0.034261	0.0512983	-0.0427558	0.0114377	0.0536062	0.0444033	0.0361971	0.0202952	0.0209776	0.101556	0.0262818	0.0405466	0.0777398	0.0376712	0.00458565	0.0587421	0.0518816	0.0379073	0.0869186	0.0483389	-0.0114165	0.0170013	0.0411111	0.0308211	-0.0176172	0.0267048	0.0491284	0.120652	0.0350757	0.033752	0.0493827	0.0425568
0.0408144	0.0333261	0.0165404	0.0325742	0.00705329	0.054316	0.0401481	0.0214013	0.0252599	0.0166376	0.0381992	0.0196277	-0.00404753	0.0257605	0.0399587	0.0153017	0.0145719	0.00649419	0.036857	0.0334337	0.0153827	0.012788	0.0286772	0.0437555	0.0345118	0.0409885	0.0364412	-0.0231815	0.0268682	0.029632	0.0901484	0.0150872	0.0173894	0.0797684	0.0380405	0.028524	0.0250067	0.0296308	0.0320787	0.0017112	0.0209178	0.0197512	0.0320177	0.0202515	0.00513595	0.0418041	0.0316456	0.0246773	0.0315874	0.0423497
-0.00521024	0.0305649	0.0107075	0.0126559	0.0299611	-0.00199496	0.00861907	0.00803674	-0.00982635	0.0236896	0.017247	0.00654892	0.0414263	0.0138723	0.000331236	0.00976195	0.0374455	0.0215423	-0.0210446	-0.0306033	-0.00529326	0.0118961	-0.0476619	-0.00186694	0.0231896	0.00579039	0.00785487	-0.026914	0.0194195	-0.0011596	0.00947017	0.0356479	0.0160239	0.017474	-0.00715152	0.00821717	0.028441	0.0430902	0.0183382	0.0203679	0.0168304	0.0161584	-0.0110291	0.0253998	0.0272017	0.00558607	-0.113497	0.0393973	0.0228089	-0.0197117
0.0474134	0.0116588	-0.0121521	-0.00477853	0.00528901	0.0587981	-0.00724503	0.0207859	-0.0207622	-0.0179989	-0.0250283	0.0134069	0.0519889	0.0125029	0.00397351	-0.0184023	0.0175525	-0.00132437	0.00701715	0.0294648	0.00409811	0.0149531	0.0225685	0.0110525	0.0522863	-0.0161197	-0.00593802	-0.0614838	-0.0164428	0.018153	-0.0242198	0.0104272	0.00904216	-0.00646149	0.00899361	0.00698588	0.00653305	-0.0181469	-0.0270628	0.00231809	-0.00760769	0.0115838	0.0303273	-0.0149541	-0.0155084	-0.0337932	0.0149942	0.00582224	-0.0117611	-0.00791486
0.0406615	-0.0378083	0.00641363	-0.0131117	0.0146561	0.038972	0.0123503	-0.0320781	0.00153684	0.00307377	0.00960583	-0.036965	0.0218978	0.0314539	-0.00329815	0.0158963	0.00655977	0.00377435	0.00188032	0.0587033	-0.0122442	0.00264174	0.016068	-0.00353179	0.021349	0.00526624	0.0154937	0.00159299	0.00407747	0.00445734	0.0316702	0.00832224	0.0125039	0.00753038	0.076389	0.0540541	0.0074989	0.017731	0.0294887	0.0345625	0.0180255	0.0196752	0.0482012	0.0132253	-0.00534998	0.0634343	0.0183949	0.00330774	0.00231839	0.0178427
-0.0299684	0.0216432	-0.0352069	0.0107597	-0.0362963	-0.028721	-0.0051756	0.0103746	-0.0143021	0.0223584	-0.015748	0.0107071	0.00960187	0.00632482	0.0344143	-0.0498342	0.0156891	0.00487805	0.0234047	0.0253793	-0.00376195	0.0100324	0.0288103	0.0214346	0.0207177	-0.0227008	-0.0193015	-0.000497018	0.0213198	0.022291	0.0135827	-0.00781336	-0.0143048	0.00305758	-0.0142753	0.0128891	-0.0107581	0.00059058	-0.138243	0.00409836	-0.00885316	-0.00265442	-0.0164921	0.00827282	0.0236068	0.022076	0.00132506	0.0125986	0.0123362	0.012075
-0.0232033	-0.0190251	-0.00703844	0.00453578	-0.0126826	-0.0593868	0.0176514	-0.0336566	-0.016529	0.00754885	0.0445	-0.0225864	-0.0230805	-0.0316498	0.0227127	-0.0441242	-0.0168726	0.0156756	0.0118662	0.000807103	0.00198093	-0.0189626	-0.00424028	0.0224719	-0.0130482	0.0518166	0.0566073	0.049826	0.0125249	0.00868161	0.0314284	0.00665484	-0.0330967	0.0274344	0.00950317	0.0124543	0.0175139	-0.000590232	-0.00742574	0.0364873	0.0138604	0.000307094	-0.0159378	0.0306318	0.0630565	0.0419642	0.0114222	-0.0119767	0.0194973	-0.00654108
-0.0371441	-0.0214907	-0.0523446	-0.0420199	-0.0428182	-0.00185821	-0.0288479	-0.048111	-0.0280555	-0.0171882	-0.0560077	-0.0711656	-0.00344295	-0.0595735	-0.0347201	-0.055618	-0.00628475	-0.00378373	-0.0309168	-0.0344086	-0.054368	-0.0372264	-0.0251952	-0.0796703	-0.0201983	-0.0458664	-0.063509	-0.0227359	-0.0278814	-0.0165132	-0.0701468	-0.00980608	-0.0448116	-0.0349431	-0.00967767	-0.0374382	-0.0253526	0.0843053	-0.0511816	-0.0347255	-0.0297722	-0.0234343	-0.0629414	-0.010084	-0.0433887	-0.0533886	-0.0308497	-0.0363658	-0.0530405	-0.0297077
0.0435666	0.0280694	0.0739931	0.0267411	0.045547	0.00153527	0.0334649	0.0496124	0.0319089	0.0381166	0.0469912	0.046015	0.0290684	0.0438748	0.0398574	0.110748	0.110435	0.0344828	0.0363036	0.0359131	0.0547498	0.0263437	0.0414998	0.0352941	0.0577211	0.0510386	0.0221633	-0.0994572	0.0139366	0.0485397	0.0308897	0.0805608	0.0613837	0.0428693	-0.00509544	0.0497291	0.0664329	0.0113017	0.0857322	-0.00432686	0.0563615	0.00523944	0.0502949	0.046734	0.0251184	0.0144798	0.0595424	0.113581	0.032029	0.0664459
0.00858863	-0.0110463	-0.00278581	-0.0132097	-0.000388954	0.0179422	0.0134619	0.00768095	0.00941217	0.000431965	0.0164675	0.000841928	0.00300996	0.0120425	-0.0218136	0.0115148	-0.000876232	0.00995169	0.0138004	-0.000806235	-0.00576065	0.00113848	0.0289235	-0.0208616	0.00850461	0.0225861	0.0142698	0.0473628	0.00059761	-0.00689053	-0.0102109	0.00453094	0.0122484	-0.0204717	-0.00550294	-0.0248776	-0.00334788	0.0339303	0.00691643	0.0228458	0.00454501	0.0142812	0.0317423	-0.0023903	-0.0184822	0.00854626	0.00570011	-0.00723843	0.00244611	-0.00412319
-0.0672461	-0.0237092	-0.02987	-0.0146207	-0.0428016	-0.0315668	-0.0450547	-0.0164175	-0.0332212	-0.0283895	-0.0382783	-0.0206099	-0.0114266	-0.0167989	-0.00732717	-0.0462407	-0.0442885	-0.0312829	-0.0326702	-0.0330823	-0.00623014	-0.0310142	-0.0495117	0.00536983	-0.0491918	-0.0403092	-0.0398319	-0.00529291	-0.030659	-0.0313691	-0.0298434	-0.0347514	-0.0295665	-0.0205651	-0.0135658	-0.0286335	-0.0380901	-0.0298216	-0.0457928	-0.0303472	-0.0329497	-0.0390545	-0.0244916	-0.0320041	-0.0104137	-0.0221892	-0.0140695	-0.0351304	-0.0361446	-0.0324576
0.0282353	0.00593632	0.000443017	0.00761152	-0.0252033	-0.0356729	-0.0216165	-0.00178838	-0.0431215	-0.000999889	-0.0284063	0.0109513	0.0510216	0.0118652	0.0516688	-0.0203553	-0.00734113	0.0312068	0.0225157	0.0180807	-0.0192464	0.0286995	0.00375268	0.0733977	0.0365854	-0.0402762	-0.041294	0.0457199	0.0458	0.0346045	-0.0112032	0.0322855	0.00845712	0.0614544	0.0607352	0.0403744	0.00236967	0.0161074	-0.0635873	0.00438157	0.00132221	0.0252406	0.0141031	0.0117574	0.000720773	0.0452962	-0.00486947	0.0248454	0.0386076	0.0273654
-0.0298398	-0.00772532	0.00874571	-0.00516351	-0.0162636	-0.00229882	-0.00787704	0.00925649	0.0269485	0.0147909	-0.0492946	0.0193288	-0.0361031	-0.00257974	0.000915471	-0.00717794	0.00554657	-0.00287301	0.00762227	-0.00409836	0.00447456	0.00902302	0.0106819	0.0117175	-0.0131907	-0.0779376	-0.0549821	-0.00494022	0.0418303	0.0313993	0.0141467	0.0158436	-0.0163423	0.0020907	-0.0132955	-0.0229623	0.00783875	0.00435931	0.0420243	0.00473638	-0.00233621	-0.0299395	-0.000687705	0.0148536	0.0181504	0.0411111	-0.0309909	-0.0069266	0.0294028	0.00123412
0.0670818	0.0166522	0.00702371	-0.0171088	0.0423908	0.065075	0.0375678	-0.0183432	0.0514539	-0.0183014	0.0150188	-0.0214628	0.021436	0.011051	0	0.0357686	0.00896346	0.0215136	-0.00220635	-0.0176955	-0.00496373	0.01439	-0.00140919	-0.00333175	0.0104769	0.0305592	0.0268851	0.0635488	0.0262017	0.0552141	0.00820552	0.0229897	-0.00896273	0.00240732	0.0608952	0.038895	0.0138272	-0.00249901	0.0288946	0.0931646	0.0373651	0.0361329	0.0251568	0.0223848	0.020232	0.018964	0.0185159	0.00213747	0.0362587	0.00498177
0.0488948	-0.121889	-0.0237576	-0.013984	-0.0154534	0.177001	-0.014371	0.0114527	-0.00842152	-0.0497879	-0.0228994	0.000425894	-0.032946	-0.0327907	-0.035061	-0.0259001	-0.0277904	-0.0181459	-0.0320101	-0.0601871	-0.0108723	-0.034046	-0.0508026	-0.0308819	-0.040758	-0.0246057	-0.0239313	-0.0085893	-0.0117561	-0.0387062	-0.0452639	-0.01881	0.0202934	-0.0357028	-0.0604519	-0.0374388	0.00109596	-0.0125264	0.0114723	-0.00147526	-0.0208068	-0.0459782	0.0909227	-0.0182737	-0.00582443	-0.0447148	-0.0975072	-0.0364841	-0.0138532	-0.0324509
0.00918823	0.0261628	0.0221031	-0.0104136	0.0177613	0.0167095	0.0265101	0.0321812	-0.00548666	-0.000822368	0.0423652	0.0449127	0.00233345	-0.00865593	0.0448657	0.0412031	0.0168697	0.0374413	0.106603	-0.0213967	0.00704772	0.00671352	0.0609552	-0.0418857	0.0108088	0.0575679	0.0312238	-0.0874847	-0.0118959	-0.00745643	-0.0163279	0.00454041	0.00227002	-0.0229122	0.0168793	0.0118197	0.00255443	0.0201629	0.0139414	0.00943289	0.018242	-0.00815927	0.00902502	0.0235032	-0.0290138	-0.00379523	0.0241111	0.0178259	-0.00868936	0.0194898
0.0614768	0.0356468	0.0197685	-0.00160353	0.0206981	0.0304134	0.0206604	0.000577367	0.041339	0.00999412	0.0319958	0.00448156	-0.00116401	0.0184332	0.0474751	0.0212804	0.012212	0.0327672	0.0239851	0.0434254	0.0298555	0.032927	0.041601	0.00822904	0.085177	0.0159021	0.0404389	0.0515996	0.0300978	0.0277021	0.0231318	0.0308357	0.0316005	0.0202209	0.04796	0.0222766	0.00667314	0.0304974	0.0298299	0.0310741	0.0274633	0.00954261	0.0145684	0.016175	0.0136475	-0.0189638	0.0561764	0.0278159	0.0498174	0.0203606
0.0465848	0.00638249	-0.0466959	0.00562136	0.000795229	-0.00442658	-0.00415688	-0.0233699	-0.0293198	-0.00593714	-0.00536283	-0.0109511	-0.0141009	-0.00333413	-0.00721709	-0.0436248	-0.00341452	0.00348557	0.00787175	-0.0174622	0.0156484	0.00322808	-0.0211049	-0.00867199	0.00679579	-0.0246839	0.00234375	0.0256133	0.0136961	0.0635965	0.0321866	0.00613856	-0.0140094	0.0208195	0.0248095	0.0530162	0.0172954	-0.00177823	-0.032134	0.0218388	0	0.0322686	0.0334602	0.0203711	0.00751134	0.0685192	0.000846501	0.00868694	0.0406346	0.043869
-0.0293985	-0.00611552	-0.0108977	0.0303454	0.037346	0.0145081	0.00816697	0.0233383	0.0748037	0.000234219	0.0407751	0.0143531	-0.00756501	0.0322581	0.0110497	-0.0181717	0.00571037	0.0342002	0.00857224	0.00888626	-0.0149162	-0.00452489	0.0285174	0.00480274	0.0188998	-0.0117284	0.0422837	-0.00650655	0.0178346	-0.0171821	0.00763792	0.00900639	0.0603329	0.016479	0.0166186	-0.00529968	0.0100113	0.0640031	-0.0107552	0.0068925	0.00191608	0.0393643	-0.00607471	-0.00428387	0.000422	-0.0283476	0.0241754	0.00673512	0.0147098	-0.0125006
-0.0151057	-0.0234731	-0.0327124	-0.0248014	-0.0180008	-0.018397	-0.0158416	-0.0372402	-0.00159977	-0.0271631	-0.00437105	-0.0250657	-0.0128633	-0.0418981	-0.0212827	-0.0184136	-0.0304338	-0.00749225	-0.00594957	-0.0393423	0.00180708	-0.029899	0.011692	-0.0225333	-0.0274925	0.00999375	-0.0100953	-0.0236926	-0.0472566	0.00437063	-0.0289419	-0.0162204	-0.0229	0.0651685	-0.0124786	-0.0244831	-0.0242229	-0.00143506	-0.0267076	-0.0125763	-0.0137694	-0.0133671	0.00617685	-0.0116893	-0.0216535	-0.0157925	0.000688184	-0.00427725	-0.0697153	-0.016156
-0.0172251	-0.030105	-0.00469704	0.00397377	-0.0074103	-0.0137627	0.0193891	-0.00869565	-0.0217039	0.00565652	0.00569106	0.0215633	0.00494691	-0.0265765	0.0120482	-0.00788841	0.0168658	0.010846	0.0200456	-0.0577628	-0.022952	-0.00614327	-0.0135381	-0.00244499	-0.0361035	-0.00247372	0.0139754	-0.00069054	-0.032324	0.0315057	0.0517386	0.018439	-0.00573125	0.0251658	0.038828	0.010013	-0.000961712	0.0391617	-0.013356	0.0108018	-0.0034904	-0.0101611	-0.006979	-0.0137988	0.0214142	0.0205219	-0.0372051	-0.0207071	0.00212495	0.0118654
0.0180872	0.0311598	0.00790467	0.0189986	0.000785855	0.00471407	0.000897183	0.00665457	0.00664162	0.0155577	-0.0114794	0.00750964	0.000240125	0.00819062	0.017712	0.0270532	0.0193504	-0.00369099	0.00791655	0.0120013	0.0480647	0.00419068	-0.0105439	0.0281863	0.00371025	-0.0254185	-0.0225368	-0.0102665	-0.00902285	0.00438745	0.0215298	0.00162851	0.0151312	-0.00661473	0.0326885	0.012875	-0.000481319	0.0132534	0.00910657	0.0353554	0.0147889	0.0520531	-0.00559641	-0.0115766	0.0744337	0.0173784	0.000928571	0.0295805	0.0110263	0.00400772
-0.00660325	-0.0442189	0.0023411	-0.0138862	-0.0137417	-0.00138626	-0.0181068	-0.0093149	-0.00749085	-0.025218	-0.00294406	-0.0104754	-0.00936262	-0.00270803	-0.00142653	0.00925227	-0.0183051	-0.0124063	-0.0194049	0.00833333	-0.0119055	0.00699009	-0.042456	-0.00664056	-0.0265798	-0.0127226	-0.0160061	0.00428885	-0.0211158	0.0164651	-0.0134202	-0.00698164	-0.00750355	-0.026931	-0.0324158	-0.00317783	-0.000481551	-0.0219518	0.0302439	-0.0142754	0.00584851	-0.00561798	-0.000719848	0.0012639	-0.0326087	-0.0237514	-0.0169129	0.0314617	-0.0286633	0.00970826
0.00775501	0.0142822	-0.00583908	-0.0235352	0.00238854	0.00654022	-0.0125981	0.010919	-0.0306254	0.00386847	-0.00803806	0.0103827	-0.0186599	0.0162923	-0.0148571	0.000187091	-0.0110497	0.00279159	-0.00461741	-0.0133503	-0.00387287	-0.000414422	0.0282636	-0.0198834	-0.0155515	-0.00064433	-0.000387297	-0.0288013	0.0189986	-0.0272727	-0.0549283	-0.00385245	-0.0163465	-0.0419708	-0.0227061	-0.013517	-0.0034327	0.0234911	0.0169271	-0.0152115	-0.00400343	-0.0114977	-0.0115914	-0.00816292	-0.0346555	-0.0587402	-0.0162602	0.0134505	0.0610335	-0.0212797
-0.00392619	0.00517511	0.00246682	0.0140177	0.0972994	0.0141102	0.00943047	-0.0135014	0.00862193	0.00469653	0.0264594	-0.011888	-0.00864304	-0.0114161	0.0176914	-0.00392817	0.0027933	-0.00443671	0.00833097	0.0222294	0.00209825	-0.0098466	0.00979213	-0.00786988	0.0279206	0.0186976	0.0201472	0.0459147	0.00543795	0.0141886	0.0464323	-0.0124722	0.0120482	0.0150794	-0.0126914	0.00930714	0.00217549	0.0420407	0.0245606	0.0262378	-0.0115801	-0.00461245	0.0153051	-0.00381809	0.0309914	0.0307161	0.0143152	-0.0229909	0.00407	-0.017354
0.0059125	0.0274186	0.0222639	-0.0033814	-0.0220775	0.0186994	-0.00421323	-0.00152068	-0.00749107	-0.00671221	0.0188497	0.00693312	-0.0267779	-0.000982801	-0.00227985	0.0355869	0.00557103	-0.0138064	0.0160548	0.0315159	0.0232787	0.0101539	-0.0052739	0.0155121	0.0178699	-0.014557	0.0102545	-0.0158878	0.0166119	-0.00661808	0.0214167	-0.00841982	-0.012931	0.0298671	0.00445487	-0.0120389	-0.00801978	-0.0500491	0.0505567	-0.0109278	-0.00677769	0.00725295	-0.00371966	-0.00766545	-0.0150979	-0.0145139	-0.00130947	-0.00235319	0.0147277	-0.00126871
0.0395768	0.11945	-0.00263641	0.00369225	-0.00518135	0.125928	0.0112215	0.0383795	0.0396491	-0.0273923	-0.0142315	0.0141758	0.015741	0.00418101	-0.0119966	-0.00534953	0.00669437	-0.013025	0.0179264	-0.00702719	0.0275036	-0.020829	0.00701214	-0.00885263	0.0143961	-0.000642261	-0.0075188	0.0227013	-0.0233707	-0.0197335	-0.0216304	-0.000592417	0.00270326	-0.0106286	-0.0344659	-0.012056	-0.0396936	-0.0114784	-0.001514	0.0604545	-0.00038994	0.00950095	-0.0318989	-0.00660887	-0.0209916	-0.000305011	0.00859557	0.00525356	0.00798935	-0.0150407
-0.0297776	0.00437227	0.0241352	-0.00228674	0.0145089	-0.0353888	0.0138257	0.012907	-0.0234579	-0.00310174	0.0381777	0.00878594	-0.00239385	0.00318393	-0.00780572	-0.0125798	0.0224719	-0.01194	0.0078976	0.0286154	0.0189773	0.0154514	-0.00169837	0.0619965	0.00969193	0.0565553	0.025947	0.0264232	-0.0140078	-0.0144529	-0.00166277	-0.0104722	-0.00321443	0.00245549	0.0162004	-0.00406771	0.00658311	-0.0231073	0.00703997	-0.00835463	0.000390092	-0.00108976	-0.0255751	0.00613444	0.0304697	-0.0419736	-0.00252781	0.00725256	-0.0192867	-0.0214094
-0.0184926	-0.0180348	-0.0261475	0.00677628	-0.0128346	0.0231895	-0.0039476	-0.0301187	-0.0127706	-0.000995644	0.0112794	-0.0142518	-0.0136398	-0.000488281	-0.0104895	-0.00886263	-0.0168199	0.0167182	-0.021886	-0.0221358	-0.0163821	0.00416884	-0.0172678	-0.0105541	0.00137127	0.00304136	-0.00369208	-0.00880182	0.0130229	0.0018331	-0.00653877	0.00329473	0.0143556	0.0427128	0.0411645	0.00158103	0.0055339	0.00142636	-0.0130136	-0.0187333	0.00107233	0.0194387	0.0129843	0.0107342	0.00574949	0.0318471	-7.24061e-05	0.0166243	0.0180496	0.00411197
0.0306365	0.0135107	0.000806637	0.0236563	0.0144874	-0.0175814	0.00432355	0.0412063	0.00163051	0.00585524	0.0148205	-0.00401606	0.0233035	0.00928188	0.000588928	-0.00661326	0.00912409	0.0217158	0.01593	0.0220251	0.0113371	0.017644	-0.0137627	0.000166667	0.0188292	0.00121286	0.0129702	0.0598682	0.0118816	0.0438268	0.0148401	0.0194049	0.00523023	-0.00161503	-0.0198184	0.0190739	0.0185741	0.0250445	0.0106789	0.0339394	0.0397312	0.019068	0.00562067	0.0068819	-0.00721383	0.0261905	0.0198407	0.0151026	0.0103202	0.0137029
0.0180505	-0.0231202	-0.00379965	-0.0200155	0.0135482	0.00562012	0.0044843	-0.00458847	0.0143599	-0.00978449	0.000752785	0.000201613	-0.0508008	-0.00266215	0.00882872	-0.0165026	-0.00700723	-0.0189801	-0.00063446	0.00119725	-0.00485381	-0.018256	0.0157978	-0.0104983	-0.0168011	0.0145366	0.00548747	0.0063964	-0.0138595	-0.00175292	0.000856583	0.0147403	0.00989594	0.00441176	0.0189008	0.00451788	-0.0116043	0.00104215	-0.00787062	0.00586166	-0.00796104	-0.00305489	-0.0129507	0.000928192	0.0186455	-0.00240612	-0.0129225	-0.0109789	-0.0168937	-0.00113942
-0.0151275	0.00703625	-0.0160656	-0.0129255	-0.0144509	0.00769357	0.000714286	-0.0103717	-0.00957585	-0.0137586	-0.00586731	-0.00786132	-0.0148959	-0.00655181	0.00816803	-0.0215464	-0.00318689	-0.00436876	0.00634863	0.0136024	-0.0118453	-0.00301267	0.0157249	0.0230717	-0.00273411	-0.0119403	-0.00945971	0.0212156	-0.000585594	0.00225771	-0.0400416	-0.0138528	-0.0279826	-0.0266471	0.025916	-0.0143922	-0.0124239	-0.00543667	-0.0148881	0.0143745	-0.0175604	-0.0255674	-0.0245839	-0.0136571	0.0632571	-0.014127	-0.00136671	-0.0020749	0.0103903	-0.00928134
-0.0209522	-0.0317595	-0.00328909	-0.0207917	-0.00146628	-0.0172187	0.00142755	0.0069869	-0.0104332	-0.0144578	0.0122579	-0.0361642	-0.0283688	-0.0190523	-0.0167824	-0.0215337	-0.015757	-0.0155816	-0.0150505	-0.0768323	-0.0284405	-0.0326144	-0.0155665	-0.0309465	-0.0310144	0.0320242	0.0220386	-0.003331	-0.05625	-0.024612	-0.0035662	-0.030241	-0.00935356	-0.0174489	-0.033963	-0.020339	-0.0150333	-0.0316353	-0.0141202	-0.0132133	-0.00768787	-0.00314465	-0.00431858	-0.00700855	-0.00607595	-0.0318043	-0.0308291	-0.0147624	-0.063151	-0.00889726
-0.00688576	-0.00557621	-0.0133176	-0.00479788	-0.00110132	0.000401181	0.0153243	-0.00520382	-0.000883197	0.00527603	0.0164449	-0.00927487	-0.0093651	-0.0141932	0.00176574	-0.0112527	0.0143852	0.000727736	0.00814347	0.0028754	0.00556429	-0.00215424	0.00820876	-0.0297265	0.00725022	0.0228337	0.0179695	0.039226	-0.0161424	0.0177059	-0.00236467	0.0318881	-0.0107008	0.00153092	0.00900757	0.00372638	-0.00459799	0.0139323	0.000671366	0.0143606	0.00174317	0.0188289	0.0117321	-0.0135135	0.07081	0.00171465	-0.00966184	0.0107629	0.0216718	0.00290437
0.0054365	0.0166025	0.0173196	0.0266694	0.00771775	0.0297876	0.0163215	0.0183086	0.030718	0.0298259	0.0142668	0.0112766	0.0119561	0.0224804	0.00793184	0.0100715	-0.0510064	0.0278157	0.0304048	0.0277158	0.00884157	0.0319516	0.0450806	0.029937	0.0161517	0	0.00529568	0.0281821	0.0473286	0.0106741	0.0392056	0.0347046	0.0272534	0.0250688	0.0195782	0.0237338	0.0244434	0.0394456	-0.0275075	0.0311842	0.0186582	0.033285	0.0239651	0.00584591	-0.0137964	0.0768468	0.0111069	0.0292306	0.0662534	0.0113732
-0.024136	-0.0402336	-0.0275919	-0.0240783	-0.0284464	-0.0147377	-0.0319461	0.0208333	-0.0329294	-0.0264761	-0.025522	-0.0159899	-0.0188213	-0.0266798	-0.0209851	-0.0358959	-0.0257893	-0.0223755	-0.00422796	-0.0579665	-0.0283789	-0.0199791	-0.0162375	-0.0261771	-0.048376	-0.0331998	-0.0363477	-0.0496749	-0.0224945	0.00781705	-0.0654667	-0.0125306	-0.0147621	-0.0162541	-0.0260374	-0.0506411	-0.0358843	-0.0395442	-0.0150627	-0.00649351	-0.0334061	0.00824047	-0.047838	-0.0325295	0.0103714	-0.0386514	-0.0704372	-0.0193732	-0.0303578	-0.0341524
0.0118044	0.000450755	-0.00350157	0.00532351	-0.0123874	0.0143765	0.00677845	-0.00447302	0.00807409	0.0220889	0.00193452	0.00577293	0.0155419	0.000507614	-0.0101221	-0.0198573	-0.00667986	0.00705627	0.023441	-0.0115169	0.0107995	0.00757818	0.0355118	0.00453831	-0.0116195	0.00296033	0.00364431	0.00177558	0.0246558	0.00800396	0.0191293	0	0.00220034	0.0231924	0.0248956	0.00313779	0.00734005	0.0131704	-0.0253327	0.014099	0.00520373	0.0201542	0.0129028	-0.0194566	0.0306756	0.0340266	0.00782498	0.00682664	0.00173195	0.0133139
-0.00269841	0.0259067	-0.00133285	0.0210794	0.00608134	0.0447897	0.00531538	-0.0204999	0.0478536	0.0232355	0.0112877	0.00340136	0.018613	0.0314561	0.047218	-0.00179382	0.0161893	0.0321595	0.0203111	-0.0103196	0.028228	0.0298729	0.0259218	0.00556038	0.0209405	0.00472255	0.00835149	-0.00959709	0.0292761	0.00237394	0.00815534	0.0415037	0.0290643	0.032	0.0379853	0.0223038	0.00896312	0.106453	0.00958199	0.0256882	0.0135769	0.0233977	0.0434102	0.0202999	0.0286045	0.0174213	0.00507051	0.0329772	0.0315201	0.0526092
0.0510107	0.030303	-0.00800777	0.000997307	0.0253117	0.071405	0.0230878	0.000573394	0.211831	0.00341839	0.0171831	0.0190678	-0.0105577	0.0177078	0.012062	-0.0175476	-0.0213235	-0.0129678	0.0129606	-0.0211907	0.0226709	0.000925735	0.0094162	0.0195265	0.0086362	0.0646298	0.0595967	0.0318638	0.0463666	0.00163332	0.0550847	0.0166728	-0.00954993	0.00445019	-0.00188503	0.0243448	0.00415415	0.0123836	-0.00913513	0.00915619	0.0250554	0.00640512	0.000682035	-0.0098584	-0.0106958	0.11862	0.00567555	0.0016907	0.0287519	0.0366384
-0.0704172	-0.0334612	-0.0305773	-0.020823	-0.0438467	0.0887314	-0.0079242	-0.0166189	-0.0498962	-0.0270106	-0.0180479	-0.0471933	-0.0235294	-0.0202997	-0.0255392	-0.0408866	-0.0355622	-0.00299797	-0.0111223	-0.0257732	-0.081688	-0.0169561	-0.0499067	-0.0340678	0.00642169	-0.0248344	-0.0151232	-0.0648054	0.00446844	-0.0388912	0.00730194	-0.0109029	-0.0148733	-0.0810347	0.029048	-0.0174026	-0.053526	-0.0132776	-0.0210728	0.0136986	-0.0444674	-0.0123751	-0.0387814	-0.105087	-0.0423353	-0.0197441	-0.0283744	-0.00327641	-0.00751974	-0.0193048
-0.0352692	0.032194	-0.01514	0.0177045	-0.00308285	0.00681226	0.00555652	0.00990676	0.00979841	-0.0446417	0.00764593	0.0248745	0.0112076	0.024667	0.0527082	-0.0397128	0.0311607	0.0337844	0.0242706	0.0246914	-0.00226315	0.0187121	0.0343643	0.0361467	0.00531726	0.00565931	0.00828157	0.0819613	0.0131603	0.0255344	0.0607104	0.0277854	0.0351937	0.0161742	0.0242825	0.0309278	0.00948154	0.0162111	0.00391389	0.0212355	0.0301063	0.0277455	0.0188612	0.00556286	-0.000118835	-0.00822269	0.0395289	0.0280904	0.100139	0.0329075
0.0108072	0.0111087	0.00883935	-0.00229954	0.0143023	-0.0206157	0.000518045	0.0034622	-0.00237709	-0.00026178	0.00525317	0.00553545	-0.00969798	0.00337025	-0.0218534	0.00338785	0.00453286	0.00607409	-0.0835535	0.0203098	-0.0123496	0.0168291	-0.0594843	-0.0108383	0.00811001	0.0151941	0.00513347	-0.0252508	0.0192097	0.0131525	-0.0284185	-0.0372274	-0.00030175	-0.0221916	-0.0388451	-0.00487179	0.0074607	-0.0204358	0.0287524	-0.0329954	0.0248329	0.00461552	0.015102	0.00130758	-0.00748752	-0.00182551	-0.0198665	0.0192811	-0.00987144	0.0143895
-0.0213832	-0.000211282	0.000253968	0.000801684	-0.00114329	0.0214122	-0.0101829	-0.0158137	0.0467024	-0.0111286	-0.011903	0.00614017	0.00601567	-0.00791747	0.00395928	-0.0309698	-0.00426172	0.0178571	-0.0175676	-0.0188934	-0.00280702	0.00777071	0.016148	0.0222565	0.00821966	-0.0149667	-0.0165134	-0.00137245	-0.000718004	0.0109406	-0.00474795	0.00110477	0.0127779	-0.0065738	-0.00204995	0.0144293	-0.013224	-0.0133049	-0.0111322	0.026124	-0.00950606	-0.00329404	-0.00973536	-0.00190859	-0.000478985	-0.000152404	-0.0171021	-0.0163498	-0.00788314	0.0106272
-0.119836	-0.119189	-0.127587	-0.0705918	-0.0892789	-0.134244	-0.106364	-0.0543383	-0.109493	-0.0846021	-0.114882	-0.0585017	-0.110694	-0.0718259	-0.0949296	-0.133486	-0.0916415	-0.0598162	-0.125539	-0.0973177	-0.0821445	-0.0804126	-0.0993213	-0.0957963	-0.126106	-0.139561	-0.128613	-0.135415	-0.0634094	-0.108141	-0.130455	-0.078444	-0.0773892	-0.0759414	-0.0916106	-0.0994412	-0.0714286	-0.112513	-0.115329	-0.128161	-0.1035	-0.0966255	-0.119427	-0.0854469	-0.0328262	-0.135889	-0.109393	-0.104465	-0.0557373	-0.0730448
0.0934833	0.0441459	0.0948778	0.0124973	0.0397989	0.106869	0.0405854	0.025641	0.0480659	0.022129	0.0639004	0.0283862	0.012197	0.0244919	0.00280112	0.122989	0.0279933	0.0348321	0.0683725	0.0872381	0.0308078	0.0119787	0.0352876	-0.00259307	0.0273918	0.0686723	0.0623758	0.0438627	0.027618	0.0477225	0.0280412	0.0218541	0.0231506	0.0139812	0.0408467	0.0194613	0.0256891	0.0520238	0.0473805	0.0868097	0.0418766	0.0758641	0.0274393	0.0081435	0.0200669	0.0414535	0.0235166	0.0172656	0.0363816	0.0188393
-0.0309507	-0.0209099	-0.0369484	-0.0284103	-0.0330379	-0.0270816	-0.0382524	-0.0192771	-0.0291132	-0.027027	-0.0405616	-0.0258639	-0.012977	-0.0203459	-0.0263811	-0.0533399	-0.0221084	-0.0175167	-0.00893208	-0.000700771	-0.0283319	-0.0216292	-0.00976389	-0.0419684	-0.0139104	-0.0422277	-0.0540389	-0.0286476	-0.0223964	-0.0288678	-0.0313612	-0.0222656	-0.0017891	-0.036489	-0.0329229	-0.0457878	-0.0161812	0.0101675	-0.030632	-0.00785962	-0.0269971	-0.018434	-0.0070401	-0.0101517	-0.0246509	-0.0058435	-0.0404737	0.00190941	-0.00131343	0.00715777
0.0552759	0.0100915	0.000414022	0.0220129	0.0320833	0.0448495	0.0288555	-0.000307125	0.0373792	-0.0101803	0.0143089	0.0185185	0.00610424	-0.0109034	0.042716	-0.0117386	0.0355666	0.00270932	0.0282262	0.0305049	0.0135699	0.00307963	0.00842596	0.0145377	0.00705329	0.0198083	0.00770903	0.0714286	0.00133639	0.0484158	0.0270711	0.000399521	0.0223511	0.0326353	0.0075577	-0.00362424	0.0069365	0.0313394	-0.0288	0.0370302	0.0272285	0.0200565	0.0359895	0.012682	0.0195468	0.0410597	0.000368392	0.0218105	0.00382592	0.0166815
-0.000867227	0.0248606	0.0124155	-0.00203601	0.0129189	0.0518048	-0.0231192	0.00030722	0.0222386	0.0380547	-0.0149086	-0.0186199	-0.00871189	0.0286089	-0.00886579	0.030619	-0.0194356	0.0161248	-0.00394914	-0.00782579	0.00569859	0.0275219	0.0291556	-0.025984	-0.00622568	-0.0162907	-0.00529619	-0.0330133	0.0446139	0.0521222	-0.025894	0.00748802	0.0095906	0.0599966	-0.0349368	0.02197	-0.00546836	-0.0212931	0.000411862	0.0222064	-0.0149163	0.0417374	0.0118277	-0.00304911	0.0696056	-0.0251207	0.00147303	0.0198943	0.0192949	-0.00800971
-0.0240431	-0.0185899	-0.0107644	-0.0188983	-0.0310881	-0.0808363	-0.0228904	-0.0202703	-0.0640649	0.0158528	-0.0239219	-0.0236607	-0.00094162	0.00867568	-0.0493523	-0.0297093	-0.037741	-0.0212729	-0.0475776	-0.0137174	-0.0270344	-0.0132323	-0.0532044	-0.0502158	0.00469851	-0.0146497	-0.0331296	-0.103461	-0.00292024	-0.090689	-0.100959	-0.0451888	-0.0198161	-0.0838648	-0.107661	-0.0814351	-0.0118538	-0.0636827	-0.0480307	-0.0307612	-0.062922	0.0478723	-0.0580062	-0.0515565	-0.0896221	-0.120447	-0.0340136	-0.0251956	0.0147231	-0.0202104
-0.0147634	0.0771541	0.057989	0.0371019	0.10325	0.0786013	0.0405003	0.0479624	0.075979	0.0202034	0.0340113	0.00594422	0.0347157	0.0374399	0.0863076	0.109014	0.0606659	0.0446976	0.0544218	0.0851878	0.045748	0.0361198	0.0877577	0.0580339	0.0463757	0.0142211	0.0434428	0.0470464	0.0201355	0.0616681	0.0874168	0.058329	0.0542935	0.0784894	0.0930282	0.0984191	0.0573782	0.0645044	0.03921	0.0586337	0.0741347	0.017439	0.0459689	0.062536	0.0856534	0.112892	0.0702322	0.0590933	0.0333947	0.0574868
0.00740206	0.00793481	0.0324177	0.0129802	0.0473527	0.011974	-0.00438848	-0.00388872	0.00707182	0.0151598	-0.00483715	0.00681818	0.0160923	0.0241405	-0.00776583	0.0560514	0.0119713	0.022651	0.0240732	0.032041	0.0140902	0.0347563	0.0109024	-0.0101503	0.0413408	-0.0108349	0.00234558	0.00251864	0.0310425	0.0239031	0.0641864	0.0107875	0.0204606	0.0119413	-0.018595	0.0301961	0.0255604	-0.0198954	0.0395339	0.0254065	0.0317138	0.0173815	0.0496941	0.0343594	-0.0823611	0.00840336	0.0277432	0.0337532	0.0463561	0.0122798
0.00116487	0.0131915	0.0213115	0.0203146	0.0320399	0.041731	0.00728248	0.00990991	0.0347709	0.0111664	0.0081011	0.00902935	-0.120723	-0.000238095	0.038531	0.0145368	-0.0307571	0.00984413	0.0293371	0.0428438	-0.0127035	0.0104902	0.0214037	0.0136068	0.010372	0.0399485	0.0308112	0.0412019	0.0382875	-0.0145294	0.00940992	0.00426894	0.0121077	0.037793	-0.000328457	0.016847	-0.0137278	0.0260991	-0.0106752	0.00710274	-0.0425616	0.0536265	-0.0160648	-0.0354186	0.0101964	0.0153912	0.0226683	-0.0185626	0.0115016	-0.0172164
0.031773	0.139227	0.00283986	0.0204207	0.019317	0.061869	0.0329148	0.000892061	0.0445319	0.0310005	0.027001	0.0371365	-0.0141037	0.0142891	-0.00985507	-0.0139953	0.0406835	0.0155158	0.0369964	0.0297708	-0.0372604	0.0235576	0.0100715	0.0293774	0.0247788	0.0229244	0.00472947	0.0484509	0.0291653	-0.0347884	0.0266071	-0.000386436	0.0735956	-0.00814382	-0.00636639	-0.0199353	0.0577027	0.0115306	0.0405989	0.0403477	0.057625	-0.0137377	0.0598179	0.0888647	-0.0142056	0.0355079	0.00186125	0.0472357	0.0421141	0.0488986
0.0511797	-0.0186175	0.0499877	0.0223134	-0.00507614	0.0324346	0.010315	-0.00148544	0.0227321	-0.0114854	0.0256651	0.00905953	-0.00706653	-0.00821789	0.0263466	0.0697308	0.0359656	-0.00479962	0.0133897	-0.0138768	-0.0229013	-0.0111176	0.00900611	0.04158	-0.00621762	0.0333131	0.0135568	0.00892939	-0.014658	0.018536	0.0235213	-0.0298637	-0.000623997	0.0185902	0.15959	0.041094	0.0215919	-0.0327447	0.0295528	-0.0187608	0.0136213	-0.00144619	0.0115883	-0.00838072	0.037037	0.0287101	0.0241513	-0.00342688	-0.0321277	-0.00158414
-0.00503383	0.0172802	-0.0390478	-0.0130175	0.0119048	0.0431923	0.0113036	-0.0229098	0.00940166	-0.0156658	0.028227	-0.0316375	0.0152751	-0.016572	-0.0402168	-0.0278012	0.00880503	0.000723415	0.0119958	-0.0222809	-0.0360476	-0.0248521	-0.0221549	-0.0157866	-0.0205075	0.0363423	0.0349248	-0.0135949	-0.0565289	-0.0373241	-0.0165116	-0.0238095	0.00731424	-0.0115589	-0.0574444	0.00158416	-0.0153202	-0.0354708	-0.0191363	-0.0144602	-0.0141102	-0.005412	-0.0163073	0.00271657	-0.032667	-0.103145	-0.126979	-0.0252788	-0.0695198	-0.0267011
-0.0530397	-0.00729321	-0.0128127	0.00376835	0.0205042	-0.0117163	-0.00360555	0.00609013	-0.00576348	-0.00132626	-0.0130583	-0.00573951	-0.0106001	0.0101107	-0.0145617	-0.00942374	-0.0493766	-0.0293976	-0.00429479	-0.0374813	-0.0118247	0.00687702	-8.14996e-05	-0.00995575	-0.0493258	-0.0141403	-0.0362592	-0.0397743	-0.00543097	-0.00385087	-0.0321368	-0.0445964	-0.0165589	0.000461609	0.00636716	0.00487676	0.00469931	-0.0196454	0.00539084	-0.0107597	0.00243404	-0.0538013	-0.0106864	-0.0183624	0.0235635	-0.0345372	-0.00321118	0.0138253	0.0347768	0.0278062
0.0313116	0.00790477	-0.00766378	0.0153132	0.00757576	0.0481312	0.00597069	0.0127119	0.0350205	0.00889774	0.00556307	-0.00111012	0.0412995	0.0238322	-0.055187	-0.0157463	0.0267576	0.0964912	0.0301932	0.0741433	0.0355246	0.012957	0.0127965	0.00577281	0.0238895	0.00229489	0.010989	0.0245641	0.0149727	-0.0145844	0.0515858	-0.0220038	0.0307041	0.0456783	0.0100767	0.00419727	0.00278111	0.000855327	-0.0141708	0.0323006	0.0158314	0.0728981	0.0271431	0.00265767	0.0432106	0.0314146	-0.0721054	0.0142011	0.0197311	0.0242897
0.00467091	0.00295257	0.0171898	-0.0148876	-0.0212488	-0.0208987	-0.00899281	0.00627615	-0.0178317	-0.0148743	-0.00299043	0.0102245	-0.0235646	-0.00791434	0.0459623	0.0145539	-0.00434338	0.0104151	-0.0498242	0.00841067	0.00693341	-0.00684184	-0.020441	-0.0185151	-0.00656216	-0.00228964	-0.00350037	-0.00376081	-0.000347102	0.00490371	-0.00843233	0.0276322	-0.00270813	-0.0144139	0.0403351	-0.0159352	-0.0130476	0.0258821	-0.000906501	-0.0199553	-0.00611913	-0.0013589	-0.0194823	-0.0207972	-0.0318622	-0.0365317	-0.00357398	-0.00574926	-0.0165852	-0.0303942
-0.000169062	0.0268629	-0.0595151	0.0205452	0.0143621	0.00756634	0.00580762	0.01782	0.0132921	0.0471673	0.00479904	0.0134213	0.0282121	0.0136086	-0.00335673	-0.04424	-0.00384911	0.000373469	0.00317264	0.00618349	0.000932434	0.00509185	-0.00805127	0.0126391	0.00880734	0.00631096	0.00573119	-0.0287844	0.0116319	0.0283914	-0.0173805	0.0239133	0.0197968	0.0273094	0.00834719	0.034643	0.00747222	0.00999643	-0.0563837	0.00814465	0.0022126	-0.00514061	0.0206256	-0.00145757	0.052901	-0.00365464	0.0746055	0.0160418	0.0092973	-0.000136886
-0.0490362	-0.012005	-0.010026	-0.011324	-0.003622	-0.0177959	-0.0400577	-0.0195506	-0.0135189	-0.0010208	-0.0407463	-0.0132436	-0.00181818	-0.0173611	-0.0146969	0.0234876	-0.0301391	-0.0143358	-0.0393569	-0.0147206	-0.0259405	-0.027019	-0.0496936	-0.0275708	-0.0363769	-0.0421893	-0.0606618	-0.0235157	-0.0128711	-0.000517643	-0.00120025	-0.0231472	-0.00137433	-0.00290529	-0.0426211	-0.0166774	-0.000760697	-0.0272181	-0.0381868	-0.0318307	-0.0499136	-0.0284195	-0.0367127	-0.0300282	-0.0196805	0.0110958	-0.106809	-0.0236828	-0.0351328	-0.0116369
-0.0457859	-0.00562205	0.0161778	-0.00558003	0.00462657	0.0100319	0.0154135	0.0145833	-0.00228185	0.0084302	0.0197604	0.00990099	-0.0139096	0.00777385	0.00870106	-0.0010075	-0.0326693	-0.00530263	-0.0252401	-0.00667247	-0.00316339	0.00684022	-0.0158619	-0.00632184	0.00547376	0.010119	0.0135029	0.0212957	-0.00139082	0.0134657	0.00739991	0.0195516	0.0123	-0.00874126	0.0227704	0.000391389	-0.0643913	0.0282219	-0.029563	-0.00634179	0.036573	0.0151728	-0.0146853	0.00623455	0.0160605	0.00526029	0.0412129	-0.0316848	0.0053286	-0.00512513
-0.0047517	0.0204268	0.0191561	0.0161449	0.0164474	0.016087	0.0122177	0.0196539	0.0281809	0.0122863	0.0128166	0.0185185	0.0201511	0.0165965	-0.00123229	0.0125504	0.0101593	0.0104333	0.00619195	0.0201519	0.015572	0.0208883	0.0129295	0.0187006	0.0253426	0.0094284	0.0113922	-0.00925655	0.0144499	0.00783579	0.0153817	0.0257426	0.00900671	0.0166079	-0.00335571	0.00652061	0.0253594	0.011191	0.0363503	0.010917	0.0168616	-0.0167951	0.0258339	0.0264929	-0.00639238	0.0745218	0.0168171	0.0105836	0.0220848	0.0136446
-0.0137615	-0.0205541	-0.016256	-0.0265452	-0.00614887	-0.0565906	-0.0323702	-0.0117952	-0.0291472	-0.0193944	-0.0415788	-0.0188235	0.0116872	-0.0250632	-0.0144972	-0.0167109	-0.0282686	-0.0121345	-0.0398135	-0.026911	-0.0120631	-0.018971	-0.0271026	-0.00681302	-0.032955	-0.040864	-0.0238641	-0.0360936	-0.0151021	-0.0158033	-0.0209609	-0.0199147	-0.00985263	-0.0309383	-0.00456456	-0.018269	-0.0290967	-0.0325023	-0.0176086	-0.0320651	-0.0168695	-0.0358878	-0.0279507	-0.00541159	-0.0306469	-0.0124265	0.0108915	-0.021618	-0.0233362	-0.0238084
-0.0647366	-0.0456204	-0.0486703	-0.028961	-0.0693585	-0.0302203	-0.0532981	-0.0116448	-0.0347227	-0.021692	-0.0752908	-0.0170046	0.0449073	-0.0193396	-0.027543	-0.0909398	-0.0226573	-0.0403601	-0.0297145	-0.0567814	-0.0200074	-0.0134656	-0.0165349	-0.0234375	-0.0431655	-0.068168	-0.0837082	-0.0154066	0.036069	-0.0590761	-0.0672603	-0.0159652	-0.00756931	-0.0604207	-0.0263437	-0.036558	-0.0433183	-0.0244431	-0.0628794	-0.00755235	-0.0404602	-0.0320221	-0.0732384	-0.0530501	-0.0313744	-0.124044	-0.0808061	-0.0255328	0.0719027	0.0100371
-0.0142089	-0.0250478	0.0527887	-0.00584196	-0.00314906	-0.0769905	-0.0253544	0.0011782	-0.0308021	-0.0220425	-0.0304267	-0.0146374	-0.0356587	-0.001924	-0.0083682	0.0359044	-0.0234688	-0.0520751	-0.0602482	-0.0717405	-0.0240186	-0.0360222	-0.0151681	-0.00214634	-0.0652948	-0.0555193	-0.0934899	-0.0482902	-0.0380087	-0.00282898	0.0244431	-0.0107459	-0.0129403	-0.00317561	-0.013796	0.0126027	-0.0126015	-0.0134535	-0.0280734	0.00311311	-0.0117862	-0.0334173	-0.0351739	-0.0538122	0.0120842	0.000291177	-0.00542652	0.000403104	-0.0369453	0.00297191
0.0237826	0.0156894	-0.0464037	-0.00618557	-0.015795	0.0462137	-0.0237608	0.0297146	0.0325551	0.02494	-0.0241935	0.058519	0.0245438	0.0159036	-0.0100617	-0.0332258	0.00644783	0.0208001	0.014803	-0.00537634	-0.0611397	0.0213989	0.00593802	-0.00430192	-0.0190517	-0.103734	-0.0687544	-0.0133929	0.020979	0.0376133	0.014078	0.00181044	0.0349019	0.00223001	0.00240482	0.0240801	-0.00807556	-0.0152634	0.00460244	-0.005	-0.00801974	0.0545518	-0.012895	-0.00852505	0.00578533	0.0353192	0.0384112	0.0249824	0.00492928	-0.0230566
-0.0302695	0.0563815	0.0312247	0.0826763	0.021398	-0.0364104	0.0478389	0.0337143	0.0506392	0.0555628	0.0574919	0.0793111	0.0638298	0.0199241	-0.0108197	0.0543949	0.0576587	0.039438	-0.0014692	0.0412162	0.0225262	0.0322076	0.0295148	-0.00333857	0.0133794	0.0771605	0.0740834	-0.0723982	0.0434932	0.0221379	-0.00443199	0.0345487	0.0453859	-0.0333757	-0.0447711	0.0151915	0.0811223	0.0172786	0.12891	0.0639404	0.066335	0.0405272	-0.0197565	0.031331	-0.0405091	-0.0552952	-0.0308953	0.0445209	0.0652591	-0.00573433
-0.0147257	-0.0968744	0.0638354	-0.0227077	-0.0164106	-0.15085	-0.0688827	0.0257048	-0.0864202	0.0184911	-0.0394156	-0.000394011	-0.00888889	-0.00813953	-0.0533643	0.00820729	-0.0195485	-0.11588	-0.0318445	-0.0648929	0.0172234	-0.0152479	0.0643254	-0.0378325	-0.0234242	-0.12106	-0.109934	0.0143962	-0.0134559	-0.0506515	-0.0638298	-0.0788122	-0.0686943	-0.0016442	-0.058012	-0.0549122	0.034761	-0.0894218	-0.0235097	-0.118241	-0.0131221	-0.128562	-0.0171932	-0.00890818	-0.053699	-0.0160714	-0.0481457	-0.105476	-0.0574575	0.0225453
-0.0107357	0.0220603	-0.00160177	-0.00176471	0.00319489	0.0388855	0.0174194	-0.017246	0.00387696	-0.0197289	0.0168023	-0.0124162	-0.0107623	0.0107855	0.0280112	-0.00651239	-0.00196574	0.0399642	-0.0105297	-0.00624566	-0.046779	0.00994668	-0.0441077	0.00409584	0.095072	-0.0260799	-0.00714097	0.0490265	-0.00249501	0.0163607	0.012028	0.0692694	0.0161999	-0.0085639	0.0532482	0.0106017	0.000389864	0.0571938	0.0075953	0.0317695	0.0192061	0.0250727	-0.0907341	-0.00956442	-0.0393584	0.0329704	0.0152654	-0.00389187	0.0152931	-0.0393884
0.030748	0.0425743	0.0167839	0.0287763	0.0406936	0.103376	0.0397379	0.0106937	0.0313487	0.0140758	0.0187859	0.0191579	-0.00831067	0.0192531	0.0235014	0.0396816	0.0441756	0.0561382	0.0572682	0.0247905	0.105172	0.0140116	0.0241282	0.0354885	0.0605337	0.0493724	0.0527437	-0.00380143	0.020677	0.0845108	0.026534	0.016691	-0.0022047	0.0581395	0.0190391	0.0446866	0.024292	0.0223145	0.0577443	0.0538847	0.0163317	0.0664658	0.0806407	0.0746946	0.0244142	0.0207906	0.150808	0.0596621	0.0422594	0.0433327
-0.00196119	-0.0336182	-0.0271878	0.00439141	-0.00918055	-0.0124754	-0.0461476	0.00244167	-0.0162266	-0.0224035	-0.038757	-0.00665753	0.0108182	-0.0184342	-0.0126456	-0.0605719	-0.00889248	0.0103378	-0.00882017	0.00817717	-0.0204829	-0.0205267	-0.0072227	-0.0110301	-0.0168982	-0.0015949	-0.0169534	-0.0207632	0.00588139	-0.017894	-0.0422725	-0.00297558	-0.0040792	-0.0277865	0.0150094	0.00925926	-0.00526316	0.00177665	-0.0356326	-0.0112111	-0.0363221	0.0235998	0.0067297	0.0460106	-0.0138337	-0.0358577	-0.00955538	-0.000896861	0.0122441	0.00362774
0.0535733	0.00294811	0.0537742	0.0145423	0.0394647	0.0186057	0.0671355	0.031935	-0.00616268	0.0349981	0.0646536	0.0291741	0.0233645	0.0204034	0.00404449	0.0866491	0.0429581	0.0165163	0.0405151	0.0456235	0.0696024	0.0146187	0.0213061	0.0483967	0.0366692	0.0806709	0.0967825	0.0275072	0.003898	0.0223342	0.0353528	0.0128641	-0.000341326	0.0736315	-0.00592947	-0.0178318	0.0235864	0.00266025	0.0619074	-0.00360763	0.0603848	-0.0379932	0.0399391	0.00310495	0.0194444	0.0339185	0.0494192	0.0213445	0.0259766	0.000231707
0.00638068	0.0419361	-0.0242718	0.00861907	-0.000660284	0.0187813	-0.00379469	0.00498295	0.0525253	-0.023225	-0.0136803	0.00632063	-0.00780675	0.0290843	0.0104062	0.0395941	0.0088634	0.0211619	-0.0058356	0.0158371	0.0187656	0.0141058	0.00457938	0.00835866	0.0206338	0.00813008	0.00140812	0.00903514	0.00323572	0.0284166	-0.0182608	0.0264174	0.0490824	-0.0356445	0.016055	0.0199974	0.00772249	0.0299431	-0.0357143	0.0112069	0.00967712	0.0263291	0.0279902	-0.000928601	0.00694823	-0.0408633	-0.0227017	0.0382812	-0.0129494	0.00352113
0.0330667	0.0129772	0.0146827	-0.00352963	0.0270895	-0.0338178	0.015838	0.0156576	0.0158881	0.0264876	0.0226658	0.0171298	0.00905582	0.00839037	-0.000996678	0.0231275	0.0751938	0.0168426	-0.00354215	0.0289532	0.0409721	0.00884252	0.0102988	-0.00527506	0.0176895	0.0146628	0.0217952	0.0244307	-0.00467667	0.0121386	0.0165261	0.0071273	0.00740439	-0.022146	-0.0637837	-0.0299239	0.0187257	0.0249019	0.019744	0.00767263	0.0384296	0.0642986	0.0753522	0.0241661	-0.0495197	0.0115012	0.00230371	0.0173062	-0.00646172	0.0215143
-0.00679822	-0.00594133	0.00717532	0.00885533	0.0128659	0.0467347	-0.038879	0.00385406	-0.011651	-0.00840134	-0.0175323	-0.000748503	0.00220686	0.00284651	-0.00964416	-0.0182497	-0.0237924	0.00053431	-0.00375787	-0.0136054	-0.00154747	-0.00551507	0.00417781	0.000568182	-0.0102873	-0.015896	-0.0385321	-0.00226611	-0.0014582	0.0172006	0.00925107	0.000982898	-0.00516921	0.00111643	0.00612364	-0.0163542	0.00873574	-0.00909635	-0.0279076	-0.00236887	-0.00958466	-0.052225	-0.0336376	-0.00262176	0.0052669	-0.0189836	-0.0386899	0.0555658	-0.00551833	-0.00994305
0.0563742	0.0353007	-0.0125861	0.00332625	-0.00825659	0.0229703	-0.00410678	0.00742257	0.0157181	0.00714113	-0.003367	0.0191011	0.0143864	0.0237991	0.0315648	-0.0132024	0.0110783	0.0287611	0.00601488	0.0031348	0.0247305	0.0281244	0.0222999	0.029718	0.00860215	-0.00807636	0.00333969	0.0192516	0.0259614	0.00442135	0.042394	0.025923	0.035723	0.0509798	0.00557951	0.0313598	0.000721674	0.0425172	-0.0021978	0.0218792	0.00851254	-0.0223345	-0.0377028	0.0137499	0.0362504	0.0184439	0.00916517	0.0116493	-0.00653983	0.0231443
[truncated: 392 more columns]

## Sheet: Index_Returns
0.0162419
-0.00554988
0.00112976
0.00991032
0.00708255
-0.00336203
0.00859666
-0.002357
-0.00984128
-0.00481411
-0.0175345
0.0150548
0.0173119
0.00367806
-0.00377236
0.00167278
0.0180376
-0.0150819
-0.0190996
-0.00802514
0.00156692
0.00432779
-0.0298253
0.0140666
5.16307e-05
0.0143526
-0.011155
0.0241659
0.00412109
-0.00105941
0.00276407
0.0127246
-0.0208947
0.00314943
0.0209303
0.00138588
0.00646942
0.00514227
-0.00989193
0.00878075
-0.00983896
-0.00773493
0.00473488
0.0185054
-0.00769008
-0.0125018
0.00910639
-0.0320942
0.00233297
0.00779766
0.00636162
0.0130902
0.00895478
0.0170941
0.00207993
0.00368203
-0.00131528
-0.000404624
0.00693695
-0.0160563
0.0335339
-0.00196876
-0.0184761
0.016917
-0.0157018
-0.00170748
0.0193054
0.00534477
-0.0122554
0.00459218
0.0163145
-0.0026665
-0.0029118
-0.00093234
-0.00869196
0.0177231
-0.00223223
0.0149174
-0.0227681
-0.0250521
0.0143336
-0.0116157
-0.0228327
0.00302491
0.00840228
0.0236934
-0.0100376
-0.0259204
0.0214016
0.012491
-0.000697132
-0.00592583
0.0231113
0.00328319
0.00709029
-0.00874898
0.016652
0.00392831
0.00373199
0.0145269
0.0136156
0.00582156
0.000660847
0.00134259
0.00336285
0.011615
-0.013281
0.0196975
0.00278188
0.00668063
-0.00823913
0.00534464
-0.00384968
0.0126624
-0.00543778
-0.00163744
0.0185623
-0.00941264
0.015467
-0.00423898
-0.0519191
0.0236369
-0.00322764
0.0252771
-0.0090087
0.0140816
0.0165166
0.00848502
0.000972362
0.0182883
-0.0041935
0.0146027
-0.00614386
0.0154711
-0.0195299
0.0145316
-0.0217563
0.0144818
0.00817412
0.0115351
-0.00513062
-0.0438903
-0.00423364
-0.0100499
-0.00507254
0.0146934
0.00490868
-0.0151222
0.0171867
0.0278197
0.0193051
0.00358752
-0.00249263
-0.0273647
0.0230029
-0.0251853
-0.0419327
-0.00410651
-0.0181752
0.0463325
0.0295704
-0.0462149
0.0349609
-0.0187778
-0.0355297
4.94287e-05
-0.0642966
0.0217176
0.0198306
-0.0301922
0.00810974
0.0161557
-0.0294941
-0.0435426
0.00253658
0.0574025
-0.0201351
0.0376805
-0.0322176
0.0450569
0.00590706
0.00796351
-0.00277799
0.0164223
-0.0355383
0.00707885
-0.0172552
-0.00118964
-0.0309821
-0.0288316
-0.0216328
-0.0191726
0.025808
-0.0203413
0.0118603
0.0450837
-0.0204701
-0.00919756
0.012622
-0.0117241
-0.0592291
0.0120651
-0.0834238
-0.0447401
-0.0506581
-0.0178901
-0.138502
0.13827
-0.0487323
-0.074477
0.00124596
-0.0417934
0.114542
-0.0452127
0.00352303
-0.00253548
0.0667456
-0.0616637
-0.0231425
-0.0159389
-0.0133043
0.0538501
-0.049489
-0.100999
-0.0571886
-0.0346594
0.114348
0.0915651
-0.0430054
0.0608866
0.0278283
-0.0306732
0.0301782
0.0579935
0.00220449
0.000516915
-0.024964
0.0629876
-0.00395601
-0.0164193
-0.0332135
0.038285
-0.0307475
0.00259258
0.0555796
0.0326454
0.020821
0.00445827
-0.027177
0.0467884
-0.00482658
-0.00413474
0.0324085
0.0145997
-0.00157797
-0.0211857
0.0343406
0.0201823
-0.028199
-0.0225596
0.0481359
0.0148388
-0.0027585
-0.00959105
0.0069549
0.00984364
-5.38546e-05
0.0123244
0.0046197
0.0123479
-0.00954681
-0.0345501
-0.00692026
-0.0297928
0.0177622
0.0302182
0.0069494
0.0204265
0.010549
0.0132985
0.0063561
0.0121205
0.00761302
0.000869216
0.0121334
-0.00807722
-0.035375
-0.0196511
-0.055667
0.0146789
-0.0357441
0.0372786
0.0216312
-0.0347018
-0.0483821
0.0549297
-0.00695249
0.0408495
0.00973085
0.00171425
-0.0429247
-0.011136
-0.0172763
0.0529974
0.0157445
0.0185489
-0.000481312
-0.00449149
0.0248806
0.0166392
0.00076812
-0.00104587
0.0328189
-0.0208461
7.51409e-05
-0.00841515
0.0297703
0.0141769
0.00533673
0.00838759
0.0113953
-0.00166684
0.0184997
-0.0018558
-0.00365653
0.0256041
0.0100603
0.0080236
-0.0117572
-0.0128765
-0.0104875
0.00153503
0.00909595
0.0173105
-0.00630969
-0.0145871
0.0230703
0.0194495
-0.0109681
-0.0124936
-0.00910137
0.0104223
-0.033754
-0.0111494
0.00513433
0.00136112
0.0465354
-0.0150634
-0.0106481
0.0245051
-0.0377515
-0.130138
0.0759563
-0.0669744
0.0767561
-0.029841
-0.00996618
0.0359813
-0.0341669
-0.0547917
0.0870246
0.00499628
0.0444098
-0.000709621
0.00623953
-0.00740612
-0.0469731
-0.000360442
0.0541109
-0.0163951
-0.0251684
0.0497615
-0.00610908
0.0183683
0.0065511
0.0208752
-0.00227204
0.0238536
0.00553436
0.00699823
0.00467224
-0.00238376
0.00495481
0.0281965
0.00479518
0.00178608
-0.0259612
-0.00913761
-0.00192031
0.0226564
-0.020266
-0.0228026
-0.0167071
0.00139059
-0.03008
0.0240576
0.0273888
-0.0230967
0.0394224
-0.00955687
0.000872484
-0.0023049
0.025753
0.00644626
0.00708635
0.00998497
-0.00542263
-0.00273673
0.0159962
0.022469
-0.00294281
-0.00851128
0.00788514
-0.0108182
-0.00438155
-0.0152599
0.00376787
-0.026269
0.00497091
0.0139881
0.00225416
0.00644928
0.0083254
-0.00258676
-0.000329441
0.0250317
0.00601276
0.0104034
0.00955598
-0.00297964
0.0142407
0.00183255
-0.0210161
0.0251033
0.0203383
-0.00264744
-0.000264158
0.00675393
0.000576122
-0.0068519
0.00653199
0.0199104
0.0149911
0.0100587
0.0199049
-0.0100163
-0.00556499
0.00145694
-0.00229485
-0.040237
0.0266164
0.0157899
0.025627
0.00774443
-0.00601582
0.0129411
-0.0103506
-0.0256944
0.00651252
-0.0143713
0.0237236
0.0154871
0.00249764
-0.0119224
-0.00322916
0.0202969
0.0201855
0.0100019
0.00330286
0.00223991
0.0110842
0.00611209
-0.00087657
0.00414237
-0.0120662
0.0232013
0.0071554
-0.00776722
-0.00414393
0.010719
-0.0310763
-0.022267
0.0332685
0.0215519
0.00488407
-0.00101753
0.0170339
-0.00977003
-0.000747782
0.00801641
-0.0145754
-0.00782097
0.0225499
-0.00131418
0.00814687
0.00636189
-0.00610023
0.00819594
0.0128596
0.0136626
-0.00691345
0.0128136
-0.00121267
0.00888671
-0.000278108
-0.0017551
0.00267527
-0.0201727
-0.00106757
0.017977
0.0132776
0.00272784
-0.000913461
-0.0086983
0.00512063
-0.00826861
-0.00656285
-0.0458464
0.0156128
0.0302624
0.0286394
0.0101348
0.00150128
0.0137607
-0.00771718
0.00334561
-0.0343055
0.0446867
0.00578772
-0.0334789
0.00380089
-0.00435842
0.0186539
-0.0176171
0.0128114
0.0245512
0.00604199
0.0036641
-0.0179277
0.000846386
0.0111619
-0.00863896
-0.00269384
0.00567619
0.00380897
0.00405637
0.00264116
-0.00433201
0.0113379
-0.00147473
-0.00674017
-0.0153665
0.00247682
0.0184319
-0.0307181
0.00540425
0.0149075
0.0136597
-0.0284925
0.0147028
0.00292654
-0.000826925
-0.0995177
0.0417122
-0.0258394
0.0165572
0.00713763
-0.0433154
0.0559473
0.0153041
0.0080299
0.0184495
0.0158702
-0.0121052
-0.0122151
0.0162674
-0.00296177
-0.00160545
-0.0265422
-0.000390714
0.01749
-0.0213178
-0.0442151
-0.0225299
-0.00172842
0.0331898
-0.0443131
0.00611835
0.0432866
-0.00682087
0.0359843
0.00893214
0.0158246
-0.00709203
0.0142755
