# Supplementary material for: Real-world datasets for portfolio selection and solutions of some stochastic dominance portfolio models
Source: Data Brief. 2016 Jun 28;8:858–62. doi: 10.1016/j.dib.2016.06.031 (PMC4959918; doi:10.1016/j.dib.2016.06.031)
Supplement: Supplementary file 2 — Supplementary material [file mmc2.zip › Solutions/DowJones/OptPortfolios_CZeSD_DowJones.txt]

0	0	0.0135594580912	0.0184348421694	0.019462498845	0.0117143589608	0	0	0.0162401677298	0	0	0	0	0	0	0.0106628281372	0.0183851115312	0.026578052622	0.0114262661981	0.0243887216084	0	0	0.0141457434201	0.0203321056503	3.72066908046e-05	0	0	0	0	0	0.0161628918501	0.0093340980053	0.0325699138987	0.0138165806185	0.0169245957564	0.019272773871	0	0	0.0165829649507	0.0146792490718	0.0185351849346	0.00480807762287	0.0101111847823	0.00453751646798	0.00750984566404	0.0175095934943	0	0	0.00204064501165	0
0.0216011167913	0.0342781408451	0.0104851982362	0.00754487163935	0	0	0	0	0	0	0	0	0	0	0	0.0156003795032	0.0284328119411	0	0.0125355012096	0	0	0	0	0	0	0	0.0166672289735	0.0927911492803	0.0508012176352	0.0689878487661	0.0517619469807	0.0745614796516	0.0314161126347	0.0162001078199	0	0	0.0776607323559	0.0597140171718	0.03197089326	0	0	0	0	0	0.0965593346548	0.0896456299532	0.104587283373	0.0692669572614	0.0795672230521	0.0561156448549
0.148929984623	0.13295649897	0.132068174722	0.0782477546619	0.00832929934032	0	0.0527817319719	0.0922122013492	0.0492953896551	0	0	0	0	0	0	0	0	0	0	0.0356943104992	0.0070700456792	0	0	0	0.0193240958146	0.0306807678182	0.0705727804661	0.0857794609347	0.0360756261575	0.0933388387307	0.0482811147868	0	0	0.0411192709467	0.0350724433334	0.0139958034986	0.0513112127209	0.0167134065983	0	0.0750204102183	0.0917030673306	0.0667204411071	0.0138119742397	0.0836187052143	0	0	0	0.0376113722682	0	0
0.044130186261	0.0550878626398	0	0	0	0	0	0	0	0	0	0	0	0	0	0.0269679306584	0.0249037596705	0.101285249877	0.0764638206583	0.0440525618573	0.0234487092618	0	0	0.0731831257898	0.101859248504	0	0	0	0	0	0	0.0952199976736	0.00402846159395	0.115111382462	0.0582964401214	0.0567850574418	0.0661126066469	0.0319206837778	0.0311102417496	0	0.0633391231662	0.083214834559	0.0596170268002	0.00134627207114	0	0	0.0880024254474	0.122864185268	0.0639202166402	0.0546119927197
0.0236403460699	0.0217777400526	0.0956606221351	0	0.0563993765862	0.0464207845988	0.0491954039307	0.0928907652478	0.00535950857999	0	0	0.120768625673	0.128945897358	0.166113129886	0.16200767048	0.0906443141848	0.0228810804143	0.042631041804	0.0517324174685	0.0654202769805	0.0360089369559	0.020404055009	0.107813550337	0.0519716308764	0.0828465529383	0.143966742657	0	0.03634703861	0	0.0780324811447	0.0683649436756	0.0390474550259	0.00950170080312	0.0567779571622	0	0	0	0.00860603416505	0.0472690800336	0.0387677246015	0.0612117448907	0.0183078410878	0.111464520697	0	0.0400678803584	0.0395524640665	0.0229534155589	0	0	0
0.0258614246107	0.031146527952	0.123058344737	0	0	0.00329131694941	0.04933054616	0.0638947362794	0.0601354453846	0.0456516175405	0.00357788234904	0.081403202914	0.0616384473146	0.0693495772975	0.0701778316992	0.00607846006361	0.0340442428479	0.0655746636859	0.0605245482647	0.0171175291343	0	0.0292617088958	0.108221672371	0	0	0.11355826804	0.112920246152	0.125685086642	0.0959776371779	0.132843013406	0.153452868322	0.0989779815134	0.0857760918377	0.0495246910872	0.0518418240932	0.0213170068597	0.0376029890542	0.051897277165	0.0445461747102	0	0	0.00440734590963	0.00117074073806	0.013712435192	0.0594897196207	0.074518060896	0.059355404	0.0695148293773	0.0573622613828	0.0860733226167
0	0.0396360711472	0.0128722651662	0.0100400406281	0.078032532036	0.0617599287426	0.068997703091	0.0484561313934	0.0632771021292	0.0400985882804	0.00238502863137	0.000118995026135	0.000487422278948	0	0	0	0	0	0	0	0.0807873138604	0.0417541791908	0.00129307273854	0	0.0290986826463	0.0549629771133	0	0.0319738177303	0.0144664678429	0.00755149018346	0	0.00795944324648	0.0385544908478	0.0218960871607	0.0116384275066	0.04556571839	0.0754955107547	0.0488194767	0.0279026654468	0	0	0.0147680466623	0	0.0645758654922	0.0344422892127	0.0516793726164	0.0604482619897	0.068648723913	0.046768025254	0.02466854911
0	0	0	0	0	0	0	0.0121962291051	0	0.00854499864882	0	0.0391595240735	0.0276434726027	0	0	0.0212978891471	0	0.0411552465118	0	0	0	0	0.0158845110688	0	0	0.0295089466288	0	0	0	0.0204930259733	0.0146903065493	0.0203651618413	0.0468343433079	0.047083112573	0.0847914218315	0.0553656695382	0.00993759939175	0.0114604941554	0.0188117657489	0	0.00241029694998	0	0	0.0276560149148	0	0	0.00130185365474	0	0.0325346350924	0.0130795320345
0.0109262876159	0	0	0.115153263326	0.0343967741554	0	0	0	0.0164433173896	0.0670414851074	0.00176578491865	0.0173416066802	0.0194755985614	0	0	0	0	0.0232511465167	0.00968157719062	0	0	0	0	0.00605091493077	0.0142395302664	0.0425661791504	0	0	0.00556343866448	0.0127186660283	0.0333117871915	0.0742861846603	0.00158986008908	0.0614510699479	0.136415954691	0.111564326507	0	0	0.00882192002307	0.00341586452378	0.0774515094931	0.0992755826248	0	0.040462583712	0.0448626143065	0.00100942850571	0.0302221112228	0	0.0177804371786	0.020569243993
0.0335226092467	0	0.0319850061872	0.0275567677099	0.104000432441	0.109387939798	0.0640699826744	0.140057320649	0.048888403581	0	0	0	0	0.0464515232329	0.0606111208533	0.0525718242888	0.0919579449187	0.0200794060072	0.018671434887	0.029221879832	0	0.0555107379446	0.0772140900427	0.178931514341	0.0571187478537	0.045963531652	0.105159884023	0.0721778986565	0.157104378145	0.0572876327297	0.0614047766187	0.0432892501408	0.0473742657241	0.0155993641	0.0244565660829	0	0.0161071218111	0	0	0.0525638684856	0.0150469941342	0.0182716502358	0	0	0	0	0.0206088668801	0	0.05593006503	0.0811661454799
0.0258859351576	0.209791877559	0.0737784809278	0.0336189100059	0	0.000582752523181	0	0	0.0244850714406	0.0173681282592	0.0334041219008	0	0	0	0	0.0340003345249	0.058318654188	0.0113624700719	0.0328389402543	0.00905571343748	0.0017310017261	0.0121724342808	0	0.0184223107266	0	0.0551063816127	0.0446785320264	0.0476933903784	0.0459795965421	0.00325065175807	0.0267640218961	0.00546028874552	0.00382759712863	0	0	0.0200508069985	0	0	0	0	0.0169777741417	0.00663739370721	0	0.0259106132965	0.0717690197178	0.0783061570078	0.0225870575325	0	0.00314845924673	0
0	0.0202868368294	0.0504544848739	0.02932500312	0.0695884571492	0.0158242703589	0.00556709824156	0.0254539405161	0.0129378492381	0.143423689916	0.227489619365	0.0642609816995	0.0816239985681	0.0937868369479	0.0533879755206	0.0497922705828	0.0650680995638	0.0281744507302	0.0328562451722	0.0433216187941	0.00309580184615	0	0	0.0561751759802	0.0951340687134	0.0420095804343	0.128217790726	0.0379525317177	0	0.0812679538759	0.0603834504172	0.105585838921	0.132995396857	0.0602898819638	0.0677633803204	0.0681860635065	0.0802574432913	0.132818088958	0.158377382492	0.124096299194	0.00234234978326	0.0416396676336	0	0	0.054015552336	0.0683829036514	0	0	0	0
0	0	0	0.00929140496759	0	0.0107820866031	0	0	0.0542256760877	0.0698388175198	0.0109699688507	0	0.0263118781708	0	0.0139819302752	0.0143223329397	0	0	0	0	0	0.0116814290982	0.0169779619669	0.0192459168279	0	0	0	0	0	0.00320342684375	0.0388169793854	0.0491839700918	0.0485468730628	0.0367780455781	0	0	0	0	0	0.0316195140807	0	0.000914983670697	0.0327242445917	0.0316714939266	0.031173645003	0.0208150801026	0.0443572368045	0.0848575727222	0.0557227014404	0.0467168163486
0.0469996782848	0.0464423858475	0.106529239315	0.0902976332158	0.0302448327584	0.064944798603	0.105653327025	0.0646105421715	0.1263344599	0.00430484148872	0.0249169317645	0.0603901294626	0.0331782648842	0.0282242112451	0.0242695328017	0.0129750877655	0	0	0	0	0.00260920221144	0	0	0	0	0.0160200616531	0.0204585113946	0	0.0176649409839	0	0.0895707500884	0.0535084607272	0.0820576455148	0.0398671506597	0.0546479905098	0.0560324672299	0.0130432780136	0.0278814601002	0.0274799972467	0	0.00215118677479	0	0.109946620616	0	0	0	0	0.0293573251046	0	0
0	0.00214241208233	0.000666891930918	0	0.0121729971778	0	0	0.0240012374056	0.0210735823201	0.0101362934431	0	0	0	0	0	0	0	0	0.0158655234733	0.0143132235383	0.0153316183277	0.0131617317771	0	0	0	0	0.0384015817092	0.0141476967902	0.0344848526952	0.0127168425331	0	0	0	0	0.0213758614399	0.0177242151566	0.0309328600019	0.0488726326422	0	0.0497863054299	0.0960859597392	0.103006948393	0.106012645341	0.0940942668095	0.0206447141191	0	0.0303811179897	0.0468980019888	0.0127636345332	0
0.15373724688	0.052546686574	0.054304164091	0	0.0268289261732	0.105162889116	0.101507408173	0.0188018250853	0.0323757452578	0.0542947122846	0.0314303649492	0.021716170009	0.0488184098514	0.0448612434493	0.0717504889292	0.0837469974379	0.049526398726	0.0825118570934	0.0674331978425	0.0919835823486	0.0677429178874	0.022529530164	0.023086845554	0.00994961704299	0.0291482617386	0.110668764031	0.0796111417436	0.0527945822674	0.0893275134967	0.0656045551208	0.0721388639532	0.0426623916616	0.00774745877031	0.0341708961754	0.0164726757262	0.0629133336478	0.0789876661744	0.0883236855184	0	0.0447397202602	0.0910129698036	0.0722055540035	0.0334786049021	0.090640661979	0.0633234274088	0.0526221766563	0.0524238293577	0.0967085256094	0.0435543777068	0.0322399242344
0.035385404846	0.014726635869	0	0.0778212348948	0.0866131176124	0.103958071259	0.0824064222765	0.0134296005582	0	0	0	0	0	0	0	0	0	0	0	0.0573408197804	0.0718183544543	0.0538224451403	0	0	0	0	0	0.0363155913434	0	0	0.0148415858716	0	0.029149422082	0.0234545203825	0.066935035945	0.0865865508906	0.065631459922	0.0302892172242	0.0485582241391	0.0254503041202	0.0133284146051	0	0	0.0170723043556	0	0	0	0.0103423270312	0.00952980411514	0.0386639954327
0.0181446267876	0.0498455367117	0.0148495492544	0.0309596836338	0.00422782706182	0.0165611210556	0.046596902033	0.0105524646549	0	0.0647878503184	0.0888167990549	0	0	0.0169206036345	0.0155749450613	0.0103760486567	0.0233126812597	0.00398326869922	0	0.00907006266994	0.0283343249274	0.025651016499	0.0274598257481	0.0526691516483	0.0288478713322	0	0	0	0	0.00316147416528	0.00598761914018	0.0385658415858	0.0666515100975	0.0784709668045	0.0682918079093	0.00773303667712	0.0230079835095	0.0101215747808	0.10733896192	0.111510159758	0.0750338098241	0.0952779760841	0.0680570900841	0.00682775101067	0	0.0116889804671	0.00623918972273	0	0.000826891339695	0.0288314676681
0.0228592888139	0.0221088162788	0.0150020657996	0.0409013690493	0.0544668163625	0.0275356246602	0.00758209044228	0.0172798571877	0.0149926633828	0	0	0.00296548642567	0.00566934614694	0.00893427614384	0.0184772978908	0.0108271461801	0	0	0	0	0	0	0.0107788796506	0	0	0	0	0	0.0114157701781	0.0191347535586	0.00691272387201	0	0.00888403836589	0.00464180402632	0	0	0.0109061045039	0.0385161784624	0	0.005792607613	0.00633741011986	0.0164996205481	0.0951449912008	0.066766516515	0.0392925816541	0.00487633194426	0.0152804556033	0.0425108632478	0.0222020134109	0.0333308634243
0	0.0105794319484	0	0.0597508391616	0.0687378159042	0.0568783510795	0.0505281721181	0	0	0.0279065104589	0	0.0845353763004	0.0342099921906	0.0440194410825	0.0356137248828	0	0.0150100365803	0	0.0561435018202	0.122800711982	0.116120724094	0.0759569219641	0.0210959141264	0	0.0146185354972	0	0	0	0	0.0118807640253	0.000631124310571	0	0.0217144564488	0.0369269048936	0.0550778911282	0.0395515490194	0	0.00402190997761	0.0249311514853	0	0	0	0.0147518807697	0.0126318696676	0	0.0389903088526	0.0563138623904	0.0514249973284	0.0229012336016	0.000370353516599
0.177695984571	0.175060978539	0.0838102022514	0.120910579694	0.0777081208535	0.0952457046143	0.074926133238	0.123607686757	0.140316673858	0.226569585691	0.318186893067	0.110656460971	0.152987155455	0.0767822956585	0.0491619455333	0.0810044497281	0.0474537391886	0.0193654006422	0.0172259874157	0	0.000668266211714	0.0907310093063	0.050539146972	0.0195938939077	0.0394307814148	0.0339770088049	0.0142561570506	0.0578380582266	0.0517743674094	0.0357641655131	0	0	0	0.0186176295478	0	0.0510668828534	0.131388464553	0.134172205406	0.195553288441	0.0401000213829	0.209872214871	0.189843156558	0.0454809150641	0.123907507382	0.0724648210731	0.121820630942	0.130940941921	0.0182234196427	0.107802704632	0.0841826202227
0	0.0125705716802	0	0	0.0241488181134	0	0.0132874093742	0	0.00723191652339	0.000967433331777	0.0238496210577	0	0	0	0	0.0037282659199	0.0312778998679	0.0532667851251	0.045969314832	0	0.0303495615447	0.02542186625	0.0376220891286	0.100565932255	0.0953520754544	0.0738207576069	0.0555814733012	0.00114660082063	0	0	0	0	0	0	0	0.0116267190482	0.00310004923865	0.0406279595201	0	0	0	0.00510333543057	0	0.018152728177	0.0277491293096	0.030394275033	0.0112814806223	0	0.0263718098803	0.00206490459263
0.0589246854193	0.019796311363	0	0.0252711333286	0.00684143397142	0.00431121069583	0.0191528413945	0	0	0	0	0.0880604043333	0.0625259943535	0.0292222464808	0.0455867824877	0.0550459681171	0.0706687301244	0.0855139558894	0.0710675213173	0.050672588718	0.0494254652832	0.0577493925036	0.0821868417503	0	0	0	0.0106468807652	0.0182024042825	0.0578571772992	0.0220576928595	0.0123842273149	0.00748686122503	0.0222940293701	0.00526350681458	0.00802004478906	0.0174200333338	0.0646319743591	0.0600084444794	0.0547429314788	0.172704164384	0.0144085902942	0.0171045317836	0.0535523428877	0.0753958835526	0.0921672760292	0.0893961463728	0.0531294542817	0.0423192359489	0.0468009409911	0.0750294423489
0.0837611973994	0.0492186771108	0.0633411942958	0.0323558826917	0.0091309199836	0.0343996387893	0.101616767538	0.0886783187351	0.0765599779865	0.0779211889298	0.0928744212436	0.0522212870213	0.101591638749	0.162169516864	0.151003182852	0.181529511989	0.0742980831639	0.0956962388874	0.125992780094	0.096605736749	0.195552411431	0.204830298471	0.178130378756	0.0759226231745	0.10065008703	0.0712624218925	0.0638391141531	0	0.0439010595363	0	0	0.0017066176509	0	0.0119682170051	0.0368412838767	0.0923068538263	0.0214353123961	0.0216711555896	0	0	0	0	0.13113503091	0.0518123406463	0.0505041980677	0.0165023567961	0.0485012745567	0.0288921533228	0.0282586964651	0.0255165158166
0	0	0	0	0	0	0.0137779344741	0.00350027708005	0.0243241171347	0.0579471605003	0.0688049155803	0.0483354405355	0.0365817204056	0.0445912150793	0.0235717439836	0	0.0472352925902	0.114306658682	0.133336013177	0.124603377847	0.0983279808353	0.0704381479537	0.00519698013851	0	0.0265061689498	0	0.0590004713272	0.0771892700121	0.0450874461082	0.0894906921475	0.112606863257	0.12288601632	0.163300031059	0.105088373966	0.117845016529	0.0615721694088	0.0886927192825	0.113186471004	0.11089850893	0.142176922041	0.0740739028837	0.0931307188477	0.0975234812289	0.0294587574549	0.00346630185016	0	0	0	0.0503304658493	0.101773566838
0	0	0.0693459452309	0.091452339905	0.141642238586	0.0981426413692	0.0463738226016	0.0185733746098	0.0561216989467	0.0463507686298	0.0187995952415	0	0.0394265838467	0.0732191682146	0.10485663342	0.113919505619	0.188693659521	0.0394205347567	0.0220357922198	0.0462639234194	0.115796217672	0.149701281859	0.159197407679	0.161235660555	0.156557309787	0.0365851910242	0.0598620570462	0.148092166113	0.129040506093	0.113712744261	0.0794564969611	0.0854363011028	0.0800490980112	0.066513919555	0.0672913384103	0.0526326220128	0.0153278142067	0	0	0.0288078014681	0.039982265499	0.0488622935304	0.0083765994719	0	0.0466393408823	0.0404687119602	0.0755258556268	0.138107666473	0.132207096938	0.126397474998
0.0327488319375	0	0.0482287127537	0.0588226413485	0.0661276749503	0.0833929275902	0.046648303243	0.0859687327934	0.0759242131287	0.0368463296518	0.0527280520261	0.12898452333	0.0817072271315	0.0886155575935	0.0962859021772	0.124481308625	0.108531773903	0.145843572398	0.134555346978	0.118073360804	0.0557811457894	0.0392218136935	0.0513083806457	0.105805309411	0.100499342267	0.0993424198812	0.113648771236	0.063873256195	0.0663698532147	0.0675012863755	0	0.0244763602091	0	0.0393685587498	0	0.0307303402843	0.0384290978117	0.0203576266036	0.0375748359827	0.0280001641325	0	0	0	0.119747912162	0.0931488163858	0.103103626271	0.0488047117586	0.0409229505268	0.075983410333	0.0685976237496
0.0352451646839	0	0	0.0422438048483	0.020899089939	0.0497035826332	0	0.0558347584214	0.0734570203453	0	0	0.0790817855451	0.0571769521312	0.00673915718913	0.00368129115163	0.000427145931641	0	0	0.00364426952689	0	0	0	0.0118467079058	0.0499451168828	0.0087314331004	0	0.0064773779063	0	0.0471081508203	0	0.0320746575573	0	0.0351372024947	0	0	0	0	0	0.00752901196146	0.0107688992339	0.0286952307613	0	0.00764010567494	0	0.0507094923464	0.0487177644103	0.0167539097051	0.00152889296584	0.00569225087463	0
[truncated: 60 more columns]
