# Supplementary material for: Real-world datasets for portfolio selection and solutions of some stochastic dominance portfolio models
Source: Data Brief. 2016 Jun 28;8:858–62. doi: 10.1016/j.dib.2016.06.031 (PMC4959918; doi:10.1016/j.dib.2016.06.031)
Supplement: Supplementary file 2 — Supplementary material [file mmc2.zip › Solutions/DowJones/OptPortfolios_KP_SSD_DowJones.txt]

0	0	0	0.109204943847	0	0	0	0	0	0	0	0	0	0	0	0.00433569405537	0.0802637535421	0.10402655108	0	0.056932829338	0	0	0	0	0	0	0	0	0	0	0	0.0455804931536	0.244686411356	0	0.211751607562	0	0	0	0.063599037431	0.104722511743	0.0515739293404	0.0706521529137	0	0	0	0	0	0.365001792457	0.0639831558476	0
0.0485588398141	0.0268067811722	0.109183559915	0.0333566459303	0	0	0	0	0	0	0	0	0	0	0	0.213975800714	0.206981343626	0.417173804218	0.0302325334289	0.125942877603	0	0	0	0	0	0.0928743301818	0.0138553004885	0.174811499408	0.405421439211	0.471926720379	0	0	0	0.196945655565	0.185596293878	0.506259040974	0.302292989703	0.00493111972811	0	0	0	0	0	0	0.0754164252861	0.0424933494882	0	0	0	0
0.355357704586	0.378680024419	0.291499622946	0.201423728041	0.0628195852486	0.0781445106044	0	0.263252754128	0.109782395554	0	0	0	0	0	0	0	0	0	0	0	0	0	0	0	0	0	0	0.0909465879817	0	0.0880228205654	0	0	0	0	0	0	0.216750593433	0	0	0	0	0	0	0.10931005083	0	0	0	0	0	0
0	0	0	0	0	0	0	0	0	0	0	0	0	0	0	0.165840912613	0.168318549536	0	0.158181298887	0	0	0.0690339528011	0.189462934695	0.11234606978	0	0	0	0	0	0	0	0	0	0	0	0	0	0	0	0	0	0	0	0	0	0	0	0.227659710721	0.178603624018	0
0	0	0	0	0	0	0	0.0974251722812	0	0	0	0	0.196850916857	0.200106963185	0	0	0	0	0	0	0	0	0	0	0	0.128273420963	0	0	0	0	0	0	0	0	0	0	0	0	0	0	0	0	0	0	0	0	0	0	0	0
0	0	0	0	0	0	0	0	0	0	0	0	0	0	0	0	0	0	0	0	0	0	0	0	0	0	0.153285343466	0.224261037745	0.0339109091832	0	0	0	0	0	0	0	0	0	0	0	0	0	0	0	0	0	0	0	0	0.189639737058
0	0	0	0.189923477003	0.206401166419	0.188311587779	0.21449297317	0	0.192134327371	0	0	0	0	0	0	0	0	0	0	0	0.111337063399	0.103644282135	0.00133995121555	0	0	0.122054580601	0	0	0	0	0	0	0	0	0	0	0	0	0	0	0	0	0	0.0848676847316	0	0	0	0	0	0
0	0	0	0	0	0	0	0.20323857675	0	0.504771480806	0.239550055365	0.184032778265	0.0124885407148	0	0	0	0	0	0	0	0	0	0	0	0	0	0	0	0	0	0	0	0	0.092047925044	0.269723452414	0.134785496422	0.0143605906638	0.0125637084344	0	0	0	0	0	0.0806633178855	0.0456446513885	0	0.125318119966	0	0	0
0	0	0	0	0	0	0	0	0	0	0	0	0	0	0	0	0	0	0	0	0	0	0	0	0	0	0	0	0.115096446555	0	0.111821966093	0	0.0780104608224	0.203511020296	0.304777252237	0.231287423356	0	0	0.0120733767094	0	0	0	0	0	0	0	0	0	0	0
0.10609200441	0	0.0416092244913	0	0	0.296149746933	0	0	0	0	0	0	0	0	0	0	0.1194863162	0.126903326001	0.0273820745289	0	0	0	0	0.073371924349	0.129663432452	0	0	0	0	0	0	0	0	0	0	0	0	0	0	0	0	0.0298809982517	0	0	0	0	0	0	0	0
0.154701797482	0.297714966248	0.423432406829	0.139884889286	0.242103679404	0	0	0	0.0658044157223	0	0	0	0	0	0	0	0	0	0.322162277951	0	0	0	0.127882139263	0.107890270922	0.0805423019984	0.0574122841904	0	0	0	0.00309052198794	0.782152377157	0.947270578236	0.369768709861	0.388750410359	0	0	0	0	0	0	0	0.244669301516	0	0	0	0	0	0	0	0
0	0	0	0	0	0	0	0	0	0	0.181001590581	0.063562661762	0.168407099137	0.0430750638412	0	0	0	0	0	0	0	0	0	0	0	0	0	0	0	0.0429167303751	0	0	0	0	0	0	0.0229853829376	0.0825861308866	0.218138075557	0	0	0	0	0	0	0	0	0	0	0
0	0	0	0.122504555348	0	0	0	0.139086232248	0.224902712877	0.155377299215	0	0	0	0	0	0	0	0	0	0	0	0	0	0	0	0	0	0	0	0.0195489954853	0.10602565675	0	0.0330963475325	0	0	0	0	0	0	0	0	0	0	0	0	0	0	0	0	0
0	0	0	0	0	0	0	0	0	0	0	0	0	0	0	0	0	0	0	0	0	0	0	0	0	0	0	0	0	0	0	0	0	0	0	0	0	0	0	0	0	0	0.0288795473493	0	0	0	0	0	0	0
0	0	0	0	0	0	0	0	0.0358035094133	0.0301710757969	0.122089031027	0.127362177615	0.0977919890368	0	0	0	0	0	0	0.17907429211	0.0751625171257	0.0598002640931	0	0	0.0797351060955	0.163164051152	0.495821086426	0.444453817641	0.257679151798	0	0	0	0	0	0	0	0	0.137338526585	0	0	0	0.24782506143	0	0.0406361061862	0	0	0	0	0	0
0	0	0	0	0	0	0	0	0	0	0	0	0	0	0	0.118088335247	0.227022502992	0.189258724244	0.343436692145	0	0	0	0	0	0	0.0265246742229	0	0	0.000160252006794	0	0	0	0	0	0	0.127668039248	0.439238330532	0.315719657536	0	0	0	0	0	0.0143318434608	0.0751408244587	0.0474674467317	0	0.0246666504857	0	0
0	0	0	0	0.215575755623	0.168478802006	0.273980934715	0	0	0	0	0	0	0	0	0	0	0	0.0587445701664	0.472689691584	0	0.124631741666	0	0	0	0	0	0	0	0	0	0	0	0	0	0	0	0	0	0	0	0	0	0	0	0	0	0	0	0
0.141216461041	0.0024625918344	0.0413959652774	0.0326265614713	0	0.124833215632	0.267329284698	0.282395856813	0.0689584613531	0.245110743122	0.174892369168	0.133103383435	0.0652363063958	0.075488236246	0	0	0	0	0	0.165360309365	0.465096694728	0.197869805808	0.206241356102	0.211026749511	0.0932017023595	0	0	0	0	0	0	0.00714892861077	0.274438070428	0.118744988736	0.028151393909	0	0	0.0303426952712	0.456312289543	0.54773038736	0.709659368464	0.277259533197	0.236938459182	0	0	0	0	0	0	0
0.194073192667	0.294335636327	0.0289517056616	0.171075199073	0.273099813305	0.0529148441358	0	0	0.0852289173024	0.0380259174996	0.101324004103	0.0480985048089	0.00175347332323	0	0.181116104115	0.103825491654	0.148597770981	0	0	0	0	0	0	0	0	0	0	0	0	0.034686244001	0	0	0	0	0	0	0	0.393033939246	0.170976323776	0.191663818092	0.238766702195	0.129712952691	0.565951219168	0.409967793197	0.60538038021	0.218623089325	0.625956359062	0.0936875748147	0	0.780163879104
0	0	0	0	0	0	0.128394460653	0.0146014077795	0	0	0	0	0	0	0.151849521594	0	0	0	0	0	0.137929978375	0.0686407582899	0	0	0	0	0	0	0	0	0	0	0	0	0	0	0	0	0.0113360828172	0	0	0	0	0	0	0	0	0	0	0
0	0	0	0	0	0	0.0617692405638	0	0.0717431971241	0	0.094616875517	0	0.0664004532694	0	0	0	0	0	0	0	0	0	0	0	0	0	0	0	0	0	0	0	0	0	0	0	0	0	0.0309067334924	0	0	0	0	0	0	0	0	0	0	0
0	0	0	0	0	0.0911672929107	0.0540331062006	0	0.0480228665142	0.0265434835602	0	0	0	0	0	0	0.0207596396047	0.162637594457	0.0598605528917	0	0.210473746372	0.376379195207	0.299360054119	0.495364985438	0.616857457094	0.409696658689	0.196418258484	0	0	0	0	0	0	0	0	0	0.00437211273064	0.0234842223118	0.018802579026	0	0	0	0	0.0355658539065	0.153458036782	0.141900953906	0.0743426450389	0.163951310578	0.619814991746	0.0301963838377
0	0	0	0	0	0	0	0	0	0	0	0.0488968867452	0	0.14263178924	0.24067266339	0.193505414972	0.0285701235174	0	0	0	0	0	0.0717167429967	0	0	0	0	0	0	0	0	0	0	0	0	0	0	0	0.0178555016489	0.152949112358	0	0	0.168230774301	0.224657349802	0.0449596818752	0.115221292306	0	0	0	0
0	0	0	0	0	0	0	0	0	0	0	0	0.151047123396	0.151843252793	0.0820795419059	0	0	0	0	0	0	0	0.0825758811688	0	0	0	0	0	0	0	0	0	0	0	0	0	0	0	0	0	0	0	0	0	0	0	0	0	0	0
0	0	0	0	0	0	0	0	0.0976191967688	0	0	0.154055437924	0.00274836656959	0	0	0	0	0	0	0	0	0	0	0	0	0	0	0	0.156994498512	0.339807967206	0	0	0	0	0	0	0	0	0	0.00293417044693	0	0	0	0	0	0	0	0	0	0
0	0	0	0	0	0	0	0	0	0	0	0	0	0	0	0	0	0	0	0	0	0	0.0214209404405	0	0	0	0	0	0	0	0	0	0	0	0	0	0	0	0	0	0	0	0	0	0	0	0	0	0	0
0	0	0	0	0	0	0	0	0	0	0.0865260742392	0.208417406139	0.2372757313	0.386854694694	0.344282168995	0.200428350744	0	0	0	0	0	0	0	0	0	0	0	0	0.0307373027335	0	0	0	0	0	0	0	0	0	0	0	0	0	0	0	0	0.38773132209	0.174382875934	0.125032960944	0.137598228389	0
0	0	0.0639275148785	0	0	0	0	0	0	0	0	0.0324707633063	0	0	0	0	0	0	0	0	0	0	0	0	0	0	0.140620011136	0.065527057224	0	0	0	0	0	0	0	0	0	0	0	0	0	0	0	0	0	0.0465625461539	0	0	0	0
[truncated: 60 more columns]
