# Supplementary material for: Real-world datasets for portfolio selection and solutions of some stochastic dominance portfolio models
Source: Data Brief. 2016 Jun 28;8:858–62. doi: 10.1016/j.dib.2016.06.031 (PMC4959918; doi:10.1016/j.dib.2016.06.031)
Supplement: Supplementary file 2 — Supplementary material [file mmc2.zip › Solutions/DowJones/OptPortfolios_LR_ASSD_DowJones.txt]

0	0	0	0	0	0	0	0	0	0.0062142922572	0.0162012997306	0.0121333693869	0.0280394346298	0.00334554624382	0.076086325682	0	0	0	0	0	0	0.173383720056	0.144955103418	0.150339326038	0.103809608035	0.0554256592029	0.0542676995052	0.131143150784	0.234125904846	0.121719572346	0.0421154864345	0	0	0	0	0	0	0	0	0	0	0	0.0234138592626	0.158253906829	0.035201996484	0.0915787695986	0.103988723924	0	0	0
0	0	0	0	0	0	0	0	0.0570316858908	0.0657230135048	0	0	0.0487001356937	0	0	0	0	0	0	0	0	0	0.0789998845055	0	0.0177324558957	0	0	0	0	0	0	0	0	0	0	0	0	0	0	0.0912232287943	0.196942356558	0.14608283701	0.12575201645	0.086718573888	0	0	0	0	0	0
0.0421147450878	0.133749095867	0.158995099744	0.0745518717888	0.463679456483	0.459094160223	0	0.0896016677227	0	0.269348809843	0.151012725125	0.300595018351	0.350970093638	0.270401818985	0.257073714868	0.948058798835	0.41877050882	0.404617909625	0.183009381313	0.0738412530277	0	0.202813773873	0.0455218469402	0	0.200624993463	0.296178242172	0.113384226563	0	0.195583725165	0	0	0	0	0	0	0.0979912158829	0	0.104468269785	0.00958021601298	0	0.0293538598753	0	0	0.323182683451	0	0.194696673807	0.407987309767	0	0	0
0	0	0	0	0.00828149660677	0	0	0	0	0	0	0	0	0	0	0	0	0	0	0	0	0	0.0190322841258	0	0	0	0	0	0	0.0681097618315	0	0.0696687849191	0.112880316636	0	0	0.0670501365293	0.0143046174937	0	0	0	0.0501735447647	0.00520960281227	0.0560104677363	0.13283744421	0.00973924686913	0	0	0	0	0
0	0	0.0345955739474	0	0	0	0	0	0	0	0.0898987514213	0.0288657774366	0	0	0	0	0	0	0	0	0	0	0	0	0	0	0	0	0	0	0	0	0	0	0	0	0	0	0	0	0	0	0	0	0	0	0	0	0	0.207313111302
0	0	0.0221373087788	0.128338400936	0.073773255759	0.177693363022	0	0	0	0	0.0159496320968	0	0	0	0	0	0	0	0	0	0	0	0.114327876271	0	0	0	0	0	0	0	0	0	0	0.1461847736	0	0.087968773323	0.0871213262068	0.134326267877	0.0164333536381	0	0.0863815876643	0.129936050252	0.0480454994575	0.103463117769	0.0866717249358	0	0	0	0	0
0.122624705605	0	0	0	0	0	0	0	0	0	0	0	0.00732064725883	0.111635661751	0.0588123413307	0	0.0129980992999	0	0	0	0	0	0	0.0396814922128	0.0415337749834	0	0	0	0	0	0	0	0	0	0	0	0	0	0	0.0016516364637	0	0.00678240419349	0	0	0	0	0	0	0.15287406282	0
0	0.159092458068	0	0	0	0.0514428128294	0.206459933562	0.321187126132	0.384109649044	0.0900139785781	0.107771178137	0.0892837087565	0.0432092274886	0.0175392228494	0.000258951868516	0	0.108309675669	0	0	0.224190640502	0.00861106972648	0.130812834417	0.0328773585319	0.165238280738	0.245971152754	0.148000159959	0.198250198124	0.269809607539	0.0624478028104	0.0721528575578	0	0	0.0965953149354	0	0	0	0.0107652316858	0.0188684510653	0.0362470911744	0.158870954428	0.0972331970922	0.171345464036	0.227428954433	0	0.0736181705061	0.0353947812232	0	0.118679545806	0	0.219418430365
0	0	0	0	0	0	0	0	0.145556836067	0	0	0	0.00396869610226	0.0114393083157	0.0615974189295	0	0.158943625245	0.595382090375	0.382465373138	0	0.0106879704049	0.0716468726348	0.0300226515974	0	0	0.0413678973556	0.11316793657	0.15890175654	0.122673877451	0.0312039602309	0	0	0	0	0	0	0	0	0	0	0	0	0	0	0.042840519213	0.0762769420249	0	0.0741422089558	0	0
0	0	0	0	0	0	0	0	0.0036678119636	0	0.00219340524806	0.0039887766833	0.00569681355653	0	0	0	0	0	0	0	0	0	0.131966821347	0	0	0	0	0	0	0	0	0	0	0	0.129167293928	0.227176542116	0.222271746633	0.243405620925	0.269393028981	0.174081504386	0.0909253245234	0	0	0	0.071705940767	0.171178251948	0	0.320245623976	0.210202116637	0.00231610326506
0	0	0	0	0	0	0	0.0376922092456	0	0.0371172232448	0	0	0	0	0	0	0.0302627450833	0	0	0	0.0177680127938	0	0	0	0.0464203771482	0.0228106533564	0.120449666205	0	0	0	0	0	0	0	0	0	0.0418081840412	0	0.0241674253142	0.059746740879	0	0.109319951566	0.0434736871068	0	0.0244669888954	0.1054167084	0	0	0	0
0.321833036933	0.106755270222	0.383408784202	0.345301764535	0.0324123209908	0.0902745428469	0.445735722879	0.000993719345464	0.0577393831388	0	0	0.0446650818806	0	0.0536397860224	0	0	0	0	0.0394163219744	0.205086262089	0.257397362797	0.157497573503	0	0	0	0	0	0.00434441086875	0	0	0.0980126265853	0.157900164674	0.0124052852121	0.0715679665124	0.212384277005	0.228507044289	0.248225793074	0.16021254087	0.215151204542	0.0547823776012	0.333968133208	0.192504128388	0.245116932787	0	0.299842482306	0	0	0	0.0391741176949	0.132929174334
0	0	0	0	0	0	0	0	0	0	0	0	0.0439576667543	0.0100105239372	0	0.051941201165	0	0	0.0367493863793	0.298682757066	0.327295570886	0.100196950569	0.134543919648	0.103990739227	0.0253865633322	0.0624212172077	0	0	0	0	0	0	0	0	0	0	0	0	0	0	0	0	0	0	0.00515333852369	0	0	0	0	0
0	0	0	0	0.0239575885487	0	0	0.0398928336384	0	0	0.00399589007855	0	0	0	0	0	0.0149737089528	0	0	0	0.0465200235161	0	0.0754486227389	0.154484655706	0	0	0	0	0	0	0	0	0	0.0193704140215	0.0941002750191	0.0910723338181	0.148250300242	0.107340513397	0.0956004306782	0.0319924200877	0	0	0	0	0	0.0698840275308	0.107608142362	0	0.161426955443	0.0172532242076
0	0	0	0	0	0	0	0	0	0	0	0	0	0	0	0	0	0	0	0	0	0	0	0	0	0	0	0	0	0	0	0	0.0122792383444	0	0	0.00796178037346	0	0.0243335931505	0	0	0	0	0	0	0	0.0127160359211	0	0.0461317558291	0	0
0	0	0.0609629038027	0.299404026687	0.261993989257	0.123955986674	0.159393882649	0.206811253767	0.221245980986	0.165393404308	0.22310255968	0.095401827962	0.0712911764742	0.0531136354768	0	0	0	0	0	0	0	0.0253522832488	0.0107729448605	0.063256134698	0.0730192398134	0	0.0337087244136	0	0	0	0	0	0.031486258025	0	0	0	0	0	0.0917408398573	0	0	0.0491820562405	0	0	0.0540390067217	0	0	0	0	0.194163477535
0	0	0	0	0	0	0	0.0272386077469	0.000145882674805	0.0902332252038	0.150340283686	0.0454542097297	0.0035955532247	0.00022762746835	0.0845334028001	0	0.00950404792873	0	0	0	0	0	0	0.0165063033309	0.0229029556232	0	0	0	0	0	0	0	0	0	0	0	0.026419564937	0	0	0	0	0	0	0	0	0.0600283757406	0.13691121736	0.29669132798	0.381416852225	0.195455361526
0	0	0	0	0	0	0	0	0	0	0	0	0	0	0	0	0	0	0	0	0	0	0	0	0	0	0	0	0	0	0	0	0	0	0	0	0	0	0	0	0	0	0.0111871967125	0.0720824937614	0.140398366957	0.0151630867878	0.0680982242831	0.0020539323648	0	0
0	0	0	0	0	0	0	0	0	0	0	0	0	0	0	0	0	0	0.126886593356	0	0.0166967534495	0	0	0.0359703706756	0.0182575866278	0	0	0	0	0	0.0472714150157	0	0.0124151628605	0	0	0	0.0457905982559	0.0259802886583	0	0	0	0	0	0	0	0	0	0	0.0549058951802	0
0	0	0	0	0.0398345267835	0	0	0	0	0	0	0	0	0	0	0	0	0	0	0	0	0	0	0.0508316475551	0.01020112503	0.0595611540249	0.233682610007	0.174618274615	0.113715450075	0.27229155099	0.199054899359	0.0613942103566	0	0	0	0	0	0	0.0342919411655	0.162494320408	0	0	0	0.0212524969817	0	0.135190736272	0	0	0	0
0	0	0	0	0	0	0	0.0137512447886	0	0	0.0210990244719	0.147412169256	0.128487515292	0.212355038167	0.310107089343	0	0.0200214933799	0	0	0.0944755216818	0.315023236427	0	0	0.0893911917279	0	0.0776084344515	0	0	0.0335108387973	0.163259000562	0.268113176098	0.45732637369	0.348437745249	0.269057228361	0.206081095471	0	0	0	0	0	0	0	0	0	0	0	0	0	0	0
0	0	0	0	0	0	0	0	0	0	0	0.136483171104	0.131127096021	0.103423880533	0	0	0	0	0	0	0	0	0.0123615224415	0	0	0	0	0	0	0.0341012479453	0.064285513873	0.0910142691899	0.0490494072452	0.152081088581	0.181234580654	0.000544235872787	0.0268183989176	0.172964327593	0	0.032263671616	0	0	0	0	0	0	0	0	0	0
0	0	0.161798380707	0.113924346881	0.0960673655715	0	0.188410460911	0.212957678752	0.130502770235	0.27595605306	0.218435250325	0.0493496829651	0.12455822412	0.0163645412725	0	0	0	0	0	0	0	0	0	0	0	0	0.133088938612	0.169849695056	0.015855690496	0.205185568734	0.281146882634	0	0	0	0.0584293523787	0.150113471055	0	0	0.0726525337365	0.055393963697	0	0.0119288306972	0.103457302475	0	0	0	0.0355537149646	0.0855828397151	0	0
0.208501286174	0.289873950937	0.178101948818	0	0	0	0	0	0	0	0	0	0.00907771974554	0	0	0	0	0	0	0	0	0	0	0	0	0	0	0	0	0	0	0	0	0	0	0	0	0	0	0	0	0	0	0	0	0	0	0	0	0
0	0	0	0	0	0	0	0.0498736588614	0	0	0	0	0	0	0	0	0	0	0	0	0	0	0	0	0	0	0	0	0	0	0	0	0	0	0	0	0	0	0	0	0	0	0	0	0	0.0324756107473	0.0764153275051	0.0564727653735	0	0
0	0	0	0	0	0	0	0	0	0	0	0.046367206488	0	0.0219519382303	0	0	0	0	0	0.103723565634	0	0.138295991698	0.0895038189202	0	0	0	0	0	0	0.0319764798027	0	0	0	0	0	0	0	0	0	0	0	0.0104150439873	0.039165528281	0.102209283109	0.156322217821	0	0.0632754004061	0	0	0
0.3049262262	0.310529224907	0	0.038479589172	0	0	0	0	0	0	0	0	0	0	0	0	0	0	0.231472943839	0	0	0	0	0	0	0.00108402637238	0	0	0	0	0	0	0.0927224182802	0.083721820808	0	0.00905066537284	0	0	0	0.088403877423	0.115021996314	0.167293630817	0.0769485552991	0	0	0	0	0	0	0
0	0	0	0	0	0.0975391344038	0	0	0	0	0	0	0	0.114551470747	0.151530755178	0	0.226216095621	0	0	0	0	0	0.0796653446549	0.13030985809	0.194140167295	0.235542555898	0	0.0913331045977	0.222086710359	0	0	0.16269619717	0.231728853213	0.258016708116	0.118603125545	0.0325638013675	0.128224238512	0.00810012667871	0.1347419349	0.0890953042164	0	0	0	0	0	0	0.000161939427938	0	0	0.0311511174651
[truncated: 60 more columns]
