# Supplementary material for: Real-world datasets for portfolio selection and solutions of some stochastic dominance portfolio models
Source: Data Brief. 2016 Jun 28;8:858–62. doi: 10.1016/j.dib.2016.06.031 (PMC4959918; doi:10.1016/j.dib.2016.06.031)
Supplement: Supplementary file 2 — Supplementary material [file mmc2.zip › Solutions/DowJones/OptPortfolios_L_SSD_DowJones.txt]

0	0	0	0	0	0.0529871799824	0	0	0	0.0248121369119	0.0330723489567	0	0	0	0	0	0.0201981354109	0.00781337000285	0	0.0392848888394	0.00619638584624	0.0226408937509	0.0732480537556	0.0664182943861	0.0429254771885	0	0	0.0412051125926	0.0787921743594	0.079215230915	0.122176660512	0.0408471967919	0.0470676294139	0	0	0.010131031941	0.00975922762341	0	0	0.0228273056006	0	0.0325221146249	0.0231731185032	0.0259327603186	0.017162446316	0.0663047502098	0.0422580960496	0.00282281423721	0	0.0268673452692
0	0	0	0	0	0	0	0.0562089260056	0.0407257518754	0.0467919354346	0.0366608562405	0.0392627966167	0.0308968309095	0	0	0	0	0	0	0.00749311373723	0.0129834850368	0.039562208986	0.0162733457665	0	0	0	0	0.0485440900315	0.0800114686358	0.0468984198845	0	0	0	0	0	0.0429712776477	0.023934936089	0	0.037448526927	0.0903712227189	0.147399107849	0.0497490281748	0.0545780316748	0	0	0	0	0.0899953070457	0	0
0.449082285227	0.429195869383	0.513964990174	0.501325429187	0.277845431781	0.159218119661	0.0581847387703	0.178533053416	0.186971421915	0.10886589788	0.0957643669596	0.00747382727113	0.0685473664361	0	0.194058095908	0.11146565986	0	0.0794772344165	0.29900430906	0.191568398491	0.176021485539	0.0227236948915	0	0.00550159550852	0.179066231267	0.032860314881	0.221899232215	0.0201976401433	0.11841850024	0.0462652679039	0	0	0.156007394598	0.106049149469	0.209893199269	0.232339004214	0.0989232478983	0	0.00854274227073	0	0.245088084185	0	0.291840186912	0.161569974893	0	0.0880251121577	0.296179676828	0.0633471823104	0	0
0	0.015340851966	0.00269736759275	0	0.0856889670282	0	0.0154932081683	0	0	0	0	0	0	0.0172573869062	0	0	0	0	0	0.0171202123245	0	0	0.0148742014007	0.0568406656036	0	0	0	0	0	0	0.0643671680137	0.142618901738	0.266414433616	0.150301797212	0.0708809150831	0	0.0651885293425	0	0.0559685832304	0	0.0811485888433	0.0731722647777	0.0709190567537	0.1922603857	0.14642162374	0.0190181842928	0.0171572520008	0	0	0
0.166689138901	0	0	0	0	0	0	0	0	0.00833071090094	0	0.0974293626774	0.138701741664	0.063364800248	0.157609666988	0.152026179006	0	0	0	0	0	0.0288418393422	0	0.106814648912	0	0	0	0	0	0	0	0	0.0233612728428	0	0	0	0	0	0.133408386588	0	0	0	0	0	0	0	0	0	0	0.0211020922264
0	0.0051187672652	0.0188695767843	0.0668036375726	0.0379671828758	0.0585578917196	0.0183412434421	0.101489870814	0.0385510781317	0	0	0	0	0.00924603310097	0	0.0822488563102	0	0	0	0	0	0	0	0.0743071794349	0	0.0521440658226	0.0529068962501	0	0.130310596187	0.0700958503654	0	0.107477744012	0	0.237720073853	0.212721334799	0.196421983197	0.0935283771606	0.25766573336	0.092488058204	0	0.142940241025	0.0279818571261	0	0.134823750448	0.08978980833	0.0903407640393	0	0	0	0
0	0	0	0	0	0.0183706818804	0	0	0	0	0	0	0	0.0232607896364	0.0205529212845	0.017168969399	0	0	0	0	0	0	0.0110744992445	0.00312721867778	0	0	0	0	0	0	0	0	0	0.0314819057713	0	0	0	0	0	0	0	0	0	0.0127230161027	0	0	0	0.0157509597173	0.0186659196806	0
0	0	0	0	0	0	0.0340206600346	0.288675999317	0.0816791962752	0.238238127782	0.141990887976	0.114236795705	0.071685871043	0.00107626895807	0.0108220056186	0	0.0164659818339	0.00439956664537	0.0341868228971	0.114712505728	0.0486607012797	0.0836836708619	0.107099088808	0.0641228321291	0.114704672236	0.0376157665597	0	0.065662912495	0.0656401383405	0.103731372848	0.041339237515	0.112093154192	0	0.0910849719701	0.0121452198057	0.142101849642	0.149726752091	0.142267332054	0	0.19980378215	0.116062124372	0.191944948931	0.0978790438622	0.0305821821401	0.126700862746	0.0678869292828	0.0710021756791	0.16083090634	0.21480516945	0.181689626417
0	0	0	0	0	0	0.0529373322413	0.0329692345808	0.10840966692	0.0927007053368	0.067759051307	0	0	0.0464060864292	0.0170057602726	0.0661666025399	0.109689636261	0.161454337093	0.0761669905739	0.0632545383707	0.0363988097324	0.0779637879677	0	0.0258348011836	0.0302072501111	0.126150105682	0.0724042302353	0.0591068900721	0.0981733926425	0.103166320102	0.00629036646257	0	0	0	0	0	0	0	0	0.00102444378737	0	0	0	0	0	0.108344640721	0.106027489738	0.0397401940003	0.071600183492	0
0	0.0109272025498	0	0	0	0.0513131661987	0	0	0.0020141744918	0	0	0.0189276226952	0.10847404547	0.105039942644	0	0	0.0134613745986	0.0813427212137	0.0904698090523	0	0.101542529502	0.0857761384407	0.18513137412	0	0.0383287646564	0	0	0	0	0	0	0	0	0	0	0.0624852444035	0.015872221716	0.0532053127904	0.0657767228516	0.100765623127	0.0468536366261	0.0122661899974	0.0117738611122	0.0223566647826	0.0129204770501	0	0	0.141251737925	0.232951399026	0.269326285147
0	0	0	0	0	0.0858483353056	0	0.00425245630137	0	0.00584341260428	0	0	0	0	0	0	0.0530430603893	0.036012411628	0	0.108118998313	0.0788020495352	0.114139915943	0	0.0386907726825	0.145584253302	0.0528206021862	0.0352887211433	0	0	0	0	0	0	0	0	0	0	0	0	0.0550323761966	0	0.015551043807	0.0211979169361	0.03091250009	0	0.0147690270917	0.0218123412417	0	0	0.00056950035411
0.068646372091	0.0232603727707	0.0707353787948	0.0409097795029	0.0503077650122	0.0960360010541	0.176283564454	0.0733167144257	0.0155938479994	0	0.106301325066	0.259201747964	0.0706370463696	0.228430698062	0.0336760151867	0	0.21410783449	0.136252824337	0.129436379007	0.0180298663206	0	0.0716420952043	0	0	0	0.0118564928567	0.00863707643771	0.171911977569	0	0	0.123435410076	0	0	0	0.164250833479	0.0114359661858	0.111356731842	0.257218195778	0.198705878264	0.100128907985	0.0347546032967	0.215264561821	0	0.0565672557146	0.296005026144	0.13745054143	0.105169878213	0.0355095687066	0.156304699861	0.124113654887
0	0	0	0	0	0	0	0	0	0	0	0.0450702583267	0.0149927654712	0.0535319708593	0.0234745285983	0.00635359977281	0	0	0	0.0581114347073	0.146652546335	0.0842730357508	0.137683369282	0.0518579624283	0.0825833191295	0.00674231845022	0	0	0	0	0	0.120227574011	0	0	0	0	0	0	0	0	0	0	0	0	0	0	0	0	0	0
0	0	0.0729939529142	0.149682228717	0	0.00825656723577	0.0553025066911	0.0946007461219	0.0465893965002	0.0118068200796	0	0	0	0	0	0	0	0.00994020327655	0.0507307313496	0	0.103022099593	0.0258959933471	0.0143705904809	0.112247007724	0	0	0	0	0	0	0	0	0.0350731393914	0.0161375997835	0.102394766693	0.0699827196934	0.0883972977829	0	0	0	0	0	0	0	0	0	0.0531845693223	0	0	0
0	0	0	0	0	0	0	0	0	0	0	0	0	0	0	0	0	0	0	0	0	0	0	0	0.0129893713959	0	0.0384455506152	0	0.0214515315477	0	0	0	0.0144516912576	0.0365844713077	0	0	0	0	0	0	0.0359521832635	0.0509705097928	0	0.0925971742927	0.0451885214919	0	0	0	0	0
0.0162840422571	0.021158701015	0.100278098565	0.108054027089	0.0632162187048	0.115821055229	0.0968438690794	0.0955979603578	0.0740978257882	0.0635166921906	0.0927044372595	0.0539813126234	0.0481468983207	0.0179021482055	0.0377857111725	0.00406840473482	0.0161264985604	0	0	0.0304644921804	0	0.0305148621294	0	0.0365437064555	0.0840245896409	0.0618879013492	0.00804087663957	0	0	0.0376783607902	0	0	0	0	0.0428736196349	0	0.0520237187355	0.0135933685367	0	0	0	0	0	0.114394010758	0.0277197258438	0.0701314058468	0.0201896186032	0	0	0.205046951691
0	0	0.0231339920749	0.0483065558104	0.105109264925	0.234547600459	0.257832144437	0.073138469528	0	0.0642255160936	0.0928182595787	0.0549475606385	0.0616994908392	0.00192148369556	0	0	0	0	0.037519497932	0	0	0	0	0	0	0	0	0	0	0	0.140942380356	0.00133204018568	0	0	0	0	0	0	0	0	0	0	0	0	0	0.165937352629	0.0884933764151	0.144293723657	0.174039506144	0.0618818394415
0	0	0	0	0	0	0	0	0	0	0	0	0	0	0	0	0	0	0	0	0	0	0.00303642004502	0	0	0	0	0	0	0	0	0	0	0	0	0	0	0	0	0.061377646184	0.0602031190618	0.0527069330531	0.0785309075988	0.108499417622	0.0813964815058	0.0328624537411	0.0747138896328	0	0	0
0.0233260625153	0.00340402793209	0.0213929910217	0.00962274083257	0	0	0	0	0	0	0	0	0	0.000384267165076	0.0493888985534	0.00546356594782	0.0407758146634	0.00989685331305	0.00972972564276	0	0	0.00499399157897	0	0.0548948983938	0	0	0	0	0	0.0007013871897	0	0.00869015376638	0	0	0	0.0319537752337	0	0.100427561884	0.0588931183303	0.110329305009	0	0	0	0	0	0	0	0	0.0738753014071	0
0	0	0	0	0.15602683296	0	0	0	0	0	0	0	0.0202794063696	0	0.0607727831939	0.022114223872	0	0	0	0.0635684199132	0	0	0	0.0287011379739	0	0.014702811734	0.131461372843	0	0.0870943517481	0.153354820914	0.101044621015	0.0768786463001	0.0693063454873	0	0	0	0	0	0.123521525019	0.100753409574	0.0637486974207	0	0	0	0	0	0.0836449936237	0.190233954422	0	0
0.0745860266587	0.120278213951	0	0	0	0.0800602795917	0.139667033733	0	0.249662316219	0.0719602170564	0.206947953611	0.0295083064395	0.0864689303293	0.198438825026	0.167612864611	0.126010714224	0.120598318164	0.240675165185	0.0347614907684	0.191277874547	0.168464197573	0	0	0.0710293756154	0	0.122569868225	0.0746594297052	0.0984051590569	0.134020538244	0.216835138346	0.217387324	0.251381378154	0.142634532552	0.132332702961	0	0	0.0375375567753	0.0551109006536	0	0	0	0	0	0.014217398989	0	0.0570492293878	0	0	0	0
0	0	0	0	0	0	0	0.00121656913172	0	0.00281362084662	0.015551058698	0.0354563715379	0	0	0	0.0345010859726	0	0	0.0176803248908	0.018153625213	0.016309474529	0.0271713233638	0.140362063592	0.0544730967461	0.0272795217834	0.07956114868	0	0	0	0	0	0.0446893981692	0	0.0177906358416	0.0462734241717	0.0953713015154	0.0822243336805	0.05622995406	0.0317643015213	0.0496741833265	0	0	0	0	0.0517374827641	0.0431553378937	0	0	0.0577578209387	0
0	0	0.0482988907436	0.0555055747918	0.0689132173647	0	0.00155582610886	0	0.035814784373	0.130739130805	0.103750293782	0.122157938574	0.126467429779	0.104957406634	0.026131880403	0.0688337622724	0.120861659516	0.169059038224	0.0734652293177	0.0788416313139	0.0706532552453	0.0139362519386	0	0	0.0183330235668	0.0718442471183	0.0648321714485	0.0991882794503	0.104418429675	0.0318607204698	0.0656570875838	0	0	0	0	0.0141540431734	0.0226419137397	0	0.191238408775	0.0525137844489	0.0258496140569	0.146744681771	0.145473861528	0.00256350814881	0.0611418268055	0.000159947110274	0	0	0	0.0204488717939
0.106842302092	0.173148511508	0	0	0	0	0	0	0	0	0	0	0.0355914971933	0.0248415595394	0	0	0	0	0.104046402648	0	0	0.139454168172	0.204869874805	0.0540009922383	0.1118794078	0.111496377143	0	0	0	0	0	0	0	0	0	0	0.0563127138408	0	0	0	0	0	0	0	0	0	0	0	0	0
0	0	0	0	0	0	0	0	0	0	0	0.00672557380465	0.0734181671986	0.0323821811181	0	0	0	0	0	0	0	0.0262529860376	0	0	0	0	0	0	0	0	0	0	0	0	0	0	0	0	0	0	0	0	0	0	0	0	0	0	0	0
0	0	0	0	0	0.038983121683	0	0	0.00539163929535	0	0	0.0109166603497	0	0	0	0.055228099775	0	0	0	0	0.0342929802544	0.100533142293	0.0442657086274	0	0.00447569369709	0	0.0456282440596	0	0	0	0	0	0	0	0	0.0035039358934	0	0	0	0.0461997378465	0	0.131125866124	0	0	0.0438157172618	0.0233913305359	0.00458378653573	0.116223651639	0	0
0.0945437702583	0.150972939929	0.127634761335	0.0197900264962	0.0442974721716	0	0	0	0.0283356984458	0.0305994644133	0.0066791605664	0.030785520049	0.0439925126071	0.0707241657199	0.076802916643	0.0658347768166	0.120079986837	0	0.0428022868601	0	0	0	0	0	0	0	0	0	0.0102501742075	0	0	0	0	0	0	0.0647040140763	0	0	0	0	0	0	0.204634015118	0	0	0	0	0	0	0.0889538327729
0	0.0471945417302	0	0	0.110627647177	0	0.0935378728398	0	0.0861632017698	0.0987556116637	0	0.0739183447271	0	0.000833986053488	0.124305951567	0.182515499497	0.154591699275	0.0636762746643	0	0	0	0	0.047711410072	0.0945938139074	0.107618424226	0.217747979312	0.245796198408	0.395777938589	0.0714187041724	0.110197110271	0.117359744466	0.0937638126791	0.245683560841	0.180516691831	0.138566687065	0.022443853184	0.0925724416827	0.0642816408833	0.00224374801808	0.00919827204518	0	0	0	0	0	0.01517299363	0.0155828561169	0	0	0
[truncated: 60 more columns]
