# Supplementary material for: Real-world datasets for portfolio selection and solutions of some stochastic dominance portfolio models
Source: Data Brief. 2016 Jun 28;8:858–62. doi: 10.1016/j.dib.2016.06.031 (PMC4959918; doi:10.1016/j.dib.2016.06.031)
Supplement: Supplementary file 2 — Supplementary material [file mmc2.zip › Solutions/DowJones/OptPortfolios_MeanVar_DowJones.txt]

2.40149345226e-07	2.5773912644e-08	1.08416097515e-07	4.42220348786e-06	2.85756327134e-06	1.2016993763e-05	2.1238456426e-07	3.24044542254e-06	3.07985442802e-07	0.00235328145448	0.0400582714663	4.77317645253e-06	2.91804807783e-07	1.56983551968e-06	1.62750476043e-07	1.01832741132e-06	0.0280027443778	9.05690481723e-07	0.0179320913137	5.93201186676e-07	0.032744450391	0.00469373889262	0.0472792224528	0.0772930979284	0.0577849908508	0.0257925580883	0.00329387468357	0.0184518898808	0.0756435052957	0.0560387674267	0.0853260866429	0.0520931153516	0.0318978941732	2.89268936783e-07	5.68308970682e-08	3.94891926502e-07	5.40264484425e-08	4.69602305874e-08	2.13408805419e-07	7.34689325416e-08	2.72882550056e-07	1.74382560688e-06	0.0341360892448	0.0384909731011	0.0451306734525	0.0607699371623	0.0846568669661	0.0550946880295	0.0129367252116	0.0361729142958
4.30292552028e-07	2.74197029906e-08	1.91437470856e-07	3.68585754485e-07	2.14471361285e-06	3.08255044536e-07	0.00363802840559	0.0166970115032	0.073735676742	0.106201110548	0.0271321093552	0.0354776388322	0.00670502288678	5.93720289278e-06	5.36296172189e-05	1.94833868834e-06	2.8973299182e-07	3.00801647432e-07	4.55094288985e-08	4.49462622528e-07	0.00644170234148	0.0216302624217	0.041153926581	4.3092087675e-07	3.72202815894e-06	2.36917681427e-07	9.70669319097e-07	0.0367988443486	0.0748038447553	0.0308534718582	2.81153050022e-06	4.36937770224e-07	1.58300679897e-07	2.02287395895e-07	3.05423021836e-08	2.99675425498e-06	0.0210275261224	0.0493788540874	0.099322195232	0.10345826004	0.111675285539	0.0681507878897	0.0526963749023	0.00942046810281	0.0173015912198	0.00445292946152	7.55521753164e-08	1.87250607343e-05	6.11132750316e-07	5.02586065352e-07
0.50635206466	0.454517911301	0.533323256099	0.546600396721	0.408746243484	0.309519177434	0.315136004654	0.225705662631	0.209642497787	0.219569913894	0.208653913901	0.0356073656751	0.140339308299	0.0557537765231	0.0364784447959	0.0855496147502	5.35523256491e-06	0.192203281319	0.219234985267	0.162109883399	0.140225875935	0.194147485476	0.00110730078819	0.0337508521937	0.197162411287	0.0998163255167	0.212227085642	0.216376610072	0.190987862347	0.210766095403	0.0590421120266	7.56202190379e-07	6.29537672222e-07	8.64492045649e-07	0.102740324368	0.200546235621	0.204478679684	0.0686973384388	0.087662053044	2.30672428579e-07	0.240668631008	0.0929123669023	0.163951541393	0.284209691428	0.0638747388093	0.233063080463	0.385621834984	0.0521416712721	6.36772983377e-07	8.16077809802e-07
0.0663728874671	6.33745195591e-08	0.0872355029833	2.57134382252e-06	1.03970607531e-05	1.05692721118e-06	1.72170508143e-07	1.31031680995e-06	5.29890965799e-07	9.81924819356e-07	3.29178826981e-07	1.43348266317e-06	2.57552261412e-07	3.01328593922e-06	0.00305534644944	0.0236006659998	0.0438699659928	1.86287458635e-06	0.0353098321579	8.53856767997e-07	1.3416115043e-06	2.32017458911e-06	0.0318064907945	0.0317888492706	3.183744373e-06	1.94237628128e-07	2.52175422659e-07	1.14482416183e-07	1.59980669999e-07	1.25229115497e-07	0.000121026207635	0.0396337258077	0.186894481362	0.0620895364443	0.0994609035167	0.144706341308	0.0768234216282	2.14753505556e-06	0.059622993553	1.99102231331e-07	0.0696605267313	0.106044494287	0.14438315675	0.167512748998	0.118685017033	9.44963565151e-07	1.14139731792e-06	5.32407757688e-07	3.5690191648e-07	7.26513314973e-07
1.04908626488e-06	4.05771887959e-07	1.78853172081e-06	6.29197696728e-07	2.92473244886e-06	4.1058527954e-07	4.54527260621e-07	0.00323567219579	9.37682803781e-07	4.06671274677e-06	0.0242700289844	0.0592662853222	0.132725316074	0.070798297061	0.102373975916	0.0768380696579	5.81124036343e-07	2.51639658053e-05	1.51597871626e-06	0.000634803727866	1.09838496894e-06	0.0160235251185	2.58410222939e-06	0.0499960300294	2.67631082435e-06	3.09105443622e-07	3.33229437416e-07	1.4860085652e-07	2.29545555857e-07	1.20967669654e-07	3.79212112983e-07	2.70555752004e-07	7.178639075e-08	4.50493560543e-07	1.47301007605e-07	2.02673768697e-06	2.83624585953e-07	5.81774483287e-07	3.07942580417e-06	0.00800498597717	3.73071847371e-07	4.06365338449e-07	1.71437632221e-07	3.83363604159e-07	1.47483616263e-07	1.04800592066e-07	3.16889466295e-06	8.34656166355e-07	3.1271524902e-07	1.33245690755e-06
1.32796598795e-06	1.0360862498e-07	1.78478327824e-06	0.149059204633	0.135976174974	0.131692240508	0.113434108346	0.0408533630155	0.0343588773911	1.04721896133e-06	5.87677356703e-07	2.71587206452e-05	6.59151034105e-07	0.0464956994676	0.014482341164	4.43344807472e-06	4.25289898404e-07	8.50060481907e-07	2.037072893e-07	2.2174168137e-07	1.08504467305e-06	4.20392295283e-06	0.0145465849101	0.0874985001651	0.0417460510669	0.0824576748086	0.00994961459303	6.7056833951e-07	0.106789207211	0.0427556237372	1.66005455864e-06	0.119514151439	0.112539567593	0.248020720845	0.209949071791	0.155677477631	0.160487724351	0.215186375947	0.0466706324639	1.39547874312e-07	0.0689615100928	0.0986362482655	0.0676081487185	0.0951650523645	0.0583859268832	0.0859372211687	0.0132559337681	3.64389107444e-07	1.62413024493e-06	7.16322233847e-07
1.12004873825e-07	1.67357221469e-08	5.62641876092e-08	6.42728935995e-07	4.78408628219e-07	0.0387331953024	5.37331270908e-07	9.61385101042e-07	2.31522626957e-06	0.0167671903761	4.47105629171e-07	4.06590862472e-06	5.51288248946e-07	0.0301238272511	0.0172033014855	4.66210924897e-05	2.09095172957e-07	8.26695166002e-07	0.0118553717744	6.22296392035e-07	0.0434335596124	0.049458080025	0.0141585633094	0.0176782765637	1.27020355974e-06	1.40594172842e-07	1.22304001192e-07	7.53579357752e-08	9.29630214767e-08	6.1821388178e-08	3.22750631701e-07	5.3187290559e-07	1.6149886458e-07	7.23519081686e-07	2.68408629553e-08	2.17820761569e-07	3.67514345154e-08	6.42960211597e-08	2.11657015243e-07	5.18341924121e-08	2.79276977099e-07	5.03403791204e-07	3.50187091853e-07	0.0437534885257	4.72521047113e-07	0.00548077369674	0.032951085864	6.06376419375e-05	7.57083623738e-07	3.33755248653e-07
4.68731906766e-07	0.00365688044378	1.50678902914e-07	1.52263868508e-07	2.10511568653e-06	5.77464225348e-07	0.0778633397827	0.305115405621	0.225797016789	0.22891590888	0.190842205125	0.0919852913819	0.0558386234298	6.41123121623e-05	1.10151614554e-06	3.46924934978e-06	0.0377264508639	0.00668633961458	0.0229039635009	0.0537272414608	0.00473164273105	0.0864444709129	0.0460000323674	0.0710914462599	0.0579893262484	0.0058219791482	0.0193255534015	0.0518534073256	0.0379103530786	0.0868175232059	0.109671586129	0.130407184534	0.102764670862	0.251303583151	0.14693495921	0.106271762314	0.0955567579147	0.066964904124	0.03762135046	0.222338843782	0.19346688867	0.167987517848	0.126233499666	0.0590419737452	0.102036815605	0.0744865433467	0.0295574726834	0.20607358974	0.187714803607	0.229882711785
2.46219213469e-07	2.03058788708e-08	2.01064151549e-07	5.46538750608e-07	2.67445185219e-06	0.0165429378755	0.0554999057995	0.0299359207321	0.133789596679	0.0312992763692	2.27454670601e-05	4.61844088858e-06	0.00156845620182	0.0381449819465	0.0581020962167	0.0742438573723	0.0772102345006	0.112657117134	0.0923247876855	0.0532737725623	0.0632936163605	0.0284276331327	2.86302075625e-06	0.00738600272207	0.0501303177561	0.0921775595379	0.0707451246482	0.162888789154	0.127741664184	0.106151349805	2.58956621953e-06	3.84143395276e-07	5.84418172226e-08	2.31835868516e-07	5.3490527419e-08	1.66416941098e-06	9.59531710257e-08	1.1500047502e-07	7.727930393e-07	1.51261672763e-07	1.4878715594e-07	1.80813093938e-07	1.45531491699e-07	3.34759367323e-07	0.00485901707512	0.12846401171	0.0721251581031	0.102528969614	0.0872996047765	1.55440240926e-06
8.41980059562e-07	7.04390563821e-08	3.87463191599e-06	1.36369718943e-06	2.60282332543e-06	2.57009046021e-06	6.04958808083e-07	2.46179020298e-06	7.24194581275e-07	7.88994584055e-07	9.20423248383e-07	0.0262314662303	0.0465253569828	0.137064518971	0.0405300036242	0.0690357436074	0.0988431347367	0.0475487743492	0.0602237271737	0.0254548548387	0.082526663896	0.052191237155	0.170930279347	0.00154082239658	4.4777170981e-06	4.95801218533e-07	4.09763844858e-07	1.2188049279e-07	2.35718675218e-07	9.1779831065e-08	4.89030878333e-07	4.67272939211e-07	1.1080502256e-07	2.91975495517e-07	8.35673496128e-08	7.5753616059e-07	1.06932379939e-07	0.000405695941321	0.0324626677407	0.0490991230478	0.0238634141088	0.00605485663036	0.0169520458778	0.0278445565644	3.74571570016e-06	5.84529007788e-07	0.0152687758979	0.154869700193	0.213737541965	0.188803753007
1.20778760334e-06	2.69468034446e-08	1.41986391766e-06	0.0386378135206	1.29902697631e-05	2.47421995273e-06	6.42530895211e-07	1.89020459579e-06	1.29913906006e-06	0.0172036080852	2.0324500767e-06	2.76537564326e-06	3.28048779164e-07	7.39696086515e-07	2.09529314184e-07	6.87686085152e-05	0.0556076518655	0.104859979537	3.21846118212e-06	0.155466343589	0.114013081874	0.0574273332118	0.0103845366408	0.0649050513618	0.13657166257	0.0808787245017	0.0730217256669	4.17305557134e-07	2.43055897618e-07	1.3663756978e-07	6.58263275923e-06	2.33423676773e-06	0.0112765349254	3.46285344326e-07	3.77351114682e-08	8.48174772721e-07	3.32809197155e-07	2.98971531815e-07	0.000177513246835	9.98952401497e-06	2.42491099239e-07	0.000802616892082	0.024061917882	0.00810681209293	1.477493782e-06	0.0219415475595	0.0119604337354	5.21472170045e-07	7.65262226915e-07	0.131013482594
2.39211404689e-06	2.96442707685e-06	4.08219080272e-06	0.0284602829839	0.013241335089	0.0363600538165	0.0224191349672	0.0410986214245	2.20696103408e-06	0.0237829882623	0.03793204627	0.173079444634	0.0836398072728	0.172783039154	0.13189045508	0.0898587201944	0.175705503397	0.104536707865	0.142002096729	0.0908817473579	0.0968013446054	0.00132526950474	4.35336789501e-06	4.43999169216e-07	3.12580853074e-06	4.94326397828e-07	2.87095171969e-06	1.10800123871e-06	3.46573909226e-07	3.407769809e-07	0.0206283266412	1.67793125354e-06	0.0621361079471	0.0588807890577	0.178156723679	0.107137140911	0.13208961387	0.291083646311	0.198261457566	0.121680499311	0.0958551366955	0.229522716397	0.106417536177	0.0610979807599	0.222531149814	0.0454103570254	0.0307050378711	0.100162977815	0.12599179304	0.102832124105
1.786990348e-07	1.38955855419e-08	9.70796365183e-08	2.2520165451e-07	1.84110603965e-06	1.13993806134e-06	8.91566706787e-07	1.80653064955e-06	5.43694885541e-07	1.78284566938e-06	6.02008538018e-07	0.0667669636829	0.0313194735862	0.0345625855844	0.00524065555101	0.00319402167578	3.00602967706e-07	4.09313608401e-07	0.0183099651919	0.117077675302	0.113367783012	0.1308884649	0.109661303555	0.0822414424523	0.0471400550802	2.58791686365e-07	1.7417288417e-07	1.44276108782e-07	1.26475212974e-06	0.0199624163139	0.0155217566225	0.0621669582431	7.5266087365e-08	1.82055297259e-07	2.7851216978e-08	4.53397896986e-07	5.0281755517e-08	7.50591831152e-08	5.52590247363e-07	7.90073574358e-08	2.20770575281e-07	2.28710200978e-07	1.1665439097e-07	4.20487882372e-07	1.20084895115e-07	6.39691354702e-08	1.57102197982e-07	2.39878937434e-07	4.05116701168e-07	0.0347313419626
5.35649975111e-06	8.53040024184e-08	0.0479560088946	0.0878221015179	0.0195145395618	1.1968793914e-05	0.0382088705581	0.0469425592054	0.049479780841	0.0134846980858	8.19935065505e-07	4.01680335597e-06	3.648031789e-07	9.11292841979e-07	1.37075327528e-07	1.14300639443e-06	4.66966459774e-07	0.00204684236324	0.0132199302283	0.0352609206019	0.0325316417275	0.0446960304107	0.115494192415	0.108052961707	5.3176542934e-06	1.88842289472e-07	3.87717787162e-07	1.4059310812e-07	2.5905490848e-07	2.36836728203e-07	1.31186104405e-06	8.35745648514e-07	0.0473233639292	0.0174381387957	0.0886919521345	0.0818714641992	0.0643320136619	0.0580521373472	0.0375311073766	0.044616270475	2.18236026842e-07	1.96226753459e-07	1.08383294499e-07	4.84732207182e-07	3.63599293704e-07	1.17672071823e-07	0.0290634192501	4.68695923346e-07	5.45103097356e-07	5.65404758389e-07
2.38400584249e-07	3.54823535476e-08	1.21631405116e-07	1.14980846294e-07	6.65326858559e-07	1.38418208919e-07	1.64276699439e-07	5.5163858263e-07	1.7221327093e-07	5.64734890661e-07	4.08399285497e-07	2.57975469682e-06	6.24856399491e-07	1.02753038083e-06	1.47137459051e-07	1.34906027271e-06	2.40042666179e-07	6.24481915437e-07	6.37497344604e-08	9.89827865153e-08	1.21308256349e-06	3.94448210741e-07	1.72465833137e-06	0.00759793351085	0.0120581740335	1.12923034252e-07	0.0212925513112	3.36911785486e-07	4.84087373176e-05	2.54479160277e-07	5.77068860826e-07	4.43056279575e-07	0.0144117982015	0.0601476654395	0.00376650087991	8.50457014026e-07	1.20053462991e-07	1.39313415462e-07	3.54578046632e-07	5.28440987446e-08	1.11873065477e-06	0.0119475169122	9.29343803217e-07	1.35890682056e-06	5.96185135327e-07	0.00287748221207	1.42598429241e-07	9.03499758549e-06	1.5381147151e-06	2.9282814405e-07
0.00362752009663	0.0148449372201	0.0633797078127	0.0330384228483	0.0879120719299	0.030580758371	0.0480833685537	0.0234912187945	0.0711694729974	0.0825383608135	0.0991940428164	0.0544668701656	0.0688187168685	1.54093903502e-05	0.0129019297668	0.0175548279222	0.00215546620709	9.41900940487e-07	8.94084090862e-08	0.0481757979908	4.42634825019e-06	0.0562447411151	2.03051787694e-06	0.0359310387711	0.0621405626001	0.0557890897709	0.0520649044343	0.00726300775292	0.000129097661761	2.23407106244e-07	3.60904900734e-07	3.16790009729e-07	1.54347178457e-07	2.51468787866e-06	0.000172119453404	0.0533653500167	0.0563420887017	5.13387238639e-07	3.057014105e-06	4.7354598151e-08	2.10801904021e-06	0.0441764939368	0.05056016095	0.0816274319648	0.0575147601165	0.0254593451157	0.00288650675386	6.0797573416e-06	0.0402471602616	0.0761172260345
1.71579259492e-06	4.74647409581e-08	2.28040618928e-06	0.00473289969922	0.184462710175	0.24562874523	0.190964303087	0.148727363016	0.0397733322112	0.0359284728134	0.0705316142043	0.036281774091	0.0760832163044	5.30310924661e-06	1.846617576e-07	1.46627270214e-06	6.16911730518e-07	2.57791322654e-05	0.0170974635109	2.59724930533e-07	1.34690459615e-06	1.1833248205e-06	0.00373376359014	7.4005243725e-07	5.61257925905e-06	2.85066930562e-07	1.42522640872e-07	1.56409543769e-07	3.41554722927e-07	1.45672740931e-07	0.00944881223443	0.00106198961816	7.17373986561e-08	2.34354744011e-07	1.74033453213e-07	4.84569737483e-06	8.26309024012e-07	7.75777404686e-07	9.24887789144e-05	3.01912090991e-07	2.27527173442e-07	3.5148306986e-07	3.66038509703e-07	1.88594353006e-06	8.65613632964e-05	0.0666335861649	0.124212786616	0.197794882825	0.143267915437	0.098712233377
1.11617853297e-07	6.90993796695e-09	5.07950035251e-08	1.02162168484e-07	0.00638181626563	6.71807710107e-07	3.77493566775e-07	5.40673413335e-07	2.81793906203e-07	1.45798656861e-06	4.66024866201e-07	6.1615644844e-05	5.08576964702e-07	2.85908347822e-06	1.33681691702e-07	7.20782793913e-07	2.17135823225e-07	3.51923066535e-07	4.26642566425e-08	4.66196452035e-08	1.02102644979e-06	4.49562346884e-07	0.0096678127178	3.19326984191e-07	1.09379359843e-06	8.71307285167e-08	2.08633038909e-07	5.74121659166e-08	1.07252794559e-07	6.31484746996e-08	2.19616033504e-07	1.6365454277e-07	2.69045799494e-08	1.02990902041e-07	2.06831680429e-08	2.85887647727e-07	6.45935522812e-08	8.37809050367e-08	5.58447791417e-07	0.0540540555862	0.0633766671982	0.0971492992858	0.0960644351166	0.117067948629	0.0824232988437	0.0331448252773	0.041720935038	1.20952025742e-06	3.25697800658e-07	1.36482349656e-07
2.86029693842e-07	1.30187491814e-08	1.80419354949e-07	1.7941950336e-07	1.11898487555e-06	1.74542053964e-07	9.53081981338e-08	4.71826401603e-07	5.29746236663e-07	1.94185337796e-06	4.55496658182e-07	2.05801324562e-06	4.00403398689e-07	0.0123219937162	0.0397739723519	0.0284376681607	0.035442955698	2.90179642815e-06	0.0010970494689	1.20956935526e-07	6.14266168127e-07	0.000737168963451	9.02645212197e-07	0.0466036221785	1.07689221015e-06	4.06165626696e-08	1.95827917193e-07	7.28060107455e-08	9.1851888011e-07	0.0205140959375	0.000116997389598	7.31743701853e-07	3.90994740059e-08	8.07280851175e-07	8.31837260685e-08	0.00604542532478	0.0221405918439	0.0994434988344	0.046349994612	0.0601321552722	0.0166294111446	3.53118990823e-07	1.00287185288e-07	4.3796001677e-07	2.69394639095e-07	0.0372158848134	0.00597056664943	1.92249748981e-06	0.118276891633	4.08288652836e-06
4.60665816038e-07	4.80221442693e-08	2.28473961469e-07	4.18512588801e-07	0.0342500517743	6.76869129413e-07	4.30014988507e-07	0.00108489065734	5.16358558062e-06	0.0145599357467	2.39053358347e-06	1.22160639674e-05	2.30038719362e-06	2.08073865028e-06	0.0541149505541	0.0143114376775	1.46608393334e-06	4.43922081522e-06	3.20982427519e-07	4.47814368051e-07	1.59397695286e-06	2.66444435471e-06	1.02345097061e-06	0.0141497102146	0.00616964088396	6.01284139004e-07	0.0817969998164	0.129427814862	0.0684733983892	0.137362872123	0.217612033762	0.137232281262	0.0425594719407	6.31253177111e-07	5.59508746232e-08	2.06048858566e-06	1.30966276171e-07	0.0130011037914	0.165279456576	0.0837143584185	1.09823984411e-06	0.00241417189657	7.74081878282e-07	1.15853328172e-06	9.2878587572e-06	0.0850778035692	0.0801901376165	0.0740187658429	0.0557036806266	0.0646870593741
0.226831302598	0.205049039326	0.131827272078	0.0185549803024	0.0171582867601	0.123423573446	0.125608173497	0.117078456141	0.131235949848	0.0707659014475	0.107791412532	0.110541877669	0.0986348848646	0.186209515539	0.166534485246	0.137665243782	0.100187984224	0.192774216769	0.104051958616	0.0891755514515	0.198961284048	1.78317717034e-06	1.18012881486e-06	0.0166021720901	3.79692796635e-06	0.104333639517	0.0876687956632	0.0942044793967	0.201194536692	0.200005555058	0.302043685559	0.260884430596	0.134921554646	0.125279622216	3.92807615917e-07	8.3746208293e-07	4.01307994727e-07	4.72696326096e-07	1.54323121457e-06	8.19937322285e-08	5.31117206762e-07	3.59488087711e-07	4.72529216588e-07	1.56822342463e-06	4.28564724983e-07	0.0894188378338	1.73745436607e-05	5.88089477299e-07	8.67737980163e-07	8.31193402987e-07
2.26922100183e-07	1.61735651827e-08	6.05490671599e-08	1.10779889024e-07	1.64630079228e-06	6.12917965957e-07	1.65457240184e-07	9.33138209001e-07	1.97567080631e-06	0.0230315663746	0.0525910090273	0.0116359883676	1.72201704331e-06	1.60949755223e-06	1.46176048446e-07	0.00479623420687	0.0029606421424	5.27194780376e-07	0.0346584359144	0.0752078956043	0.0538390077441	0.0495542618907	0.120997955231	0.0704192568595	0.0734707599254	0.0937166792233	2.9666285859e-07	1.17031084056e-07	1.37933205647e-07	8.0123962867e-08	2.51394529347e-07	3.99427847674e-07	0.00270554168338	0.00287882765787	0.03165669383	0.044469591768	0.0663620867793	0.0747467361333	0.054279996542	0.0291756953357	2.02724540986e-07	1.67603822046e-07	1.51884752507e-07	3.90299524534e-07	0.0655815996848	2.88895360927e-07	1.03890504572e-07	4.66800582856e-07	7.55298897125e-07	1.11487270642e-06
1.53104259656e-06	1.85260662225e-07	0.0390514421641	0.0360683493835	0.01113638258	2.9682996444e-07	1.93000903301e-07	2.90494601195e-06	1.3826178786e-06	0.105768255641	0.115166651705	0.166618090267	0.0859016655134	0.0816396348675	0.0904318925126	0.083628985099	0.14912504388	0.145979895237	0.104426728393	0.06586553477	4.64414784956e-06	7.20263096365e-07	1.19221506487e-06	3.14536789548e-07	7.20133724024e-06	0.0081279727522	0.141574876821	0.147991474663	0.0656886653034	0.0720037717182	2.98181150232e-07	1.88796320097e-07	2.58389452294e-08	1.75839706711e-07	1.05241901765e-07	8.33628132312e-07	4.45029680766e-07	3.73969507903e-07	0.110777156659	0.171967691841	0.115832504019	0.0737922326849	0.0464051496173	0.00372851111161	0.0825257979887	0.000163102372442	0.00173532702175	1.15100222425e-05	3.35145762055e-07	1.26132943986e-06
0.00492993090828	0.125254723513	1.8847530257e-06	3.50277277376e-07	8.25588550713e-06	1.02809500378e-06	2.22736414917e-07	1.80722289868e-06	5.38464664806e-07	1.08034904556e-06	4.29394172148e-07	4.13652563005e-06	0.0392250785402	0.0211033305889	9.2450636456e-07	5.38198898432e-06	6.42372317223e-07	1.16215030968e-06	0.0699922908976	0.00539357627151	0.000660897889868	0.0809513402568	0.0943889592005	0.0218770878123	0.0856041657314	0.118097009751	0.0192418844815	3.28660908618e-07	7.63446133341e-07	7.28856919247e-07	7.13213270447e-07	3.214820836e-07	5.54432392522e-08	3.73995679027e-07	3.55944252627e-08	5.81542183418e-07	1.81467363332e-07	8.70001373765e-08	3.30596030341e-07	2.8899438504e-08	1.72528427927e-07	2.18606684335e-07	1.91346384214e-07	4.8072247724e-07	1.84518474312e-07	1.3581085046e-07	4.45266558184e-07	3.67742384197e-07	1.9425074102e-07	2.36909144366e-07
1.42246865185e-07	2.20721113467e-08	5.42011052085e-08	1.00998570809e-07	3.4942505044e-07	2.63333101013e-07	2.69795485812e-07	9.52789755476e-06	1.25807533134e-06	1.6815386519e-06	6.91935624261e-07	0.0114968938604	0.0666669628687	0.0168834594398	1.42594626563e-07	7.19624578594e-07	1.95408625335e-07	4.13722157928e-07	1.82533487609e-07	0.0222880171226	6.78126768881e-06	1.72762386334e-06	4.55389921439e-07	1.3090792483e-07	6.26850898294e-07	8.59576457407e-08	2.43366905585e-07	1.30436598182e-07	2.93600062326e-07	8.94676867369e-08	2.65921500439e-07	2.63734656155e-07	4.35881233293e-08	1.4241873442e-07	2.41800204597e-08	2.19088118094e-07	3.87063982237e-08	6.43300491518e-08	3.58870113302e-07	0.0318477676419	1.58110678218e-07	2.77313174943e-07	1.7046768593e-07	3.55295630379e-07	1.49579633452e-07	8.33941288266e-08	1.57341514627e-06	4.3883862904e-07	1.94045669126e-07	1.82432077426e-07
2.66144744311e-07	3.30285131149e-08	2.3614422201e-07	3.34949737518e-07	0.0242273887374	0.0256140512604	4.53193166512e-07	1.87176564241e-06	3.75110689775e-07	5.98240846773e-07	4.24834433219e-07	4.88172281034e-06	1.32624539112e-06	0.0286806393404	3.88104228777e-07	7.0039913839e-06	4.28668163066e-07	6.49366062682e-07	5.43588980475e-07	1.90103969712e-06	0.00567848074512	0.0585238651302	0.102028854516	0.0517374096685	8.86083533873e-06	5.70904432111e-07	1.68723704966e-06	4.9283303491e-07	2.30750803042e-06	2.1586022615e-07	5.27298983224e-07	4.0838214014e-07	2.07626474451e-07	7.85059166033e-05	0.050486376101	0.041428478295	3.52724684847e-07	4.64641404642e-07	7.98941941278e-07	1.14983094037e-07	8.82917262372e-07	1.04912732276e-06	0.00694387270645	0.0029205096429	0.0790442818397	1.7867924816e-07	0.0254128716912	0.0528867357196	0.0148126519247	7.72389300054e-07
0.156410844886	0.162346663215	0.045323524328	0.057012306687	1.27637042763e-06	2.56884900159e-07	1.35623759814e-07	1.64370107596e-06	8.0218410666e-07	1.27945572916e-06	0.0258008347306	0.0455269572517	0.0659976785028	0.067323019504	0.0554616919246	0.0745085643599	0.0304778905933	0.00833031131534	0.0353495089833	3.83879469511e-07	0.0107214043863	1.92404336291e-06	8.91043154984e-07	3.14633815298e-07	8.08051032848e-06	1.6570596688e-07	3.22579845677e-07	1.4041844366e-07	7.93482245975e-07	3.19734463917e-07	8.99639974324e-07	4.11153995087e-07	2.05186720733e-07	1.25580858083e-06	7.53053615086e-08	1.04123275154e-06	3.51829788022e-07	1.07914981244e-07	7.43362777517e-07	6.6186829021e-08	1.43457688846e-06	0.000402515953748	0.0635819327863	2.28893430205e-06	1.24806904343e-06	9.39586355332e-08	9.71803434486e-08	0.00431380559247	7.41781718405e-07	0.0370266591522
0.0354566189905	0.0343256135445	0.0518844333244	6.07862339099e-07	0.05693867013	0.0418686237914	0.0091387399788	1.93157999406e-06	0.0309964544761	0.00781225935147	2.10901869207e-06	0.0748807729367	1.096669632e-06	7.10806972436e-06	0.171367150011	0.216632301742	0.162672896853	0.0823084242067	3.58660940221e-06	3.84373236171e-07	2.39663925608e-06	0.0666177204971	0.066641021043	0.101855741466	0.171971758773	0.232986519179	0.207788391023	0.134738908558	0.0505809614039	0.0167652226137	0.180447316907	0.196994820028	0.250566917327	0.173872789632	0.0879829438976	0.0584598176457	0.100355622076	0.0630332966352	0.0238763612322	0.0198986846786	3.34784815395e-07	1.28132257937e-07	9.00384097001e-08	3.04807744811e-07	2.79202749603e-07	1.34374824552e-07	0.0126805696492	2.70888236715e-07	2.65224250454e-07	5.03547060724e-06
[truncated: 60 more columns]
