# Supplementary material for: Real-world datasets for portfolio selection and solutions of some stochastic dominance portfolio models
Source: Data Brief. 2016 Jun 28;8:858–62. doi: 10.1016/j.dib.2016.06.031 (PMC4959918; doi:10.1016/j.dib.2016.06.031)
Supplement: Supplementary file 2 — Supplementary material [file mmc2.zip › Solutions/DowJones/OptPortfolios_RMZ_SSD_DowJones.txt]

0.0882284946886	0.14046132793	0.0826197425177	0.0465312771274	0	0	0	0	0	0	0	0	0	0.0161858914997	0.0122030118529	0.041761738183	0.0916721825619	0.157086206706	0.0133806214775	0	0	0	0.0352728402974	0.0554320021152	0	0	0	0	0.0182059481733	0.0504149344755	0.117051503028	0	0.0568447757664	0	0	0	0	0	0	0.00316320951535	0.000908487439467	0	0.0117698361302	0.0706407429896	0.078076038767	0.0462339959794	0.102461716635	0.0703000044683	0.042504023732	0
0.048949489806	0	0.056650433013	0.0821319952578	0	0	0	0	0.134521510883	0.107241406166	0.0506593479701	0.117073641205	0	0	0	0.0207288641634	0.0271498620627	0.146007767221	0	0.131054985394	0	0	0	0	0	0	0	0	0.0111029268569	0	0.120617259664	0.240868931756	0	0	0	0	0	0.0179482266142	0.113234884631	0.0939011100131	0	0	0	0	0	0.0744775094341	0	0	0	0
0.394803331606	0.300627079406	0.429704596682	0.513682818651	0.306380289267	0.14314286155	0.250676076395	0.213605237982	0.355716944452	0.289527513505	0.111457473262	0	0	0.0778955040346	0	0	0	0	0	0	0.12869843963	0.0700861800635	0	0	0	0	0.241870670269	0.388026678888	0.261530652911	0.358883250375	0	0	0	0	0.0393327556783	0.0974982763546	0.151719969704	0.0886906355027	0.166087261815	0	0	0	0	0.193776968709	0	0.229862349466	0	0	0	0
0	0	0	0	0	0	0	0	0	0	0	0	0	0	0	0	0	0	0	0	0	0	0	0.154828389514	0	0	0	0	0	0	0	0.082961404089	0.11896517197	0	0	0.0136767959019	0	0	0.0459464526751	0	0.184153492442	0.156822112353	0.239385659476	0.145114405743	0.0821302442982	0.0199261958057	0	0.175054541277	0.0197791747589	0
0	0	0	0	0	0	0	0.0285957454622	0	0	0	0	0.0731307928693	0.112007720057	0	0	0	0	0.185610350165	0	0	0.139082318883	0	0	0	0	0	0	0	0	0	0	0	0	0	0	0	0	0.0607726557939	0.0266724222262	0	0	0	0	0	0	0	0	0	0
0	0	0	0	0	0	0	0.127844527254	0.108112238042	0.0185264331469	0.114319216998	0.175398400748	0.0867721695311	0.124619075585	0	0	0	0	0	0	0	0	0	0	0	0.100790096635	0.154757869706	0.0919190118985	0	0	0	0	0	0.245405837162	0.285203423465	0.187956692217	0.191144990185	0.148823580178	0	0	0.0183455964635	0.0357566707828	0.0477494953793	0.0470644971795	0.0464030239831	0	0	0	0	0
0	0	0	0.163956770903	0.0200809392424	0.0305816924324	0	0	0	0	0	0	0	0	0	0	0	0	0	0	0.0509660831444	0.156456570906	0.0656294428918	0	0	0.0546893287627	0	0	0	0	0	0.0749241043712	0.183182701964	0	0	0	0	0	0	0	0	0	0	0.0443522875322	0	0	0.0464693870794	0	0	0
0	0	0	0	0	0	0	0	0	0.162315333002	0.209310123912	0.205855245466	0.0777505216418	0	0	0	0.024406255988	0	0	0.0146744773477	0	0	0.178938432042	0.00971172400046	0.0996557957646	0.0583721284332	0.0945600280625	0.0124004248651	0	0.105800659785	0.299144093433	0.259595489369	0.188038115902	0.425777346606	0.395637505035	0.286391590136	0.262914472111	0.110136058679	0	0.182491866307	0.152172419701	0.163556280448	0	0	0.165400484593	0.13774192671	0.160219921871	0.290316927601	0.223170443555	0.138618898794
0	0	0	0	0	0.00491898682367	0	0	0.0560521914284	0.0410083661338	0	0	0	0	0	0.0599623608798	0.017075120359	0	0.0131876049271	0.152591997053	0.0392766904582	0.00948737772331	0	0	0	0	0	0.0833065874503	0.0706022538524	0.0278647461693	0	0	0	0	0.100371129336	0.128537554339	0.0762867106282	0	0	0	0	0.015004022651	0.0148590001524	0	0	0	0	0.0336819926145	0.0897698814863	0.0923134950867
0.00444724422989	0	0.00621160293976	0	0	0	0.00245140256855	0.0240855946139	0	0	0.127353964816	0.0625382789276	0.00976893789011	0.0568246418436	0.0167623193287	0	0.107195965571	0.0363651468142	0	0.0912002229618	0	0	0.127519798615	0.138299187038	0.151308507665	0.0801897467477	0	0	0	0	0	0	0	0	0	0	0	0	0	0.00785163678035	0.00928493887646	0.0420782037923	0.128606085288	0.123641908224	0.00618129874351	0.0426893551293	0.0289939331803	0.0502035790509	0.207623771188	0.299018122777
0	0	0	0.0503621508326	0.190898712092	0.0378339394247	0.0515021928056	0	0.0436011713279	0	0.0251918279499	0	0	0	0	0	0.134276308389	0.131113113788	0.181821570956	0.204538484443	0.100205201723	0.120506986496	0	0	0.15743264323	0.159064720305	0.070172921685	0	0	0.10724700546	0.268010106168	0.265263018892	0.386328734364	0.102672195301	0	0	0	0	0	0.0583580346436	0	0	0	0.0221051265582	0	0	0	0	0.0223629240284	0
0.0201511079012	0.0791634401213	0	0.105505888433	0.00879153705946	0.215099631563	0.101318679133	0.112473448349	0	0	0	0.0627586408642	0.153035948787	0.111856887212	0.0258092575045	0	0	0	0.135230754776	0.136193108027	0	0	0	0	0.0564611117107	0.0646851954983	0	0.0807681133259	0	0.0448095539439	0	0	0	0	0.0752532641826	0.100657613334	0.0611555276718	0.30469018455	0.13926298492	0.103701063456	0.0178579717346	0.066187059422	0.165840076668	0	0.17630130094	0	0.222782229259	0.128101194766	0.112266917849	0
0	0	0	0	0	0	0	0	0	0	0	0.0256116751217	0.0578875333005	0.0303776904792	0	0	0	0	0	0	0	0.0835363855522	0.171834066893	0	0	0	0	0	0	0	0	0	0	0	0	0	0	0	0	0	0	0	0	0.00459105601477	0	0	0	0	0	0
0	0	0	0	0	0	0	0	0	0	0	0	0	0	0	0	0	0	0	0	0.0203111308039	0.0460752295344	0.0256283288408	0	0	0	0	0	0	0	0	0	0	0	0	0	0	0	0	0.0326794362934	0	0	0.02382729351	0	0.0214567360323	0	0	0	0	0
0.00615645577056	0	0	0	0	0	0	0	0	0.0057078067346	0.0347167103988	0.00182448748605	0.0150096516276	0	0	0	0	0	0	0	0.0278137009988	0.0331885617565	0	0	0	0	0.283944945656	0.0785811689032	0.093434020386	0.00184345097659	0	0	0	0	0	0	0	0	0	0	0	0.0341373614451	0.037234443106	0.0427389629436	0	0	0	0	0	0
0	0.0599838701961	0	0	0	0	0	0	0	0	0	0	0	0	0	0.013664718358	0.0217648857995	0	0	0.0661932149598	0	0	0	0	0	0	0	0	0	0	0	0.00483608879631	0	0	0.00163221631634	0.0564543031559	0.115520055593	0.0536864678327	0	0	0	0	0.0568175251445	0.0518405882968	0.0527947702165	0.0203853795236	0	0	0.00504853424084	0.0356245556979
0	0	0	0	0.151672016374	0.23571920549	0.228695888029	0.199925537076	0	0	0	0	0.0432578424818	0	0	0	0	0	0	0	0	0	0.0650091318242	0.106641378653	0.0848936379729	0.0430827115985	0	0	0	0	0	0	0	0	0	0	0	0	0	0	0	0	0	0	0	0	0.083580137867	0	0.0363101062158	0.0935387753997
0	0	0	0	0.0112445236482	0.0580260287778	0.125224897954	0	0	0.000907224934496	0	0.00318995846139	0.0171659009782	0.0516125692347	0	0	0	0	0	0	0.114930410761	0	0	0	0	0	0	0	0	0	0	0	0	0	0	0	0	0	0	0.0628265223349	0.295508047117	0.24638114457	0.242801923821	0.10258710158	0	0	0	0	0	0
0	0	0	0	0	0	0	0.017693315978	0	0	0.0602502182866	0	0	0.0123313141651	0.0668246408712	0	0	0	0	0	0	0.0807721099555	0	0	0	0	0	0	0	0.13190382192	0	0	0	0	0	0.0389246007775	0.0472020683896	0.263068633718	0.0850011431597	0.146372529862	0.18660811417	0.158798985963	0	0.0375125963727	0.146714764395	0.0750915255344	0.190694365045	0.0649708177473	0.155157192553	0.274501851278
0	0	0	0	0	0	0	0	0	0	0	0	0	0	0.10664541904	0	0	0.197243179553	0.118038922219	0.0182162122105	0.17767661916	0	0	0	0	0	0	0	0.0443826414394	0	0	0	0	0	0	0	0	0	0.160703520641	0.00752288201479	0	0	0	0.0557658721041	0	0	0.164798309062	0.12488514534	0.0559138438552	0.0352717126709
0.230329157203	0.177374314348	0.218370593942	0	0.211666379578	0.167617150532	0.20574859968	0.275776593285	0.205349946296	0.143148705765	0.179465716648	0.0599641481751	0.252306199771	0.171087096467	0.109855807366	0.0830193146532	0.125713277974	0	0	0	0	0	0	0	0	0	0	0.0420292319788	0.340990191055	0.138435398828	0.0231342972417	0	0.0666405000333	0.181786758511	0	0	0	0	0	0	0	0	0	0	0.0025866447104	0.282889983734	0	0	0	0
0	0	0	0	0.0805994882059	0	0	0	0	0.0756445523866	0	0	0	0	0	0	0	0	0.0220275323336	0.0239400898863	0.11187622488	0.125650851428	0.0933702951739	0.296481096716	0.283526175574	0.229080887748	0.0557544436736	0.0343776585443	0	0	0	0	0	0	0	0	0.0329938293291	0.0129562129253	0.059119083224	0.0331253701728	0	0	0	0	0.0316226282776	0.0603463872621	0	0.0624857971359	0.0300931865382	0.0311125882961
0	0	0	0	0	0	0	0	0.0303250085939	0.0979698294406	0.0487591722315	0.0584135279709	0.019031800187	0.0281256740718	0.147788959944	0.163629343797	0.0487499883396	0.0276708820967	0.125082703363	0.161397207717	0.125499869094	0.0604572178675	0	0	0	0	0	0.0677448406264	0.153706008504	0	0	0	0	0	0	0	0	0	0.16987201314	0.229115264576	0.135160932055	0.0812781585733	0.0311086613243	0	0.106433207706	0	0	0	0	0
0	0	0	0	0	0	0	0	0	0	0	0	0	0	0	0	0	0	0.00303087547204	0	0	0	0.236797663423	0.238606221962	0.166722128083	0.210045184271	0	0	0	0	0	0	0	0	0	0	0	0	0	0	0	0	0	0.0582678857534	0	0.0103553914212	0	0	0	0
0	0	0	0	0	0	0.0343822634357	0	0.0663209889761	0.0291715550637	0	0.0147938633084	0.068533397624	0.00955488951091	0	0	0	0	0	0	0.0844323466537	0	0	0	0	0	0	0.026599183464	0.00604535682229	0	0	0	0	0	0	0	0	0	0	0.0122186518043	0	0	0	0	0	0	0	0	0	0
0	0	0	0.00596391804862	0	0	0	0	0	0	0	0	0	0.115610995375	0	0	0	0	0	0	0	0	0	0	0	0	0	0	0	0	0	0	0	0.0443578624192	0.102569705986	0.0899025737845	0.0535591988136	0	0	0	0	0	0	0	0	0	0	0	0	0
0	0	0	0.0318651807462	0	0	0	0	0	0.0288312737198	0.038516227528	0.117372509703	0.126349303311	0.0819100504651	0.273252390898	0.286590359737	0.100503081554	0	0	0	0.0183132826937	0	0	0	0	0	0	0	0	0.0327971780668	0	0	0	0	0	0	0	0	0	0	0	0	0	0	0.0838988573381	0	0	0	0	0
0.206934718795	0.242389967998	0.206443030906	0	0.0186661145332	0.107060503406	0	0	0	0	0	0.0952056225616	0	0	0.240858193195	0.330643300228	0.301493071401	0.304513703821	0.202589064311	0	0	0.0747002098346	0	0	0	0	0.0989391209479	0.0942471000552	0	0	0.172042740465	0.0715509627261	0	0	0	0	0.00750317757525	0	0	0	0	0	0	0	0	0	0	0	0	0
[truncated: 60 more columns]
