# Supplementary material for: Real-world datasets for portfolio selection and solutions of some stochastic dominance portfolio models
Source: Data Brief. 2016 Jun 28;8:858–62. doi: 10.1016/j.dib.2016.06.031 (PMC4959918; doi:10.1016/j.dib.2016.06.031)
Supplement: Supplementary file 2 — Supplementary material [file mmc2.zip › Solutions/DowJones/OutofSamplePortReturns_CZeSD_DowJones_List.txt]

-0.00787113714651
0.00573104926851
0.00698059170206
0.00241059171339
-0.0247043402491
0.00108665706539
0.0196749321813
-0.00885332994847
-0.00173609892358
-0.0178549391109
0.0146523704545
0.00225746518219
-0.01595902113
0.025658413555
0.0145552718557
-0.0113063756022
0.0132955613422
-0.0285575602509
0.0103587814844
-0.00481130975833
0.0303613119179
0.0153386030622
-0.00529093402426
0.00427825445509
0.00618265893717
-0.0301421660173
0.0425337917199
0.000713284717634
-0.0150518327559
0.00147796147719
-0.00536026014343
0.0068718708489
-0.0160428859066
0.0181995891628
0.0247648781323
4.17826352713e-05
0.00165237427707
0.0157569585269
-0.027888179823
-0.0215646107119
0.0263589819577
-0.00578360940136
0.020375579712
0.0324055721469
0.0496660250656
0.00844471854726
0.0101064891061
0.00938002553503
-0.00300941376602
-0.00587279349893
0.0264315425789
-0.00696137406028
-0.00203676197788
0.000467178019177
-0.0223658201623
0.00942616607579
0.0128316480355
-0.0114807319986
0.013247678873
-0.0121928827803
0.0207191945725
-0.0033541255604
0.0334830758296
0.0125199730919
-0.00474757179744
0.0117815834534
0.0137354200686
-0.0153943955684
-0.00612378532315
-0.0215399357803
0.0139279790741
0.0101593783115
-0.00378707890571
-0.00171244606039
-0.00234490581409
0.0310775878374
-0.0250207476616
0.000422600503227
-0.0384665725427
0.0109524575334
0.00909098110381
0.0291054264781
-0.025078259952
-0.0153460480575
-0.0320579807341
-0.00334912261452
0.0296827238873
0.00786817339694
0.00560184417698
-0.00355226438226
-0.0097983498979
0.0108402250063
0.0177011977381
-2.49456564492e-05
-0.00206937763988
0.0376868161447
0.00404992314187
-0.0141235581377
-0.00928794142511
0.0189001764146
-0.00748071659402
0.0166904493407
0.029822123975
-0.0200647458864
-0.0237083189752
0.00952654659496
0.0361538843346
-0.00571947892939
-0.000826519749796
0.00252937026553
-0.0141590430286
0.0123803542605
-0.00559718115994
-0.0211876410192
0.0256449501979
0.00989542429873
0.000552235176695
0.0232946185251
0.0103041076451
-0.00533141945208
-0.0155099981082
-0.0123434064981
0.00844446893284
-0.0175773880845
0.00121215924794
-0.00656292140552
0.0311288379781
-0.0139718479162
0.00743609267023
0.00071867110721
0.00820996523489
0.00147492266296
-0.000934383963922
0.00237192600896
-0.0121052729784
-0.00071396281809
-0.00131146261566
0.00637769146203
0.0246444836358
0.0160911819286
0.00621381622021
-0.0159163136236
-8.96175592014e-05
-0.00696875453864
0.00717907746768
0.00615815156544
0.00953238279845
0.0111726408809
0.00825041450857
-0.0204733889705
0.0204435404748
0.004179412041
0.0162771561317
0.0105861896896
-0.0197317008184
0.00642237403716
0.00281677058317
-0.00932876933498
0.00611867118682
0.0114652733478
7.86905094311e-05
-0.0260756083674
-0.0428394489351
0.0291988977381
-0.0170349087584
0.0214360381173
-0.00529839971178
-0.0140977832865
0.00847168471214
0.0127073643486
0.0185574552047
0.0078415687073
-0.00737939329349
-0.0130172425044
-0.0126548117671
-0.0146749049505
0.0101501609232
0.01604959262
-0.0055821359265
0.0152156630449
-0.0117162568256
0.00889740695159
0.00333338758093
0.0337606388178
-0.0122063691704
-0.00990923716323
0.0227451338316
-0.0231776708842
0.000252712650397
-0.00126287017055
0.0332515261976
-0.00804257840917
0.0218085628593
-0.028938330104
0.00502247579554
-0.00559316508507
-0.0122669739396
0.00396319565772
-0.00557926125493
0.0203504381737
0.0135250514717
0.00452052259873
-0.00241853682448
0.0197896551128
-0.0190944427654
-0.000314201394001
0.0238829196087
-0.000107204649143
-0.00161328149254
0.00223940342398
0.00177932885999
0.0126898509788
0.0182069097403
0.0224831475722
0.00402970538127
0.00808545313481
0.00712675158228
0.025742832905
0.00312194281529
0.0117125718024
0.014912203738
-0.00129009842067
-0.00982835202755
0.0240283512042
0.000657483282065
0.0355468838248
-0.00605866468611
0.000652151872579
0.0224203342539
0.0195443257303
-0.0103650389977
0.0216729806239
-0.00993130539525
-0.000637729826705
-0.0146341436766
-0.00430830055252
0.0145788523975
0.0131881032922
0.0123892324472
-0.00439623293058
-0.00621291693525
-0.00817810774162
0.0227041610662
-0.00498201100559
-0.000836989355461
0.00976456498963
0.00999107560252
0.00800089077584
0.0200781540862
0.0234323881068
0.00301413299187
-0.0287786405372
0.0103138541649
0.00825558695303
0.0038632475225
-0.03091217808
0.0442393467724
0.0321913183709
0.0205356250175
0.0373642409391
-0.0164524962522
0.0116430644507
0.0108790420173
-0.0140623162934
0.0265356316626
0.00618416904767
-0.00509654105705
-0.00983584876761
-0.00614566844823
0.0108025126788
-0.0179675686495
-0.0188647932551
0.0351046954964
0.0335470276009
0.00954697240365
-0.0201623468044
0.0117293705481
-0.00899562198098
0.0208932874104
0.0139524971369
-0.0313651396072
-0.0387168830806
0.0174791218427
0.00140857092341
0.0494687980599
0.0186119532358
0.000327647959877
-0.00195082903999
-0.0144737045354
0.0305030429187
0.0343565288035
0.00048610111091
0.00550941472587
0.0204525690125
0.0113557929272
0.00127356341261
-0.0210219528344
0.00312029133709
0.0345262449874
-0.00566828167471
0.0353376025287
-0.00150543918018
-0.0260353607748
-0.0388457757702
0.0543307794259
0.00408474875289
-0.00720024207422
0.0207130620199
0.0269725237837
-0.0390117514201
0.0401319148268
0.00404615115381
0.036491741647
-0.00532368637247
-0.018930889576
0.0222210317877
-0.0185442627898
0.00755241419044
-0.0351815851797
-0.0154283271401
-0.00770109817772
0.0261338793854
0.0347634169253
0.0721520778715
0.0154820749806
-0.0105337884386
0.0199424683929
-0.00833467373655
0.0278888949665
0.0484531265236
-0.0184516452497
0.0157003313176
0.024871811161
0.00803252186875
0.00328300702126
0.0198153339143
0.00697585384781
-0.0283691028923
-0.030679170754
0.00905706303548
-0.0299932780503
0.0217873703872
-0.0264183997467
0.0395802288287
0.00703216478026
0.00766667162691
0.00174758516638
-0.0283676344322
-0.0842196720206
0.0748330929622
-0.0195355716243
0.0266697325183
0.012027492474
0.0272107311578
0.0172702666295
-0.0227861440336
-0.0271394980015
0.00293083534196
0.0216644392029
-0.037854378301
0.00810850739366
-0.000515961463782
0.0459935400587
0.00580938409985
0.0268084479814
0.00822372807441
0.00553195839848
0.00778917529117
0.0144135665884
0.0208632573255
0.00287706915522
0.0296085158503
0.00266687093581
0.0144056859649
-0.0211073588731
0.0277000333693
-0.0117075186524
0.0115859334106
0.00669592720989
-0.0159572618905
0.0307212698149
-0.0314687563127
0.0324781322774
0.0471591898043
0.0207443265691
0.00271986320533
0.000564337897266
-0.0296288026845
-0.0374520835249
-0.0291054812388
-0.00642323534733
0.0150578162237
-0.125800768706
0.000855408901845
0.0381486123141
0.00485481355317
0.0314686577614
-0.0652224836702
0.0358483972521
0.0792941049183
-0.00344829912326
0.0291368463997
0.0202759733848
0.0141438825128
0.0498219943287
-0.0268797908771
0.00511961865855
-0.033878928067
0.0561650247723
0.018090944092
-0.0138738275312
0.0413661560661
-0.0218862144551
-0.00830806685204
0.0246461593282
-0.000102726842938
-0.00273665940127
0.0382780861514
-0.0248762978583
0.0445176485573
0.018029505813
-0.0111659379165
0.00642735059084
0.00455402241516
0.046049383242
-0.0204327625911
0.0443888250656
0.00882363435459
-0.0211777398875
-0.0111529778586
-0.0337174939404
-0.012431255821
0.0416535955605
-0.0355251796379
0.0421724585182
-0.0142381875567
0.053557242915
0.00440262741448
-0.00248412101215
-0.0242325199558
-0.0130401315141
0.002100961403
0.0367604421052
0.0280581939139
-0.0279175706107
0.0284903021479
-0.00502181591227
-0.0103452434275
-0.0377384772585
-0.00792685695024
0.0123851274431
-0.0441991646291
0.0329339647968
0.0295972615964
-0.011139511717
0.00303866509445
0.0139383922009
-0.0174741106971
0.0267023018934
-0.0120184662653
-0.00845341566607
0.0197288767071
-0.00659941415328
0.0406983002444
-0.00384649435531
-0.0371784260636
0.00660819009056
-0.0149366226787
-0.0413810382253
-0.0398251311988
-0.00289910835266
-0.00712566029345
-0.0128592370338
0.0806248189367
0.049000973663
0.0202954481905
-0.0377982960215
-0.0380113717911
0.0384901619445
0.0123077124203
-0.0159075341822
0.00588056228599
-0.015635139108
-0.0101208528847
0.0453818979689
-0.0198788666179
0.0349686241641
-0.00299901902527
-0.000776941009923
0.0120948461499
0.0130195952557
-0.00609820183918
-0.00248234711931
0.0134019530915
0.0257701192106
-0.00179728366358
0.00769797222313
-0.00630176467235
-0.0174566002502
-0.0427901984857
-0.00961661155916
-0.00939071401647
-0.0179205430838
-0.0103537559021
-0.0255109214005
0.0390413208364
0.0262472817092
-0.0726378715413
0.0165346553031
0.00971558418407
-0.0221985115687
0.0550089548554
-0.035045570204
-0.0262394735558
0.0140688405902
-0.0380375353342
-0.00520454006421
-0.00573028564116
0.0338373895221
0.0117908996039
-0.00145732605716
-0.00625356530488
-0.0345848365887
0.000659500008842
-0.026302966526
-0.0292184506714
-0.0135492893497
0.00652768285236
0.010488044766
0.0277868570026
0.0453989922947
0.0286874853742
0.0165785408457
-0.000348151781753
0.0369144221026
-0.0308820428759
0.0100832144876
-0.00836942624637
-0.0107683131193
-0.0117135036607
-0.00242202086636
-0.030894353115
0.00602549975835
-0.00361698285196
0.00719736119845
-0.00272818357334
0.00245064381363
-0.0108007138367
0.00728703128566
-0.0453484584501
-0.035849193857
-0.0672091238307
-0.0296688795667
0.0290371031308
0.0402776199614
0.0325840548713
0.0155219081864
-0.00942947927692
0.0312161351056
0.0130849984126
0.0420137062208
-0.00239736970866
-0.0249959770428
0.0164896393022
0.00226785377488
0.0093856444208
-0.000829974786795
0.0254355273152
-0.0257853672164
-0.0134319050049
0.00234512759188
-0.0126537317684
0.0193053917869
-0.00423006265051
0.0151876596019
0.0347877290393
0.0041541830636
0.0060083739778
-0.0261478879013
0.00845499610451
-0.00221141752777
-0.0137969565493
0.00370168437014
-0.0304475396261
-0.00414449064689
0.0292517288268
0.0121805988099
-0.0100967393119
-0.0369903242367
0.00200949097949
0.00307975590013
-0.0307694019488
-0.00542769714932
0.0134114154245
-0.0720167122138
-0.100472809291
0.124939972094
-0.0784119625527
0.0872705137415
0.025792094966
-0.0100410694115
-0.0268678136006
-0.012323274161
-0.0083699984716
-0.0575880927093
-0.0327177619763
-0.0162999806824
0.062461122761
0.0712110734479
-0.0218124633848
0.0310427793404
-0.0203107994537
0.0290266500541
0.0404823646825
-0.00704462917023
-0.0411000941379
0.0182690209629
-0.0162700960977
-0.0175856384383
0.0600876221276
-0.00556605957352
-0.019519974481
-0.0590573471001
0.0233241793313
-0.02209084314
0.00283702845168
0.00249479703575
-0.0037104017119
-0.0327215021517
0.0816432755862
0.0136694864949
-0.0197242706951
0.0384753410329
0.00873734905075
-0.00662735989701
0.0171277924973
0.0103883859597
0.0224944655778
-0.0257908098324
-0.00268607437452
0.0320251779429
0.0085975645232
0.0411122104333
-0.0232876859523
-0.0113987748982
0.0208654982067
-0.00187530331247
0.00213981539236
0.00977740158148
-0.0125343134627
0.00549585431999
0.023799288821
-0.00602548094034
0.010823518982
0.0200345825948
-0.0123926495214
0.00814697072637
-0.0103639196552
0.0273623307171
0.0148816203099
-0.00194098555228
-0.0196435558962
0.0369962982023
-0.00947623293421
-0.00538075220307
0.0101283788804
0.0153866276556
0.00504667849124
0.00446345387239
0.0300733343969
0.00916782922643
0.00765246022226
0.000388290766186
0.0242325709607
-0.00249777979138
-0.0197882146027
0.00219398365913
0.00331162105932
-0.00424906531335
0.00602293450199
-0.0102302620086
-0.0316494566725
0.00161096215779
0.020400342353
0.028720223871
-0.000270782821329
-0.0150348486004
0.00653296436184
-0.0124026668149
-0.0364238197624
2.90911052694e-05
0.00679175176001
0.0196153454976
0.0220426339093
-0.0070564806414
0.0103678471468
0.00180053336681
-0.00626619251602
-0.0029949521219
-0.0126141367783
-0.0125536861136
0.0237444265485
-0.0381573171112
0.0134586054825
0.00714348600875
0.011664781643
0.0173706613971
0.00958747468344
-0.00330882690251
-0.0186966824913
0.0251532137414
-0.00865485402579
-0.00478276230103
-0.0126845248845
0.0288494022682
0.0301573260845
0.00884002535763
-0.00505748935899
0.00204015347474
0.00521612527329
0.0066001978743
0.00827005041627
0.00900060495622
-0.00540736320856
-0.00551374899427
-0.002110553472
-0.0216724347247
0.023615173063
0.018452626576
0.00786108998955
-0.0018938507181
0.0048003208827
0.0220887258329
-0.0151414857521
-0.0160188806544
-0.00325873565398
-0.0110994232718
0.00566142984289
-0.0390857219074
0.0167436484101
-0.00465375945747
0.0137853984139
-0.0145132584802
0.0306855394237
0.00210395389241
-0.00192957634135
-0.00567289823761
0.0041170847873
-0.0268313090563
-0.00115255573191
0.0120513390931
0.00592824833427
-0.000422267593204
0.000261602389512
-0.0122676947976
0.0150329054488
-0.0105333069434
-0.00827872888985
-0.00205009464276
0.0277961104048
-0.00315272628936
-0.00891145458867
0.00847785234526
-0.0241868316465
-0.000821865701095
0.00270746679768
0.0132222676129
0.0163316210654
0.0102736182011
0.0183330407383
0.00854028279987
-6.92157937274e-06
-0.00614630724046
0.00128582051479
0.00873271396358
-0.0181613672896
0.0336789861151
-0.00307803939429
-0.031936119788
0.0175480213135
-0.0150797745161
0.00332744339074
0.0200583327207
0.00555124286369
-0.014850917187
0.00891266076315
0.0110216152526
-0.0077723957213
-0.00393669707358
-0.00145864667657
-0.00742901010989
0.0283006845071
0.00461372173931
0.0235914096948
-0.0134589263892
-0.0256263508515
0.00738903955485
-0.0249705448663
-0.0187753510574
0.0178506512969
0.0108935635668
0.0106077286687
-0.0149406104268
-0.0325672991477
0.0320789548076
0.00851572045729
0.00912967121685
-0.0196053571334
0.0214096675837
-0.00189812081217
0.00652110308455
-0.00905826839237
0.0135602831389
0.00781596316207
0.00917629489515
0.0184640916092
0.0128918415077
0.00971569614498
-0.00526141605089
0.00364632095995
0.00202472995134
0.0153279625858
-0.0161573529339
0.0152313660241
0.00450060895406
0.00504031988473
-0.00821023207736
0.00847838639023
-0.0012760600659
0.0078740604635
-0.0104044524139
0.00598517915484
0.0186627043307
-0.0131956719205
0.0150722593784
-0.00965503886299
-0.0464101254455
0.020925367923
-0.00399397124215
0.0246840674282
-0.00960381841253
0.0137726894909
0.0152997507231
0.0184007119717
0.0100807431596
0.0220932174604
-0.000855011240899
0.0169115735696
-0.00453976743305
0.0153357978594
-0.0185422448321
0.0121053849546
-0.0175935932701
0.00981713062592
0.0132625395123
0.0216516300073
0.0142090780651
-0.0412553718046
0.0102203453025
-0.0178863957586
-0.0114040041408
0.0176095942523
0.00522202922727
-0.00803189588975
0.0157446347275
0.0313049534272
0.0212023496256
-0.00682685074983
-0.00444186514799
-0.0161403789959
0.0283433925451
-0.0222622237165
-0.0367554371195
-0.0018737846193
-0.0100086271681
0.0440512080483
0.0332728297506
-0.0432206859616
0.0285346791031
-0.0217854488955
-0.0334318508911
-0.00830050343121
-0.0622251334044
0.00864397535141
0.0237745585703
-0.020243508781
0.012262133989
0.00685883047531
-0.0189551910924
-0.0407770223091
0.03079275689
0.0405262317694
-0.0169438583443
0.0200674596291
-0.0143758758894
0.0437681344498
0.00245955498803
0.000926465229644
-0.00111270304046
0.0121748868329
-0.0414054550565
0.00694176822399
-0.0144401621781
0.0026157430085
-0.0271999653886
-0.044670975205
-0.00985633656081
-0.0139047158445
0.0359105924914
-0.0218833717975
0.00392347931971
0.0520515587938
-0.0241043850432
-0.0104944223363
0.00985473223397
-0.00849962967042
-0.0407911310959
0.0146031675854
-0.0596032071417
-0.0329563512236
-0.039542012229
-0.00937880533241
-0.126543180624
0.152245481572
-0.0493737628785
-0.0572156632896
0.0188156125374
-0.0361478818839
0.132299366758
-0.0419596744127
-0.00221160397765
0.00064618025909
0.0457023225137
-0.0627849822546
-0.0165648765869
-0.0103618767176
-0.00967707338216
0.0461264318284
-0.0574817660348
-0.10110493461
-0.0323079366309
-0.0390084894874
0.105382083324
0.0863037192116
-0.0379038941816
0.0710592464223
0.0255370272536
-0.0265365333388
0.0257120003391
0.0433755705297
0.00934491422786
0.010922441161
-0.0259096950132
0.0592406197536
0.0108551318762
-0.0238884307505
-0.0295331705443
0.0101394769181
-0.0245546444713
0.00242221266529
0.0706389355434
0.0273094627315
0.0101165645858
0.00671554238564
-0.024424081401
0.0411373573281
-0.00271743991068
-0.00569499555909
0.0188999183734
0.0125687337591
-2.8754421789e-05
-0.0165244713681
0.0325762820409
0.017994978352
-0.0237013181898
-0.0093126235963
0.0457725970848
0.0192242200344
0.0072631918069
-0.00956981428774
0.00760138787831
0.0120670267738
-0.00918293593413
0.0102123227156
0.00355259643236
0.00742497327131
-0.00502778871489
-0.0353863848568
-0.00445856206802
-0.0309639322558
0.0214004892815
0.0265048022374
0.000814069466621
0.0147692415106
0.00968258270372
0.0143333956442
0.00889217990204
0.00810043144017
0.00362926510997
0.00974407595394
0.00967253444123
-0.00074365858392
-0.0328351837083
-0.0116695335226
-0.0536707566302
0.00412319040139
-0.0284982282492
0.0355128360289
0.0268801430637
-0.0272026091845
-0.0434532504435
0.0542877328448
-0.00526782551785
0.0370688839034
0.0149449555743
0.00878134324384
-0.0375591465243
-0.00991554745292
-0.0181926839421
0.0431465493264
0.0116117103279
0.0211066953151
0.00726029516104
-0.00900336199914
0.0297393824671
0.0171524637116
0.00328042760633
-0.00363156269778
0.023353753603
-0.0264793633489
0.00381160262172
-0.0110706267977
0.0298281836543
-0.000508854287681
0.000843712150856
0.00531935691112
0.00982452119311
-0.00307001374079
0.010308278049
0.011927943438
-0.0049020410074
0.0219324776208
0.0157305494343
0.011208113044
-0.0112521263809
-0.0100226588234
-0.0074243145579
-0.000366299117447
0.0152907467855
0.0195476947593
-0.00572548570217
-0.00945135219911
0.0178147625361
0.024960397479
-0.00850298353055
-0.0130474864786
-0.0107486446861
0.00322150571714
-0.0281880446341
-0.0113814611277
0.0102699192591
0.000402838685055
0.0450945798497
-0.00435544188978
-0.00970845280541
0.0155419464314
-0.0353224595459
-0.108859584116
0.0653824005721
-0.0542902869891
0.0684871214387
-0.0233141323095
-0.0158714267146
0.0340383699777
-0.0337213491544
-0.0395772521275
0.0771865746796
-0.00217565115697
0.0480289506107
0.00038329276161
0.01023254865
-0.00110646139743
-0.0438276909093
-0.00155956977943
0.051821683261
-0.00763803873294
-0.0190863208941
0.0443275423388
-0.00596700364192
0.0122197302993
0.0044665894539
0.0217110993886
-0.00377629767372
0.0110803363951
-0.00121025463241
0.00854533750334
0.00634866145506
-0.00180313570293
-0.00322777258871
0.0217133878533
-0.000599663793777
0.000472204296447
-0.0241487580308
0.000458788497412
0.00150317772449
0.0184453875714
-0.0154559274605
-0.0271360679651
-0.0125896193828
-0.00345362278543
-0.0302000823872
0.0260600887381
0.0260438119893
-0.017468121337
0.0237681440022
-0.00902450481437
-0.00408866757314
-0.00137013445638
0.0282114599685
0.00194227414199
0.00350995922325
0.00601698694508
-0.0139420645652
-0.00228521449183
0.0104889769583
0.023017532702
-0.00119361457848
-0.00442302048466
0.00615130606944
-0.011925219375
-0.0047151578088
-0.0205419292031
-0.00236055143746
-0.025710557142
0.00249374503023
0.0149155978399
-0.000430887821233
0.0102465759029
0.0036504834343
-0.0100377803473
-0.00249942446793
0.0232840715857
0.00702854670896
0.0114498375443
0.0135318106778
0.00317594010056
0.00784631822186
-0.00169893946969
-0.0126795260679
0.0278425968998
0.0204368730861
-0.000541673600763
-0.000864247223972
0.00557418418768
0.00107551029828
0.000993657791488
-0.0093287789689
0.0199286899528
0.0115240911857
0.00820737048935
0.0162114037933
-0.00313975486746
-0.00290998823503
-0.00238239607293
-0.00415306558818
-0.0362984891542
0.0223004767635
0.0165232953453
0.0188764686887
6.66842454872e-05
-0.00196577765736
0.00659218153615
-0.0126362780268
-0.0239276709928
-0.00472607385521
-0.0102382326292
0.0181261534464
0.0303749520462
-0.00181019285012
-0.0170352214816
-0.0104751059624
0.0225614710312
0.00352495571884
0.0108303324649
0.00548758922513
0.0105988197169
0.0123614526922
0.00648408436969
-0.00603285991706
0.00317431765867
-0.0152899888465
0.0293732660442
0.0151542124775
-0.00519614089578
-0.0125820238261
0.01302076724
-0.0388138565627
-0.0312893764177
0.0374388165034
0.0208641812052
0.00507894102459
-0.00198929730879
0.0145926440349
-0.012817869104
0.00301671754448
0.015703913785
-0.0112719572668
-0.00991455870051
0.0198042955048
0.00536404155498
0.00577035352946
0.00564000496283
-0.0129021916924
0.00606244181275
0.00832548699619
0.017101782735
-0.0100724275626
0.00997790050579
-0.0060037103408
0.0107996723695
-0.00127428737483
-0.00374492294505
-0.00314584608101
-0.0276172958155
-0.00111637497439
0.0201511558724
0.00856466160145
0.0024941536941
3.20074820468e-05
-0.00923362517254
0.00879910681992
-0.0119048022951
-0.00957071154945
-0.0480314182211
0.0123932703558
0.0383422012007
0.0262620925189
0.0107972482914
0.000431853595176
0.00621123953675
0.00051867899143
0.00293485618842
-0.0372579784309
0.0411381103387
0.00313700653245
-0.0293493180029
0.00659167760742
-0.0044110112483
0.00860064569688
-0.0296398364102
0.0170800325073
0.0163806433103
0.00830644244723
0.0115064213661
-0.0180079847529
-0.00356268843087
0.0128346249572
-0.0123094324139
-0.00311687864179
0.00437142484212
0.000894537568411
-0.00847918400286
0.000262817337193
0.000573851278708
0.0141173593307
-0.00719867777286
-0.00909275728083
-0.0175719195002
0.00314402931944
0.0214162981164
-0.027056376948
0.00934000763702
0.0213626156771
0.0086671366254
-0.0263502272602
0.0161423850038
-0.00460325960946
-0.00264308237955
-0.0952189985577
0.039050549944
-0.0206095064419
0.0161133201158
0.00918360384893
-0.0237355191332
0.0480425150727
0.0175672634503
0.00453998280099
0.0261476586422
0.0123064027644
-0.00661651244391
-0.0124161577023
0.0160584277579
-0.00244278257375
0.00621935451058
-0.0210816679339
-0.00750861124168
0.0114525036205
-0.0250610034589
-0.048841632318
-0.0263312239553
0.0126058604156
0.0307180999061
-0.0474044300042
0.00288311489876
0.0470609524246
-0.00798027551247
0.0257362927668
0.0135112869319
0.0236239777554
-0.00495737050356
0.00996311386905
