# Supplementary material for: Real-world datasets for portfolio selection and solutions of some stochastic dominance portfolio models
Source: Data Brief. 2016 Jun 28;8:858–62. doi: 10.1016/j.dib.2016.06.031 (PMC4959918; doi:10.1016/j.dib.2016.06.031)
Supplement: Supplementary file 2 — Supplementary material [file mmc2.zip › Solutions/DowJones/OutofSamplePortReturns_CZeSD_DowJones_Matr.txt]

-0.00787113714651	-0.01595902113	0.00618265893717	0.00165237427707	-0.00300941376602	0.0207191945725	-0.00378707890571	-0.0320579807341	0.00404992314187	-0.000826519749796	-0.0155099981082	-0.000934383963922	0.00717907746768	0.00281677058317	0.00847168471214	-0.0117162568256	0.0218085628593	-0.0190944427654	0.00712675158228	0.0224203342539	-0.00621291693525	0.0103138541649	0.0265356316626	0.0117293705481	-0.0144737045354	0.0353376025287	0.036491741647	0.0154820749806	0.00697585384781	-0.0842196720206	0.00810850739366	0.00266687093581	0.0207443265691	0.0314686577614	0.0561650247723	0.018029505813	0.0416535955605	-0.0279175706107	0.0139383922009	-0.0413810382253	-0.0159075341822	-0.00248234711931	-0.0255109214005	-0.00520454006421	0.010488044766	-0.00242202086636	-0.0296688795667	0.00226785377488	0.0041541830636	-0.0369903242367
0.00573104926851	0.025658413555	-0.0301421660173	0.0157569585269	-0.00587279349893	-0.0033541255604	-0.00171244606039	-0.00334912261452	-0.0141235581377	0.00252937026553	-0.0123434064981	0.00237192600896	0.00615815156544	-0.00932876933498	0.0127073643486	0.00889740695159	-0.028938330104	-0.000314201394001	0.025742832905	0.0195443257303	-0.00817810774162	0.00825558695303	0.00618416904767	-0.00899562198098	0.0305030429187	-0.00150543918018	-0.00532368637247	-0.0105337884386	-0.0283691028923	0.0748330929622	-0.000515961463782	0.0144056859649	0.00271986320533	-0.0652224836702	0.018090944092	-0.0111659379165	-0.0355251796379	0.0284903021479	-0.0174741106971	-0.0398251311988	0.00588056228599	0.0134019530915	0.0390413208364	-0.00573028564116	0.0277868570026	-0.030894353115	0.0290371031308	0.0093856444208	0.0060083739778	0.00200949097949
0.00698059170206	0.0145552718557	0.0425337917199	-0.027888179823	0.0264315425789	0.0334830758296	-0.00234490581409	0.0296827238873	-0.00928794142511	-0.0141590430286	0.00844446893284	-0.0121052729784	0.00953238279845	0.00611867118682	0.0185574552047	0.00333338758093	0.00502247579554	0.0238829196087	0.00312194281529	-0.0103650389977	0.0227041610662	0.0038632475225	-0.00509654105705	0.0208932874104	0.0343565288035	-0.0260353607748	-0.018930889576	0.0199424683929	-0.030679170754	-0.0195355716243	0.0459935400587	-0.0211073588731	0.000564337897266	0.0358483972521	-0.0138738275312	0.00642735059084	0.0421724585182	-0.00502181591227	0.0267023018934	-0.00289910835266	-0.015635139108	0.0257701192106	0.0262472817092	0.0338373895221	0.0453989922947	0.00602549975835	0.0402776199614	-0.000829974786795	-0.0261478879013	0.00307975590013
0.00241059171339	-0.0113063756022	0.000713284717634	-0.0215646107119	-0.00696137406028	0.0125199730919	0.0310775878374	0.00786817339694	0.0189001764146	0.0123803542605	-0.0175773880845	-0.00071396281809	0.0111726408809	0.0114652733478	0.0078415687073	0.0337606388178	-0.00559316508507	-0.000107204649143	0.0117125718024	0.0216729806239	-0.00498201100559	-0.03091217808	-0.00983584876761	0.0139524971369	0.00048610111091	-0.0388457757702	0.0222210317877	-0.00833467373655	0.00905706303548	0.0266697325183	0.00580938409985	0.0277000333693	-0.0296288026845	0.0792941049183	0.0413661560661	0.00455402241516	-0.0142381875567	-0.0103452434275	-0.0120184662653	-0.00712566029345	-0.0101208528847	-0.00179728366358	-0.0726378715413	0.0117908996039	0.0286874853742	-0.00361698285196	0.0325840548713	0.0254355273152	0.00845499610451	-0.0307694019488
-0.0247043402491	0.0132955613422	-0.0150518327559	0.0263589819577	-0.00203676197788	-0.00474757179744	-0.0250207476616	0.00560184417698	-0.00748071659402	-0.00559718115994	0.00121215924794	-0.00131146261566	0.00825041450857	7.86905094311e-05	-0.00737939329349	-0.0122063691704	-0.0122669739396	-0.00161328149254	0.014912203738	-0.00993130539525	-0.000836989355461	0.0442393467724	-0.00614566844823	-0.0313651396072	0.00550941472587	0.0543307794259	-0.0185442627898	0.0278888949665	-0.0299932780503	0.012027492474	0.0268084479814	-0.0117075186524	-0.0374520835249	-0.00344829912326	-0.0218862144551	0.046049383242	0.053557242915	-0.0377384772585	-0.00845341566607	-0.0128592370338	0.0453818979689	0.00769797222313	0.0165346553031	-0.00145732605716	0.0165785408457	0.00719736119845	0.0155219081864	-0.0257853672164	-0.00221141752777	-0.00542769714932
0.00108665706539	-0.0285575602509	0.00147796147719	-0.00578360940136	0.000467178019177	0.0117815834534	0.000422600503227	-0.00355226438226	0.0166904493407	-0.0211876410192	-0.00656292140552	0.00637769146203	-0.0204733889705	-0.0260756083674	-0.0130172425044	-0.00990923716323	0.00396319565772	0.00223940342398	-0.00129009842067	-0.000637729826705	0.00976456498963	0.0321913183709	0.0108025126788	-0.0387168830806	0.0204525690125	0.00408474875289	0.00755241419044	0.0484531265236	0.0217873703872	0.0272107311578	0.00822372807441	0.0115859334106	-0.0291054812388	0.0291368463997	-0.00830806685204	-0.0204327625911	0.00440262741448	-0.00792685695024	0.0197288767071	0.0806248189367	-0.0198788666179	-0.00630176467235	0.00971558418407	-0.00625356530488	-0.000348151781753	-0.00272818357334	-0.00942947927692	-0.0134319050049	-0.0137969565493	0.0134114154245
0.0196749321813	0.0103587814844	-0.00536026014343	0.020375579712	-0.0223658201623	0.0137354200686	-0.0384665725427	-0.0097983498979	0.029822123975	0.0256449501979	0.0311288379781	0.0246444836358	0.0204435404748	-0.0428394489351	-0.0126548117671	0.0227451338316	-0.00557926125493	0.00177932885999	-0.00982835202755	-0.0146341436766	0.00999107560252	0.0205356250175	-0.0179675686495	0.0174791218427	0.0113557929272	-0.00720024207422	-0.0351815851797	-0.0184516452497	-0.0264183997467	0.0172702666295	0.00553195839848	0.00669592720989	-0.00642323534733	0.0202759733848	0.0246461593282	0.0443888250656	-0.00248412101215	0.0123851274431	-0.00659941415328	0.049000973663	0.0349686241641	-0.0174566002502	-0.0221985115687	-0.0345848365887	0.0369144221026	0.00245064381363	0.0312161351056	0.00234512759188	0.00370168437014	-0.0720167122138
-0.00885332994847	-0.00481130975833	0.0068718708489	0.0324055721469	0.00942616607579	-0.0153943955684	0.0109524575334	0.0108402250063	-0.0200647458864	0.00989542429873	-0.0139718479162	0.0160911819286	0.004179412041	0.0291988977381	-0.0146749049505	-0.0231776708842	0.0203504381737	0.0126898509788	0.0240283512042	-0.00430830055252	0.00800089077584	0.0373642409391	-0.0188647932551	0.00140857092341	0.00127356341261	0.0207130620199	-0.0154283271401	0.0157003313176	0.0395802288287	-0.0227861440336	0.00778917529117	-0.0159572618905	0.0150578162237	0.0141438825128	-0.000102726842938	0.00882363435459	-0.0242325199558	-0.0441991646291	0.0406983002444	0.0202954481905	-0.00299901902527	-0.0427901984857	0.0550089548554	0.000659500008842	-0.0308820428759	-0.0108007138367	0.0130849984126	-0.0126537317684	-0.0304475396261	-0.100472809291
-0.00173609892358	0.0303613119179	-0.0160428859066	0.0496660250656	0.0128316480355	-0.00612378532315	0.00909098110381	0.0177011977381	-0.0237083189752	0.000552235176695	0.00743609267023	0.00621381622021	0.0162771561317	-0.0170349087584	0.0101501609232	0.000252712650397	0.0135250514717	0.0182069097403	0.000657483282065	0.0145788523975	0.0200781540862	-0.0164524962522	0.0351046954964	0.0494687980599	-0.0210219528344	0.0269725237837	-0.00770109817772	0.024871811161	0.00703216478026	-0.0271394980015	0.0144135665884	0.0307212698149	-0.125800768706	0.0498219943287	-0.00273665940127	-0.0211777398875	-0.0130401315141	0.0329339647968	-0.00384649435531	-0.0377982960215	-0.000776941009923	-0.00961661155916	-0.035045570204	-0.026302966526	0.0100832144876	0.00728703128566	0.0420137062208	0.0193053917869	-0.00414449064689	0.124939972094
-0.0178549391109	0.0153386030622	0.0181995891628	0.00844471854726	-0.0114807319986	-0.0215399357803	0.0291054264781	-2.49456564492e-05	0.00952654659496	0.0232946185251	0.00071867110721	-0.0159163136236	0.0105861896896	0.0214360381173	0.01604959262	-0.00126287017055	0.00452052259873	0.0224831475722	0.0355468838248	0.0131881032922	0.0234323881068	0.0116430644507	0.0335470276009	0.0186119532358	0.00312029133709	-0.0390117514201	0.0261338793854	0.00803252186875	0.00766667162691	0.00293083534196	0.0208632573255	-0.0314687563127	0.000855408901845	-0.0268797908771	0.0382780861514	-0.0111529778586	0.002100961403	0.0295972615964	-0.0371784260636	-0.0380113717911	0.0120948461499	-0.00939071401647	-0.0262394735558	-0.0292184506714	-0.00836942624637	-0.0453484584501	-0.00239736970866	-0.00423006265051	0.0292517288268	-0.0784119625527
0.0146523704545	-0.00529093402426	0.0247648781323	0.0101064891061	0.013247678873	0.0139279790741	-0.025078259952	-0.00206937763988	0.0361538843346	0.0103041076451	0.00820996523489	-8.96175592014e-05	-0.0197317008184	-0.00529839971178	-0.0055821359265	0.0332515261976	-0.00241853682448	0.00402970538127	-0.00605866468611	0.0123892324472	0.00301413299187	0.0108790420173	0.00954697240365	0.000327647959877	0.0345262449874	0.0401319148268	0.0347634169253	0.00328300702126	0.00174758516638	0.0216644392029	0.00287706915522	0.0324781322774	0.0381486123141	0.00511961865855	-0.0248762978583	-0.0337174939404	0.0367604421052	-0.011139511717	0.00660819009056	0.0384901619445	0.0130195952557	-0.0179205430838	0.0140688405902	-0.0135492893497	-0.0107683131193	-0.035849193857	-0.0249959770428	0.0151876596019	0.0121805988099	0.0872705137415
0.00225746518219	0.00427825445509	4.17826352713e-05	0.00938002553503	-0.0121928827803	0.0101593783115	-0.0153460480575	0.0376868161447	-0.00571947892939	-0.00533141945208	0.00147492266296	-0.00696875453864	0.00642237403716	-0.0140977832865	0.0152156630449	-0.00804257840917	0.0197896551128	0.00808545313481	0.000652151872579	-0.00439623293058	-0.0287786405372	-0.0140623162934	-0.0201623468044	-0.00195082903999	-0.00566828167471	0.00404615115381	0.0721520778715	0.0198153339143	-0.0283676344322	-0.037854378301	0.0296085158503	0.0471591898043	0.00485481355317	-0.033878928067	0.0445176485573	-0.012431255821	0.0280581939139	0.00303866509445	-0.0149366226787	0.0123077124203	-0.00609820183918	-0.0103537559021	-0.0380375353342	0.00652768285236	-0.0117135036607	-0.0672091238307	0.0164896393022	0.0347877290393	-0.0100967393119	0.025792094966
[truncated: 60 more columns]
