# Supplementary material for: Real-world datasets for portfolio selection and solutions of some stochastic dominance portfolio models
Source: Data Brief. 2016 Jun 28;8:858–62. doi: 10.1016/j.dib.2016.06.031 (PMC4959918; doi:10.1016/j.dib.2016.06.031)
Supplement: Supplementary file 2 — Supplementary material [file mmc2.zip › Solutions/DowJones/OutofSamplePortReturns_KP_SSD_DowJones_List.txt]

0.00124342563149
-0.00317302057647
-0.0116261489167
0.0297360586658
0.0330594326595
-0.0102687228012
0.0427808711327
0.0346467531365
0.00287774713834
-0.0324870977375
0.0498716250968
-0.0160362384767
0.0208115888123
0.0330546394896
-0.00422499270627
-0.0305861937154
0.0272551776045
-0.0208314508327
0.0256914061775
-0.0135087570476
0.0617436668961
0.00328680313068
-0.0125651571295
-0.00218436316012
0.0210763314302
-0.00937243557734
0.0327306334064
0.002311526923
0.00389661353885
-0.0141093082082
0.00858124809997
0.00560150439314
-0.00185935500806
0.0132557410262
0.0184552830631
0.0216085717725
0.00418171033465
0.0220964017643
-0.0196779563282
-0.0295378599334
0.020809406789
-0.0193233569602
0.0428854386282
0.0128075330326
0.0898885602941
0.0204732950391
0.0343440801655
-0.0112038818809
0.0229159906889
-0.0246896292099
0.0479286344453
-0.0129246736227
-0.0253246566452
0.0289997807441
-0.0286234313202
-0.00425046195812
0.0129644451824
-0.0178480355889
0.012191571323
0.00489091801871
-0.00404559212498
-0.00971603020313
0.0410024923001
0.0191483592065
0.00951577589535
0.00570781244747
0.0299742487947
-0.0179056510946
-0.0138906589815
-0.0314750400652
0.024078239523
0.0380769187868
-0.00702596125562
0.00282018073255
-0.00562696645958
0.0283439796838
-0.0320759459695
0.00202310980918
-0.0482322220203
0.00819913941735
0.027044077178
0.0284462390597
-0.0193461400289
-0.0305118647382
-0.0272097052957
0.0145302715594
0.034023766629
0.00382148385545
0.0110584780005
0.00762130167512
0.0154943760555
0.0350831126374
0.00675923573521
0.0183689432807
-0.00713966677777
0.041561729514
0.00192156036017
-0.0100057798156
-0.004739225961
0.0408820266753
-0.00169239842727
0.00608488103326
0.00272587200716
-0.0193960512464
-0.0561331928674
0.0322423787402
0.0276350730022
0.0211746755556
-0.0245379654325
0.0166056868377
-0.0221871788342
0.00894122162207
-0.0176977622108
-0.0347395748947
0.0223533047159
0.0513037961857
-0.00293661884231
0.0467054714372
0.0046993907177
-0.0151638561914
0.00795693571978
-0.00550051911906
0.0271045223034
-0.0196173578216
0.00986997276697
-0.0291777361425
0.0422512546657
-0.0142586585233
0.0257226333166
-0.00300846634396
-0.000758225205302
0.0200034586011
-0.00276985683891
-0.0128084012709
0.00850745180129
0.042937581913
0.00272498953589
-0.033081265067
0.0116265065948
0.022668661321
0.013095790254
-0.0149433458933
-0.00126794059127
-0.0425624778555
0.000988202363685
0.013564089444
-0.00310755771001
0.0151163170074
0.0226547101053
-0.0148326996054
0.0355410139243
0.00777747144591
0.0259765892368
0.0183568096986
-0.0113990496732
0.0089256190401
0.0192371830868
-0.00978175183067
0.03296164339
0.0113702325423
-0.00750384897917
-0.0328248132354
-0.0290379267147
0.0188558164808
-0.0309213555439
0.0096989970946
-0.00709775545376
-0.0220454302998
0.0174192295013
0.0142469201927
0.00758409074932
0.0260559300724
-0.0175799965525
-0.00687583139272
-0.0134217252048
-0.0234852129053
0.0165996494073
0.0133904425122
-0.0337484420754
0.0171133238426
-0.0127376475337
0.0260177076394
0.00967621723769
0.0355470681821
-0.00539553693294
-0.0120512217353
0.0217475366649
-0.034034716537
0.017198702274
-0.00270924578188
0.0232903074944
0.0191728966933
0.0289776648414
-0.0332515800951
0.0250082911949
-0.00590164054127
-0.01728714055
-0.00182985231986
-0.0192761364707
0.0257111922888
0.000911138266234
-0.00185397798012
-0.000888635572918
0.0293935837747
-0.019995767453
-0.0342266449288
0.0148437825828
0.0184688430622
-0.0123175038532
0.00505262252874
0.0433675333882
0.040264985334
0.00699822389322
0.0184884783821
-0.0241457961277
0.0149896861786
0.0178784827928
0.0232656084181
-0.00790978257902
0.0214772372386
-0.0246761275624
0.0135900752401
0.0142841430008
0.00252469590341
-0.0025223499801
0.0338491827505
0.0278586382919
-0.00363661055889
0.0415231450842
0.0518221450045
-0.0561670320382
0.0074134785449
-0.0090768006762
0.0246655117673
-0.0237697600473
-0.00663663921123
0.0159815902412
0.060527321451
-0.0129963650633
0.0198076599293
-0.0216837176054
-0.0121358596624
0.039449413323
0.0458387245743
0.0327390422492
0.0369816480754
0.0130907377085
-0.033709072278
-0.0172272383167
0.0507877857759
-0.0211130040431
-0.0573569231976
0.0414369455327
0.0145362259044
-0.0282879026208
-0.0253671470325
0.068756334942
0.0322883366022
0.0167566547381
0.0222758839184
-0.0217851457534
0.00592306304759
0.00736741060164
0.0217893211441
0.0360531776231
0.0108320322851
0.009639192676
-0.0138904508705
-0.00019283465704
0.0322598729612
0.0131784945297
-0.0152998408109
0.0526042943237
0.0121933973276
0.0316365009009
-0.00638236935419
0.0289254626872
-0.0126719021671
-0.00519548488471
0.0247323638868
-0.0124485237907
-0.036637723368
-0.00248555290864
-0.0104278890665
0.079229559652
0.0140366743007
-0.0112041968126
-0.00626525496426
-0.00465904900737
0.0437720383145
0.0635858157526
0.0187570035004
-0.00787812792819
0.0255221451034
-0.00934726587684
0.0027790177541
-0.00496836021224
-0.0585627258274
0.05610534703
-0.027934155365
0.0230095531172
0.0188046040004
-0.0090964173045
-0.0533913267367
0.0978956310346
0.00357597739905
-0.00456507418039
0.0118129499175
0.0628853092587
-0.0154443565224
0.0567830566177
-0.0157358499408
0.033644181727
-0.0242381902902
-0.02276011895
-0.00405511973032
-0.0337091310649
-0.0291750242752
0.00433186309495
0.00421825444115
-0.0299944874465
0.0082161582567
0.0357113276578
0.0918891284667
-0.000812330477196
-0.0203557546562
0.0447908131509
-0.0391768728356
0.0144632688639
0.0138317534267
-0.023411952573
-0.00767196162881
0.034002171813
0.0409052831015
0.0412309222114
0.0238675237998
0.0437365440606
-0.0157661949993
-0.0274240353415
0.0124592295749
-0.0304344488369
0.047686442509
-0.0450541176148
0.0327942059767
-0.00380450665745
0.00799103944493
-0.00593288674976
-0.0380164647472
-0.0671563892968
0.0589271321382
-0.0218014491553
0.0212757271604
0.000126084053713
0.0474010236975
0.030673013232
-0.0335382513754
-0.0414442808812
-0.0030063488634
0.024448075336
-0.0359454055779
0.00969108342467
0.00271856337787
0.0605920536076
-0.010981666152
0.0363849043559
0.0637995873652
-0.0180999901373
0.00510611592762
0.0155293802532
0.0651005692985
0.0134924887605
0.0481179972528
-0.0194309908772
0.119786972494
-0.00162080454786
-0.00365390438279
-0.0123125673775
-0.00490402555079
-0.0460133548661
-0.0170005838901
0.0437244266431
-0.00333495027034
0.0310776703489
-0.0104825613012
0.0184644605668
0.0681284151957
0.0456933652763
-0.0467965312836
-0.0176510871897
0.0124342525196
0.0236955619534
0.018336237246
-0.173118015315
0.0645760238786
0.063897497153
-0.0224613091295
0.05498668937
-0.0950112413055
0.00463975038463
0.062972217363
0.0457560181473
0.0289072587605
0.0200527952708
-0.00166235867156
0.0771495774919
-0.012524605089
0.0355440528864
-0.0228818391208
0.0812089700041
0.0409258150028
-0.0261388028365
0.0544303302609
-0.0335419231606
0.0193906832461
0.0586079873968
-0.0276785079447
-0.0179399869883
0.019048312093
-0.0501695095917
0.0353364798254
0.0327834856943
-0.00202384878702
0.0458782274812
0.018021660785
0.0234013372102
-0.105340752195
0.106277453821
-0.0608430075163
-0.0120020916604
0.016814523012
-0.0407103120116
0.0242517974699
0.0181179059632
-0.0258588135083
0.0711241424038
-0.0244910052716
0.0679369296332
0.0261372015072
0.00171080498564
-0.0744013418361
-0.0133530774053
0.00419891490099
0.0238224640093
0.000414494637326
-0.0283074445295
0.056791728718
-0.0163181421058
-0.0243760392529
-0.0207294640199
-0.123859922623
-0.00421747646754
-0.027647001329
0.00833704901675
0.0495256709829
0.0176906932583
-0.0110265480254
0.0287997633009
0.00701350582869
0.0616577519913
-0.0160949303616
0.000952056207176
0.0166777216558
0.0228355433236
0.0354583012246
-0.00539176938704
-0.00752579095723
-0.0219967251188
0.072722455849
0.00734433923997
-0.0297350601744
0.00537884947237
0.030969512227
-0.0232383243119
0.0252768783835
0.130462203939
-0.0308968877256
-0.0127203154432
-0.0461773381487
0.000472320649855
0.0637496201601
-0.0868710535347
-0.00417243470432
-0.0564281730642
-0.00742701552851
0.107376067462
0.00323747012181
0.0810815738916
-0.0575943858779
0.044590824614
-0.01464574434
0.0729498476507
-0.0575254301904
-0.0313226964841
0.00603374726154
0.00357101160121
0.0295600779902
0.0110226822508
0.0232604559263
-0.0841502836491
-0.0295223878266
-0.0460207621524
-0.0615973440429
-0.032289389042
-0.00694125026867
-0.0153396167741
0.0371718600867
0.00656330914462
-0.0294722912701
0.0370080834073
0.00593961111107
-0.0240365933985
0.0739643716131
-0.049978395706
-0.0296369493574
0.00636116106446
-0.0975173939032
0.0178462676428
-0.0165338091417
0.0385854102765
0.0344316924604
-0.0180117544259
-0.0182964333465
-0.0119171885967
0.0102925352292
-0.0128644371775
-0.04386724479
-0.012703700896
0.0215489083647
0.0128350449447
-0.0163479212701
0.0497277838646
0.0705736934847
-0.0399032382893
-0.0286521541722
-0.0121243283652
-0.0144929034991
0.0178289482569
0.00111285778305
0.00805779079308
0.0476479226973
-0.0100613266233
-0.0254388200137
0.0303075515915
0.0206309000922
0.00582413027047
-0.00917417087742
0.0167164806264
-0.0187982607861
0.0125906570891
-0.0334148085642
-0.0434387824257
-0.075955756995
-0.0130401205756
0.054376369118
0.0207487919826
0.00208359048856
-3.08398045249e-05
-0.02061676083
-0.00587784974001
-0.0139733583487
0.0439356142538
0.0309990964969
-0.0102535178664
0.0155994578329
-0.0343017486968
0.044453101428
0.00671112765824
0.0158588441743
-0.0343766896597
0.0247383399337
0.0180617986527
0.0253279901402
0.00305270196833
-0.0183258839535
0.023376249417
0.0152368284487
-0.000324840010845
0.0547024203584
-0.0453330471072
-0.00754877215173
-0.00313907962255
-0.017701728906
-0.0081189051019
-0.0388108079926
-0.0059200950347
0.000370161042045
0.00956646189258
-0.00350414116596
0.014453376686
0.0399021914829
0.00270425566487
-0.0348842592511
0.0155456490313
0.0104010145903
-0.0277396785233
-0.0967439532921
0.0696490749003
-0.0485766068127
0.0741422518312
0.005777785779
0.00257343559238
-0.0215525491224
0.00737723896042
0.0397984454231
-0.0278085260207
-0.0249793655972
0.0241124600857
0.0436296467695
0.037979222634
-0.0458167544528
-0.0147497414923
-0.0432926898727
0.0484238930816
-0.150645423304
-0.00242870274036
0.0515386815305
0.0217630616132
0.00968880226001
-0.00344835327762
0.012232815482
-0.0202858434154
0.0193038879915
-0.0249882741942
0.0407816209518
-0.00782697505551
-0.0257924651695
0.00125616916483
0.0201670632671
-0.0128404926874
0.0499578280382
0.0189297149848
0.0107403311361
0.0139639806224
0.0115622350338
-0.036713401661
-0.00478268085761
0.0134555994093
0.0134511849735
-0.00521546299901
-0.00126207060028
0.0174546570003
0.0138666029169
0.0389720649932
-0.0181411258214
-0.0177491360382
0.0365452028147
-0.0206918484989
0.0121287809308
-0.0175475886386
-0.0111106725759
-0.0085347283905
0.0129765194638
-0.00896005631874
0.0317571975096
0.0181645278715
-0.00785411665325
-0.0110342031893
-0.0182860020008
0.0250027144198
0.0316662981583
-0.0166367589103
-0.0315590196737
0.0316696652687
-0.0244866450238
-0.00477168983801
0.016761868282
0.0298998234657
-0.00154218011956
-0.00234718241064
0.0256642987916
0.0249926846995
0.0113802658899
0.0119250413339
0.0177027361271
-0.0105242579329
-0.0560709857946
0.000925906714633
-0.00565270962591
-0.0103173042734
0.00917109655911
-0.0144240791193
-0.0204097362408
0.0124553545018
0.040272118258
0.024491016917
-0.00892310432925
-0.0507247157199
0.000352381498031
-0.00979706387014
-0.0325042795768
-0.0136893450699
0.000657901750396
0.0331914701159
0.02878556198
0.00149079188347
0.0110322199516
0.00536953184107
-0.0239168012096
-0.0189844439195
0.0208237497152
-0.0252942256811
0.0288442617791
-0.0359756282719
0.020612259834
0.00671966553456
0.0493881989273
0.0279262105943
0.00998796962929
0.0226263985452
-0.0042252129852
0.00717503224762
-0.0105462183798
0.0315223382087
-0.00624542739798
0.0280391354726
0.0338940484968
0.0179423134989
0.0326611630549
0.0209928456445
-0.0114261283638
-0.000356945441688
-0.0200108415466
0.00423572163631
-0.00565595163145
0.0469472253201
0.0128936875058
-0.00254933100878
0.0496590236739
0.0235438338035
0.0435642617629
0.0114169321597
0.0324274335619
-0.024831672617
-0.0425891202389
0.0514779866699
-0.0314538737762
-0.00945407673435
0.0106091763562
-0.102886350515
0.0374800485183
-0.0209547330649
0.00930524596116
-0.0502590762058
0.0760858283143
0.00529552079309
-0.0268317153323
-0.0130048724439
0.011622217385
-0.0187615450647
-0.00974390751666
0.0114127211931
0.0213043620433
0.000837863391491
0.00215870500946
-0.0125064344924
0.0312819680093
-0.00601905396594
-0.00722036236253
-0.00317864424191
0.0436959789901
0.00889376176159
-0.00166590946401
-0.0110559567423
-0.0334211866632
0.0309170702045
0.0286554438979
-0.00773938612085
-0.000437091875988
0.0139053575775
0.0250561093151
-0.0109749294162
0.025282607466
-0.00537358754198
0.0217684108072
0.0182786585943
-0.0176308608293
0.0254987190586
0.0125310916356
-0.0415689193256
0.0155308381744
-0.00958316706912
0.00420324894766
0.0308852508756
0.00909863870313
-0.0242373647048
0.0115015296561
0.0239326581213
-0.0103962827264
-0.00239358484751
0.0195573333352
-0.00349832074171
0.029188946484
-0.0131373924441
0.0460095163128
-0.023141323872
-0.0229861044325
-0.0101257029009
-0.0294634982576
-0.0401951799934
0.0604276478428
0.00626510955213
-0.00355808520058
-0.0150343958417
-0.0258450652242
0.0307583779316
-0.00364110613758
0.0186761869782
-0.0501342774593
0.0220975791734
-0.0107035381284
0.0133583696875
-0.010715396705
0.0152564330314
0.0132244190379
0.0164748470523
0.0313363899033
0.0338291699333
0.0310912955893
-0.00180435019283
0.00459314532247
-0.025972943241
0.0207835510225
-0.0195846086843
0.0236918930113
-0.00520122116439
-0.00198166384261
-0.0186412749955
0.0164864102529
0.00646536708739
0.010958129392
-0.0304527109188
-0.0107347882714
0.0346668531915
-0.0121666380757
0.0111988937515
-0.000356605177515
-0.0595876684176
0.0227815738521
-0.000778919328075
0.0267410422199
-0.00968973646184
0.0194253089166
0.0218317390249
0.0118441246961
0.0103092561498
0.0282409206798
0.0204618420791
0.0256283356821
-0.0113277433225
0.0119109647549
-0.0136518741852
0.0236758736527
-0.0298910259483
0.00659166128395
0.0259334945998
0.0362513131792
0.0276162386377
-0.046409838091
-0.00361878793508
-0.0286465865049
-0.019709586859
0.0372460786372
0.015859901353
-0.00167034604954
0.00942091985953
0.0407038301321
0.032353452121
0.0215043828567
-0.00169776510207
0.0118748494767
0.0431421859392
-0.0121343208222
-0.094645493532
0.0385323419089
0.014530348829
0.0288046257076
0.0483443985634
-0.0356409528095
0.0410000749063
-0.0178683912535
-0.0431660165869
-0.0102494237369
-0.0714152794923
-0.0852260781572
0.00870307778995
-0.0114065184678
-0.00346557096668
-0.0125231776559
0.00374094804907
-0.00505452694302
0.000998865794751
0.0588953581549
-0.0030314624283
0.00845391568797
-0.00030970779412
0.0272776677374
-0.0113216199519
0.00704625987434
-0.0150349955924
0.00918029203933
-0.0178400517363
0.024639729283
0.0210720678168
-0.010190152977
-0.0319119178244
-0.0302282738458
0.00578047835047
-0.0126946575555
-0.0011296633662
-0.0330521402405
0.0283143532752
0.0427097699092
-0.0272121758042
-0.0169133741442
-0.00245315074642
0.000828850939099
-0.00215775591427
-0.0284994756531
-0.0582914696028
-0.0476544202723
0.0124527439063
-0.021352383632
-0.0854299289591
0.113792691925
-0.0141147043059
-0.0610728524828
0.0185292414592
0.00454803865833
0.0858328617242
-0.0495135510771
0.0233960884665
-0.0157170923379
0.0255851932499
-0.0907643312102
0.00330803658299
-0.0574088440652
-0.00856164383562
0.0193436960276
-0.0374449339207
-0.0517514522091
-0.037497679599
0.00906460945034
-0.0120412844037
0.0671309731089
-0.0224800580131
0.0374629080119
0.00303897032535
-0.0139012653716
-0.0148842891177
-0.0299740148593
0.0279382284148
-0.00186122031899
0.0518476565582
0.0483702910675
-0.0174799869839
-0.0163215818576
-0.0105662377526
0.000487970052529
0.0124547855379
-0.0119144470012
0.0236667074441
0.00898527005484
0.00287346811276
0.0192820515325
-0.0140968923775
0.0304386008529
-0.000508238569817
0.00315516171733
-0.0103839332223
0.0182409017101
-0.00807664923778
-0.0214254337971
0.0193725673656
-0.000350299536301
0.0504619481357
-0.0480693456447
0.0600179934977
0.0154688886313
-0.00154505380903
-0.0211190980106
-0.0390839624834
0.0358985646818
-0.00785657498864
0.0496514614339
0.00439046989005
-0.0167385345114
-0.0114839019233
-0.0222579468387
-0.0263581283825
-0.0137672157264
0.028961148169
0.0100672443372
0.0137861291685
0.0370760031207
0.00916692446388
0.00858619690244
0.0224480015511
0.00737914023908
0.0110729249553
0.011851145123
0.0561066568697
-0.00897900168363
-0.0441838772703
-0.00447506339934
-0.0510386878137
0.0214526952947
-0.0313512139894
0.0296491159209
0.0478949909634
-0.0090877368051
-0.0687157717801
0.0462530911149
-0.0309924335179
0.0406599199992
0.00618047461157
0.0089605890156
-0.0465071538574
-0.00690614723312
-0.00918466758839
0.0600201529861
0.0147000635
0.0331133123804
0.0193249857331
-0.0207297428095
0.0334832762265
0.0415082466104
-0.00611810238405
-0.0102308683053
0.0348566583412
-0.0184639359915
0.0150007376291
-0.00305533220788
0.0134472939343
-0.00990147513588
-0.00333383560863
0.00252778679141
0.0123114288664
0.00898070249581
0.0165496484221
-0.0123212588901
-0.00333261407915
0.0205337704838
0.0269100828555
-0.0130997420345
0.00305000300357
-0.00915405195035
-0.0122345097937
0.00579024610454
0.0317661584623
0.00350334034038
-0.0267987286826
-0.0112737929476
0.0301306574665
0.00539509054492
-0.00528272258919
-0.02759721785
-0.0170050848865
-0.00468567006206
-0.0250014868342
0.00533550768265
0.0242747242403
0.0109800449117
0.0466083872017
-0.0255279510075
0.00361794904183
-0.0114168119559
-0.0422188169148
-0.116693385087
0.0588801460221
-0.0766712783639
0.0891506742175
-0.0359775103271
-0.0098533531264
0.0730224149925
-0.00359328307613
-0.0328860711948
0.0611159703636
0.0324166676259
-0.0275568493828
0.00677563716622
0.00220372022983
-0.0122709711915
-0.0364873343123
0.00947294652677
0.0489453943516
0.00475033977239
-0.0331423332689
0.0322132834196
-0.00300140265285
0.0102533475897
-0.0100380167875
0.0360852802571
-0.0223873204557
0.00810619110346
0.00160820182933
0.00341194179629
0.003700370037
-0.00418493423675
-0.0328196918151
0.0110697289468
-0.00777652716668
0.0143343302052
0.00528670191135
-0.0232605177994
-0.0160452370126
0.0200854757008
-0.0208588767153
-0.0256205661382
0.0080626767655
0.00260072914981
-0.0113549823276
0.0127480609936
0.0301338657148
-0.0244501674185
0.025955453011
0.0281950737017
-0.00290452627374
-0.00818009994442
0.00277401882437
0.0296626733668
0.00486087844244
0.0346725181876
0.0119333132068
-0.0104293811369
0.00110399159596
0.0411607356321
-0.00598938498769
-0.0346460280016
0.0146675599123
-0.0179972826411
0.0198050528264
-0.0341937717473
0.0297824712123
-0.0262744426111
0.036348049527
0.0238638423855
0.00344072220373
-0.0384322093212
0.00104549657287
-0.0235950259673
0.00228249007042
0.0154983911618
0.00650437550725
0.0285561129799
0.0284956085854
-0.0131386498896
0.00587609886891
0.010232716258
-0.0406038084834
0.0822781468526
0.0146572523326
-0.0230253768945
0.00940211445198
0.00525492670772
0.0147951781891
0.00766031860428
0.00839971328345
0.00647858211131
0.00528422154406
0.0137446004455
-0.0061252552465
-0.00316172963193
-0.00382318835321
-0.00617470835501
0.00104268127706
-0.0483892753456
0.0400958748205
0.0230972849465
0.0124650858124
0.0159357476073
-0.0168694281036
0.0169432596819
-0.0267753819496
-0.0189552814093
0.0012664678844
-0.0176523601343
0.0297117378543
0.0540661509018
-0.000569582744945
-0.00445902558897
-0.0025920183991
0.0282637873759
-0.0079348946533
0.0401420619
0.0218564678179
0.0060911901297
0.0314561416903
-0.0139478012588
0.00521165548778
0.0028847832709
-0.0165675896931
0.0197735778261
0.00413400297225
0.00514962053053
0.00126687883301
-0.00850707037553
-0.0207013058132
-0.0639430690077
0.0226385538077
0.0314612109297
0.00111464498915
0.00360063239206
0.0036681209652
-0.00791549630592
0.0148001365624
0.0128302711483
-0.00957801984203
-0.0131919612481
0.0181462690374
0.00328133806614
0.00768047857579
0.0108333498347
-0.0101632814671
0.0131174902239
0.0183678339501
0.00871519499655
-0.0225408761185
0.00708384365964
-0.0197516319983
0.00833487294481
0.00480273131754
0.0116672469741
-0.0162306952869
-0.0229500875786
-0.0192564153292
0.0406861039055
0.0123318824015
0.00480552434477
0.00347366343538
-0.00873056022686
0.0049854969783
-0.000469199145175
-0.0167202852049
-0.0580192900333
0.00376477886206
0.0501435054548
0.0347998592269
-0.00798648508787
0.0293612345248
0.0270628020723
0.00648782837935
-0.00431088509152
-0.0307398250496
0.0414155626453
-0.00112018020469
-0.0409370176148
0.0283531369846
-0.00065484358121
0.044229725072
-0.025132370651
-0.00589753605785
0.0367302711037
0.0443821640424
-0.0127297444868
-0.00816702993273
0.00370935973175
0.0110181789189
0.0085157983254
-0.0163477149257
0.0107522346786
-0.00651751811878
-0.00370991584337
-0.0169722990156
0.00290097273653
0.03239291591
-0.00383335039537
-0.00421791792281
-0.0203343786428
0.00564322671929
0.0160281418819
-0.0109605705693
0.00850489029858
0.0110242425589
0.000482481793042
-0.0285167818648
0.0267071063825
0.0104460525625
0.00931598775884
-0.0980661618385
0.0508851175229
-0.0251520041391
0.0358103479003
0.0436847351506
-0.054183248517
0.0269521417728
0.0189447328533
0.0387387940871
-0.0128437674786
0.000840000348764
-0.00896297162432
-0.0438768932412
0.0640333209163
0.00100425212653
0.000126320231484
-0.0228177331636
0.0123118345972
-0.00623340018506
-0.0261936534284
-0.0308485890437
-0.0354561089896
0.0431400356755
0.0409072426593
-0.117124133517
0.0277177347111
0.0544377105964
0.0163968082304
-0.0187569339865
0.0280916827472
0.0107798055124
-0.00207673334961
0.0281818029172
