# Supplementary material for: Real-world datasets for portfolio selection and solutions of some stochastic dominance portfolio models
Source: Data Brief. 2016 Jun 28;8:858–62. doi: 10.1016/j.dib.2016.06.031 (PMC4959918; doi:10.1016/j.dib.2016.06.031)
Supplement: Supplementary file 2 — Supplementary material [file mmc2.zip › Solutions/DowJones/OutofSamplePortReturns_KP_SSD_DowJones_Matr.txt]

0.00124342563149	0.0208115888123	0.0210763314302	0.00418171033465	0.0229159906889	-0.00404559212498	-0.00702596125562	-0.0272097052957	0.00192156036017	-0.0245379654325	0.00795693571978	-0.00276985683891	0.000988202363685	0.0192371830868	0.0174192295013	-0.0127376475337	0.0289776648414	-0.019995767453	0.0178784827928	0.0415231450842	-0.0216837176054	0.0414369455327	0.0360531776231	0.0289254626872	-0.00465904900737	0.0230095531172	0.033644181727	-0.000812330477196	0.0437365440606	-0.0671563892968	0.00969108342467	-0.0194309908772	0.0184644605668	0.05498668937	0.0812089700041	0.0327834856943	0.0181179059632	-0.0283074445295	0.0287997633009	0.00734433923997	-0.0868710535347	-0.0313226964841	-0.0153396167741	0.0178462676428	0.0128350449447	-0.0100613266233	-0.0130401205756	-0.0343017486968	-0.000324840010845	0.014453376686
-0.00317302057647	0.0330546394896	-0.00937243557734	0.0220964017643	-0.0246896292099	-0.00971603020313	0.00282018073255	0.0145302715594	-0.0100057798156	0.0166056868377	-0.00550051911906	-0.0128084012709	0.013564089444	-0.00978175183067	0.0142469201927	0.0260177076394	-0.0332515800951	-0.0342266449288	0.0232656084181	0.0518221450045	-0.0121358596624	0.0145362259044	0.0108320322851	-0.0126719021671	0.0437720383145	0.0188046040004	-0.0242381902902	-0.0203557546562	-0.0157661949993	0.0589271321382	0.00271856337787	0.119786972494	0.0681284151957	-0.0950112413055	0.0409258150028	-0.00202384878702	-0.0258588135083	0.056791728718	0.00701350582869	-0.0297350601744	-0.00417243470432	0.00603374726154	0.0371718600867	-0.0165338091417	-0.0163479212701	-0.0254388200137	0.054376369118	0.044453101428	0.0547024203584	0.0399021914829
-0.0116261489167	-0.00422499270627	0.0327306334064	-0.0196779563282	0.0479286344453	0.0410024923001	-0.00562696645958	0.034023766629	-0.004739225961	-0.0221871788342	0.0271045223034	0.00850745180129	-0.00310755771001	0.03296164339	0.00758409074932	0.00967621723769	0.0250082911949	0.0148437825828	-0.00790978257902	-0.0561670320382	0.039449413323	-0.0282879026208	0.009639192676	-0.00519548488471	0.0635858157526	-0.0090964173045	-0.02276011895	0.0447908131509	-0.0274240353415	-0.0218014491553	0.0605920536076	-0.00162080454786	0.0456933652763	0.00463975038463	-0.0261388028365	0.0458782274812	0.0711241424038	-0.0163181421058	0.0616577519913	0.00537884947237	-0.0564281730642	0.00357101160121	0.00656330914462	0.0385854102765	0.0497277838646	0.0303075515915	0.0207487919826	0.00671112765824	-0.0453330471072	0.00270425566487
0.0297360586658	-0.0305861937154	0.002311526923	-0.0295378599334	-0.0129246736227	0.0191483592065	0.0283439796838	0.00382148385545	0.0408820266753	0.00894122162207	-0.0196173578216	0.042937581913	0.0151163170074	0.0113702325423	0.0260559300724	0.0355470681821	-0.00590164054127	0.0184688430622	0.0214772372386	0.0074134785449	0.0458387245743	-0.0253671470325	-0.0138904508705	0.0247323638868	0.0187570035004	-0.0533913267367	-0.00405511973032	-0.0391768728356	0.0124592295749	0.0212757271604	-0.010981666152	-0.00365390438279	-0.0467965312836	0.062972217363	0.0544303302609	0.018021660785	-0.0244910052716	-0.0243760392529	-0.0160949303616	0.030969512227	-0.00742701552851	0.0295600779902	-0.0294722912701	0.0344316924604	0.0705736934847	0.0206309000922	0.00208359048856	0.0158588441743	-0.00754877215173	-0.0348842592511
0.0330594326595	0.0272551776045	0.00389661353885	0.020809406789	-0.0253246566452	0.00951577589535	-0.0320759459695	0.0110584780005	-0.00169239842727	-0.0176977622108	0.00986997276697	0.00272498953589	0.0226547101053	-0.00750384897917	-0.0175799965525	-0.00539553693294	-0.01728714055	-0.0123175038532	-0.0246761275624	-0.0090768006762	0.0327390422492	0.068756334942	-0.00019283465704	-0.0124485237907	-0.00787812792819	0.0978956310346	-0.0337091310649	0.0144632688639	-0.0304344488369	0.000126084053713	0.0363849043559	-0.0123125673775	-0.0176510871897	0.0457560181473	-0.0335419231606	0.0234013372102	0.0679369296332	-0.0207294640199	0.000952056207176	-0.0232383243119	0.107376067462	0.0110226822508	0.0370080834073	-0.0180117544259	-0.0399032382893	0.00582413027047	-3.08398045249e-05	-0.0343766896597	-0.00313907962255	0.0155456490313
-0.0102687228012	-0.0208314508327	-0.0141093082082	-0.0193233569602	0.0289997807441	0.00570781244747	0.00202310980918	0.00762130167512	0.00608488103326	-0.0347395748947	-0.0291777361425	-0.033081265067	-0.0148326996054	-0.0328248132354	-0.00687583139272	-0.0120512217353	-0.00182985231986	0.00505262252874	0.0135900752401	0.0246655117673	0.0369816480754	0.0322883366022	0.0322598729612	-0.036637723368	0.0255221451034	0.00357597739905	-0.0291750242752	0.0138317534267	0.047686442509	0.0474010236975	0.0637995873652	-0.00490402555079	0.0124342525196	0.0289072587605	0.0193906832461	-0.105340752195	0.0261372015072	-0.123859922623	0.0166777216558	0.0252768783835	0.00323747012181	0.0232604559263	0.00593961111107	-0.0182964333465	-0.0286521541722	-0.00917417087742	-0.02061676083	0.0247383399337	-0.017701728906	0.0104010145903
0.0427808711327	0.0256914061775	0.00858124809997	0.0428854386282	-0.0286234313202	0.0299742487947	-0.0482322220203	0.0154943760555	0.00272587200716	0.0223533047159	0.0422512546657	0.0116265065948	0.0355410139243	-0.0290379267147	-0.0134217252048	0.0217475366649	-0.0192761364707	0.0433675333882	0.0142841430008	-0.0237697600473	0.0130907377085	0.0167566547381	0.0131784945297	-0.00248555290864	-0.00934726587684	-0.00456507418039	0.00433186309495	-0.023411952573	-0.0450541176148	0.030673013232	-0.0180999901373	-0.0460133548661	0.0236955619534	0.0200527952708	0.0586079873968	0.106277453821	0.00171080498564	-0.00421747646754	0.0228355433236	0.130462203939	0.0810815738916	-0.0841502836491	-0.0240365933985	-0.0119171885967	-0.0121243283652	0.0167164806264	-0.00587784974001	0.0180617986527	-0.0081189051019	-0.0277396785233
0.0346467531365	-0.0135087570476	0.00560150439314	0.0128075330326	-0.00425046195812	-0.0179056510946	0.00819913941735	0.0350831126374	-0.0193960512464	0.0513037961857	-0.0142586585233	0.022668661321	0.00777747144591	0.0188558164808	-0.0234852129053	-0.034034716537	0.0257111922888	0.040264985334	0.00252469590341	-0.00663663921123	-0.033709072278	0.0222758839184	-0.0152998408109	-0.0104278890665	0.0027790177541	0.0118129499175	0.00421825444115	-0.00767196162881	0.0327942059767	-0.0335382513754	0.00510611592762	-0.0170005838901	0.018336237246	-0.00166235867156	-0.0276785079447	-0.0608430075163	-0.0744013418361	-0.027647001329	0.0354583012246	-0.0308968877256	-0.0575943858779	-0.0295223878266	0.0739643716131	0.0102925352292	-0.0144929034991	-0.0187982607861	-0.0139733583487	0.0253279901402	-0.0388108079926	-0.0967439532921
0.00287774713834	0.0617436668961	-0.00185935500806	0.0898885602941	0.0129644451824	-0.0138906589815	0.027044077178	0.00675923573521	-0.0561331928674	-0.00293661884231	0.0257226333166	0.013095790254	0.0259765892368	-0.0309213555439	0.0165996494073	0.017198702274	0.000911138266234	0.00699822389322	-0.0025223499801	0.0159815902412	-0.0172272383167	-0.0217851457534	0.0526042943237	0.079229559652	-0.00496836021224	0.0628853092587	-0.0299944874465	0.034002171813	-0.00380450665745	-0.0414442808812	0.0155293802532	0.0437244266431	-0.173118015315	0.0771495774919	-0.0179399869883	-0.0120020916604	-0.0133530774053	0.00833704901675	-0.00539176938704	-0.0127203154432	0.044590824614	-0.0460207621524	-0.049978395706	-0.0128644371775	0.0178289482569	0.0125906570891	0.0439356142538	0.00305270196833	-0.0059200950347	0.0696490749003
-0.0324870977375	0.00328680313068	0.0132557410262	0.0204732950391	-0.0178480355889	-0.0314750400652	0.0284462390597	0.0183689432807	0.0322423787402	0.0467054714372	-0.00300846634396	-0.0149433458933	0.0183568096986	0.0096989970946	0.0133904425122	-0.00270924578188	-0.00185397798012	0.0184884783821	0.0338491827505	0.060527321451	0.0507877857759	0.00592306304759	0.0121933973276	0.0140366743007	-0.0585627258274	-0.0154443565224	0.0082161582567	0.0409052831015	0.00799103944493	-0.0030063488634	0.0651005692985	-0.00333495027034	0.0645760238786	-0.012524605089	0.019048312093	0.016814523012	0.00419891490099	0.0495256709829	-0.00752579095723	-0.0461773381487	-0.01464574434	-0.0615973440429	-0.0296369493574	-0.04386724479	0.00111285778305	-0.0334148085642	0.0309990964969	-0.0183258839535	0.000370161042045	-0.0485766068127
0.0498716250968	-0.0125651571295	0.0184552830631	0.0343440801655	0.012191571323	0.024078239523	-0.0193461400289	-0.00713966677777	0.0276350730022	0.0046993907177	-0.000758225205302	-0.00126794059127	-0.0113990496732	-0.00709775545376	-0.0337484420754	0.0232903074944	-0.000888635572918	-0.0241457961277	0.0278586382919	-0.0129963650633	-0.0211130040431	0.00736741060164	0.0316365009009	-0.0112041968126	0.05610534703	0.0567830566177	0.0357113276578	0.0412309222114	-0.00593288674976	0.024448075336	0.0134924887605	0.0310776703489	0.063897497153	0.0355440528864	-0.0501695095917	-0.0407103120116	0.0238224640093	0.0176906932583	-0.0219967251188	0.000472320649855	0.0729498476507	-0.032289389042	0.00636116106446	-0.012703700896	0.00805779079308	-0.0434387824257	-0.0102535178664	0.023376249417	0.00956646189258	0.0741422518312
-0.0160362384767	-0.00218436316012	0.0216085717725	-0.0112038818809	0.00489091801871	0.0380769187868	-0.0305118647382	0.041561729514	0.0211746755556	-0.0151638561914	0.0200034586011	-0.0425624778555	0.0089256190401	-0.0220454302998	0.0171133238426	0.0191728966933	0.0293935837747	0.0149896861786	-0.00363661055889	0.0198076599293	-0.0573569231976	0.0217893211441	-0.00638236935419	-0.00626525496426	-0.027934155365	-0.0157358499408	0.0918891284667	0.0238675237998	-0.0380164647472	-0.0359454055779	0.0481179972528	-0.0104825613012	-0.0224613091295	-0.0228818391208	0.0353364798254	0.0242517974699	0.000414494637326	-0.0110265480254	0.072722455849	0.0637496201601	-0.0575254301904	-0.00694125026867	-0.0975173939032	0.0215489083647	0.0476479226973	-0.075955756995	0.0155994578329	0.0152368284487	-0.00350414116596	0.005777785779
[truncated: 60 more columns]
