# Supplementary material for: Real-world datasets for portfolio selection and solutions of some stochastic dominance portfolio models
Source: Data Brief. 2016 Jun 28;8:858–62. doi: 10.1016/j.dib.2016.06.031 (PMC4959918; doi:10.1016/j.dib.2016.06.031)
Supplement: Supplementary file 2 — Supplementary material [file mmc2.zip › Solutions/DowJones/OutofSamplePortReturns_LR_ASSD_DowJones_List.txt]

-0.0143125197668
0.0597422016742
0.00440306495945
-0.0215964746811
-0.0206104872195
-0.0140743993419
0.0305420912349
0.000589916767363
0.000700166282283
-0.00514321236163
0.0115151353777
-0.00261072004103
-0.0225251896234
-0.0240512140883
0.0752849426877
-0.0279035025075
0.00266387680874
-0.0262188410756
0.0225866365014
-0.0215369473444
0.00945722672648
0.0389382754181
-0.0108766357848
-0.0259927198643
-0.00581716528076
-0.0182916394661
0.0465152675685
0.00447426328179
0.00194199773926
-0.00113372835727
-0.0017273407067
0.00846134997634
-0.0159207020575
0.0249799524504
0.0185252598161
-0.0117143520446
-0.00202165845855
-0.00646750753523
-0.0358469173443
-0.0249718510246
-0.000161463858502
-0.0511901466774
0.0223569255377
0.0249248729259
0.02273254376
0.00801087521519
-0.00312329866956
0.0231686468611
0.0110387881649
-0.0186498123713
-0.0150169821996
-0.00720283139633
-0.00215456111489
-0.0218007885745
-0.0107922421795
0.0184490010046
-0.0236246658043
-0.0111323849233
0.0300045882597
0.00331773300047
0.021006840126
0.00829517599807
0.0228295338879
-0.00412085326875
-0.00292736708929
0.00800251509747
0.0104391315036
0.00913684155096
-0.00421796299836
-0.0110052733425
0.00586670103898
0.0131725318927
0.00855215685549
-0.000459601751741
-0.0115178233585
0.033678324255
-0.0162657998079
0.0165465297334
-0.0175284497634
0.0041993227716
0.000500550042943
-0.000304786277602
-0.00465857114488
-0.00030716387407
-0.017685303709
-0.00723796840884
-0.0150173522206
-0.0121561200761
0.0219821171302
-0.0318261608963
-0.0102283897514
0.0168544526012
0.0135387989636
0.0061377510554
-0.000709990163261
-0.00663744500101
0.00908862877869
-0.00945444797872
-0.031437371814
0.0237757375619
0.0100567858354
0.01662460227
0.000420559925084
-0.0082965742531
0.0091935557093
0.0225240423684
0.0124054443139
-0.0182408430175
-0.0173620797443
0.0094896241383
0.00279848079283
0.0184328507937
-0.000412505727636
-0.0246598658072
0.0268275923361
-0.00699763983544
0.0128438461159
0.0174293976854
0.00918818276799
-0.00994772031461
0.00570271469273
-0.0190632318236
0.00155768856205
-0.0266124697725
0.00504240505857
-0.0338430719061
0.00463623658393
0.00367962336698
-0.00620037839244
-0.0265118556127
0.039922482648
0.00947094320607
0.0021141927781
-0.0069654373588
-0.026355981008
0.000556535775383
-7.29682915156e-005
-0.00616176735456
0.022579711125
-0.00735729874567
0.0250968360569
-0.000509846609684
-0.0156489895458
0.0175177801095
-0.0115320497119
0.00645538361126
0.00290938703945
0.0154613218297
0.00098094226765
-0.0078932884792
0.0210756707236
0.0046476099416
0.0125654699098
-0.00944296139342
-0.0159367667123
0.0125445070559
0.00335574701661
-0.00226740493105
-0.00401019156741
0.00697552554177
0.00856060095952
-0.0180763252106
-0.0388727062163
0.0390796613841
-0.0171000407352
0.00899527223363
-0.0114255971628
-0.00529863168891
-0.0103464410467
0.017868532919
0.00398817086279
0.00110824547833
0.00121466084578
-0.0131376434166
-0.0181703570793
0.000266208082637
0.00685526390602
0.0180567191912
0.0105391677103
0.0314079928383
-0.004583204587
0.00259679710625
-0.00680736681317
0.00902157735506
-0.00525457585007
-0.010688579821
0.0111026202011
-0.0242399350107
-0.00611974946018
0.0148259292751
0.0217288427081
-0.00638266250667
0.043612748456
-0.0188622928871
-0.0132392349728
0.0031455331617
-0.00219385910392
-0.00895543791257
0.0141738956578
0.0165453179712
-0.000777349400409
-0.0150289892082
-0.00271218795084
0.0134094927526
0.0165396163662
0.0266815533101
0.0335582191554
-0.00681359271571
0.00253235556271
-0.00470421874153
0.0278543935838
0.0146928743814
-0.00144776382956
0.00474391072404
0.035688755532
-0.0104936979013
0.00153755537732
-0.0287612181181
-0.0152782378832
0.00959573025545
0.0587850735621
-0.0238961595868
-0.0354053059246
0.0460541748865
0.0175592065937
0.0350718807759
-0.0236845144214
0.0198709623247
0.0190679083855
0.00326499632981
0.0036290379692
0.00419492327645
0.00153754603112
-0.013544341624
-0.0126132358521
-0.00482821058425
-0.000516322246467
0.0237122928397
0.00725932819251
-0.0146858027936
0.0057972304957
-0.00159798393126
-0.00845688376312
-0.00499405141678
-0.0111190490817
0.0514235709378
0.00710116921187
0.0609783118629
0.0023685509026
-0.00212361806618
0.0365751032959
-0.00814143523327
0.0100730364739
8.40272683888e-005
0.0394722685611
-0.0342496726285
-0.00837908210054
-0.0105896330604
0.0263417895271
0.0304851271858
-0.0271200910862
0.00614514925749
-0.0190024125648
-0.0067670843818
0.0267805661646
-0.0164129936759
0.00447508241586
-0.0176998575354
0.000792873161795
0.0122731902521
-0.0041848113919
-0.0104569114219
0.0517194758017
0.0237659273024
0.00257135264499
-0.0244484127247
0.00900516700279
-0.0133932189777
-0.00907110794266
0.00736193792295
-0.0543515102849
-0.0501853431959
0.0444173673307
0.00817785788327
0.0274791058482
0.0258084899359
-0.00243615401883
0.00111550027335
-0.00814344103498
0.00766761890151
0.0307487443935
0.00735549839041
0.000450141117973
0.0333952719638
0.00169043779478
0.00974028343229
-0.0214123006657
0.0052994526482
0.0302049739734
0.00738547827748
0.0221297557534
0.00419537368921
-0.00404744520895
-0.0238098650308
0.0391671624904
0.00534866465733
-0.0201937147666
0.0106381752183
0.0175225494293
-0.0073547274969
0.0081180886782
0.0278707244898
0.0237167745397
-0.00570463299168
-0.0252703601769
0.0236903626369
-0.0038379489958
0.00423838090835
-0.022883016847
0.0170123060333
-0.018323763496
0.0207833488811
0.0271163864354
0.0531781493574
0.0130702402656
-0.00976047120752
-0.00486814061388
0.0142063402347
0.0226893084672
0.0311863851067
-0.0271474754304
-0.00771699434722
0.01698885084
0.00887546716514
0.00098955128059
0.0420356687416
0.035299308903
0.0436794498381
-0.024338852996
-0.00209137127498
-0.0329251584336
0.0315055492204
-0.00905652430421
0.0363825714091
-0.00712399393233
0.0165195568193
-0.0114561575632
-0.0354466723732
-0.0905232176623
0.0523613396718
0.00216333789443
0.0401393025586
0.00699744097362
0.0295959866864
-0.0361204415996
-0.0396832256046
-0.0249506616398
-0.00895634700151
0.0394328212514
-0.0076608244538
0.00192775613747
-0.00297275673578
0.046711463256
0.00010801124723
0.0501353508208
0.00816821799961
0.0297341709408
0.010380737318
0.00174242604794
0.00459921404303
0.0200911289014
0.0338488236356
0.00218915555387
0.0181751485434
-0.0380750655222
0.0496324330963
-0.0163915558705
0.00992505979598
-0.00298661274546
-0.00851711068256
0.00503170289986
-0.0755333507159
0.0235213464374
0.00692729251471
0.0086068238774
-0.0197247449151
0.0154422113368
-0.0532481565053
-0.0249738285801
-0.013451799259
-0.00774071486162
-0.00570529256987
-0.0865766045764
0.0149440257602
0.0528386589795
0.00132315923796
0.0661852343707
-0.0620900144272
0.0600560670604
0.055202222471
-0.029005886042
0.0163939088483
0.0157636600424
0.012368415481
0.0354219348666
-0.0486105986529
-0.00896078294048
-0.027353066193
-0.00388920157765
0.0196760862875
-0.00446318400732
0.0475614615614
-0.0480585959986
-0.000453704816917
0.00276938089752
0.0433936514521
-0.00167002894838
0.0104742043523
-0.0102990594789
0.0322480806585
0.02738254646
0.0086099080613
-0.004195043572
-0.0193272924539
0.0390562232812
0.0344838409686
0.00410681093948
0.0350265515938
-0.0286791942231
-0.00933740751259
-0.000159675919286
-0.00264239729128
0.0166972737642
-0.0347340727459
-0.00702963443876
-0.0174385616429
0.0262446244679
-0.00842621436917
0.010734113984
-0.0125613996116
-0.0251132030951
0.00211581937836
0.0148232757209
0.0304371813577
-0.0248307922139
0.00125855500471
0.00990055841106
-0.0166754708209
-0.0270764449883
-0.0309502726011
0.0262940838413
-0.0296750313149
0.0543256354827
0.0322200854154
-0.0380250090643
0.013057332593
0.0443473974195
-0.00325459111952
0.0019272593621
-0.0229720894647
-0.0107818134932
0.00869232981624
-0.0176624476824
0.0556504881781
0.00775625969306
0.00901613667659
-0.0473465787024
-0.0334100775443
-0.0656691321647
-0.0432106228401
-0.0358196020281
0.0231910225599
-0.00393028150299
0.07825200495
0.0155768132862
0.0629505986941
-0.037380249719
-0.0295702675476
0.0372105888617
0.00224279983201
0.0170184179475
0.0243652807326
-0.0222515408826
-0.0158701192582
0.0106056598186
-0.000408275796825
0.0162878596271
0.0129285555405
-0.00585429314111
-0.0182129615781
-0.0157975840097
-0.0328025800573
-0.0280729735564
0.0287234425401
0.00546006584011
0.0100534392498
0.00535874471842
-0.00471145476221
0.00664751990449
-0.0253642848464
-0.01484515945
0.0229132046732
0.00254982028846
-0.0476945729206
0.0433933056607
0.0583661113032
0.00549931658958
-0.00574291663452
-0.00568329910888
0.024507555135
-0.0100974252402
-0.0143308421829
-0.0150199036702
-0.0316896217419
0.0238580681023
0.00546900382782
-0.00640687649166
0.0218683757991
0.00591698342152
0.0206783817196
-0.0109066264009
-0.02049972449
0.00059305726095
0.00161329683412
-0.0454345047584
0.00527805215372
-0.0328638680032
-0.00383132555236
0.0188399774603
0.0443958378694
0.0188395861191
0.0158919811287
0.0238776836332
-0.00631616768017
0.0585396148346
-0.0356637066566
-0.00252937450262
0.00155677227721
-0.0462603008868
0.0212369041379
0.00144566474274
-0.019632790824
0.0155199164237
-0.0216213750841
0.00783357570895
-0.00550276012066
0.00419274462738
0.00626457616169
0.00318985050056
-0.0268553304865
-0.0118207587533
-0.0312011090445
-0.0749495022705
0.0452323654752
0.0459612000117
0.0420660321109
-0.00613776863476
-0.0219925034687
0.0117117127773
0.00851841125293
0.0083622116009
0.0200673486361
-0.0160681495149
0.0211436448705
-0.0373203674171
0.0313606992854
-0.0106191630643
0.00405408892261
-0.0117717700171
0.00126853496624
-0.00212111576015
-0.00633780889045
0.0206092305353
0.00957869607947
0.0119135006349
0.0356109591487
0.023187456
-0.0173155765063
-0.00659211069531
0.00534395920976
-0.0208259468182
-0.000504417114113
0.0496318811753
-0.0353976596184
0.0181444356532
0.0191865191
0.0182207801943
-0.014434104263
-0.0448989202391
-0.0114798411352
0.00578727985911
-0.055489287346
-0.0249333351429
0.0144371305466
-0.0526793737926
-0.116476657203
0.115549707088
-0.0587941355655
0.0856242198785
0.0660961406569
0.0301066949911
-0.0338948886255
-0.0274581198482
0.0217368083357
-0.0799613045728
-0.0543071768457
0.0520782635818
0.0641680253122
0.030631466094
0.0102351634742
-0.0175000023802
-0.037038343186
0.0256331843366
0.0248762915625
0.0102116586047
-0.0412498338368
0.00968518588096
-0.049639905056
-0.00715602618386
0.0563471924042
0.0182282627043
-0.0551397947664
-0.0636411122134
0.00321061492413
-0.0193665309916
0.000270140903009
-0.0202166050606
-0.0115251547476
-0.0485657351929
0.0788033361064
0.00635508762533
-0.0264112522204
0.065931649082
-0.000195976362811
-0.0107946056706
0.0225679055964
0.0448652105312
0.0695437542814
-0.0167525803759
0.0176028027156
0.0206437842594
0.0220361019587
0.0804635892195
-0.0211048116175
-0.00328584219956
0.030447295166
-0.0196564884802
-0.010155405969
0.0120924049556
-0.0156263783625
0.00510144251071
0.0212731193132
0.0133096537928
0.026901575806
0.0129105382681
-0.0222730009158
0.00514819659485
-0.00892575392233
0.0329338246063
0.0216038656831
0.0128163404677
0.00165149644612
0.025935654717
-0.00511121407079
0.0188566854113
0.00548971864898
0.0142230825285
0.00486567714308
0.00827125178096
0.0145764001381
0.0052833719837
0.0148402911266
-0.00411766238952
-0.00444714644336
0.0269865838423
-0.0138596806498
0.00834820217472
0.00471705120374
-0.0134169483245
0.00703492323117
-0.0122114484101
-0.04396750972
0.00288754634478
0.0170669578197
0.0179896640905
0.00233652745188
0.0123180787897
-0.00575859864092
0.010035550637
-0.0240466191233
0.00291828049722
-0.000482118197846
0.0201352372087
0.0129204392275
-0.00350232493978
0.0121626026653
-0.0123727611337
-0.00240260245384
-0.0046458112643
-0.01673764614
-0.0082195079319
0.0244349444938
-0.0237534485342
0.0251079410161
0.00788558663418
-0.00834893812941
0.018820808235
-0.00824293322623
-0.0131103610179
-0.0149999694456
-0.0408892830815
-0.0330302743913
-0.00612996710312
-0.00333234036262
0.00408307122672
0.0170552825343
0.0162304255838
-0.0100159212393
-0.00653191769919
0.015270455151
0.0154527649194
0.0158305230097
0.0114469895442
-0.00994653402739
0.00107172715231
-0.0104808523915
-0.0220560449651
-0.0144910754092
0.011169226046
0.0155977955052
0.0307840491924
-0.00568808165598
0.00522730104906
0.00177189913453
-0.0234631546823
0.00220605671537
0.00149804586736
-0.00471825864342
-0.0353971669493
-0.0085699429277
0.0153610490465
0.00507854105477
-0.00717487133604
0.0132414899901
-0.00228104675019
-0.0142854966288
-0.00418035411988
0.00767638293487
-0.0274766397824
0.00274239236572
0.0223805726172
0.0129329701006
-0.00265443526742
0.00316764713366
0.00513730420612
-0.000369998179207
-0.0278922000316
-0.00670535367958
0.00472703297259
0.0150373762029
-0.0174136355125
-0.0210423860843
0.00559557004517
-0.0275785474493
-0.00332370485005
-0.0179124272162
0.0235268471149
0.0209553446898
0.0134552969686
0.0245356382867
0.00347282128362
-0.0097249153763
-0.0183025746415
-0.00314888209141
-0.00308023226365
-0.0146186031752
0.0316247413593
0.00660347138603
-0.0273549869433
0.0154365041712
-0.0179015688134
0.0254035357043
0.0194336659495
-0.0130662261622
-0.0036694372012
0.0189727553736
0.0244919900462
-0.0069141557103
0.000113517225957
-0.016133800478
-0.00760882158307
0.0119667267321
0.00489224925074
-0.00116573880357
0.00165029040663
-0.0254448047695
0.014023828535
-0.009513423367
-0.00630714927195
0.00633117438063
0.00712157415565
0.00547973189628
-0.000667048424443
-0.0151699384952
0.0307694894771
0.00222675933143
-0.0068291266987
-0.00226004063066
0.0244110336404
0.0154044035328
0.0149294940369
-0.00314686200738
0.0155845809621
-0.00841945818343
0.0121331578738
0.0141229673489
-0.00866411189043
0.0316214058426
-0.0112727881795
-0.00344203601699
-0.0148770857064
0.0244128188499
-0.023117270444
0.0269982561453
0.000362516252925
0.013865463229
0.00539897287758
0.00539194453076
0.00442794567664
0.0211358493525
-0.0231263385012
0.000823618605463
0.0130796904049
-0.0130487809478
0.0243192500339
-0.00768794563345
-0.0397438543822
0.00551779309217
-0.00363624664679
0.0254633557978
-0.0104333495389
0.0245382232195
0.0128256480051
0.034973293887
-0.011709455131
0.00821958832508
0.000886797112816
-0.00056679568272
-0.00173354195688
0.0221085659477
-0.0243192556194
0.0115410151274
-0.0130595759195
0.00817420084892
0.00922474148004
0.0279979541876
-0.0254613465466
-0.0347247159249
0.0303784962134
-0.0204808004571
-0.00841365615284
0.00699417386174
0.00672648103628
-0.011612328329
0.0170877248608
0.0171654505706
0.0166583608994
0.0104566182161
-0.00306902759178
-0.0185639214901
0.0221041101076
-0.0178558648101
-0.0129086498519
0.010180809719
-0.0141639596569
0.0371579764349
0.0136141077022
-0.0352864406802
0.0161495342982
-0.0156605337313
-0.0267288087714
-0.0012967739361
-0.0159169377456
0.0213374066921
0.0187838097865
-0.0122940306347
-0.00106004649525
0.0238633820065
-0.0420816798703
-0.0408652079272
-0.0642235227869
0.0874189269311
-0.0458110947591
0.0444030673688
-0.0301476660849
0.0457036398405
-0.0181061930713
0.00777860797214
-0.0141195940657
0.00376760603298
-0.021831211376
-0.003858749178
-0.0360114652164
-0.0231218128386
-0.0537964275939
-0.0315172846474
-0.0410268654187
-0.0209145170026
0.048989793757
0.0261328089458
0.0275102770021
0.0728884199422
-0.0212575181195
-0.00714490327387
0.0201571958418
-0.0145383810688
-0.0310430378743
-0.00717181652938
-0.138128359706
0.010858739498
-0.0556178883111
0.0184241102477
-0.068255869218
0.16046745489
-0.0333440086775
-0.0914846149144
-0.00643439336389
-0.0105378903549
0.133470828325
-0.0584384693806
-0.0131555672372
-0.0164048460632
0.0534403576376
-0.0468346705172
-0.0505247269921
-0.0634673484818
-0.0406109306382
0.0704328230434
-0.0652689614828
-0.118563108834
-0.0905842044053
-0.0284879461783
0.172184661016
0.0675116250914
-0.0291110636346
0.0786027988075
0.0384549794549
-0.0387709537619
0.0731150935207
0.0652515710068
0.0168827135133
-0.000348400875726
-0.0472418188516
0.0648854014121
0.01636193142
-0.0355482999089
-0.0607979751234
0.0400649506517
-0.0200535055888
-0.000608655476715
0.0457132208984
0.0550038930478
0.0351156963161
0.00785305263467
-0.0439497175536
0.0516402078828
-0.017744944491
-0.00333173811614
0.0511671621481
0.0433599260003
0.00480955904706
-0.0355299116564
0.0127686245317
0.0243330939154
-0.026142085231
0.0230481436898
0.0425312933218
0.0142354491802
0.016780776435
-0.00447281443842
0.00384620751002
-0.00250165047796
-0.0198457360467
0.00476032280491
-0.00116056494484
-0.00313666623332
-0.00440131710538
-0.0246232934459
0.00424517185459
-0.0185458735343
0.00864816782374
0.0172146793985
-0.00892834606498
0.0131675636658
0.00622665490047
0.00937736830003
0.000580534247651
0.00525182859087
-0.00140461419301
0.00680068268904
-0.000716850692592
0.00256926100347
-0.0151071507357
-0.00602059880922
-0.0406796916616
-0.0170371989644
-0.00301966564227
0.0208326444759
0.00955791561056
-0.0262931730169
-0.0246482420871
0.0337662739304
-0.0103388442074
0.0194065398481
0.0157298268564
0.0125468657462
-0.0296625562989
0.00626086801889
-0.0135542164638
0.0318073537561
0.00712009605812
0.0204587509063
0.000374587101422
0.00141338257564
0.0290588635177
0.00942331911302
0.00111612760691
0.00453919357238
0.0259151507765
-0.0047242790977
-0.00236010356838
-0.0160746009546
0.0261402754534
0.0103441445581
0.00944270740802
0.00759819682361
0.00869324888505
0.00844262462753
0.00584543927172
0.000461318417236
-0.0144760609221
0.0253805571108
-0.0317694357996
-0.000152694779773
-0.0253629288062
-0.00507765437013
-0.00733112769628
-0.00122241927014
0.00830477443138
0.0158015612025
0.0019482371106
0.00423113408998
0.0136465016176
0.0339582272734
-0.00128052455352
0.0110098970993
-0.00956922008284
0.00454403768824
-0.019724940367
-0.00605835194402
0.00868940163149
-0.00979753147478
0.0325702803804
0.00169116059216
-0.00556003844883
0.00607005151975
-0.0317565500021
-0.0730476795298
0.0712369153281
-0.0187732962858
0.0337803715779
-0.0105454550333
0.000459584665941
0.0190304994264
-0.0219818372314
-0.0153282263714
0.0501335396899
-0.00233206800055
0.0294311183926
0.0148699914549
-0.0084372896854
0.0344673340061
-0.0420238813455
0.000945249859152
0.0367619265069
-0.00352910893245
-0.00478204026717
0.0424291286906
-0.00857455754758
0.025405804825
-0.0017329155333
0.0186458458069
-0.0237841108488
0.0141645710578
0.00872826080794
0.00834126459327
0.0231059419219
0.0149095503915
0.00847122123307
0.0354959804239
0.0118576350452
0.000624481831115
-0.0247825875111
-0.00494534783735
0.0109520893388
0.0280202929375
-0.0129667281635
-0.0209425373707
-0.0128947505399
0.00366049440648
-0.0228818708262
0.0308176062664
0.025528973668
-0.0152614042153
0.0387445098221
-0.00365753851408
0.00833456164319
-0.00106382292703
0.0230296907127
0.0158669353265
0.0129778953862
0.0208024565604
-0.00190164716804
-0.00615148090613
0.00308825958506
0.0343179118249
-0.0115317960562
-0.0210866793827
-0.00364978568666
0.00759733824377
-0.0228589035042
-0.00730005782342
0.000534791723583
-0.0254380067192
0.00439017692329
0.0148581517784
0.00657240415105
0.0191042240346
0.00218080036481
-0.0122421510687
-0.0101969437763
0.0293214622726
0.0151022696422
-0.00533739457702
0.0143997907465
0.00144982724511
0.0056864082732
-0.00627597201592
-0.0021609755772
0.0112804607243
0.0270308679632
-0.00901932601479
0.0157408095728
-0.00445950248374
-0.000808966721302
0.00117485304191
0.0289978869943
0.0309237668596
0.0183899789326
0.00244485506318
0.010777950688
-0.00861665645453
0.0105036748072
-0.00709381478891
-0.00288798296892
-0.040398250482
0.0126776749253
0.0101164019983
0.0193399551573
-0.00299799231237
0.0124243431332
0.010222246334
-0.0108691585264
-0.00269734823682
-0.00534979279774
-0.0120324878907
0.0185376339661
0.00352745009644
0.0103563112665
-0.0246969805349
-0.00170251960162
0.0232353994001
0.00950496336005
0.0143409053
0.0146324098762
0.00244495602963
0.01668792535
-0.00971587463264
-0.00167465926733
0.00954541604287
-0.00892624512886
0.0208148182704
0.013168307807
-0.00985924739908
0.0021687891876
0.00914447184505
-0.0203855627524
-0.031961420325
0.0261189165586
0.0224352327919
-0.00295533105203
-0.000300314121217
0.0107594805294
0.00314684767363
0.0026138666026
0.0209239930002
-0.00303484895834
0.0150908828585
0.0106487925228
0.0089870037145
-0.00481109912913
0.00504787172111
0.00109719885613
0.00218257694518
0.00501390911297
-0.00262748761629
-0.00867459885821
0.0140220071642
-0.000862437828731
0.0116805892743
0.0103346577324
0.00252484428407
-0.00509835208454
-0.0295520311184
0.00933210545029
0.00230530255989
0.0147900298461
-0.00298900415207
0.0111463545037
-0.00754544837378
0.00643870120059
-0.000449271824088
0.0128142671978
-0.000642125348406
-0.0273929580356
0.0179199337577
0.0179303180036
-0.00257248417108
0.00440379073335
0.00255941494833
-0.0138481520595
-0.0100701674554
-0.0553581846298
0.063815234597
0.00350101697119
-0.0167617492153
-0.0131376688272
0.00075207524369
0.00498810231717
-0.017794590826
0.018913322268
0.0205426571307
0.00613709057614
0.00271218730776
-0.0100614928836
-0.0101909242735
0.030738741062
-0.00962627580089
-0.000784818603713
0.0130951966284
0.00165397192234
0.00972685199358
0.0095357973048
-0.0015585547226
0.00834528043641
-0.00723349864663
-0.0151944999438
-0.0182503942619
-0.00262842090213
0.0141096019915
-0.0280820265828
0.00021732745001
0.020681973586
0.00951407504055
-0.0677021480203
7.90163075406e-005
0.0148998462862
-0.00540674274951
-0.0815256754507
0.0280146103907
-0.0284407528592
0.00969128855164
0.0111938910209
-0.0357724667176
0.0473886202355
0.0214392880378
-0.0159189546885
0.00664991100867
0.00266981519175
-0.013029013302
-0.00548263466676
0.0220750960115
-0.00504394914466
0.00741322647665
-0.0158079084463
-0.00762471900463
0.0178320873426
-0.0102810032289
-0.00253320087302
-0.0213092931597
0.00417129510586
0.048797725486
-0.0101817024972
-0.00573849776648
0.0154723795419
-0.00298486531288
0.0316901520383
0.000438582425652
0.0138089509501
-0.00521025672822
0.0169842132802
