# Supplementary material for: Real-world datasets for portfolio selection and solutions of some stochastic dominance portfolio models
Source: Data Brief. 2016 Jun 28;8:858–62. doi: 10.1016/j.dib.2016.06.031 (PMC4959918; doi:10.1016/j.dib.2016.06.031)
Supplement: Supplementary file 2 — Supplementary material [file mmc2.zip › Solutions/DowJones/OutofSamplePortReturns_LR_ASSD_DowJones_Matr.txt]

-0.0143125197668	-0.0225251896234	-0.00581716528076	-0.00202165845855	0.0110387881649	0.021006840126	0.00855215685549	-0.017685303709	0.00908862877869	-0.0173620797443	0.00570271469273	0.0021141927781	-0.0115320497119	0.00335574701661	-0.0103464410467	-0.004583204587	0.043612748456	0.0165396163662	0.00153755537732	0.0190679083855	0.0057972304957	0.0100730364739	0.0267805661646	0.00900516700279	-0.00814344103498	0.0221297557534	0.0237167745397	0.0130702402656	0.035299308903	-0.0905232176623	0.00192775613747	0.00218915555387	0.0086068238774	0.0661852343707	-0.00388920157765	0.02738254646	0.0166972737642	-0.0248307922139	0.0443473974195	-0.0656691321647	0.0170184179475	-0.0280729735564	0.0433933056607	-0.00640687649166	0.0188399774603	0.00144566474274	-0.0749495022705	-0.0373203674171	0.023187456	-0.0448989202391
0.0597422016742	-0.0240512140883	-0.0182916394661	-0.00646750753523	-0.0186498123713	0.00829517599807	-0.000459601751741	-0.00723796840884	-0.00945444797872	0.0094896241383	-0.0190632318236	-0.0069654373588	0.00645538361126	-0.00226740493105	0.017868532919	0.00259679710625	-0.0188622928871	0.0266815533101	-0.0287612181181	0.00326499632981	-0.00159798393126	8.40272683888e-005	-0.0164129936759	-0.0133932189777	0.00766761890151	0.00419537368921	-0.00570463299168	-0.00976047120752	0.0436794498381	0.0523613396718	-0.00297275673578	0.0181751485434	-0.0197247449151	-0.0620900144272	0.0196760862875	0.0086099080613	-0.0347340727459	0.00125855500471	-0.00325459111952	-0.0432106228401	0.0243652807326	0.0287234425401	0.0583661113032	0.0218683757991	0.0443958378694	-0.019632790824	0.0452323654752	0.0313606992854	-0.0173155765063	-0.0114798411352
0.00440306495945	0.0752849426877	0.0465152675685	-0.0358469173443	-0.0150169821996	0.0228295338879	-0.0115178233585	-0.0150173522206	-0.031437371814	0.00279848079283	0.00155768856205	-0.026355981008	0.00290938703945	-0.00401019156741	0.00398817086279	-0.00680736681317	-0.0132392349728	0.0335582191554	-0.0152782378832	0.0036290379692	-0.00845688376312	0.0394722685611	0.00447508241586	-0.00907110794266	0.0307487443935	-0.00404744520895	-0.0252703601769	-0.00486814061388	-0.024338852996	0.00216333789443	0.046711463256	-0.0380750655222	0.0154422113368	0.0600560670604	-0.00446318400732	-0.004195043572	-0.00702963443876	0.00990055841106	0.0019272593621	-0.0358196020281	-0.0222515408826	0.00546006584011	0.00549931658958	0.00591698342152	0.0188395861191	0.0155199164237	0.0459612000117	-0.0106191630643	-0.00659211069531	0.00578727985911
-0.0215964746811	-0.0279035025075	0.00447426328179	-0.0249718510246	-0.00720283139633	-0.00412085326875	0.033678324255	-0.0121561200761	0.0237757375619	0.0184328507937	-0.0266124697725	0.000556535775383	0.0154613218297	0.00697552554177	0.00110824547833	0.00902157735506	0.0031455331617	-0.00681359271571	0.00959573025545	0.00419492327645	-0.00499405141678	-0.0342496726285	-0.0176998575354	0.00736193792295	0.00735549839041	-0.0238098650308	0.0236903626369	0.0142063402347	-0.00209137127498	0.0401393025586	0.00010801124723	0.0496324330963	-0.0532481565053	0.055202222471	0.0475614615614	-0.0193272924539	-0.0174385616429	-0.0166754708209	-0.0229720894647	0.0231910225599	-0.0158701192582	0.0100534392498	-0.00574291663452	0.0206783817196	0.0158919811287	-0.0216213750841	0.0420660321109	0.00405408892261	0.00534395920976	-0.055489287346
-0.0206104872195	0.00266387680874	0.00194199773926	-0.000161463858502	-0.00215456111489	-0.00292736708929	-0.0162657998079	0.0219821171302	0.0100567858354	-0.000412505727636	0.00504240505857	-7.29682915156e-005	0.00098094226765	0.00856060095952	0.00121466084578	-0.00525457585007	-0.00219385910392	0.00253235556271	0.0587850735621	0.00153754603112	-0.0111190490817	-0.00837908210054	0.000792873161795	-0.0543515102849	0.000450141117973	0.0391671624904	-0.0038379489958	0.0226893084672	-0.0329251584336	0.00699744097362	0.0501353508208	-0.0163915558705	-0.0249738285801	-0.029005886042	-0.0480585959986	0.0390562232812	0.0262446244679	-0.0270764449883	-0.0107818134932	-0.00393028150299	0.0106056598186	0.00535874471842	-0.00568329910888	-0.0109066264009	0.0238776836332	0.00783357570895	-0.00613776863476	-0.0117717700171	-0.0208259468182	-0.0249333351429
-0.0140743993419	-0.0262188410756	-0.00113372835727	-0.0511901466774	-0.0218007885745	0.00800251509747	0.0165465297334	-0.0318261608963	0.01662460227	-0.0246598658072	-0.0338430719061	-0.00616176735456	-0.0078932884792	-0.0180763252106	-0.0131376434166	-0.010688579821	-0.00895543791257	-0.00470421874153	-0.0238961595868	-0.013544341624	0.0514235709378	-0.0105896330604	0.0122731902521	-0.0501853431959	0.0333952719638	0.00534866465733	0.00423838090835	0.0311863851067	0.0315055492204	0.0295959866864	0.00816821799961	0.00992505979598	-0.013451799259	0.0163939088483	-0.000453704816917	0.0344838409686	-0.00842621436917	-0.0309502726011	0.00869232981624	0.07825200495	-0.000408275796825	-0.00471145476221	0.024507555135	-0.02049972449	-0.00631616768017	-0.00550276012066	-0.0219925034687	0.00126853496624	-0.000504417114113	0.0144371305466
0.0305420912349	0.0225866365014	-0.0017273407067	0.0223569255377	-0.0107922421795	0.0104391315036	-0.0175284497634	-0.0102283897514	0.000420559925084	0.0268275923361	0.00463623658393	0.022579711125	0.0210756707236	-0.0388727062163	-0.0181703570793	0.0111026202011	0.0141738956578	0.0278543935838	-0.0354053059246	-0.0126132358521	0.00710116921187	0.0263417895271	-0.0041848113919	0.0444173673307	0.00169043779478	-0.0201937147666	-0.022883016847	-0.0271474754304	-0.00905652430421	-0.0361204415996	0.0297341709408	-0.00298661274546	-0.00774071486162	0.0157636600424	0.00276938089752	0.00410681093948	0.010734113984	0.0262940838413	-0.0176624476824	0.0155768132862	0.0162878596271	0.00664751990449	-0.0100974252402	0.00059305726095	0.0585396148346	0.00419274462738	0.0117117127773	-0.00212111576015	0.0496318811753	-0.0526793737926
0.000589916767363	-0.0215369473444	0.00846134997634	0.0249248729259	0.0184490010046	0.00913684155096	0.0041993227716	0.0168544526012	-0.0082965742531	-0.00699763983544	0.00367962336698	-0.00735729874567	0.0046476099416	0.0390796613841	0.000266208082637	-0.0242399350107	0.0165453179712	0.0146928743814	0.0460541748865	-0.00482821058425	0.0609783118629	0.0304851271858	-0.0104569114219	0.00817785788327	0.00974028343229	0.0106381752183	0.0170123060333	-0.00771699434722	0.0363825714091	-0.0396832256046	0.010380737318	-0.00851711068256	-0.00570529256987	0.012368415481	0.0433936514521	0.0350265515938	-0.0125613996116	-0.0296750313149	0.0556504881781	0.0629505986941	0.0129285555405	-0.0253642848464	-0.0143308421829	0.00161329683412	-0.0356637066566	0.00626457616169	0.00851841125293	-0.00633780889045	-0.0353976596184	-0.116476657203
0.000700166282283	0.00945722672648	-0.0159207020575	0.02273254376	-0.0236246658043	-0.00421796299836	0.000500550042943	0.0135387989636	0.0091935557093	0.0128438461159	-0.00620037839244	0.0250968360569	0.0125654699098	-0.0171000407352	0.00685526390602	-0.00611974946018	-0.000777349400409	-0.00144776382956	0.0175592065937	-0.000516322246467	0.0023685509026	-0.0271200910862	0.0517194758017	0.0274791058482	-0.0214123006657	0.0175225494293	-0.018323763496	0.01698885084	-0.00712399393233	-0.0249506616398	0.00174242604794	0.00503170289986	-0.0865766045764	0.0354219348666	-0.00167002894838	-0.0286791942231	-0.0251132030951	0.0543256354827	0.00775625969306	-0.037380249719	-0.00585429314111	-0.01484515945	-0.0150199036702	-0.0454345047584	-0.00252937450262	0.00318985050056	0.0083622116009	0.0206092305353	0.0181444356532	0.115549707088
-0.00514321236163	0.0389382754181	0.0249799524504	0.00801087521519	-0.0111323849233	-0.0110052733425	-0.000304786277602	0.0061377510554	0.0225240423684	0.0174293976854	-0.0265118556127	-0.000509846609684	-0.00944296139342	0.00899527223363	0.0180567191912	0.0148259292751	-0.0150289892082	0.00474391072404	0.0350718807759	0.0237122928397	-0.00212361806618	0.00614514925749	0.0237659273024	0.0258084899359	0.0052994526482	-0.0073547274969	0.0207833488811	0.00887546716514	0.0165195568193	-0.00895634700151	0.00459921404303	-0.0755333507159	0.0149440257602	-0.0486105986529	0.0104742043523	-0.00933740751259	0.00211581937836	0.0322200854154	0.00901613667659	-0.0295702675476	-0.0182129615781	0.0229132046732	-0.0316896217419	0.00527805215372	0.00155677227721	-0.0268553304865	0.0200673486361	0.00957869607947	0.0191865191	-0.0587941355655
0.0115151353777	-0.0108766357848	0.0185252598161	-0.00312329866956	0.0300045882597	0.00586670103898	-0.00465857114488	-0.000709990163261	0.0124054443139	0.00918818276799	0.039922482648	-0.0156489895458	-0.0159367667123	-0.0114255971628	0.0105391677103	0.0217288427081	-0.00271218795084	0.035688755532	-0.0236845144214	0.00725932819251	0.0365751032959	-0.0190024125648	0.00257135264499	-0.00243615401883	0.0302049739734	0.0081180886782	0.0271163864354	0.00098955128059	-0.0114561575632	0.0394328212514	0.0200911289014	0.0235213464374	0.0528386589795	-0.00896078294048	-0.0102990594789	-0.000159675919286	0.0148232757209	-0.0380250090643	-0.0473465787024	0.0372105888617	-0.0157975840097	0.00254982028846	0.0238580681023	-0.0328638680032	-0.0462603008868	-0.0118207587533	-0.0160681495149	0.0119135006349	0.0182207801943	0.0856242198785
-0.00261072004103	-0.0259927198643	-0.0117143520446	0.0231686468611	0.00331773300047	0.0131725318927	-0.00030716387407	-0.00663744500101	-0.0182408430175	-0.00994772031461	0.00947094320607	0.0175177801095	0.0125445070559	-0.00529863168891	0.0314079928383	-0.00638266250667	0.0134094927526	-0.0104936979013	0.0198709623247	-0.0146858027936	-0.00814143523327	-0.0067670843818	-0.0244484127247	0.00111550027335	0.00738547827748	0.0278707244898	0.0531781493574	0.0420356687416	-0.0354466723732	-0.0076608244538	0.0338488236356	0.00692729251471	0.00132315923796	-0.027353066193	0.0322480806585	-0.00264239729128	0.0304371813577	0.013057332593	-0.0334100775443	0.00224279983201	-0.0328025800573	-0.0476945729206	0.00546900382782	-0.00383132555236	0.0212369041379	-0.0312011090445	0.0211436448705	0.0356109591487	-0.014434104263	0.0660961406569
[truncated: 60 more columns]
