# Supplementary material for: Real-world datasets for portfolio selection and solutions of some stochastic dominance portfolio models
Source: Data Brief. 2016 Jun 28;8:858–62. doi: 10.1016/j.dib.2016.06.031 (PMC4959918; doi:10.1016/j.dib.2016.06.031)
Supplement: Supplementary file 2 — Supplementary material [file mmc2.zip › Solutions/DowJones/OutofSamplePortReturns_L_SSD_DowJones_List.txt]

9.16122731222e-005
0.0180296636765
0.007966138369
0.00451666775743
0.00825234630447
-0.00793983520874
0.0116516268068
0.0149717598636
0.000507005621285
-0.0176242804791
0.0119514529641
-0.0113233830559
-0.0096004487477
-0.00856912080328
0.0488835879193
-0.023094212564
-0.0016742074968
-0.00987894886063
0.0167651100392
-0.0183027991292
0.00964127354479
0.0235889526919
-0.014801035097
-0.0171613872339
-0.00991133754583
-0.0193752348807
0.0262490831552
0.00126390564967
0.00443820684433
0.00710186516843
-0.00853741488399
0.00909575576755
-0.00879789466691
0.0232549561473
0.0160787134209
-0.00106486756556
-0.00109698723166
-0.0144444936291
-0.0331926286293
-0.012509216871
0.0144035510697
-0.0430420110511
0.0275391969413
0.018396921252
0.0190618210347
0.019097164198
0.00357274801903
0.0191795653552
0.0148194878749
-0.00814315898627
-0.00706316053336
-0.0120388732912
-0.000977671182656
-0.0134260033791
-0.0208491370523
0.016125158634
-0.00959092232259
-0.0125151189385
0.0276036440034
-0.0016153839497
-0.00365051840031
0.000129930947661
0.0367634603026
0.00484535040806
-0.00987287974083
0.0152642297096
0.0102111630479
-0.0163459202831
-0.00546336769057
-0.00828032543587
0.00204008618974
0.0177571260305
-0.00260114712028
-0.00893097895743
0.00444966758096
0.0348715489487
-0.0152274501795
0.00529114152647
-0.0250561090664
-0.00107036872565
0.000533109685336
0.008915000001
-0.0119427227342
-0.0147835295692
-0.0214560507343
-0.00104871688298
0.0096368730308
0.00203475145818
0.00546307240503
-0.0268180046953
0.00521161466975
0.0165527458397
0.00857825400092
0.00580140465579
-0.000716138458249
0.015416803291
0.00247944892529
-0.017959766309
-0.0181872511712
0.00688609637473
0.00971649626591
0.0103545555247
0.0397704482932
-0.0175125216941
-0.00944937590388
0.0145667193927
0.0278365845902
-0.0119892227686
-0.00778183597626
0.0100076529511
-0.014132644241
0.0125018715211
-0.00398969637636
-0.0215529933123
0.0140107335576
0.00286405685232
0.00515949671768
0.0203393521317
0.00588883789441
-0.00317563691841
-0.0119689160474
-0.0218342561051
0.00548094790276
-0.02325199645
-0.000213855907614
-0.0230670921196
0.00896021751034
-0.00428580778577
-0.00601839383703
-0.011351948569
0.0255293629147
0.0139853119822
0.00918432900146
-0.00978303475422
-0.0139022265409
0.00802036045322
0.00777693897602
-0.0119484726717
0.0244207013821
-0.0064147488646
0.0149453749066
-0.0164814377576
-0.00785525315317
-0.00226106034953
0.00732998813865
0.0113972599315
0.00911535309059
0.0174956415075
0.0116380506472
-0.0190546827198
0.00864030406317
0.00225006864556
0.00697793486099
0.00627967833714
-0.0206182497884
0.00713962788896
0.00323560667793
-0.0008583583407
0.00324360341061
0.00318889755792
0.0014085527636
-0.0162204009922
-0.0399463638702
0.0329320382096
-0.0191799807895
0.0160367984479
-0.00157629238394
-0.0136409409503
0.00156746103111
0.0163115046652
0.00920974904854
0.00810044003704
-0.00669512736685
-0.0150951227005
-0.0118183670722
-0.00905690743009
0.0098873631483
0.0127165636143
0.00223489025633
0.0248340211577
-0.0100692840373
0.0102810434683
-0.00720194685678
0.0252044667706
-0.00797827686788
-0.0127330151399
0.0156492934513
-0.029945591644
-0.00699288132399
0.00936604287429
0.0337798946113
-0.0202502258358
0.0256395422524
-0.0245467115453
-0.0102561598515
0.00634874924487
-0.0117330375652
-0.000991732674736
-0.00290310180413
0.0223292680581
0.0064427665709
-0.00309063938802
0.0042399780309
0.00990847167569
0.00320097446057
-0.000790371156621
0.027091733926
-0.00410320431673
-0.000617964994132
0.0109824214784
0.0109303875279
0.0166580627785
0.0205735989766
0.0129664528302
0.00388141916392
-0.000788424920412
0.00376426381993
0.0230327871547
0.00354323766747
0.0089396301648
0.00718302421527
-0.00918031837506
-0.0033842341626
0.0328448106525
0.00273456749522
0.0241430930429
-0.0157718353298
0.00286557861119
0.00538927336768
0.0152374377423
-0.000682962950963
0.00823232365704
-0.0109822528667
-0.00688503713473
-0.00937143727823
-0.0122080112575
0.0035495485269
0.0135014346358
0.0185183839456
0.000931114635921
-0.00103488316227
-0.000473852449576
0.00967910157391
0.00336163290079
-0.000141962292262
0.0204035221481
0.0123227436114
0.0430683788073
0.00440666489842
0.00136893488759
0.0320312276887
-0.0128628717707
0.00730740923749
0.00457471361774
0.013186342826
-0.0305861787027
0.0144569856383
0.0166939155933
0.0346910763067
0.0327270652725
-0.0172747390334
0.00412456394615
0.00934940639013
-0.0108705237459
0.0282528530814
0.0139869774214
-0.0127651911324
-0.0201149895272
0.0048674590458
0.0264854200178
-0.0134612866052
-0.015045457312
0.0614921646616
0.0188583188535
0.00958593137875
-0.0201896171328
0.0151810882342
-0.00901456103827
-0.00229271515899
0.00660333164314
-0.041395008183
-0.0524363569889
0.0291489552954
-0.0016057826088
0.0428739582452
0.0167834157659
0.000441298808121
-0.00100417979449
-0.0110290262375
0.0210037272432
0.0299959821767
0.00684883036749
0.0017907133106
0.0274789769313
0.00680169371095
0.014934531687
-0.0274341836899
0.008288989816
0.0331194153082
-0.00109218961203
0.030440525756
0.00678711862936
-0.017335789412
-0.0291486906771
0.0443401623901
0.00694482366304
-0.0142882043536
0.0122642207768
0.0223922424309
-0.00956617377435
0.0220438653186
0.0295409431904
0.019176253651
-0.00772680813711
-0.0121569380132
0.0293837198106
-0.00553297940037
0.00837672702251
-0.03035680832
0.00180366104845
-0.00882406174833
0.0196452017412
0.0101848054144
0.0642927309612
0.0362740121814
-0.0131976347042
-0.00951950365741
0.0183706580039
0.0377019818913
0.0449077252404
-0.0279828621669
-0.00737728802008
0.0381078000392
0.00139382717414
-0.0116467237212
0.0293112057142
0.0161442645781
0.0089212351187
-0.035403272022
0.00289601956525
-0.0284914726363
0.0289397109093
-0.0197708314626
0.0259734570664
0.0062270901648
0.0133335083796
-0.0030799963007
-0.0214162383978
-0.061357738268
0.0425599370022
0.0040557439845
0.0316033304095
0.00687429630055
0.0288474386103
-0.0156165721217
-0.0279158321109
-0.0346980657591
-0.00719497299879
0.03166916556
-0.00801495542998
0.0184049763378
0.0184509525617
0.0161821614803
0.0110348133076
0.0208806942967
0.0244800406617
0.0293713210152
0.00835171558484
0.0290078389286
0.00821570189016
0.00298584781321
0.00847480344251
-0.00927335902335
0.00616584350494
-0.0412650857009
0.048470951652
-0.018235788343
0.00878234611207
0.00943784733958
0.00524979515912
0.010207833689
-0.0466351266591
0.0293526247197
0.0109512179621
0.00183759451469
-0.00702769339782
0.0200718792366
-0.0369689428219
-0.0334251057557
0.0012249224263
0.00577665811671
-0.00316595457722
-0.104771785192
0.0280271289705
0.0578739088611
-0.00603344628311
0.0438971402278
-0.0174707483787
0.0232862129412
0.0653832852392
-0.00582038332916
0.0175211744004
0.0121362949016
0.0194985497372
0.0392288530121
-0.0448420075001
0.0136486301385
-0.0388935546109
0.00898161396542
0.0179934068033
-0.0204482415845
0.0145802493657
-0.0232862379295
-0.0160077023871
-0.000949778780372
0.0298961221861
-0.00780481188311
0.021328357456
-0.0265286189451
0.0514300716914
0.0113052910572
0.00931482224644
0.000501443889592
-0.00417822752764
0.0331839349997
0.0224824914869
0.00790384386879
0.0291592479691
-0.0354988068516
0.00101575729228
-0.00120986725152
-0.0117816568325
0.0230254027604
-0.0221302386029
0.0183167723285
-0.0197981453789
0.0233333148241
0.00417244977825
0.0200823834451
-0.0225206257402
-0.0167065639076
0.00286036464536
0.0235925243096
0.0213277169481
-0.0242070226325
0.0266038198085
0.0015972239672
-0.0169326241466
-0.0149819656344
-0.0405830456543
0.00542119525066
-0.0122935391207
0.0303743931552
0.0500501740167
-5.74767985571e-005
-0.00450074009058
0.0285328107198
-0.0256462037759
0.00249524674406
-0.0213742295029
0.00677239103005
0.0238773325187
-0.0279005873117
0.0455976449696
0.0132437823777
-0.0375570147051
-0.0367847470131
-0.0303413702501
-0.0620786696934
-0.0355710380751
-0.0328116368739
0.0305937902473
0.00197780272713
0.0582880817204
0.0305073239992
0.0481883656522
-0.021984581886
-0.0324877288854
0.0341641653465
-0.011347041284
-0.00851731512007
0.022325430685
-0.0221719167394
-0.00491261819093
0.00468838057845
-0.0154058046668
0.044454825716
0.0125668102675
-0.00579948643781
-0.0108132434501
-0.0113456416906
-0.0189475535292
0.00383900866942
0.0123198076783
-0.000904729519768
0.0133322362677
0.0179198212422
-0.000320414243951
-0.00382609991089
-0.0224498724514
-0.0179943421302
-0.00151764634556
0.0100636711267
-0.0338432390495
0.0212790484834
0.0397344452725
0.0214200420139
-0.0122453047689
0.0120097192429
0.0310216320588
-0.00835621184945
-0.00453411392382
-0.0218845770119
-0.00287498101057
0.00711698393232
-0.028922653946
-0.0112765591102
0.0240179006594
0.00251712778873
0.0141165706707
0.0018362804583
-0.0185028962092
-0.0409343973866
-0.00529283926013
-0.0535665179935
-0.0116765021088
-0.0412743090249
-0.0148254120172
0.0186530786066
0.0366409280726
0.0202075078808
0.0272449328469
0.0192077207451
-0.0141913120613
0.0499326822283
-0.0315560914678
0.0084506821935
0.00234551442195
-0.0302096499604
0.00762512824669
-0.00662508728991
-0.0173030689772
0.0174235677082
-0.011807451286
0.0165130076569
-0.00443967871694
0.0066567774842
-0.00633494873474
0.00407529449016
-0.0380466635827
-0.0101079471334
-0.0240773818423
-0.0548593778991
0.0469075457017
0.0523143123063
0.0270054830292
-0.00622831145758
-0.0182976497582
0.00539648458651
0.011116635238
-0.00735164073231
0.00975455881819
-0.00970244167025
0.00815548131696
-0.0266905044749
0.0114099829526
-0.000446272277805
0.0180904147221
-0.0202514287985
-0.00793834055757
0.00177314099603
-0.013758419444
0.0146805776272
0.000685051581939
0.0155802932782
0.0284591571948
0.00585139263325
0.00682304743619
-0.00773439598626
0.00500577836948
-0.0167700599351
-0.0228986083401
0.0220749860639
-0.0204313741041
0.0187050183843
0.0155445231943
0.0113898066587
-0.000686510919796
-0.0404004981482
-0.0118656492537
0.0070333842732
-0.0338763663594
-0.0141065163212
0.016942202862
-0.0623419402003
-0.113907052669
0.0794564747291
-0.0524031889323
0.066145465603
0.0615820452609
-0.0117328978006
-0.0292026771019
-0.0264530518217
0.00578787189572
-0.0793911005867
-0.0276142877183
0.019978085078
0.0428656547632
0.0253993411887
-0.0137762289217
0.0239887373272
-0.0334501127479
0.0195866926604
0.01800675135
-0.00842236833152
-0.017247997504
0.015096300112
-0.038528644276
-0.0156814253395
0.0447617311669
-0.00169891340889
-0.034854065388
-0.0464460318463
0.0200230761399
-0.015903160925
-0.00460774935457
-0.00719383165291
-0.00722911856456
-0.0189546744957
0.061651567909
0.00315335859869
-0.00931667141239
0.025057936107
-0.00983816721
-0.0161607727904
0.0261436702898
0.024328214831
0.0401762506443
-0.0106563853498
0.0122546894341
0.0199289161073
0.0125245299434
0.0585565987187
-0.0190483247297
-0.00977671702002
0.0259139975945
-0.0224227730337
0.000759142834909
0.00353142182276
-0.010246378474
0.00576354883928
0.0119053904468
-0.00684717631813
0.0209829400989
0.0289988244369
-0.00726877990837
0.0178696531264
-0.00474005236272
0.0258195138498
0.0309867333778
0.00740623108537
-0.00640315793524
0.0325702337449
-0.00957436262866
0.0235512260298
0.0145906264056
0.0229221037974
-0.00615978946135
-0.00755717802408
0.0203157058573
0.011899772374
0.0205543513715
-0.00925224802051
0.00114424888357
0.00478147259717
-0.00940439703838
0.0157082325419
-0.00520963031082
0.00811562413939
-0.00501927737026
-0.00626838892485
-0.0314443940803
0.0161547026568
0.0208478384886
0.0176416785975
0.00196802699912
-0.00432059000653
-0.0154741652392
-8.38033953161e-005
-0.0196684442488
0.00489135097987
0.00854912350176
0.0200224897733
0.0150695364789
0.00553338651737
0.0085642392894
-0.00209046133198
-0.00498926988964
-0.00400101115088
-0.0204337548888
-0.00827945030406
0.0168540503171
-0.0230925084669
0.022623930886
0.010107106801
0.0066799007358
0.0214439966824
-0.00116998096811
-0.0244403693489
-0.01497249592
-0.00216422959006
-0.0176721175969
0.000964600773637
-0.0151965103461
-0.0037560435947
0.031808287729
0.0157163968229
-0.00898753263419
-0.00310485933581
0.0112354756057
0.00923955808925
-0.000226711030168
0.00457034781375
-0.00193992404467
-0.0012980317286
-0.00951332324235
-0.0161286126506
0.00167174881382
0.00786006948956
-0.00498568838757
0.00324631454272
-0.00474811948596
0.00583990592258
-0.011030325328
-0.00933854225502
-0.00534141321765
1.61052607215e-005
-6.03454497175e-005
-0.0406386525009
-0.000791903583477
0.00676744957581
0.00771433165643
-0.015273622247
0.0258406679167
0.00577126783827
-0.0066111369256
0.00250842899758
0.0170068011328
-0.0232693281348
-0.00117191293537
0.0111984570431
0.00148657718635
-0.00588807937979
0.0108388779383
0.00182923461414
0.00847721812911
-0.0116671536869
-0.00524226144005
0.00344710751907
0.0212746625982
-0.00624246559253
-0.0108873983477
0.0119425205037
-0.0369606578181
0.000340869016957
0.00626813793727
0.00932984851466
0.00985446553184
0.00997117215131
0.0252179516212
-0.00706041933373
-0.00329137952557
-0.00820826189247
0.0156578229539
-0.00098287355926
-0.0181813829027
0.0230785848512
-0.00346774664674
-0.0240861713709
0.0164578580586
-0.0108773245402
0.0137783273136
0.0120873736384
0.00589366761594
-0.012698591294
0.0154964497121
0.0152725244629
-0.0127287171196
-0.00198940960883
-0.0133627407143
-0.0053966323557
0.0164935344588
-0.00764973151577
0.0109807313596
-0.00466954153637
-0.0172841455411
0.00472015892612
-0.00932160093247
-0.0212529741437
0.0228321115071
0.00316241565167
0.00250957167315
0.00418219878437
-0.0158588051781
0.0335308510017
-0.0159287393584
0.0112262147079
-0.00960350737696
0.0115241365329
0.00502907156615
0.00920742800134
-0.00607025085573
0.0064968136107
0.00385181673413
0.0136281142841
0.010478831316
0.00734420607963
0.0191303621297
-0.00408862456622
0.00777024678243
-0.000839729015809
0.00964494134384
-0.0157735215039
0.0290646676738
0.00953977733162
0.00199686890744
-0.00492914332438
0.00943717284368
-0.00639885587528
0.0126826311476
-0.00586231559481
-0.0144350895953
0.0227812202616
0.00150329386439
0.0154336704998
-0.000216422082997
-0.0469385346665
0.0210719715168
-0.006004550229
0.017233968661
-0.0143148486188
0.010628048233
0.011944411549
0.00578914652739
0.016494572827
0.00263392240264
-0.00758571381097
0.0193460886936
-0.00207843845988
0.0132373833509
-0.0218984512533
0.00799822982583
-0.0129187151408
0.0193508061194
0.00481917425523
0.0241743011067
-0.00246218514887
-0.0323413355916
0.0199333687468
-0.015143453834
-0.00271376333546
0.00813397076613
0.00806155969773
-0.00184910733949
0.0167160783595
0.0183245054725
0.023050652319
0.00193514940445
-0.00250166796987
-0.0142199130279
0.0232557681019
-0.0197461531143
-0.0251119834491
0.0141400881953
-0.0153142059141
0.0314006636897
0.0215478997405
-0.033152207977
0.0289492127658
-0.0145142794614
-0.0315407493594
-0.0102256563329
-0.0232216484328
-0.00618480441354
0.0139455402598
-0.0168029279022
0.00427037218556
0.0144866597841
-0.0203481999011
-0.03093037025
-0.0637009107293
0.067479869604
-0.02031650836
0.024401693209
-0.0426968003986
0.0183920777896
-0.035686805144
-0.00717586188322
-0.0171183948691
0.0134720979758
-0.0218982295328
0.0177806810631
-0.0151132510027
-0.012942051553
-0.0491949992186
-0.0165087111789
-0.0127120400591
-0.00703524921581
0.0292757428398
0.0251954044843
0.0217709837384
0.0568232485133
-0.0167399049803
-0.012095987872
3.31173719695e-005
0.00882158931204
-0.0319883961367
-0.00922978092219
-0.0918152812762
-0.00464682967583
-0.0514314904509
0.00561884487747
-0.0802448145548
0.108849410499
-0.0192534171644
-0.0687447679172
0.0123108613654
-0.0318712683936
0.0689862235392
-0.0517883171518
-0.00251008217354
-0.0159668941944
0.0522030643422
-0.0374352066685
-0.0305571469972
-0.0596947327484
-0.0257480162633
0.0480720714153
-0.0424420701515
-0.0843929710577
-0.083645702922
-0.028297257136
0.132031763134
0.0603399179584
-0.0185287071152
0.0482766065897
0.0156331474468
-0.0196455412394
0.0582945964491
0.0480704327106
0.0108258364145
0.0123967884256
-0.0415153647253
0.0582701540766
0.0253755795314
-0.0288494898393
-0.0379528555701
0.0292298140407
-0.0144467352961
-0.00323451190775
0.0280301359931
0.032917726423
0.0193753652585
0.00414934774988
-0.011763907594
0.0308514764361
-0.0181490072957
0.00520607885819
0.010976595363
0.020005583142
-0.00730418751308
-0.0243853899996
0.0228939074355
0.000225510272463
-0.0210839392135
0.000270510077427
0.0293778168099
0.0202081081044
0.0182320754066
-0.00578642609904
0.018003038542
0.0128734832188
-0.0182597768318
0.00973461996825
-0.00347254145142
-0.00897287065394
-0.00170763438548
-0.00988941372856
-0.0014003756618
-0.0132515299888
0.0119519145187
0.0148339609083
0.000937536872989
0.0165306161469
0.0120875831454
0.00957055443741
-0.00244015548496
0.013518421687
-0.00234780709644
0.00809619411903
0.00736074944862
0.00998932656682
-0.0183503447994
-0.0143788424568
-0.0496508273771
-0.0157142570829
-0.0218418627987
0.02517504264
0.00955333538257
-0.0186962287107
-0.0255307885405
0.040001914929
-0.00911630711002
0.0176849434169
0.00440941291554
0.00389774638273
-0.0269484791248
0.00719302996924
-0.0124010897712
0.0316785158069
0.0154133672568
0.0250344257723
0.00485655194531
-0.00249827721097
0.019112170224
0.010963053545
0.00418154854905
-0.00378564546854
0.0163857441242
-0.00526148289687
0.00165871485386
-0.0195477251215
0.0104152765805
-0.00378617368171
-0.000114251811939
-0.00383383910225
0.0142151317844
-0.00768622005052
0.0100582948084
0.00569803969671
-0.0121427655167
0.00893435040409
-0.00530882161389
0.00439196768619
-0.00256278536349
-0.0117617011159
-0.0146240356338
0.00971963762501
0.0155833019253
0.0238059055794
-0.0133585618982
0.0014253101979
0.0189832395721
0.0254780674968
-0.00164329657774
0.00527761857492
-0.00132084582364
-0.00778995185094
-0.0225225393969
-0.00202528614704
0.00698003385207
-0.00518952157874
0.0319383132504
-0.00412127878143
-0.00656274920434
-0.00224567687747
-0.020137667208
-0.0601151081312
0.0626361793812
-0.0149688197043
0.0375879235889
-0.0112958512012
-0.00864581788853
0.0218832186552
-0.0133743963344
-0.0183961396058
0.0371616157463
-0.00140369854074
0.0207951432499
0.00350995506513
0.00480224391731
-0.00057626821551
-0.0246476266794
0.00942428506088
0.0334260886566
0.0102940307258
0.00489357352696
0.0313179288776
0.000792755652535
-0.00955960640585
0.0006960898881
-0.00283470004332
-0.0153235400159
0.00648177294182
0.00563072358949
0.00964599293341
-0.00192392800328
0.00575015702521
0.00753249233834
0.000491520820031
0.00565021264125
0.0074562716685
-0.0122601734163
-0.00224819052439
0.00696780426606
0.00171815729364
0.00875383661135
-0.0107347963325
-0.016410121738
-0.00108419237818
-0.0219643164956
0.0150096942253
0.0107930174775
-0.0295242773056
0.0412330228177
-0.00211777072136
0.0316895573037
-0.00763640265056
0.0199907418226
0.000477024042899
0.000773041880554
-0.00461145179064
0.00202557855003
0.000521098212192
0.0154372772827
0.00669491060758
0.0091075043946
-0.00318574189184
0.00257506687281
0.00129261281664
-0.00057239817514
-0.00867688653986
-0.0121090687176
-0.0271639658582
-0.00122424067842
0.0160420617513
0.00612370748933
-0.00165673819776
-0.01161679987
-0.0183178809693
-0.00796686401942
0.0162200762094
-0.00291660503244
0.00512203922053
0.0200378506789
0.0155435697393
0.0119433407323
-0.00214855750338
0.00265260486266
0.0216276385358
0.0110257145132
-0.00101999691696
0.0233636799563
0.00760368799401
0.00912332117147
0.00937753693931
0.0234802020822
0.00729419319072
0.00426028051643
0.00488388375236
0.0104810754829
-0.00220470096121
-0.0172336911372
0.00221185771635
0.00129519297754
-0.0311534830701
0.0174995655534
0.0168612787501
0.015479204309
0.0115160811908
0.00333922248231
0.0120308946077
-0.0118540538749
-0.0177531604799
-0.0103413189314
-0.0112928605232
0.0186481779
0.0245793689151
-0.00782269417931
-0.0185270015952
-0.00552579220556
0.0231624774723
-0.0134871580972
0.00933285932514
0.0104835971504
0.0130497741521
0.0129801579592
0.00438914866005
0.00126190757589
0.00546860310114
-0.0291250498842
0.0162479006352
0.00819757790284
-0.0128638736504
-0.0106195177012
0.00652135784083
-0.0163336997414
-0.0241349214006
0.0231123298877
0.0218831359951
0.000247854807592
-0.000591371672729
0.0064070326803
0.000423820264289
0.00852571986407
0.0189324412942
-0.00890539951995
0.00565452558646
0.00817908068823
0.0117499476102
0.00319786690185
-0.000567408699143
-1.78649148829e-005
0.00771286320162
0.00877710844553
0.00227577740216
-0.00431400855621
0.0125389038296
-0.00560016209631
0.00693264116418
0.00600858878946
-0.000695531557748
-0.00333331462115
-0.0248916099463
-0.00997674276134
0.0161454737117
0.00751044064113
0.00260874265062
-0.0084771635346
0.00328439269866
0.00744008084224
0.00570331692683
-0.0155888040757
-0.0334953091409
0.00319175477024
0.023067523533
0.0204521647569
0.0124598031203
0.0143475360593
0.00715222713046
-0.0014038168078
-0.0166647924977
-0.0440226848314
0.0447186204707
0.00273435586152
-0.0242905112285
0.0195706248791
-0.00776003955593
0.00295246652054
-0.0314107612568
0.00849956848765
0.0190970357617
0.00304528184077
0.0169679318577
-0.0198003588906
-0.00849371013612
0.0257730904386
-0.0135769284979
-0.00107653625196
3.70054305741e-005
-0.00247427175717
-0.00502215512246
0.000337853257352
-0.00279975102296
0.0104783677133
-0.00852699919389
-0.0144977811993
-0.0239497304044
0.00564362267119
0.0181545803347
-0.0232647477457
0.0185640803007
0.0190874737067
0.00727201800749
-0.0457539523233
0.00107362808656
-7.85463090122e-005
-0.00182315412282
-0.0900772184582
0.0354754999633
-0.023789749195
0.0127985213208
0.0153020469768
-0.0144841045969
0.0272507115863
0.0168571725093
-0.000645591384326
0.0331427666505
0.000225612835078
-0.0106757681248
-0.00801772271681
0.0202381235339
-0.00960169451796
0.0146502984657
-0.0145540536937
0.00368129502865
0.0141090131347
-0.0191017549018
-0.02469029203
-0.0174245555557
0.0130796162433
0.0586123136739
-0.0185460839823
-0.00454329845602
0.0267201293757
-0.00540973729592
0.025907167593
0.00329122561583
0.0147135392389
-0.0069566568731
0.0152291414753
