# Supplementary material for: Real-world datasets for portfolio selection and solutions of some stochastic dominance portfolio models
Source: Data Brief. 2016 Jun 28;8:858–62. doi: 10.1016/j.dib.2016.06.031 (PMC4959918; doi:10.1016/j.dib.2016.06.031)
Supplement: Supplementary file 2 — Supplementary material [file mmc2.zip › Solutions/DowJones/OutofSamplePortReturns_L_SSD_DowJones_Matr.txt]

9.16122731222e-005	-0.0096004487477	-0.00991133754583	-0.00109698723166	0.0148194878749	-0.00365051840031	-0.00260114712028	-0.0214560507343	0.00247944892529	-0.00778183597626	-0.0119689160474	0.00918432900146	0.00732998813865	0.00323560667793	0.00156746103111	-0.0100692840373	0.0256395422524	0.00320097446057	0.00376426381993	0.00538927336768	-0.00103488316227	0.00730740923749	0.0282528530814	0.0151810882342	-0.0110290262375	0.030440525756	0.019176253651	0.0362740121814	0.0161442645781	-0.061357738268	0.0184049763378	-0.00927335902335	0.00183759451469	0.0438971402278	0.00898161396542	0.0113052910572	0.0230254027604	-0.0242070226325	0.0285328107198	-0.0620786696934	-0.00851731512007	0.00383900866942	0.0212790484834	-0.0112765591102	0.0186530786066	-0.00662508728991	-0.0548593778991	-0.0266905044749	0.00585139263325	-0.0404004981482
0.0180296636765	-0.00856912080328	-0.0193752348807	-0.0144444936291	-0.00814315898627	0.000129930947661	-0.00893097895743	-0.00104871688298	-0.017959766309	0.0100076529511	-0.0218342561051	-0.00978303475422	0.0113972599315	-0.0008583583407	0.0163115046652	0.0102810434683	-0.0245467115453	-0.000790371156621	0.0230327871547	0.0152374377423	-0.000473852449576	0.00457471361774	0.0139869774214	-0.00901456103827	0.0210037272432	0.00678711862936	-0.00772680813711	-0.0131976347042	0.0089212351187	0.0425599370022	0.0184509525617	0.00616584350494	-0.00702769339782	-0.0174707483787	0.0179934068033	0.00931482224644	-0.0221302386029	0.0266038198085	-0.0256462037759	-0.0355710380751	0.022325430685	0.0123198076783	0.0397344452725	0.0240179006594	0.0366409280726	-0.0173030689772	0.0469075457017	0.0114099829526	0.00682304743619	-0.0118656492537
0.007966138369	0.0488835879193	0.0262490831552	-0.0331926286293	-0.00706316053336	0.0367634603026	0.00444966758096	0.0096368730308	-0.0181872511712	-0.014132644241	0.00548094790276	-0.0139022265409	0.00911535309059	0.00324360341061	0.00920974904854	-0.00720194685678	-0.0102561598515	0.027091733926	0.00354323766747	-0.000682962950963	0.00967910157391	0.013186342826	-0.0127651911324	-0.00229271515899	0.0299959821767	-0.017335789412	-0.0121569380132	-0.00951950365741	-0.035403272022	0.0040557439845	0.0161821614803	-0.0412650857009	0.0200718792366	0.0232862129412	-0.0204482415845	0.000501443889592	0.0183167723285	0.0015972239672	0.00249524674406	-0.0328116368739	-0.0221719167394	-0.000904729519768	0.0214200420139	0.00251712778873	0.0202075078808	0.0174235677082	0.0523143123063	-0.000446272277805	-0.00773439598626	0.0070333842732
0.00451666775743	-0.023094212564	0.00126390564967	-0.012509216871	-0.0120388732912	0.00484535040806	0.0348715489487	0.00203475145818	0.00688609637473	0.0125018715211	-0.02325199645	0.00802036045322	0.0174956415075	0.00318889755792	0.00810044003704	0.0252044667706	0.00634874924487	-0.00410320431673	0.0089396301648	0.00823232365704	0.00336163290079	-0.0305861787027	-0.0201149895272	0.00660333164314	0.00684883036749	-0.0291486906771	0.0293837198106	0.0183706580039	0.00289601956525	0.0316033304095	0.0110348133076	0.048470951652	-0.0369689428219	0.0653832852392	0.0145802493657	-0.00417822752764	-0.0197981453789	-0.0169326241466	-0.0213742295029	0.0305937902473	-0.00491261819093	0.0133322362677	-0.0122453047689	0.0141165706707	0.0272449328469	-0.011807451286	0.0270054830292	0.0180904147221	0.00500577836948	-0.0338763663594
0.00825234630447	-0.0016742074968	0.00443820684433	0.0144035510697	-0.000977671182656	-0.00987287974083	-0.0152274501795	0.00546307240503	0.00971649626591	-0.00398969637636	-0.000213855907614	0.00777693897602	0.0116380506472	0.0014085527636	-0.00669512736685	-0.00797827686788	-0.0117330375652	-0.000617964994132	0.00718302421527	-0.0109822528667	-0.000141962292262	0.0144569856383	0.0048674590458	-0.041395008183	0.0017907133106	0.0443401623901	-0.00553297940037	0.0377019818913	-0.0284914726363	0.00687429630055	0.0208806942967	-0.018235788343	-0.0334251057557	-0.00582038332916	-0.0232862379295	0.0331839349997	0.0233333148241	-0.0149819656344	0.00677239103005	0.00197780272713	0.00468838057845	0.0179198212422	0.0120097192429	0.0018362804583	0.0192077207451	0.0165130076569	-0.00622831145758	-0.0202514287985	-0.0167700599351	-0.0141065163212
-0.00793983520874	-0.00987894886063	0.00710186516843	-0.0430420110511	-0.0134260033791	0.0152642297096	0.00529114152647	-0.0268180046953	0.0103545555247	-0.0215529933123	-0.0230670921196	-0.0119484726717	-0.0190546827198	-0.0162204009922	-0.0150951227005	-0.0127330151399	-0.000991732674736	0.0109824214784	-0.00918031837506	-0.00688503713473	0.0204035221481	0.0166939155933	0.0264854200178	-0.0524363569889	0.0274789769313	0.00694482366304	0.00837672702251	0.0449077252404	0.0289397109093	0.0288474386103	0.0244800406617	0.00878234611207	0.0012249224263	0.0175211744004	-0.0160077023871	0.0224824914869	0.00417244977825	-0.0405830456543	0.0238773325187	0.0582880817204	-0.0154058046668	-0.000320414243951	0.0310216320588	-0.0185028962092	-0.0141913120613	-0.00443967871694	-0.0182976497582	-0.00793834055757	-0.0228986083401	0.016942202862
0.0116516268068	0.0167651100392	-0.00853741488399	0.0275391969413	-0.0208491370523	0.0102111630479	-0.0250561090664	0.00521161466975	0.0397704482932	0.0140107335576	0.00896021751034	0.0244207013821	0.00864030406317	-0.0399463638702	-0.0118183670722	0.0156492934513	-0.00290310180413	0.0109303875279	-0.0033842341626	-0.00937143727823	0.0123227436114	0.0346910763067	-0.0134612866052	0.0291489552954	0.00680169371095	-0.0142882043536	-0.03035680832	-0.0279828621669	-0.0197708314626	-0.0156165721217	0.0293713210152	0.00943784733958	0.00577665811671	0.0121362949016	-0.000949778780372	0.00790384386879	0.0200823834451	0.00542119525066	-0.0279005873117	0.0305073239992	0.044454825716	-0.00382609991089	-0.00835621184945	-0.0409343973866	0.0499326822283	0.0066567774842	0.00539648458651	0.00177314099603	0.0220749860639	-0.0623419402003
0.0149717598636	-0.0183027991292	0.00909575576755	0.018396921252	0.016125158634	-0.0163459202831	-0.00107036872565	0.0165527458397	-0.0175125216941	0.00286405685232	-0.00428580778577	-0.0064147488646	0.00225006864556	0.0329320382096	-0.00905690743009	-0.029945591644	0.0223292680581	0.0166580627785	0.0328448106525	-0.0122080112575	0.0430683788073	0.0327270652725	-0.015045457312	-0.0016057826088	0.014934531687	0.0122642207768	0.00180366104845	-0.00737728802008	0.0259734570664	-0.0279158321109	0.00835171558484	0.00524979515912	-0.00316595457722	0.0194985497372	0.0298961221861	0.0291592479691	-0.0225206257402	-0.0122935391207	0.0455976449696	0.0481883656522	0.0125668102675	-0.0224498724514	-0.00453411392382	-0.00529283926013	-0.0315560914678	-0.00633494873474	0.011116635238	-0.013758419444	-0.0204313741041	-0.113907052669
0.000507005621285	0.00964127354479	-0.00879789466691	0.0190618210347	-0.00959092232259	-0.00546336769057	0.000533109685336	0.00857825400092	-0.00944937590388	0.00515949671768	-0.00601839383703	0.0149453749066	0.00697793486099	-0.0191799807895	0.0098873631483	-0.00699288132399	0.0064427665709	0.0205735989766	0.00273456749522	0.0035495485269	0.00440666489842	-0.0172747390334	0.0614921646616	0.0428739582452	-0.0274341836899	0.0223922424309	-0.00882406174833	0.0381078000392	0.0062270901648	-0.0346980657591	0.0290078389286	0.010207833689	-0.104771785192	0.0392288530121	-0.00780481188311	-0.0354988068516	-0.0167065639076	0.0303743931552	0.0132437823777	-0.021984581886	-0.00579948643781	-0.0179943421302	-0.0218845770119	-0.0535665179935	0.0084506821935	0.00407529449016	-0.00735164073231	0.0146805776272	0.0187050183843	0.0794564747291
-0.0176242804791	0.0235889526919	0.0232549561473	0.019097164198	-0.0125151189385	-0.00828032543587	0.008915000001	0.00580140465579	0.0145667193927	0.0203393521317	-0.011351948569	-0.0164814377576	0.00627967833714	0.0160367984479	0.0127165636143	0.00936604287429	-0.00309063938802	0.0129664528302	0.0241430930429	0.0135014346358	0.00136893488759	0.00412456394615	0.0188583188535	0.0167834157659	0.008288989816	-0.00956617377435	0.0196452017412	0.00139382717414	0.0133335083796	-0.00719497299879	0.00821570189016	-0.0466351266591	0.0280271289705	-0.0448420075001	0.021328357456	0.00101575729228	0.00286036464536	0.0500501740167	-0.0375570147051	-0.0324877288854	-0.0108132434501	-0.00151764634556	-0.00287498101057	-0.0116765021088	0.00234551442195	-0.0380466635827	0.00975455881819	0.000685051581939	0.0155445231943	-0.0524031889323
0.0119514529641	-0.014801035097	0.0160787134209	0.00357274801903	0.0276036440034	0.00204008618974	-0.0119427227342	-0.000716138458249	0.0278365845902	0.00588883789441	0.0255293629147	-0.00785525315317	-0.0206182497884	-0.00157629238394	0.00223489025633	0.0337798946113	0.0042399780309	0.00388141916392	-0.0157718353298	0.0185183839456	0.0320312276887	0.00934940639013	0.00958593137875	0.000441298808121	0.0331194153082	0.0220438653186	0.0101848054144	-0.0116467237212	-0.0030799963007	0.03166916556	0.00298584781321	0.0293526247197	0.0578739088611	0.0136486301385	-0.0265286189451	-0.00120986725152	0.0235925243096	-5.74767985571e-005	-0.0367847470131	0.0341641653465	-0.0113456416906	0.0100636711267	0.00711698393232	-0.0412743090249	-0.0302096499604	-0.0101079471334	-0.00970244167025	0.0155802932782	0.0113898066587	0.066145465603
-0.0113233830559	-0.0171613872339	-0.00106486756556	0.0191795653552	-0.0016153839497	0.0177571260305	-0.0147835295692	0.015416803291	-0.0119892227686	-0.00317563691841	0.0139853119822	-0.00226106034953	0.00713962788896	-0.0136409409503	0.0248340211577	-0.0202502258358	0.00990847167569	-0.000788424920412	0.00286557861119	0.000931114635921	-0.0128628717707	-0.0108705237459	-0.0201896171328	-0.00100417979449	-0.00109218961203	0.0295409431904	0.0642927309612	0.0293112057142	-0.0214162383978	-0.00801495542998	0.00847480344251	0.0109512179621	-0.00603344628311	-0.0388935546109	0.0514300716914	-0.0117816568325	0.0213277169481	-0.00450074009058	-0.0303413702501	-0.011347041284	-0.0189475535292	-0.0338432390495	-0.028922653946	-0.0148254120172	0.00762512824669	-0.0240773818423	0.00815548131696	0.0284591571948	-0.000686510919796	0.0615820452609
[truncated: 60 more columns]
