# Supplementary material for: Real-world datasets for portfolio selection and solutions of some stochastic dominance portfolio models
Source: Data Brief. 2016 Jun 28;8:858–62. doi: 10.1016/j.dib.2016.06.031 (PMC4959918; doi:10.1016/j.dib.2016.06.031)
Supplement: Supplementary file 2 — Supplementary material [file mmc2.zip › Solutions/DowJones/OutofSamplePortReturns_MeanVar_DowJones_List.txt]

-0.00307879631796
0.0235928942712
0.0164091826534
0.0033923451318
0.00788912274221
-0.0159160675905
0.00828523110764
0.00681400769296
0.013006366152
-0.0152592891366
0.00519548711202
-0.00418462117444
-0.00829089949302
-0.00963524376507
0.0540942168892
-0.0227003209728
0.00229324756073
-0.0106973779598
0.0175067343605
-0.0219466000832
0.00688716783515
0.0226750148961
-0.0180539675069
-0.0178558265787
-0.00542624744038
-0.0156970682298
0.0260586373024
-0.00211518240879
0.00393077036404
0.00880045822043
-0.0100760081812
0.00764483171881
-0.014882365121
0.0251737732142
0.0130695565611
0.00655910915077
-0.00130991658086
-0.0160084396854
-0.0344345067982
-0.0147971996967
0.0211999945469
-0.0406934698916
0.0303205886876
0.017701453283
0.0234904383329
0.0130213172958
0.00349575574935
0.0144280128995
0.011677336332
-0.00439748542665
-0.00716473433279
-0.00819712626969
0.000173114462517
-0.00817884702111
-0.0184019471129
0.00964407220809
-0.0104183937593
-0.00766990942409
0.0281537374786
-0.00224466137994
0.00789805023521
0.00208992194607
0.0255356001047
0.00361444692033
-0.0071173745419
0.0145571344433
0.0119467653857
-0.00626748921491
-0.00335551094577
-0.00532147093773
-0.00484196675368
0.022379594922
-0.00283281112156
0.00181677077507
0.00224888390371
0.0317725586735
-0.0100935387551
0.000835753980375
-0.0148204596902
-0.00658404859527
-0.00627793121248
0.016329828797
-0.00810157426265
-0.00990589512499
-0.023691200194
-0.0056737913171
0.018174894547
0.000568073802414
0.0064769677545
-0.0315777681136
0.00754645982069
0.0202581338704
0.000138925220198
0.0135054345911
0.0109851476212
0.0290581041632
-0.00489214111806
-0.0181178726375
-0.0210367174781
0.0114257570772
0.0144999775794
0.00740039567544
0.0226028284754
-0.00816874119079
-0.00423373831575
0.0179567752303
0.0189233165519
-0.0167103231331
-0.00371035273769
0.0129022929509
-0.000309976149508
0.0118639482876
-0.00784474163165
-0.0336802878388
0.0203232302023
-0.00167723668498
0.000245083131336
0.0258837226165
0.00742070130417
0.000693006663504
-0.00769408244483
-0.0207575970957
0.00404985770626
-0.0236263625727
0.00224282035304
-0.0235439883773
0.0108749356707
-0.000783666646318
-0.00600569103952
-0.0147993329162
0.0200022601026
0.0173152223645
0.00668162985266
-0.00503896178787
-0.0155738843524
0.00459334531734
0.00446993869913
-0.0104242985237
0.0230109125075
-0.00312327033382
0.00967613338542
-0.0144537056931
-0.00130384733024
5.60229731912e-05
0.00264343789306
0.00861473446601
0.00858129735424
0.0168091060858
0.0123211383349
-0.019391269414
0.0130630219063
0.00323220409575
0.010214213887
0.00776994455686
-0.0198386741905
0.00522997787129
0.00356530030148
-0.00123954344274
0.00206283576272
0.00282305056525
0.00161257797081
-0.0142672970676
-0.041108879926
0.0314967102925
-0.0212151601758
0.0151904182178
0.000525210811959
-0.0158161717869
-0.00521830265602
0.0116926349127
0.0127551148566
0.0154936067914
-0.00129289545441
-0.0141823005952
-0.0106769064118
-0.00261366580443
0.00783516007694
0.0182250617106
-0.00246120445234
0.0189186316524
-0.0112517695483
0.0100805724695
0.000299232637394
0.0153290614001
-0.00553204409648
-0.00698948270126
0.011813381533
-0.0242164750824
-0.00112943142112
0.00927458611324
0.0267113525814
-0.015524239435
0.0250364896585
-0.021055360752
-0.00526783405401
0.0114559447442
-0.0127888563582
0.00187020282609
-0.0015506607841
0.0259784861438
0.00308783929757
-0.00482218399975
-0.00453004419788
0.0157323214408
0.0105409944112
-0.0045800745075
0.0217963484777
-0.00328961103839
0.0024908966857
0.0105536767272
0.0116515552916
0.0129578813346
0.0211410437394
0.0153015400471
0.00121100892276
0.00168818391933
0.00412001448683
0.0244141185719
0.00133707084831
0.0107169457215
0.0120978890746
-0.0111537958245
-0.00681484968757
0.0327302689349
0.0037106014082
0.0251374239681
-0.0166725025293
0.00118432545135
0.0050223653669
0.0173638122665
0.000205669991937
0.0275404142368
-0.00587903729661
-0.00730659048695
-0.0127700297077
-0.0104629001959
0.00221193401833
0.00881005146791
0.0238835737451
0.0109330242908
0.00674552759657
0.00627328607243
0.00018458812136
-0.00140280911273
-0.00538103745593
0.0288285307057
0.0121702559823
0.0396903181046
-0.00191839995843
0.00741242927454
0.0344375591284
-0.0195330301057
0.0104281546252
0.00325550809284
0.007372507715
-0.033937317081
0.0279637704682
0.0168216601098
0.0249439149737
0.0296192992906
-0.0105003114121
-0.00704803178601
0.0124019557954
-0.0105261712723
0.0297924327356
0.00402491752483
-0.00501552433422
-0.0151492612731
-0.00317558181782
0.0221960710728
-0.0106738519511
-0.0160233486161
0.0530707545372
0.0226468023704
0.0121283047984
-0.0189998516104
0.0152554443245
-0.00976184434574
-0.00347526550642
0.00541069577699
-0.0393060667766
-0.046831328542
0.0281042263021
0.000538226061068
0.0392178413745
0.0165138766839
-0.0013704849278
0.000574247739942
-0.00860125022749
0.0189177979985
0.0307012704566
0.0105944929675
0.000191684097926
0.0275816167968
0.00837634410319
0.0143029220908
-0.0264004905573
0.00134071061156
0.0335808068753
-0.000540822518692
0.0288366233584
0.00823994257952
-0.0167990431194
-0.0339129186916
0.0490528214229
0.00115933132876
-0.0171811235729
0.0138723056909
0.0228298348722
-0.00977468381663
0.0240237415931
0.0281390543039
0.0212710427866
-0.00735498241945
-0.0112134398182
0.0290025451801
-0.0108093357735
0.005474441098
-0.0315761672878
0.00151586346449
-0.00772487791114
0.0128337232166
0.0157800130653
0.0645812632988
0.0169247231903
-0.00562933471948
0.000421287232315
0.00886464721172
0.0319920401111
0.0388096914571
-0.0255822375086
-0.00264066334365
0.0307024601674
0.00298870348712
-0.00902618837324
0.040986517007
0.0137655155755
0.00670026030984
-0.0337681407572
0.00505112775544
-0.0287873742204
0.0327792703915
-0.0193898435903
0.0193945218871
0.00892044534676
0.0172361273089
-0.00662595556694
-0.0201206035053
-0.0791241126986
0.0547056094871
-0.0028049319412
0.0379311140327
0.00769850550092
0.0202331093708
-0.0119087281252
-0.0229957009858
-0.0407378532307
-0.00152686402599
0.0233935084792
-0.0118685183235
0.0160283488286
0.0183092205537
0.0164739872479
0.0160109638643
0.0198649200579
0.0031780069658
0.0246371315297
0.0123652936874
0.0276044670294
0.00761713886206
0.0282158297439
0.00132091889643
-0.0104642763778
0.0140078362405
-0.0501059766956
0.0505845616956
-0.0128493874089
0.00748523394074
0.00720845760111
0.0105413530546
0.00619944886646
-0.0490746433573
0.0198643099682
0.00183006910781
0.00636376139819
-0.00656687871171
0.00892059716159
-0.0363257696221
-0.0411394437454
-0.00804465043773
0.00436697278712
-0.00328621117312
-0.0880278519568
0.0141846968885
0.0449624148807
-0.000921877686144
0.05661565094
-0.00412655222607
0.0137004423696
0.0513646839534
0.00391634342354
0.0236600451188
0.0158536233336
0.0182452916827
0.0384097283652
-0.0438910731401
0.0228866172177
-0.0448103645693
0.015891776998
0.0188326684994
-0.0322793006498
0.0240737548892
-0.0248503831563
-0.0130328562796
0.0137949665672
0.0278319874577
-0.00811128197251
0.0233961115717
-0.032487192799
0.0389258210822
0.0168249491283
0.0038373057735
0.0091461179711
-0.00109045134065
0.0410504700413
-0.00464441246733
0.0206330636113
0.025524697796
-0.0304251569678
0.00127117749008
-0.00607341773025
-0.00292739312053
0.0196896165065
-0.0257796941236
0.00735181584658
-0.0209444311781
0.0230447326659
0.0038030619504
0.0188383133155
-0.0213499452515
-0.0140386344941
0.0105599233378
0.0201326966451
0.0237315717273
-0.029897807678
0.0273375743683
0.0033605080503
-0.0142820732737
-0.0201648794127
-0.0416534412597
0.00315649999465
-0.0131613214945
0.0334829917494
0.0428908821528
-0.00937783445596
0.00523819486884
0.0177591488667
-0.0173968705812
0.0118789399691
-0.0339672681475
0.0184092368748
0.0127315760561
-0.0217484766646
0.0427334331451
0.0111978794163
-0.0302578798993
-0.0320411080472
-0.0275255450857
-0.062981087241
-0.0417348956638
-0.0253976400281
0.0297405398463
-0.0013709111254
0.0663202989301
0.0367679689646
0.030361202619
-0.0326888028905
-0.0383853203753
0.032892689173
0.00934245679147
-0.00584836876287
0.0139213599376
-0.0254776284773
-0.0033626575524
0.00902950553728
0.00107602991029
0.0452266531508
0.00142228852631
-0.00121575896553
-0.00905471120699
-0.018184764796
-0.0125095336456
-0.00153355559868
0.0159106931893
-0.000558040873435
0.015151767164
0.0140251980706
-0.00282229312504
0.0109711213332
-0.0145571395396
-0.0181705470824
0.0238585160839
0.00287979008757
-0.0255797179595
0.00633684818476
0.0274069108842
0.0147847631542
-0.00731193999322
0.00767050249632
0.0153514123333
-0.0123237787059
-0.0117156083608
-0.0237351635365
-0.0115776158175
0.0106564417538
-0.0112542752071
-0.00259367041692
0.0128306870634
-0.00432095797122
0.0190889137656
-0.00164013429047
-0.0210842257786
-0.0269275844128
-0.0107077788379
-0.0437254993161
-0.00514582198374
-0.0496087697821
-0.0046379621479
0.0224667837806
0.033624875049
0.0259890913151
0.0264661123194
0.0182264917076
-0.00965163185789
0.0487263383737
-0.0319917678343
0.00407687928593
-0.000112587279519
-0.0266010395721
0.0106920207422
0.00164861382634
-0.0175361327266
0.0192953809465
-0.0110737202849
0.0160612123078
-0.0150142379034
0.000108686751366
-0.00180097837149
0.00486745973543
-0.0343957484326
-0.0107071446053
-0.0257086873327
-0.0611915056759
0.0504403554356
0.0410841585449
0.0319972590781
-0.00353131136865
-0.0217004128933
0.00384066339112
0.00934164590124
-0.0102641846955
0.0149313632655
-0.0100601089961
0.00853573251009
-0.033367993156
0.0220684647743
-0.00101662470405
0.0112391540276
-0.017540389289
-0.00319687009976
0.00640263657735
-0.00864224305635
0.0115653145787
0.00106505945678
0.0183586710901
0.0259467956676
0.0091154018998
0.00619793585925
-0.00879899285496
0.00607120870582
-0.0160734575967
-0.0213459050954
0.0270881959411
-0.0181132852966
0.015393920137
0.0186753361755
0.0104237145499
-0.000766283475411
-0.0388821641713
-0.00128413463763
0.00471350134835
-0.0379951464276
-0.0175336720864
0.0113652381345
-0.0835915750702
-0.127432524812
0.0975803225815
-0.044456517324
0.0550897975558
0.0592508824967
-0.0173362179632
-0.026516576126
-0.0343316577646
0.0104794110203
-0.0904619679938
-0.0324304103334
0.025431489325
0.0465613279935
0.0217887939396
-0.00952325910222
0.0211759221771
-0.0393399875322
0.0147283164497
0.0173745517076
-0.00495436129953
-0.0137613860412
0.0100013462638
-0.0279502416249
-0.00954339760074
0.0411290364734
0.00278662331279
-0.0299603213849
-0.0568809317457
0.0168945544865
-0.0200068127335
-0.00877577424702
-0.0173920717179
-0.0134941210562
-0.0261530491144
0.0642227315516
0.0104513260185
-0.00615718991713
0.037048807793
-0.00365745169321
-0.0165818236773
0.0274536197371
0.0225646425765
0.0337060277972
-0.00564320438992
0.00895377149227
0.0184206698773
0.00610951659653
0.0512111614871
-0.0142087235895
-0.0136165777546
0.0240392410494
-0.0218317940097
0.00120925683167
0.00307816335611
-0.00917601977065
0.00172714928017
0.00775303109163
-0.00721539794905
0.0202955216418
0.0316137719438
-0.00602292083618
0.0121768358733
-0.0036372491824
0.0240077252453
0.0301510064584
0.000597742697913
-0.00739456689967
0.0262813764449
-0.0139812479217
0.00416294813629
0.0108917804235
0.0209259640129
-0.00358934678417
-0.00488557886712
0.0204115028502
0.0118092987418
0.0142412407672
-0.00762311617855
0.00160500788982
0.00484681310699
-0.0185328628496
0.0130002263445
-0.000426846021722
0.00164552896737
-0.00195557698476
-0.00559699396156
-0.0308215200072
0.0213250174725
0.0179498146679
0.0204223286015
0.00600390290515
-0.00774600757537
0.000261323491054
0.00304361825763
-0.022070079695
0.00320748768367
-0.00107223785683
0.018506345463
0.0174940970375
0.00458712375114
0.0125206264577
-0.0115859535765
-0.00351705147636
0.00394702014882
-0.00830533516891
-0.0152221089714
0.0108708165961
-0.019282219475
0.0311593770667
0.00248986337028
0.00536566056558
0.0171896760933
-0.00364466004253
-0.0227395698528
-0.0134175060895
-0.00248746732705
-0.0184016706709
-6.95522446556e-05
-0.0150866639128
-0.0109774202612
0.032676581481
0.0152337165721
-0.00673599177374
-0.00436302204297
0.0101139355258
0.018622168247
0.00126209770014
0.00249460907602
-0.00625118294835
0.00510386630912
-0.00718866240362
-0.0158791045647
-0.0132134054781
0.00940743125781
0.00652119967349
0.0201060508649
0.0013317871885
0.00557087507313
-0.0097654912633
-0.0151092647015
-0.00108253648907
0.00455882736594
0.00133912215454
-0.0407279679226
-0.00479235581128
0.0107683415761
-0.00214156673213
-0.0092934808511
0.0216932647428
0.00564631886087
-0.0134625306629
-0.000740723171817
0.00894228573676
-0.0242179999444
-0.00334832337568
0.0104731812504
0.00670425702965
-0.000776423294293
0.00595192296893
0.00472969720574
0.00304285874558
-0.0122063198586
-0.00379170621578
0.00687956491125
0.015043579769
-0.0104893702244
-0.0100112604918
0.00831351893387
-0.0353909079103
0.00345472941756
0.0034953033537
0.00929372537013
0.011084608138
0.00626557120179
0.0310117464439
-0.00833515987476
0.00144303438852
-0.00988738554456
0.0056294983486
-0.00105795377657
-0.0163199870846
0.0253754096443
-0.00127820038899
-0.0273741447673
0.00856367554037
-0.0127117579422
0.00612393315268
0.011803279054
0.000598389744735
-0.0134319016784
0.0118445744821
0.0171860487778
-0.0103809550324
-0.00380462599279
-0.0173283064487
-0.00733067957692
0.0138945192333
-0.000859270721605
0.00797840263398
-0.00520621542109
-0.0207394948982
0.00828549330352
-0.00857290771565
-0.0177452843624
0.0126160460783
0.00923318719455
0.00591392065426
0.00311040923448
-0.0161528326929
0.027450761824
-0.00812180412092
0.00743572131746
-0.00598210489797
0.00975269665108
0.00500270661944
0.010862112225
-0.00697683206999
0.00406157305553
0.00813255035937
0.0129779885117
0.00832443106461
0.00976971692841
0.0251950552348
-0.0045993679598
0.00354223558373
-0.00750485703699
0.0122999142476
-0.0152789321274
0.0255826625952
0.00506513099068
0.00279578712656
-0.00204640150353
0.00862120739342
-0.00690728736434
0.0112351223944
-0.0065456500711
-0.0126718205752
0.0186632072125
-0.00295313434709
0.0124030689583
0.00060153126961
-0.0436510886774
0.0131670311241
-0.00122216746436
0.0270397375748
-0.00988168498001
0.0131114222568
0.015952278791
0.0101492830093
0.00952660820131
0.003659859429
-0.0118265126257
0.0171682698237
-0.00280094584736
0.0128430852422
-0.0218425281987
0.00505199312635
-0.0112556291402
0.0215812210983
0.00391195155398
0.0231043623157
0.00523974578347
-0.0308651159516
0.0172017744386
-0.0113810643613
-0.00153055961126
0.00229363590509
0.00343248404581
0.00120187520795
0.014988164966
0.0242024894271
0.0269036159519
0.00664767420104
-0.00401174488066
-0.00861282110515
0.0188821156684
-0.0159978163304
-0.0198494513196
0.0184826877681
-0.0106657640865
0.0296907541067
0.0211752750666
-0.0259311060919
0.0260794520697
-0.0164202969463
-0.0222671424167
-0.00970751184866
-0.0384820733092
-0.0148872690115
0.00971653962906
-0.0247106673166
0.0135507485242
0.0132600048997
-0.0168413247167
-0.0262010548221
-0.012216279271
0.0511160516482
-0.0117532614315
0.0157534582969
-0.0243335905339
0.0090912189302
-0.0133148386946
0.00279141932806
-0.0110052241593
0.010993787963
-0.0220040616707
0.00593113265018
-0.0116536415209
-0.00641610330673
-0.0429125615413
-0.0208054634144
-0.00331678434515
0.000639680558056
0.0229840926949
0.0188840453281
0.0221531935479
0.0552437625412
-0.0165679935591
-0.0159428440476
-0.00114545944665
0.0038019846131
-0.0302270715871
-0.021642907749
-0.0521599749432
-0.0156544952348
-0.0504951936133
0.00573765760912
-0.0910932650396
0.109195680988
-0.0185216854495
-0.0649976964995
0.0185804137143
-0.0312648334975
0.0467925052161
-0.0420424485994
0.0110683453496
-0.0155893595477
0.0535577939636
-0.0391852571863
-0.0180476292446
-0.0504377802002
-0.030825859288
0.04746716049
-0.0405968257238
-0.0766441944059
-0.0768539616948
-0.0287074956809
0.129505935248
0.0581731842698
-0.0174875349945
0.0502653642861
0.0142548448762
-0.0218769736425
0.0480314319481
0.0439727721635
0.00715285869873
0.0198826523391
-0.0324350512371
0.0543482626624
0.0163958749197
-0.0280008663509
-0.037768307581
0.0343221535752
-0.00697719391417
-0.00250798611486
0.0343936924749
0.0376266336255
0.0108814343852
-0.0057889682396
-0.021303093126
0.0386408255748
-0.0160045484269
-0.000888303945976
0.0208441099565
0.01993319822
0.00111602005991
-0.0274322167927
0.0219531378498
0.0164075953093
-0.00749965473008
-0.00925587458028
0.0406448465269
0.0240903793782
2.49422497767e-05
-0.00476929878231
0.00150602453617
0.0130736132914
-0.00164703006316
0.0145511329312
-0.00579167178461
-0.00902968297098
0.000660413768061
-0.0206518656092
0.000931083573931
-0.0244172825942
0.0172068244428
0.021861666411
-0.0163556627594
0.0126465316847
0.000885314499651
0.0119121625217
-0.000391576603919
0.00790729728407
0.000650596473029
0.011650203451
0.00744214179013
0.00429384827892
-0.0205426684498
-0.00835426698307
-0.0519257122937
-0.0153002234375
-0.0161494578173
0.0241865399128
0.0120575527373
-0.0216493040247
-0.0281085902396
0.0433998334026
-0.0103015899548
0.0202207043222
0.00524400232082
0.0134444127751
-0.0276339032833
0.00861426102183
-0.0116414604386
0.0350655481438
0.0105569346767
0.0230824018876
0.00102577631703
-0.00670086979796
0.0228323181175
0.0110166177817
0.00310171823495
-0.002314407223
0.0169014624829
-0.00734576870732
-0.00486002102523
-0.0203998663915
0.0108649840163
0.00168282906119
0.0125315294023
-0.00245215178954
0.00698679083717
-0.016196803445
0.00353166073409
0.00944231877352
-0.0289957991336
0.0101316580929
0.00955739856341
0.00231043121779
-0.00628934586409
-0.00867585448292
-0.011925306064
0.00167110801357
0.0157361797088
0.0233992332996
-0.0086246453439
0.00616673190901
0.00277773106116
0.019572475402
-0.00244086226923
0.0101509549616
-0.00302863961262
-0.0081177313024
-0.0197133399076
-0.00141692871321
0.00806923404375
-0.0106294672224
0.0332224496561
-0.00329347067528
-0.00617729165016
0.000830682889004
-0.0266234462632
-0.0607623415077
0.0452965929848
0.00283411103084
0.0286041858688
-0.0116349469677
-0.00879616499091
0.0233646225983
-0.0153941941992
-0.0113398892003
0.0343410139022
-0.00271580192538
0.0201252809165
-0.00428136828676
0.00396864086834
-0.00388028162311
-0.0266747135148
0.00309088965189
0.030092486838
0.00371552963782
0.00357302800952
0.0343760884408
0.00047498290253
-0.0137087130662
-0.00769171031319
0.00625122927317
-0.0168304585111
0.00776173588254
0.00494360228041
0.00902036473856
-0.00282632931591
0.00775671605535
0.00776764816463
0.00119233608881
0.00620099524397
0.00876216112424
-0.0144871851167
-0.00371462236561
0.00079359108604
-0.00642534669265
0.00610474320896
-0.0102587455577
-0.00054797866817
-0.00122707596369
-0.015460534768
0.0154701753935
0.013818943944
-0.0263157628271
0.0324111027404
0.0047059822213
0.0277489143891
-0.00774195693319
0.0213192901922
0.00150149714054
-0.00264397484779
-0.00167104349338
-0.000482535504272
-0.00190619985963
0.0154325333134
0.00879441754416
0.00777874337627
-0.00338775699021
0.00459406799938
-0.00729592630124
0.0040191903698
-0.00826010708692
-0.00951951770534
-0.0290508564911
0.00311307503501
0.0152506123749
0.00709451946174
-0.00291784084561
-0.00915488431944
-0.0130151065313
-0.00732891514524
0.0152426526753
0.0112507214287
0.00566547491198
0.018390757586
0.00557048897065
0.016594829048
0.000439970131004
-0.0086293463855
0.0212929078386
0.0101708368077
-0.00354034365545
0.0252628850526
0.00730666917321
0.00995940411853
0.00817533036417
0.0225878940711
0.0117917820886
0.00407356358571
0.00638851028339
0.0102135740379
-0.00602162492608
-0.0142259115697
0.00405630020267
-0.000155543854994
-0.0317608646147
0.0202593810756
0.019261820604
0.0164172466634
0.00638237088072
0.00617462780241
0.0154429863543
-0.0102761517723
-0.0168565570417
-0.00673595257603
-0.0116547500932
0.01795891705
0.0182228344941
0.000751721891109
-0.0193695094244
-0.00387648208264
0.0244475397104
0.00253446429906
0.0123798520702
0.0110623096565
0.00983418216694
0.0148962774152
0.00634359150865
-0.00342650732811
0.00338988033474
-0.0222203167135
0.0241258228201
0.00923788930035
-0.011720401123
-0.00555082865317
0.00370611305636
-0.0160157248018
-0.0252908892902
0.0241975683915
0.0208794349497
0.0051134418261
-0.000468348271988
0.00685890234835
-0.00496980050454
0.00384437490294
0.0228466846323
-0.00958696481348
0.00385036390589
0.00788973799366
0.0115673410497
0.00797451915273
-0.00293723411383
0.000648044652607
0.00427966016564
0.00784906825718
0.00624483283563
-0.00866243582766
0.0123493384117
-0.00623149227369
0.00850949421259
0.00648202836675
-0.00623769902943
-0.00604967869415
-0.0237162242854
-0.00795926805908
0.0157567574725
0.0111375441782
0.00380436141591
-0.00731878490799
-0.00132474663429
0.00968500483525
0.00508375042231
-0.0131560479761
-0.0349469994923
0.00585317957516
0.023099248386
0.0194820610062
0.0148863622247
0.0181125613864
0.0104231127031
-0.0012311047704
-0.0200053184893
-0.0410558873079
0.0431959060157
0.00460085259353
-0.0273730290909
0.0216393518863
-0.00971851559605
-0.00370594812588
-0.0247996541416
0.0111986855119
0.0135396455958
-0.00344686015502
0.0111291227705
-0.0197659767546
0.00233318474122
0.0165679527044
-0.0135386307894
-0.00384502945238
-2.83454412884e-05
-0.00509940599696
-0.00785452302599
-0.00323294365397
-0.0017193670993
0.0111378787645
-0.0128513947436
-0.0155995494211
-0.0210899560452
0.00528581496371
0.0196367408591
-0.0248905032522
0.0183917951608
0.0223119178266
0.00400709345011
-0.0419935280776
-0.00185220341982
-0.00180005316064
-0.00230458547406
-0.090906039505
0.0290869933189
-0.0208945546162
0.0100225633466
0.0161307669452
-0.0110323996816
0.0306946492765
0.0166301990238
0.000800537638344
0.0193620065985
-0.00122080689794
-0.0132698466153
-0.00630987776875
0.032533556339
-0.00411135594951
0.0178146200523
-0.0117336986155
0.00133356520721
0.0174776010325
-0.0210617723396
-0.0190890381751
-0.0129755771302
0.0232582333846
0.0625725101458
-0.0108760632397
-0.00188435851612
0.0209177454908
-0.00673873973131
0.0238817750545
0.0105750668293
0.0134933492269
-0.00318427768732
0.0183082095847
