# Supplementary material for: Real-world datasets for portfolio selection and solutions of some stochastic dominance portfolio models
Source: Data Brief. 2016 Jun 28;8:858–62. doi: 10.1016/j.dib.2016.06.031 (PMC4959918; doi:10.1016/j.dib.2016.06.031)
Supplement: Supplementary file 2 — Supplementary material [file mmc2.zip › Solutions/DowJones/OutofSamplePortReturns_MeanVar_DowJones_Matr.txt]

-0.00307879631796	-0.00829089949302	-0.00542624744038	-0.00130991658086	0.011677336332	0.00789805023521	-0.00283281112156	-0.023691200194	-0.00489214111806	-0.00371035273769	-0.00769408244483	0.00668162985266	0.00264343789306	0.00356530030148	-0.00521830265602	-0.0112517695483	0.0250364896585	0.0105409944112	0.00412001448683	0.0050223653669	0.00674552759657	0.0104281546252	0.0297924327356	0.0152554443245	-0.00860125022749	0.0288366233584	0.0212710427866	0.0169247231903	0.0137655155755	-0.0791241126986	0.0160283488286	-0.0104642763778	0.00636376139819	0.05661565094	0.015891776998	0.0168249491283	0.0196896165065	-0.029897807678	0.0177591488667	-0.062981087241	-0.00584836876287	-0.00153355559868	0.00633684818476	-0.00259367041692	0.0224667837806	0.00164861382634	-0.0611915056759	-0.033367993156	0.0091154018998	-0.0388821641713
0.0235928942712	-0.00963524376507	-0.0156970682298	-0.0160084396854	-0.00439748542665	0.00208992194607	0.00181677077507	-0.0056737913171	-0.0181178726375	0.0129022929509	-0.0207575970957	-0.00503896178787	0.00861473446601	-0.00123954344274	0.0116926349127	0.0100805724695	-0.021055360752	-0.0045800745075	0.0244141185719	0.0173638122665	0.00627328607243	0.00325550809284	0.00402491752483	-0.00976184434574	0.0189177979985	0.00823994257952	-0.00735498241945	-0.00562933471948	0.00670026030984	0.0547056094871	0.0183092205537	0.0140078362405	-0.00656687871171	-0.00412655222607	0.0188326684994	0.0038373057735	-0.0257796941236	0.0273375743683	-0.0173968705812	-0.0417348956638	0.0139213599376	0.0159106931893	0.0274069108842	0.0128306870634	0.033624875049	-0.0175361327266	0.0504403554356	0.0220684647743	0.00619793585925	-0.00128413463763
0.0164091826534	0.0540942168892	0.0260586373024	-0.0344345067982	-0.00716473433279	0.0255356001047	0.00224888390371	0.018174894547	-0.0210367174781	-0.000309976149508	0.00404985770626	-0.0155738843524	0.00858129735424	0.00206283576272	0.0127551148566	0.000299232637394	-0.00526783405401	0.0217963484777	0.00133707084831	0.000205669991937	0.00018458812136	0.007372507715	-0.00501552433422	-0.00347526550642	0.0307012704566	-0.0167990431194	-0.0112134398182	0.000421287232315	-0.0337681407572	-0.0028049319412	0.0164739872479	-0.0501059766956	0.00892059716159	0.0137004423696	-0.0322793006498	0.0091461179711	0.00735181584658	0.0033605080503	0.0118789399691	-0.0253976400281	-0.0254776284773	-0.000558040873435	0.0147847631542	-0.00432095797122	0.0259890913151	0.0192953809465	0.0410841585449	-0.00101662470405	-0.00879899285496	0.00471350134835
0.0033923451318	-0.0227003209728	-0.00211518240879	-0.0147971996967	-0.00819712626969	0.00361444692033	0.0317725586735	0.000568073802414	0.0114257570772	0.0118639482876	-0.0236263625727	0.00459334531734	0.0168091060858	0.00282305056525	0.0154936067914	0.0153290614001	0.0114559447442	-0.00328961103839	0.0107169457215	0.0275404142368	-0.00140280911273	-0.033937317081	-0.0151492612731	0.00541069577699	0.0105944929675	-0.0339129186916	0.0290025451801	0.00886464721172	0.00505112775544	0.0379311140327	0.0160109638643	0.0505845616956	-0.0363257696221	0.0513646839534	0.0240737548892	-0.00109045134065	-0.0209444311781	-0.0142820732737	-0.0339672681475	0.0297405398463	-0.0033626575524	0.015151767164	-0.00731193999322	0.0190889137656	0.0264661123194	-0.0110737202849	0.0319972590781	0.0112391540276	0.00607120870582	-0.0379951464276
0.00788912274221	0.00229324756073	0.00393077036404	0.0211999945469	0.000173114462517	-0.0071173745419	-0.0100935387551	0.0064769677545	0.0144999775794	-0.00784474163165	0.00224282035304	0.00446993869913	0.0123211383349	0.00161257797081	-0.00129289545441	-0.00553204409648	-0.0127888563582	0.0024908966857	0.0120978890746	-0.00587903729661	-0.00538103745593	0.0279637704682	-0.00317558181782	-0.0393060667766	0.000191684097926	0.0490528214229	-0.0108093357735	0.0319920401111	-0.0287873742204	0.00769850550092	0.0198649200579	-0.0128493874089	-0.0411394437454	0.00391634342354	-0.0248503831563	0.0410504700413	0.0230447326659	-0.0201648794127	0.0184092368748	-0.0013709111254	0.00902950553728	0.0140251980706	0.00767050249632	-0.00164013429047	0.0182264917076	0.0160612123078	-0.00353131136865	-0.017540389289	-0.0160734575967	-0.0175336720864
-0.0159160675905	-0.0106973779598	0.00880045822043	-0.0406934698916	-0.00817884702111	0.0145571344433	0.000835753980375	-0.0315777681136	0.00740039567544	-0.0336802878388	-0.0235439883773	-0.0104242985237	-0.019391269414	-0.0142672970676	-0.0141823005952	-0.00698948270126	0.00187020282609	0.0105536767272	-0.0111537958245	-0.00730659048695	0.0288285307057	0.0168216601098	0.0221960710728	-0.046831328542	0.0275816167968	0.00115933132876	0.005474441098	0.0388096914571	0.0327792703915	0.0202331093708	0.0031780069658	0.00748523394074	-0.00804465043773	0.0236600451188	-0.0130328562796	-0.00464441246733	0.0038030619504	-0.0416534412597	0.0127315760561	0.0663202989301	0.00107602991029	-0.00282229312504	0.0153514123333	-0.0210842257786	-0.00965163185789	-0.0150142379034	-0.0217004128933	-0.00319687009976	-0.0213459050954	0.0113652381345
0.00828523110764	0.0175067343605	-0.0100760081812	0.0303205886876	-0.0184019471129	0.0119467653857	-0.0148204596902	0.00754645982069	0.0226028284754	0.0203232302023	0.0108749356707	0.0230109125075	0.0130630219063	-0.041108879926	-0.0106769064118	0.011813381533	-0.0015506607841	0.0116515552916	-0.00681484968757	-0.0127700297077	0.0121702559823	0.0249439149737	-0.0106738519511	0.0281042263021	0.00837634410319	-0.0171811235729	-0.0315761672878	-0.0255822375086	-0.0193898435903	-0.0119087281252	0.0246371315297	0.00720845760111	0.00436697278712	0.0158536233336	0.0137949665672	0.0206330636113	0.0188383133155	0.00315649999465	-0.0217484766646	0.0367679689646	0.0452266531508	0.0109711213332	-0.0123237787059	-0.0269275844128	0.0487263383737	0.000108686751366	0.00384066339112	0.00640263657735	0.0270881959411	-0.0835915750702
0.00681400769296	-0.0219466000832	0.00764483171881	0.017701453283	0.00964407220809	-0.00626748921491	-0.00658404859527	0.0202581338704	-0.00816874119079	-0.00167723668498	-0.000783666646318	-0.00312327033382	0.00323220409575	0.0314967102925	-0.00261366580443	-0.0242164750824	0.0259784861438	0.0129578813346	0.0327302689349	-0.0104629001959	0.0396903181046	0.0296192992906	-0.0160233486161	0.000538226061068	0.0143029220908	0.0138723056909	0.00151586346449	-0.00264066334365	0.0193945218871	-0.0229957009858	0.0123652936874	0.0105413530546	-0.00328621117312	0.0182452916827	0.0278319874577	0.025524697796	-0.0213499452515	-0.0131613214945	0.0427334331451	0.030361202619	0.00142228852631	-0.0145571395396	-0.0117156083608	-0.0107077788379	-0.0319917678343	-0.00180097837149	0.00934164590124	-0.00864224305635	-0.0181132852966	-0.127432524812
0.013006366152	0.00688716783515	-0.014882365121	0.0234904383329	-0.0104183937593	-0.00335551094577	-0.00627793121248	0.000138925220198	-0.00423373831575	0.000245083131336	-0.00600569103952	0.00967613338542	0.010214213887	-0.0212151601758	0.00783516007694	-0.00112943142112	0.00308783929757	0.0211410437394	0.0037106014082	0.00221193401833	-0.00191839995843	-0.0105003114121	0.0530707545372	0.0392178413745	-0.0264004905573	0.0228298348722	-0.00772487791114	0.0307024601674	0.00892044534676	-0.0407378532307	0.0276044670294	0.00619944886646	-0.0880278519568	0.0384097283652	-0.00811128197251	-0.0304251569678	-0.0140386344941	0.0334829917494	0.0111978794163	-0.0326888028905	-0.00121575896553	-0.0181705470824	-0.0237351635365	-0.0437254993161	0.00407687928593	0.00486745973543	-0.0102641846955	0.0115653145787	0.015393920137	0.0975803225815
-0.0152592891366	0.0226750148961	0.0251737732142	0.0130213172958	-0.00766990942409	-0.00532147093773	0.016329828797	0.0135054345911	0.0179567752303	0.0258837226165	-0.0147993329162	-0.0144537056931	0.00776994455686	0.0151904182178	0.0182250617106	0.00927458611324	-0.00482218399975	0.0153015400471	0.0251374239681	0.00881005146791	0.00741242927454	-0.00704803178601	0.0226468023704	0.0165138766839	0.00134071061156	-0.00977468381663	0.0128337232166	0.00298870348712	0.0172361273089	-0.00152686402599	0.00761713886206	-0.0490746433573	0.0141846968885	-0.0438910731401	0.0233961115717	0.00127117749008	0.0105599233378	0.0428908821528	-0.0302578798993	-0.0383853203753	-0.00905471120699	0.0238585160839	-0.0115776158175	-0.00514582198374	-0.000112587279519	-0.0343957484326	0.0149313632655	0.00106505945678	0.0186753361755	-0.044456517324
0.00519548711202	-0.0180539675069	0.0130695565611	0.00349575574935	0.0281537374786	-0.00484196675368	-0.00810157426265	0.0109851476212	0.0189233165519	0.00742070130417	0.0200022601026	-0.00130384733024	-0.0198386741905	0.000525210811959	-0.00246120445234	0.0267113525814	-0.00453004419788	0.00121100892276	-0.0166725025293	0.0238835737451	0.0344375591284	0.0124019557954	0.0121283047984	-0.0013704849278	0.0335808068753	0.0240237415931	0.0157800130653	-0.00902618837324	-0.00662595556694	0.0233935084792	0.0282158297439	0.0198643099682	0.0449624148807	0.0228866172177	-0.032487192799	-0.00607341773025	0.0201326966451	-0.00937783445596	-0.0320411080472	0.032892689173	-0.018184764796	0.00287979008757	0.0106564417538	-0.0496087697821	-0.0266010395721	-0.0107071446053	-0.0100601089961	0.0183586710901	0.0104237145499	0.0550897975558
-0.00418462117444	-0.0178558265787	0.00655910915077	0.0144280128995	-0.00224466137994	0.022379594922	-0.00990589512499	0.0290581041632	-0.0167103231331	0.000693006663504	0.0173152223645	5.60229731912e-05	0.00522997787129	-0.0158161717869	0.0189186316524	-0.015524239435	0.0157323214408	0.00168818391933	0.00118432545135	0.0109330242908	-0.0195330301057	-0.0105261712723	-0.0189998516104	0.000574247739942	-0.000540822518692	0.0281390543039	0.0645812632988	0.040986517007	-0.0201206035053	-0.0118685183235	0.00132091889643	0.00183006910781	-0.000921877686144	-0.0448103645693	0.0389258210822	-0.00292739312053	0.0237315717273	0.00523819486884	-0.0275255450857	0.00934245679147	-0.0125095336456	-0.0255797179595	-0.0112542752071	-0.0046379621479	0.0106920207422	-0.0257086873327	0.00853573251009	0.0259467956676	-0.000766283475411	0.0592508824967
[truncated: 60 more columns]
