# Supplementary material for: Real-world datasets for portfolio selection and solutions of some stochastic dominance portfolio models
Source: Data Brief. 2016 Jun 28;8:858–62. doi: 10.1016/j.dib.2016.06.031 (PMC4959918; doi:10.1016/j.dib.2016.06.031)
Supplement: Supplementary file 2 — Supplementary material [file mmc2.zip › Solutions/DowJones/OutofSamplePortReturns_RMZ_SSD_DowJones_List.txt]

-0.00202326095211
0.00672921234191
0.0149927082845
0.0151677780499
0.00634307826786
0.00642352643856
0.0143367306999
-0.00251993858302
-0.003218440554
-0.0151168379224
-0.0128986994441
-0.00726115203434
-0.0248376014341
0.00317563484166
0.0256004026404
-0.0294120852956
-0.0242640290767
0.00630883659375
0.0195583170652
3.13993172826e-05
-0.0020274107194
0.0141012858882
-0.0192124098583
0.000994574082046
0.0154077174166
-0.00782566419574
0.0248756006741
-0.00771183809201
0.00339683750099
0.000244429151429
-0.00180249405602
0.00357361974984
-0.0229514939254
0.0350434235445
0.0146531611356
-0.00033572301566
-0.00275677134506
-0.00553494410003
-0.0317123179427
-0.019562991484
0.0176898687477
-0.0530132308589
0.0306105810697
0.0187268965243
0.0350770886261
0.0237532711334
0.0216282472707
0.0111942312394
-0.00980039884721
-0.0144136898434
0.00200732286104
-0.00901786985218
-0.000813944848281
0.000706491301749
-0.0187816773667
-0.00284843566282
-0.0145145918633
-0.00856732337073
0.0274625142025
0.00343236570143
0.00208856875301
-0.000868301348093
0.0296355165891
0.00262195613371
-0.0034043330387
0.0180831581503
0.0249105723327
-0.00577380929669
-0.0031143181407
-0.00708228751291
0.00497216126642
0.0158509369794
-0.00869329755237
0.00803811147533
0.0076848286463
0.0359708917371
-0.0108775608899
-0.00510527574717
-0.0220661008519
-0.00232601505123
0.00949987828442
0.0172545440613
-0.00196545360964
-0.0271318295725
-0.0193591284402
-0.00607911541507
0.0232752132898
0.0106060540125
-0.00116066413215
-0.0237446589186
0.0112679442409
0.00357603813949
0.00365741072472
0.00659361890856
0.00664442370803
0.0214425898034
-0.00759823309258
-0.0191747241174
-0.0158314935895
-0.00444753842816
0.0119514539702
-0.00128959363147
0.0293483959084
-0.0183270023301
-0.0131834909229
0.0202573657778
0.0288032451308
-0.00248171709124
0.00533600548399
0.0144332819448
-0.00249513836691
0.0161449003022
-0.00606918679599
-0.0324457456131
0.0168642178872
-0.00190737073933
0.00355006834562
0.0223429229212
0.000523273462711
0.00408222505003
-0.002860465829
0.00144103679037
0.0185475965233
-0.0151341243622
0.0115199932144
-0.00875333459321
0.00646389672278
-0.01439197383
-0.00291906628812
-0.00620832746379
0.00904702332045
0.0236460430683
0.0105522656025
0.000825509845583
-0.0131776814115
0.0115066985028
-0.000465500236312
-0.00230662598753
0.0358596027937
-0.0022401391007
0.0134753684445
-0.0113750169561
-0.00171095911082
-0.023911411927
0.00617912326597
0.00681422701169
0.00224397737411
0.0067989794493
0.0116751449281
-0.0195569387638
0.0150908919157
0.000809805006319
0.0195641316343
0.00936598946828
-0.0176749897751
0.00167118930988
-0.00279135110721
-0.00574227795457
0.00824703803498
0.0064509123794
0.00120513314225
-0.0248290346482
-0.0392219603484
0.0338834459534
-0.0278901510889
0.0240223814098
0.000795194690135
-0.0193066546003
0.00550045348928
0.0145217893515
0.00301810788082
0.0196164603405
-0.0104133400661
-0.00669135550509
-0.00988210998803
-0.0107066024122
0.0192920480672
0.00943098837863
-0.00779594402581
0.0190473187557
-0.0192237439976
0.0262228382282
-0.00944519083681
0.0284175086613
-0.010885325936
-0.0216486531223
0.0212042135519
-0.0379437542314
0.00339043152937
0.0181805758727
0.0225505196906
0.000745129155931
0.027522818362
-0.0241285356744
0.00769164356299
-0.0100102274119
-0.0189782795636
0.00564531329618
-0.00522888180565
0.0333102454473
0.00779164180757
0.00013963809546
-0.00232200800079
0.0279878351436
-0.00935349945763
0.0144662664879
0.0203768235787
0.0152733531701
-0.0122275282413
-0.00623557364411
0.0306683482558
0.0126437643659
0.00496696927033
0.0115161900665
-0.0194350575948
0.0150026672104
0.0003951843279
0.010686779326
-0.00720194729244
0.0192520661698
-0.00256393056178
-0.00358663775116
0.00394368250935
0.0324488339646
-0.0123828579798
0.0264982188139
-0.00833446945407
0.00186230754252
0.00794159858144
0.0305077513182
-0.0154811940362
0.0266679053476
-0.00527079074218
0.000709543745159
-0.018567060676
-0.0160367617588
0.00811183627932
0.0139951224204
0.0195325390759
0.00691708918758
-0.0163393679906
-0.00199505172748
0.0262199410185
0.0114659311878
0.00639007241901
0.0224964665764
0.0191217850009
0.00500466898254
-0.00473352430629
0.0171882970636
0.0131163382453
-0.0259347594868
0.0153083745036
0.009944160624
-0.00580861056908
-0.0353997874184
0.0308915522598
0.0310877408053
0.0179180337872
0.0268589580945
-0.0109336461014
-0.00989078224782
0.0231432832097
-0.0183212371831
0.0206243328399
0.0161599848319
-0.0137564223755
-0.0262504287808
0.0014372897996
0.0299372092445
-0.0124372739218
-0.0245887323787
0.0644342448052
0.0148488695478
0.00742051454212
-0.0189503060729
0.0270081023717
-0.018077021358
0.0100532432387
0.0138664300106
-0.0265498687178
-0.0383745733851
0.0239928765636
0.00179959713575
0.05146560085
0.0254942463417
-0.00217530751002
-0.00805717089068
-0.0134144426691
0.0324763736405
0.0407919922655
0.00405942138296
0.00506549381582
0.0124899908991
-0.000605500632405
0.0204440568398
-0.0128183180527
-0.0141940823117
0.0393219741418
-0.0102623932443
0.0243781304226
-0.00148190435592
-0.0299702936637
-0.0401644962648
0.0779189933776
0.00885932018565
-0.0123326392308
0.00657144586103
0.0447768392928
-0.0181247666839
0.0390249940346
0.0133484452958
0.030062465907
-0.0153086433252
-0.0286580575854
0.0147837412456
-0.0299710144488
-0.0113975816228
-0.00194775932261
0.00800019633353
-0.0284892611594
0.0223827329405
0.0352494244141
0.0820196960651
0.0173358887466
-0.00737140677183
0.0120413200914
-0.00244374630737
0.0308525369385
0.0402685049165
-0.0314731052597
-0.0013742411625
0.0332078746185
-0.00411070282478
0.00474973637499
0.0331819605333
0.0144103080984
-0.00262114927989
-0.0291924329392
0.00347652175024
-0.0257207532389
0.0323844286728
-0.0320252442444
0.0097052248495
0.0254398068419
0.0132376771185
-0.00524262516973
-0.0217891103717
-0.0819050786986
0.0579923251128
-0.00067230553286
0.0253666988322
0.000873483416227
0.0102276661175
-0.00041927599572
-0.0197331010207
-0.0421560113633
0.00744020918706
0.0217313178304
-0.0186578621889
0.0157019438471
0.0376316003831
0.0251990754673
0.000648543635365
0.00397653871632
0.0353457717998
0.0189560315394
0.00133638869698
0.0464688704004
0.0391458153676
0.00485111912596
0.0123169559943
-0.0320398263408
0.0453999888072
-0.0289283287813
0.0201220308875
-0.0284964392081
0.000592604843398
-0.00756586328478
-0.00932108130769
0.0242857747049
-0.00314590142372
0.0418629403505
0.0202310112808
0.0032781869736
0.0298975237334
0.00785222489757
-0.0237376000683
-0.0100676987463
-0.052450147091
0.0115716124471
-0.000735509443324
-0.108149920292
-0.00234937553971
0.0595168545839
-0.020862563829
0.0651849305328
0.0236845439132
-0.00473345063257
0.0438737010113
0.0286955595443
0.0305643315974
0.00647699406566
0.00409652129498
0.044734116344
-0.0440082183111
0.0122584256027
-0.0481243414006
0.0455857568039
0.0230926184181
-0.0582826132538
0.0244759850743
-0.0250250678867
-0.00148555269913
0.0494372599522
0.00288674896339
-0.0110330597124
0.0350944193273
-0.0507466173105
0.0262535291769
0.0176159232485
-0.00404747341373
0.0126777923276
0.0039232871142
0.0480091796769
0.000193234298157
0.0190364109724
0.0268718081765
-0.0356632969607
0.0166320107993
-0.0282426694713
-0.00841072797574
0.0366820514874
-0.0100894601438
0.0105032319471
-0.0232859974213
0.0409656938166
0.00715595298229
0.0192687145918
-0.0262782094082
-0.00363700914332
-7.38151643158e-05
0.0295659796556
0.00290243519663
-0.0331357435646
0.0367838288615
-0.00928623588656
-0.0200765692939
-0.00899187841393
-0.0882417012442
0.00520018556465
0.002495936386
0.0293063498018
0.040153915875
0.00304228574074
0.00447091974864
0.0186562371719
-0.0251742011594
0.0182908277157
-0.0295443346744
0.0263079217425
0.0194529424784
-0.023518853326
0.0419763610802
0.0148884268675
-0.0369131066791
-0.0319731677272
-0.0168958922113
-0.0614619053547
-0.0368155990321
-0.0262963729946
0.0233453217837
-0.00507573096497
0.0651359161044
0.0401289199679
0.0284756578197
-0.0188242296194
-0.033465872009
0.0373462057095
0.00507474591447
-0.030474885064
0.00820533475344
-0.0280106918068
0.00488076779192
0.0386996734859
0.00716024138431
0.0563253476805
-0.0171715619601
0.0440135965047
-0.00823392860708
0.00567966568697
-0.0129035095809
-0.00951675259795
0.0241591482026
-0.00909386743439
0.00567290658209
0.00773465454953
0.0116149415668
-0.0134299225943
-0.0267487058
0.00308554944757
0.0148591717278
-0.00511226443544
0.00789430533488
-0.0175802975412
-0.011983035219
0.0388172604322
-0.0298794234911
0.0134266142195
0.0119143539546
-0.0263683773412
0.0260162489569
-0.0604867225139
0.00412365364155
0.00255433820235
-0.0323452335625
-0.00205617514774
0.0175503270434
0.00531381472995
0.0117670059543
-0.00504119735758
-0.0188633929779
-0.0356580068209
-0.0104934858249
-0.0456295093843
-0.0114922054934
-0.0433414424293
-0.00201705610927
0.0213197636972
0.0179596773238
0.0323599061424
0.0434369534922
0.000928557935509
-0.0141664676076
0.0185963696544
-0.0295638311385
0.0161541010965
-0.0112527141281
-0.00340404004907
0.00677121504443
0.00969706680553
-0.0179718716295
0.0116284968214
-0.016060167105
-0.00617686868517
-0.0149565280769
0.0132959112229
-0.0140865790307
0.00913416072793
-0.0358353521592
-0.00152549376035
-0.045399729894
-0.0456190519944
0.0382873294488
0.0238544606151
0.0125861550435
0.00110661471637
-0.0229368796041
0.00194586723893
-0.00475901799303
0.00986040489852
0.0203305503335
-0.00991873826235
0.0119243289376
-0.00930782119915
0.016453659698
0.00541361825463
0.0183253902691
-0.0126030769074
0.00341983050901
-0.00051328868933
-0.0189841005472
0.00510930964863
-0.00431351658832
0.0179632022586
0.0150026445198
0.0119591056631
0.0160715946248
-0.0105700769204
0.00743561792985
-0.0061302689075
-0.0236525128098
0.0237424084636
-0.0155854056321
0.0159778273357
0.0154413759516
0.00821169633612
0.00305219844658
-0.0199797311716
0.0142751730614
0.00848607381873
-0.0255258017973
-0.00488972685298
0.0122231402854
-0.0547488662018
-0.125572386233
0.0831844353395
-0.0447281578639
0.0570478245236
0.0433527472272
-0.0254417733418
-0.0322954627791
0.0032491495086
0.000110920722245
-0.0648091601223
-0.0421229870339
-0.022139110518
0.054980458191
0.067024299452
-0.0276257205932
0.0450190363373
-0.0214213812459
0.0211204716849
0.0315985007085
-0.0138995062918
-0.0227120526244
0.0229801829358
-0.0186659655712
-0.0364121551477
0.0452710428191
-0.00589172380648
-0.0128842093903
-0.0403621387243
0.0194872193908
-0.0137697499032
-0.00308238709066
-0.00267617701855
-0.0146605966319
-0.0215598149806
0.086314291547
0.0126448875929
-0.0179376291678
0.0244878995324
0.00381243093647
0.0135032100614
0.0121575887884
0.00193009401011
0.0109543292104
-0.0113597660877
-0.000991483334401
0.037018041531
0.00829001971608
0.0203115179541
-0.0272286545124
-0.010830343521
0.0420839302694
-0.00429959643693
0.0047128788476
0.00639188402764
-0.00579642430999
-0.0118013556816
0.00191040459102
-0.0151226489302
0.0203696664844
0.0339753686972
-0.00454448522228
-0.00185560636948
-0.00706446991816
0.0242073693856
0.0318079290228
0.00659349428032
-0.0152045403743
0.0284274859186
-0.0102312018323
0.0141406788711
0.0174264104146
0.019443467296
0.00444346073967
-0.00302678766872
0.0143569486565
0.016004965513
0.013632934552
-0.00283656317652
0.000916167080727
0.00746418185844
-0.0170368811225
0.0137952339923
-0.00158518712471
-0.00361978987757
0.00490165312717
0.00629755992663
-0.0291145368739
0.0124399456708
0.0286737674985
0.0260324832658
-0.00306422332101
-0.0242900201437
-0.000351713316332
-0.0163590862877
-0.0207561895516
-0.000288972962425
0.00709011460194
0.0248288653061
0.0267119556615
0.00125302045813
0.0106859615037
-0.0074376349658
-0.0120890762524
-0.000430188641035
-0.0167020135717
-0.0323593457372
0.0173898147188
-0.0275933585523
0.0106115188765
0.0125593357188
0.0129448949072
0.0111672394616
0.00284701944361
-0.0286046340104
-0.0179898082347
0.0214149466006
-0.00980809686276
-0.00315782611441
-0.0256076802789
-0.00470546792133
0.0392189748153
0.0175494623609
-0.00637887649227
-0.00378489522498
0.0104556395803
0.0161785484956
-0.00651005271967
-0.000186580570847
-0.00466113894923
0.0100212176638
-0.00817869523039
-0.0101635773087
-0.0079945957445
0.0112894443331
0.00620250263454
0.0116903196639
0.00775957741094
0.00630754908295
-0.0126568140402
-0.00540199062479
-0.00712294717002
0.0162439788386
0.00746406962068
-0.0381931038494
-0.00243579199299
0.00929702197029
-0.00127093997859
-0.0131837547598
0.0280958082864
0.00353690689521
-0.00489123726672
-0.000362807280479
0.0066868736339
-0.0219646047266
-0.00413808621547
0.00864137049853
-0.00342704118193
0.00272743938531
0.00853618690719
-0.00906113636515
0.00434352287236
-0.00500163495625
-0.00507356227332
0.0041036039196
0.0238442088006
-0.000398883094562
-0.0133552966058
-0.00929118908479
-0.0303108372259
0.0125331195042
0.0124311920579
-0.00680086789258
0.00410531791429
0.00214308127243
0.0179646170146
-0.00144222256856
-0.00787731299846
0.000354820116717
0.00203517284752
0.00207877061031
-0.0215599410887
0.0202839075375
-0.0101549408538
-0.0135836807372
-0.0108987302936
-0.00600799314673
0.0131846034176
0.00868391725648
-0.00323450513086
-0.0102103998079
0.0127210711594
0.0255369569117
-0.00632921503533
-0.00400386379765
-0.00629343660087
-0.00145509515802
0.0151376860575
-0.0190281552368
0.015995125012
-0.010248187681
-0.012875878918
0.00314897871508
-0.0177881483829
-0.0197107886483
0.0242034038195
-0.000753328595767
0.00942173796724
-0.00543256264527
-0.0165280004501
0.0234325206729
-0.00508199937496
0.00561834610659
-0.00246441043779
0.00685067762475
-0.00218150020767
0.0122275289425
-0.00853310660933
0.00703469982167
0.0160361711585
0.0162715988565
0.0113812123275
0.0116832038038
0.0297163432959
-0.00137527018807
0.0142998037888
-0.0132821389856
0.0197177478192
-0.0160795838484
0.0246456371641
0.000827698972254
0.000822815956583
-0.00635624749018
0.00536477792539
-0.00450030322803
0.00584836692891
-0.00387678162788
-0.00958813216621
0.0165358258306
-0.00606412858166
0.00993595417218
-0.00215050395284
-0.0434629827098
0.0196325102601
-0.00474554376542
0.0195676341091
-0.00112964683895
0.0127739764389
0.0464811597547
0.0205336060595
0.00611204659537
0.0157017006249
-0.0041235386936
0.0213340649121
0.0039012458626
-0.00645264120586
-0.0179170522815
0.00035692926347
-0.0276547883225
0.0171010552885
0.0115641978873
0.0240753698408
0.0122796309566
-0.0282782513495
-0.000249490596847
-0.0168751047108
-0.00597168466633
0.0106604039741
0.00502875090674
-0.00865217158508
0.0158567665359
0.0358829045223
0.0226661646995
-0.00565573907211
-0.0153197693896
0.013482394245
0.0346649418569
-0.0103426169286
-0.0275117441818
0.0143301531576
0.000308630554197
0.0177848234814
0.0224270292817
-0.0294138353112
0.0225468122494
-0.0180555714728
-0.0236546557478
-0.0125528927036
-0.047025798958
-0.0258755749577
0.011347173158
-0.0247731451499
0.0211676381475
-0.00273538709927
-0.0063271432425
-0.0147821885165
-0.0901814951505
0.0476039037468
-0.0224444813188
0.0291214722376
-0.00239124331679
0.0203541584231
-0.0556748995549
-0.00562818264504
-0.00723087098727
0.0182153786507
-0.0244611979302
0.018325367785
-0.00379629534085
0.00310756407351
-0.0331327617708
-0.0193506355325
0.0195345218071
0.0103748268347
0.0188990357869
0.00479030202783
0.0170999142547
0.0354956692183
-0.0135265922802
-0.00551750387569
-0.005963248537
0.00268486165078
-0.0252040754859
-0.0105679870402
-0.022303192818
-0.0535667061206
-0.0521504653197
0.0143873333595
-0.0966662476811
0.0843364547882
-0.0135661885758
-0.0388900772988
0.0108960485321
-0.0484779777737
0.0299278725518
-0.03399802169
0.0173679390934
-0.0142320425818
0.0421502131152
-0.0331550486696
-0.0150265703712
-0.0299586918741
-0.00773850795277
0.0353063943492
-0.0472654732598
-0.0636229143044
-0.0748502424714
-0.0283939396107
0.0981066227318
0.0555003498774
-0.0115672841796
0.029070106655
-0.0082881992689
-0.00127018731619
0.0109466346844
0.0257310905599
-0.006907787097
0.0143852698783
-0.0160513194312
0.0383398456036
0.00857291875049
-0.0206665036027
-0.00657523951639
0.0237869161779
-0.00491682982613
-0.00569373374492
0.0339191518269
0.0315181634792
0.0178134448266
-0.00933114936216
-0.00718840406496
0.0238627942137
-0.00624171192852
0.00117937407848
0.0131622785928
-0.000263609934551
0.00573355179355
-0.0120406992941
0.00501019260071
0.0102538303093
-0.00872052005437
-0.000791092817295
0.0351136827292
0.0134027807469
0.0184923848579
-0.00455307656555
0.0175487545897
0.0159642807388
-0.0158987319212
0.0169772913912
-0.00180757062031
-0.0136370149334
0.00395360790731
-0.0330735207135
-0.00112521098369
-0.0240517105423
0.0170951669388
0.0231588928197
-0.0124810681309
0.00554227246711
0.00203433565381
0.00868104968778
7.8207994415e-05
0.00403355423224
0.00621874800388
0.0175252265443
0.0156303681517
-0.0071190280781
-0.0191150020958
-0.00248903624897
-0.0482979556548
-0.00529338432769
-0.0212861408339
0.0171855770071
0.0185571428876
0.00882871895128
-0.0514695877579
0.049329082929
-0.0177056382338
0.0099174126338
-0.0016261770408
-0.000984782319208
-0.0228772589831
-0.00124309910076
-0.00950173131305
0.0348442896355
0.00820278639448
0.0138336188921
0.00163251151889
-0.0168559155552
0.0268919119403
0.01587957885
0.00375015483369
-0.0101344527599
0.0058484402737
-0.0153153711049
0.00393410944388
-0.0232594733105
0.0126510125441
0.018720877228
0.0196753782143
-0.0208822464372
0.00103003940692
-0.00608858446104
-0.00376179502145
-2.23204348412e-05
-0.0290802724354
0.0275768852426
-0.00391302654239
0.0109511427795
-0.0075024685676
-0.00814049504038
-0.0139041723843
-0.0413212784126
-0.00193513607499
0.0174263596569
-0.00152386397215
0.0158281770437
0.00899065437169
0.0212553831387
0.00370172332354
0.0191284592051
-0.0111738103896
-0.00453083691126
-0.0358987230253
0.00273515880067
0.0161535592043
-0.0153956616639
0.0640769005653
-0.00426610148351
-0.00701357353926
0.00204116761971
-0.0348803036645
-0.0981950781125
0.0462585536418
-0.0105063391983
0.0324854903019
-0.00235811501162
-0.00698695230312
0.0206049986974
-0.0232088419122
-0.0332333100193
0.0250856741232
-0.00133027393903
0.014217784491
-0.00134367727045
0.0109610984446
-0.00601209348114
-0.0221449938609
0.00511756608392
0.0171676729264
0.0233894711367
-0.00484444213904
0.0331480473617
0.00126103332855
-0.0100071493762
-0.00669693700593
0.0126451753789
-0.018458909889
0.00811646145275
0.00496813249544
0.00729419962475
0.000842130452769
0.00255886194235
-0.0012517843322
0.00524465374457
0.0111381043439
0.0240853808583
-0.00975062157333
-0.0109988544247
-0.00842558474563
-0.00929160024823
-0.0057682100523
-0.0302353586421
0.000801325164859
-0.00806153874288
-0.0354062925008
0.0105295989852
0.0200273990798
-0.0351657406003
0.0149602727908
0.0129863137503
-0.00545908887981
0.00285186729294
0.0468338318032
-0.00282202047276
-0.0185701909417
0.00408942085161
-0.0254631879959
-0.0159913299352
0.00936635440524
0.0168091564917
-0.00335643878867
0.00457044996357
-0.000393897778639
-0.00799320620615
-0.019034553998
-0.0193759339744
-0.00246700475673
-0.0383438190057
0.0128934712227
0.0186307660367
0.00942219589464
-0.00815063211172
-0.000187849075922
-0.00901309060558
-0.00394362457458
0.0163609183299
0.0124967644391
0.00623831697365
0.0168738591294
0.0013626518735
0.0101671207134
-0.00204195438658
-0.0096738779441
0.0410807485162
0.0154859858911
-0.00891525248384
0.0137600888905
0.0107546991075
0.0183503514541
0.0179698101261
0.0134403428874
-0.00314687356561
-0.00610965765288
0.0116014919958
-0.00255058295872
0.0155769572366
-0.0195883411149
0.00368520509593
0.00525874738502
-0.0311105364766
0.0282676300743
0.0194478878577
0.0247951800762
0.0110067370407
0.00890093019286
0.0122994761083
-0.0134014026647
-0.0177660417091
-0.00977614062025
-0.014064108946
0.020682470589
0.0236379055423
-0.002865535573
-0.0182713166959
-0.00702637355347
0.0363430662818
0.00497578570055
0.0150138203616
0.00884042422604
0.010580891265
0.00892843778977
0.0137328268128
-0.00419990651048
-0.0030856763762
-0.0226725562579
0.027654256292
0.0075203761251
-0.00582878519368
0.000272083340619
0.00264453255638
-0.0236655464344
-0.0201785932873
0.0268809222118
0.0240637397322
0.0148258869674
-0.00523048250106
0.0138609554526
-0.000281712088158
0.00612782825367
0.0162468960803
-0.0134989900253
0.0064592768027
-0.0104832484063
0.00695773599326
0.00622103820103
0.0148130359328
-0.00791020605191
0.00415113543252
0.00611763918302
0.00806598710334
-0.0105228726447
0.0183347111843
-0.00555208208032
0.00122400377024
0.0067901311841
-0.0148105015237
-0.0139048628926
-0.026745356313
-0.00904290155666
0.0189712437798
0.00738960385089
-0.00199515397665
-0.00540665666963
-0.0026904538337
0.00253017914894
0.0118508360294
-0.0200724554395
-0.0462767055655
0.00400324332064
0.0230436669326
0.0118531002759
0.0246470384864
0.00933216010041
0.0165893226169
-0.00258129835954
-0.0106057702174
-0.0229194829426
0.035831393558
0.00494279088547
-0.0330577054038
0.0188483382654
-0.0093943692486
0.00871893767097
-0.0560473807588
0.0031578017884
0.0122969578314
-0.00664319591493
-0.00382581446607
-0.0197124082577
-0.00407103628225
0.0131171005109
-0.0208258233961
-0.00612666710111
-0.00161460782053
-0.0122363565911
-0.000913715136463
-0.00107415277363
-0.0043040556084
0.0179211199844
-0.0270631265387
-0.00804164147764
-0.021847103667
-0.00271914687705
0.0204039849078
-0.0215721657728
0.0144361096784
0.0258982231077
-0.000569496285504
-0.0270102865555
0.0147433311575
-0.0123904230196
0.00272069848917
-0.0939129755674
0.0289772309117
-0.0175435355363
0.0127385300618
0.00689578617474
-0.0221406910596
0.0241676279372
0.0142634114037
0.00941249193228
0.0269695800969
0.00254240557509
-0.0164200739741
-0.016864491013
0.0447859479971
0.0103141221038
0.00728570851263
-0.0137572159231
0.00275163851936
0.0160106401162
-0.0167487025015
-0.0242490363456
-0.0262498667795
0.0468193130469
0.0669431837023
-0.0362156970331
0.0038312230101
0.0306284898738
-0.00138588660697
0.0252478464278
0.0109241258863
0.0171074681084
-0.000648732340591
0.0198524241334
