# Supplementary material for: Real-world datasets for portfolio selection and solutions of some stochastic dominance portfolio models
Source: Data Brief. 2016 Jun 28;8:858–62. doi: 10.1016/j.dib.2016.06.031 (PMC4959918; doi:10.1016/j.dib.2016.06.031)
Supplement: Supplementary file 2 — Supplementary material [file mmc2.zip › Solutions/DowJones/OutofSamplePortReturns_RMZ_SSD_DowJones_Matr.txt]

-0.00202326095211	-0.0248376014341	0.0154077174166	-0.00275677134506	-0.00980039884721	0.00208856875301	-0.00869329755237	-0.0193591284402	-0.00759823309258	0.00533600548399	-0.002860465829	0.0105522656025	0.00617912326597	-0.00279135110721	0.00550045348928	-0.0192237439976	0.027522818362	-0.00935349945763	0.0003951843279	0.00794159858144	-0.0163393679906	0.0153083745036	0.0206243328399	0.0270081023717	-0.0134144426691	0.0243781304226	0.030062465907	0.0173358887466	0.0144103080984	-0.0819050786986	0.0157019438471	-0.0320398263408	0.0032781869736	0.0651849305328	0.0455857568039	0.0176159232485	0.0366820514874	-0.0331357435646	0.0186562371719	-0.0614619053547	-0.030474885064	-0.00951675259795	-0.0175802975412	-0.00205617514774	0.0213197636972	0.00969706680553	-0.0456190519944	-0.00930782119915	0.0119591056631	-0.0199797311716
0.00672921234191	0.00317563484166	-0.00782566419574	-0.00553494410003	-0.0144136898434	-0.000868301348093	0.00803811147533	-0.00607911541507	-0.0191747241174	0.0144332819448	0.00144103679037	0.000825509845583	0.00681422701169	-0.00574227795457	0.0145217893515	0.0262228382282	-0.0241285356744	0.0144662664879	0.010686779326	0.0305077513182	-0.00199505172748	0.009944160624	0.0161599848319	-0.018077021358	0.0324763736405	-0.00148190435592	-0.0153086433252	-0.00737140677183	-0.00262114927989	0.0579923251128	0.0376316003831	0.0453999888072	0.0298975237334	0.0236845439132	0.0230926184181	-0.00404747341373	-0.0100894601438	0.0367838288615	-0.0251742011594	-0.0368155990321	0.00820533475344	0.0241591482026	-0.011983035219	0.0175503270434	0.0179596773238	-0.0179718716295	0.0382873294488	0.016453659698	0.0160715946248	0.0142751730614
0.0149927082845	0.0256004026404	0.0248756006741	-0.0317123179427	0.00200732286104	0.0296355165891	0.0076848286463	0.0232752132898	-0.0158314935895	-0.00249513836691	0.0185475965233	-0.0131776814115	0.00224397737411	0.00824703803498	0.00301810788082	-0.00944519083681	0.00769164356299	0.0203768235787	-0.00720194729244	-0.0154811940362	0.0262199410185	-0.00580861056908	-0.0137564223755	0.0100532432387	0.0407919922655	-0.0299702936637	-0.0286580575854	0.0120413200914	-0.0291924329392	-0.00067230553286	0.0251990754673	-0.0289283287813	0.00785222489757	-0.00473345063257	-0.0582826132538	0.0126777923276	0.0105032319471	-0.00928623588656	0.0182908277157	-0.0262963729946	-0.0280106918068	-0.00909386743439	0.0388172604322	0.00531381472995	0.0323599061424	0.0116284968214	0.0238544606151	0.00541361825463	-0.0105700769204	0.00848607381873
0.0151677780499	-0.0294120852956	-0.00771183809201	-0.019562991484	-0.00901786985218	0.00262195613371	0.0359708917371	0.0106060540125	-0.00444753842816	0.0161449003022	-0.0151341243622	0.0115066985028	0.0067989794493	0.0064509123794	0.0196164603405	0.0284175086613	-0.0100102274119	0.0152733531701	0.0192520661698	0.0266679053476	0.0114659311878	-0.0353997874184	-0.0262504287808	0.0138664300106	0.00405942138296	-0.0401644962648	0.0147837412456	-0.00244374630737	0.00347652175024	0.0253666988322	0.000648543635365	0.0201220308875	-0.0237376000683	0.0438737010113	0.0244759850743	0.0039232871142	-0.0232859974213	-0.0200765692939	-0.0295443346744	0.0233453217837	0.00488076779192	0.00567290658209	-0.0298794234911	0.0117670059543	0.0434369534922	-0.016060167105	0.0125861550435	0.0183253902691	0.00743561792985	-0.0255258017973
0.00634307826786	-0.0242640290767	0.00339683750099	0.0176898687477	-0.000813944848281	-0.0034043330387	-0.0108775608899	-0.00116066413215	0.0119514539702	-0.00606918679599	0.0115199932144	-0.000465500236312	0.0116751449281	0.00120513314225	-0.0104133400661	-0.010885325936	-0.0189782795636	-0.0122275282413	-0.00256393056178	-0.00527079074218	0.00639007241901	0.0308915522598	0.0014372897996	-0.0265498687178	0.00506549381582	0.0779189933776	-0.0299710144488	0.0308525369385	-0.0257207532389	0.000873483416227	0.00397653871632	-0.0284964392081	-0.0100676987463	0.0286955595443	-0.0250250678867	0.0480091796769	0.0409656938166	-0.00899187841393	0.0263079217425	-0.00507573096497	0.0386996734859	0.00773465454953	0.0134266142195	-0.00504119735758	0.000928557935509	-0.00617686868517	0.00110661471637	-0.0126030769074	-0.0061302689075	-0.00488972685298
0.00642352643856	0.00630883659375	0.000244429151429	-0.0530132308589	0.000706491301749	0.0180831581503	-0.00510527574717	-0.0237446589186	-0.00128959363147	-0.0324457456131	-0.00875333459321	-0.00230662598753	-0.0195569387638	-0.0248290346482	-0.00669135550509	-0.0216486531223	0.00564531329618	-0.00623557364411	-0.00358663775116	0.000709543745159	0.0224964665764	0.0310877408053	0.0299372092445	-0.0383745733851	0.0124899908991	0.00885932018565	-0.0113975816228	0.0402685049165	0.0323844286728	0.0102276661175	0.0353457717998	0.000592604843398	-0.052450147091	0.0305643315974	-0.00148555269913	0.000193234298157	0.00715595298229	-0.0882417012442	0.0194529424784	0.0651359161044	0.00716024138431	0.0116149415668	0.0119143539546	-0.0188633929779	-0.0141664676076	-0.0149565280769	-0.0229368796041	0.00341983050901	-0.0236525128098	0.0122231402854
0.0143367306999	0.0195583170652	-0.00180249405602	0.0306105810697	-0.0187816773667	0.0249105723327	-0.0220661008519	0.0112679442409	0.0293483959084	0.0168642178872	0.00646389672278	0.0358596027937	0.0150908919157	-0.0392219603484	-0.00988210998803	0.0212042135519	-0.00522888180565	0.0306683482558	0.00394368250935	-0.018567060676	0.0191217850009	0.0179180337872	-0.0124372739218	0.0239928765636	-0.000605500632405	-0.0123326392308	-0.00194775932261	-0.0314731052597	-0.0320252442444	-0.00041927599572	0.0189560315394	-0.00756586328478	0.0115716124471	0.00647699406566	0.0494372599522	0.0190364109724	0.0192687145918	0.00520018556465	-0.023518853326	0.0401289199679	0.0563253476805	-0.0134299225943	-0.0263683773412	-0.0356580068209	0.0185963696544	0.0132959112229	0.00194586723893	-0.00051328868933	0.0237424084636	-0.0547488662018
-0.00251993858302	3.13993172826e-05	0.00357361974984	0.0187268965243	-0.00284843566282	-0.00577380929669	-0.00232601505123	0.00357603813949	-0.0183270023301	-0.00190737073933	-0.01439197383	-0.0022401391007	0.000809805006319	0.0338834459534	-0.0107066024122	-0.0379437542314	0.0333102454473	0.0126437643659	0.0324488339646	-0.0160367617588	0.00500466898254	0.0268589580945	-0.0245887323787	0.00179959713575	0.0204440568398	0.00657144586103	0.00800019633353	-0.0013742411625	0.0097052248495	-0.0197331010207	0.00133638869698	-0.00932108130769	-0.000735509443324	0.00409652129498	0.00288674896339	0.0268718081765	-0.0262782094082	0.002495936386	0.0419763610802	0.0284756578197	-0.0171715619601	-0.0267487058	0.0260162489569	-0.0104934858249	-0.0295638311385	-0.0140865790307	-0.00475901799303	-0.0189841005472	-0.0155854056321	-0.125572386233
-0.003218440554	-0.0020274107194	-0.0229514939254	0.0350770886261	-0.0145145918633	-0.0031143181407	0.00949987828442	0.00365741072472	-0.0131834909229	0.00355006834562	-0.00291906628812	0.0134753684445	0.0195641316343	-0.0278901510889	0.0192920480672	0.00339043152937	0.00779164180757	0.00496696927033	-0.0123828579798	0.00811183627932	-0.00473352430629	-0.0109336461014	0.0644342448052	0.05146560085	-0.0128183180527	0.0447768392928	-0.0284892611594	0.0332078746185	0.0254398068419	-0.0421560113633	0.0464688704004	0.0242857747049	-0.108149920292	0.044734116344	-0.0110330597124	-0.0356632969607	-0.00363700914332	0.0293063498018	0.0148884268675	-0.0188242296194	0.0440135965047	0.00308554944757	-0.0604867225139	-0.0456295093843	0.0161541010965	0.00913416072793	0.00986040489852	0.00510930964863	0.0159778273357	0.0831844353395
-0.0151168379224	0.0141012858882	0.0350434235445	0.0237532711334	-0.00856732337073	-0.00708228751291	0.0172545440613	0.00659361890856	0.0202573657778	0.0223429229212	-0.00620832746379	-0.0113750169561	0.00936598946828	0.0240223814098	0.00943098837863	0.0181805758727	0.00013963809546	0.0115161900665	0.0264982188139	0.0139951224204	0.0171882970636	-0.00989078224782	0.0148488695478	0.0254942463417	-0.0141940823117	-0.0181247666839	0.0223827329405	-0.00411070282478	0.0132376771185	0.00744020918706	0.0391458153676	-0.00314590142372	-0.00234937553971	-0.0440082183111	0.0350944193273	0.0166320107993	-7.38151643158e-05	0.040153915875	-0.0369131066791	-0.033465872009	-0.00823392860708	0.0148591717278	0.00412365364155	-0.0114922054934	-0.0112527141281	-0.0358353521592	0.0203305503335	-0.00431351658832	0.0154413759516	-0.0447281578639
-0.0128986994441	-0.0192124098583	0.0146531611356	0.0216282472707	0.0274625142025	0.00497216126642	-0.00196545360964	0.00664442370803	0.0288032451308	0.000523273462711	0.00904702332045	-0.00171095911082	-0.0176749897751	0.000795194690135	-0.00779594402581	0.0225505196906	-0.00232200800079	-0.0194350575948	-0.00833446945407	0.0195325390759	0.0131163382453	0.0231432832097	0.00742051454212	-0.00217530751002	0.0393219741418	0.0390249940346	0.0352494244141	0.00474973637499	-0.00524262516973	0.0217313178304	0.00485111912596	0.0418629403505	0.0595168545839	0.0122584256027	-0.0507466173105	-0.0282426694713	0.0295659796556	0.00304228574074	-0.0319731677272	0.0373462057095	0.00567966568697	-0.00511226443544	0.00255433820235	-0.0433414424293	-0.00340404004907	-0.00152549376035	-0.00991873826235	0.0179632022586	0.00821169633612	0.0570478245236
-0.00726115203434	0.000994574082046	-0.00033572301566	0.0111942312394	0.00343236570143	0.0158509369794	-0.0271318295725	0.0214425898034	-0.00248171709124	0.00408222505003	0.0236460430683	-0.023911411927	0.00167118930988	-0.0193066546003	0.0190473187557	0.000745129155931	0.0279878351436	0.0150026672104	0.00186230754252	0.00691708918758	-0.0259347594868	-0.0183212371831	-0.0189503060729	-0.00805717089068	-0.0102623932443	0.0133484452958	0.0820196960651	0.0331819605333	-0.0217891103717	-0.0186578621889	0.0123169559943	0.0202310112808	-0.020862563829	-0.0481243414006	0.0262535291769	-0.00841072797574	0.00290243519663	0.00447091974864	-0.0168958922113	0.00507474591447	-0.0129035095809	0.00789430533488	-0.0323452335625	-0.00201705610927	0.00677121504443	-0.045399729894	0.0119243289376	0.0150026445198	0.00305219844658	0.0433527472272
[truncated: 60 more columns]
