# Supplementary material for: Real-world datasets for portfolio selection and solutions of some stochastic dominance portfolio models
Source: Data Brief. 2016 Jun 28;8:858–62. doi: 10.1016/j.dib.2016.06.031 (PMC4959918; doi:10.1016/j.dib.2016.06.031)
Supplement: Supplementary file 2 — Supplementary material [file mmc2.zip › Solutions/DowJones/OutofSampleReturns_Index_DowJones.txt]

-0.0159405721296
0.0090862815847
0.00866473811901
-0.00320137717054
-0.0218809194696
0.00535619574017
0.012970335174
0.00500589331725
-0.0018580580055
-0.0173308922984
0.0224749563779
-0.00585387742892
-0.0110107303329
0.00749942950398
0.0416690975356
-0.0197441464355
0.00623781676413
-0.0270377693757
0.015585253741
0.00121010948449
0.00966242289812
0.0074767355155
-0.00920354334759
0.00127292947971
0.00411503358938
-0.034421291823
0.0487676111013
0.00139503053274
-0.0119726639506
0.00267694435946
-0.00155876373453
0.00207938189875
-0.0245361761089
0.0260640557302
0.01355544884
-0.00482293048576
0
-0.00110322364576
-0.0228580068765
-0.0237694771119
0.0114814993487
-0.0217109880152
0.0165061898212
0.0354670183793
0.0467580676111
0.0114478604006
-0.0045404405446
0.0214779005525
-0.00412105641637
-0.00200270936645
0.00338886621399
0.000274261343326
0.0112293089585
-0.00217827090988
-0.0183648981611
0.00660628530195
0.0110556303996
-0.0112770235992
0.0124411171969
-0.00170661488815
0.0203094895868
-0.00951650176392
0.0222631757329
0.00575762330046
-0.00634274983959
0.00318125135144
0.00780684841309
-0.0026602523724
-0.0144618448767
-0.0220870964857
0.0119056327725
0.00582554686041
-0.000566003833253
-0.010280735083
-0.00629730547987
0.0344890622144
-0.017028921482
-0.00380215605319
-0.02908968417
0.00903917699502
0.00754601132823
0.02873004604
-0.0164059214151
-0.0134213434593
-0.029686288634
-0.00144385026738
0.00442286913159
0.0174567579859
0.00557934225412
-0.00654157764215
-0.0108396819373
0.00539656990274
0.025479050834
0.000656549153445
-0.00457468713433
0.00615393961485
0.00627932110878
-0.00721215866749
-0.014042584053
0.00372691747759
0.00527953439942
0.0121438551728
0.0316189401533
-0.0131227563897
-0.0145736242163
0.00371523695853
0.0339779639448
-0.0077851629379
0.00612071194309
-0.00241953180039
-0.0219704205378
0.0144709235053
0.0113474267012
-0.0197923847487
0.0141509017558
-0.000922685886388
0.00193129806464
0.0167684561716
0.00560183363837
0.00133241481759
-0.00493753061184
-0.00110109284176
0.00552007793051
-0.0130955753215
0.011598836959
0.0030927425533
0.00917041931615
-0.00188076351711
0.00423758561524
0.000858481913156
0.00749619323024
0.0105408238537
-0.00276071010074
7.70515667611e-05
-0.0160722688012
-0.00226522736171
0.00281974381254
0.00437424533786
0.01360824398
0.00859344756487
0.00517202424863
-0.0121079669935
0.00811974012446
-0.00197687572059
0.00205708058034
0.00881233346022
0.0146137280639
-0.00244924198351
0.0100447112146
-0.0095783470826
0.0289916413778
0.00123657680358
0.0109810892724
0.0167578633149
-0.0181079640857
-0.000578549632391
-0.00425198383222
-0.014261239987
0.00631520712314
0.00175301201695
0.000484082237029
-0.0265210810251
-0.0449187343017
0.0265713053279
-0.0185451755706
0.0235773750007
-0.00128447992056
-0.0194486925226
0.0117000639288
0.0193109083481
0.0039386489953
0.00302889964175
0.00387419995117
-0.0108984118928
-0.0150699245568
-0.0105413105413
0.0154470541456
0.0141642676979
-0.00362142284639
0.0150541312673
-0.0116767066158
0.00172624613393
-0.00241204800694
0.0393551964428
-0.00340356771869
-0.00649581272294
0.0197832315288
-0.0222190610942
-0.000613108042107
-0.00664694505677
0.0268546650233
-0.0174901183253
0.0137006199258
-0.0253958425023
0.00547668993691
-0.0157269572529
-0.00794269797055
0.000628416177304
-0.00629357734419
0.0194548134124
0.0112723243728
0.000263471616803
0.00701797394144
0.0183847618061
-0.0165117970471
-0.00913531278039
0.0275672741696
0.00418770252837
-0.000169439660514
0.00886041370519
0.00225394063537
0.00692172225057
0.0145209093642
0.0180376523136
0.00266276032271
0.00713461487714
-0.000659814442076
0.0258856170359
0.00281135135386
0.0157040647995
0.0122289489172
-0.0094310496747
-0.00605830349302
0.0246189622773
-0.0067216941618
0.0241113155184
-0.000531439476291
0.0074463059599
0.025569557309
0.00721124196683
-0.0142769973967
0.00852491180572
-0.00321760571906
-0.00712928161728
-0.009674110381
-0.00450292321627
0.011654331737
0.0123506198978
0.0160405871276
-0.00219228057844
-0.00181763673681
-0.00735939646228
0.0123058173339
-0.00604049009485
0.000227106411971
0.0120780564105
0.0122309675302
0.0226128642346
0.0176176180194
0.0135381108173
0.00871676732457
-0.0210461545584
0.00448454349672
0.00375639715416
0.0157432305672
-0.0296093641779
0.0348111931924
0.016404310107
0.0193403179654
0.0356092743889
-0.0172888534929
0.0112259508806
0.00629638281432
-0.00341777169856
0.018383802186
-0.00699204729397
-0.00108790792117
-0.00769105241126
-0.000257402097827
-0.00503851297712
0.00155802427427
-0.0195768838108
0.0216477865417
0.029776501588
0.00244050083321
-0.0239725136
0.0112308211994
-0.00616926898822
0.0115005360194
0.00213194258621
-0.0312671248416
-0.0362667137468
0.00774463455531
0.00809506319863
0.0441064442882
0.00541037805678
-0.000972834260593
-0.000973781588685
-0.0136427181465
0.0209447669243
0.0270953272071
0.000942404643083
-0.00213410599959
0.0166010445143
0.00504865539206
0.013455906822
-0.0193962438863
0.0115424604829
0.0354090839122
0.0145965215167
0.0316500470308
-0.00398455051246
-0.00885811981539
-0.030258681638
0.0352038976826
0.00930188118064
0.00271781866042
0.0216242308331
0.0200754786725
-0.0267655580834
0.0218400796314
5.58317759207e-05
0.0267992254508
0.00275291710486
-0.0127393806389
0.023194404899
-0.0175029204494
-0.00722164394118
-0.0465993265993
-0.00418776116546
-0.0158650986135
0.0322866632878
0.018440887661
0.0636088350027
0.0108476286579
-0.00875802510442
0.0161892522621
-0.00769136525136
0.0259404066178
0.0392579250624
-0.0215939619767
0.00901338067528
0.0242011054649
0.00820769410878
-0.002052258115
0.0271136451019
0.00952457179446
-0.0166299727387
-0.0320945757376
0.00720330729327
-0.0301734064332
0.027912395276
-0.0145561429348
0.0357072086599
-0.000676518070285
0.0136133503182
-0.0034554659694
-0.0186788764429
-0.0959800238341
0.0716715495019
-0.0158709682463
0.0192808030093
0.00905535182854
0.0315631468913
0.0121962785938
-0.0232084755814
-0.013036140959
-0.0034414801306
0.0239451260202
-0.0415867171158
0.013909720851
-0.00523631786255
0.0511918931043
0.00897162971862
0.0231733435038
0.00479206316778
0.0166749898932
0.00195311586304
0.0177071928321
0.0111723577907
-0.00387126045654
0.0285921850305
-0.00231700323915
0.0143737052403
-0.0245246301889
0.0308400326096
-0.0110022681164
-0.00446570481691
0.00701807884511
-0.0210720802069
0.0165001003097
-0.0486979014487
0.009643112129
0.0328580021857
0.0104930896319
0.000489454187088
0.0219355094045
-0.0287766224098
-0.0267505072971
-0.0241147730726
0
-0.000960950874885
-0.119947236943
0.0134220977151
0.0399332482576
-0.0015229033334
0.0221321652538
-0.0471818992382
0.0356227608772
0.0581118219527
-0.00404419798144
0.0324873313165
0.0220315524084
0.0127310080063
0.0402863534874
-0.0274922740651
-0.00505564056578
-0.0413286646984
0.0337251411348
0.0264661219177
-0.0046050884656
0.0474322373278
-0.02903775407
-0.0146929249348
0.0154705209321
-0.0058401252342
-0.00174575481293
0.0299496813439
-0.0238561574931
0.0431999468084
0.0237632882075
-0.00685526425452
0.0117567362621
5.49627352654e-05
0.0331936690406
0.00977028892085
0.0266327475712
0.027624902156
-0.000676369466594
-0.0139698961774
-0.0183158013059
-0.00890969977512
0.033110632354
-0.0317212969744
0.0239185938525
-0.0148705758789
0.0454334289053
0.00554166573153
-0.00118739610284
-0.0290069075984
-0.0199932616292
0.00579937760486
0.0316678356063
0.0228989390593
-0.0341272734996
0.0150566284257
-0.0043444666497
-0.0187147619337
-0.0480880274208
0.00949492400567
0.0237423843142
-0.0499521984039
0.0230974231635
0.0288484764163
0.00660561279877
0.00390899778521
0.0305526747181
-0.0127688008419
0.0253098074248
-0.00288819084509
-0.00431713810911
0.0221458900889
-0.00294704277382
0.0189029109373
0.0130295017369
-0.0609751104241
-0.00614361878496
-0.00317626003835
-0.0353885413161
-0.0285479355694
-0.017698465585
0.0131342230935
-0.0219635003554
0.07370166068
0.0323597294071
0.0177836468085
-0.00315186144285
-0.0539977848438
0.030576838031
-0.00864745417702
-0.0192521312382
0.0192518795433
-0.0245406549726
-0.0230788566334
0.0501075807535
-0.0232170876286
-0.000602032712337
-0.00140653636867
0.00167694204686
0.00813489282887
0.0148103759044
-0.0110280472443
-0.0152679614267
0.0327913567598
0.0284466472378
-0.00861925494849
0.0156166937881
-0.00124946235795
-0.00385184156999
-0.034564811366
-3.42322538147e-05
-0.00999430984951
-0.0123082616753
-0.0311900632355
0.00321522053366
0.0549129065045
0.0130530640647
-0.0419013574488
-0.00519147115453
0.00797312344387
0.00133035339231
0.0156911392885
-0.00749407969569
-0.000926219914292
0.0142249209256
-0.0153427552993
-0.00903557457385
0.00502214646882
0.0117174501618
0.0246360791576
-0.00173994719972
-0.0134240511128
-0.0145641316244
-0.0075386209858
-0.0335201613285
-0.024405750251
-0.027269505006
0.00933158400542
0.00687466570123
0.0318339486956
0.0367837567529
0.019249484677
0.0186493301798
-0.00528935535524
0.0423440311179
-0.029330776721
0.00510205472419
-0.0126049584506
-0.0253348946951
-0.0132602124114
0.00852038514045
-0.0277824975552
0.0167699089267
-0.00455495162393
-0.00217757918426
-3.94165580308e-05
0.0014036693455
-0.00920130838304
0.00603484278692
-0.0416668673277
-0.0345978542174
-0.0712934555271
-0.0355173921329
0.0270773815474
0.0261530435688
0.0308427272346
0.00314625541047
-0.0114673835959
0.0185047737203
0.0120050460596
0.0441776904181
0.000630484159712
-0.0219168064912
0.0161297260538
-0.00297133987472
0.0144935740808
-0.00137912616812
0.0175173377239
-0.0299723939767
-0.0120882542648
0.00960923468944
-0.0181091148671
0.0204075733786
0.00184728441098
0.0245045965683
0.0434774895005
0.00230664165443
-0.00315608731873
-0.0279908298079
0.00788101543815
-0.0109643239696
-0.0151633122192
0.0042363184055
-0.0312299300641
-0.00120470026589
0.0307523215648
0.011854008938
-0.0122430226306
-0.0390399692803
-0.00663145134962
0.00435648080951
-0.0418687328515
-0.0185340806006
0.0181244573146
-0.0685409007105
-0.0989224684259
0.119120106672
-0.0767056020055
0.0802200001741
0.0347455198535
-0.00798372556805
-0.0286477983543
-0.0166353090552
-0.0163392171731
-0.0606228028515
-0.035596374561
-0.0222723339125
0.061238016716
0.0838906238099
-0.0199338505359
0.0243258875436
-0.0248086704933
0.015267467804
0.0427534327767
0.00148823649061
-0.0439105135418
0.0181733210124
-0.0155446600366
-0.0188902062687
0.0528894675891
0.00141447552137
-0.0226770377351
-0.0695467662931
0.0150521430467
-0.0233926277032
-0.00142801046955
-0.00639287881853
-0.00259345604105
-0.0344073509861
0.075809507702
0.00893646707411
-0.0270917430746
0.0385729461358
0.00610692724817
-0.00265833243525
0.0171343154558
0.00707775735663
0.0228750394124
-0.0267385378028
0.0127145933485
0.0344630745299
0.00923710441109
0.0377461024499
-0.0263988685433
-0.00964515400173
0.0257472088178
-0.00430084660712
-0.00876742779621
0.0186683288097
-0.00868395976479
0.00340843279585
0.0211666042843
-0.0100728290721
0.0105370029321
0.0181046366647
-0.0143413145231
0.00916517529721
-0.0162730286375
0.0228928044485
0.0176550654613
0.00138872104527
-0.0173635755589
0.0260507735092
-0.0103393430617
-0.00468404237982
0.00380605983217
0.0155173634229
0.00668953081356
0.00577505677217
0.031446239681
0.0108338169859
0.0090019138756
-0.00558512984075
0.0109993342985
0.00962217855556
-0.0189983471167
0.00760535584684
0.00461478982478
-0.00171530460065
0.00645828974082
-0.013921900256
-0.0405138715302
-0.00377515740546
0.0263175935816
0.0221440651795
-0.00405460312529
-0.00739000110313
0.000659139573763
-0.0125163599251
-0.0314116734536
-0.00831930266406
0.00520041062248
0.0230980184627
0.0198882067439
-0.00542292042791
0.00355500337212
-0.00138649583907
-0.00716996762604
-0.00433829986492
-0.0140805725995
-0.0130908673022
0.0218070412129
-0.0358084557075
0.0142531682198
0.0119041041534
0.00491112423745
0.013601356184
0.00531763513382
-0.0106517262641
-0.0212006204868
0.022826158778
-0.0131717783124
-0.0124628420834
-0.0207235203368
0.0312205448416
0.0335097405213
0.0152945105093
-0.00576479776763
-0.00128891778573
0.00679273379853
0.00865264822614
0.0021883154483
0.0107422900878
-0.00433365224807
-0.0101030530047
-0.00593445268491
-0.0179380564501
0.0117016649291
0.0215272918625
0.00703356551472
-0.000547672023226
-0.00176074294266
0.0158486303934
-0.0121012795263
-0.0221314987908
-0.00754728410404
-0.00615221755447
0.00263119006174
-0.036111196184
0.0170008688097
0.000901149820307
0.0129383419335
-0.0127162631424
0.0264594544243
0.00180452242397
-0.00716335231988
0.0053052298503
0.00822518474592
-0.0300053444634
0.00123022744632
0.0209910476501
0.00525394212013
0.00203215322189
0.00251687352781
-0.00811623670945
0.00924842435131
-0.00606429335796
-0.0101079576041
-0.00149860700274
0.0225482585569
-0.0117299170453
-0.0107978779328
0.00879483474616
-0.0281638805256
0.0106790275385
0.00356587199583
0.00530284063553
0.0139999061309
0.0104796513962
0.0115086513536
0.00650999789285
-0.00511536427344
-0.00620580876252
0.00638572332061
0.00431318881598
-0.0152316353449
0.0274690926056
-0.00472488852968
-0.0247356948577
0.0197543777254
-0.00932575651931
0.00870972850281
0.0204731407083
-0.00159869441456
-0.0125216827138
0.0107157946415
0.0179225028485
-0.00216594394622
-0.00934835303833
-0.000323913812008
-0.00606301043053
0.0237082549951
0.000614837972111
0.021268080072
-0.0134463690401
-0.0265505386844
0.0137775688451
-0.020382830863
-0.0231827759234
0.0138548891924
0.00942871164702
0.0165446235858
-0.011085658914
-0.0320789297117
0.0282571719939
0.0121825527891
0.00301278062666
-0.0108303667404
0.0222727424272
0.000613483413471
0.00987842681604
-0.00587134676361
0.0138775309647
0.00180095196884
0.00816703107601
0.0160629287039
0.0103552004966
0.0113775603893
-0.00250971576087
0.00157613866711
0.00217503541764
0.0152210539504
-0.0158185659284
0.0133760005808
0.00363322573949
0.0091487352861
-0.007881028223
0.00971626528572
-0.00318218106979
0.0106725243873
-0.00628540117616
0.00109159456158
0.0136868954541
-0.00862361729115
0.0171295872153
-0.0105979446363
-0.0460606415637
0.0222573339828
-0.00750489908772
0.0198672192518
-0.00695881890149
0.0150892806668
0.0120390098288
0.0156393715322
0.0111081009954
0.0191427484381
0.00253962864785
0.0146926824298
-0.00262868754652
0.0125147327959
-0.0183792131217
0.0140052558816
-0.0191677354995
0.0137342205878
0.00846223577677
0.0220520631181
-0.000541897415092
-0.0419631625527
0.00826975867456
-0.0172435810816
-0.00870167634569
0.0153017791614
0.00267299598488
-0.0172102466435
0.0209912514235
0.0265335265179
0.0238744507256
-0.00311054796611
-0.00419617865054
-0.0298774383616
0.0223550284257
-0.0235655279714
-0.0410421312226
-0.00224137731905
-0.0165915032982
0.0448175688825
0.0309780939227
-0.0407830390114
0.029021356097
-0.0209980862522
-0.0329691620391
-0.00384642669766
-0.0531258437254
0.0235211954411
0.020290070406
-0.0312738421991
0.00883986205894
0.0179791240998
-0.0247664718676
-0.0423161947646
0.0197697644408
0.0481438326129
-0.0227713919596
0.028503884484
-0.0246082634354
0.0425099536175
0.00364365903523
0.00759725756016
-0.00718838139209
0.0117929748507
-0.0421034129148
0.00193835874942
-0.0178745375413
-0.000915285595164
-0.0347801139124
-0.0415753278907
-0.0104008718935
-0.015738125848
0.0372811322103
-0.0293232781098
0.0137515856503
0.0441504233815
-0.0257130368729
-0.00811367154526
0.0138149083324
-0.0028422798879
-0.0515370862342
0.00899289306811
-0.0590285311224
-0.0395496577573
-0.0570428406409
-0.013015027254
-0.117604903388
0.139932997137
-0.0482079608748
-0.0672969176623
0.0205243679278
-0.0348556681617
0.0963408184227
-0.0413748099994
-0.00522620622498
-0.00420668633073
0.0552762693704
-0.0534933412563
-0.0227461272579
-0.0199475439609
-0.0220797606712
0.0420873320961
-0.0508362481819
-0.0937059338302
-0.0494027924967
-0.0319726050487
0.102323947427
0.0774410867719
-0.0326446206593
0.0603335274301
0.0102760207376
-0.0268162192953
0.0233711183629
0.05006105919
-0.000945798731182
0.0101333092601
-0.0266648479318
0.0536550477691
0.00493611146783
-0.0173837838825
-0.0317134088779
0.0228288489881
-0.0239771237769
0.000818030792072
0.0619886985578
0.0294253601035
0.0195476537875
0.00553380369049
-0.0216974817813
0.0409333423824
-0.00136708562583
-0.00579279465222
0.0196509579749
0.0157954875971
0.00107374479234
-0.019368988371
0.0297976509805
0.020877420138
-0.0222181706845
-0.00795706508741
0.0446910139906
0.0176025282245
0.00422697886799
-0.0101531439726
0.00437609474869
0.0106774615476
-0.00827631522562
0.01276533636
0.00349670240484
0.00756144203115
-0.0050956536906
-0.0389070327485
-0.00111112636635
-0.0272091879362
0.0192513617248
0.0281449707599
0.00196564124591
0.0142957518366
0.00849370576886
0.0135066692351
0.0101957279371
0.0071302311153
0.00295437666024
0.00782120976161
0.0101856735229
-0.0047478676987
-0.0328815988049
-0.0147712500719
-0.0526321237964
0.00695966948027
-0.0315824884602
0.0381399054041
0.0246808669312
-0.0291015196684
-0.0445863893349
0.0546937587235
-0.00605308982633
0.0365357779806
0.0141514408437
0.00228303657917
-0.03708283678
-0.012385932454
-0.0161857051171
0.0437774045853
0.00920756551776
0.0198679265146
0.00543258921182
-0.00562058593938
0.0240966881122
0.0121113426107
0.00182704292743
-0.00353187239398
0.0253689564228
-0.0179602764657
-0.00208802558836
-0.0112796079645
0.028020835124
0.00584130348111
0.00433737933738
0.00669969759883
0.0100146862449
-0.00285328706381
0.0128834065882
0.0163853205717
-0.00739450374441
0.0226792455051
0.00876198338545
0.0100308195422
-0.0133085846868
-0.0111488802045
-0.00801238706604
0.00361622791658
0.0134050261994
0.0165725519517
-0.00152580276015
-0.0144995077178
0.022807683261
0.0262406369292
-0.00957886715139
-0.0107460337983
-0.0133172675017
0.00487187895255
-0.0282616838054
-0.0113308894322
0.0106592754771
-0.00304791736684
0.0447716455932
-0.00612027399372
-0.00964355624928
0.0167652254795
-0.0365534273553
-0.109016368445
0.0622626585938
-0.0547117888338
0.0630697443031
-0.0259106961024
-0.0159373537623
0.0307283530058
-0.0313261719795
-0.0351833507487
0.0730040449354
-0.00316447392589
0.0453294726682
0.00347417493591
0.00948389001766
0.000877498987023
-0.0440161338126
-0.00210438621636
0.0498845353775
-0.00631848852232
-0.0212230033299
0.0448519750541
-0.00621766715471
0.0143342860604
0.0023699455082
0.0230847379581
-0.00433557167385
0.0151267769478
0.00225065842074
0.00589014792559
0.00244326777026
-0.00144051038747
-0.000239145679062
0.0215606676384
0.000188834160553
0.00172637356579
-0.0252478610184
-0.000632657338709
0.000445771784968
0.0221595291158
-0.0155218513005
-0.0240749723451
-0.0150346386669
-0.00397057694522
-0.0283721255128
0.0255977377936
0.0266363607797
-0.0187696891025
0.029492124076
-0.0104961468808
-0.000712923465154
-0.000451787940955
0.0276344067426
0.00340395976137
0.00395806826143
0.0077611559498
-0.0110739893487
-0.00257758861747
0.0124858297863
0.0225443988324
0.000429422051044
-0.00323108330162
0.00507136086943
-0.0117361681139
-0.00583571646195
-0.0178841575946
0.000399017029559
-0.0226777014804
-0.00149199224663
0.0133956342471
-0.000136496452249
0.0157555377306
0.00497422907422
-0.00727670283989
-0.00265924250404
0.0213787398486
0.00919212001533
0.0105409511287
0.0170135607376
-0.000133266771983
0.00656768548884
0.000752975398032
-0.0141319833841
0.0249307720378
0.0226128305712
0.000330165726583
-0.000298227380733
0.00865878770051
0.00278806136068
-0.000977179973559
-0.0021939558332
0.0172703414596
0.0101317587516
0.00820301304906
0.0161413441048
-0.0020984292429
-0.0032065398514
-0.00101219153234
-0.00385468734312
-0.0342750422435
0.0215149704357
0.0166765053129
0.0170492798211
0.0039582130499
-0.00151683279138
0.00580854105503
-0.012326953465
-0.0265206541251
-0.00428226723
-0.00910918036779
0.0170698655194
0.0286567457472
-0.00602783647138
-0.0176419255937
-0.0127848128875
0.0244385467829
0.00594330140132
0.0114817894778
0.00450833808104
0.00920640036012
0.0122232007654
0.00604155478023
-0.00396763672699
0.0010469261536
-0.00879596493845
0.0258137299278
0.0128680588244
-0.00479814642132
-0.0101771069887
0.0123398167295
-0.0377116831606
-0.0293650412808
0.0279057816403
0.0223139277259
0.00326536625648
-0.00241313396441
0.0155028163604
-0.0104429832362
0.0018138487692
0.0111183539159
-0.0128687796443
-0.00447067470071
0.0170658445679
-3.10044530905e-05
0.00497363323878
0.00997667954182
-0.0109975939581
0.00571770836235
0.00827157453179
0.0119131872838
-0.00956672627795
0.00931112012924
-0.00653352431267
0.011743905483
0.00183327155856
-0.000216353511083
-0.00405472054742
-0.0243372771762
4.22468568339e-05
0.016219693687
0.0141417944573
0.0012636976214
0.000758548289465
-0.0046916036191
0.00831065918077
-0.00590822166371
-0.00464583081936
-0.0394799642889
0.00481586072482
0.0255047814987
0.0326020903868
0.0142517896793
0.00193087896154
0.00964145570965
-0.00230666913609
0.00425723414788
-0.0376216637688
0.0453179239199
0.00438710783855
-0.0297468210573
0.00795296443478
-0.00732788234574
0.00954397578287
-0.0179685157845
0.0212066788626
0.016365083385
0.00541029504394
0.00948233797947
-0.0160159618298
-0.0010169084649
0.00771078386109
-0.0077130542878
-0.00531032230753
0.00537949817822
0.00322021867894
0.00016856178538
0.00179787415103
0.00192414113689
0.0106991538881
-0.00365377553162
-0.0105117260731
-0.0151781809353
0.00138575018785
0.0184703985179
-0.02888721607
0.00495727807187
0.0166312477451
0.00682679856355
-0.0364533179083
0.00903696491919
0.000964303167369
-0.00397327984913
-0.0954011301109
0.0413751823254
-0.0257532204382
0.0166795219092
0.0085046936771
-0.030787047272
0.0484030323918
0.0211862714535
0.00576002839155
0.0227799012683
0.0116727808183
-0.00551244169533
-0.0139573209524
0.0177126249999
-0.00408932212573
0.000597632494955
-0.0204173484011
-0.00672942395716
0.0160361751534
-0.0216410404449
-0.0437560572257
-0.0250320607224
-0.00643354298953
0.035502183791
-0.0256626774101
-0.00332001210454
0.0404924551642
-0.00626689914841
0.0337510973875
0.0090886994515
0.0229111974894
-0.00502046372335
0.0114973205614
