# Supplementary material for: Real-world datasets for portfolio selection and solutions of some stochastic dominance portfolio models
Source: Data Brief. 2016 Jun 28;8:858–62. doi: 10.1016/j.dib.2016.06.031 (PMC4959918; doi:10.1016/j.dib.2016.06.031)
Supplement: Supplementary file 2 — Supplementary material [file mmc2.zip › Solutions/FF49Industries/OptPortfolios_CZeSD_FF49Industries.txt]

0.0128482665208	0.0160063498487	0	0.00849951160501	0	0.0347242844063	0	0.0148093281147	0.0159367004575	0.0208232939847	0.0605235553958	0.0849680955622	0.0134842044059	0.0420338329288	0.0261115230402	0.0443752486814	0.0553638404592	0.0995242940503	0.0469788504599	0	0	0.00413315740089	0	0	0	0.0329553693743	0	0	0	0.0230847520923	0.0454966054809	0	0	0	0	0.0515793217371	0.078007591703	0.0499248568867	0.00285770201872	0.0293960951914	0	0.0451129947789	0.0483998401665	0.0983813238896	0.0416868648987	0.00807130644893	0.0771058446869	0.0177885497796	0	0
0.156052966066	0.0732658894844	0.0967571391762	0.093403416815	0.13597296591	0.176904921523	0.132770795347	0.00378650047007	0.0789056375479	0	0	0.0749821767636	0.068255273308	0.157001894179	0.12038818806	0.230775542688	0.233403516095	0.241313357636	0.206314728151	0.275892081189	0.174694460465	0.127168250764	0.142717300199	0.272318543907	0.177924210943	0.0346755999384	0.042177332517	0	0	0.0155525198771	0.050727416103	0	0	0.045754431948	0	0.0862226907057	0.112655221009	0.0540755670013	0.0450392495475	0.0663708735655	0.0558597750277	0.0854779640102	0.184375470171	0.119517996959	0	0	0	0	0.105705074154	0.0988504609164
0	0.0227631683566	0.0301370269065	0.0432483669109	0	0	0.029775865417	0.110349662593	0.0397058817088	0	0.0181150744104	0	0	0.114229847476	0	0	0	0	0	0	0.082904083072	0.0353354734148	0.0135761423667	0.0705782762102	0	0.0387109017738	0	0	0	0	0	0	0.0344813027517	0.0150509567679	0	0	0.0119683710261	0	0	0	0	0.0503782962016	0.0193201258206	0	0.107641286964	0	0.06909368908	0.00543820488042	0.00512690452696	0.00580117372385
0	0	0.00310249775406	0	0	0	0	0.0331367961542	0.0525153207655	0.0509049443728	0.0575809066201	0.0148527270136	0	0	0	0	0	0	0	0	0	0.0125909211147	0.00728388206858	0	0	0	0	0.0280390693308	0.0409440753789	0.00947468258531	0.00297213947825	0.0557693312626	0.018372459264	0	0	0.06244705988	0.0572396740939	0	0	0	0	0	0.00357839664108	0	0.00339539161168	0.00558589032751	0	0	0	0
0.0998357327953	0.0654983360778	0.0406710851636	0.0102148827362	0	0.0209805471901	0.0148844554469	0.0179215553991	0.0321730323452	0	0	0.0136604443253	0	0	0	0	0.00185551366878	0	0	0.0623985350433	0	0.060558309912	0	0	0	0.0155643518984	0.0110290866591	0.0267620442019	0	0	0	0	0.0706224541278	0	0	0	0	0.0268675217774	0	0.0319961967682	0	0.0612182460547	0.135949649188	0.228342878349	0.119462112082	0.0699169430938	0.0405002936495	0.00016003787314	0	0.0575049105262
0.0400795904136	0	0.00338728453549	0	0.0708243494495	0	0.0048526553752	0.0318111743319	0	0	0	0	0	0	0	0.027834149201	0	0	0	0	0	0.0386257584779	0.0747793020929	0.161819949007	0.119533096862	0.0937265553361	0.0603106513557	0.120456226294	0.114914046043	0	0	0	0	0	0.00204924046256	0	0	0	0	0	0	0	0	0	0.0100591618704	0	0	0.023240362677	0.0911780644095	0.00927934178574
0.021540511369	0.0327319656686	0	0.0581651137978	0.0302500863701	0.054232193216	0.00670883393117	0.0172233117943	0.0359869190603	0.0363062436787	0.0435503876125	0	0	0.0489846474204	0	0	0	0	0	0	0	0	0	0	0	0.00817110249659	0.0162403108502	0.0552731286865	0.0602059934883	0.0899969484662	0.0471571002243	0.06353608515	0.00332602552315	0.0518057798993	0.0358103659931	0.0619837238944	0.0568802742835	0.0462257255904	0.0670027318137	0.0857736367073	0.0753234089089	0.0867791246533	0.0450672516333	0	0.0867306390285	0.0920727757952	0.0338711986686	0	0	0
0.0202625495451	0	0	0	0.0066194257213	0	0	0	0	0	0	0	0	0	0	0	0	0.0214154118835	0	0	0.13160178431	0	0	0	0	0.0746393192439	0.0703027823107	0	0	0	0	0.255649610561	0.0642157855757	0	0	0.0668851736003	0.0222560951171	0	0.0374365239315	0	0	0.0104224146909	0	0	0	0	0	0.0190290263795	0	0
0	0	0	0	0.0270833573527	0.0484986583924	0.0325947849698	0	0	0.00200924367693	0	0	0	0	0	0	0	0	0	0	0	0	0	0	0	0	0	0	0	0	0	0	0	0	0	0	0	0	0	0	0	0	0	0	0	0.110921240101	0	0	0	0
0	0	0	0	0.048050200198	0	0.035612571999	0.0226563303726	0	0	0	0	0	0	0	0	0	0	0	0	0	0	0	0	0.290746996372	0.123719326208	0.082948304226	0	0	0	0	0	0	0	0	0	0	0	0.0223029538967	0.0761566740868	0.121259945732	0.0491569247998	0	0	0	0	0.0728810115981	0.140714870658	0.264905390933	0.0132252764575
0.00138886993895	0.0178753719177	0.0382883811046	0.024828177298	0.0162040159213	0.0187579063266	0.0281980692827	0.0158746170315	0.0567874763872	0.0255885418229	0.0240539903713	0	0	0	0	0	0	0	0	0	0.103025077793	0.0585288928471	0.064118038963	0.0627080446618	0.00560535821618	0	0	0.054697031463	0.0459687280548	0.0294936787857	0.037742820035	0	0.0697562983306	0.106170196305	0.109459806276	0.0165019526295	0.110141536612	0.0161117501091	0	0.0506123668318	0.0487291676677	0.0884758611223	0.161492205613	0.216704546679	0.107050471502	0.0708439774901	0.0741442256433	0.0158312843821	0.0228102343271	0.0345388207323
0.0519225489124	0.0459070087355	0.00481657632506	0	0.0229518235511	0.0349574562013	0.00254643907869	0.0111326163395	0	0.0928873019544	0.0890338904308	0	0	0	0	0.0233138682272	0.0562044858056	0	0.000596487205563	0.122208623626	0	0.0142016459988	0	0	0	0	0	0	0	0	0	0	0.0354868802698	0.0271989997739	0.151282989013	0	0.0250837634099	0	0.00167998054375	0.0297082807607	0	0	0	0.111316870229	0.098402731671	0	0	0	0	0.0134363387592
0.099257326851	0	0	0	0	0.0771138307263	0.0033288041628	0	0.0113468375548	0.0389049801905	0.0089877677409	0.0245203011946	0.205328732424	0.0480722279421	0	0	0	0	0	0	0.0235609502173	0	0.0615007036607	0	0	0.0132079681852	0.0403634842061	0	0	0	0	0	0	0	0	0.000278202113666	0	0	0.00265495263672	0	0	0.00275057097975	0	0	0	0.043776062414	0.0566345287692	0.110043164135	0.15050242994	0
0.0711571721542	0	0	0.0242427891431	0	0	0	0.046803031993	0.0147685867055	0	0.0208739215868	0.084240060404	0	0	0	0	0	0	0	0	0	0.00732366343926	0	0	0	0.00595349698103	0	0.0967048737448	0	0	0	0	0	0	0	0	0	0	0	0.0618436397243	0.0108093429345	0.0193902125216	0	0.0296408948534	0	0.0257570716439	0	0.100108127273	0	0.000109214459808
0	0.00692279243978	0.00848753007388	0.034010852902	0.0522206668931	0.073454037899	0.0163362279879	0.0131618138051	0.12697433813	0.12450786813	0	0	0	0.00642357690604	0	0.0710690761206	0.199214844335	0.123392642836	0.0278308736476	0.118856047354	0.126739231766	0.0883705892823	0.0470835726851	0.0605900186234	0.0147131822875	0.0294072983224	0.0327924650699	0.1028124385	0.0881952806105	0.0321744326805	0.0176266425449	0	0.106607418532	0.0245230685771	0	0	0.00782784642155	0.0319311277454	0.0325647193686	0.0805268957395	0.0685647766287	0.0346509103788	0	0	0	0.0295745241653	0	0.0170587843935	0	0.0400252128474
0	0.066653871114	0.169710424093	0.0585194771382	0	0.021080440293	0	0.0237349031159	0	0	0	0	0	0.0303128486086	0	0	0	0	0	0	0	0	0.0661350311789	0.017943097339	0	0.0211630311305	0	0	0	0	0	0	0.0478881138567	0	0	0	0	0	0.072502095215	0.0036847521936	0	0	0	0	0	0	0.041147035188	0	0	0.114981147547
0	0.0122899885173	0	0	0	0	0	0.0104469126721	0	0.0310679002126	0	0	0	0	0	0	0	0	0	0	0	0	0	0	0	0	0.0940993224887	0	0	0	0	0	0	0	0	0	0	0.0419010411641	0	0	0	0	0	0	0	0	0	0	0	0
0	0.0496398298446	0.0623258496385	0.0383105558705	0	0.016924589842	0.0689187530593	0	0.012684716766	0	0.0973619872623	0.0553734349475	0.0216726559367	0	0	0	0	0	0.0305724102431	0	0	0.0182401221797	0	0.0212835659295	0.0699114672579	0.0549758644157	0.00898845594263	0.0157740907043	0.0475171263577	0.0392319175826	0.0316968044679	0	0.037870398666	0	0	0.0394224380395	0	0.0978178947397	0.0366376545676	0	0	0	0	0	0	0.0433548048604	0.0267822883173	0	0.0501778805421	0.0452337015369
0	9.64683775935e-05	0.063856715687	0	0	0	0	0	0	0.0484099686004	0.024424002717	0	0.300966246116	0	0.189752923756	0.315446599147	0.0246621811708	0.194577812786	0.234218216765	0	0	0.0080216324874	0	0	0	0	0	0	0	0	0	0	0	0	0	0	0	0	0	0	0	0	0	0	0	0	0	0.0330445693184	0	0
0.0578105709923	0.0193375877638	0.0134187799304	0.0323232219293	0.00282546449635	0	0	0.05392265061	0.0059788198842	0.027215483525	0.0400568388851	0.0795040568326	0	0.0251541836635	0.00919534148332	0	0.0201288273882	0.0782151327661	0.0851918700229	0	0	0.0164780429306	0	0	0	0	0	0.040861615449	0.00894794024181	0	0.0275656073978	0	0	0	0	0	0	0	0.0268040363993	0.0501835830621	0	0	0	0	0	0	0.0281307745352	0	0	0.0958670436601
0	0.0286022128747	0.00820619897425	0.0503258653878	0	0	0	0	0	0	0.025535733402	0	0	0	0	0	0	0	0	0	0	0	0	0	0	0	0.0253532526097	0.0552076301454	0	0	0	0	0.0639707806087	0	0	0.0538766178104	0	0	0	0	0	0	0	0	0	0	0	0	0	0
0.0147709496578	0.000490815941222	0	0.0189918326052	0	0	0	0.0273980108811	0.0862852739339	0.0582159439673	0.114771194568	0	0	0	0	0	0	0	0	0	0	0.0744204010786	0.0619998086685	0.181692173128	0.0940990115789	0.0367557693415	0.105414434772	0	0	0	0	0	0	0.135532629195	0	0.0154708886099	0.0328229089842	0.00250188938571	0	0	0	0	0	0	0.150521013531	0.0204431232193	0.0908424038729	0	0	0
0	0.0697328773095	0	0	0.174862697447	0	0.176866641106	0.0720639325765	0.128068561375	0	0	0.0834369760429	0	0	0	0	0.0329971071099	0	0	0	0	0	0	0	0	0	0.00460402103895	0	0	0	0	0	0	0	0	0	0	0	0	0	0	0	0	0	0	0.129690120652	0	0.0172797403903	0	0
0	0	0	0	0.00755820557869	0	0	0.0114712008917	0	0	0	0	0.0656205267639	0.0486930145445	0.0249430409772	0.0539253476979	0.0336114083233	0	0	0.144463406322	0.0787761382039	0.0306221462051	0.0373656545636	0.0370173828989	0.0448809089608	0	0	0.0292461147415	0.0310518023622	0	0	0.0786389083945	0	0	0.0337521771386	0	0.0110808199303	0.0455155028022	0.0459889111678	0.0225966326202	0.0606832711441	0	0	0	0	0	0	0	0.0222808901892	0.0339513942354
0.0838665359147	0.0301390749574	0.0896022566354	0.0826775563415	0	0.0839926418907	0.0991210359366	0	0	0	0	0	0.0453797732843	0	0.0620124090584	0	0	0.059867685147	0	0	0	0.0334478688196	0	0	0.0320670298427	0	0.013133054409	0.0215784010444	0.0301592984306	0	0	0	0.0371833311598	0	0	0.00466489751475	0	0	0.0088508427137	0	0.0351064922244	0.045782808298	0.0405699185736	0	0.0185684421438	0.0238362772542	0.0590216425497	0.000773156046948	0	0
0.0141477744114	0	0	0.0379310523432	0	0.0348437136467	0.0564495233733	0.0265071317657	0.0149740851949	0.0275119819118	0.0338059409331	0.0327428828796	0	0.0354357743038	0.00927799797447	0.0547392646817	0.0839116079552	0	0.0544725818607	0	0	0.00999810294945	0.0199129499414	0.0186816447528	0.0160437647077	0.0428992370446	0.0640908590026	0.00304626530317	0.0241369136818	0.0099751056626	0.00721953970826	0.0505045625223	0.0201759117638	0.00756648637967	0.0246007774271	0.00520319473448	0.00998240368887	0	0.0325749323871	0.0370129917699	0.025754033633	0.0348072218517	0	0	0	0.00251971883691	0	0.0286630211235	0.0302979330083	0.0358780021274
0.0209423802993	0.0300976448161	0.0127591667458	0.00653937144577	0.0331050127554	0	0.0256141667003	0.0219222437692	0.0225773927163	0.0151217407671	0.0191262496732	0.0401005761248	0.0240672066734	0.0150829605714	0.026455471191	0	0.00703252932201	0.00125498782866	0.00540544322429	0.0298854636585	0.0121517432903	0.00672310975299	0.0199634174134	0	0.00956929729369	0	0	0.0187592609323	0.0241294935265	0.011850736112	0.0174213768723	0.0250940244017	0.0465120463015	0.0344404835354	0.0633136761761	0.0282317790022	0.00612609619748	0.035579450093	0.0249810211107	0.00995053786098	0.0619441543853	0.0456367812283	0.0431096248603	0.05763738048	0.0321964278325	0.0236972095892	0.016152390658	0.0226485396167	0	0.013066587637
0.00406144487942	0	0	0.00321912127961	0.00387947170121	0	0	0.0257302219171	0.00651017858629	0	0.0492519024632	0	0	0.085454186019	0.0747968741764	0.142891380369	0.128558460012	0	0.0462260364122	0	0.0208352298161	0.0359709464185	0	0.0323379586778	0	0.0713791542292	0.0176582445776	0.0390142402073	0	0.0422047670395	0.0659449487482	0	0	0	0	0	0.059784148977	0	0.0261890978372	0.0432160831395	0.0170954540573	0.0101640414924	0.0186424477484	0	0	0	0	0	0	0
0.0388362733567	0.06593823698	0.0991167928781	0.0279049121342	0.0149527211696	0.00311748437425	0	0.0329257425896	0.0320981275308	0.037544233326	0.0305419209117	0.0135761096219	0.0113750944865	0.0241169955001	0.0767640498849	0.0274696435702	0.0624350217727	0.0542309986759	0.0454190335702	0.0103756965661	0.0507630371978	0.0367363593046	0.0671667895882	0.0105572378564	0.0686255479829	0.0325235530321	0.0160599439082	0.0134506548412	0.0149475944614	0	0.0278864573195	0.00345763384622	0.0225079953425	0	0	0.0382808907163	0.03253580447	0.0332210573831	0.0325350029498	0.0158649690661	0.0388066875283	0.0353136488627	0.025218862634	0.0472182622428	0.0511715966611	0.018489963733	0.031385394188	0.00284281732228	0.024823782951	0.0369189034188
0	0.0490291555116	0.0533034525164	0.0763172938483	0.00536433647019	0	0	0	0	0	0	0.0876182091085	0.031436694789	0.114089511954	0	0	0	0	0	0	0	0	0	0	0	0.0896745800827	0.0739470805742	0.0207571572966	0.107161267534	0.131751144089	0.0759340053421	0.0565390909495	0	0	0	0	0	0.0469668795592	0	0.0645210276214	0.0250846678241	0.0640009591526	0.0533060283379	0.0268901565309	0.038038386871	0.0211680689801	0.00975628936085	0.01026512382	0	0
0.0121065049783	0.0296376776931	0	0	0	0	0	0	0.00393198864534	0.0662416442299	0	0	0.044776815823	0	0	0	0	0	0.0382694133574	0.037304757523	0	0	0	0	0	0.00714682304109	0	0	0	0	0	0	0	0	0	0	0	0.0503343410275	0	0	0.0279022239409	0.0552491972275	0	0	0	0	0	0.0554011315549	0.0456383567868	0.130045715326
0	0.00146636029285	0	0	0.0311246295012	0.0390603518329	0.000213034955522	0	0	0	0.0112811039866	0	0	0	0	0	0	0	0	0	0	0	0	0	0	0	0.0482001736764	0.0535361386198	0.15944589806	0.0395285222773	0	0	0	0	0	0.0932899186748	0	0	0.0469189595249	0	0.0601200685502	0	0	0	0	0	0.0112449360623	0.0284773599127	0.133363218115	0.0410990998564
0.0286308658023	0.0394249506133	0	0.0182085885979	0	0	0.0408698978446	0.0338130530158	0	0	0.00822484961469	0	0	0.0773435973477	0	0	0.0606206565825	0	0	0	0	0.0508295608918	0.0405133371233	0	0	0.00380037035409	0	0.000964720516265	0	0	0	0.0663265295684	0.0555555768278	0.115866779673	0.14364739984	0.0306261776603	0	0.0257317278264	0	0	0	0	0	0	0	0.0264410632943	0	0.0491683873174	0	0.00479325879236
0	0	0.0803021304562	0.00906703297143	0.00238160724582	0.0104829503617	0	0	0	0	0	0	0	0	0	0	0	0	0	0	0	0	0	0	0	0	0	0	0	0	0.0387485553008	0	0.00371920151968	0.116230441351	0	0	0	0	0	0	0	0	0	0	0	0	0.0777906546353	0	0	0.00939503555034
0	0	0.003650791462	0	0	0	0.00114737491113	0	0	0	0	0.0858882583046	0.0241940228188	0	0.0592537720293	0	0	0	0	0	0	0	0	0	0	0.0300865235295	0	0.026340689065	0	0.0196182476498	0.0538503062967	0	0	0.0940324599286	0.00398203019925	0.111726530714	0.0289896927244	0.101134086705	0.00374837148154	0.0170579612401	0	0	0	0	0	0	0	0	0	0.0748794589691
0.0158222691522	0.0125518190485	0.0138404252348	0.0177457545833	0.0218472995105	0.0203789908965	0.0245133676709	0.0128988251957	0.00951394896982	0.0105430088966	0.0169611630729	0.0146413269444	0.0276105482727	0.0177739005874	0.018896267461	0.0081598796157	0	0.00836766734054	0.0141413229772	0.0065417221225	0.0250647530034	0.0278279400295	0.0139443034983	0	0.0237811349794	0.0257647640967	0.0341440747149	0.0181110634859	0.0185258085086	0.00158763321982	0	0.0187621406659	0.00501697853284	0.0288107920026	0.0220672635615	0.0346094748756	0.054448509058	0.0265414665059	0.0497048066364	0.0164911066134	0.0430603197017	0.00941114819203	0	0.0643496897874	0.0176189099255	0.010507254497	0.0169406212022	0.0191472296484	0	0.0179224785659
0.0753930562833	0.0493467942257	0.0228568912776	0.076370371079	0.0213706793899	0	0.0250039691897	0.0676014103352	0.0215044155082	0.0173586768576	0.0181592692201	0	0	0	0.138251146973	0	0	0	0	0	0.0674056647788	0.0857994169314	0	0	0	0	0	0	0.00793484875282	0.0916954157923	0.0983584987338	0	0.0134844389067	0	0.0201561488125	0	0	0	0	0.00300495525647	0	0.0531256943933	0	0	0.0157962897639	0	0.00500936406645	0.0089185705473	0	0
0	0.098833991071	0.0386384959382	0	0.0394443608209	0.0773589453929	0	0.00471658685549	0	0.0900096782559	0	0.0764522686595	0	0.0799109798192	0	0	0	0.0050286865339	0	0	0	0.0206831488772	0.0469568729254	0	0	0.0271025565655	0.0348373771626	0	0.0938117085332	0.0968737916567	0.0230168818162	0.167360610409	0.077174628473	0	0.209034419981	0.0151997265184	0.0605925497512	0	0.0832667207363	0.0286747510144	0.0882911692276	0	0.104801126416	0	0.0669249928331	0.0809194819589	0	0.0982323233624	0	0
0	0	0	0	0	0	0.0730646677009	0.0373649280206	0.0514631734736	0.0238731059402	0.0818687533712	0	0.0950685925112	0	0	0	0	0	0	0	0	0	0	0	0.0324989927151	0.00987812411846	0	0	0	0	0	0	0	0	0	0.115795063309	0.176414827492	0.110792732183	0.0366033500663	0.0723913705425	0	0.038467146228	0.078475257705	0	0.0347352808088	0	0.125934287506	0	0	0
0	0	0	0.00455115431659	0	0	0	0	0	0	0	0	0	0	0	0	0	0.0431815995263	0.0541090350545	0.101519771783	0.0521981447365	0.0638119348793	0	0	0	0.00458328468595	0.0312068044075	0	0	0	0	0	0	0	0.00148603805065	0	0	0.0433849058676	0.00167398273634	0	0	0	0	0	0	0	0	0.0814544659834	0	0
0	0	0	0	0.0807992695344	0.0831845537785	0.0706631058266	0	0.104304476782	0.111458933861	0	0	0	0	0	0	0	0	0	0	0	0	0	0	0	0.0715350745749	0.0204215344427	0	0	0	0	0	0	0	0	0	0	0	0	0.0746065109819	0	0.0459129795029	0	0	0	0.00460497393531	0.0356311257619	0.0057606227967	0	0
0	0	0	0.0350755006021	0	0	0	0.0800776732966	0	0	0	0	0	0	0	0	0	0	0	0	0	0	0.135240960366	0	0	0	0	0	0	0	0	0	0	0	0	0	0	0	0	0	0	0	0	0	0	0	0	0	0	0
0	0	0	0	0.0681654507964	0	0	0	0	0	0	0	0	0	0	0	0	0	0	0	0	0	0	0	0	0	0	0	0	0	0	0	0	0	0	0	0	0	0	0	0	0	0	0	0	0	0	0	0	0
0	0.000827232824669	0	0.0351323192605	0.0169318103642	0	0	0	0	0	0.00836666042207	0	0	0	0	0	0	0.069629722989	0.110253697049	0.0398831087154	0	0.0141227693504	0.0615937505555	0.0524721070085	0	0	0	0	0	0	0.0760563503829	0.0730694148782	0.0931654765483	0	0.12198419546	0	0	0	0	0	0	0	0	0	0	0	0	0	0	0
0	0.0550575163125	0.0427641074929	0.06841086906	0	0	0	0	0	0	0.0189919195541	0	0	0	0	0	0	0	0	0	0	0	0	0	0	0	0.0360178847777	0.0583871852835	0	0	0	0	0	0	0	0	0	0	0	0	0	0	0	0	0	0	0	0	0	0
0	0	0	0	0.0495199480067	0.0202845474918	0.00158827614261	0.0883571190736	0	0.0112327236157	0.0701547316519	0.128430085381	0	0	0.14844718741	0	0	0	0	0	0	0	0	0	0	0	0.0156590642997	0.100219960143	0.0820021759742	0.221177347244	0.219088881659	0	0	0.0901657923435	0	0	0	0.0455325681372	0.199702374109	0	0.0848144811197	0	0	0	0	0	0	0	0	0
0.0592658397063	0	0	0	0	0.0210072662576	0	0	0	0	0	0	0	0	0	0	0	0	0	0.0506707860968	0.0502797013497	0.0194298342621	0.0181481821419	0	0	0	0	0	0	0.0947283571871	0.0354890620882	0.0852920573912	0.0729064971182	0.106850702321	0.0573734716076	0.0677042772605	0.0451618650494	0.0679079075098	0.0597790266042	0.0283581076419	0.0507905597643	0.0283148533787	0.0376937944909	0	0	0.137808147709	0	0.0885105288074	0.053189840117	0.0731974225681
0	0	0	0	0	0.00498591507436	0	0	0	0	0	0	0	0	0	0	0	0	0	0	0	0	0	0	0	0	0	0	0	0	0	0	0	0	0	0	0	0	0	0	0	0	0	0	0	0	0	0	0	0
0	0.00983501138131	0	0.00576503799771	0.0156901438443	0.0236737729867	0.0283566825845	0.0303807150192	0.0350041099714	0.0322625582222	0.00839628412269	0.00501200988976	0.0207636123861	0.0298860202285	0.0154538065254	0	0	0	0	0	0	0	0	0	0	0	0	0	0	0	0	0	0	0	0	0	0	0	0	0	0	0	0	0	0	0	0	0	0	0
[truncated: 140 more columns]
