# Supplementary material for: Real-world datasets for portfolio selection and solutions of some stochastic dominance portfolio models
Source: Data Brief. 2016 Jun 28;8:858–62. doi: 10.1016/j.dib.2016.06.031 (PMC4959918; doi:10.1016/j.dib.2016.06.031)
Supplement: Supplementary file 2 — Supplementary material [file mmc2.zip › Solutions/FF49Industries/OptPortfolios_LR_ASSD_FF49Industries.txt]

0	0	0.302429367222	0.133770133326	0	0	0	0	0	0	0	0	0	0	0	0	0	0	0	0	0	0.0253958201968	0	0	0	0	0.432944037794	0.338920363747	0	0	0	0	0.08394299611	0.0281607521242	0	0.160863529266	0	0	0	0	0	0	0	0	0	0	0	0	0	0
0	0	0	0	0	0	0	0.275873660749	0	0	0	0	0	0	0	0	0	0	0	0	0	0.0211091856129	0	0.290686159431	0	0	0	0	0.540070478069	0.0463047717439	0.371688813298	0.466491429146	0	0	0	0	0	0	0	0	0	0	0	0.161668365382	0	0	0.164944758877	0.325984403089	0.331215048478	0.038364693622
0	0	0	0	0	0	0	0	0	0	0	0	0	0	0	0	0	0	0	0	0	0	0	0	0	0	0	0	0	0.126748399292	0	0	0	0	0	0	0	0	0	0	0.168191222371	0.0104000849078	0	0	0.228264735172	0	0	0	0	0
0	0	0.5425602224	0	0.0468378059152	0.150392227311	0	0	0	0	0	0	0.0150738509939	0.285001455441	0.266118820833	0.0983221118926	0.146911414866	0	0	0.000801414446451	0	0	0	0	0	0	0	0	0	0	0	0.0349523020026	0	0	0.06917082054	0	0	0	0	0	0	0	0	0	0	0	0	0.212341925781	0.246962473697	0.0680348249646
0	0	0	0	0	0	0	0	0	0	0	0	0	0	0	0	0	0	0	0	0	0	0	0	0.150500875999	0	0	0	0	0	0.0528571604933	0	0	0	0	0	0	0	0.853615688127	0	0	0	0	0.10757432242	0	0	0	0	0	0
0	0	0	0	0	0	0	0	0	0	0	0	0	0	0	0	0	0	0	0	0	0	0	0	0	0	0	0	0	0.0350473939935	0	0	0	0	0	0	0	0	0	0	0	0	0	0	0	0	0	0	0	0
0	0	0	0	0	0	0	0	0	0	0	0	0.110459963645	0.0318055936122	0	0	0	0	0	0	0	0.00819133878095	0	0	0	0	0	0	0	0	0	0	0	0	0	0.0672667835897	0	0	0	0	0	0	0	0	0	0	0.0674115360675	0	0	0.0608035034791
0.555159088174	0.599494020045	0	0	0	0	0	0	0	0	0	0	0.0366232720399	0	0	0	0	0.0439438883719	0	0	0	0	0	0	0.0482784890256	0	0	0	0	0	0	0	0	0	0	0	0	0	0	0	0	0	0	0	0.139550219276	0.0655583952678	0.0352159914731	0	0	0
0	0	0	0	0	0	0	0	0	0	0	0	0	0	0	0	0	0	0	0	0	0	0	0	0	0	0	0	0	0	0	0	0	0	0	0	0	0	0	0	0	0	0	0	0	0	0	0	0	0
0.082558154084	0	0	0	0	0.0366714340151	0	0	0	0	0	0.312672450112	0.0982124238092	0	0	0	0	0	0	0	0	0	0	0	0	0	0	0	0.153205913726	0.563108244157	0	0	0	0	0	0	0	0	0.146384311873	0.848685121847	0	0.272176097443	0.161462397091	0.136774286224	0.36378463747	0	0	0	0	0
0	0	0.0693790016622	0	0	0	0	0	0	0	0	0.0786501179882	0.0392070427164	0.222722888637	0.125296510517	0	0	0	0	0	0	0	0	0	0	0	0	0	0	0	0	0	0	0	0	0	0	0	0	0	0	0	0	0	0	0	0	0	0	0
0	0	0	0	0	0	0	0	0	0	0	0	0	0	0	0	0	0	0	0	0	0	0	0	0	0	0	0	0	0	0	0	0	0	0	0	0	0	0	0	0	0	0	0	0	0	0	0	0	0
0	0	0	0	0	0.112397788781	0.0839959121823	0.0111350842886	0	0	0	0	0	0	0	0	0	0	0	0	0	0	0	0	0	0	0	0	0	0	0	0	0	0	0	0	0	0	0	0	0	0	0	0	0	0	0	0	0	0
0	0	0	0	0	0	0	0	0	0	0	0	0	0	0	0	0	0	0	0	0	0	0	0.00567946455852	0	0	0	0	0	0	0	0	0	0	0	0	0	0	0	0	0	0	0	0	0	0	0	0	0.029500036475	0
0	0	0	0	0	0	0	0	0	0	0	0	0	0	0	0	0	0	0	0	0	0.0605181721343	0	0	0.0816732015212	0	0	0	0	0	0	0	0	0	0	0	0	0	0	0	0	0	0	0	0	0	0	0	0	0
0	0	0	0	0	0	0	0	0	0	0	0	0	0	0	0	0	0	0	0	0	0	0	0	0	0	0	0	0.306723608205	0	0	0	0	0.058223716131	0	0.0118536592673	0	0	0	0.151314878153	0	0	0.398531176206	0	0.180996690773	0.374156942164	0	0	0	0
0	0	0	0	0	0	0	0	0	0	0	0	0	0	0	0	0	0	0	0	0	0	0	0	0	0	0	0	0	0	0	0	0	0	0	0	0	0	0	0	0	0	0	0	0	0	0	0	0.00881257169622	0
0	0	0	0	0	0	0	0	0	0	0	0	0	0	0.0257768611323	0	0	0	0	0	0	0	0	0	0	0	0	0	0	0	0	0	0	0	0	0	0	0	0	0	0	0	0	0	0	0	0	0	0	0.00866813130265
0	0	0	0	0	0	0	0	0	0	0	0	0	0	0	0	0	0	0	0	0	0	0.00851097021819	0	0.045749040927	0	0	0	0	0.182802805179	0.439308532246	0.273273650159	0	0	0	0	0	0	0	0	0	0	0	0	0	0	0	0	0	0
0.161023659958	0	0	0	0	0	0	0	0	0	0	0	0.264549157888	0	0	0	0	0	0	0	0	0	0	0	0	0	0	0	0	0	0	0	0	0	0	0	0	0	0	0	0	0	0	0	0	0	0	0	0	0
0	0	0	0	0	0	0	0	0	0	0	0	0	0	0	0	0	0	0	0	0	0	0	0	0	0	0	0	0	0	0	0	0	0	0	0	0	0	0	0	0	0	0	0	0	0	0	0	0	0
0	0	0	0	0	0	0	0	0	0	0	0	0	0	0	0	0	0	0	0	0	0	0	0	0	0	0	0	0	0	0	0	0	0	0	0	0	0	0	0	0	0	0	0	0	0	0	0	0	0
0	0	0	0	0	0	0	0	0	0	0	0	0	0	0	0	0	0	0	0	0	0	0	0	0	0	0	0	0	0	0	0	0	0	0	0	0	0	0	0	0	0.306131096735	0	0	0	0	0	0	0	0
0	0	0	0	0	0	0	0	0	0	0	0	0	0	0	0	0	0	0	0	0	0	0	0	0	0	0	0	0	0	0	0	0	0	0	0	0	0	0	0	0	0	0	0	0	0	0	0	0	0
0	0	0	0	0	0	0	0	0	0	0.00534305956685	0	0	0	0	0	0	0	0	0	0	0	0.211916422077	0	0	0	0	0	0	0	0.00128529101443	0	0	0	0	0	0	0	0	0	0	0	0	0	0	0	0	0	0.0930241223718	0
0	0	0	0	0	0	0	0	0	0	0	0	0	0.120952518459	0	0	0	0	0	0.179591592387	0.221512775545	0	0	0	0	0.00842497691294	0	0	0	0	0	0.0706799843351	0.01697868795	0	0	0	0	0	0	0	0	0	0	0	0	0	0	0	0	0
0	0	0	0	0	0.325310396744	0.02944190914	0	0	0.000939501822732	0	0	0	0	0	0	0	0	0	0	0.0668534420751	0.0165104745988	0	0.0142181242815	0	0.209591786157	0	0	0	0.0459883856348	0.00672572130078	0.0777732431742	0.00753448027806	0.0537226433781	0.0141050944674	0	0.00136531499187	0	0	0	0.095170776219	0.0228005074239	0	0	0.00895573292395	0	0	0	0.187260002216	0.0881382589569
0	0	0	0.145153870541	0.164164098716	0	0	0	0	0	0	0	0	0	0	0	0	0	0	0	0	0	0	0	0.0194924129739	0	0	0	0	0	0	0.0768293911832	0.284098337204	0	0	0	0.0924442920324	0	0	0	0	0	0	0	0	0.202049017145	0	0.29759024092	0.0659143660168	0.101593953609
0	0	0	0	0	0.0530267248428	0	0	0	0	0	0	0	0	0	0	0	0.0287561950421	0	0	0	0	0.0164068661447	0	0.021906338063	0.117643307384	0.098348984927	0	0	0	0	0	0	0	0	0	0	0	0	0	0	0	0	0	0	0	0	0	0	0
0	0	0	0	0	0	0	0	0	0	0	0	0	0	0	0	0	0	0	0	0	0	0	0	0	0	0	0	0	0	0	0	0	0	0	0	0	0	0	0	0	0	0	0	0	0	0	0	0	0.124156738314
0	0.157222378667	0.0366786867679	0.436463476958	0.788998095369	0.310967267335	0.81290426175	0.712991254962	0.825435166102	0.865315302458	0.485029828381	0	0	0.028303127293	0	0	0.0269170763206	0.140474356346	0	0	0.10935328279	0.082975632544	0.133126395754	0	0.487799879549	0.664339929547	0.468706977279	0.661079636253	0	0	0	0	0.607445498458	0.420111950899	0.351646620666	0.65185035041	0.315733143625	0.646057462996	0	0	0.73663800141	0.000644178559329	0.0861841539228	0.19035147669	0.0784479843853	0.0729119979176	0.243963878279	0	0	0
0	0	0	0	0	0	0	0	0	0	0	0	0	0.0533409055348	0.433613364568	0	0	0	0	0	0	0	0	0	0	0	0	0	0	0	0	0	0	0	0	0	0	0.193362564276	0	0	0	0	0	0	0	0	0	0	0	0
0	0	0	0	0	0	0	0	0	0	0	0	0.0335483198022	0	0	0	0	0	0	0	0	0	0	0	0	0	0	0	0	0	0	0	0	0	0	0	0	0	0	0	0	0	0	0	0	0	0	0	0	0
0	0	0	0	0	0	0	0	0	0	0	0	0	0	0	0	0	0	0	0	0	0	0	0	0	0	0	0	0	0	0	0	0	0	0	0	0	0	0	0	0	0	0	0	0	0	0	0	0	0
0	0	0	0	0	0	0	0	0	0	0	0	0	0	0	0	0	0	0.130669933618	0.157660676781	0	0	0	0	0	0	0	0	0	0	0	0	0	0	0	0	0	0	0	0	0	0	0	0	0	0	0	0.129595303856	0	0
0.00128465141928	0	0.0171412076674	0.110395196539	0	0.00111303349516	0	0	0.174564833898	0.133745195719	0.117915928527	0	0.0327614409047	0.0242523261023	0.0177729025881	0	0	0	0	0.0542375109681	0	0	0	0	0	0	0	0	0	0	0	0	0	0	0	0	0	0	0	0	0	0	0	0	0	0	0	0	0	0
0	0	0	0	0	0	0	0	0	0	0	0	0	0	0	0	0	0	0	0	0	0	0	0	0	0	0	0	0	0	0	0	0	0	0	0	0	0	0	0	0	0	0	0	0	0	0	0	0	0
0	0	0	0	0	0	0	0	0	0	0	0	0	0	0	0	0	0	0	0.195697678229	0	0	0	0	0	0	0	0	0	0	0	0	0	0	0	0	0	0	0	0	0	0	0	0	0	0	0	0	0	0
0	0	0	0.174217322636	0	0	0.0736579169279	0	0	0	0	0	0	0	0	0	0	0	0	0	0	0	0	0	0	0	0	0	0	0	0.00448148993202	0	0	0	0	0	0	0	0	0	0	0	0	0	0	0	0	0	0	0
0	0	0	0	0	0	0	0	0	0	0	0	0	0	0	0	0	0	0	0	0	0	0	0	0	0	0	0	0	0	0.123652991715	0	0	0	0	0	0	0	0	0	0	0	0	0	0	0	0	0	0.0373113790486	0.0503879529023
0	0	0	0	0	0.0101211274746	0	0	0	0	0	0.269868076802	0	0	0	0	0	0	0	0	0	0	0	0	0	0	0	0	0	0	0	0	0	0	0	0	0	0	0	0	0	0	0	0	0	0	0	0	0	0
0	0	0	0	0	0	0	0	0	0	0	0	0.0619858081092	0.229159056944	0	0	0	0	0	0	0	0	0	0	0	0	0	0	0	0	0	0	0	0	0	0	0	0	0	0	0	0	0.35382227278	0	0	0	0	0	0	0.37193539855
0	0	0	0	0	0	0	0	0	0	0.106779849465	0.143351707973	0.152685006311	0	0	0	0	0	0	0	0	0	0	0	0	0	0	0	0	0	0	0	0	0	0	0	0	0	0	0	0	0	0	0	0	0	0.280594652819	0	0	0
0	0	0	0	0	0	0	0	0	0	0	0	0	0	0	0	0	0	0	0	0	0	0	0	0	0	0	0	0	0	0	0	0	0	0.114153142691	0	0	0	0	0	0	0	0	0	0	0	0	0	0	0
0	0	0	0	0	0	0	0	0	0	0	0.100364815732	0	0	0.131421540362	0	0	0	0	0	0	0	0	0	0	0	0	0	0	0	0	0	0	0	0	0	0	0	0	0	0	0	0	0	0	0	0.0319462249781	0.0344881263538	0	0.0879165442995
0	0	0	0	0	0	0	0	0	0	0	0	0	0	0	0	0	0	0.869330066382	0.412011127189	0.60228049959	0.785299376132	0.630039345806	0.689416251729	0.144599761941	0	0	0	0	0	0	0	0	0	0	0	0	0	0	0	0	0	0	0.403631549284	0	0.285323647506	0.175922957507	0	0	0
0	0	0	0	0	0	0	0	0	0	0.284931334061	0	0.15489371378	0.00446212797616	0	0	0	0	0	0	0	0	0	0	0	0	0	0	0	0	0	0	0	0	0	0.108165677468	0	0	0	0	0	0	0	0	0	0	0	0	0	0
0	0	0	0	0	0	0	0	0	0	0	0	0	0	0	0.901677888107	0.826171508813	0.78682556024	0	0	0	0	0	0	0	0	0	0	0	0	0	0	0	0.439780937468	0.450924321635	0	0.590457249351	0.160579972728	0	0	0	0.387848034932	0	0	0	0	0	0	0	0
0.199974446364	0.243283601288	0.0318115142806	0	0	0	0	0	0	0	0	0.0950928313932	0	0	0	0	0	0	0	0	0	0	0	0	0	0	0	0	0	0	0	0	0	0	0	0	0	0	0	0	0	0	0	0	0	0	0	0	0	0
[truncated: 140 more columns]
