# Supplementary material for: Real-world datasets for portfolio selection and solutions of some stochastic dominance portfolio models
Source: Data Brief. 2016 Jun 28;8:858–62. doi: 10.1016/j.dib.2016.06.031 (PMC4959918; doi:10.1016/j.dib.2016.06.031)
Supplement: Supplementary file 2 — Supplementary material [file mmc2.zip › Solutions/FF49Industries/OptPortfolios_L_SSD_FF49Industries.txt]

0	0	0.0854948056152	0	0	0	0	0	0	0	0.0881908145331	0	0.00269531019616	0	0	0	0	0	0	0	0	0	0	0	0	0	0	0	0	0	0	0	0.0733524185251	0	0	0.0308515001817	0	0.1079722268	0	0	0	0	0	0	0	0	0	0	0	0
0	0	0	0	0	0.157445540939	0	0	0	0	0	0	0	0	0	0	0	0.174735973427	0	0	0	0	0.526386183883	0.392718105009	0.132700199018	0.219074349904	0	0	0.176708231616	0.0299016700706	0.19048859991	0	0.316083212281	0	0	0	0	0	0	0	0	0	0	0	0	0	0	0.0319135969917	0.756097411378	0.398136982928
0	0	0	0.0113790380741	0.404246500984	0.0803523839559	0.509073941064	0.246062183034	0	0	0	0	0	0	0	0	0	0	0	0	0	0	0	0	0	0	0	0	0.306663090258	0.0880276377554	0.0167309201679	0.102999098498	0.0837926470842	0.024538402804	0	0	0	0	0	0	0.0119705034325	0	0.191601135871	0.0273770025762	0.0646167086745	0.0679411318369	0.419102903751	0	0	0
0	0.455418561017	0.455866919705	0.439864097086	0	0	0	0	0	0	0	0	0.28484983674	0.257651028821	0	0	0	0	0	0	0	0	0	0	0	0	0	0	0	0	0	0	0	0	0	0	0	0	0	0	0	0	0	0	0	0	0	0	0.00881830912976	0
0	0	0	0.3268139902	0.13121671593	0.100577275011	0	0	0	0	0	0	0	0	0	0	0	0	0	0	0	0	0	0	0	0	0	0	0.252065546873	0	0	0	0	0	0	0	0	0	0	0.0118445214872	0	0.184179113859	0.162095853916	0.240345009981	0.0914360333724	0	0	0	0	0
0	0	0	0	0	0	0	0	0	0	0	0	0	0	0	0	0	0	0	0	0	0	0	0	0	0	0	0	0	0	0	0	0	0	0	0	0	0	0	0	0	0	0	0	0	0	0	0	0	0
0	0	0	0	0	0	0	0	0	0	0	0.133174660887	0	0	0.105098017694	0	0	0	0	0.397076282212	0.0374893375563	0	0	0	0	0	0	0	0	0	0	0.0286302452871	0.0340103918628	0.0545171698229	0.149220366584	0.104844370626	0	0.0205935696639	0	0	0	0.112044027601	0	0	0	0	0	0.0319724978801	0	0
0.189004395027	0.0647275214623	0	0	0	0	0	0	0	0	0	0.00681834668609	0	0	0	0	0	0	0	0.0420633368661	0.492065012443	0.290470896648	0.0472337565867	0.125834344804	0	0	0	0	0	0	0.0815261506942	0.0802101838416	0.0700201965466	0	0	0.174083567665	0.121318046249	0.174142810915	0	0	0.0108942053799	0	0	0.105729063407	0	0	0.0161642300144	0	0	0
0	0	0	0	0	0	0	0	0	0	0	0	0	0	0	0	0	0	0	0	0	0	0	0	0	0	0	0	0	0	0	0	0	0	0	0	0	0	0	0	0	0	0	0	0	0	0	0	0	0
0.295691935026	0	0	0	0	0	0	0	0	0	0	0.10013983389	0	0	0	0	0	0	0	0	0	0	0	0.0835258582173	0.0730833073454	0	0	0	0	0	0	0	0	0	0	0	0	0	0	0	0	0	0	0.0710286584738	0.474969396118	0.73458100292	0.0568154832743	0	0	0
0	0	0	0	0	0	0	0	0	0	0	0	0	0.149343812824	0.0585210568398	0	0	0	0	0	0	0	0	0	0	0	0	0	0	0	0	0	0	0.109022087033	0.10647680975	0	0.0140264650081	0	0	0	0	0	0	0	0	0	0	0	0	0
0	0	0	0	0	0	0	0	0	0	0	0	0	0	0	0	0	0	0	0	0	0	0	0	0	0	0	0	0	0	0	0	0	0	0	0	0	0	0	0	0	0	0	0	0	0	0	0	0	0
0	0	0	0	0	0.389943801752	0	0.165191475168	0.408176158536	0.0362842102455	0.0605698090085	0	0	0	0	0	0	0	0	0	0	0	0	0	0	0	0	0	0	0	0	0	0	0	0	0	0	0	0	0	0	0	0	0	0	0	0.094466824308	0	0	0
0	0	0	0	0	0	0	0	0	0	0	0	0	0	0	0	0	0	0	0	0	0	0	0	0	0	0	0	0	0	0	0	0	0	0	0	0	0	0	0	0.00603494137272	0	0	0	0	0	0	0	0	0.153281472732
0	0	0	0	0	0	0	0	0	0.0592377697784	0	0	0.127246257187	0.0347417829132	0	0	0	0	0	0	0	0.0288881352872	0	0.0551445761716	0.169495121321	0	0.127691170349	0	0	0	0	0	0	0	0	0	0	0	0	0	0	0	0	0	0	0	0	0	0	0
0	0	0	0	0	0	0	0	0	0	0	0	0	0	0	0	0	0	0	0	0	0	0	0	0	0	0	0	0	0	0	0	0	0	0	0	0	0	0	0	0	0	0	0	0	0	0	0	0	0
0	0	0	0	0	0	0	0	0	0	0	0	0	0	0	0	0	0	0	0	0	0	0	0	0	0	0	0	0	0	0	0	0	0	0	0	0	0	0	0	0	0	0	0	0	0	0	0	0	0
0	0	0	0	0	0	0	0	0	0	0	0	0	0	0	0	0	0	0	0	0	0	0	0	0	0	0	0	0	0.0148432971607	0	0	0	0	0	0	0	0	0	0	0	0	0	0	0	0	0	0	0	0
0	0	0	0	0	0	0	0	0	0	0	0	0	0	0	0	0	0	0	0	0	0	0	0	0	0	0	0	0	0	0	0	0	0	0	0	0	0	0	0	0	0	0	0	0	0	0	0	0	0
0	0	0	0	0	0	0	0	0	0.0639981310087	0	0.00201083516606	0.121440128653	0	0	0	0	0	0	0.29180295525	0	0	0	0	0	0	0	0	0	0	0	0	0	0	0	0	0	0	0	0	0	0	0	0	0	0	0	0	0	0
0	0	0	0	0	0	0	0	0	0	0	0	0	0	0	0	0	0	0	0	0	0	0	0	0	0	0	0	0	0	0	0	0	0	0	0	0	0	0	0	0	0	0	0	0	0	0	0	0	0
0	0	0	0	0	0	0	0.130078672172	0	0	0	0	0	0	0	0	0	0	0	0	0	0	0	0	0	0	0	0	0	0	0	0	0	0	0	0	0	0	0	0	0	0	0	0	0.106930016842	0	0	0	0	0
0	0	0	0	0	0	0	0	0	0	0	0	0	0	0	0	0	0	0	0	0	0	0	0	0	0	0	0	0	0	0	0	0	0	0	0	0	0	0	0	0	0	0	0	0	0	0	0	0	0
0	0	0	0	0	0	0	0	0	0	0	0	0	0	0	0	0	0	0	0	0	0	0	0	0	0	0	0	0	0	0	0	0	0	0	0	0	0	0	0	0	0	0	0	0	0	0	0	0	0
0.0794759382839	0	0	0	0	0	0	0	0	0	0	0	0	0	0	0	0	0	0.0323721439359	0	0	0.142768987345	0	0	0	0	0	0	0.0400685595157	0	0	0	0	0	0	0	0	0	0	0	0	0	0	0	0	0	0.0151385645784	0	0	0
0	0	0	0	0	0	0.0189593379885	0	0.0301571552988	0.184441526583	0	0	0	0.0840206707804	0.048935118352	0	0	0	0	0.125715022493	0	0	0	0	0.044355041565	0	0.125586809226	0	0	0	0	0.0132400262867	0.0399689257393	0	0	0	0	0	0	0	0	0	0	0	0	0	0	0	0	0
0	0	0	0.0540596816499	0	0.126088381759	0	0.0410633708647	0.0187303080736	0	0.0838845473459	0	0	0.0266541033486	0.0201762273016	0	0.0192732646186	0.044275279564	0	0	0	0.0354773109535	0.0619476226686	0	0	0	0	0.0475452194309	0.0377247575621	0.0650486684567	0.0481779262472	0.0643262833871	0.0527742170971	0.157364161396	0.0683471935659	0	0	0.142076371731	0.135959610128	0.0898056671885	0.17883306199	0.101098434203	0.0764338268616	0.105253837115	0.0463543269153	0	0.011643271818	0	0.0897967863856	0.0617539329407
0	0	0	0	0.0665040060536	0	0	0	0	0	0	0	0	0	0	0	0.00284250111231	0	0	0	0	0	0	0	0	0.0278111677429	0	0	0	0	0	0	0	0	0	0	0	0	0.0513508473979	0	0	0	0	0	0	0	0	0.026852787126	0	0.0308130361887
0	0	0	0	0	0	0	0	0	0	0	0	0	0	0	0	0.0377632618238	0.0375296339079	0.00790821954793	0	0	0.09846774129	0.013617769546	0	0.0366799650899	0	0	0	0.106597338992	0.00434922602862	0.010705059957	0	0	0	0	0	0	0	0	0	0	0	0	0	0.00710425672735	0	0	0	0	0
0	0	0	0	0	0	0	0	0	0	0	0	0	0	0	0	0	0	0	0	0	0	0	0	0	0	0	0.0614686522518	0	0	0	0	0	0	0	0	0	0.0579761676735	0.0977479655128	0	0	0.00473024422375	0	0	0.0140457645845	0	0.0269724674451	0	0.0125633215563	0.0451000667831
0.258413309884	0.143832269287	0.341005583663	0.167883192989	0.235542122396	0.0925291183139	0.471966720947	0.338035615528	0.412154542819	0.602528475173	0.760507103361	0.317437078176	0.0877337230807	0.282861250575	0.407667154443	0.609829283472	0.822381887073	0.743459113101	0.54466734303	0	0.106396248102	0.333889703403	0.0109059200241	0.342777115798	0.254666553429	0.404108678905	0.737878807378	0.155100534606	0	0.391462857547	0.457285247371	0	0	0	0.16978527086	0.00700590512691	0	0.144223143731	0.590374873665	0.762447415132	0.481753269847	0.421451764191	0.359080046225	0.237108545809	0.104239229633	0.176284670461	0	0.184903925159	0	0.0743575049566
0	0	0	0	0	0	0	0.0795686832326	0.130781835273	0	0	0	0	0	0	0	0	0	0	0	0	0	0	0	0	0	0	0	0	0	0	0	0	0	0	0	0	0	0	0	0.113972914851	0	0	0	0	0	0	0	0	0
0	0	0	0	0	0	0	0	0	0	0	0	0	0	0	0.238232309776	0	0	0	0	0	0	0	0	0	0	0	0	0	0	0	0	0	0	0.0601732621647	0	0	0	0	0	0	0	0	0	0	0	0	0	0	0
0	0	0	0	0	0	0	0	0	0	0	0	0	0	0	0	0	0	0	0	0	0	0	0	0	0	0	0	0	0	0	0	0	0	0	0	0	0	0	0	0	0	0	0	0	0	0	0	0	0
0	0	0	0	0	0	0	0	0	0	0	0	0	0	0	0	0	0	0	0	0	0	0	0	0	0	0	0	0	0	0	0	0	0	0	0	0	0	0	0	0	0	0	0	0	0	0	0	0	0
0	0	0.0438761776552	0	0	0	0	0	0	0	0	0	0.0230533905103	0.0242275354643	0	0.0212084331765	0	0	0	0	0	0	0	0	0	0	0.00884321304723	0.0180990016064	0	0	0	0	0	0	0.0384262615095	0	0.00717181861135	0	0	0	0	0	0	0	0	0	0	0	0	0
0	0	0	0	0	0	0	0	0	0	0	0	0	0	0	0	0	0	0	0	0	0	0	0	0	0	0	0	0	0	0	0	0	0	0	0	0	0	0	0	0	0	0	0	0	0	0	0	0	0
0	0	0	0	0	0	0	0	0	0	0	0	0	0	0	0	0	0	0	0	0	0	0	0	0	0	0	0	0	0	0	0	0	0	0	0	0	0	0	0	0	0	0	0	0	0	0	0	0	0
0	0.167601690643	0	0	0	0	0	0	0	0.0176892743803	0	0	0	0	0	0	0	0	0	0	0	0	0	0	0.289019812231	0	0	0	0	0.304952330287	0	0	0	0	0	0	0	0	0	0	0	0	0	0	0	0	0	0	0	0
0	0	0	0	0	0	0	0	0	0	0	0.277649884461	0.0226470136535	0.140499815273	0	0	0	0	0	0	0.107097311969	0	0.185726257959	0	0	0.349005803448	0	0	0	0	0	0	0	0	0	0	0	0	0	0	0	0	0	0	0	0	0	0.242750739299	0	0
0.108561628852	0	0	0	0	0.0530634982692	0	0	0	0	0	0.0435912769127	0.0202463516787	0	0	0	0	0	0	0	0	0	0	0	0	0	0	0	0	0	0	0	0	0	0	0	0	0	0	0	0	0	0	0	0	0	0	0	0	0
0	0	0	0	0	0	0	0	0	0	0	0	0.15120492383	0	0	0	0	0	0	0	0	0	0	0	0	0	0	0	0	0	0	0	0	0	0	0	0	0	0	0	0	0.176496415923	0.210789137126	0	0	0	0	0	0	0
0	0	0	0	0.162490654636	0	0	0	0	0	0	0	0.126338940146	0	0	0	0	0	0	0	0	0	0	0	0	0	0	0	0	0	0	0	0	0	0.0332479401255	0	0	0	0	0	0	0	0	0	0	0	0	0.378204209266	0	0
0	0	0	0	0	0	0	0	0	0	0	0	0	0	0	0	0	0	0	0	0	0	0	0	0	0	0	0	0	0	0	0	0	0	0.0746844256468	0	0	0	0	0	0	0	0	0	0	0	0	0	0	0
0	0	0	0	0	0	0	0	0	0	0	0	0	0	0.303108417041	0.0094773001132	0	0	0	0	0	0	0	0	0	0	0	0	0.0254387884316	0	0	0	0	0	0	0	0	0	0	0	0.0890501632805	0	0	0	0	0	0	0.103402244278	0	0
0	0	0	0	0	0	0	0	0	0	0.00684772575144	0	0	0	0	0	0	0	0.392477514313	0.11924770175	0.25695208993	0.0700372250735	0.154182489332	0	0	0	0	0.717786592104	0.0547336867507	0	0.055832918329	0.0469554938296	0	0.302926443005	0.00361087277407	0.137883248729	0.857483670132	0.353015709485	0.124566703297	0.135902396192	0.107490939847	0	0	0	0	0	0	0	0	0.23655700347
0	0	0	0	0	0	0	0	0	0	0	0.0482744766465	0	0	0.0564940083286	0	0	0	0	0	0	0	0	0	0	0	0	0	0	0	0	0.0085754926903	0.0308118144424	0	0	0	0	0	0	0	0	0	0	0	0.0748013348659	0	0	0	0	0
0	0	0	0	0	0	0	0	0	0	0	0	0	0	0	0.121252673463	0	0	0.0225747791738	0	0	0	0	0	0	0	0	0	0	0.101414312694	0.139253177323	0.65506317618	0.299186176421	0.351631735939	0.296027597019	0.545331407672	0	0	0	0	0	0	0	0.213157882638	0	0	0.359696254811	0	0.132724171551	0
0.068852792927	0.168419957591	0.0737565133617	0	0	0	0	0	0	0.035820612831	0	0.0709036071744	0.0325441243233	0	0	0	0.117739085372	0	0	0.0240947014282	0	0	0	0	0	0	0	0	0	0	0	0	0	0	0	0	0	0	0	0	0	0	0	0	0.0155029322681	0.0211931947819	0	0	0	0
[truncated: 140 more columns]
