# Supplementary material for: Real-world datasets for portfolio selection and solutions of some stochastic dominance portfolio models
Source: Data Brief. 2016 Jun 28;8:858–62. doi: 10.1016/j.dib.2016.06.031 (PMC4959918; doi:10.1016/j.dib.2016.06.031)
Supplement: Supplementary file 2 — Supplementary material [file mmc2.zip › Solutions/FF49Industries/OptPortfolios_MeanVar_FF49Industries.txt]

7.14777494837e-08	2.36061650783e-07	0.0606274685401	4.85249069379e-08	4.11761505276e-08	1.60488431355e-08	3.50206806807e-07	1.69425084551e-07	3.08807140746e-07	2.70996043286e-07	0.000135292001825	3.12967224478e-07	8.14456965232e-07	1.54628137079e-07	4.6353302459e-08	1.11889776438e-08	4.81876113048e-07	1.5223758167e-07	2.24018036446e-07	1.03818929465e-06	7.36422066439e-07	2.32346050333e-06	3.89760578335e-08	6.37489865722e-08	4.94709278898e-08	3.57991678059e-08	1.13389087198e-07	2.82358811496e-08	3.57615366746e-06	1.55756490965e-07	4.75923811413e-07	3.9632427778e-07	0.0508165467236	5.75917252812e-05	0.00897078802016	2.81235659214e-07	1.18452125261e-06	6.32125579492e-06	2.22660530674e-06	1.07884930225e-06	4.82651870467e-07	2.9711886436e-08	3.98899175375e-08	1.33132316937e-07	3.05034127641e-08	1.47884993527e-08	1.26521749615e-07	3.82424492544e-08	1.76500534443e-07	4.42622067412e-07
1.5110281894e-07	3.08091117293e-07	7.87929744703e-08	1.33650936694e-07	0.198540420558	0.182371629005	2.3473157051e-06	4.52415488483e-07	3.8672925048e-07	2.30087620231e-07	2.23653777193e-07	0.000597037005561	4.32198421995e-06	2.77564550709e-07	1.04711878703e-07	2.12224526898e-08	0.00325487548795	0.222061302686	2.02978636986e-06	0.000326007721951	0.308152165121	0.436452100462	0.542443780005	0.612573372261	0.37593390764	0.0976464329394	4.57828901446e-07	5.58079126083e-08	0.209923344594	0.212820042754	0.14908448425	0.0727717452278	0.151996690965	9.71785661028e-06	1.01200592568e-06	1.29959921145e-07	7.54354021426e-07	7.31995899302e-08	8.45555731859e-07	1.09035487928e-06	1.32718141118e-06	5.21995762049e-08	1.18580738136e-07	3.20753068347e-07	3.69491760829e-08	3.52163198516e-08	1.97189651957e-07	0.129367083802	0.389159862268	0.179138559812
7.85511924457e-08	1.89931079418e-07	5.24584800662e-08	8.73115549706e-07	0.285996133293	0.255691204523	0.214612362269	0.122065193129	5.68226612083e-07	1.48253536318e-07	1.59601274051e-07	1.67157501112e-06	1.9185202125e-06	2.54366501434e-07	1.62132194206e-07	3.06246493806e-08	3.07135662549e-08	4.27725414261e-08	1.37569718396e-07	9.97956648975e-08	5.84691552551e-08	1.34668604156e-07	1.67972647349e-08	4.04407362797e-08	1.40300568749e-07	7.87163582231e-08	2.89927044772e-07	5.37181840223e-08	0.117826746731	0.106954985799	3.76531627529e-06	0.163530443076	9.14968147566e-05	0.0837728597822	0.000106123505802	1.6226012426e-07	3.19839526503e-06	1.04866601246e-07	7.04448827855e-07	1.14927415457e-06	8.68803277434e-07	4.10640148678e-08	3.20324191365e-07	6.32587869413e-07	0.0267310091515	0.288168332235	0.365559786777	0.111424786025	2.39616735499e-07	6.14813526754e-07
5.65796821392e-08	0.0397576593216	0.88349020574	0.000770992653511	8.77655192901e-08	2.76370018852e-08	9.94023619384e-07	9.37208543155e-07	7.38616596163e-07	4.11852279359e-07	1.27204051858e-07	0.0016519739654	0.161450928098	0.321403900026	0.13319539229	0.0196053353924	6.6923465732e-07	2.31134274029e-07	5.78419301958e-07	1.40056772567e-07	7.64477501103e-08	1.52186643236e-07	1.65516640683e-08	3.30597639673e-08	5.29719156556e-08	3.95029056464e-08	1.63763883019e-07	4.04499086601e-08	2.18436934536e-06	1.04197387363e-07	1.96962356962e-07	1.51812225169e-07	8.28582484943e-07	1.83397336151e-06	2.53781195205e-07	1.12138856387e-07	5.74787473925e-07	4.17367429094e-08	7.88233582505e-07	8.92430378934e-07	6.17215972452e-07	1.51863226778e-08	2.34578777326e-08	9.38169076905e-08	2.03035060618e-08	1.49917365725e-08	7.47658613861e-08	1.00220356808e-07	0.0528600936804	2.60554844098e-06
3.24975807233e-08	7.3106233769e-08	4.60620592308e-08	0.068698026027	1.25960813121e-07	7.63998487734e-08	1.16360217402e-06	5.77873099634e-07	4.34457195547e-05	1.42255428899e-07	7.89337786031e-08	7.90312444023e-07	1.1005149504e-06	7.03429525001e-07	1.61852765456e-07	2.79380423158e-08	7.29615433045e-08	1.92166499343e-07	5.5159921116e-07	4.18227489227e-07	6.79902668872e-07	4.868649307e-07	1.05366786032e-07	1.35834791887e-07	2.37418314397e-07	3.76139153899e-07	3.12185026464e-07	1.31233761358e-07	0.068305429657	2.41861181102e-06	8.9037513575e-07	2.47222140203e-07	9.70665724287e-07	1.76788069358e-06	8.4348555215e-07	1.73774114988e-07	8.16146173977e-07	1.26849620602e-07	1.12655902026e-06	3.23318976642e-06	2.98538174582e-06	0.153818002271	0.123800504077	0.310067221467	0.188547907421	0.0356253116063	1.67381151694e-07	5.19567856392e-08	1.87158807334e-07	4.00874734439e-07
3.16082839802e-08	4.83025426656e-08	2.78375715978e-08	2.91871191936e-08	5.4769842369e-08	1.4351929281e-08	6.58312342564e-07	2.70883488043e-07	2.13257719963e-07	9.99630231163e-08	1.18648110292e-07	1.04617774848e-06	8.06863140219e-07	2.18509375496e-07	1.17225934743e-07	1.35329311669e-08	1.39596618862e-08	2.50868942077e-08	1.07603795476e-07	1.007510813e-07	5.72621685574e-08	1.15033903193e-07	1.49856585477e-08	4.22123506833e-08	0.026436431833	2.45980796623e-07	0.0316560667665	8.76453496067e-08	5.54803123638e-06	3.65207665073e-07	3.84953398745e-07	1.30515839201e-07	6.54394474793e-07	1.07147418969e-06	1.40634123873e-07	3.97223520279e-08	1.67577766234e-07	2.075187208e-08	3.24309439874e-07	3.54128391543e-07	7.08558414772e-07	2.09746249282e-08	3.82303691921e-08	1.63161982694e-07	3.1280279942e-08	2.01541861615e-08	2.79707159473e-07	7.23357220622e-08	1.88517634444e-07	2.99846919042e-07
2.3594260231e-08	4.33941010412e-08	2.95380065601e-08	3.39702597407e-08	5.046402261e-08	1.35406622897e-08	3.92146989337e-07	2.13462356218e-07	1.94839034819e-07	7.32042241597e-08	8.48864046671e-08	0.0901197745448	2.45838977066e-06	5.29201678098e-07	1.53261346206e-06	1.75918559381e-08	2.38824133608e-08	6.44818143631e-08	3.81048183214e-07	0.260268374126	0.2113065815	0.254879185451	0.0272236759714	1.14571212402e-07	1.30355172941e-07	1.70928043866e-07	1.73326103205e-07	5.10498235725e-08	3.69780660579e-06	1.99601322506e-07	3.91035556304e-07	1.02121796339e-05	0.0351656617097	0.0893876319329	0.149078438535	0.0965592560944	1.84505807825e-06	2.73872873495e-06	9.14402960805e-07	7.75231566419e-07	1.51408192189e-06	5.68822944084e-08	6.79852093843e-08	2.009708085e-07	1.44397001206e-07	6.14084335284e-08	2.70785439187e-05	1.26113335403e-07	4.93057885833e-07	9.59508535938e-07
0.361726593047	0.332720311756	3.6365929714e-07	4.78539626045e-08	1.12761967261e-07	2.31291229387e-08	7.54678418413e-07	2.93153955409e-07	5.27557338262e-07	1.54932784777e-07	1.05859002658e-07	3.5665138576e-06	1.47793870876e-06	6.92039890193e-07	2.398917929e-07	7.00417966937e-08	9.9339054946e-08	0.0305516430946	0.12323068025	0.32778592196	0.154430782595	0.00584009415507	0.141936876233	0.154828957519	1.82274711578e-07	3.37255845168e-07	3.00691178835e-06	2.54653516263e-07	1.13061840991e-05	3.74408825614e-07	2.16052233084e-06	0.173831032605	2.40975951319e-06	2.82209170875e-05	2.41377191998e-06	0.17403316716	0.369157668461	0.14295875818	1.8929602155e-06	1.94622526939e-06	2.15302724702e-06	8.70358648044e-08	2.15751371905e-07	6.23037477853e-07	1.29206242106e-07	1.73767571089e-07	6.94525986606e-07	3.70977620413e-07	5.70345960804e-07	6.9718527465e-07
8.11006989732e-08	1.01921982081e-07	5.91438878583e-08	5.19720698253e-08	7.86771125235e-08	2.37993579451e-08	8.47855371436e-07	3.88690554706e-07	7.35874209122e-07	1.51715461864e-07	2.49825073548e-07	7.21021928572e-07	1.42532712434e-06	2.19024193858e-07	7.9035398539e-08	1.78108048476e-08	2.4141269277e-08	3.59008878688e-08	1.19601347781e-07	1.01803586124e-07	5.61410007789e-08	1.17999914392e-07	1.47158369094e-08	3.62051169509e-08	8.88877149269e-08	6.74225981485e-08	1.90628649545e-07	4.22827718042e-08	4.75104642498e-06	3.00065851047e-07	5.36779964296e-07	2.79281682373e-07	9.2850044219e-07	1.87667699695e-06	2.51428928503e-07	5.3327086914e-08	2.22342622542e-07	2.70158845667e-08	4.80001921351e-07	6.92826747256e-07	1.24722253461e-06	3.69663656584e-08	6.42493471568e-08	2.33810795578e-07	4.4082667053e-08	4.24774467468e-08	3.91270659084e-07	8.44016456406e-08	2.53970587619e-07	4.13673622877e-07
0.150098661035	7.42156958852e-08	3.37289224792e-08	6.0468218734e-08	1.3460301336e-07	2.24328002233e-08	8.07999127619e-07	1.21486461055e-07	1.08027834354e-07	5.02273058679e-08	4.73645395764e-08	0.365447447655	0.051872838888	0.128676408574	3.44965159676e-07	2.64479060229e-08	2.33682607568e-08	4.87980611327e-08	3.43622526636e-07	2.16888706923e-07	1.23128547618e-07	2.82047702979e-07	2.06055167496e-08	4.4410935362e-08	0.0339184267636	1.44236548816e-07	2.30178056531e-07	3.38443700964e-08	4.25240011638e-06	2.11276367307e-07	2.95250692949e-07	2.82034417645e-07	1.51880260918e-06	8.09452374653e-06	1.70627316302e-06	6.33008017889e-08	2.9019628205e-07	3.43443042326e-08	4.93076024214e-07	6.29376815246e-07	1.21453876804e-06	1.5775471537e-07	0.110025854155	0.239670318398	0.552239327543	0.492881804765	0.047958814887	6.28082326934e-08	1.15920320712e-07	1.59442556309e-07
2.69970811392e-08	3.16764304027e-08	4.05533261941e-08	1.5900406175e-08	2.67439472588e-08	8.83306699742e-09	4.81051154814e-07	8.85744488276e-08	8.17873327441e-08	3.86739788835e-08	3.59445465139e-08	0.00150892711665	6.55270067661e-06	0.107748058725	0.0454621211925	1.99197180007e-08	1.74503553403e-08	3.48288409862e-08	1.72877516798e-07	1.83692921479e-07	7.27797012751e-08	1.7441491221e-07	1.66399233647e-08	3.09733720856e-08	5.28013046806e-08	3.74810511444e-08	1.11138578473e-07	9.30027789806e-08	2.64160361674e-06	1.54533218284e-07	2.4001730041e-07	2.45559201237e-07	9.39945271977e-07	0.02142372033	1.22968027729e-05	1.10842784266e-07	5.11744684608e-07	4.2375235725e-08	5.05243460746e-07	9.81006883506e-07	1.51927321515e-06	0.0482684545652	2.13086153802e-07	0.0238914214966	0.0581651229107	6.48825214507e-08	1.31437653431e-07	2.46541033798e-08	8.69854945361e-08	1.92718926255e-07
3.80979128299e-08	9.20749300559e-08	7.23625864962e-08	3.45294343459e-08	5.23908352145e-08	1.49647437436e-08	9.84056642334e-07	8.39350122892e-07	4.06217867334e-07	1.51058434401e-07	1.87864983649e-07	9.41048952788e-07	9.00909124407e-07	2.12432203955e-07	7.78395290519e-08	1.39403703374e-08	2.72239698739e-08	3.00236360512e-08	6.82648080121e-08	5.98179878778e-08	3.87378933048e-08	8.96428226329e-08	1.53156888678e-08	4.82545141344e-08	5.95516462639e-08	4.6441266714e-08	1.61983386121e-07	5.76590205157e-08	2.6336847156e-06	1.31423110389e-07	1.70334403539e-07	1.62425516284e-07	5.27162113939e-07	1.44604998414e-06	3.00895197121e-07	3.29388718214e-08	1.65572703093e-07	1.7037737855e-08	2.79833319151e-07	3.44401942894e-07	4.9353336824e-07	1.54860555565e-08	2.89786590526e-08	1.28216926492e-07	3.48819511687e-08	2.36336779885e-08	1.19957572736e-07	2.52996048811e-08	1.01578400847e-07	1.4585143957e-07
3.41796517271e-08	1.21344630044e-07	7.90827497851e-08	9.27017896609e-08	5.34358692158e-07	0.141226707777	0.0904693846834	0.459705454054	0.285787227329	0.139731982285	0.0680202670688	5.09576389704e-07	5.31464185475e-07	1.66906163961e-07	9.83532178444e-08	2.84384297593e-08	4.34032742961e-08	3.76098905947e-08	7.38208347091e-08	6.80530930096e-08	4.17756301227e-08	8.69381599324e-08	1.49236600474e-08	4.71244882524e-08	6.99819692641e-08	4.90769738295e-08	1.5626025514e-07	2.90519619743e-08	3.27109511365e-06	1.38316909364e-07	2.15666856355e-07	2.15829037579e-07	9.35238987246e-07	2.47200840025e-06	0.00869736399446	8.83246428949e-08	2.84906243252e-07	2.89491668761e-08	4.69099133809e-07	6.62234515188e-07	1.54879300658e-06	5.05762812567e-08	6.90325217214e-08	2.10600318427e-07	1.03270189736e-07	3.37045307775e-07	0.0886687842186	4.41415386026e-08	9.86268854904e-08	1.71270842673e-07
3.37006069809e-07	2.28033625036e-07	1.16313445071e-07	1.01905824088e-07	2.0621116944e-07	5.38139403407e-08	1.67429389344e-06	6.01280011023e-07	3.37553452869e-07	1.66174371735e-07	1.77949028159e-07	4.87583321793e-07	7.68593903959e-07	1.50442811782e-07	4.80522183655e-08	1.10232749963e-08	4.32572510257e-08	8.15715151125e-08	2.09564949246e-07	4.11518631429e-07	2.79413111705e-07	4.59961526588e-07	4.1399240841e-08	1.60639508665e-07	1.20073021174e-07	8.16838300005e-08	2.93043116751e-07	5.1823448928e-08	2.45801886308e-06	1.57670463903e-07	2.23157055978e-07	1.91884845094e-07	7.15017979097e-07	1.10410730709e-06	1.9304806041e-07	5.30969994448e-08	2.7170689007e-07	4.33589149705e-08	7.72520438227e-07	1.57249261094e-06	0.0562502534754	3.59156197896e-07	1.41323300647e-07	3.91540907392e-07	4.20371941856e-08	2.46735402101e-08	1.67575512114e-07	8.37625224453e-08	7.53323000553e-07	2.50271655602e-06
9.2376495007e-08	7.9217574232e-08	4.66943316803e-08	4.61730188215e-08	4.05412989792e-08	1.45654183204e-08	5.8178222288e-07	3.14313547006e-07	4.31179572518e-07	1.31726215287e-07	1.77317574537e-07	1.79195351737e-05	0.113733542694	1.11720771678e-06	2.80162503466e-07	1.63166832402e-08	2.79937814124e-08	5.14853890712e-08	2.6413842431e-07	3.9938475942e-07	2.63026082868e-07	5.76934101953e-06	8.80412533371e-08	1.71008167885e-07	0.221999318259	0.0758517412865	0.000797057148647	2.8378599089e-07	6.19002872165e-06	1.48665065672e-07	2.82188094936e-07	2.35369256098e-07	1.13820220154e-06	2.65768002936e-06	2.95859377213e-07	1.16339403884e-07	4.75733967979e-07	9.29682362801e-08	1.35136357273e-06	9.82962056831e-07	1.29600608859e-06	2.42094591241e-08	3.08779167506e-08	1.3881131265e-07	2.51399171492e-08	3.41130294142e-08	5.40529113528e-07	5.62862475548e-08	1.90096108718e-07	2.53808592016e-07
2.9139994297e-07	6.59154466936e-08	3.12613773338e-08	8.96192516178e-08	1.37241470687e-07	2.59532085175e-08	5.33741943149e-07	1.1649020875e-07	1.43657289241e-07	6.07119615427e-08	5.72675757352e-08	9.49434395599e-06	1.33629848177e-06	4.356759815e-07	1.73725720792e-07	1.87967166192e-08	2.05829753965e-08	3.03458290963e-08	1.15680121546e-07	9.44929929886e-08	5.99023030351e-08	1.30294955865e-07	2.05056974007e-08	4.65918421856e-08	8.62584163181e-07	8.83618067186e-08	1.37534095706e-07	2.39760967528e-08	4.36637752746e-06	2.01506071837e-07	2.42216851425e-07	1.85487937415e-07	2.00008733855e-06	4.01520913148e-06	7.70546639881e-07	7.43075969024e-08	2.60336891e-07	3.0577624773e-08	4.20298394941e-07	3.94260211238e-07	5.16026209407e-07	1.97951506259e-08	4.47691258457e-08	1.84558861647e-07	2.53303012343e-08	3.28655560462e-08	3.33343719627e-07	1.13922566918e-07	2.1361536082e-07	4.9683251422e-07
5.50110192276e-08	7.24664514262e-08	4.90571697054e-08	4.98313814608e-08	6.63212403441e-08	2.25293933193e-08	7.90210627436e-07	3.17873601506e-07	3.29005087288e-07	1.20692054625e-07	1.28827399742e-07	0.000946215372519	8.46547361683e-06	3.61378685951e-07	8.12822607677e-08	1.38600078832e-08	3.39553377889e-08	4.69465254832e-08	1.838283798e-07	1.25067818567e-07	7.23655832909e-08	1.56691082834e-07	1.8035091527e-08	4.14482503122e-08	1.76699043126e-07	1.13540603065e-07	4.17480173506e-07	1.4573490885e-07	4.51408697657e-06	2.32778726383e-07	4.26055052797e-07	2.55992023381e-07	7.95748728858e-07	1.60835477254e-06	2.65599562396e-07	5.39734416359e-08	2.55693200897e-07	3.01006457628e-08	4.55802325719e-07	5.06755816813e-07	5.98532601244e-07	1.66834829722e-08	3.43459916425e-08	1.27287062099e-07	2.52411566799e-08	2.5300982307e-08	2.40656556764e-07	5.34762257061e-08	2.69852021682e-07	3.94560770404e-07
5.58791708412e-08	5.854302784e-08	3.24521034194e-08	2.58617856117e-08	4.48246920321e-08	1.35289024394e-08	4.64768142934e-07	1.69121883694e-07	1.4580879919e-07	5.49527284287e-08	4.930097322e-08	1.10576558906e-06	9.73189783268e-07	5.5521792458e-07	4.32046942671e-06	2.22503894298e-08	1.77971481905e-08	2.8473387967e-08	9.24973310284e-08	8.66469790095e-08	4.84745378286e-08	1.11142574866e-07	1.37535189277e-08	3.05159368263e-08	5.92189567482e-08	4.75800847537e-08	1.04979969662e-07	5.95139311163e-08	3.47155446918e-06	1.84231132184e-07	3.30900141639e-07	2.41522338741e-07	7.62928599404e-07	1.51288327052e-06	2.49185329746e-07	6.58704061582e-08	2.6875216856e-07	4.53407430116e-08	1.00328451759e-06	5.36593676396e-07	8.75964045871e-07	2.77347767605e-08	4.214703377e-08	1.48849732401e-07	3.24512857429e-08	2.17270784361e-08	1.5317572739e-07	5.47549742098e-08	2.34877557467e-07	4.38139382907e-07
6.2648223336e-08	8.70365056831e-08	5.91872560872e-08	7.13020761605e-08	5.34642577524e-08	1.52463057804e-08	4.11365340461e-07	1.89532321562e-07	2.13073529144e-07	9.40460403008e-08	1.10719730784e-07	5.14602289867e-07	5.72650464527e-07	1.2731646175e-07	3.88878414037e-08	8.40370931135e-09	4.97504100922e-08	1.08321538368e-07	1.7092032022e-07	3.01661529502e-07	2.28056978304e-07	6.2066952431e-07	8.49132535673e-08	1.64269404734e-07	1.41962152255e-07	1.4525685428e-07	2.62483399065e-07	5.42073504909e-08	1.19518629516e-05	2.12825832787e-07	2.64938047285e-07	1.29842428557e-07	5.93853508666e-07	1.03462701206e-06	1.75333557339e-07	6.68715431693e-08	3.04946879117e-07	4.61656410216e-08	7.48968257904e-07	8.6083173343e-07	6.87512514957e-07	2.07871490504e-08	3.46690894774e-08	1.20648962065e-07	2.16177600063e-08	2.09449697479e-08	1.52208010728e-07	4.71802361411e-08	2.49150160967e-07	4.50186644381e-07
3.1305553373e-07	8.57257606356e-08	3.94046573561e-08	5.18867464101e-08	7.02940338135e-08	2.26134364485e-08	5.68714383793e-07	2.08874413815e-07	2.00669562453e-07	1.23616681131e-07	1.97185597146e-07	0.0809550481183	0.145748788667	7.46572103598e-07	2.47397799903e-07	1.66651570888e-08	6.38336287569e-08	9.30358396778e-08	3.13552279999e-07	9.17018375264e-07	3.73158207313e-07	7.91471270877e-07	4.51473389862e-08	1.11956941155e-07	1.62193246082e-07	1.74793343062e-07	5.82536401259e-07	7.36520507978e-08	1.92138378962e-06	1.1681558868e-07	2.1604101671e-07	2.1713290139e-07	8.36270283027e-07	1.36078041061e-06	2.76717287753e-07	4.43289834531e-08	2.55925751944e-07	2.86710867911e-08	7.61225771461e-07	8.99868227002e-07	1.02311670146e-06	2.72953140943e-08	4.25172584483e-08	1.60572346262e-07	2.67571732698e-08	2.16425231192e-08	1.96796014656e-07	3.67773946789e-08	1.36433880786e-07	2.3589071136e-07
7.78615121252e-08	6.03193226383e-08	3.6930130789e-08	5.38271907272e-08	6.38537318109e-08	1.94856000834e-08	5.16783516077e-07	2.13657373214e-07	3.81084210652e-07	1.24726804344e-07	1.92792772346e-07	5.568535537e-07	6.96164116528e-07	2.11281511672e-07	5.97392592793e-08	1.46869992541e-08	3.35803641239e-08	5.11958849855e-08	1.38937634751e-07	1.47759587701e-07	9.46527756387e-08	2.22593439278e-07	2.99691526067e-08	6.37864809124e-08	1.1505101213e-07	7.67545087211e-08	3.14118057117e-07	8.30417136124e-08	2.88569796936e-06	1.53256383556e-07	2.83446996157e-07	1.80957116992e-07	7.22064242629e-07	1.39636376409e-06	2.26537369995e-07	6.49750199613e-08	2.87833574205e-07	3.77419408538e-08	5.61873689339e-07	6.2361064555e-07	9.30041780835e-07	3.1663779965e-08	5.83895008313e-08	2.23861489316e-07	3.75337356062e-08	2.86466835341e-08	2.36840420735e-07	8.30421407818e-08	4.7639514126e-07	5.96763289475e-07
6.7700612466e-08	4.82419490437e-08	4.48597907589e-08	4.2849224632e-08	7.37070523996e-08	1.71371825033e-08	1.03726124236e-06	1.30923257679e-06	0.0104583907489	7.92110491747e-07	0.0437134558325	5.42959473527e-07	5.71738159737e-07	1.64927823168e-07	5.19618306988e-08	9.97688272396e-09	1.9269681696e-08	3.37438190047e-08	9.6075296566e-08	9.49355118791e-08	6.11034874453e-08	1.31534306826e-07	1.90869761269e-08	4.63883378181e-08	1.08333353464e-07	7.16624136241e-08	3.4108782062e-07	5.23950724768e-08	2.26264774955e-06	1.0828353746e-07	1.90536311009e-07	3.51268500608e-07	9.8008160245e-07	2.26206794669e-06	2.81523909216e-07	7.73715224026e-08	3.15824413183e-07	3.69662809407e-08	4.31617545601e-07	5.13115359129e-07	8.0555704996e-07	2.62381333717e-08	4.69719992367e-08	2.56935984663e-07	9.65109235559e-08	4.06481969928e-08	3.14168962922e-07	3.55672498237e-08	1.26330207349e-07	1.69088505157e-07
4.48172000278e-08	5.36790972408e-08	2.83686453918e-08	3.7071890297e-08	1.34583531418e-07	3.15590574168e-08	1.03505019318e-06	5.72439038127e-07	7.45576428445e-07	1.08826407602e-07	1.18667868607e-07	7.53090561739e-07	1.73489617973e-06	2.59887884705e-07	8.87918649553e-08	1.17381761274e-08	1.58489187043e-08	2.41209212178e-08	1.07631282931e-07	9.35942902369e-08	6.35256008411e-08	1.26434344788e-07	1.5101838412e-08	3.39766868602e-08	1.44203689535e-07	8.97678923725e-08	2.13389450445e-07	4.59797178067e-08	1.63209320617e-06	8.0623664088e-08	1.44809777453e-07	1.25517404262e-07	5.66027062786e-07	1.1271012074e-06	1.86642820594e-07	4.6582636002e-08	2.74076518084e-07	2.63979631928e-08	4.00580952579e-07	4.96375272854e-07	5.67492111278e-07	1.82114653283e-08	4.73422739287e-08	1.72523121593e-07	2.89821662882e-08	2.86243643191e-08	2.19439900651e-07	3.67180719182e-08	1.44403613357e-07	2.86691808276e-07
1.11267799128e-07	1.03596443853e-07	5.62464001272e-08	3.45008488756e-08	3.32851927764e-08	9.7921221141e-09	4.17047099459e-07	2.73193788568e-07	2.50377449736e-07	8.38161216576e-08	1.05304831851e-07	6.1230222873e-07	9.37470074388e-07	1.89672722782e-07	6.34180867343e-08	1.38488515127e-08	2.24152483976e-08	3.73125540917e-08	1.06367617689e-07	7.57280328898e-08	5.29181529196e-08	1.27333936109e-07	1.21366512066e-08	2.64670283872e-08	7.29972381808e-08	3.94429597538e-08	2.3362926779e-07	5.24268683412e-08	1.34274243685e-06	7.11993116923e-08	1.5649668014e-07	1.46708915261e-07	4.89795149297e-07	9.03567304498e-07	1.70239766758e-07	7.44251972989e-08	3.01698849012e-07	1.9135989251e-08	2.76042986826e-07	4.36493559023e-07	3.54261651058e-07	1.7121192475e-08	2.13488220905e-08	9.77198546428e-08	1.7305288607e-08	1.76713329707e-08	1.41313100014e-07	3.63324503138e-08	1.59112107182e-07	2.67315177127e-07
3.69762396699e-08	5.63245627563e-08	6.51943167116e-08	5.91213079779e-08	7.8637070009e-08	1.32585831786e-07	1.31424243068e-06	2.89368711181e-07	2.34054227792e-07	1.28936834195e-07	1.14142145317e-07	7.90172791121e-06	1.59330795717e-06	2.10294336033e-07	5.96274815967e-08	9.15650759707e-09	1.37391634245e-07	1.5968812549e-07	2.83413843536e-07	2.42510495445e-07	2.92160986663e-07	4.70816851406e-07	8.27816474195e-08	6.23649701891e-08	6.24612622428e-08	7.89794220342e-08	2.07527453233e-07	6.85791126618e-08	2.71048783807e-05	1.72015202529e-07	3.6230201299e-07	1.76970735492e-07	4.50621281294e-07	8.43923915556e-07	8.19312389274e-08	3.66231695859e-08	1.57338019081e-07	1.52653568351e-08	3.13708241642e-07	5.21424494173e-07	3.80923206948e-07	1.80772390481e-08	2.12548177902e-08	6.96828726879e-08	1.56746281501e-08	2.23652401054e-08	2.98392034098e-07	4.16625593875e-08	3.6870717308e-07	9.29835815371e-07
8.54152973375e-08	6.4550281734e-08	3.06961777844e-08	3.32875126035e-08	5.92232536667e-08	2.10601098699e-08	0.0808599746742	0.0977025113073	0.203755173754	0.130476352501	6.7992741935e-07	1.06099000184e-06	4.75288531414e-06	0.0708168000119	0.0817028897276	3.99994160807e-08	4.33814075913e-05	1.22126780372e-07	6.92772365954e-07	2.18677428673e-06	3.59476818984e-07	2.53528583734e-07	8.93796367229e-08	1.17581471125e-07	3.10897216454e-07	0.0286646355642	0.0402434578996	5.2858439468e-08	2.37420017351e-06	3.94006346897e-07	4.85162816363e-07	1.03275716339e-06	0.00688132915911	1.92717806217e-06	1.09992692928e-07	4.29512462583e-08	3.06114594964e-07	3.56285032456e-08	5.91858923253e-07	1.05292946646e-06	1.23271879906e-06	2.67147833679e-08	3.18476746883e-08	1.09291016976e-07	2.45001840179e-08	1.76989690563e-08	1.11222604168e-07	2.63539410528e-08	9.32936572344e-08	1.02917889459e-07
5.91271255756e-08	2.53645313795e-07	9.02757691532e-08	0.0657025030079	0.00266800164454	0.0824919381315	0.00458396975134	0.015017049436	0.0186576638757	0.000351179589131	0.0011952465047	0.0289775165032	4.09219590131e-06	0.0163774531064	1.24441973067e-06	5.44504701373e-09	0.0203990260793	0.0206817884439	0.0204301985901	0.0248004187213	3.60258056078e-07	0.0266017066057	0.0369042420863	8.48449207848e-08	4.75315575229e-08	6.63984510746e-08	1.44955831936e-07	0.0423450126341	0.0738578095536	0.0691299904174	0.0532691425364	0.0868570360084	0.0885382315567	0.0829624985968	0.0900525171504	8.96687658858e-07	4.69643419624e-07	0.049642074315	0.0994331439109	0.133218590561	0.178829692616	0.122266139453	0.0804337906586	0.0790242158064	0.0557810669452	1.46097034691e-08	9.35556905103e-08	3.96765925636e-08	0.0955396954983	0.0750129788501
3.83886375254e-08	1.28926655409e-07	8.12341678903e-08	4.3331104068e-07	2.2180814158e-07	2.19445280322e-08	4.62109577678e-07	2.13053334783e-07	1.62573155493e-07	7.45309620186e-08	1.02981862084e-07	7.79880943474e-07	8.93111849e-07	8.15219472366e-08	2.59558220192e-08	5.91040753687e-09	0.0263010507947	0.00098916426323	2.51997522598e-07	1.81762847113e-07	1.22339513086e-07	2.81640182224e-07	4.33297646757e-08	1.74946269253e-07	5.48734009427e-07	2.52137669648e-07	7.33792771571e-07	7.01430782188e-08	2.95437247999e-06	1.18927282439e-07	1.93366028001e-07	1.53821162492e-07	6.20566007203e-07	7.87848069474e-07	1.41304705017e-07	7.42203125149e-08	8.90447379299e-07	9.44195499338e-08	2.02290284965e-06	2.12367777298e-06	8.25621964233e-07	2.95156890172e-08	5.74376929231e-08	1.3713673942e-07	2.39720904683e-08	9.56817091585e-09	1.33424053363e-07	0.0215700695529	9.70782910194e-07	0.0339390670703
1.4622833667e-08	1.88950063813e-08	1.19149722454e-08	3.95897775762e-08	1.37476920482e-06	5.88180982569e-08	2.02023141754e-07	8.93684096244e-08	2.19160998695e-07	4.23241810429e-08	3.82944712861e-08	2.27903340435e-07	2.23704294977e-07	1.19527452224e-07	2.21499433406e-08	6.48043911857e-09	0.0284143361137	0.0444592756607	1.71957262243e-07	1.31320365606e-07	1.35889885166e-07	4.00388595909e-06	9.14742497158e-08	8.49460425464e-08	2.74989257543e-07	9.56565782019e-05	0.00238367364304	0.0878503995461	0.0184482337299	3.5948548825e-07	2.21349530404e-07	1.55969439718e-07	3.80196975694e-07	6.28271937946e-07	1.41762142999e-07	4.60071319913e-08	2.25896832677e-07	5.53430579005e-08	0.0236944795043	4.69635815735e-06	7.94733579776e-07	1.72686653633e-08	3.32588193665e-08	1.27555451287e-07	2.8232807058e-08	1.17433566641e-08	1.30050983786e-07	3.08912850094e-08	1.06636480893e-07	9.76033862337e-08
5.80339306689e-08	3.64779313019e-08	2.22035946878e-08	4.33490979275e-08	2.04289287561e-07	1.70518981367e-08	5.3330050311e-07	1.9904017229e-07	1.96900225012e-07	8.82149121456e-08	1.01027527947e-07	3.6770703818e-07	3.77653692834e-07	1.02843937661e-07	2.94102787129e-08	8.958659489e-09	6.03281861582e-08	5.85652233269e-08	9.96194369246e-08	7.83057251165e-08	6.11876735257e-08	1.74155332941e-07	2.64662380298e-08	7.74889734656e-08	7.46390924188e-08	1.047534917e-07	2.93666079995e-07	0.106353113102	2.13922956646e-06	1.24261925586e-07	1.87940755205e-07	1.37662292278e-07	4.31145013946e-07	9.20951884455e-07	1.40584883761e-07	4.08217605706e-08	2.67682200151e-07	8.29827394217e-08	2.72274559204e-06	0.00671150728229	0.0399088924145	1.69566998591e-07	5.06667143407e-08	1.45078975778e-07	9.21772360223e-08	1.84868360666e-08	1.33198110284e-06	8.00224326355e-08	0.0203110489836	0.0483684162424
0.351193949453	0.514617485112	0.0468978241325	0.864824961731	0.367858475159	0.285806974011	0.435514226726	0.297924007189	0.436741044202	0.624379225739	0.674700812521	0.355502844501	0.0804479186433	0.283592469868	0.493273038262	0.536514887931	0.921583795394	0.681253745612	0.450784723732	0.00130851398217	0.0711202378893	0.245742542161	0.206999189988	0.198119973988	0.311093453796	0.498598318318	0.758386688583	0.26556631631	0.430673203931	0.470108111797	0.314027136277	1.14237386667e-06	4.70219682244e-06	3.82448760525e-06	6.19833449413e-07	2.96482176071e-07	4.97826543046e-06	0.0637146374705	0.478784782878	0.86000414791	0.690258098651	0.67564533211	0.685736793709	0.347337562797	0.118533220099	0.183322383469	2.41155170317e-07	0.0175035371344	0.000623083378385	0.0674290913744
6.16601807447e-08	5.71638011908e-08	6.69803771842e-08	7.15263070325e-08	2.41461101867e-07	3.07142518273e-07	4.31887275084e-06	0.0075708507095	1.45911764734e-06	1.62710012841e-07	1.53071230828e-07	7.40560855894e-07	7.43954230026e-07	1.7203459705e-06	0.212385952504	2.05023819942e-08	1.88021542546e-08	2.88720107916e-08	1.02606530359e-07	1.13028752971e-07	6.48620801719e-08	1.80419765879e-07	1.82711117165e-08	3.56974012702e-08	6.08490967531e-08	4.19206614568e-08	1.84226709557e-07	5.92129682512e-08	2.39782578694e-06	1.63597389207e-07	4.99546807744e-07	6.04451050279e-07	1.06463333275e-06	2.95468978284e-06	5.58317105522e-07	1.70803227774e-07	9.80880969816e-07	1.85937177946e-07	2.44311255302e-06	7.0053043063e-06	3.04664400855e-06	6.6341981098e-08	7.16289624002e-08	3.75819587787e-07	1.36632879235e-07	1.01162975886e-07	3.03126775713e-07	5.20197215349e-08	1.08101861319e-07	1.61177005515e-07
6.85496894003e-08	4.96303702655e-08	3.39977987113e-08	3.1149156063e-08	3.11175975882e-08	1.03234763618e-08	4.94282822873e-07	1.55627168816e-07	1.35243092964e-07	5.15019171507e-08	3.71944944421e-08	3.13295140921e-05	7.74933989348e-07	2.38564503989e-07	1.08491674374e-07	2.69659320224e-08	2.08492204839e-08	3.08428226734e-08	1.55474816679e-07	2.33306425888e-07	1.48502795966e-07	6.14002286185e-07	3.71307517247e-08	6.01832044198e-08	7.35561272905e-08	5.92994003184e-08	1.17238531517e-07	2.80210896689e-08	1.75737149224e-06	1.31564682795e-07	2.68115862057e-07	1.92367390018e-07	1.61988025536e-06	0.0579490748223	0.0505913352987	4.09561606537e-07	4.53064531876e-07	6.97718109e-08	7.12288046822e-07	5.60923406019e-07	8.28383547949e-07	2.55700612465e-08	4.36027292253e-08	1.85068563463e-07	5.19551912353e-08	4.62085947028e-08	3.85087960864e-07	6.08533869047e-08	2.04002247529e-07	2.57015848441e-07
3.32313020126e-08	3.88515115069e-08	3.42089569522e-08	3.35169405187e-08	4.72121916948e-08	1.22562548833e-08	3.53671733166e-07	1.4448956972e-07	1.34122658495e-07	5.76927907687e-08	5.82635304877e-08	2.89037080098e-06	1.29064513931e-06	2.67616436074e-07	9.18615054616e-08	1.94022305832e-08	2.54758538155e-08	3.71682844544e-08	1.36037428687e-07	1.24638088435e-07	7.11285397429e-08	1.82005328936e-07	2.22220560591e-08	4.27200156672e-08	7.61192529387e-08	7.33781563244e-08	3.91147811554e-07	1.15041570334e-07	2.76523716554e-06	1.7769894334e-07	2.79915589052e-07	2.80479827702e-07	1.04022606103e-06	3.09731112942e-06	3.00637363961e-07	7.48321922321e-08	3.0505554347e-07	3.705982627e-08	5.45803060382e-07	6.21935734056e-07	8.57727298755e-07	3.04338745289e-08	4.97265761891e-08	2.29447185635e-07	6.06439047426e-08	3.43947867892e-08	2.39829407312e-07	3.3944181748e-08	1.25881663173e-07	1.85010367471e-07
5.81017190365e-08	6.84413463445e-08	6.93899858892e-08	3.16801150509e-08	2.60208703963e-08	7.05697840243e-09	2.93794351725e-07	1.27438257201e-07	1.37310461345e-07	7.3534314617e-08	1.02542682428e-07	8.7225318556e-07	5.61865910396e-07	1.50785117018e-07	6.33866360767e-08	1.42261461076e-08	2.26834600229e-08	2.64798502324e-08	8.27236238883e-08	6.03662989374e-08	3.46758629034e-08	7.10429201523e-08	9.80888306973e-09	2.3359670724e-08	5.63516334188e-08	3.39834754784e-08	1.21116668883e-07	2.90092061221e-08	1.06223235903e-06	5.5583513938e-08	9.97881957859e-08	1.07809147713e-07	3.70140207032e-07	9.73895510466e-07	1.62708977394e-07	6.08273956648e-08	3.90840031885e-07	3.93183266318e-08	4.04359452087e-07	4.48874617835e-07	6.77984520159e-07	1.8235285176e-08	3.11510478233e-08	1.71556059042e-07	1.8513313367e-08	1.30537566389e-08	8.10290357637e-08	2.40354553024e-08	8.93837588957e-08	1.3485664619e-07
3.30304493847e-08	6.40041700386e-08	3.27188279456e-07	1.8548693424e-08	1.40725294817e-08	4.45533327045e-09	1.52333148128e-07	6.19886914846e-08	5.68178881487e-08	2.04491486559e-08	2.33473149554e-08	1.31906848611e-06	0.0170793852093	0.0241520471952	0.0228930274521	1.37651012226e-08	2.1136450527e-08	3.57167176245e-08	8.68017395852e-08	7.56005145762e-08	3.70551179505e-08	9.01980076201e-08	1.42994501891e-08	2.72448248011e-08	0.00877795286576	0.00260690109675	4.60411492149e-07	1.42776669065e-07	2.51633973412e-06	8.96011849128e-08	1.67524510672e-07	1.28900243687e-07	3.69818018105e-07	1.68945989178e-06	6.99877298736e-06	1.8715239885e-07	6.25912242864e-07	3.63260875342e-08	3.25532133477e-07	3.27709475713e-07	3.40009247205e-07	1.12135038716e-08	1.92450662256e-08	1.11560497305e-07	2.6606725816e-08	1.34752089405e-08	5.8799816544e-08	2.28610743907e-08	1.47314373339e-07	1.56137867115e-07
2.94457038254e-08	3.81692984163e-08	4.17428050167e-08	3.34089457584e-08	2.82469660034e-08	7.55265918923e-09	3.4591328292e-07	1.87716532027e-07	2.000921773e-07	6.35174036778e-08	7.39879256781e-08	3.64627524719e-07	4.61123958465e-07	1.12427446031e-07	3.52468743032e-08	8.66948325198e-09	2.06437813274e-08	2.91226418572e-08	9.68545503638e-08	7.50088632951e-08	4.26445352684e-08	1.0348094912e-07	1.26291604569e-08	2.48550395578e-08	8.1888946695e-08	5.25972791865e-08	1.85151800021e-07	4.43142787265e-08	1.9206440681e-06	9.28214309116e-08	1.60303702698e-07	1.52621176067e-07	5.74633933572e-07	1.56266826924e-06	2.69538683566e-07	4.90252488424e-08	2.21799772247e-07	2.31466854754e-08	3.59376383432e-07	4.8780047301e-07	7.38019857395e-07	2.29579681868e-08	3.17086251234e-08	1.37388428424e-07	2.70014005259e-08	1.89277651259e-08	1.21891484915e-07	2.27520897095e-08	1.02727568361e-07	1.45563313959e-07
1.00137451831e-07	5.57710961805e-08	5.24920338721e-08	3.72102717561e-08	3.17440626003e-08	1.19701414297e-08	4.46981884165e-07	2.12253399255e-07	2.37777191737e-07	9.33135818141e-08	8.24046792428e-08	3.52973990244e-07	4.36689358746e-07	9.3959646862e-08	3.52918745164e-08	1.08532158767e-08	2.18080087608e-08	3.6378611688e-08	2.03827908104e-07	2.53580559845e-07	1.11666638257e-07	2.99605657638e-07	3.47561068902e-08	4.835684099e-08	6.35453093229e-08	4.7209404051e-08	1.67526241958e-07	4.12205107099e-08	2.11942099753e-06	1.27590209089e-07	2.7256927438e-07	7.16500078392e-07	1.7037307428e-06	3.28503560949e-06	4.18144822835e-07	5.95147589917e-08	2.58982282316e-07	4.09355409595e-08	5.01549930206e-07	6.53807383359e-07	9.48743573263e-07	2.9347195866e-08	3.72297979827e-08	1.84769238075e-07	3.77148432335e-08	2.59715675521e-08	1.59269861074e-07	2.4679002102e-08	1.33048782212e-07	2.01462255977e-07
3.38668578183e-07	3.61797040583e-07	9.08337484389e-08	1.30808123168e-07	2.5362946023e-07	1.61712432019e-07	2.90258191998e-06	8.25838448625e-07	0.042661985722	0.0717244011852	0.0649807783057	4.95760429429e-07	1.01411742134e-06	2.35438549722e-07	6.23528299089e-08	2.06262783777e-08	7.53012542542e-08	1.07809895655e-07	3.39785854338e-07	4.14973090623e-07	2.83260396525e-07	3.99433787817e-07	1.1208264257e-07	0.0344741094789	9.71738442928e-07	5.19324692845e-07	8.4471840391e-07	6.22217895376e-08	0.0196595971477	0.0755959369884	3.40828604784e-06	4.34297808303e-07	1.49654491158e-06	2.36073101114e-06	2.80814698551e-07	1.57285205767e-07	5.44815438023e-07	9.9883082507e-08	1.52658580177e-06	1.39064487819e-06	2.10185344937e-06	3.09136615569e-08	5.29660701534e-08	2.07475530139e-07	3.37580040809e-08	3.47119785977e-08	3.56706906246e-07	7.6928239623e-08	4.37248992436e-07	3.9697427207e-07
2.20381954182e-07	2.30822531547e-07	7.6812788106e-08	5.70571071052e-08	7.16262352025e-08	2.25523691421e-08	6.32961274001e-07	2.00165829171e-07	1.79052554157e-07	8.41602956677e-08	1.36907980898e-07	3.19792240203e-06	0.218684328251	3.09583344506e-05	2.0226880519e-07	1.86136146985e-08	6.4412538938e-08	3.42520566929e-07	6.5423723608e-07	0.000104610515969	1.12230296291e-06	2.42139209287e-06	1.07461381567e-07	1.03431260409e-07	0.0218318498451	0.296531149335	0.166512403749	9.2264350226e-08	1.24951346457e-05	6.0168394319e-07	4.30901329218e-07	1.95470498882e-07	1.11808516499e-06	1.83636159605e-06	3.26418293456e-07	6.69165335959e-08	3.5823555937e-07	5.80701155007e-08	6.25661213061e-07	7.3918880806e-07	8.63277494974e-07	2.09310161092e-08	3.99611634715e-08	1.31952835916e-07	2.63044531386e-08	3.3690478404e-08	2.44399399286e-06	7.33880688901e-07	5.83221912305e-07	7.14736219265e-07
5.0266671461e-07	1.35449985867e-07	3.3795610847e-08	6.15140807284e-08	2.77201741417e-07	0.0360922621862	1.52624580775e-05	5.10952543758e-07	4.61711252123e-07	8.8732080511e-08	6.49854298072e-08	0.048045095651	2.57150138339e-06	3.36108264925e-06	1.31943344235e-07	1.48565191417e-08	2.39708479971e-08	4.83075250271e-08	1.36631057598e-07	1.72409500483e-07	1.09468808433e-07	2.05398256141e-07	3.57213461561e-08	1.07929935215e-07	1.6197270444e-07	1.90364866088e-07	4.20619222326e-07	4.80940085074e-08	2.73703354441e-06	1.50808230492e-07	2.5692253388e-07	1.71269935062e-07	9.51417624522e-07	1.90803475341e-06	3.10162607008e-07	7.76504231211e-08	1.93871183877e-07	2.36214954539e-08	4.04971653716e-07	5.87350645195e-07	8.17235909673e-07	3.42282384215e-08	5.40855540955e-08	1.59761793983e-07	3.1857440629e-08	2.84796336836e-08	1.62464832247e-07	7.26864249544e-08	2.40465672701e-07	4.32148777679e-07
4.19702656689e-08	5.12598560002e-08	3.72971708071e-08	3.35938382843e-08	4.22694464608e-08	1.30043722164e-08	5.14726025976e-07	2.65242050632e-07	3.08216404881e-07	9.76168973191e-08	7.54125336195e-08	1.54200553195e-06	0.064483335183	0.0442562091312	4.44824400585e-07	2.34916392681e-08	3.77972152284e-08	7.60760413464e-08	2.8568624109e-07	4.20114866385e-07	2.42161479685e-07	7.22403201772e-07	5.26515829629e-08	1.03680064116e-07	3.65407122147e-07	1.96670095577e-07	3.3654539894e-07	6.03113824606e-08	1.53083615957e-05	5.73161702838e-07	4.72392805194e-07	3.17360335034e-07	2.4078379911e-06	6.22789661351e-06	6.03882858034e-07	8.22810514213e-08	3.06725197229e-07	3.3553777402e-08	5.02678488917e-07	7.03242476427e-07	2.03209651183e-06	8.3980403305e-08	1.89679591033e-07	3.67132272809e-07	9.14753588159e-08	4.41031344739e-08	1.4948008148e-06	1.56599621694e-07	1.8315808676e-06	1.8783611873e-05
1.00696972414e-07	1.59509658354e-07	6.99226356773e-08	6.81984754673e-08	0.1449312146	9.94098075498e-08	1.87243123042e-06	4.33873534583e-07	2.43960121417e-07	7.28788004899e-08	6.3012643493e-08	7.47090515679e-06	0.100419786439	9.48809454738e-07	1.76874102771e-07	2.95334678953e-08	2.75605659139e-08	4.87512470248e-08	2.31883790145e-07	1.45885431101e-07	8.72333073941e-08	1.91668438519e-07	2.05447012272e-08	4.79844577052e-08	1.42746973348e-06	1.69882512077e-07	3.55639413172e-07	4.92763160209e-08	5.78335915838e-06	3.17364417444e-07	5.04935398685e-07	5.55923472274e-07	3.09834193622e-06	4.01545681188e-05	1.52878444263e-06	9.45585634545e-08	3.19170584383e-07	3.37746851912e-08	4.76154892033e-07	6.94423876374e-07	1.52235673551e-06	3.47977395447e-08	8.80981294442e-08	3.03018337719e-07	5.50547128706e-08	7.22708308521e-08	0.064186997338	3.08409342203e-07	4.06576095257e-07	5.63161364298e-07
6.7480748808e-08	1.4683257504e-07	6.2908196621e-08	4.37208218645e-08	6.26449222743e-08	1.62718427164e-08	4.04060709221e-07	2.10950527548e-07	2.22183159042e-07	5.93912056433e-08	5.08283060725e-08	8.05163193377e-07	6.7267361545e-07	2.99010324314e-07	1.48870109297e-07	1.6712114071e-08	1.29995795613e-08	2.30879871004e-08	8.55224675732e-08	9.48428646591e-08	5.26371081763e-08	1.20374929636e-07	1.43433369138e-08	3.2286510666e-08	9.87301986232e-08	5.61168177613e-08	1.38751362942e-07	2.64155872664e-08	3.67330989463e-06	3.59769298118e-07	4.78798052076e-07	4.75855478447e-07	1.52947884916e-06	0.0629552919659	0.125889262795	6.36882718902e-08	2.19131662947e-07	2.21522323376e-08	2.91068737492e-07	3.74447159032e-07	5.77223787165e-07	1.90226118627e-08	3.19618452692e-08	1.20353624719e-07	2.1878155323e-08	1.9741975106e-08	9.62138147528e-08	3.18515961469e-08	1.24834685598e-07	1.98615302186e-07
5.18058270467e-08	1.28540390226e-07	4.64396555976e-08	7.14484190229e-08	1.94423517295e-07	3.17613522668e-08	1.08924462692e-06	3.9082214965e-07	8.16762516401e-07	0.0333313925594	0.147249134348	3.47341140356e-06	2.01397156471e-06	6.584161615e-07	0.0110737995094	6.47427740906e-08	6.89027327863e-07	9.69703965141e-08	2.8157084514e-07	1.41929287487e-07	9.27363469764e-08	2.0315791483e-07	3.35897322331e-08	5.51190682084e-08	9.08277383878e-08	9.1012026406e-08	2.47605184226e-07	2.14816114277e-07	3.02081629617e-05	0.00580764424692	2.37323107277e-06	8.50303705668e-07	1.07953632603e-05	4.28360977456e-06	7.29409513795e-07	4.28067567941e-07	1.53322890874e-06	1.25759292495e-07	2.65228468305e-06	1.11811584771e-06	9.33240820434e-07	2.41074479243e-08	4.38606186907e-08	1.55064858962e-07	8.33405882137e-08	8.74131627561e-08	4.27553346583e-07	0.250394933113	3.68855415619e-06	0.0785041302324
4.82971599466e-08	1.22711654499e-07	4.23980425157e-08	5.31462747647e-08	1.46281406694e-07	0.0163177949	0.173908902097	7.55851603034e-07	0.00188145352889	1.85613212753e-07	1.35057264518e-07	4.7019257332e-07	8.17606036686e-07	1.76581759898e-07	8.85156599499e-08	4.61420877191e-08	1.71947202253e-07	1.12417939661e-07	0.405542070023	0.385394952155	0.254982376609	0.0304597494429	0.0444905294174	4.39099093482e-07	1.93237348633e-07	1.71159939374e-07	6.04342355347e-06	0.497881736664	0.0273452101735	8.10399646845e-07	0.0690582843563	2.61920366417e-06	1.94079366321e-06	1.4391096325e-05	1.3085677094e-06	0.192632724185	0.58479239218	0.743672167418	0.398045609575	1.61575314432e-05	0.0346996481597	6.6409565676e-08	1.07912159448e-07	2.55632818817e-07	5.75566185368e-08	1.37198567646e-07	0.0449628275783	0.468809738154	0.44148930412	0.517568700504
2.8432246122e-08	5.34271699089e-08	2.39799080744e-08	3.05507103452e-08	4.25319951348e-08	1.10361729783e-08	4.35559882874e-07	1.90566773456e-07	2.24013728842e-07	8.34923799107e-08	5.44974559827e-08	0.00602479881833	3.51624694881e-06	1.46999051216e-06	4.38325350577e-07	1.79794090267e-08	1.39528185671e-08	1.73688431354e-08	7.58600668753e-08	4.45942833363e-08	2.66052062783e-08	5.66407103061e-08	7.77010483072e-09	1.44329719404e-08	3.67408420854e-08	3.44292456762e-08	1.11287580536e-07	5.27970873366e-08	3.83466067478e-06	1.88383604783e-07	4.16137707474e-07	2.9750032263e-06	1.28246897394e-06	0.000105951900705	3.98741982985e-07	1.96236900589e-07	4.27586139962e-07	3.85598208557e-08	8.36658571245e-07	5.12300783615e-07	6.25531215995e-07	2.01882850049e-08	2.79318747244e-08	1.11317830091e-07	3.76691194789e-08	2.57035087554e-08	2.15436706358e-07	4.20590986033e-08	1.7927689924e-07	2.49566427405e-07
8.35310498934e-08	9.0908084516e-08	4.51977563583e-08	4.07108130574e-08	5.92752811878e-08	2.65246865276e-08	9.63000286983e-07	3.19786032642e-07	3.28224747223e-07	1.07339490055e-07	8.95529773864e-08	7.1933252447e-07	2.24085684901e-06	1.10583146465e-06	1.5966196986e-06	0.443878826418	7.40790060708e-08	7.45315834301e-08	5.97665620148e-07	3.01706115407e-07	1.824059824e-07	3.39511911987e-07	7.20247686743e-08	9.80847272348e-08	1.33181111327e-07	1.40068469413e-07	4.08229804772e-07	1.70146971507e-07	0.0337361752367	0.0595714400791	0.414535888066	0.50293879753	0.666449150054	0.601207657072	0.566575022111	0.536769164941	0.0460217563654	1.12697401609e-06	4.56159927754e-06	2.36658636373e-06	7.07344010195e-06	7.32997673981e-08	1.39384213168e-07	4.71154752251e-07	2.24430438835e-07	1.87626600813e-07	0.308209770596	0.000926261792861	1.22065055692e-06	1.6424724651e-06
0.136976501002	0.112899868805	0.00898162048773	3.34305563702e-08	2.22597165169e-08	7.61382762104e-09	3.72982939122e-07	5.11249326358e-07	2.09899111504e-07	4.55709820432e-08	4.08586837518e-08	0.0201153922464	0.0460117333373	0.00292659429677	3.53762344851e-07	5.09609767249e-08	1.18717476953e-07	8.58415505592e-08	6.87050191302e-07	5.33073365566e-07	2.77961251699e-07	6.26233192944e-07	1.04591965893e-07	1.86230396333e-07	4.20799487865e-07	2.27370328821e-07	4.70826246487e-07	1.09051003264e-07	1.42386013763e-05	6.17937927151e-07	1.04109994045e-06	4.27833132556e-05	3.63176791821e-06	8.57974904607e-06	1.40796582026e-06	8.94571071016e-08	4.60174826611e-07	6.9596920302e-08	9.29323673032e-07	9.56779839582e-07	1.86214430487e-06	4.57442268941e-08	5.85317615555e-08	2.29417775525e-07	1.85197269769e-07	6.4093232591e-08	0.08041217527	6.92876321998e-08	2.83912917359e-07	5.07696519868e-07
[truncated: 140 more columns]
