# Supplementary material for: Real-world datasets for portfolio selection and solutions of some stochastic dominance portfolio models
Source: Data Brief. 2016 Jun 28;8:858–62. doi: 10.1016/j.dib.2016.06.031 (PMC4959918; doi:10.1016/j.dib.2016.06.031)
Supplement: Supplementary file 2 — Supplementary material [file mmc2.zip › Solutions/FF49Industries/OptPortfolios_RMZ_SSD_FF49Industries.txt]

0	0	0	0	0	0	0	0	0	0	0.0576454337664	0	0	0	0	0	0	0	0	0.486243009663	0.322575016664	0.335071565356	0	0	0	0	0.0551429989369	0	0	0	0	0	0	0	0	0	0	0.0997344460105	0	0	0	0	0	0	0	0	0	0	0	0
0	0	0	0	0	0	0	0	0	0	0	0	0	0	0	0	0	0	0	0	0	0	0.523821307942	0.231455011363	0	0	0	0	0	0	0	0	0	0	0	0	0	0	0	0	0	0	0	0	0	0	0	0	0	0
0	0	0	0	0	0	0	0	0	0	0	0	0	0	0	0	0	0	0	0	0	0	0	0	0	0	0	0	0	0	0	0	0.00469471334516	0.0381863259232	0.0388529612527	0	0.0159241442099	0	0	0	0	0	0	0.0603651642342	0	0.752163883786	0.305275900614	0	0	0
0	0	0	0	0	0	0	0	0	0	0	0	0	0	0	0	0	0	0.192131042213	0.267029321019	0.22205279672	0.144091563653	0	0	0	0	0	0	0	0	0	0	0	0	0	0	0	0	0	0	0	0	0	0	0	0	0	0	0	0
0	0	0	0.322951542258	0	0	0	0	0	0	0	0	0	0	0	0	0.0924472650991	0.0426514690679	0	0	0.118082275298	0	0	0	0	0	0	0	0.049569673776	0	0	0	0	0	0	0	0	0.0342985686123	0	0	0	0	0	0.0981498918385	0	0.247836116214	0	0.0389937333601	0	0
0	0	0	0	0	0	0	0	0	0	0	0	0	0	0	0	0	0	0	0	0	0	0	0	0	0	0	0.0082943097087	0	0	0	0	0	0	0	0	0	0	0	0	0	0	0	0	0	0	0	0	0	0
0	0	0	0	0	0	0	0	0	0	0	0	0	0	0	0	0	0	0	0	0.196653586907	0.320941566771	0	0	0	0	0	0	0	0.0685665035646	0.0924778481573	0	0	0	0.0683919791012	0.0084486502374	0	0	0	0	0	0	0	0	0	0	0	0	0	0
0	0	0	0	0	0	0	0	0	0	0	0	0	0	0	0	0	0	0	0	0	0	0	0	0	0	0	0.0493053714594	0.0322526025716	0	0	0.349466553957	0	0.0255478340763	0.26624929558	0.0947229092728	0	0	0	0	0	0	0	0	0	0	0	0	0	0
0	0	0	0	0	0	0	0	0	0	0	0	0	0	0	0	0	0	0	0	0	0	0	0	0	0	0	0	0	0	0	0	0	0	0	0	0	0	0	0	0	0	0	0	0	0	0	0	0	0
0	0	0	0	0	0	0	0	0	0	0	0	0	0	0	0	0	0	0	0	0	0	0	0.0833274801378	0.174042433815	0	0	0	0	0	0	0	0	0	0	0	0	0	0	0	0	0	0	0	0.802211868096	0	0	0	0	0
0	0	0	0	0	0	0	0	0	0	0	0	0	0	0	0	0	0	0	0	0	0	0	0.182762050934	0	0	0	0.0424743383934	0	0	0	0	0	0.12595086015	0	0	0	0	0	0	0	0.107503434236	0	0.116725296197	0.197788131904	0	0	0	0	0
0	0	0	0	0	0	0	0	0	0	0	0	0	0	0	0	0	0	0	0	0	0	0	0	0	0	0	0	0	0	0	0	0	0	0	0	0	0	0	0	0	0	0	0	0	0	0	0	0	0
0	0	0	0	0	0	0	0	0	0	0	0	0	0	0	0	0	0	0	0	0	0	0	0	0	0	0	0	0	0	0	0	0	0	0	0.011968271675	0	0	0	0	0	0	0	0	0	0	0.442188476924	0	0	0
0	0	0	0	0	0	0	0	0	0	0	0	0	0	0	0	0	0	0	0	0	0	0	0	0	0	0	0	0	0	0	0	0	0	0	0	0	0	0	0	0	0	0	0	0	0	0	0	0	0
0	0	0	0	0	0	0	0	0	0	0	0	0	0	0	0	0	0	0	0	0.0984684976984	0	0	0.0923466401574	0.130030904722	0.206332263049	0.368679812165	0	0	0	0	0	0	0	0	0	0	0	0	0	0	0	0	0	0	0	0	0	0	0
0	0	0	0	0	0	0	0	0	0	0	0	0	0	0	0	0	0	0	0	0	0	0	0	0	0	0	0	0	0	0	0	0	0	0	0	0	0	0	0	0	0	0	0	0	0	0	0	0	0
0	0	0	0	0	0	0	0	0	0	0	0	0	0	0	0	0	0	0	0	0	0	0	0	0	0	0.190182503679	0.0504770431435	0	0	0	0	0	0	0	0	0	0	0	0	0	0	0	0	0	0	0	0	0	0
0	0	0	0	0	0	0	0	0	0	0	0	0	0	0	0	0	0	0	0	0	0	0	0	0	0	0	0	0	0	0.022156948664	0	0.0518596405126	0	0	0	0	0	0	0	0	0	0	0	0	0	0	0	0	0
0	0	0	0	0	0	0	0	0	0	0	0	0	0	0	0	0	0	0	0	0	0	0	0	0	0	0	0	0	0	0	0	0	0	0	0	0	0	0	0	0	0	0	0	0	0	0	0	0	0
0	0	0	0	0	0	0	0	0	0	0	0	0	0	0	0	0	0	0.00811382900539	0	0	0	0	0	0	0	0	0	0	0	0	0	0	0	0	0	0	0	0	0	0	0	0	0	0	0	0	0	0	0
0	0	0	0	0	0	0	0	0	0	0	0	0	0	0	0	0	0	0	0	0	0	0	0	0	0	0	0	0	0	0	0	0	0	0	0	0	0	0	0	0	0	0	0	0	0	0	0	0	0
0	0	0	0	0	0	0	0	0.484862469834	0.124185162682	0.127382805641	0	0	0	0	0	0	0	0	0	0	0	0	0	0	0	0	0	0	0	0	0	0	0	0	0	0	0	0	0	0	0	0	0	0	0	0	0	0	0
0	0	0	0	0	0	0	0.163685359647	0	0	0	0	0	0	0	0	0	0	0	0	0	0	0	0	0	0	0	0	0	0	0	0	0	0	0	0	0	0	0	0	0	0	0	0	0	0	0	0	0	0
0	0	0	0	0	0	0	0	0	0	0	0	0	0	0	0	0	0	0	0	0	0	0	0	0	0	0	0	0	0	0	0	0	0	0	0.0314213083461	0.0528912274494	0	0	0	0	0	0	0	0	0	0	0	0	0
0	0	0	0	0	0	0	0	0	0	0.0137780203418	0	0	0	0	0	0.182852321787	0.314994570542	0	0	0	0	0	0	0	0	0	0	0	0	0	0	0	0	0	0	0	0	0	0	0	0	0	0	0	0	0	0.0559470958032	0.0351189358653	0.0351189358653
0	0	0	0	0	0	0	0.0511759953591	0	0.190105678166	0.0567420783309	0	0.139696088128	0.218908178168	0.218908178168	0	0	0	0	0	0	0	0	0	0.124655728738	0.215173628258	0	0	0	0.048059023041	0	0.0851353818375	0	0.0507504088938	0	0	0	0	0	0	0	0	0	0	0	0	0	0	0	0
0	0	0	0	0	0.0522775776475	0.00838589326947	0.0640636519721	0.0518965632424	0.0628290710221	0	0.134098478942	0.127884727777	0.0675246724907	0.0675246724907	0.00548807475497	0.0463244816342	0.0514499703187	0	0	0	0	0	0.113263554786	0.161578416815	0.144251250278	0.054847552034	0.251392798187	0.0574856687105	0.0450472781852	0.0209267333444	0.106880142748	0.123955901155	0.180385367475	0.167963897702	0	0	0	0	0.226680445392	0.262101311903	0.14201470919	0.12900321049	0.146593594005	0	0	0	0	0	0
0	0	0	0	0	0	0	0	0	0	0.0219122980952	0	0	0.11090378614	0.11090378614	0	0	0	0	0	0	0	0	0	0	0	0	0	0	0	0	0	0	0	0	0	0	0	0	0	0	0	0	0	0	0	0	0	0	0
0	0	0	0	0.0253924718495	0	0	0	0	0	0	0	0	0	0	0	0	0	0.0154294845994	0	0	0.0782410972217	0.0516609851253	0	0	0	0	0	0.103503602637	0	0	0	0	0	0	0	0	0	0.22639050035	0	0	0	0	0	0	0	0	0	0	0
0	0	0	0	0	0	0	0	0	0	0	0.0310740602813	0	0	0	0	0	0	0	0	0	0	0	0	0	0	0	0	0	0	0	0	0	0	0	0	0	0	0.0437344374065	0	0	0	0	0	0	0	0	0	0	0
1	1	1	0.677048457742	0.373683507555	0.522665645363	0.52174663044	0.290985945041	0.439485630709	0.595000436036	0.722539363824	0.834827460777	0.732419184095	0.566328022626	0.566328022626	0.994511925245	0.67837593148	0.590903990071	0.784325644182	0.127493012014	0.0421678267127	0.121654206998	0.424517706933	0.167028537275	0.202230726835	0.127373169871	0.331147133185	0	0.680348074165	0.638110469684	0.614989924972	0	0	0	0.115872633209	0	0	0	0.507398245219	0.773319554608	0.737898688097	0.750481856575	0.87099678951	0.578166053725	0	0	0	0	0	0
0	0	0	0	0	0	0	0.430089047981	0	0	0	0	0	0	0	0	0	0	0	0	0	0	0	0	0	0	0	0	0	0	0	0	0	0	0	0	0	0.0783707900713	0	0	0	0	0	0	0	0	0	0	0	0
0	0	0	0	0	0	0	0	0	0	0	0	0	0	0	0	0	0	0	0	0	0	0	0	0	0	0	0	0	0	0	0	0.198277162414	0.27663181217	0.334767463108	0	0	0	0	0	0	0	0	0	0	0	0	0	0	0
0	0	0	0	0	0	0	0	0	0	0	0	0	0	0	0	0	0	0	0	0	0	0	0	0	0	0	0	0	0	0	0	0	0	0	0	0	0	0	0	0	0	0	0	0	0	0	0	0	0
0	0	0	0	0	0	0	0	0	0	0	0	0	0	0	0	0	0	0	0	0	0	0	0	0	0	0	0	0	0	0	0	0	0	0	0	0	0	0	0	0	0	0	0	0	0	0	0	0	0
0	0	0	0	0	0	0	0	0	0	0	0	0	0	0	0	0	0	0	0	0	0	0	0	0	0	0	0	0	0	0	0	0	0	0.00790177004693	0	0.0383271046001	0	0	0	0	0	0	0	0	0	0	0	0	0
0	0	0	0	0	0	0	0	0	0	0	0	0	0	0	0	0	0	0	0	0	0	0	0	0	0	0	0	0	0	0	0	0	0	0	0	0	0	0	0	0	0	0	0	0	0	0	0	0	0
0	0	0	0	0	0	0	0	0	0	0	0	0	0	0	0	0	0	0	0	0	0	0	0	0	0	0	0	0	0	0	0	0	0	0	0	0	0	0	0	0	0	0	0	0	0	0	0	0	0
0	0	0	0	0	0	0	0	0	0.0278796520933	0	0	0	0	0	0	0	0	0	0	0	0	0	0	0	0	0	0	0	0	0	0	0	0	0	0	0	0	0	0	0	0	0	0	0	0	0	0	0	0
0	0	0	0	0	0	0	0	0	0	0	0	0	0	0	0	0	0	0	0.119234657304	0	0	0	0	0	0	0	0	0	0	0	0	0	0	0	0	0	0	0	0	0	0	0	0	0	0	0	0	0	0
0	0	0	0	0	0.42505677699	0.391660624499	0	0	0	0	0	0	0	0	0	0	0	0	0	0	0	0	0	0	0	0	0	0	0	0	0	0	0	0	0	0	0	0	0	0	0	0	0	0	0	0	0	0	0
0	0	0	0	0	0	0	0	0	0	0	0	0	0	0	0	0	0	0	0	0	0	0	0.129816725347	0.207461789074	0.306869688544	0	0	0	0	0	0	0	0	0	0	0	0	0	0	0	0	0	0	0	0	0	0	0	0
0	0	0	0	0.600924020596	0	0	0	0	0	0	0	0	0	0	0	0	0	0	0	0	0	0	0	0	0	0	0	0	0	0	0	0	0	0	0	0	0	0	0	0	0	0	0	0	0	0	0	0	0
0	0	0	0	0	0	0	0	0	0	0	0	0	0	0	0	0	0	0	0	0	0	0	0	0	0	0	0	0	0	0	0.0757631083483	0	0	0	0	0	0	0	0	0	0	0	0	0	0	0	0	0	0
0	0	0	0	0	0	0	0	0	0	0	0	0	0	0	0	0	0	0	0	0	0	0	0	0	0	0	0	0	0.0572294353295	0.0390720682029	0	0	0	0	0	0	0	0	0	0	0	0	0	0	0	0.252535622461	0	0	0
0	0	0	0	0	0	0	0	0	0	0	0	0	0	0	0	0	0	0	0	0	0	0	0	0	0	0	0.598056139108	0.0768403781397	0	0	0	0	0	0	0.853438860469	0.892857523741	0.787596195306	0.222476817025	0	0	0	0	0	0	0	0	0.905059170837	0.964881064135	0.964881064135
0	0	0	0	0	0	0	0	0	0	0	0	0	0	0	0	0	0	0	0	0	0	0	0	0	0	0	0	0	0	0	0	0	0.00881863167922	0	0	0	0	0	0	0	0	0	0	0	0	0	0	0	0
0	0	0	0	0	0	0	0	0	0	0	0	0	0	0	0	0	0	0	0	0	0	0	0	0	0	0	0	0	0.142987290196	0.210376476659	0.382754813109	0.621212582574	0.293728759633	0	0	0	0	0	0	0	0	0	0	0	0	0	0	0	0
0	0	0	0	0	0	0.0782068517906	0	0.0237553362144	0	0	0	0	0.0363353405751	0.0363353405751	0	0	0	0	0	0	0	0	0	0	0	0	0	0	0	0	0	0	0	0	0	0	0	0	0	0	0	0	0	0	0	0	0	0	0
[truncated: 140 more columns]
