# Supplementary material for: Real-world datasets for portfolio selection and solutions of some stochastic dominance portfolio models
Source: Data Brief. 2016 Jun 28;8:858–62. doi: 10.1016/j.dib.2016.06.031 (PMC4959918; doi:10.1016/j.dib.2016.06.031)
Supplement: Supplementary file 2 — Supplementary material [file mmc2.zip › Solutions/FF49Industries/OutofSamplePortReturns_CZeSD_FF49Industries_List.txt]

0.0367714346678
0.0023673942077
0.0101748898571
-0.0171958658372
-0.028318738791
0.022508814014
0.0743264659292
0.0282933947487
0.0185164859469
0.0149484640017
0.0513299442992
0.0402927890875
-0.0345564620826
-0.0315493100483
-8.76151965399e-05
-0.0140675499735
0.0144179100174
-0.0306643524109
-0.00999021937117
0.0428696000004
0.0162835833026
-0.010967358505
0.00971678971043
0.0552272874181
0.0443395443489
0.0256818732846
0.0306631208614
0.0214693851834
0.0408767472302
0.0302051302857
-0.00486443355906
0.0102019933743
0.0406840332527
0.00193002071114
0.0186086787839
-0.012711874337
0.0111869483228
0.0204509480344
0.00367034521391
0.00155306155147
-0.00938871816316
-0.0140825961139
-0.0214823417707
-0.0108508587954
0.00267086821509
0.00557276942682
-0.0123301838344
-0.0419975828108
0.0207362711197
0.0208043937148
-0.00643463796461
-0.00663313616606
-0.0316045757538
-0.0430511871154
0.00782910825927
0.0656839128884
0.00834880031012
-0.00717302257972
0.0288709005491
-0.00978261439265
-0.0201193804192
0.00016061470008
0.0150725067422
-0.0189677197484
-0.0325065622953
-0.0263376206942
-1.79575555501e-05
-0.0368895230873
-0.00681088561949
-0.0222933628001
0.0807687596666
0.0229497729093
0.0279454926768
0.00202416813878
0.0303139795021
0.0482166083257
0.0229698465743
-0.00791490730993
0.0326846770076
0.0172875433167
0.00192058318514
0.0101862658469
0.00979319991646
0.0234909667346
-0.00178778041038
-0.0300634804756
0.00803884595379
0.0157978149989
0.0235172685039
-0.00880039409324
-0.0202784528446
-0.021938261211
-0.019318181116
0.0198180187137
0.0146306396129
-0.005214753604
-0.0194757103494
0.00294415910224
-0.00578742012912
-0.0188571074238
0.0182833272895
-0.0244931362503
-0.0109243478111
0.00300914824865
0.0108286511462
0.00566177441156
-0.0027007470908
-0.00460350525152
0.00142801292779
-0.0256340449416
-0.0176437795516
-0.013926876294
0.00869269859949
-0.0105536098986
-0.0238288578905
0.0168983284499
0.00451107435009
0.0213448376427
-0.00424837515954
0.00452631867575
0.00836917172246
0.0221913978863
-0.0053354137962
-0.0223172888918
0.00748558876823
0.0313086169238
-0.0206993275025
-0.0133916674151
-0.0358468308074
-0.025033809434
0.0188241076114
-0.0141994660103
-0.0396047595547
0.020965985693
-0.0094048641849
-0.036772256094
0.00547987166355
-0.0219667090091
0.010846492152
-0.0117775533264
-0.026334945294
-0.00950241439448
0.00492450544331
-0.0492074803746
-0.0356946834061
-0.0108150276414
0.0162486205181
-0.00335735669844
-0.022175940577
-0.000787645840655
-0.00873534241818
0.0453797540837
0.0472720619906
0.0234219666261
-0.0100213312637
-0.0282682876339
-0.0155092634259
-0.00730025131021
0.0238627847793
0.0108029922318
0.0129592004058
0.0425187853305
0.0207649329734
0.0224599087852
0.00207707069668
-0.0028452016983
-0.00398101300395
-0.0295519226815
-0.00219014688182
-0.0808172328255
-0.0151939392095
-0.0592058501685
0.0168387711192
-0.00212461759329
0.0277063194887
0.09262370677
-0.00177929051483
0.025226700265
0.0203917182802
0.00686296169848
-0.0120919031082
0.00640254082648
0.0228069987785
0.0232500518886
0.0269797764346
0.00220206643602
-0.00275629575964
-0.0225820825628
-0.015203079064
0.0155750864221
-0.0135102544862
-0.0171418462856
0.0102561501417
-0.0140710143979
-0.0362194508484
-0.0205906559859
0.02242613115
0.00827755782728
-0.0137065589767
-0.0155717796797
-0.0495603052197
-0.0490208743734
0.0404641612971
0.0281172930908
-0.0270199555405
0.0265592651144
-0.0231641302974
-0.0316325855771
-0.0463660684224
0.00679220166158
-0.062577245371
0.0339812519623
-0.012636361026
-0.0236408523076
0.0868422178056
0.025555828725
-0.00208284356775
0.0229766156137
0.014006314543
-0.00784331313789
-0.035821344768
-0.0146823597359
-0.0511160858397
-0.00387640348416
-0.00783752301567
0.0293896118188
0.0697670813389
0.0547512119262
0.00589125263842
0.0813935566003
0.0404482319329
0.0162650726059
0.0300448835771
-0.00362890440046
0.0316586941867
0.0266292919878
0.0226135833888
0.0113165106742
-0.0157399879246
0.0185834609492
0.0258453770485
0.0177246961951
0.00984173352825
0.02609739183
0.0103892657264
0.0121633037554
0.0396107763935
0.0107783697152
-0.000310044663763
0.0212787933432
0.0278769999935
-0.00373278959867
0.049036419242
-0.0145152920646
-0.0398259572092
-0.0179227922617
-0.00895491002041
-0.0297549588632
-0.0110071699275
0.0196048825656
-0.0165274350356
-0.0165266177664
0.0284242887729
-0.0258428615912
0.0179347868996
0.00409338193809
0.00955121275307
-0.00673589536295
0.00235144942786
0.0100924820738
-0.00773818850791
0.0109660504531
-0.0339994895782
-0.0126057140375
0.0167262324506
0.0216684679665
0.0552104660627
0.0491117292602
0.0342082514538
0.0453979664053
0.0338241041895
0.0198371398463
0.0410790838043
0.0660329587652
-3.41096044832e-05
0.00844510841866
-0.00691865801382
-0.00301345998587
-0.00386607639183
0.00885599975132
-0.0318188146275
0.0199879103663
-0.00367760604026
-0.00500832639722
0.0130640783412
-0.0090557918561
-0.0208568320437
0.00110187435055
-0.00946664438803
0.0241113220713
0.00324504343835
0.00703034506136
0.0151309688929
0.00102802422065
-0.00699501540487
-0.00853544071715
-0.00144434454445
-0.00696254984719
-0.0178488230258
-0.0109779995044
0.0167467452201
0.00199142313534
0.00812439949467
0.00747217510508
-0.0191296238735
-0.0234467803014
-0.0018398186286
-0.007802855838
0.0165648787054
-0.010215593065
0.00891587381292
0.0230855822123
0.00963468123563
0.0234249002837
0.0299223743615
0.0038418349716
0.0245806716451
0.0241704978864
0.0106028827262
0.00818225587634
0.0117281608253
0.00153738358724
0.0135318185127
0.00346942125128
-0.00600639702437
0.0115517935417
0.00772980794186
0.0116944792972
-0.00902920387999
-0.0029830770441
-0.00574649234712
0.0183741823372
-0.0129686654979
0.0157323544027
0.0123165617879
0.0073993610902
-0.00535025537659
-0.0178627446781
0.01401997155
0.0157693505025
0.0162347644455
0.0129071948874
0.00838088483658
0.0166149034052
0.0145413466795
-0.0139179610226
-0.00133878525666
0.00536953417521
0.00119066607745
-0.00521138250735
0.0053749548775
0.00499666206744
0.00405871140421
-0.0063302240707
0.00855237854509
0.00851708101526
-0.0218805945209
-0.00804991406155
-0.00272064960004
0.000972179050207
0.0438251404608
0.0184891693893
0.0262365151904
0.00320848625621
-0.00274617972752
0.00168369713479
0.0121523030311
0.00816987819772
-0.0321821628636
0.01792301373
0.0121496042186
0.0125566612582
0.0180068021457
0.000834083845954
-0.000539894180491
0.00442119692919
0.0208710496209
0.0194998191622
0.0175363397227
0.0165430393236
0.0212787223524
0.0298412507273
0.0121784277759
0.0165711518811
0.025018236782
0.0312239677873
0.0297495049834
0.00300042939638
0.025289136203
0.0305682749675
-0.00963242067572
-0.0241865823626
0.00543420397778
-0.00417119857753
0.0196184280769
0.021068340694
0.0312103108392
0.0248430448872
0.0277863293301
0.0177740693225
0.0281195272326
0.0292502588416
0.0294158353019
-0.0514451925653
0.000707940460615
0.0170536021316
0.0191287426021
-0.0634522610772
-0.0771143970436
-0.0762606980087
-0.00636526903208
-0.0192728647
0.0403749265568
0.000921644321094
0.0330672749437
-0.00629253880888
-0.0224999010289
0.0180281881198
0.053300286815
0.0322191226013
0.00819024175928
0.018922977576
-0.0210018310496
0.00261893175795
0.0150324500078
-0.0251453164983
0.0103571120315
0.0264082563284
0.0134842648199
0.0252246121463
0.010602892344
0.015589084166
-0.00309018980788
0.0188801242743
0.00332095799433
-0.0258284263343
-0.00391680889814
0.0273069377053
-0.00249658523707
0.0269930337767
0.0133110282729
0.0165009050936
0.00425548060884
0.0112638954092
-0.00228331645764
-0.005802123593
0.0155412651773
0.0171413658928
0.0205720422545
0.018618013465
0.0137306512305
0.016279882458
-0.0135760638538
0.0115412529869
-0.00386063535588
-0.000267396979883
0.0123179184606
-0.0839351520428
-0.0433658496336
0.00722162204105
0.0165335773407
0.0159571581294
0.0147006020743
0.0249982116404
0.0236380811299
0.0289093894478
0.021006240078
0.0143211123634
-0.00547094187321
0.0703517183692
0.045213247628
0.0154862413845
0.0166588677897
0.0127612505183
-0.00477324389222
-0.018348038898
-0.0101424246274
-0.0628469702866
-0.0207463519265
-0.0311397089393
-0.0688919318122
0.0175836684502
0.025365640555
-0.0274849331407
0.0550967224616
0.0174047802492
0.00723301579112
0.0272478417614
0.0282928590475
0.00133906927731
0.0306089089731
0.0135747189646
0.005933125542
0.00931568769223
0.027004154598
0.0264195228188
0.0233144515589
0.0173461458445
0.0151827460236
0.0193116229543
0.0146387317009
0.0272088684317
0.0247147984897
0.0303712263815
0.0274905900554
0.00852069860157
-0.0212869264364
0.0504983338408
0.00873252260284
-0.0135662170144
-0.00841008267333
0.00191755484492
0.0460498292936
0.00987958997896
-0.000943328817603
-0.0435573858918
-0.0314640691612
0.038876505873
0.0011135039427
-0.00237651563377
0.0167013059332
-0.00593392458014
0.00103262451281
-0.0172687283413
0.00924568539056
-0.012729915655
0.0123155283554
0.0173974400884
0.0230816866885
0.0240882377929
0.0290608668166
0.0121652854405
0.00924168466324
0.00963114474734
0.014570828466
-0.0119091001205
-0.00994491050346
0.00812588428416
0.00780733618739
0.029933136
-0.00116676474568
0.01491471551
-0.0166248800334
0.000850335188409
-0.046672068505
0.0117548542873
-0.0102956086616
0.00255753244384
0.010530589014
0.00125445794789
-0.0247227860805
-0.0407600429106
-0.0214251227733
-0.047887927112
0.0161571554268
-0.0428996590868
0.000699029235463
0.0497770335946
0.00403019090581
0.0059579862656
0.000470074510486
0.0308441441381
-0.00175579253989
-0.0181723427908
0.00769660743566
0.00211889854984
-0.0028853264103
-0.00689454084533
0.00459943880346
0.0090507132941
-0.0236673663482
-0.00728213436807
-0.00847150410647
0.0213699930638
-0.00412770003957
-0.0121651077537
-0.0140021823738
0.0140068970547
-0.048052432622
0.00327805659235
0.0373901904291
0.00357226320229
0.0211882519591
0.00868263871929
0.012301044583
0.0133786254296
0.00585680663661
0.00967616143475
-0.015942411894
-0.0204956697723
-0.00306246177007
-0.0253209516756
-0.00722770001949
0.0168406663857
0.00126247077327
-0.00427152546483
0.0159506694571
0.00819515698333
-0.0184987614489
-0.0207791680664
-0.0236558400139
0.0483346949787
0.0486618096838
0.0406698498277
0.0129476384807
0.0160849373508
0.017865732696
-0.00342531132589
0.0695065311151
0.023350466091
-0.00532604658439
0.0303689442446
0.0460406158467
-0.00365246756797
-0.00524101433377
0.0236249508017
0.0305407909204
-0.0224737305875
-0.00340129320818
0.0154025824353
0.0186760061717
0.047811270815
0.0208174979618
-0.010784510584
0.0277701985961
0.0284279435812
0.0233014359394
0.0180842175897
0.0177855414612
0.0085300559176
-0.00793576764176
0.0309236126634
-0.000296149660373
-0.00297241197708
0.0433493615172
0.027886980006
0.0153751045411
0.0321673694894
0.0323328672255
0.00191476735963
0.0287282753368
0.00425956551883
0.0167639121093
0.0216673154666
0.0032410159874
-0.0126609485219
0.00383945639126
-0.0109786501786
0.0269090098131
-0.0458666285465
-0.0288144242063
0.0126026586184
-0.0087491542625
-0.012787821337
0.0286393863761
-0.0112120574461
0.00722338630808
-0.00820789682165
-0.0102128442714
-0.000110513635814
-0.0345967209308
-0.0113718033042
-0.0134320265344
-0.00481013703493
0.0251989386123
0.015616363027
0.0094717152473
-0.00778155539789
-0.0142047505576
-0.00303953267998
0.0102028209487
0.035950492171
0.00135467722762
-0.0108789621595
-0.0159716527308
-0.0326322085408
-0.0367086268757
-0.00149778285909
0.0104666163302
0.00824980345004
-0.00201504833863
0.00779784173666
-0.00882911506756
0.00399462653099
-0.0181097815452
0.0096262053745
0.00174658735051
0.0170274485755
-0.00195204695534
-0.00811381411045
-0.0270033596958
-0.0151077498385
0.0230162179674
-0.0163336881834
0.00588186893848
-0.00423703367122
-0.00522890600533
-0.0067915673656
-0.00989557823487
-0.00787537364802
0.0519693283663
0.0199103638157
0.000421692798919
0.0162073792317
0.00376879344212
-0.00498010927906
0.013863587107
-0.00373719617714
-0.00760952960471
-0.0122484310516
0.00657277410734
0.00318336430449
-0.00299449803865
0.00500787636535
-0.00346709992898
-0.025553888548
0.00452570436193
-0.0200824752854
-0.00842441846057
0.0112835042816
0.00313951140144
0.00729413254103
0.0177950146699
0.0293489345535
0.0292203913277
0.0223295887254
0.0253102975089
0.0128480087015
6.27357264104e-05
0.0105323360604
-0.0141027836591
-0.0141277231601
0.00153318065325
0.00408124325006
-0.0112867244206
0.0063733906009
-0.00195712714724
-0.00301229073812
-0.00772655471203
0.0196857246603
0.0132502249235
-0.00240605256651
0.0056941783297
-0.00129679648579
-0.010011388063
0.0129109389456
0.0106421562305
0.00322659626479
0.0164738097089
-0.00658688422806
-0.00128929678893
-0.0116239251068
-0.00225631726909
0.00384746099244
0.00228631035365
-0.00796172498733
-0.0184829505194
-0.0184365164041
-0.0117099993521
-0.000443468602998
0.00129920403377
0.0126974252223
-0.000323152471902
0.00907851588658
0.0173851321528
0.0163462736975
0.0142329367676
0.00185588011692
0.00573434994159
0.0149974600166
-0.0106316563642
0.0280492576107
0.0102844920944
-0.00342712783467
0.00194201443603
0.0153582375658
0.0101431629015
0.0132618365645
0.0173470216084
0.0268396578814
0.00983603834081
0.0302405691917
0.00829784399969
0.00803296546713
-0.00620403020612
0.0208917585347
0.0203131133953
0.0034457353509
-0.0140837348183
0.0139305074102
-0.00415857984473
0.0142582471877
0.0125075663622
-0.000551312621842
0.0209286421365
-0.0101089437854
0.0235462665491
-0.0360693604344
-0.0175712773598
0.0028554574432
-0.0175432673013
-0.0128519598949
0.0176256502082
0.00860740069517
0.00078627636816
-0.00789303649862
-0.0150363745834
-0.0493799790539
0.0216856072765
-0.00123045345971
-0.00197765477111
0.00936152112885
-0.00349844077844
0.0139586726788
0.0175242127206
-0.000560211313778
-0.0309852925753
0.0150529073865
0.00395177538815
-0.0118633968142
-0.013719486339
0.00170372452093
0.0329771810436
0.0481711897969
0.0192617160415
-0.00689527005339
0.0271479638287
0.0235802208484
0.0297652953824
0.00299999784685
0.0114352505922
0.0162082314935
0.021908896819
0.0137357022546
0.00212382968948
0.016721485629
-0.0357981881721
0.0106158170223
-0.00667409781566
0.00901108761059
0.00877759868138
-0.0243740296149
0.0135466495162
0.0144990707911
0.00737654743002
0.00829855876028
0.00316445492312
0.00363755940177
0.0145109194138
0.021068760281
-0.00947238908606
0.0199483305499
0.0072039769678
0.00750756916359
-0.000918419626914
-0.0047232213189
-0.00954306294838
0.00128510692411
-0.00868486067799
0.012071782969
0.00725585174107
-0.036600591754
-0.156320818033
-0.142855020613
0.0667699291288
-0.0176476353278
0.0123037531383
-0.0256721103886
-0.0264584638834
-0.0317707823915
0.0372015740957
0.0374820948758
0.00549376483526
0.0834659672093
-0.0349361453922
0.00402649100758
0.0244249362211
0.00684369862041
0.0164418288487
0.0192682546809
0.0156173006952
0.0279779178189
0.0174917079946
0.0171444532069
-0.00641334011118
-0.00183945396695
0.0302905579864
-0.0151811671656
0.0056464723334
0.0109922626903
-0.00278866352097
-0.00274520580311
-0.0158794030725
0.0167700565965
0.0150595910768
0.0249141539828
0.000250391986751
0.00497948758968
0.0121586641788
0.00196663456861
0.00421191889257
-0.00916260173172
0.012911240725
-0.0224243390108
-0.00800548853579
2.49747544252e-05
0.00342172998128
0.00853614312649
0.00621919930497
0.000606251621391
0.00247886672331
0.00359873794307
-0.00207489654154
0.00911075386626
-0.0137990841786
0.00414796760315
-0.00958554337111
-0.029728254882
-0.00342587656767
0.0111985322148
0.00654320279127
0.000436007765946
0.0112534558945
0.0170644426813
0.0248777432509
0.00779450142476
0.0175217018337
0.0169862770505
0.0119394905222
-0.0156098777993
0.0129915948545
0.000337547892616
0.0190841739526
0.00810318036209
-0.0113964557367
0.00747110219691
0.00534697500059
0.00730203208094
0.0144012673219
0.0129583080794
0.00424969740731
0.00347168562825
0.0165536784223
0.0152899399746
0.0142642847392
0.000917145941241
-0.00234068565922
0.00417857739616
-0.0195126778343
0.00961978791606
0.0129514125985
0.00252213490643
0.0140543306264
0.0103549954671
0.000565027336722
-0.00487199926845
0.0159423000566
0.0104255560048
-0.00221813155687
-0.00502961670605
-0.00445908282165
0.0133179497989
0.000607715107873
-0.0608588796194
0.00391811499736
-0.0147285186591
-0.0115055859637
0.00244824462534
-0.00477633875223
0.00472640826511
0.00277417264103
2.11683430774e-05
-0.028746893329
0.0161356433248
0.0248422114673
-0.0204286090907
-0.00367213980227
-0.0308844756002
0.00695560351576
0.0247612813304
0.0099174648703
-0.018143749338
0.0155297908567
0.0222971360951
0.0106515325587
-0.000870491478276
0.000965972036925
0.00658403686193
-0.000407960840265
-0.0160300393032
0.00479346280292
0.00994734989741
0.0126437213578
0.0196998555882
0.0099004824552
0.00285245515751
0.00786334060793
-0.0102254702658
3.46687993108e-06
0.0145482263945
0.010585743585
-0.00298570465069
-0.00253653957441
-0.00880022108663
-0.0307096709165
-0.00380747224282
-0.0717794672881
0.0300939710398
0.0109855218547
-0.000536213011974
-0.0177480713114
-0.0466811826528
0.00105429567024
-0.0463454155228
0.0187460968542
-0.00124608138625
-0.000681022590069
0.00453764573692
0.0236519805976
-0.00443656160811
0.0307745021354
0.0143835214425
-0.00779267081942
0.00779939189374
0.0197625812959
-0.0233100260975
-0.0016025955646
0.0459792723643
0.0505722040904
0.0744716544609
0.033903195222
0.0227716685817
0.0219595476035
0.0468122574576
0.0171718968643
0.00675566081117
0.0419470170261
0.0327590706205
0.0194510756719
0.0066954043519
-0.00524484772866
0.00510469026743
-0.00117119952284
-0.0103286907421
0.0149341567797
0.0226474012131
-0.00432087700116
0.00158438012989
-0.0270707450073
0.00224608327701
0.00635634998298
0.0151969287337
0.00585654671593
0.00659000929011
0.0126716902166
0.0128969885911
-0.0132190351137
0.0287945523068
0.0182711907043
-0.000618711204424
0.0188281769774
0.0170302056908
0.0115216230356
-0.00907926224556
0.0318858493216
0.0108257861252
0.0191345834048
0.0178096767893
0.0355023416451
-0.0404139156801
-0.0010449985705
0.0135531851427
0.00057088850187
-0.00731124843193
0.0338890400003
0.0690761636594
0.0658898582531
0.0447514319758
0.0233788130785
0.0273221349241
0.0230339195744
0.0044328403377
-0.0111843295046
0.0298719799956
-0.0132401277462
-0.000106137508795
0.00352935142066
-0.0153151750885
-0.0400239889996
0.0187261097659
-0.0253186166266
-0.00672025620553
0.0256884723
-0.00400910966016
0.00706671152177
0.00870048751985
0.0126435486271
-0.017602106812
-0.0215056592659
0.0100837900488
0.0299120210985
0.00449485676117
0.0207029926392
-0.00384510797759
0.0294336795325
-0.00388200422783
0.00431463969073
-0.0101255256214
-0.0101652419886
0.0141734817307
0.00896170021939
-0.00262027698833
-0.00969573388077
-0.00922322312266
0.0146805784879
0.0194649894261
0.0171577492798
0.0233092801411
0.0181480077712
0.0355285243967
0.0266618525222
0.0335454930599
0.0242787431263
0.00372588180396
0.0119688922615
0.0193690028224
0.039568202384
0.0141292964205
0.0265210072287
0.0153786136169
0.0209529418138
0.0019927007509
-0.0221923272443
0.00845514251031
0.0203677015701
0.0132123512629
0.0100663574774
0.0018578028591
0.000571909711343
-0.0022423754246
0.00944157672565
-0.00404818773711
0.0229057517751
0.0282180361336
0.0179532374253
0.0238532926431
0.017724361527
0.002174985781
0.00926497855566
-0.00557599552302
0.0186388768461
0.0201146437915
0.0172284508508
-0.000933373838854
0.0150649182223
0.0117490894721
0.00644396041495
0.0119729999685
0.0228012056856
0.0139610884858
-0.000939063484471
0.00939973668734
0.0124161710235
0.022512706413
0.0203610396968
0.0135763380432
0.00469184675195
0.0102972761495
0.00231879447963
0.0173208402254
-0.012027557551
-0.00539742432127
0.000288850471041
-0.00492680484593
-0.00464786466038
-0.00643404586735
0.033890500065
0.0251534343404
0.0166861323702
0.0118125853698
0.0296845598724
-0.0106618690954
0.0052049184805
0.00997268445311
-0.000875195294914
0.00796949840855
0.0150780022672
0.0101605929399
-0.0238106921716
-0.016742480794
-0.0096955038254
-0.0225849343049
0.0242389575582
0.0267377215388
-0.00886998662313
0.0068303548864
0.0276706307855
0.0144238314583
0.00334600802498
-0.000455594844341
-0.0322232791861
0.00968375762044
-0.00169295456081
0.0273402983915
0.00996409463096
0.0195968377495
-0.00067628250302
0.0108295994424
0.00838014544094
0.0270794756221
0.010722298923
0.0156522945213
0.0176713821679
-0.0039251382121
0.00932530078909
0.0121446398407
0.00224988102939
0.00376698120078
0.0156664357882
0.00728288204374
-0.0020580830309
-0.0165730094904
0.00175947902292
-0.00395015264412
-0.0067068733918
0.0191307089987
0.00873061514525
0.0341907681406
0.0172222182525
0.0126532245787
0.000325006977537
0.00534157322832
0.0265484903704
0.00422138949346
0.002134630101
0.0103440227234
0.00702031876122
0.0126984470725
0.01597432389
0.0153729821737
0.0125805698271
0.0103121823272
0.0162628830305
0.0170917203676
0.0119717891097
0.0285686385404
0.012014451492
0.0151568958173
0.023395072225
0.0283410709219
0.0272315634321
0.00327938828957
0.032950451059
0.0347692786693
0.00472885591202
0.0334554497544
-0.00450011938409
0.0411573213854
0.0286121552695
0.00708798423661
0.0095473691341
0.032971540966
0.0172876840779
0.0197484730239
0.000741570762922
-0.0206675140533
0.00337586788049
0.00178964271214
-0.0156342287555
0.0319791088493
-0.00345248260045
-0.000117608752163
-0.00965486843736
0.0327186469384
-0.00514881151352
-0.0190204439008
0.049646172728
0.0384764790901
-0.0161888054959
0.00958488252549
0.0345689302236
0.0236552933967
0.0108120474808
0.0181256678783
0.0249461318408
-0.00338028718834
0.00102293152945
-0.00430917490007
0.0187750516225
0.00624992113483
0.0239306485272
-0.00962462889862
0.0183045520361
0.044780244181
0.0240235600426
0.0429499045423
0.0183759977567
0.0315061152304
0.00014526377454
0.00609013168258
-0.00581531369313
-0.0166979902407
0.00641857045608
-0.0179489976181
-0.0733176265544
0.00591294372228
-0.00235888645731
0.0309972733793
0.00454032975307
0.025895038324
0.013454477733
0.0064776177989
0.0135064085739
0.00197833502396
0.0122300987656
0.00591367996187
0.00212436136714
0.00594824907256
-0.0096785185758
0.000983828674953
0.00322745832758
0.0048882170827
0.013895267632
0.0119970219637
0.0195630203926
-0.0272439244016
0.00830883093938
-0.00450902846109
0.0308836042629
0.0318813123815
0.0195781157342
-0.00752384714578
0.0209520790663
-0.0106648451089
0.0173196502547
0.00665764952191
-0.00570049971612
0.0147153199398
-0.020346929425
-0.00949403353826
-0.0241079712232
0.0156328960457
-0.0107537690638
-0.00562954907854
0.00728980101756
0.0361887211486
0.0191240809605
0.0176300816554
0.0181775842449
0.0192060188984
0.0176028335923
0.0207327377212
-0.00222462092837
0.0233384913978
0.0124200601891
0.0140919927925
0.0116017603387
0.020124322759
0.0153569567601
-0.000724214446312
0.00821458391687
0.0200385524459
0.0340258084024
0.0186461131082
0.0244550263839
0.0097590762695
0.0207257930277
0.0144724819382
-0.0118663924144
-0.0585302666683
0.0426808069244
-0.0147892148735
-0.00535021083593
-0.0172883588835
-0.002129300658
-0.00126649914559
-0.0330365404338
-0.0129668599582
0.0319185100666
0.0118496065464
-0.010160985635
0.0128105959849
0.0181575186907
0.0251293989476
0.023550715198
0.0108407510813
0.0167037460009
0.00371510750197
0.0270413289159
0.0134199093109
0.00911901396206
0.0271734568957
-0.00225423131422
0.0140842313947
-0.0195777481169
0.0211591345662
-0.000857170846364
-0.00519172571892
-0.0313970158652
-0.00499053912024
0.00187615945742
-0.0172655199851
0.00252670203202
0.0141417115111
0.00280112306585
0.00428935653474
-0.0193168433316
-0.023535740961
-0.0468267653705
-0.00510927460964
-0.00333129052061
-0.0745587243644
-0.0589496158996
0.0082461904145
0.0187656677012
0.01037264043
-0.033512314857
-0.0841422195801
0.0550792508017
0.0654763904776
0.0510603787232
0.0538088308531
0.00212030502566
0.0157551195721
0.00702204435475
-0.00811124441141
-0.0250477159369
0.0128354870192
0.0177249784246
0.0530626084312
0.0163068967584
0.02389761268
-5.25976637753e-05
0.00923498629201
-0.0106215139522
-0.023454858494
-0.00164996759445
-0.000996274806334
0.000334171468949
-0.00915789174213
0.00270884254345
-0.00799439769951
0.018685998367
0.0259136415411
0.0418349871677
0.0251333334096
0.00598949463868
0.01542101642
0.0174178672478
-0.00295261205233
0.00123978018616
-0.0105047901592
0.0210830021495
0.0174996911957
0.0167187291578
0.0128364765284
0.00508319243854
-0.013440583333
-0.0293446083111
-0.00196890384076
0.00687721514806
0.00841364470665
-0.00513679839037
0.0158693497088
-0.00578415922004
-0.0116256506392
-0.00691132323075
0.00679986106389
-0.0105538576649
-0.0218635886999
0.0168635865061
0.0192342476168
0.0221332213405
0.0361268576245
0.00729272339894
0.00283298179766
0.00161401802885
0.00461444427128
0.00394857857276
0.0503353336959
0.0227666268901
0.0299239570774
0.0205276306482
-0.0104281345921
0.0618318476431
0.015760743552
0.00629289061339
0.0376588788657
0.0209214224797
0.00238198358141
0.0149220804383
-0.0185218618547
-0.0329481571336
-0.0187318149003
-0.0256040687352
0.0166721170007
0.0248099414359
-0.0105083997432
0.00115066982227
-0.0464054725016
0.0725135460839
0.0252348141444
0.00739538144441
-0.00896738274237
0.00565131394882
0.0146323213507
0.028276611907
-0.0273552367957
-0.0139705742595
0.011763143734
0.0145453445951
0.0145422787618
0.0189393783192
0.0205573718381
0.00430553283738
-0.0120940092817
-0.0211879763974
-0.0157197813901
-0.0329983525411
-0.0214981622989
0.0227204461155
0.016929988415
0.00477721551144
-0.0212509428084
-0.029332093103
-0.0344963839587
0.00718653964977
0.0157686101079
-0.0603936037253
0.0593474111163
0.0395452935006
0.0640916537813
0.0345586967103
0.0283209637769
0.0101480506016
-0.0071791453633
-0.00536368554764
-0.0199960503845
0.00952763016158
-0.019833474368
-0.0291012127004
0.0146608387147
-0.04174059915
0.0362457056062
0.0337762438795
0.0285482916883
0.0571346249862
0.0139219046113
0.0251700030804
0.0245670607669
-0.0089031928613
0.0132940080528
-0.0180328184684
-0.0266024371588
0.00955960308072
-0.000440546742655
0.000866093677616
-0.0141235065658
0.00319777770012
0.0053776883632
-0.00910943093737
0.00305424372414
0.00866479365276
-0.00647849096386
-0.0447404809015
-0.0776396738131
0.0563120766604
0.0264445309011
0.0202304200785
0.000522401201138
0.0238304610374
-0.000447595016651
0.00164224605696
0.0162203026543
0.011948829568
0.00407756434536
0.0159728706583
0.0140612338626
0.00887580526356
0.0375383648268
0.0323082539037
-0.0172553053597
0.00873975222138
0.019260912246
-0.036225096434
0.0245995776397
0.000219141617475
0.0246409377353
0.0395880877917
0.0143392636599
0.0165696695628
0.0138657897573
-0.00144719975134
0.0173490105898
0.0116038402051
-0.0142844462672
0.00918561791457
-0.00297346409829
0.0118003668708
-0.00396933081266
-0.030407411261
-0.021207778946
0.0135418683937
-0.0326195847938
-0.0372850077412
-0.0125651591599
-0.0267479210197
-0.0737300833193
0.0397517115412
-0.0101341507302
0.0145821023683
0.0368454730199
-0.0141558296124
-0.0134620307801
0.0112001063056
-0.0347223856368
-0.00515745379115
-0.0314455457283
-0.0526849029626
0.0651293044731
0.0194908757011
0.0235833298036
0.0338781965081
0.011565058524
0.0208550917259
0.0326168472225
-0.00766840440889
-0.0235500871677
-0.012308377045
-0.0026500565424
0.0417916264731
0.0190750303817
-0.0278693775232
-0.0144081431917
-0.0151535412046
-0.0286406687513
0.00713203621549
-0.00137350093805
-0.0205513213296
-0.00532448893233
0.0369250305446
-0.00207345057218
0.019443124734
-0.00379276143132
0.0261219211811
0.0120620319609
0.0412852020916
0.0246900008587
0.0190950646115
0.000375308085605
0.0498133770902
0.0132000830491
0.0319396404672
-0.0164247124026
0.00952463722912
0.0414891190299
0.0115552224162
-0.00653242289187
0.0146476746299
-0.0165300721404
0.0148433782291
0.0245205556158
0.00580245473485
0.036960269709
0.00287238938353
0.02591540514
0.00376064453075
-0.00883063199565
0.021498502007
0.0161357534368
0.000782527239932
0.0247002121178
0.0196348140294
0.012165992247
-0.0102465549852
0.0245966258757
0.0186549246796
-0.00490096709304
0.00732846296296
0.0163117054694
0.0370828736583
0.0445946759439
0.0315667954432
0.00778652145553
-0.0243093536054
0.0176426060327
0.0101187429475
-0.0162234613664
0.0338619430829
-0.020106464145
-0.00166487901607
-0.0232525895668
0.0466458602791
0.0254847309332
0.000935176248782
0.00937229446233
-0.0344904638366
-0.00790151283781
-0.0347128464662
-0.0102119834739
0.0501981714425
0.00514852870939
-0.00779924357896
0.0132741731317
0.0155099773879
-0.00275639817066
-0.012184806473
-0.00941776447735
-0.0395170642184
0.00805229096861
-0.0283870094946
-0.00489071868978
0.0181814999249
0.00995440052322
0.0145277768783
0.0190140677163
-0.00776076085665
0.00390037993686
0.0327179498631
-0.0297440697628
-0.000508065948815
0.0205659746518
0.014633609371
0.0238812943887
0.0356383073226
0.0235507481483
0.0134344441859
-0.00816187134386
0.0271267675529
0.0178283536503
0.0189428385601
-0.0470583597814
0.0137169435521
-0.0223187206353
0.0324090029635
0.0269558477212
0.00754604135029
-0.018628510312
0.0262377260624
0.00778395978558
-0.0108824049115
-0.00531764500206
-0.0202609271809
0.00403982558204
-0.0141989696767
-0.0291504464139
-0.00165834065877
0.00402590050905
-0.000864832082621
0.0055748195014
0.00614001915348
0.033999756342
0.00281958039203
0.0273807452568
-0.0103102036282
0.0075773319901
0.0226133788703
0.00496672653855
0.0189447192564
0.01564392741
-0.00832383847643
-0.00278818599512
-0.0116614980414
-0.00861171173697
0.0208390128332
0.0150315946259
-0.00421674418918
-0.00924951001619
0.0180098399558
-0.0414526228773
-0.00419910269141
-0.000125884359482
-0.00430827237963
0.0121383572644
0.00167098016425
0.0156753084364
-0.000968815214087
0.0162066225969
0.00379865614643
-0.0142727449701
0.00826524811164
0.019055562278
0.0274767430369
0.000992570226762
0.0279565558159
-0.00268334113363
-0.00857136452386
0.0186744688665
0.0130576135942
-0.0119896507068
-0.00607047344172
0.0156139639343
0.0183087841237
0.011995674016
0.00862049255328
0.0166222660207
0.0125173820653
0.00140854643755
0.0227958448257
-0.0501118493561
-0.0309093548812
0.00737391743322
-0.0168805747586
-0.0535845785966
0.0304450114913
-0.00377529012976
0.0408727491055
-0.0421600829553
-0.0125252917453
0.00872502391277
0.0166947239947
-0.0225316659341
0.0215350875219
-0.005312288761
0.0213586698565
-0.00944694757023
0.0131659363632
-0.00786508775152
0.0112621540632
0.0104442769523
0.0256016683622
0.00239732887149
0.00885193818064
-0.0133418669838
0.0173960151951
0.0214156499356
-0.00156017618092
0.0260808345103
-3.31076328443e-05
-0.0126158549548
0.00338459942073
0.00861102024516
0.00215967072904
0.0117570480193
0.00201352969343
0.0256868644953
0.00247117837103
0.0159397351806
0.0132499972675
-0.0644878791276
0.0396079609884
-0.00533835807907
0.0269533338312
0.00285983758893
0.0141342655124
0.0165404812414
0.00256756488522
-0.00102978039749
0.0181718223652
-0.0114467751447
0.0201987141058
0.00708789747945
0.00285057942439
-0.00836907672658
0.00941565378778
-0.00487276872573
0.0283203363925
0.016258891046
0.00143217852697
-0.0640625441733
-0.00799238992817
-0.0282746526023
-0.0441920375841
0.0390949883342
0.00146022120952
-0.00429755123836
0.0021974953724
0.0311500002183
0.00234818806686
0.0282298063152
-0.000770490154889
-0.0281096422062
0.0137807635667
-0.0189172675887
-0.0355161973457
-0.0134186840802
-0.0298962918126
0.0234830865978
0.0286634266483
-0.0475250962035
0.0621715454099
-0.0162957837898
-0.0388577664858
-0.0180973604128
-0.0255431286757
0.0400071181969
-0.00190872346916
0.0160573277423
0.00422866773542
-0.00300160326081
-0.031677412562
-0.00624627567489
0.0198347341042
0.0061564200854
0.0308703571891
-0.0245306796428
0.0358848294095
0.0022000979526
-0.00206818154336
0.011751027257
0.012244875583
-0.0156972200298
0.00883201943161
-0.0228821104826
-0.00547943026233
-0.0320779752183
-0.0290344215269
-0.0353873015278
0.0204054061444
0.050013657203
0.010492293752
-0.00174859564891
0.015616234448
-0.0198499399762
0.00275334972826
-0.0240371698681
-0.0163644400062
-0.0239759875325
-0.00228081368022
-0.0967614303405
-0.194530713065
0.0448827276469
-0.0540261305888
0.0308512666978
-0.0275832230324
-0.0534699104143
-0.216732128607
0.254971938659
-0.038192864253
0.0482533108184
0.013385905583
-0.0209531651199
0.139578450989
-0.0617171636491
-0.0338561912377
0.0268429631853
-0.0335780351813
-0.00213530737238
-0.0672637201043
-0.0552391721499
-0.105119032332
0.110537676802
0.106791190952
0.0990869161533
0.0231061820582
0.0524529079836
0.0419041106055
0.0322346806021
0.0437560926994
0.0938852684629
-0.0497649613465
0.0177888362462
0.0872056641797
0.0200644857344
-0.0149108378461
-0.059874271284
0.0498038566819
-0.0458440245056
0.0166805122757
0.0570885025953
0.0484444267016
0.0529027397909
0.00110689817309
-0.000543460701288
0.0471026249392
-0.0299780010776
0.0509881828512
0.0635833066721
0.00725661264305
-0.00922922245934
0.000701665552505
0.0423984485558
-0.0234995261441
-0.0701120089039
0.0112615855344
0.0458790820494
0.00457075676577
-0.0062493064715
-0.00648525724022
0.00796299900873
0.00725718926823
0.0389433093521
0.0220158579809
0.0286594354632
0.0026847082745
-0.0533628606738
0.0104074920112
-0.0256208507896
0.0482339961052
0.00899161167113
0.0359445831971
0.0374480677934
0.0131394939014
0.000940248675954
0.000230373921147
0.0276857796702
0.0366823075044
0.011200482409
0.00710188773526
-0.0812310198296
0.0491560900866
-0.0984691090463
0.0463402250726
-0.0450943265646
0.0168247950168
0.032159008449
-0.0332528859581
-0.0657895601129
0.0366401621378
-0.00485162234813
0.0684151951172
0.00719608906656
0.00506974414742
-0.0552117568655
-0.0158795137742
-0.00887356848146
0.0412002720545
0.0206180903394
0.023608301458
0.0218675610709
0.0203430418202
0.0148725078939
-0.00201601307512
0.0265515929473
0.00567041490288
0.0216964582508
-0.0344437642722
0.0202003710875
0.0238689042708
0.0280478647827
0.0128606109942
0.0256252298014
0.00165690199127
0.00366794142352
0.0174193186182
-0.022519063812
0.000751792633203
0.0279665300631
0.0238002595324
0.0124229004659
-0.0122810910951
-0.0142297443216
-0.0178359269486
0.0165904495122
0.0170979550942
0.0282277567298
-0.0205314085891
-0.0138721394512
0.0321401809606
-0.0169772207138
0.0105961412793
-0.0440045255305
-0.00516179253279
0.0141618510064
-0.0361572389795
-0.00950277564882
0.0225183690499
0.0179348454309
0.0432707450868
-0.030543353166
0.0246953246658
-0.0418519702651
-0.0872355844411
-0.0415475069198
-0.0375931384347
0.0127259027202
0.0426356628873
-0.0423747851287
0.0431602590031
-0.0846482223697
-0.0151105753414
0.0286028813462
0.073990277612
-0.000962344040185
0.0645324784374
-0.0133863162471
-0.000146390485544
-0.0328988179118
-0.0324416479727
0.0601811664428
-0.0162815609859
-0.0372587253621
0.0490806646824
0.00859534597616
0.0292104030248
0.0161565963133
0.0199698636827
0.0201635842209
0.0194842122725
0.00533801553213
0.00321389561033
-0.0174643580669
0.0141460529057
0.0134176392684
-2.26298397725e-05
0.00280232143157
-0.0268560473125
-0.00377673667032
-0.00449275341696
0.0274184286655
-0.0245484760677
-0.0242511164388
-0.0273387050885
0.0153596497096
-0.036470623412
0.0192104264291
0.030372243333
-0.0257629155961
0.0565689020043
-0.0250755285432
0.0122732919985
-0.0390163818831
0.00700278433842
0.0333663211536
0.0047852911731
0.0155736571391
0.00361150908453
0.021035335826
0.0323331739049
-0.000405157187529
-0.0083405255058
0.0078694354783
-0.0136243931557
0.0185326046654
-0.0231784423701
0.0116614281995
-0.0306167415695
-0.00435181362256
0.019958131019
0.017188510282
0.0176603980573
0.0186873090946
-0.0105594927224
0.0353917481097
0.0173581870087
0.0153754186323
0.0145370161509
0.0128692466565
-0.00114934029768
0.0196746449659
-0.0225100405865
0.0221816025897
0.0272864658545
0.00930662170214
0.00521430622293
-0.00132590259378
-0.00839717755101
-0.00432890341479
0.0113342115022
0.0149506647726
0.0178468113027
0.0201401068988
0.00959667004327
-0.00914718972617
-0.0108009698845
0.0166635469288
0.0111430838209
-0.0315051634914
0.0310361699299
0.0368698531623
0.00701161691018
0.00730461995984
0.00812077923277
-0.00517046177274
-0.0112611056036
0.0132420748405
-0.0029390097555
0.00766613684032
0.0198928441216
0.0130320437794
0.00352566112324
0.00275171973553
0.00755806883054
0.0314169026625
0.00885614651977
-0.00549245854666
0.00194947764409
0.016204204951
0.00249395160802
0.0121176364307
-0.000174267124473
-0.00393605274932
0.0258292875724
0.0171861285406
0.0230894391433
0.0141157446712
-0.00244969085905
-0.0247476697568
-0.0306547801775
0.0406996632491
0.0165488643836
0.0163849460522
0.0333909962432
-0.0243342615681
0.0134277855004
-0.0284013174705
0.00507930845177
-0.0331273518243
0.0202778809398
-0.0236593362726
0.00574808221475
0.00563320959181
-0.0132901322286
0.0149717862136
-0.0079857096839
0.0332647148027
0.00435159897893
0.0032479976928
0.0286177854763
-0.0148986794443
-0.0144028360557
0.00542266802042
-0.0115778398944
-0.0142741973997
0.0107203424479
0.0173130692658
0.00821473777063
-0.00361328244071
0.00157828474366
-0.00999050545407
-0.0386231069124
-0.0222367583933
-0.0286297858717
0.00539413383216
0.0300597889984
0.00610913906464
0.0130813601617
0.000190674874603
0.00341786688508
-0.00130887632545
-0.000746417601212
-0.0366682969828
0.0268188411524
0.0246676993538
-0.0302887261929
0.00873846130239
-0.00439680397683
-0.00405244247938
0.00926172032075
0.0135296423629
0.0304928690678
0.00868589990751
-0.00634105579146
-0.00711880489838
0.00993198504957
-0.00486418404655
0.0142592756015
0.0139573371075
-0.00114043833176
0.0058888752702
-0.0168974567695
-0.00340903268481
0.00769912292384
-0.00454984923122
-0.010887742395
0.00363923847391
0.000293919024874
0.0138105731907
-0.0290247506896
-0.00935403367668
0.0163920167153
-0.0187069775616
-0.0166518996936
