# Supplementary material for: Real-world datasets for portfolio selection and solutions of some stochastic dominance portfolio models
Source: Data Brief. 2016 Jun 28;8:858–62. doi: 10.1016/j.dib.2016.06.031 (PMC4959918; doi:10.1016/j.dib.2016.06.031)
Supplement: Supplementary file 2 — Supplementary material [file mmc2.zip › Solutions/FF49Industries/OutofSamplePortReturns_CZeSD_FF49Industries_Matr.txt]

0.0367714346678	-0.0345564620826	0.0443395443489	0.0111869483228	0.0207362711197	-0.0201193804192	0.0279454926768	-0.00178778041038	-0.0194757103494	0.00142801292779	0.00836917172246	-0.0396047595547	-0.0356946834061	-0.0155092634259	-0.00219014688182	-0.0120919031082	0.0102561501417	-0.0270199555405	-0.00208284356775	0.00589125263842	0.0258453770485	0.049036419242	0.0179347868996	0.0552104660627	-0.00386607639183	0.00324504343835	0.00812439949467	0.0299223743615	0.00772980794186	0.01401997155	0.0053749548775	0.0262365151904	-0.000539894180491	0.0297495049834	0.0277863293301	-0.00636526903208	-0.0210018310496	0.00332095799433	0.0155412651773	-0.0433658496336	0.045213247628	0.025365640555	0.027004154598	-0.0212869264364	0.0011135039427	0.0290608668166	-0.0166248800334	0.0161571554268	-0.0028853264103	-0.048052432622
0.0023673942077	-0.0315493100483	0.0256818732846	0.0204509480344	0.0208043937148	0.00016061470008	0.00202416813878	-0.0300634804756	0.00294415910224	-0.0256340449416	0.0221913978863	0.020965985693	-0.0108150276414	-0.00730025131021	-0.0808172328255	0.00640254082648	-0.0140710143979	0.0265592651144	0.0229766156137	0.0813935566003	0.0177246961951	-0.0145152920646	0.00409338193809	0.0491117292602	0.00885599975132	0.00703034506136	0.00747217510508	0.0038418349716	0.0116944792972	0.0157693505025	0.00499666206744	0.00320848625621	0.00442119692919	0.00300042939638	0.0177740693225	-0.0192728647	0.00261893175795	-0.0258284263343	0.0171413658928	0.00722162204105	0.0154862413845	-0.0274849331407	0.0264195228188	0.0504983338408	-0.00237651563377	0.0121652854405	0.000850335188409	-0.0428996590868	-0.00689454084533	0.00327805659235
0.0101748898571	-8.76151965399e-05	0.0306631208614	0.00367034521391	-0.00643463796461	0.0150725067422	0.0303139795021	0.00803884595379	-0.00578742012912	-0.0176437795516	-0.0053354137962	-0.0094048641849	0.0162486205181	0.0238627847793	-0.0151939392095	0.0228069987785	-0.0362194508484	-0.0231641302974	0.014006314543	0.0404482319329	0.00984173352825	-0.0398259572092	0.00955121275307	0.0342082514538	-0.0318188146275	0.0151309688929	-0.0191296238735	0.0245806716451	-0.00902920387999	0.0162347644455	0.00405871140421	-0.00274617972752	0.0208710496209	0.025289136203	0.0281195272326	0.0403749265568	0.0150324500078	-0.00391680889814	0.0205720422545	0.0165335773407	0.0166588677897	0.0550967224616	0.0233144515589	0.00873252260284	0.0167013059332	0.00924168466324	-0.046672068505	0.000699029235463	0.00459943880346	0.0373901904291
-0.0171958658372	-0.0140675499735	0.0214693851834	0.00155306155147	-0.00663313616606	-0.0189677197484	0.0482166083257	0.0157978149989	-0.0188571074238	-0.013926876294	-0.0223172888918	-0.036772256094	-0.00335735669844	0.0108029922318	-0.0592058501685	0.0232500518886	-0.0205906559859	-0.0316325855771	-0.00784331313789	0.0162650726059	0.02609739183	-0.0179227922617	-0.00673589536295	0.0453979664053	0.0199879103663	0.00102802422065	-0.0234467803014	0.0241704978864	-0.0029830770441	0.0129071948874	-0.0063302240707	0.00168369713479	0.0194998191622	0.0305682749675	0.0292502588416	0.000921644321094	-0.0251453164983	0.0273069377053	0.018618013465	0.0159571581294	0.0127612505183	0.0174047802492	0.0173461458445	-0.0135662170144	-0.00593392458014	0.00963114474734	0.0117548542873	0.0497770335946	0.0090507132941	0.00357226320229
-0.028318738791	0.0144179100174	0.0408767472302	-0.00938871816316	-0.0316045757538	-0.0325065622953	0.0229698465743	0.0235172685039	0.0182833272895	0.00869269859949	0.00748558876823	0.00547987166355	-0.022175940577	0.0129592004058	0.0168387711192	0.0269797764346	0.02242613115	-0.0463660684224	-0.035821344768	0.0300448835771	0.0103892657264	-0.00895491002041	0.00235144942786	0.0338241041895	-0.00367760604026	-0.00699501540487	-0.0018398186286	0.0106028827262	-0.00574649234712	0.00838088483658	0.00855237854509	0.0121523030311	0.0175363397227	-0.00963242067572	0.0294158353019	0.0330672749437	0.0103571120315	-0.00249658523707	0.0137306512305	0.0147006020743	-0.00477324389222	0.00723301579112	0.0151827460236	-0.00841008267333	0.00103262451281	0.014570828466	-0.0102956086616	0.00403019090581	-0.0236673663482	0.0211882519591
0.022508814014	-0.0306643524109	0.0302051302857	-0.0140825961139	-0.0430511871154	-0.0263376206942	-0.00791490730993	-0.00880039409324	-0.0244931362503	-0.0105536098986	0.0313086169238	-0.0219667090091	-0.000787645840655	0.0425187853305	-0.00212461759329	0.00220206643602	0.00827755782728	0.00679220166158	-0.0146823597359	-0.00362890440046	0.0121633037554	-0.0297549588632	0.0100924820738	0.0198371398463	-0.00500832639722	-0.00853544071715	-0.007802855838	0.00818225587634	0.0183741823372	0.0166149034052	0.00851708101526	0.00816987819772	0.0165430393236	-0.0241865823626	-0.0514451925653	-0.00629253880888	0.0264082563284	0.0269930337767	0.016279882458	0.0249982116404	-0.018348038898	0.0272478417614	0.0193116229543	0.00191755484492	-0.0172687283413	-0.0119091001205	0.00255753244384	0.0059579862656	-0.00728213436807	0.00868263871929
0.0743264659292	-0.00999021937117	-0.00486443355906	-0.0214823417707	0.00782910825927	-1.79575555501e-05	0.0326846770076	-0.0202784528446	-0.0109243478111	-0.0238288578905	-0.0206993275025	0.010846492152	-0.00873534241818	0.0207649329734	0.0277063194887	-0.00275629575964	-0.0137065589767	-0.062577245371	-0.0511160858397	0.0316586941867	0.0396107763935	-0.0110071699275	-0.00773818850791	0.0410790838043	0.0130640783412	-0.00144434454445	0.0165648787054	0.0117281608253	-0.0129686654979	0.0145413466795	-0.0218805945209	-0.0321821628636	0.0212787223524	0.00543420397778	0.000707940460615	-0.0224999010289	0.0134842648199	0.0133110282729	-0.0135760638538	0.0236380811299	-0.0101424246274	0.0282928590475	0.0146387317009	0.0460498292936	0.00924568539056	-0.00994491050346	0.010530589014	0.000470074510486	-0.00847150410647	0.012301044583
0.0282933947487	0.0428696000004	0.0102019933743	-0.0108508587954	0.0656839128884	-0.0368895230873	0.0172875433167	-0.021938261211	0.00300914824865	0.0168983284499	-0.0133916674151	-0.0117775533264	0.0453797540837	0.0224599087852	0.09262370677	-0.0225820825628	-0.0155717796797	0.0339812519623	-0.00387640348416	0.0266292919878	0.0107783697152	0.0196048825656	0.0109660504531	0.0660329587652	-0.0090557918561	-0.00696254984719	-0.010215593065	0.00153738358724	0.0157323544027	-0.0139179610226	-0.00804991406155	0.01792301373	0.0298412507273	-0.00417119857753	0.0170536021316	0.0180281881198	0.0252246121463	0.0165009050936	0.0115412529869	0.0289093894478	-0.0628469702866	0.00133906927731	0.0272088684317	0.00987958997896	-0.012729915655	0.00812588428416	0.00125445794789	0.0308441441381	0.0213699930638	0.0133786254296
0.0185164859469	0.0162835833026	0.0406840332527	0.00267086821509	0.00834880031012	-0.00681088561949	0.00192058318514	-0.019318181116	0.0108286511462	0.00451107435009	-0.0358468308074	-0.026334945294	0.0472720619906	0.00207707069668	-0.00177929051483	-0.015203079064	-0.0495603052197	-0.012636361026	-0.00783752301567	0.0226135833888	-0.000310044663763	-0.0165274350356	-0.0339994895782	-3.41096044832e-05	-0.0208568320437	-0.0178488230258	0.00891587381292	0.0135318185127	0.0123165617879	-0.00133878525666	-0.00272064960004	0.0121496042186	0.0121784277759	0.0196184280769	0.0191287426021	0.053300286815	0.010602892344	0.00425548060884	-0.00386063535588	0.021006240078	-0.0207463519265	0.0306089089731	0.0247147984897	-0.000943328817603	0.0123155283554	0.00780733618739	-0.0247227860805	-0.00175579253989	-0.00412770003957	0.00585680663661
0.0149484640017	-0.010967358505	0.00193002071114	0.00557276942682	-0.00717302257972	-0.0222933628001	0.0101862658469	0.0198180187137	0.00566177441156	0.0213448376427	-0.025033809434	-0.00950241439448	0.0234219666261	-0.0028452016983	0.025226700265	0.0155750864221	-0.0490208743734	-0.0236408523076	0.0293896118188	0.0113165106742	0.0212787933432	-0.0165266177664	-0.0126057140375	0.00844510841866	0.00110187435055	-0.0109779995044	0.0230855822123	0.00346942125128	0.0073993610902	0.00536953417521	0.000972179050207	0.0125566612582	0.0165711518811	0.021068340694	-0.0634522610772	0.0322191226013	0.015589084166	0.0112638954092	-0.000267396979883	0.0143211123634	-0.0311397089393	0.0135747189646	0.0303712263815	-0.0435573858918	0.0173974400884	0.029933136	-0.0407600429106	-0.0181723427908	-0.0121651077537	0.00967616143475
0.0513299442992	0.00971678971043	0.0186086787839	-0.0123301838344	0.0288709005491	0.0807687596666	0.00979319991646	0.0146306396129	-0.0027007470908	-0.00424837515954	0.0188241076114	0.00492450544331	-0.0100213312637	-0.00398101300395	0.0203917182802	-0.0135102544862	0.0404641612971	0.0868422178056	0.0697670813389	-0.0157399879246	0.0278769999935	0.0284242887729	0.0167262324506	-0.00691865801382	-0.00946664438803	0.0167467452201	0.00963468123563	-0.00600639702437	-0.00535025537659	0.00119066607745	0.0438251404608	0.0180068021457	0.025018236782	0.0312103108392	-0.0771143970436	0.00819024175928	-0.00309018980788	-0.00228331645764	0.0123179184606	-0.00547094187321	-0.0688919318122	0.005933125542	0.0274905900554	-0.0314640691612	0.0230816866885	-0.00116676474568	-0.0214251227733	0.00769660743566	-0.0140021823738	-0.015942411894
0.0402927890875	0.0552272874181	-0.012711874337	-0.0419975828108	-0.00978261439265	0.0229497729093	0.0234909667346	-0.005214753604	-0.00460350525152	0.00452631867575	-0.0141994660103	-0.0492074803746	-0.0282682876339	-0.0295519226815	0.00686296169848	-0.0171418462856	0.0281172930908	0.025555828725	0.0547512119262	0.0185834609492	-0.00373278959867	-0.0258428615912	0.0216684679665	-0.00301345998587	0.0241113220713	0.00199142313534	0.0234249002837	0.0115517935417	-0.0178627446781	-0.00521138250735	0.0184891693893	0.000834083845954	0.0312239677873	0.0248430448872	-0.0762606980087	0.018922977576	0.0188801242743	-0.005802123593	-0.0839351520428	0.0703517183692	0.0175836684502	0.00931568769223	0.00852069860157	0.038876505873	0.0240882377929	0.01491471551	-0.047887927112	0.00211889854984	0.0140068970547	-0.0204956697723
[truncated: 140 more columns]
