# Supplementary material for: Real-world datasets for portfolio selection and solutions of some stochastic dominance portfolio models
Source: Data Brief. 2016 Jun 28;8:858–62. doi: 10.1016/j.dib.2016.06.031 (PMC4959918; doi:10.1016/j.dib.2016.06.031)
Supplement: Supplementary file 2 — Supplementary material [file mmc2.zip › Solutions/FF49Industries/OutofSamplePortReturns_KP_SSD_FF49Industries_List.txt]

0.0122094976061
-0.00447845144193
0.00856930812112
-0.0207318359468
-0.0255095763403
0.00143681081722
0.0336682771362
0.0234733053668
-0.0203077383949
0.0107097258974
0.0253773817219
0.0395210831234
-0.0290023947423
-0.00046687748454
0.0264711713879
0.0287855876803
0.0564070820737
-0.0259377265011
0.01096163907
0.018429017731
0.0212415219612
-0.0302633025235
0.00375436800308
0.0507326918948
0.0552456557457
0.016621163596
0.000454187146702
0.00470403255783
0.0136370764415
-0.00477367987064
-0.00351324025816
0.0190434723623
0.0211014740674
-0.0107307907531
0.0083969881736
-0.0204287518859
0.00234319634455
-0.00363889748425
-0.00747955460924
-0.00305930602111
-0.0153454053422
-0.0076989814424
-0.029127497474
-0.0057466935692
0.00705767812953
-0.0185138057377
-0.0313195120269
-0.0447157800209
0.0124569661226
0.0262898754711
-0.000590723011492
-0.00745605263407
-0.0354383428618
-0.0455991760198
0.013994563009
0.0733026764094
0.0296827905019
-0.00189082194736
0.0428092732051
-0.0191904073394
-0.0199099307925
0.0104798929112
0.0134967511057
-0.0181513736732
-0.0275587405321
-0.0274366129387
0.00352952058321
-0.0340397415886
-0.0038722558136
-0.0263054146914
0.0923494136564
0.0280262622463
0.00625504358061
0.00455239856915
0.0276574063318
0.0411439383345
0.0169446335823
-0.00930168950011
0.0250200337961
0.0117054326534
0.0055391307962
0.00215394066301
0.00263958779102
0.0235349622474
-0.00279154710565
-0.0289015374905
0.0134801965085
0.0292561526072
0.022589363218
-0.0140895176832
-0.0252664134201
-0.024198816292
-0.0128499312852
0.0269193882667
0.0175590055326
-0.00767843661379
-0.0180913140088
-0.00406346865979
-0.00333378226796
-0.020871508235
0.0202048000273
-0.0136788484615
-0.0146807091087
0.0170792785175
0.00468156219047
0.00249718750015
0.0085476517662
-0.00298160877439
0.00791198881725
-0.0269877114329
-0.0150191000565
-0.0117349619237
0.00240588451607
-0.0101434687366
-0.0265646217427
0.0258690785445
0.0106795014449
0.0244180921639
-0.00340632476663
0.00549149706832
0.0138709209982
0.0133210159974
-0.00147685667321
-0.0236229055075
0.00529974097615
0.0389001031839
-0.014054552621
-0.0114725072953
-0.0399310237732
-0.0367045074246
0.0239698864054
-0.0282240472644
-0.0161598455818
0.0074886233821
-0.0124872746627
-0.0311895779213
0.0147048776296
0.00936418410205
0.00806294486586
-0.0129742388455
0.00975073228894
-0.00348304126005
0.0262758488568
-0.0285242971619
-0.0537928696229
0.0356938437088
-0.0273811160751
0.0190408371361
-0.0106390626755
0.00147138827406
0.00704413196298
2.30897660974e-05
0.0291403769418
0.00662923396252
-0.0192753408803
-0.060668805568
-0.00510853943664
0.00287533502918
0.0406072115491
0.00667986980996
0.0256180198531
0.0125260977611
0.035811139489
0.0296680082317
-0.00403285052907
0.0650207628789
0.0278643205519
-0.0134760862091
0.0590574805775
-0.0927958063356
-0.0111679979427
-0.0375567207171
0.0400292034599
-0.00291565803954
0.0333449419036
0.14375009304
-0.0162799783713
-0.00484999219034
0.0446423240541
0.0123205706708
0.0496343908614
-0.0365979226173
0.0414401329748
-0.0408188282257
-0.0161203499618
0.0042042928147
0.0194860573619
-0.0157931571359
-0.0785396222204
0.00163924632749
0.0122163802405
-0.0566062687088
-0.0102592241038
0.00329210377589
-0.0475396219089
-0.0428653024643
0.0586216234004
-0.00714794111181
-0.00257153589891
-0.0181377287562
-0.0510613652336
-0.011869449378
0.0579533909965
0.0627158756796
-0.0262029512348
0.00919578371489
0.00556929187116
-0.0311321765591
-0.0748900479777
0.000154977392034
-0.0981743543481
0.0246228953593
-0.0118700551503
0.0237312004104
0.0729854680052
0.00152068558291
0.00846299416539
0.0524599551885
0.032159967265
1.5532094284e-05
-0.0171050352444
0.00257369166587
-0.0403234554716
0.011658501238
-0.00588224633276
0.0234766966237
0.0895992576932
0.0565373131214
-0.0150405826184
0.0468295469532
0.0408048706528
0.00717679751798
-0.000708861212275
-0.0264503611076
0.00378796369715
0.0134675920155
0.00383067849175
0.0421222017436
-0.0117957225483
0.0533227029806
0.0247696897452
0.00937885961247
0.0167640125831
0.0555631433828
-0.0237732669208
0.00194025144423
0.0655413510091
-0.0191937699495
-0.00544922482737
0.0170275423577
0.0104098964645
-0.0093548194741
0.0129064831562
-0.0374311775769
-0.0252108198954
-0.0241640151523
0.00600314340448
-0.0353539650064
0.00577772753629
0.0386162819099
-0.0167544616641
0.0282969782675
0.0274474862105
-0.0250237281289
0.0240604852985
-0.0359319775251
0.00419203630925
-0.0193965181341
-0.00814832709565
-0.00351589625965
-0.0173522172787
0.0191946867553
-0.0358914382874
-0.0125767310209
0.0407535808567
0.0346416100744
0.0698329228252
0.0450457938029
0.0486486291872
0.0872897778324
0.0365116456826
0.0264078962415
0.0555881921642
0.0895800720047
-0.0177940319208
0.021413002573
-0.00876279075247
0.00455915361973
-0.0113121545197
0.0089607352651
-0.0248828633936
0.0179908138362
-0.00165678183999
-0.0184827168558
0.00413791023105
-0.0127382696684
-0.0305951060603
-0.00483219123824
-0.026992383757
0.0190048816154
-0.000876267491623
0.00637501085685
0.0128980217106
0.000469502601361
-0.00614620194093
-0.00351256369017
-0.00448260528601
-0.0101137499893
-0.0125610882325
-0.0100427144135
0.0123143000251
0.00104196082437
0.00766342939649
0.00591237197199
-0.0165461878485
-0.0313004042621
0.00251471754072
-0.0107380717533
0.0228533238953
-0.00184336951811
0.00125234677052
0.0321503709255
0.0128236729262
0.0255746727816
0.0356856100037
0.00719242170039
0.0184218920679
0.0218477206229
0.00782615432594
0.0110897057559
0.0041960166407
0.00310641864114
0.00863410594879
0.00914724507134
-0.00904032894524
0.00505151336174
0.00665186817613
0.00484704001838
-0.0184350204735
-0.00217873650819
0.00632204677031
0.0177408485248
-0.0141679555325
0.0194374776163
0.0109842320904
0.019013521861
-0.00216137799562
-0.0271703662409
0.00755487596906
0.0198148896257
0.0158927726277
0.0195142612136
0.017151600552
0.0271494413989
0.00174781110706
-0.0238382006847
0.00141492387618
-0.00219287139919
-0.00770973321558
-0.0188043101585
0.00592480900014
0.00815250588873
0.00641242666662
9.41010260505e-05
0.0177585566907
0.0179424780886
-0.021062994896
0.00204209779515
0.00512867529278
-0.00677585962344
0.0370638777979
0.0331954689194
0.0240409019382
0.00536643761601
-0.00236585791106
0.00563906962311
0.0221299070426
-0.00188137159615
-0.0321118342639
0.0115039282696
0.00828903594762
0.0219203171634
0.0166438022653
-0.011484364256
-0.00179709277452
0.00954755483093
0.0239699759131
0.024624729454
0.0194447467099
0.0140948527311
0.0134312830574
0.0284744697738
0.00927680277168
0.0220765634084
0.0287142797594
0.0287079931731
0.0325731074421
0.00631213415425
0.0367818292509
0.0167580104128
-0.00867592291736
-0.0146890632316
0.00535992551124
-0.0188493383668
0.0192734841151
0.0306275375881
0.0311537772037
0.0307042640649
0.0202796471889
0.00283338492397
0.0227181515377
0.0289014963348
0.00898470820381
-0.0584961588794
-0.000234991996827
0.0130968757411
0.0225947896481
-0.0605814235634
-0.0814411243654
-0.0639007813605
-0.00613592780849
-0.0318083214802
0.0598378711295
-0.00453208509637
0.0329991663539
-0.00346508380756
-0.0334496279902
0.00956417746252
0.0664253553711
0.0503523092159
0.0128721851765
0.0108329540875
-0.022394093753
-0.00239037279563
0.0238654875916
-0.0282400011652
0.0107470046377
0.0297124489041
0.00741282069127
0.0216570640732
0.0108871360453
0.0177246329198
-0.00412375099306
0.0188673060784
0.00394157683687
-0.0344375548858
-0.000831597842177
0.0277757572117
0.00890465324785
0.0110609684357
0.0174782777112
0.0236119332923
-0.00586085933265
0.00196561077401
-0.00700638637662
0.00306426160448
0.00254610075571
-0.00930522203895
0.00550795781783
0.0107052879704
0.0385421909438
0.0249723520301
0.000693162083834
0.0468935870772
0.015316134267
0.0209258191389
0.028088872215
-0.0878571467583
-0.0353511373503
0.00925604451413
0.0210582732139
0.026698661958
0.0246555331558
0.0398728204029
0.053371892947
0.0364299824304
0.0668431348411
0.0106457242789
0.0552824445001
0.0441398053761
0.21555280856
-0.0330827815711
0.0596427622069
0.0525087934861
-0.0209759937494
-0.0229439460916
0.0270604471641
-0.0574333284198
-0.127767964859
0.0254740876773
-0.136380406611
0.0387083102676
0.0238676375905
-0.0263316665044
0.0518955600887
0.0130631287618
-0.0138805375347
0.0127276758814
0.0517605923834
0.0185489265205
0.044822380189
0.0293178461708
0.00546442002881
0.0217652648331
0.0391234787678
0.0373957973185
0.0319617680223
0.0231327018447
0.0317190545295
0.0221107163075
0.0290730450721
0.0329260117223
0.0325132273365
0.0580717665161
0.0344778441912
0.0110599099452
-0.0186788771127
0.04004808237
0.0149337246471
-0.0177364237742
0.00649774777785
-0.0162441277278
0.0522076894273
0.0207334477304
0.00242838717896
-0.0403964449597
-0.0449507604251
0.0458317459653
-0.00138204984953
-0.0140966623418
0.0237158462959
0.0145825656707
-0.0076342608395
-0.0300133413201
0.0204149371754
-0.00752250338988
-0.00622645900702
0.0098411550408
0.035996436661
0.0376041859494
0.0417634690488
0.0361279187569
0.0117505927397
0.0117946925413
0.0203879995807
-0.0113089207201
-0.0110327040634
0.00544247393902
0.0307994356185
0.0415506721819
0.000535606538549
-0.0206605352396
-0.0226703702127
-0.00679508555928
-0.0610595619763
0.00657029535031
-0.00429462054326
0.00884424258001
-0.000290473601248
-0.0163986596569
-0.0310088809867
-0.0474841053169
-0.0490120488115
-0.0490420473502
0.00642146025442
-0.0219968586007
0.0158780203317
0.0347918483318
0.0138001036748
0.0300579637757
-0.00773577267228
0.0235414836392
-0.000854101647103
-0.0100879970876
0.00821146772954
0.00847550063675
-0.0147748937704
-0.0253111147943
0.00859854884647
-0.010513210705
-0.00485959344249
-0.0346567970285
-0.0103103320227
0.0182225711538
0.0258110376148
-0.0241764959271
-0.0136325196003
0.0121959008835
-0.0143116572778
0.0113374899017
0.0503251715653
0.00645678873349
0.0293594869652
0.0078582842963
0.0102161232503
0.0145798392522
0.0042409679935
0.0126569235357
-0.0122454825212
-0.0204495264699
-0.00230627832967
-0.0117521693558
-0.00515064023459
-0.00310544007628
0.00107456476122
0.000873400641106
0.00608706395949
0.00490747330232
-0.0275238971309
0.00041926646278
0.00757440394928
0.0649529310271
0.0399991049727
0.00570109697812
-0.00436594145582
0.0165804470846
0.0212426185179
0.00584114219126
0.0461389577561
0.00825819316034
0.00219686176504
0.0345237946442
0.0518303799197
0.0334532035517
-0.0149436387331
0.00895411635186
-0.00859193437763
-0.0118926818575
-0.0201113270926
0.0161697416476
0.00458942235681
0.0288776455228
0.0270441839535
0.0188883689936
0.0152598303285
0.00366861256578
0.0401618124598
0.0267579926513
-0.00646905236231
0.00642869894824
0.0101829614656
0.0458420764895
0.00455523020696
0.0138576315584
0.0549720977054
0.0464200342614
0.0148867988874
0.0232942274003
0.0248060862053
0.00570775244436
0.020725771501
0.000381314328741
0.021017684589
0.0256914768035
-0.00610833895366
-0.00950200988069
0.00797253343129
-0.0330036444912
0.0128337336736
-0.0696174074113
-0.0281760498686
0.0100734162311
-0.00457157541952
-0.0123433567931
0.0218544187582
-0.0149132324823
0.00143437383001
-0.00953509870084
-0.0280872757563
-0.00221604246844
-0.0426443199406
-0.0223648513382
-0.0107349187794
-0.000214247588358
0.0313780356243
0.0171167342051
0.0108851995097
-0.00242375260134
-0.0104377279839
0.000710471179602
0.0176263149786
0.0340627827998
-0.00712477114393
-0.0207091030582
-0.0164016653291
-0.0225579435921
-0.0305394601819
0.0119394370017
0.00700679750424
0.0316698158317
0.00530747555897
0.00405508793286
0.012125851329
0.00451706972562
-0.0103317189759
0.00754684488482
-0.00572648954077
0.0241645321419
0.00484085497549
-0.000799803685137
-0.023953546861
-0.00397370594472
0.0301438913402
-0.00604843486532
0.00708567751532
0.0186308490862
-0.00520709978251
-0.007573268368
-0.00597795552488
-0.00030581096825
0.0309565126302
0.0264824291604
-0.00759190247995
0.0217720982911
-0.016242786295
-0.00316518568118
0.0308169324275
0.0316857866987
-0.00212597314909
-0.0132584926988
0.0409555436314
0.0144248592238
0.0023847273875
-0.00608735865103
-0.0129757351647
-0.0125593592418
0.00835937908297
-0.00566816395136
0.00683902725537
0.0268851906082
-0.0180189854036
0.0144822960765
0.0053856480474
0.000839289576954
-0.0121044129731
0.0193025634257
0.0196347847638
0.0268479363001
-0.00175363793328
0.0239392644105
0.0160085149225
0.018592806026
0.00793011821717
0.026084732487
-0.0158878204574
0.0160609303054
0.017127066224
-0.00568648471334
-0.0104011306719
0.0265520778069
0.0167784565165
0.0183223102549
0.0340740849422
-0.00576943361258
0.00238050037838
0.0133845420939
0.00390979984219
0.0125405843907
0.0156084915443
-0.0399841671385
-0.0133617824809
-0.0087863343574
0.0162625577734
0.00953617078558
0.000418137639119
0.00093060768761
-0.0207674440873
-0.00467910921372
0.00963437321849
-0.00110675827523
0.01325371729
0.00738044040377
0.00857142376491
0.00513609432468
0.0215279161499
0.0277536527412
0.0221986388673
0.0120027457098
0.0415649364981
0.0245263548748
-0.0141110667138
0.0224416861517
-0.0156598393326
-0.0345146192291
-0.0165822645389
0.0181041123924
0.035318471133
-0.0126720836165
0.0227336655108
0.0277100749217
-0.00219393911628
0.0424988461778
0.000390721327406
0.00657240233551
0.0023937102064
0.0279929343871
0.021941425674
0.00248925938143
-0.0114141356608
0.0125362444533
-0.00810397142717
0.0183862512476
0.0142920066247
0.000617774023436
0.0305949414519
-0.00744101024756
0.0192020059805
-0.0336649578822
-0.0152854195506
0.00827045539576
-0.0199787273169
-0.0100948580668
0.00234666110639
0.0239082110758
0.00619316450835
-0.002626789433
-0.00134097864071
-0.0604105900322
0.0185348757506
0.00889920568959
-0.000266968544683
0.00691727539196
0.0210342708687
0.0067856376207
0.0274539322398
0.0199656414897
-0.0153356422724
0.0230008555252
0.00871172692903
-0.00368411086882
-0.0102217592713
0.00254987169845
0.0255991070865
0.0371573633324
0.00248378483778
-0.00802715977712
0.0137618886574
0.012467022841
0.016497208698
0.00353330721424
0.034627731774
0.0070139354176
0.0257097885749
0.0159002800252
0.0407841714311
0.0237148856879
0.00967899421156
-0.00150224286738
-0.0105915738496
0.0222093398979
0.00142874334373
-0.0132601713586
-0.0163776864556
0.0296310532414
0.00405536188272
-0.0286723615746
-0.0145123561106
0.0349031295858
0.0428596423275
0.0320652247139
0.00487160962771
0.0418514528758
0.00839648510695
0.0128317901081
-0.0186251247626
-0.0127887898705
0.0319216465782
0.00985642948096
-0.0278444956328
0.0164934054967
-0.0162624426953
-0.0216970408175
-0.128943251584
-0.164860202413
0.0553574843556
0.0124299511316
0.0144614387821
-0.026923108691
-0.00879347951427
-0.0359161798573
0.0197432922482
0.00312765417153
0.0170569526042
0.0703827111998
-0.0314902465274
-0.00579642984003
0.0156767403988
0.00478659769913
0.0154138076221
0.0183116358927
-0.00254179809334
0.0141915694053
0.0337467866463
0.0297774346936
0.00128556506845
0.00826676228682
0.0247170262561
0.0034902413907
0.00306817101865
0.00438906591021
-0.0104276748813
-0.000655954718533
-0.0207692784191
0.0194710899769
0.00969171973848
0.0183292366624
0.00725094969784
0.00344316700525
0.0081933085617
0.00153357135962
0.00573086549923
-0.0126505231605
0.0143664480745
-0.0187953629719
-0.00531804013563
0.00441352524115
0.00738029561871
0.0101010458303
0.00230607311696
0.00169121771127
0.00537740945518
0.00751774404898
0.00421238655278
0.011694582504
-0.00436500742091
0.00362874275311
-0.00404530447993
-0.0141628499941
0.00366438328835
0.00806738098901
0.0071530964024
0.0005610936319
0.00381509594951
0.00329979356127
0.0156568949889
0.0062063187154
0.0100797665492
0.016946443263
0.00687594588087
-0.0124563418762
0.0117758034173
4.54187405881e-05
0.0117602820685
0.000569077962086
-0.0119550988073
0.00703573925
0.00956267841332
0.0048298188541
0.0222804719096
0.0102406887937
-0.00108398598654
-0.00832779264836
0.0201299343237
0.0165992264472
0.0126045004631
0.0183030812797
-0.00317322357866
0.00841420773444
-0.0151529305586
0.0162083171249
0.00862803444138
0.00947609867809
0.0255043440064
0.00686188309867
0.00269885223251
-0.0131967196405
0.0209620172295
0.0210466313096
-0.0113178933653
-0.0135113680363
-0.0127432124457
0.0226128489713
0.011057190968
-0.0564346073045
0.00381993372846
-0.0128629263523
-0.00931566850164
0.00776214968822
0.00160238959321
0.0135304120148
0.0194895693163
0.0125673286497
-0.0215601073766
0.0217741862462
0.0112781873512
-0.0217729493451
0.00727568090958
-0.0249363243627
0.00951528994525
0.0280497567865
0.00104544859578
-0.0113192681664
0.00546965012533
0.0178019973551
0.0145038749249
-0.00133190716555
0.00458720942787
0.00426113982772
-0.0164565263922
-0.0241859742565
0.00267104932093
0.00973373259199
0.031033861936
0.00670689974979
-0.00203950427852
0.00459129383237
0.00568194487992
-0.0147599479762
0.00326889116316
-0.00232338667347
0.00868003241206
0.00793935664989
0.00630751344137
-0.00445540974049
-0.0259863685774
0.000563303727184
-0.0607560091498
0.0168075441657
0.0251247356829
0.00174288434796
0.0101087503628
-0.0226818299475
-0.0320132760655
-0.0319597062169
-0.0120802221233
-0.00959039645286
-0.00685448427404
-0.00581271798453
-0.0247693918445
-0.00413271936827
0.00929630296424
-0.0360965900514
-0.00430269448496
-0.00349419304338
0.0296773241711
-0.0289926607964
-0.00634617322348
0.0386281088488
0.0616393587144
0.0558740061121
0.044197596621
0.0344599107178
0.0471328997986
0.0455977784613
0.0198473287495
0.00739877068636
0.080577333305
0.0434486814508
0.0124317319042
0.0142565664464
0.000235620898511
0.00439402509343
0.00146718279333
-0.000174040183057
0.0254522562885
0.0166328495909
0.000335195792787
0.014674333439
-0.0233619496674
-0.00718090082032
0.0113753691408
0.021343260184
0.00562613593802
0.0131249787168
0.0126200264637
0.0245227928675
-0.0195861709304
0.0269232560326
0.016497815171
0.00286499831551
0.0121608634685
0.00483762050438
-0.00784161248793
-0.00554022479589
0.0191147362047
0.00107212752741
0.00385690417943
-0.0253768530976
0.0498012645208
-0.0315225554049
-0.00619278789271
0.0380472390576
0.0110864165527
-0.0131686675639
0.0175304455009
0.0610894076129
0.0722869765466
0.0319818057727
0.014392944318
0.0445644145851
0.0178193284893
0.0051496590911
-0.0130425045085
0.0251468384511
-0.0199909513562
0.00489581249047
0.0139479983769
-0.0319521949232
-0.0631798878499
0.034014217036
-0.0491408307133
-0.00647510030581
0.0304973521367
0.00393067504508
0.01346506544
0.0100974608902
0.0129201162521
-0.00361790104143
-0.00703479168136
0.00818556408033
0.0380010261243
0.0250203273303
0.0102709650355
0.00706244495371
0.0249335218993
0.00337951336838
0.0054745551668
-0.00819085021422
-0.00760588286549
0.00779520763916
0.00717753182754
0.00109650039896
-0.00592217009948
0.00163256431343
0.0107190819663
0.0158132906237
0.0112441097067
0.0176053591816
0.0249545696038
0.032810750615
0.0492242955456
0.0168922913503
0.0234477228198
0.0127663301763
0.017684156793
0.0134089763767
0.0232391814778
0.0206330886023
0.0393297661382
0.0120494222176
0.0149288875049
0.00643676958791
-0.0324312423898
-0.000465528253599
0.0308313763556
0.0271268821895
0.00260873417371
-0.000543863396377
-0.00141846637383
0.00552651356119
0.00547548717494
-0.0108936278074
0.0207913046853
0.0164340926736
0.0239854959553
0.00554754426646
0.0149518995555
0.0324415158555
-0.0135092481351
0.00245039448376
0.00922809609243
0.0097521744348
0.0187088841529
-0.0157600829805
0.0296570672809
0.0153594743213
-0.00993288889467
0.0191166376983
0.0277167208649
0.00691175647736
-0.00129506661542
0.0136492609441
0.00480349620352
0.0244092610686
0.0483129083782
-0.0136587897285
0.0183173749955
0.0251110574899
0.0154723384977
0.035081794879
-0.0115875855264
-0.00684295323358
0.00420353861059
0.0323370878305
0.0040851372755
0.016368997919
0.0526443748871
0.0134680202231
0.0194887988966
0.0203756758072
0.0430136953041
-0.000701471307183
0.0278644055811
0.00542462360647
0.00639556910116
0.0162789462318
0.00565904320238
0.026709779302
-0.0147611648555
-0.0256304894471
-0.00297546837271
-0.0251648307932
0.0289214368299
0.0141814239801
0.0323960604699
-0.00334170575573
0.0297181461745
0.0282507845617
-0.00315840589381
0.0169010905686
-0.0235320292644
0.00289161561528
-0.00335816673863
0.0248484476091
0.00223059319041
0.0178351458439
-0.0101774645146
0.00741878778951
0.0150265303437
0.0403529454247
0.0358705677346
0.0142629045935
0.0441739421985
0.00774222415856
0.0167437302331
0.0253225141911
0.00330065504606
0.00512480318866
0.0291374451193
0.000579151209514
0.000133513302592
-0.0161371122663
0.00757572391031
0.0027530719967
-0.00164546119248
0.024506997197
0.00837885958657
0.0295112758232
0.0332184301471
0.0273763661905
0.00422271046857
0.0108494208651
0.0476504943807
0.0104727781763
0.00530365358923
0.0193978473794
0.0272764274126
0.0313034679961
0.0252222524198
0.0347932746697
0.0125110475874
0.0218760199499
0.021255279496
0.0249413980163
0.0142246457769
0.0434825286216
0.0318486050703
0.00982687812038
0.0358292129599
0.03911241081
0.0276513112494
0.0107557772791
0.0550487697103
0.0549000788334
0.0105834658131
0.051731698238
-0.0193765012465
0.0566634330336
0.0448027362698
0.00800718893617
0.0154346400302
0.0414952984353
0.0112594186376
0.00595321499396
0.0052102538166
-0.0289760603526
0.0111331233107
0.0232914818429
-0.0181661940445
0.0232966821587
0.00861001222094
-0.015885633329
-0.0187781327981
0.0593399035527
-0.00685939739627
-0.0243435316947
0.045076363559
0.0344952564508
-0.0315081331548
0.00441571328338
0.0396977756548
0.0149123739893
0.0141139153977
0.0216009845167
0.0413775678266
-0.0130836527311
-0.00172100454737
0.00486791402209
0.0236640908083
0.00415846424857
0.0323161054238
-0.00630438837272
0.0126717359839
0.0441839011092
0.0225734320677
0.0412072056474
0.0310847863425
0.0263709887905
0.0131591496178
0.0199558523487
0.00106950266477
-0.0235277303447
-0.0072999031793
-0.0172814818265
-0.0760875319221
0.00329348183902
-0.00388162036853
0.0399919144375
0.00424159384842
0.0163025485505
0.0477172086187
0.00417291447644
0.0137414987525
-0.0121213544736
0.019260348612
0.00561669786635
0.0122232532689
0.00845790007658
-0.0144406650151
0.02901700784
0.00586081556397
0.00967313002847
0.0327976209046
0.0260007115183
0.00985425694692
-0.0426314771594
0.0373943399401
0.0217547052968
0.0165093985221
0.0760316356975
0.0175482293144
-0.0293519643456
0.0145286990205
-0.0510790968257
0.036493064395
0.0189568674701
-0.00395285861021
0.0344148120998
-0.00542983928754
0.00302300117703
-0.000856758892957
0.00407578503869
-0.0193372517434
0.00454260052423
0.00502333341915
0.0235819594019
0.0229670788754
0.0246459371677
0.0103884995766
0.0183846132525
-0.00197393306045
0.0503486547762
-0.0260318775668
0.0178331145573
-0.00647014128462
0.0361185947454
0.0053242093096
0.0261091504923
0.0151703449444
-0.00111102273916
0.00575222784464
0.0219523755736
0.075146446558
0.0132405998312
0.029694929228
0.00805618225733
0.0424568712038
-0.01757068794
0.00986564382327
-0.0351119698758
0.0817667128752
-0.0149336730634
-0.00765729346267
-0.0262587598642
0.00881729868262
0.0190997804885
-0.0423886748465
-0.0207037628623
0.0539005095369
0.0176874423898
-0.0170701461456
0.000234312613668
0.0134676148351
0.0532856107153
0.0366154216483
0.0108696980257
0.0138714778533
0.00853422233858
0.0278979619761
0.022975685587
-0.00236913105104
0.0773990726857
-0.0201943481067
0.00807739017145
-0.0233288938311
0.0262108289332
0.00191938320256
0.0214761745695
-0.0380328582598
-0.00784859217326
0.0211207702395
-0.0146567843163
0.0220363114837
0.0142890376541
0.0196994486051
0.0228633133845
0.00679493717733
-0.0441357632279
-0.0577873092923
-0.00139351405323
-0.0154066674732
-0.0760822349005
-0.0674130578735
0.0028836413905
-0.0133042495376
0.0353395859049
-0.0227817976158
-0.0747511521859
0.00494743152995
0.0144245933917
0.024612501063
0.0349780283567
0.0125789299188
0.00071983681649
-0.0182903162893
-0.00418936557607
-0.0124348564583
0.0136914963496
0.005528402557
0.017588205848
0.0213539726826
0.0260076640699
-0.0037960862386
0.0174968281829
0.0101407997221
-0.054628326312
-0.000358473003811
-0.00194838084455
-0.00833155428534
-0.00524426389683
-0.00436259251945
-0.00867868129087
0.010946998129
-0.00391693327698
0.0614100898915
0.00417459421527
-0.000109891011732
0.00910570770636
0.00103026865608
-0.00203771148348
-0.0233581885582
0.000916642536909
0.0260082730857
0.0183590201227
0.0315631240661
0.023858221195
0.00111414798065
-0.0143826460408
-0.0331911403763
0.00202450260031
0.0196324439795
0.0325245407775
0.00168090692607
0.0280203302694
0.00102449043243
-0.0218692591642
0.0409107221237
0.029573690199
-0.0140625965435
-0.0338213795328
0.0215242297036
0.032122905698
0.0439977520388
0.0342592912454
0.0513391610069
0.00097944211607
0.0245200606008
0.010993265492
0.0278717971759
0.0738641816408
0.0443147561064
0.0755995244388
0.0523270386502
-0.00400323531442
0.118721294029
0.059724606469
0.0449976153479
0.0830293256766
0.053567359493
-0.0190690805368
0.000185523856639
-0.0410250567714
-0.085704331476
-0.0497553164161
-0.0140070006884
0.0260263651
0.0174048823585
-0.0424190945702
0.0149652183958
-0.0987288488697
0.150848677547
0.0566549769563
0.0229096677937
-0.00537364600736
0.00861253111897
0.0089241152609
0.0277648464678
-0.044632335104
-0.0102276074433
0.0283910280048
0.0293001685405
0.0270660495521
0.0414331906423
0.0297560287496
-0.00107047363705
-0.0026262309982
-0.0170838864793
-0.00281710984176
-0.0370469049726
-0.0179328560897
0.0387282423293
-0.00180278910232
0.0165786957762
-0.023592873812
-0.0228450889589
-0.0238544175833
0.00103313001624
0.0331125038431
-0.0374606025292
0.130798529145
-0.0195166820418
0.0415679305728
0.0226828155535
0.0338084009719
0.0317436008828
0.0131268278749
-0.0148089825384
0.00469623364099
0.0456852792163
-0.0318765539225
-0.0241543142161
0.106652106025
-0.000903422981299
0.121092463468
0.0126162504849
0.0182675912329
0.0218715662241
0.00115264113676
0.0469765878135
-0.0036284207962
-0.122635865872
-0.0812780185869
-0.0301023907178
-0.12245915284
0.0536949037571
0.00587830056158
-0.0566070595801
-0.148096332077
0.078562990775
-0.000222847691693
-0.0331781975255
0.108869558957
-0.00201135761044
-0.0161592489797
-0.0415922707666
0.0545009220208
0.0319990071196
0.0608251760974
0.0464114599889
0.0261377553914
0.0257154154365
-0.00486601356787
-0.0181122329324
-0.0147570142296
0.0176356096007
-0.00031771912204
-0.0148226145601
0.037971935752
-0.030295883011
0.0290307808404
0.0543144784941
0.0140758477057
0.0100855240837
0.0769044571461
-0.0153245876664
0.014375048039
0.0197093010772
0.00944740265111
0.0510324427829
0.0599771860353
-0.0177234956746
0.129595648364
-0.0228569650091
0.0140771369017
-0.0186550834604
-0.0193479493874
0.0488427899251
-0.0513186731373
0.00857862026587
0.00743970872548
-0.0393197778154
-0.0273918719128
0.0382894574325
-0.0254505539405
-0.039217103522
0.00443802115966
-0.0607269764672
-0.119827896438
0.0340608831723
0.0358090825586
0.0105499919924
-0.00502875700829
0.000915326130913
0.0513149340913
0.00134178432263
-0.0266750560819
-0.000477759613496
-0.065954453081
-0.0853974337267
0.0184495136464
-0.0154473067067
0.0127034553776
0.0487679691679
-0.0123161262766
-0.0104557316687
0.0117050707452
0.0199322195966
-0.0359017334455
-0.00731207035652
0.0217180797789
0.0095265729746
-0.00579627539306
-0.0263688337826
-0.0116115820549
0.00496802349684
-0.0278506275017
0.0271414329389
-0.0162429343576
-0.017369961304
-0.0284284746836
0.0157150584644
-0.00894409561417
0.0254777186688
0.00678917316978
0.0248987561746
0.00771279918323
0.0253664345036
0.0137986960381
0.00455278177836
-0.000539565889693
0.0325730009682
0.00582345057042
0.0167814044643
-0.0176961825315
0.00951531781842
0.0333742230598
0.00558170515983
-0.00909413277821
0.0230505584148
-0.0194960414831
0.00836934140525
0.0285282709272
0.0133979961266
0.0572229006115
0.0231387551846
0.0475198008285
0.0092832936859
-0.0285988270311
0.0339622480761
0.0257410778084
-0.00616531125895
0.0234065320869
0.0233433894191
0.0172857038353
-0.0285072762419
0.0216709569116
0.0100901666989
-0.0136266530488
0.0161814011538
0.0190702196725
0.0462844553514
0.0451662830195
0.0489429461602
0.00209658891728
-0.0405697068251
0.0152165421439
0.0139884681336
-0.0462360168348
0.0294865708674
-0.0250072315964
0.0019174562113
-0.0274486756082
0.0586995976319
0.0392178851812
-0.00775424887453
-0.0409200009209
-0.0420253010891
-0.0253606527438
-0.0271797885099
0.000672824487621
0.059110273556
-0.0160449158443
-0.0216684884612
0.0386355331798
0.0452351312897
-0.0168163919814
-0.0141512208624
-0.0298195616711
-0.0489854510878
-0.0153848024216
-0.0323028070674
-0.00315772619176
0.0170619940763
0.0159394402456
0.03334188931
0.0385840526233
-0.0220800936361
-0.000617090272274
0.0320616236149
-0.0761834375495
0.000143025442479
0.0240999231778
0.0284775709825
0.0620861148384
0.0407942363062
0.0406056986559
0.00416083715368
-0.0208788826702
0.0262846972889
0.0303504140446
0.00842289916855
-0.0433073373859
0.0284136958204
-0.00601714516066
0.0466739605768
0.0415819729479
0.0171826790429
-0.00580124296716
0.0331130267444
0.0103421062686
-0.00993217462725
-0.00148026490759
-0.0371563938152
0.0189785073743
-0.0356440224498
-0.0158927968375
4.1344998804e-05
0.0134885619076
0.0228332190405
0.00668971397364
0.00554314164073
0.0439935673521
0.00674702878723
0.0328764987029
-0.00604885070981
0.0166526422523
0.0346434252816
-0.00906509781755
0.0185121761632
0.0166586758022
0.00619711987833
0.0025769762828
-0.0350216588873
-0.00566941681308
0.0359298730315
0.0181805923546
0.0225726610754
0.0107726120965
0.0262656437695
-0.0662592925319
-0.00461831422238
-0.0134092985824
0.0195857369848
0.0136980137412
0.000740779514128
0.0144991290174
-0.000992502397397
0.0361898140255
-0.000686467816198
-0.0149287396142
0.00196283150448
0.00433319521682
0.0209952872704
0.00286096481194
0.0343688520038
0.00183510969851
-0.0278303825315
0.0103391611278
0.00539021317481
-6.05783341385e-05
-0.00398523585731
0.0201613169741
-0.00460184629382
-0.00154061058049
0.000373740685151
0.0167173812099
0.0211788437375
0.00766512180691
0.0281544953871
-0.0438291119848
-0.0335113245998
0.00590886221496
-0.0224683801021
-0.0718764500004
0.0481122133221
-0.0150788304105
0.0511713543159
-0.0346426283934
-0.0241877835423
0.0186019707364
0.0127316970787
-0.015314307684
-0.00750402555658
-0.00199103613446
0.0176123811972
-0.00513922356343
1.53008174623e-05
-0.015527583996
0.0133073828483
0.00207813372882
0.0229220259631
0.0180821892122
0.00704195211608
-0.0150008439011
0.0121039479993
0.0199871771298
0.00930465236234
0.01836123431
0.0015091717622
-0.0308363768003
0.00288943925169
0.00997139729737
1.75815557207e-05
0.0227330736208
-0.0476688569178
0.0112557649638
0.0120369837356
0.0222342879497
0.0128376723051
-0.0628931132722
0.0443787060464
-0.00681924029704
0.0342796548483
0.00139342042204
0.0216578630879
0.00923145337501
0.00314749956243
0.0328569074928
0.0101727944221
-0.0110561548273
0.022831564785
0.0127762764283
0.00998780088249
-0.0175380943724
0.00451958507334
-0.00930996372978
0.0349869183071
0.016422771886
-0.00412784120388
-0.0690871968173
-0.0116322662411
-0.071339224125
-0.0478271680063
0.0480441656042
-0.00480580349226
-0.00611232149847
-0.00227813044562
0.0182868316378
0.020575757201
0.0436020272824
-0.00609325857906
-0.0319722673243
0.0331447683948
0.016737212196
-0.0304124830864
-0.0166261478546
-0.0353018537404
0.0335744963263
0.00178382176353
-0.0411946120473
0.0504045192832
0.00711603082333
-0.0408156558599
-0.0392496423049
-0.0460616068667
0.0386829413193
-0.00671834061726
0.0273366121949
-0.00472340305384
-0.0134055370139
-0.0263840554797
-0.0196083389904
-0.000224192734252
0.00997737979016
0.0450790043858
0.00269436929835
0.0458904538966
0.016933869341
0.000658624616022
0.0307827715016
0.00528158418869
-0.000564330952187
0.0316779903552
0.000528672137953
-0.0116199000352
-0.0343321774168
-0.00708848129535
-0.0343403454247
0.00284956151874
0.0124793868878
0.0423761028047
-0.0100684363314
0.007318907817
-0.013628195377
0.0334308983793
-0.0658992751937
0.0114585620805
0.0131139557583
0.00521923435244
-0.123184597623
-0.145970874288
0.022125645128
0.0360361454962
0.0106551085807
-0.0584188209728
-0.0378137659871
-0.157804015864
0.227373594553
-0.00100030145157
0.00799268570406
0.00155808894335
0.0152735705352
0.01382468824
-0.0147134676051
0.0165015245207
-0.0151688978035
-0.0172892163571
0.00923412611556
-0.0461602288414
-0.0823222149652
-0.0160425933658
0.134745705536
0.0659908811385
0.0390906578826
-0.0134764741176
0.0246270705727
0.0217865497366
-0.00262963451373
-0.0192033757193
0.0377472585763
0.00364630589173
-0.0157886403112
0.0773157217627
0.00793370493919
-0.0336792160295
-0.159264265485
-0.00204036439824
0.0159765468774
-0.00416285484086
0.0555904594618
0.101682468413
0.019170666185
-0.0119750860347
-0.00364485553655
0.0361580782387
0.0104724400164
0.0791957113857
0.0380789429438
0.00775675459716
-0.0188212078456
-0.0140212750097
0.0139410980285
-0.0342934504765
-0.0838404734549
0.00219451400049
0.0482099551923
0.00225718402194
0.0034300764959
0.00924907000679
-0.00317952067248
0.00194162393774
0.0524514700457
0.0201016533373
0.0592437451346
-0.00840169436893
-0.0706764705384
0.00739316928127
-0.0347526697857
0.0375819095033
-0.0121673009394
0.0569527964439
0.0203098300196
0.00860309250374
-0.0202261076348
0.00420806391415
0.0238052163855
0.0456030419433
0.0290605802119
0.00026011001156
-0.0628294946323
0.0418649207326
-0.0857240884479
0.0219349662365
-0.0445557126073
0.0210115206237
0.0286241270336
-0.0360645445065
-0.077206377863
0.0452864369842
-0.018362412967
0.0721641551431
0.00344416621625
0.0200375898133
-0.0601223360377
-0.0282610071023
-0.00996017824302
0.0372917457447
0.0364335649644
0.0316508624088
0.0178400087855
0.0227194949477
0.00064215393819
-0.00583003690548
0.0298889379021
-0.0027273168207
0.0230090074416
-0.038723637348
0.0313232890159
0.00867114030295
0.0112773322566
0.0116106829776
0.0275730369506
-0.0132828264669
-0.00479639556923
0.00385900970781
-0.0209646952113
-0.0207499208433
0.0381269953529
0.0304185198668
0.0083010545599
0.00220870215979
-0.0134644400623
-0.0558011570729
0.0205139062201
0.0185584348058
0.0179851010306
0.00349025253581
-0.0232979099151
0.0175434433227
-0.0318326903404
-0.0243751557809
-0.0341963225006
0.0210724805523
0.013040149951
-0.0180244913372
-0.00119688447794
0.0333196755798
-0.0285452641784
0.0239015296952
-0.0205423646483
0.0302581180676
-0.0331029993565
-0.0839381059487
0.01979810399
-0.0022308916178
0.017182603116
0.0390413286964
0.00224626353475
0.0146939858232
-0.116971052517
-0.047407174865
0.039289506109
0.0535660637755
-0.0341988696345
0.0890274727129
-0.00248274430426
0.0138065756437
-0.0526595523292
0.00689809467226
0.0190827160567
-0.0085986755288
-0.00629934192976
0.0282241368049
-0.0123282017325
0.00870438806212
-0.0304708737372
0.0632646443836
0.0152483625876
0.0220929317902
0.0384972468644
0.0146041049825
-0.00889587988403
0.0209964030481
-0.0100776323999
-0.00371975593408
-0.00363698598188
-0.0155552038214
-0.0211943383703
0.0192778890348
0.0406489524422
-0.0209479404917
-0.0211175373415
-0.010674392463
0.0409997193566
-0.0307270281813
0.0234318676594
0.0356216599603
-0.0129962993856
0.0332191068002
0.00276086802571
0.0101158687886
-0.0430715932398
0.015637272414
0.0121737912783
0.0114332171757
-0.0178649404578
0.01239339895
0.0116832225142
0.0079760215766
0.00882898662324
-0.000792524520359
-0.00632035508216
-0.0231768789972
0.01514708963
-0.027968269289
0.0102718111366
-0.0271852243018
0.00133824086109
0.0248399164575
0.0191472968448
0.0071890433148
0.0140572214521
-0.00390753341022
0.0320920854027
0.0133262003245
0.0172957151865
0.0192516297207
0.0119654342055
0.0147029319654
0.00981180575221
-0.0208797067699
0.0361819738984
0.0190032930726
0.0118188136186
0.0208976401223
0.0019724295007
-0.0054626882788
-0.00247383808967
0.00817298952442
0.00921401097166
0.0391085887339
0.0127048924654
0.00315541993205
-0.0238514679609
-0.00565043300239
0.0136494768205
0.0262642670897
-0.0343848125026
0.029074219163
0.0243146697721
0.00629968126881
0.0308157604547
0.0238912171506
0.0158160725667
-0.0217905790889
0.0242420693328
-0.00590412194832
0.0031774975151
0.0204083040654
0.0248806067744
0.00116387053804
-0.0137689600425
0.00502582168086
0.0364864267359
0.0153471865132
0.00821312400587
0.0106527228412
0.0117864239309
-0.000817971750805
0.014480989029
0.00399361168271
0.00824122407363
0.0240799525531
0.0175627867858
0.00576140055576
0.0251684282912
-0.0145879500055
-0.0212011633752
-0.0148220236561
0.033984780464
0.00627218540202
8.30060772242e-05
0.042396454419
-0.0261670070062
0.00482913620381
-0.00503506581624
0.0101913392039
-0.0369034267195
0.0282177258872
-0.0261782983333
0.01965177582
0.00142914432168
-0.0227900469472
0.000292116571568
0.0194298012715
0.0328669269941
-0.00560624539615
-0.00816931938573
0.0182857275361
-0.0275931738004
-0.0154747366913
0.0150353783539
-0.0114248746828
-0.0152415570778
0.0376644724212
0.0288005998782
0.00864654611236
0.00411427769568
-0.00141350864756
0.0126397681743
-0.01241117027
-0.0243434439186
-0.0270050345871
-0.0108117892271
0.0451778844484
0.00709584496574
0.0217132930618
0.000512852634899
-0.00881667370993
-0.0185481040807
-0.0210126663458
-0.043648482206
0.0397332749291
0.0371322516378
-0.0283119905235
0.0114894038687
0.024737019
-0.00883492631256
0.00271123072642
-0.0252772823583
-0.00171797463405
-0.0104055435555
-0.0209910399389
-0.00687528604926
0.0224395547648
0.00325299808747
0.00791504058863
0.0163315905978
-0.00471592236681
0.0196954975411
-0.0376804643613
-0.00828253179787
0.00221034541072
0.00123636632457
0.0191213265068
0.00116051617185
0.00881672398342
0.0106627451979
-0.028496988158
0.0025625684698
0.0450789682409
-0.000164762791849
-0.012217610759
