# Supplementary material for: Real-world datasets for portfolio selection and solutions of some stochastic dominance portfolio models
Source: Data Brief. 2016 Jun 28;8:858–62. doi: 10.1016/j.dib.2016.06.031 (PMC4959918; doi:10.1016/j.dib.2016.06.031)
Supplement: Supplementary file 2 — Supplementary material [file mmc2.zip › Solutions/FF49Industries/OutofSamplePortReturns_KP_SSD_FF49Industries_Matr.txt]

0.0122094976061	-0.0290023947423	0.0552456557457	0.00234319634455	0.0124569661226	-0.0199099307925	0.00625504358061	-0.00279154710565	-0.0180913140088	0.00791198881725	0.0138709209982	-0.0161598455818	-0.0537928696229	-0.00510853943664	0.0590574805775	0.0496343908614	-0.0102592241038	-0.0262029512348	0.00846299416539	-0.0150405826184	0.0247696897452	0.0129064831562	0.0240604852985	0.0698329228252	-0.0113121545197	-0.000876267491623	0.00766342939649	0.0356856100037	0.00665186817613	0.00755487596906	0.00592480900014	0.0240409019382	-0.00179709277452	0.0325731074421	0.0202796471889	-0.00613592780849	-0.022394093753	0.00394157683687	0.00254610075571	-0.0353511373503	0.21555280856	0.0238676375905	0.0391234787678	-0.0186788771127	-0.00138204984953	0.0417634690488	-0.0226703702127	0.00642146025442	-0.0147748937704	-0.0143116572778
-0.00447845144193	-0.00046687748454	0.016621163596	-0.00363889748425	0.0262898754711	0.0104798929112	0.00455239856915	-0.0289015374905	-0.00406346865979	-0.0269877114329	0.0133210159974	0.0074886233821	0.0356938437088	0.00287533502918	-0.0927958063356	-0.0365979226173	0.00329210377589	0.00919578371489	0.0524599551885	0.0468295469532	0.00937885961247	-0.0374311775769	-0.0359319775251	0.0450457938029	0.0089607352651	0.00637501085685	0.00591237197199	0.00719242170039	0.00484704001838	0.0198148896257	0.00815250588873	0.00536643761601	0.00954755483093	0.00631213415425	0.00283338492397	-0.0318083214802	-0.00239037279563	-0.0344375548858	-0.00930522203895	0.00925604451413	-0.0330827815711	-0.0263316665044	0.0373957973185	0.04004808237	-0.0140966623418	0.0361279187569	-0.00679508555928	-0.0219968586007	-0.0253111147943	0.0113374899017
0.00856930812112	0.0264711713879	0.000454187146702	-0.00747955460924	-0.000590723011492	0.0134967511057	0.0276574063318	0.0134801965085	-0.00333378226796	-0.0150191000565	-0.00147685667321	-0.0124872746627	-0.0273811160751	0.0406072115491	-0.0111679979427	0.0414401329748	-0.0475396219089	0.00556929187116	0.032159967265	0.0408048706528	0.0167640125831	-0.0252108198954	0.00419203630925	0.0486486291872	-0.0248828633936	0.0128980217106	-0.0165461878485	0.0184218920679	-0.0184350204735	0.0158927726277	0.00641242666662	-0.00236585791106	0.0239699759131	0.0367818292509	0.0227181515377	0.0598378711295	0.0238654875916	-0.000831597842177	0.00550795781783	0.0210582732139	0.0596427622069	0.0518955600887	0.0319617680223	0.0149337246471	0.0237158462959	0.0117505927397	-0.0610595619763	0.0158780203317	0.00859854884647	0.0503251715653
-0.0207318359468	0.0287855876803	0.00470403255783	-0.00305930602111	-0.00745605263407	-0.0181513736732	0.0411439383345	0.0292561526072	-0.020871508235	-0.0117349619237	-0.0236229055075	-0.0311895779213	0.0190408371361	0.00667986980996	-0.0375567207171	-0.0408188282257	-0.0428653024643	-0.0311321765591	1.5532094284e-05	0.00717679751798	0.0555631433828	-0.0241640151523	-0.0193965181341	0.0872897778324	0.0179908138362	0.000469502601361	-0.0313004042621	0.0218477206229	-0.00217873650819	0.0195142612136	9.41010260505e-05	0.00563906962311	0.024624729454	0.0167580104128	0.0289014963348	-0.00453208509637	-0.0282400011652	0.0277757572117	0.0107052879704	0.026698661958	0.0525087934861	0.0130631287618	0.0231327018447	-0.0177364237742	0.0145825656707	0.0117946925413	0.00657029535031	0.0347918483318	-0.010513210705	0.00645678873349
-0.0255095763403	0.0564070820737	0.0136370764415	-0.0153454053422	-0.0354383428618	-0.0275587405321	0.0169446335823	0.022589363218	0.0202048000273	0.00240588451607	0.00529974097615	0.0147048776296	-0.0106390626755	0.0256180198531	0.0400292034599	-0.0161203499618	0.0586216234004	-0.0748900479777	-0.0171050352444	-0.000708861212275	-0.0237732669208	0.00600314340448	-0.00814832709565	0.0365116456826	-0.00165678183999	-0.00614620194093	0.00251471754072	0.00782615432594	0.00632204677031	0.017151600552	0.0177585566907	0.0221299070426	0.0194447467099	-0.00867592291736	0.00898470820381	0.0329991663539	0.0107470046377	0.00890465324785	0.0385421909438	0.0246555331558	-0.0209759937494	-0.0138805375347	0.0317190545295	0.00649774777785	-0.0076342608395	0.0203879995807	-0.00429462054326	0.0138001036748	-0.00485959344249	0.0293594869652
0.00143681081722	-0.0259377265011	-0.00477367987064	-0.0076989814424	-0.0455991760198	-0.0274366129387	-0.00930168950011	-0.0140895176832	-0.0136788484615	-0.0101434687366	0.0389001031839	0.00936418410205	0.00147138827406	0.0125260977611	-0.00291565803954	0.0042042928147	-0.00714794111181	0.000154977392034	0.00257369166587	-0.0264503611076	0.00194025144423	-0.0353539650064	-0.00351589625965	0.0264078962415	-0.0184827168558	-0.00351256369017	-0.0107380717533	0.0110897057559	0.0177408485248	0.0271494413989	0.0179424780886	-0.00188137159615	0.0140948527311	-0.0146890632316	-0.0584961588794	-0.00346508380756	0.0297124489041	0.0110609684357	0.0249723520301	0.0398728204029	-0.0229439460916	0.0127276758814	0.0221107163075	-0.0162441277278	-0.0300133413201	-0.0113089207201	0.00884424258001	0.0300579637757	-0.0346567970285	0.0078582842963
0.0336682771362	0.01096163907	-0.00351324025816	-0.029127497474	0.013994563009	0.00352952058321	0.0250200337961	-0.0252664134201	-0.0146807091087	-0.0265646217427	-0.014054552621	0.00806294486586	0.00704413196298	0.035811139489	0.0333449419036	0.0194860573619	-0.00257153589891	-0.0981743543481	-0.0403234554716	0.00378796369715	0.0655413510091	0.00577772753629	-0.0173522172787	0.0555881921642	0.00413791023105	-0.00448260528601	0.0228533238953	0.0041960166407	-0.0141679555325	0.00174781110706	-0.021062994896	-0.0321118342639	0.0134312830574	0.00535992551124	-0.000234991996827	-0.0334496279902	0.00741282069127	0.0174782777112	0.000693162083834	0.053371892947	0.0270604471641	0.0517605923834	0.0290730450721	0.0522076894273	0.0204149371754	-0.0110327040634	-0.000290473601248	-0.00773577267228	-0.0103103320227	0.0102161232503
0.0234733053668	0.018429017731	0.0190434723623	-0.0057466935692	0.0733026764094	-0.0340397415886	0.0117054326534	-0.024198816292	0.0170792785175	0.0258690785445	-0.0114725072953	-0.0129742388455	2.30897660974e-05	0.0296680082317	0.14375009304	-0.0157931571359	-0.0181377287562	0.0246228953593	0.011658501238	0.0134675920155	-0.0191937699495	0.0386162819099	0.0191946867553	0.0895800720047	-0.0127382696684	-0.0101137499893	-0.00184336951811	0.00310641864114	0.0194374776163	-0.0238382006847	0.00204209779515	0.0115039282696	0.0284744697738	-0.0188493383668	0.0130968757411	0.00956417746252	0.0216570640732	0.0236119332923	0.0468935870772	0.0364299824304	-0.0574333284198	0.0185489265205	0.0329260117223	0.0207334477304	-0.00752250338988	0.00544247393902	-0.0163986596569	0.0235414836392	0.0182225711538	0.0145798392522
-0.0203077383949	0.0212415219612	0.0211014740674	0.00705767812953	0.0296827905019	-0.0038722558136	0.0055391307962	-0.0128499312852	0.00468156219047	0.0106795014449	-0.0399310237732	0.00975073228894	0.0291403769418	-0.00403285052907	-0.0162799783713	-0.0785396222204	-0.0510613652336	-0.0118700551503	-0.00588224633276	0.00383067849175	-0.00544922482737	-0.0167544616641	-0.0358914382874	-0.0177940319208	-0.0305951060603	-0.0125610882325	0.00125234677052	0.00863410594879	0.0109842320904	0.00141492387618	0.00512867529278	0.00828903594762	0.00927680277168	0.0192734841151	0.0225947896481	0.0664253553711	0.0108871360453	-0.00586085933265	0.015316134267	0.0668431348411	-0.127767964859	0.044822380189	0.0325132273365	0.00242838717896	-0.00622645900702	0.0307994356185	-0.0310088809867	-0.000854101647103	0.0258110376148	0.0042409679935
0.0107097258974	-0.0302633025235	-0.0107307907531	-0.0185138057377	-0.00189082194736	-0.0263054146914	0.00215394066301	0.0269193882667	0.00249718750015	0.0244180921639	-0.0367045074246	-0.00348304126005	0.00662923396252	0.0650207628789	-0.00484999219034	0.00163924632749	-0.011869449378	0.0237312004104	0.0234766966237	0.0421222017436	0.0170275423577	0.0282969782675	-0.0125767310209	0.021413002573	-0.00483219123824	-0.0100427144135	0.0321503709255	0.00914724507134	0.019013521861	-0.00219287139919	-0.00677585962344	0.0219203171634	0.0220765634084	0.0306275375881	-0.0605814235634	0.0503523092159	0.0177246329198	0.00196561077401	0.0209258191389	0.0106457242789	0.0254740876773	0.0293178461708	0.0580717665161	-0.0403964449597	0.0098411550408	0.0415506721819	-0.0474841053169	-0.0100879970876	-0.0241764959271	0.0126569235357
0.0253773817219	0.00375436800308	0.0083969881736	-0.0313195120269	0.0428092732051	0.0923494136564	0.00263958779102	0.0175590055326	0.0085476517662	-0.00340632476663	0.0239698864054	0.0262758488568	-0.0192753408803	0.0278643205519	0.0446423240541	0.0122163802405	0.0579533909965	0.0729854680052	0.0895992576932	-0.0117957225483	0.0104098964645	0.0274474862105	0.0407535808567	-0.00876279075247	-0.026992383757	0.0123143000251	0.0128236729262	-0.00904032894524	-0.00216137799562	-0.00770973321558	0.0370638777979	0.0166438022653	0.0287142797594	0.0311537772037	-0.0814411243654	0.0128721851765	-0.00412375099306	-0.00700638637662	0.028088872215	0.0552824445001	-0.136380406611	0.00546442002881	0.0344778441912	-0.0449507604251	0.035996436661	0.000535606538549	-0.0490120488115	0.00821146772954	-0.0136325196003	-0.0122454825212
0.0395210831234	0.0507326918948	-0.0204287518859	-0.0447157800209	-0.0191904073394	0.0280262622463	0.0235349622474	-0.00767843661379	-0.00298160877439	0.00549149706832	-0.0282240472644	-0.0285242971619	-0.060668805568	-0.0134760862091	0.0123205706708	-0.0566062687088	0.0627158756796	0.00152068558291	0.0565373131214	0.0533227029806	-0.0093548194741	-0.0250237281289	0.0346416100744	0.00455915361973	0.0190048816154	0.00104196082437	0.0255746727816	0.00505151336174	-0.0271703662409	-0.0188043101585	0.0331954689194	-0.011484364256	0.0287079931731	0.0307042640649	-0.0639007813605	0.0108329540875	0.0188673060784	0.00306426160448	-0.0878571467583	0.0441398053761	0.0387083102676	0.0217652648331	0.0110599099452	0.0458317459653	0.0376041859494	-0.0206605352396	-0.0490420473502	0.00847550063675	0.0121959008835	-0.0204495264699
[truncated: 140 more columns]
