# Supplementary material for: Real-world datasets for portfolio selection and solutions of some stochastic dominance portfolio models
Source: Data Brief. 2016 Jun 28;8:858–62. doi: 10.1016/j.dib.2016.06.031 (PMC4959918; doi:10.1016/j.dib.2016.06.031)
Supplement: Supplementary file 2 — Supplementary material [file mmc2.zip › Solutions/FF49Industries/OutofSamplePortReturns_LR_ASSD_FF49Industries_List.txt]

0.0343204182503
0.010625139127
0.0107916665679
0.00339951095135
-0.0273724369211
0.0368154010067
0.0718376306078
0.0629105509273
0.00334455507945
0.00746682608078
0.0450631546466
0.0375948719623
-0.0282406244231
-0.0479031617881
0.00118402217439
-0.0190227077579
0.00286596004283
-0.0177171415777
-0.0120173728571
0.0327831542332
0.017494574215
-0.00632064248914
0.0488588199807
0.0505028687196
0.0489545139123
0.0141475282658
0.0308701820647
0.0228963172008
0.0506564385912
0.0269766246381
0.00941686943838
-0.00334685402657
0.0233033456194
0.0190959276255
0.0207639639121
-0.0198031823621
0.0155248890752
0.00455055301632
0.00063827194476
0.00201166854482
-0.000927861667976
-0.00263848887097
-0.0164907046741
-0.0120894295387
0.00755763356074
0.00759807500981
-0.00607042461803
-0.0259764714946
0.0160942300054
0.0229907830966
0.00141963123221
0.000225074354837
-0.0180944156229
-0.0201681357992
-0.00142073548537
0.00406958767288
-0.00557733384514
-0.00483321307622
0.010098052301
-0.00991930979757
-0.0212410235112
-0.0181883518337
0.00294179156955
-0.0349512516692
-0.011351452547
-0.0303093868648
-0.00843347061883
0.00380129169001
-0.00307260218535
-0.00335512260523
0.0575670811472
0.00934967051367
0.0148481572628
0.00759737788028
0.0362797335041
0.0237463265385
0.00611049027984
-0.0156956544188
0.00328282534758
-0.00875801339883
-0.0117402687335
0.00377792396783
0.00834558534121
0.0131902494537
0.000568695592275
-0.00531455561075
-0.00697813824297
0.000355246858175
-0.00231488470693
-0.00970859923923
-0.0103596417018
0.000272527354821
-0.0122651980125
0.00517716486716
0.00587164536381
-0.00119682894632
-0.0174903521328
-0.0061861435691
-0.000522645556509
-0.0180921534245
0.0181708877681
-0.0109745447478
-0.00219201353702
-0.0291162733803
-0.000961361332353
0.011838032625
0.00786717635526
0.00863349951521
-0.0063206590758
-0.00851502455442
-0.00593059439664
0.00382783166709
0.0188699908898
0.0031899771556
-0.00786954378205
0.0202196361829
0.000384488979533
0.0248495150812
-0.0164540298899
0.0303386197084
0.0111185203033
0.0255779490647
-0.0195628658981
-0.0289673426813
-0.0113266211232
0.0167620629511
-0.0281073159816
-0.00838500650418
-0.0337463562628
-0.0298705570554
0.0409092230256
0.00329147014124
-0.0461018638394
0.0133938461675
-0.0038889160629
-0.0350178535522
0.000482222244429
-0.0235656355873
0.00542295949141
-0.0225965711644
-0.039561284437
-0.00674733283875
-0.00991083595147
-0.0479145508305
-0.0390882426439
-0.0143741278709
0.012457554043
-0.00260802289054
-0.0315107358736
-0.00766064354441
-0.00390674480537
0.0510023337269
0.0443548442259
0.030052466253
-0.0137128613017
-0.0258722869966
-0.013214959212
0.00849410343495
0.00822647200254
0.00522887145976
0.00944957127285
0.0407259787757
0.018497313411
0.0244711367727
-0.00809600122452
-0.00697488822089
-0.0184556800471
-0.0342528301813
-0.0282874250604
-0.0742057291486
-0.0155080564454
-0.0659092882765
-0.00552858967315
0.00655878616239
0.0101345487603
0.0895691401112
-0.0101835090482
0.0353489263871
0.0129517871804
-0.00729381159186
-0.0086425836276
-0.00699772567843
0.020102884788
0.0132579463599
0.0234396904819
0.0038784361999
-0.00919377091214
-0.0261874665415
-0.0187320924521
-0.00251810167905
-0.0177720705164
-0.0200671411094
-0.0064384397643
-0.0298348533679
-0.0313483585942
-0.0131935203751
0.0167651126613
0.00539079675532
-0.0298711179505
-0.0237456146065
-0.0479468921128
-0.0449319279238
0.0308160203228
0.0090265668111
-0.0354217330552
0.0164738293959
-0.0318469822698
-0.0340630382703
-0.0477450762403
-0.000103199828151
-0.045435464663
0.0407280142197
-0.00992379830429
-0.0206537321146
0.0781460717069
0.0161628398486
-0.00958743403505
0.0216279551164
0.0252812766026
-0.0186937026571
-0.0349652020622
-0.019863211621
-0.046551058274
-0.010701238658
-0.0100092172214
0.0258245743661
0.0664683317437
0.0555936731204
-0.00147167044673
0.0832842427951
0.0409695825783
0.0251886734578
0.0347387514894
-0.00125107995816
0.0323996679459
0.0198659246148
0.0247535821282
-0.00514200354074
-0.0115623196814
0.0152260358017
0.0188697350488
0.00435432968252
0.00945853591038
0.0249057395463
0.0101368260314
0.014415896552
0.0206831542013
0.0128910775163
-0.00527238795218
0.02442370895
0.0142937629395
-0.00859281887376
0.0274206729662
-0.0123865816321
-0.0320160848714
-0.00401615411849
-0.0101792931518
-0.0201212763524
-0.0099621124836
0.0127464576103
-0.016595534544
-0.0225076655983
0.0187159508155
-0.0205703465874
0.0116574801113
0.0139447950057
0.00880549380329
-0.00564579514561
-0.00247179779662
0.00614865695957
-0.00721303522284
0.00120557206681
-0.0268875681916
-0.00309645347567
0.00875724282953
0.00521572206737
0.027304821363
0.0344173606189
0.0163418375293
0.0149681514681
0.0202764279577
0.0142074117883
0.0281380937937
0.0444364802586
0.00436839247416
0.00921200518542
-0.00426711028043
0.00369150122781
0.000946143870837
0.00809800118982
-0.0142750542875
0.0142664216191
0.00176043031744
-0.000753154381689
0.0119463439409
-0.00654048235086
-0.0137561391459
0.00829576858389
-0.00412291628329
0.0183469481314
0.000876819922754
-0.00159232765956
0.020135381951
-0.00834559261434
-0.00422886069038
-0.00547473542775
0.00619479891059
0.00345164265655
-0.016330815498
0.00321316245338
0.0243964594911
0.0109490907264
0.0124626593144
0.0110420627755
-0.00918482365982
-0.00175411929087
0.00363648315684
-0.0097905817458
0.016733247842
-0.0156035828048
0.000573286298611
0.020618677069
0.00662190253348
0.0107643827912
0.0264455912512
0.00446426105007
0.0221704672415
0.0300768149347
-0.0043923776491
0.0169280943511
0.0288940382333
0.00845996890921
-0.00334069239972
-0.000194362653024
-0.0034309932097
-2.12167748553e-005
0.00531812872584
0.00826526894189
-0.00960573469258
0.00667283394299
-0.00602079988486
0.0175339176677
-0.0166899863429
0.00906676718586
0.00483353564065
0.00606506331518
0.00202297924947
-0.0174849084544
0.0143047386877
0.0144186379896
0.0149295099592
0.00523718427138
0.011335652193
0.00709824521788
0.0108597153538
-0.0147837476807
0.00194033519381
0.00429321439519
-0.0123075120803
-0.005363492121
0.0026663481584
0.00250073800864
-0.0040585571925
-0.0156385971101
0.00240210781676
0.0120817157556
-0.0180744973194
-0.00518525559698
-0.000279685290246
-0.00173810447474
0.0348159858281
0.00564966243122
0.0147566694069
-0.00478808148924
-0.00415269949454
-0.00198310113371
0.0126234653693
0.0135391588927
-0.0188427331419
0.00871571392188
0.0113363083453
-0.000515292529475
0.0146645377602
-0.000595736566819
-0.00516500037369
-0.000937037721593
0.01690544603
0.0176426290318
0.00623366772189
0.00815656512994
0.0160288807003
0.00712547258477
-0.00166691294785
0.00143501841529
0.00582585291571
0.00748911744118
0.0100165371099
-0.000362348669281
0.0103719586854
0.0108949961462
0.00301432794962
-0.0106284661359
0.00257708856095
0.00103864411986
0.0105219827182
0.0154727360053
0.0189681636977
0.0120849204534
0.0143934809979
0.00785368771228
0.0118264370844
0.0114451366762
0.016383512556
-0.0237599478491
-0.00156174528691
0.00871854329237
0.00946618586193
-0.0328307448908
-0.0401089072033
-0.0416279089975
-0.00929437143515
-0.011581666514
0.029751893147
0.00293050959558
0.0211420936589
-0.00550119682899
-0.0181725969363
0.00677790203865
0.0424248271043
0.0168247273439
0.00525342851684
0.0181521008657
-0.00609131261932
-0.000717914570983
0.00668058369929
-0.0105665842936
0.0137604567522
0.0159076846911
0.00644181251076
0.0175358852204
-0.000510637269536
0.0113319845592
-0.00322723328479
0.00520764046971
-0.00358782614736
-0.0141333808676
-0.00492708173654
0.0173606445504
0.00343037808348
0.0241826697947
0.0172415605061
0.00705510504162
0.00684443334763
0.0123389964916
0.00632336994186
-0.002859167012
0.0218534165767
0.0320841140328
0.0391619804414
-0.00782923241497
0.00338820111024
0.010876938944
-0.0209890617193
-5.84075138427e-005
-0.0121269998036
-0.0033539612507
0.0335932081484
-0.0660468780846
-0.0367626698385
0.00354092440078
0.00614892775422
0.0103835104112
-0.00353454967041
0.0206286005343
0.0145653283837
0.0132945722121
7.10618396715e-005
0.00540358759439
0.00736445868744
0.044092457521
0.0180238043501
-0.003115849371
0.0107340175258
0.00659655873913
-0.00528166549337
-0.0310093140409
-0.00535328230137
-0.0469545299862
-0.0116123906664
-0.00992896913111
-0.0430196101421
0.0351722584435
0.0082453268071
-0.0164961881825
0.0311691194549
0.0158662151759
0.0187703532673
0.0196002729375
0.0304003288217
0.00174355873122
0.0238015908323
0.0121353226493
0.000914099117939
0.00967832269397
0.0203569145804
0.0293107328371
0.019289080294
0.0101338732602
0.00987289948753
0.0219573122392
0.00660056564939
0.0243309144263
0.0246762766263
0.015762635325
0.0129230227451
-0.00111460126225
-0.0152171475295
0.0282511576291
0.00300419277936
-0.0112932803246
-0.0149186064194
-0.000217818443816
0.0217763882292
-0.00467742822089
-0.0073173667365
-0.0269384212372
-0.0200806469707
0.0345536817987
0.0105223553197
0.0216066813119
0.0172232269958
0.0011897987912
0.00276668617315
0.000392367587203
0.0123518383272
-0.0041398577942
0.0141736798881
0.0109109339523
0.0172588054595
0.0243869926851
0.014468867769
0.0133005202681
0.0152060493406
0.0162146067104
0.0085214566078
-0.00754419450689
-0.00865766643538
0.00776926696179
-0.00476563639997
0.0123966791027
-0.00638712693082
0.00858098850855
-0.00630287231804
-0.00341942687372
-0.0229529250991
0.00518748774811
-0.00849365529173
-0.000191116838129
0.00932117244415
0.00998082479741
-0.0141434894313
-0.0316497711827
-0.00817433756757
-0.0329141686406
0.0243350656585
-0.0543287614349
-0.00826619955279
0.038043951078
0.0275709491148
0.0160405397655
-0.00650734100302
0.0188211291295
-0.00508441176396
-0.027136760917
0.0104339982107
-0.0102723892561
-0.00246586558154
-0.00104167311634
-0.00174509271249
0.00286702861274
-0.029772067741
-0.0126049964522
-0.00317963773176
0.0182536174163
-0.00313417597488
-0.0134537859801
-0.016075294055
0.0141783206082
-0.0687257926071
0.00434669538809
0.0502690153539
0.00543918784387
0.0263715617759
0.0128469028034
0.000732163596822
0.0152703773314
0.00252898209479
0.0153229391872
-0.014924229471
-0.027795586808
-0.00855225725252
-0.026852446504
-0.0152126751409
0.00711015395068
-0.00177122730271
-0.00708578502089
0.00697100242738
0.0148065662726
-0.0190430231217
-0.0234450666605
-0.0200223619609
0.0522736961886
0.05622271234
0.0240036362757
-0.00272347984205
-0.00062761536071
0.0103536077521
-0.0155485475173
0.0451237944211
0.0354078541464
0.000795626676685
0.00043958128558
0.0565187422499
0.0202879862924
-0.00352004638042
0.0165197360368
0.00959126416183
-0.00331533116531
-0.00367826754875
0.0294198080237
0.0207623353755
0.0430967189034
0.0271485304281
-0.0165455570321
0.0138554576106
0.0238296238547
0.019280956964
0.0104605755268
0.0262826361199
0.00422505244519
-0.00532266966013
0.0113548878571
-0.00406378347311
-0.0028809848266
0.0195471281073
0.0224207368944
0.0182870618455
0.0126088658397
0.0189934624853
0.000957017294082
0.0171120342212
0.00617127576946
0.00692350488656
0.0132449945471
0.000842496459838
-0.00116810787713
0.0129537745758
-0.00109953660405
0.0145703976171
-0.0264812258492
-0.00617585531919
0.00214965999836
-0.0039871603982
-0.0032761472487
0.0137600250487
-0.00463107638511
0.0112600740817
-0.00538060938525
0.00218429775286
0.00171413562011
-0.0233208450088
-0.00583011265394
0.00195078848468
-0.009454383542
0.00883294362804
0.00787900950663
-0.00265605312574
-0.00812245983173
-0.0120634216438
-0.00593173858193
0.0063032695739
0.0284849968975
-0.00495913584392
-0.00982071609641
0.00335526837905
0.00378936034553
-0.028470792506
-0.0023788916048
0.0193629010955
0.0166969859523
-0.0113194579559
0.000113458979595
-0.00822084512683
-0.00525289358765
-0.0187917587808
0.00557557107913
-0.0093439486312
0.0320758803963
0.00206327257602
-0.010987983286
-0.0338981195345
-0.0185129425274
0.0173438165881
-0.0190951160271
0.00886812214308
0.00258652995795
0.0016367307688
-0.0160856419887
-0.0201309986331
-0.0101087899685
0.0339331573651
0.0140347604735
-0.00139371892397
0.0129838439134
0.000538904216175
-0.00516753298033
0.0173509208092
0.00711778403463
-0.0144124497419
-0.0171876838114
0.00827545094532
-0.0196008776581
-0.00285592324708
0.00239623985105
-0.00128873466583
-0.0250447608203
-0.0130814641928
-0.0176057036238
-0.0118492860051
0.0131939452572
0.00725160330139
-0.000471257937546
0.0079702504454
0.0226320563467
0.0300044010513
0.0296017480117
0.0299470650526
0.0250743113563
0.00837497096946
0.0141445964636
0.000230572219488
0.00557544478144
0.0193252670163
0.00471615426368
-0.0122851097764
0.00663382698481
-0.00946252056028
0.00573112055106
-0.0127210627277
0.00983031402806
0.00980141439668
-0.0301963295256
0.0128417287298
-0.0140831970692
-0.0104745812065
4.01593083534e-005
0.0126841103504
0.00410657138569
0.00431927094807
-0.0156352861898
0.000696888989365
-0.00705549709142
0.00483214938661
0.00196439963757
-0.00203661412108
0.00767669198305
-0.0106860480593
-0.0189984665001
-0.00440049367749
0.000119229691366
-0.00478002114245
0.00854295616805
-0.000751999693547
0.00458651290217
0.00694852405139
0.0115886491174
0.0100253082992
0.00417135406635
-0.0137915885913
-0.0111535401418
-0.011573197158
0.0259958896352
0.0233069802006
-0.00143696538677
-0.0208606464132
-0.00680722300216
-0.013625212287
-0.00517684725992
-0.00457750474676
0.0148551576288
0.00110560082645
0.0201562736338
0.0057989666031
0.0129883393221
-0.0196711892822
0.0106675018571
0.0181613234722
0.00403436208293
-0.010910025395
0.019760461614
-0.010645213906
0.0138708584042
0.0157298171055
-0.00642693171031
0.0168160085474
-0.00820972609394
0.0188384788411
-0.0319581283589
-0.0113498091555
-0.00502182918131
-0.0131619697049
0.00502616468738
0.0125992624758
0.0124910237311
0.0148863741608
-0.00151277922548
-0.00318316662071
-0.0387537675381
0.0125759293286
0.00609122753803
0.000654924982738
-0.0108106506168
-0.0094455444371
0.000129786293031
0.0149934549987
-0.00371550243629
-0.0270831320676
0.00534127272027
-0.0371338227325
-0.00437286817346
-0.0197285905413
-0.00672826957042
0.02953323723
0.051846182129
0.0373688747341
-0.00871219403527
0.0453696524589
0.00889970489522
0.0510952526235
0.00611003939821
0.00605394913062
0.00837811954517
0.0140247278428
-0.00416273552286
-0.0117732862668
0.000555440100048
-0.0621239215362
0.0142861725367
-0.0155677070806
0.0155172409694
0.0252222637793
-0.0371229742982
0.0129925532259
0.00527247880058
0.00398425011175
0.00729802298286
0.00555794751997
0.00282879657698
0.00409108470894
0.00339170081109
-0.00567578262354
0.0109651156964
0.00147868752738
0.0148584329943
-0.00296450039121
-0.00459407263903
-0.0134759910706
-0.000416290654557
-0.0161851143911
0.000135175762387
0.0154842464314
-0.0293359406834
-0.132963039978
-0.0931386430545
0.0336388031817
-0.00292069341415
-0.00227916457089
-0.0210489826536
-0.0325044861362
-0.0215599921737
0.0376214206473
0.0155029019009
0.00415142797239
0.0661632857323
-0.0284235979538
0.00865584339292
0.0283889429687
0.000327072485457
0.00690073232416
0.00924612597187
0.0180225772244
0.013575044875
0.0096239408389
0.00730962121328
-0.0142815569931
0.0124005870938
0.0367451772375
0.00571607066226
0.000441742674686
0.00012636154682
-0.0044417959423
-0.00243721208891
0.0033936520402
0.00177845899299
0.0217165161645
0.00370924778771
0.00167530686014
-0.00615374998045
0.00717892083352
-0.00407258700589
0.0310167465858
-0.00657550518164
-0.00645596142965
-0.00850258054697
-0.0056347050556
0.00382601966144
0.00549950012941
-0.00336318083794
0.00445856871872
-0.0269026535913
-0.00591903333188
-0.012243366854
-0.00531973350967
0.00716787717584
-0.00993964073395
0.0179825137224
-0.0126943817351
-0.0226413271314
-0.00630512194694
0.0129286163252
-0.00587634628205
0.00221390298536
-0.0158921031456
0.00776795762425
0.0100337975374
0.00204681113739
0.00766526730081
0.00950525928505
0.00377637183952
-0.0112829249124
-0.00443747809932
0.00453864043965
0.0138947752956
-0.00130481036761
-0.00710791593191
-0.000102140655634
0.00572660856312
-0.00782222303001
0.00788337363333
0.00438679328133
-0.00605873927403
-0.00428626338282
0.00828136750634
2.77895920703e-005
0.00331604234311
0.00527123195159
-0.000494110524103
0.0102429137906
-0.00101518213888
0.0132972200193
0.00718340937775
-0.00585961314763
0.0111681423324
0.00468199108442
-0.000419183784984
0.00897944714826
0.00326827532135
0.00798403504925
0.00556377113762
-0.00827131383388
0.00844798114821
0.0268267737328
-0.0062769121427
-0.0515304957768
-0.00543061275083
0.00919098822581
0.0223813737402
0.0079868004737
0.00341550225782
-0.00307449487279
-0.00454071958629
-0.00148230904743
-0.0389515756601
-0.0046143851173
0.0411636730631
-0.00435848805255
-0.00500656299645
-0.012177240318
-0.00809741243596
0.0135531374156
0.00118805507657
-0.0126400939503
0.0173212677777
0.00944897274839
0.0174060061188
-0.0123570589063
0.00190311567568
0.00553374931672
-0.0130842179019
-0.00828968944599
-0.000874263838447
0.00240496358333
-0.00598560443545
0.0226388127025
0.00123981231025
-0.00141072864061
0.0108849239217
-0.0021753338063
-0.00436353419474
0.00417232014633
0.00120411215816
-0.00626027378542
-0.0135306073239
-0.0138473590632
-0.0340872657919
-0.012966339562
-0.073273860629
0.025684239654
0.0147078977674
-0.0167410061086
-0.0136071006159
-0.0362640569417
0.00814615182779
-0.0416577044581
0.00333426075866
-0.0139539480944
-0.000655586576785
0.0105193537889
0.0221076862826
-0.00653834416792
0.0378015156275
0.0214185684019
-0.0013416910274
0.0269375348751
0.0170820831672
0.000508354652805
0.00415129968771
0.0103297341728
0.0311670776759
0.0480026207961
0.0438218224191
0.00870466384299
0.0105629137386
0.0144725312296
0.012444404925
-0.000226054632287
0.0109413538669
0.00262287058984
0.00106489850668
0.00502056066458
-0.00506016478778
0.0119437771111
-0.00182241058641
0.00139931883676
-0.00435678517743
0.0104238882867
-0.0106735726864
-0.000103525891519
-0.0151541156799
-0.00091921838947
-0.00263814925947
0.0161191560237
-0.00122424214251
0.0185547435721
0.013019272478
0.00604373393938
-0.00914184621323
0.0174172355943
0.00268004826988
-0.00122942723382
0.00875066197325
0.00505526574043
0.0197103921042
-0.00755091742569
0.0161281414718
-0.0063103412891
0.012820803548
0.00965165795312
0.0150869511083
-0.0195029432478
0.00808917389266
-0.00649966802751
-0.00190236951226
-0.0134325670004
0.0153627377673
0.037321466657
0.00493277443839
0.0246225323582
0.0140319237492
0.0149488348675
0.0119142811329
0.00790290509677
-0.0115215796609
0.0145234972186
-0.00782848867439
-0.00293138267941
-0.00136742743825
-0.00707762004548
-0.0225554129991
0.0139806321785
-0.0120046706155
0.00679794106011
0.0189844981649
0.00344319138181
0.0109114720073
0.00669636271762
0.0129089393617
0.000197092936035
-0.0098342415769
0.0113310884156
0.0152098052705
0.0080746859131
0.0244267344242
-0.00254084974621
0.0233065033107
-0.0034036997363
0.00435717141805
-0.0141217787681
0.0147090041956
0.00235301997501
0.0145104978334
0.00527872515837
0.00811327666499
-0.00592978015519
0.000480288885308
0.00108896019465
0.00239806297904
0.00902571614684
0.0039268189758
0.00962639511692
0.0146623492175
0.00740074775014
0.00657222714637
0.00708210804013
0.0137870545352
0.010976500803
0.0109007481613
0.0110219155771
0.0197743534495
0.0162575953267
0.0295446944769
0.00876133984124
-0.00983682298446
0.0250208860744
0.00855991590772
0.00323583735095
0.0100966565732
0.00889635099948
-0.00238615381423
0.00289254209353
-0.00271677695298
-0.00974284093284
0.0102160420568
0.023843406891
0.00108626147863
0.00457183458671
0.0185378486766
-0.000987854521823
0.00574973743814
-0.00294611148495
0.00779813977008
0.0210598166038
0.00901389811373
-0.00235639529492
3.86226649844e-005
0.00821235639225
0.00741250172926
0.00523017099497
0.0165531282196
0.00617290608538
0.000481436032915
0.00387527860811
0.00479408437113
0.0161854263089
0.00225120675253
0.0078368985164
0.0102374839616
0.00115721153244
-0.015593980099
0.0261626144404
-0.00124767222329
0.00284433949502
0.00369274354836
0.00324298008095
0.00527183475608
0.00188043091011
0.0164661638334
0.012472615791
0.00144934960599
0.000137509005429
0.0183089556703
-0.0222487400036
0.00789650033277
0.00930164707372
-0.00397440796284
0.000356942598743
0.00820855917709
0.00565956921376
-0.0195873649817
-0.00965756464831
-0.00598460569376
-0.00563029947754
0.00720785621786
0.0109936186346
-0.0254646663463
0.0121096898878
0.0183202035589
0.00744115732408
0.00235813493963
0.00160166058971
-0.0284037385444
-0.00183668808984
-0.000699101299193
0.0163162715651
0.00485761039721
0.0134676232329
0.000843723161159
0.000529227956575
0.0031621686614
0.0132048746524
0.00630023185949
0.00188882589144
-0.00433246206927
-0.00301494831084
-0.00676709322134
0.00741851376435
0.013071070738
-0.00625638179926
0.0053562871914
0.00226525316684
-0.0109139717324
-0.0167716767493
0.0047701983391
-0.00910392764944
-0.00108419215909
0.00465121469536
0.00986173121942
0.00745849121854
0.00304648522345
0.00867396353821
0.0114610403851
0.0128023169836
0.00647209910469
0.00542869358209
0.00200644221341
-0.000192000631158
-0.00192081533511
-0.0016012974061
0.00445410317572
0.0160018275015
0.0147413765384
-0.00422087043188
0.00653660872268
0.00264199640368
0.0116080608916
0.0123060150424
0.000637866349287
0.0100754819977
0.0165864233476
0.00569020857083
0.0116455375286
-0.000129715137712
0.0135966927881
0.00830517533455
-0.00187988513108
0.0111152674352
0.00928558156808
0.0136798218473
0.00660769636167
0.00687075150122
0.00812773828401
0.0145653810601
0.0214454890166
-0.00850562659959
0.00357850916091
-0.00770138304232
-0.00282577725018
0.00676092848545
-0.0177752299957
0.0138904466187
0.00464509804975
0.00134185450605
0.0102071886466
0.00901739871218
0.00320784903094
-0.00920775491754
0.0109808610767
0.0178586490325
-0.00465474492144
0.00628169553577
0.00554823727515
0.00800052038625
0.0130454710031
0.00953553199269
0.00498525573049
-0.0027941488235
0.00923170073846
-0.0169638505941
0.0115258607134
0.00965833523473
0.00913592836033
-0.0168799681291
0.00901148998985
0.00712451469756
-0.00468554676704
0.0111036162236
0.0150378512119
0.00626439887781
0.000352938839429
0.00156984077729
-0.00340158699348
-0.00157362475296
0.0109979142032
-0.0120012322739
-0.0417033556278
0.000412079167431
0.00390266749654
0.0157130918241
0.000665578378347
0.0177551607754
-0.000108691686762
0.000723937760687
0.013333686558
0.00494518274931
-0.00124927493178
0.00854211973557
0.00386662748924
-0.000141212224575
-0.0038623816878
0.00631764951055
0.00850173225934
0.00793173246531
0.00768659528244
0.0119410605257
0.00702615888756
-0.01117480924
0.00081766049383
0.0118591556659
0.0118381694064
0.00670386003281
0.0124498793423
0.000680575821241
0.0085923674158
-0.00786390782531
0.0225606960855
0.0082291525991
-0.00448992395916
0.00866418221657
-0.0115443061796
-0.00227741118176
-0.0222162161616
0.00678954578865
-0.00120901426189
-0.00231301347131
0.00480278727813
0.0285777979177
0.0155189703584
0.00626463132241
0.0218752476459
0.0173862145989
0.0153849288271
0.010123962375
-0.000239856534911
0.018217657008
0.00626836217641
0.00758482180288
0.00701342641526
0.00428194590627
0.00366157975554
-0.00353991547216
0.0114510472024
0.0136387875718
0.0162306737593
0.0105079294228
0.0121949961208
0.00872812451345
0.0214249476809
0.00049850717256
-0.00323211528369
-0.0362366835069
0.027071387665
-0.0107269475453
0.00618017853796
-0.00622565958785
0.00512029301736
0.0104899369928
-0.010773909456
0.000550003931971
0.0224364066159
-0.00409556857539
-0.00280209628013
0.000517348656365
-0.00986680856238
0.0165635626991
0.00790745194973
0.0174114931087
0.0202364120292
-0.000629413612289
0.0298980089692
0.00807056008457
0.0047343477227
0.0144084772236
-0.0011175534475
0.0179904245838
-0.022043612476
0.012207125645
0.00376372536339
-0.0151391405944
-0.0231810873335
0.0122028264686
0.00646017457874
-0.0161202873191
0.00748717843675
0.0128297773523
-0.0063280773549
-0.0046838396566
-0.0163392477066
-0.00431018692264
-0.0168521209362
0.0125768514957
0.00574332147764
-0.0571562000723
-0.0408581499772
0.023989353941
0.0112477065593
0.000772980432543
-0.0305068441927
-0.0475330538397
0.0473464703519
0.0577530710323
0.0402211065244
0.0282878236975
-0.0108411397242
0.02451319746
0.0269505182518
0.00778908015867
-0.00789767230012
0.0113351252676
0.00904380634514
0.0427916321188
-0.016640388044
-0.00516342307791
-0.00861967617659
-0.0152538273461
-0.0140598673969
-0.0229606168096
0.00127481159809
0.0109980719564
0.0145780497115
-0.0011937380963
0.00525389519595
0.0111293088584
0.00876869196941
0.0400106689185
0.019707931981
0.0250394546287
0.0169997918913
0.0134979657248
0.0171149950588
-0.000175615441187
-0.00159194963234
-0.00319624182646
0.000854948749126
0.0112050531982
0.00796378149716
0.00678332271175
0.0128332693376
-0.00618867674369
-0.0185010478124
-0.00665874027173
0.00119921031936
0.0213134715741
-0.0197860649701
-0.0034036503342
-0.00717012159964
-0.0132705655443
-0.000968681216248
0.00564280701979
-0.00737954166419
-0.0170847906913
0.0267754531707
0.00618272459954
-0.00646142820108
0.011167972355
-0.0210536329137
0.0181653397744
-0.00786525932737
-0.0100103590776
0.00477275047724
0.00828788143049
0.0206354170598
0.00570171750869
0.0120033527184
-0.000953975171541
0.0158747178193
0.000692748461423
-0.01773159776
0.00979056024163
0.00228291631438
0.00938313774619
0.0235094754632
-0.00519424250135
-0.0119628356202
-0.00898813306144
-0.0240967363064
0.0154148737104
0.00975503472884
0.000817723197533
-0.000131251465437
-0.0260553481804
0.0579887204902
0.00584682264055
0.00129742222091
-0.0161192848475
0.00472666161508
0.0181222390013
0.00926755091972
-0.00934022167981
-0.00636704720573
0.0187893249806
0.0175364366181
0.00473716716186
0.00499847806035
0.0339127247276
0.0143154900119
-0.0163374132073
-0.0100284439525
0.00245125124359
-0.0219728985507
-0.0242423487176
0.0208034939889
0.0232472661768
0.0119058080098
-0.0146612361577
-0.018861376603
-0.0152259371254
0.00639662971315
0.0108290790353
-0.0320489607118
0.042111043897
0.0625636623162
0.0348690402774
0.0282343804996
0.0296573835942
0.0178411409184
-0.001412256491
0.0060633133399
0.00389893571447
0.0181652611177
-0.0127502445254
-0.0253016947882
-0.00701121348943
-0.0335516856708
0.0423687086639
0.0281594883037
0.031994222121
0.0299581608562
0.00976037371332
0.0173575682877
0.0215242776319
-0.003029090982
0.0104957898823
-0.0147750118024
-0.00432220410062
0.00378145014996
0.000319061806016
0.0214555316648
-0.0122578057846
0.00086143194074
0.0118772848561
-0.0101669723746
0.00340428514716
0.00572180532436
-0.00591817691502
-0.0224009443907
-0.0785926986987
0.0252616726136
0.0241961691511
0.00857610012454
0.0103426477942
0.00299979937274
-0.00499656756017
0.0200447245012
0.0139226273303
0.00254796583205
-0.00779858445354
0.013410871217
0.000914251369432
0.0063358721527
0.0352708211373
0.00925443491372
-0.0189615713717
-0.0210931016582
0.00240307568405
-0.0133121320118
0.0349636749993
0.0027692634918
0.00726045468724
0.0297707554932
0.018406373866
0.0180989603002
-0.00247431587103
0.0040346643836
0.00761046043019
0.018995931735
-0.00564600183843
0.00341946086423
-0.0119711027554
0.011785358794
0.0026951225817
-0.0258000269798
-0.0329475629573
0.014116048521
-0.0304118019648
-0.0127602756698
-0.0386456681135
-0.025265270516
-0.0966908437102
0.0874104117154
-0.00432360592757
0.0343346119605
0.0263400702902
-0.00538232048242
-0.0219431155652
0.0132186291771
-0.0346765412796
-0.00886374300437
-0.0291920267067
-0.0688801513419
0.066899090852
0.00531387782543
0.00524329582609
0.0284488092113
-0.00986943823773
0.00828027928086
0.0342173768153
-0.000949785868048
-0.00297395088466
-0.00185015928647
0.00123004437221
0.0210402508914
0.0187426361441
-0.0186793144287
-0.0160069550787
-0.0102455823729
-0.0217029175322
0.00757629795618
0.0176371059904
-0.0194794410965
-0.00164517085728
0.0400100867149
0.00722079797238
0.0292037221374
-0.00418068500959
0.0199048236695
0.0448653292059
0.0318534568425
0.0223084917326
0.0294618334235
0.00434973111283
0.0229519581632
0.0267952705524
0.0509390588185
-0.0115024787079
0.0127256824444
0.025223102528
0.00105650242037
-0.00175629248617
0.0238504573172
-0.00779295242422
0.0197362788413
0.0278050027608
0.00423451655175
0.0310250559904
-0.000578999558264
0.0183137791711
-0.0039162184096
-0.00529591196807
0.0139928645436
0.0202680225023
-0.00851868476443
0.0281312478688
0.0189321138946
0.00759380793826
-0.00877956368988
0.0253574758822
0.00321370388044
-0.00225351436433
0.00481402613445
0.00979752745854
0.0105329311881
0.0071367377422
0.0151452763651
0.0204339564311
-0.0180022344312
0.0247060525659
0.00948443853272
-0.00759570438154
0.019220162807
0.00635109225449
-0.00751745404111
-0.00707369251768
0.0248946764248
0.0199524356162
-0.0139938139815
0.0132619897597
-0.0238995084678
0.0116461552669
-0.0150172986559
0.000975545237964
0.0422431886142
-0.00621486840111
0.001919760358
0.0135221910279
0.0115149584379
0.00498453496143
-0.00382813918251
0.00356445760598
-0.0259153524876
0.00250429483277
-0.0101622063036
-0.00283991123317
0.00919090469531
0.0134434744359
0.00471707537259
0.00652788495635
-0.00594511235755
0.0054971325434
0.0259258856818
-0.0198209736725
-0.00329262041355
0.0224503144576
0.012524124805
0.0273862676962
0.0235747581184
0.00214328424612
0.0197361045204
-0.00664336929206
0.0240956433987
0.016616226227
0.0192461248085
-0.0388427079537
0.00113233745453
-0.0214871512008
0.0101866710019
0.0106692644407
-0.00268963239432
-0.013821249593
0.0122560720104
-0.00113821685466
-0.00838930079683
-0.0315964133492
-0.0180269225143
-0.00531953081417
-0.00574337201949
-0.018830705256
0.00153278696998
0.0193420006864
-0.00378534586648
0.000155707091583
0.00175414579168
0.0235144706787
0.00553992883904
0.0264743018461
-0.00800569937509
0.00511652203577
0.0132858723645
0.0117787403671
0.0186670821868
0.0124013574827
-0.011382958742
0.00238349384506
-0.0173359971851
-0.00315802117627
0.019115008644
0.0199201013801
-0.0109105474821
-0.00858305621151
0.0012272197526
-0.033623402694
-0.00332301675022
0.0167003273399
0.0069592373597
0.00981020825855
0.00812541008204
0.0111493354762
0.000134838851239
0.00736942894537
0.00566251680751
-0.0182050356854
0.0201214317973
0.0166232488925
0.0183562693238
-0.00338001384767
0.0288217915037
-0.00471938534861
-0.00304078566488
0.0114413133427
0.0120506206826
-0.0132906633103
0.00251805710485
0.00730623616987
0.0105564968524
0.00907397176208
-0.00533743391244
-8.82647451865e-005
0.00216259467562
0.0137966936163
0.00572822820569
-0.0232994956495
-0.00843607808213
0.0053599145146
-0.00228697494712
-0.0211971702563
0.0127142580846
-0.00335249122998
0.0137476083296
-0.0207833162061
0.00293477558213
0.00257019944819
0.0113103323178
-0.00902403596819
0.0144521432339
-0.000424025690563
0.0211818681642
-0.0102500341913
0.00315008816393
-0.0163688057996
0.000277623656026
0.0112927886884
0.0102569312483
0.00830571811218
0.0107031291421
-0.0129964431899
0.016505207754
0.0135915631897
-0.00811011890351
0.020735498822
0.00114622414747
0.00630097489462
0.0107120601349
0.00549846550409
-0.00389020611738
-0.00336114295194
0.00471528800726
0.024056173788
0.00300491686878
0.0085829691491
0.00357551412134
-0.0408281378901
0.0107356336275
-0.00516010921361
0.0052041758266
-0.00254954312544
0.00984237109598
0.0127434641618
-0.00664395117445
0.0210506567651
0.000461648565167
-0.0038947519665
0.0191508401245
0.00539740946421
-0.00797492457054
-0.00655634376494
-0.00198171960442
-0.00778934987714
0.00301055439707
-0.00726653391707
-0.0213789985374
-0.0586451787272
-0.0128997295753
0.00114641073572
-0.00761034770326
0.0268596594429
-0.00183379846765
-0.00440866285507
0.002179003117
0.0207341603325
-0.00868661623089
0.0213739160706
-0.00574370166776
-0.0411782574525
0.00646139826654
-0.0385146299493
-0.0182176024368
-0.0119704092304
-0.0264213073824
0.0231992001929
0.0253223731672
-0.0506851772318
0.0183405123806
-0.0218401181319
-0.0200011567782
0.0214646338362
0.00176860040805
0.0359526435684
-0.00632247638583
-0.00552687030868
-0.00960732276964
-0.0205932093996
-0.0412127579168
0.00272519922391
0.0336586647436
-0.0062376990982
0.00899040492414
-0.0378940819021
0.0213140786751
0.00237381004712
0.000395136431426
0.0145057739676
0.00420924261506
-0.0116608752219
0.000753463524442
-0.0193941983989
0.00333265100172
-0.0444889083845
-0.0368405151789
-0.0308618635159
0.00534971521919
0.0425544762802
-0.0030996117204
0.0123429779282
0.017614142962
-0.0277961363424
0.00644183220288
-0.00585983819634
-0.0192966747053
0.0031270995806
-0.00421435917831
-0.0986627390982
-0.166248762885
0.0173341156583
-0.0755929863154
0.0699083365156
-0.0178448997563
-0.0614318387695
-0.173544084439
0.267258337872
-0.0343983000175
0.0598660167646
0.0578512928207
0.00593398968277
0.136018395013
-0.0658964150275
-0.0229555092143
0.013713666289
-0.0320618516717
0.0222174652099
-0.0392742856993
-0.034367002881
-0.074749329648
0.0772779436457
0.0305840282439
0.0947839324099
0.053780614846
0.0377298995831
0.0586488492852
0.0635891434793
0.0398413786733
0.059118846663
-0.033199242229
0.0206932589554
0.0557071570029
0.00902070866319
-0.00963514559063
-0.0585954199714
0.0408807136579
-0.025948341215
0.0147382439899
0.0351415564393
0.0264151878358
0.0228619151398
-0.0063209465773
-0.00263706019488
0.0336990520363
-0.035132579612
0.0293191341947
0.0471252209145
-0.00672708353162
-0.00102819528739
0.00723719583319
0.00675098503349
-0.01592254067
-0.0367658977799
0.00293607981721
0.0135141027343
0.00814667968532
-0.00714294269774
-0.0115350852275
0.000616635450738
-0.0275297645806
0.0489670001307
0.024006774998
0.0195854650709
0.0298333263827
-0.0519732992196
0.00511338034326
-0.0253224479705
0.0340135055193
0.0185767320133
0.0314203709598
0.0248908083869
0.00265779851125
0.0221555527727
-0.00521405895402
0.00546656781014
0.0147787412953
0.00708856265563
-0.00191590118727
-0.0619012315616
0.040665638067
-0.099455268692
0.0341807162709
-0.0430798347998
-0.0021004416914
0.0349775260781
-0.00387423051401
-0.039334449308
0.041218009958
-0.00170277431798
0.0448785678231
-0.00586939977255
0.00420469443549
-0.0264944081044
-0.00179743960439
-0.00802217393246
0.0276756261157
0.0304682828448
0.000634387460754
0.00766941960347
0.0114257271421
0.00731025741012
0.00635493730579
0.00407715042096
-0.000615744672479
0.0256308765547
-0.0270499357346
0.0127060462638
0.00492407290625
0.0226856475591
0.0201287623504
0.0243236314039
0.000974778685911
-0.011690928311
0.0146014614545
-0.00596779449484
-0.0133831259852
0.0151563402754
0.00699975065422
0.0104661151043
-0.000511272322369
-0.00810575950896
-0.0075866162952
0.0104241500788
0.00698752321048
0.0157761602494
-0.00266751766094
-0.00157355280258
0.0276462774073
0.00274676840103
0.0133722754913
-0.00986450562417
-0.0064837092241
0.00230238079763
-0.0341574636817
-0.00308623765747
0.020938170548
0.0187425286625
0.0235480077175
-0.0161840791706
0.00939712644857
-0.0221822537432
-0.0560679282918
-0.057582805626
-0.0201610042259
0.00953034777679
0.0478483814796
-0.0454561306664
0.0395571643118
-0.0761469855585
-0.00922831368673
0.0102500361537
0.0749067060608
0.019502590355
0.0555875977166
-0.0133728164851
-0.00122591701788
-0.0279520171225
-0.0338508026793
0.053058477209
-0.0182105009981
-0.0246664722925
0.0287620082004
0.0036529137811
0.0350450413574
0.0157303031447
0.0156869871327
0.00240135339513
0.0298916560076
-0.00152246214063
0.00060109304742
-0.0123608242401
0.00377363154136
0.00515942531863
-0.00759087644728
-0.00494433830454
-0.021568542044
0.00493867215918
0.000974949317312
0.00380241239366
0.0026619632748
-0.0122210569029
-0.0390386211538
0.0138052369646
-0.0321377054328
0.00530870013937
0.0316421307713
-0.0396308779448
0.0893983426891
-0.0360110932999
-0.0127465359636
-0.0340961640031
0.0297925726019
0.0129868379713
0.0230955354416
0.00983893570978
-0.0042160841747
0.0298005584925
0.0264606658837
-0.007737824392
-0.0120420442245
0.0040529122567
0.00305481124557
0.00847832033019
-0.0299073379643
0.0238844852993
-0.0400625037466
-0.00989695108772
0.0192653868203
0.017609290321
0.0208123467583
0.0112982232522
-0.0151787693952
0.0313026686977
0.00214571564103
0.00837638356425
0.0190751105556
0.0126433914439
0.00191509610112
-0.00384265141313
-0.0236018903569
0.010356198068
0.0245406438518
0.00273255114703
-0.00522453725084
-0.00832790370421
0.00323384429896
-0.0241007166212
0.00160483551416
0.022950119666
0.00156559874903
0.0159119338411
0.00487822828054
-0.00196023514841
-0.00109152503318
-0.00290284708778
0.0152720485292
-0.0384986106405
0.0338200492852
0.0264913240236
0.0124224255078
0.0201887666598
0.00382398245487
-0.00181779928558
-0.0287021885098
-0.0120267915312
0.000684599625113
0.00108057128697
0.0289576861353
0.0172331751096
-0.0117460500033
-0.00637585278724
0.0144768308687
0.0148458614925
0.00770910785936
-0.000367788161062
0.000188932099332
0.0107928951815
-0.0110957915356
0.00102876521471
0.00849795402962
-0.0107025679131
0.0130673491135
0.0169065939787
-0.00132789236334
0.0108442839073
0.0190735026401
-0.0183188418383
-0.0257563976843
0.0329348888824
0.0260128173474
0.00796105790459
0.0216952043965
0.00482104649163
0.00181150686205
-0.029382954764
0.0038988988771
-0.0249382098791
0.01882939621
-0.00319702394538
0.00147091143357
0.00700496995718
-0.0171962972889
0.00997374794152
-0.0117904558286
0.0287320061749
-0.0010287646738
0.00192277786739
0.0117701712513
0.00362873275781
-0.0061848159816
-0.00455488530809
-0.00618128884933
-0.0094114079017
0.0234752516197
0.0153805691992
0.0174780621717
-0.00463669002723
-0.00812429014843
-0.00647042020778
-0.029625817145
-0.0055112066564
-0.0301504832956
0.00673158018509
0.0251704699105
0.0140535897262
0.0121514034182
0.00563021539398
0.0196278047972
0.0081272810155
-0.0140869330682
-0.0226223365531
0.0268512603367
0.030428858231
-0.0237569189552
0.0191928155706
-0.0128298557515
-0.00127514497189
0.0207603136068
0.0027559217238
0.0307856491043
-0.00654271882496
-0.000353240891746
-0.0330155321186
0.0122411072574
0.00326630484637
0.013504888876
0.0249102219797
0.00877359305838
0.00358939948159
-0.0160278340783
-0.00244217678272
0.0152052573015
-0.0107628606256
-0.0134318534104
0.000986130420314
0.00333233285771
-0.00175200611209
-0.035844940958
-0.0402810730427
0.00170586666613
-0.0542302208771
-0.0286012720747
