# Supplementary material for: Real-world datasets for portfolio selection and solutions of some stochastic dominance portfolio models
Source: Data Brief. 2016 Jun 28;8:858–62. doi: 10.1016/j.dib.2016.06.031 (PMC4959918; doi:10.1016/j.dib.2016.06.031)
Supplement: Supplementary file 2 — Supplementary material [file mmc2.zip › Solutions/FF49Industries/OutofSamplePortReturns_LR_ASSD_FF49Industries_Matr.txt]

0.0343204182503	-0.0282406244231	0.0489545139123	0.0155248890752	0.0160942300054	-0.0212410235112	0.0148481572628	0.000568695592275	-0.0174903521328	-0.0063206590758	0.0111185203033	-0.0461018638394	-0.0390882426439	-0.013214959212	-0.0282874250604	-0.0086425836276	-0.0064384397643	-0.0354217330552	-0.00958743403505	-0.00147167044673	0.0188697350488	0.0274206729662	0.0116574801113	0.027304821363	0.000946143870837	0.000876819922754	0.0124626593144	0.0264455912512	0.00531812872584	0.0143047386877	0.0026663481584	0.0147566694069	-0.00516500037369	0.0100165371099	0.0143934809979	-0.00929437143515	-0.00609131261932	-0.00358782614736	0.0218534165767	-0.0367626698385	0.0180238043501	0.0082453268071	0.0203569145804	-0.0152171475295	0.0105223553197	0.014468867769	-0.00630287231804	0.0243350656585	-0.00246586558154	-0.0687257926071
0.010625139127	-0.0479031617881	0.0141475282658	0.00455055301632	0.0229907830966	-0.0181883518337	0.00759737788028	-0.00531455561075	-0.0061861435691	-0.00851502455442	0.0255779490647	0.0133938461675	-0.0143741278709	0.00849410343495	-0.0742057291486	-0.00699772567843	-0.0298348533679	0.0164738293959	0.0216279551164	0.0832842427951	0.00435432968252	-0.0123865816321	0.0139447950057	0.0344173606189	0.00809800118982	-0.00159232765956	0.0110420627755	0.00446426105007	0.00826526894189	0.0144186379896	0.00250073800864	-0.00478808148924	-0.000937037721593	-0.000362348669281	0.00785368771228	-0.011581666514	-0.000717914570983	-0.0141333808676	0.0320841140328	0.00354092440078	-0.003115849371	-0.0164961881825	0.0293107328371	0.0282511576291	0.0216066813119	0.0133005202681	-0.00341942687372	-0.0543287614349	-0.00104167311634	0.00434669538809
0.0107916665679	0.00118402217439	0.0308701820647	0.00063827194476	0.00141963123221	0.00294179156955	0.0362797335041	-0.00697813824297	-0.000522645556509	-0.00593059439664	-0.0195628658981	-0.0038889160629	0.012457554043	0.00822647200254	-0.0155080564454	0.020102884788	-0.0313483585942	-0.0318469822698	0.0252812766026	0.0409695825783	0.00945853591038	-0.0320160848714	0.00880549380329	0.0163418375293	-0.0142750542875	0.020135381951	-0.00918482365982	0.0221704672415	-0.00960573469258	0.0149295099592	-0.0040585571925	-0.00415269949454	0.01690544603	0.0103719586854	0.0118264370844	0.029751893147	0.00668058369929	-0.00492708173654	0.0391619804414	0.00614892775422	0.0107340175258	0.0311691194549	0.019289080294	0.00300419277936	0.0172232269958	0.0152060493406	-0.0229529250991	-0.00826619955279	-0.00174509271249	0.0502690153539
0.00339951095135	-0.0190227077579	0.0228963172008	0.00201166854482	0.000225074354837	-0.0349512516692	0.0237463265385	0.000355246858175	-0.0180921534245	0.00382783166709	-0.0289673426813	-0.0350178535522	-0.00260802289054	0.00522887145976	-0.0659092882765	0.0132579463599	-0.0131935203751	-0.0340630382703	-0.0186937026571	0.0251886734578	0.0249057395463	-0.00401615411849	-0.00564579514561	0.0149681514681	0.0142664216191	-0.00834559261434	-0.00175411929087	0.0300768149347	0.00667283394299	0.00523718427138	-0.0156385971101	-0.00198310113371	0.0176426290318	0.0108949961462	0.0114451366762	0.00293050959558	-0.0105665842936	0.0173606445504	-0.00782923241497	0.0103835104112	0.00659655873913	0.0158662151759	0.0101338732602	-0.0112932803246	0.0011897987912	0.0162146067104	0.00518748774811	0.038043951078	0.00286702861274	0.00543918784387
-0.0273724369211	0.00286596004283	0.0506564385912	-0.000927861667976	-0.0180944156229	-0.011351452547	0.00611049027984	-0.00231488470693	0.0181708877681	0.0188699908898	-0.0113266211232	0.000482222244429	-0.0315107358736	0.00944957127285	-0.00552858967315	0.0234396904819	0.0167651126613	-0.0477450762403	-0.0349652020622	0.0347387514894	0.0101368260314	-0.0101792931518	-0.00247179779662	0.0202764279577	0.00176043031744	-0.00422886069038	0.00363648315684	-0.0043923776491	-0.00602079988486	0.011335652193	0.00240210781676	0.0126234653693	0.00623366772189	0.00301432794962	0.016383512556	0.0211420936589	0.0137604567522	0.00343037808348	0.00338820111024	-0.00353454967041	-0.00528166549337	0.0187703532673	0.00987289948753	-0.0149186064194	0.00276668617315	0.0085214566078	-0.00849365529173	0.0275709491148	-0.029772067741	0.0263715617759
0.0368154010067	-0.0177171415777	0.0269766246381	-0.00263848887097	-0.0201681357992	-0.0303093868648	-0.0156956544188	-0.00970859923923	-0.0109745447478	0.0031899771556	0.0167620629511	-0.0235656355873	-0.00766064354441	0.0407259787757	0.00655878616239	0.0038784361999	0.00539079675532	-0.000103199828151	-0.019863211621	-0.00125107995816	0.014415896552	-0.0201212763524	0.00614865695957	0.0142074117883	-0.000753154381689	-0.00547473542775	-0.0097905817458	0.0169280943511	0.0175339176677	0.00709824521788	0.0120817157556	0.0135391588927	0.00815656512994	-0.0106284661359	-0.0237599478491	-0.00550119682899	0.0159076846911	0.0241826697947	0.010876938944	0.0206286005343	-0.0310093140409	0.0196002729375	0.0219573122392	-0.000217818443816	0.000392367587203	-0.00754419450689	-0.000191116838129	0.0160405397655	-0.0126049964522	0.0128469028034
0.0718376306078	-0.0120173728571	0.00941686943838	-0.0164907046741	-0.00142073548537	-0.00843347061883	0.00328282534758	-0.0103596417018	-0.00219201353702	-0.00786954378205	-0.0281073159816	0.00542295949141	-0.00390674480537	0.018497313411	0.0101345487603	-0.00919377091214	-0.0298711179505	-0.045435464663	-0.046551058274	0.0323996679459	0.0206831542013	-0.0099621124836	-0.00721303522284	0.0281380937937	0.0119463439409	0.00619479891059	0.016733247842	0.0288940382333	-0.0166899863429	0.0108597153538	-0.0180744973194	-0.0188427331419	0.0160288807003	0.00257708856095	-0.00156174528691	-0.0181725969363	0.00644181251076	0.0172415605061	-0.0209890617193	0.0145653283837	-0.00535328230137	0.0304003288217	0.00660056564939	0.0217763882292	0.0123518383272	-0.00865766643538	0.00932117244415	-0.00650734100302	-0.00317963773176	0.000732163596822
0.0629105509273	0.0327831542332	-0.00334685402657	-0.0120894295387	0.00406958767288	0.00380129169001	-0.00875801339883	0.000272527354821	-0.0291162733803	0.0202196361829	-0.00838500650418	-0.0225965711644	0.0510023337269	0.0244711367727	0.0895691401112	-0.0261874665415	-0.0237456146065	0.0407280142197	-0.010701238658	0.0198659246148	0.0128910775163	0.0127464576103	0.00120557206681	0.0444364802586	-0.00654048235086	0.00345164265655	-0.0156035828048	0.00845996890921	0.00906676718586	-0.0147837476807	-0.00518525559698	0.00871571392188	0.00712547258477	0.00103864411986	0.00871854329237	0.00677790203865	0.0175358852204	0.00705510504162	-5.84075138427e-005	0.0132945722121	-0.0469545299862	0.00174355873122	0.0243309144263	-0.00467742822089	-0.0041398577942	0.00776926696179	0.00998082479741	0.0188211291295	0.0182536174163	0.0152703773314
0.00334455507945	0.017494574215	0.0233033456194	0.00755763356074	-0.00557733384514	-0.00307260218535	-0.0117402687335	-0.0122651980125	-0.000961361332353	0.000384488979533	-0.0337463562628	-0.039561284437	0.0443548442259	-0.00809600122452	-0.0101835090482	-0.0187320924521	-0.0479468921128	-0.00992379830429	-0.0100092172214	0.0247535821282	-0.00527238795218	-0.016595534544	-0.0268875681916	0.00436839247416	-0.0137561391459	-0.016330815498	0.000573286298611	-0.00334069239972	0.00483353564065	0.00194033519381	-0.000279685290246	0.0113363083453	-0.00166691294785	0.0105219827182	0.00946618586193	0.0424248271043	-0.000510637269536	0.00684443334763	-0.0121269998036	7.10618396715e-005	-0.0116123906664	0.0238015908323	0.0246762766263	-0.0073173667365	0.0141736798881	-0.00476563639997	-0.0141434894313	-0.00508441176396	-0.00313417597488	0.00252898209479
0.00746682608078	-0.00632064248914	0.0190959276255	0.00759807500981	-0.00483321307622	-0.00335512260523	0.00377792396783	0.00517716486716	0.011838032625	0.0248495150812	-0.0298705570554	-0.00674733283875	0.030052466253	-0.00697488822089	0.0353489263871	-0.00251810167905	-0.0449319279238	-0.0206537321146	0.0258245743661	-0.00514200354074	0.02442370895	-0.0225076655983	-0.00309645347567	0.00921200518542	0.00829576858389	0.00321316245338	0.020618677069	-0.000194362653024	0.00606506331518	0.00429321439519	-0.00173810447474	-0.000515292529475	0.00143501841529	0.0154727360053	-0.0328307448908	0.0168247273439	0.0113319845592	0.0123389964916	-0.0033539612507	0.00540358759439	-0.00992896913111	0.0121353226493	0.015762635325	-0.0269384212372	0.0109109339523	0.0123966791027	-0.0316497711827	-0.027136760917	-0.0134537859801	0.0153229391872
0.0450631546466	0.0488588199807	0.0207639639121	-0.00607042461803	0.010098052301	0.0575670811472	0.00834558534121	0.00587164536381	0.00786717635526	-0.0164540298899	0.0409092230256	-0.00991083595147	-0.0137128613017	-0.0184556800471	0.0129517871804	-0.0177720705164	0.0308160203228	0.0781460717069	0.0664683317437	-0.0115623196814	0.0142937629395	0.0187159508155	0.00875724282953	-0.00426711028043	-0.00412291628329	0.0243964594911	0.00662190253348	-0.0034309932097	0.00202297924947	-0.0123075120803	0.0348159858281	0.0146645377602	0.00582585291571	0.0189681636977	-0.0401089072033	0.00525342851684	-0.00322723328479	0.00632336994186	0.0335932081484	0.00736445868744	-0.0430196101421	0.000914099117939	0.0129230227451	-0.0200806469707	0.0172588054595	-0.00638712693082	-0.00817433756757	0.0104339982107	-0.016075294055	-0.014924229471
0.0375948719623	0.0505028687196	-0.0198031823621	-0.0259764714946	-0.00991930979757	0.00934967051367	0.0131902494537	-0.00119682894632	0.00863349951521	0.0303386197084	0.00329147014124	-0.0479145508305	-0.0258722869966	-0.0342528301813	-0.00729381159186	-0.0200671411094	0.0090265668111	0.0161628398486	0.0555936731204	0.0152260358017	-0.00859281887376	-0.0205703465874	0.00521572206737	0.00369150122781	0.0183469481314	0.0109490907264	0.0107643827912	-2.12167748553e-005	-0.0174849084544	-0.005363492121	0.00564966243122	-0.000595736566819	0.00748911744118	0.0120849204534	-0.0416279089975	0.0181521008657	0.00520764046971	-0.002859167012	-0.0660468780846	0.044092457521	0.0351722584435	0.00967832269397	-0.00111460126225	0.0345536817987	0.0243869926851	0.00858098850855	-0.0329141686406	-0.0102723892561	0.0141783206082	-0.027795586808
[truncated: 140 more columns]
