# Supplementary material for: Real-world datasets for portfolio selection and solutions of some stochastic dominance portfolio models
Source: Data Brief. 2016 Jun 28;8:858–62. doi: 10.1016/j.dib.2016.06.031 (PMC4959918; doi:10.1016/j.dib.2016.06.031)
Supplement: Supplementary file 2 — Supplementary material [file mmc2.zip › Solutions/FF49Industries/OutofSamplePortReturns_L_SSD_FF49Industries_List.txt]

0.02742930317
0.009850366356
0.0134035456398
-0.00233562925375
-0.0216870170706
0.0280523324328
0.0605959621267
0.0430124828924
0.00409170036001
0.00723375215132
0.0350481553002
0.0401126751826
-0.0302532940795
-0.0368932553139
-0.00424921662631
-0.0192019438547
-0.00515096336859
-0.0089713113484
-0.0112489814509
0.0237293514521
0.0234858616804
-0.0119449505819
0.0326831488679
0.0294006929808
0.0349311718421
0.0272360982071
0.0218097619309
0.0127429094694
0.0339290262044
0.0205053106729
-0.0111613755455
-0.00559477008921
0.010083307665
0.0143161302254
0.016532776239
-0.00659255898074
0.000277722884412
0.00943030218016
0.0114156941447
-0.00926126559834
-0.00801603117953
-0.010113965786
-0.0181883501281
-0.012825062206
0.00448200838017
0.00888039846775
-0.0130887885539
-0.0280272809151
0.0196619941331
0.0239471971059
-0.00427143059266
0.0106920634332
-0.0296358601381
-0.0346345095599
0.00534272192201
0.0309957446441
0.00831237388907
-0.00448935275761
0.021711578979
-0.00756598495128
-0.0126283594196
-0.00483093881684
0.00904939804983
-0.0249368849312
-0.0216016229812
-0.0215448616535
-0.00154159982653
-0.0143520358629
-0.00648542996603
-0.00734482344914
0.0681592198
0.0180314884623
0.015079486551
0.00571478879767
0.02673467728
0.0147047941134
0.0189003723772
-0.0080765608774
0.0123259871723
0.00199812104004
-0.0117152638801
-0.00374348681122
0.0197374767537
0.0342000570836
0.0034108258119
-0.0124964013842
-0.000601861064892
0.0130113692737
0.00668497360442
-0.0105936084622
-0.0184678252808
-0.0097230149694
-0.00887003516848
0.0149990106416
0.0138375359555
-0.00479229198809
-0.00622924472872
0.00441748536531
-0.00499500024273
-0.00925247014823
0.0285063238269
-0.0153618058883
-0.00516241277253
0.0132605363726
0.0246372367094
0.00793627607486
0.00192563086267
-0.0037838412096
0.00469990438094
-0.0120593946283
-0.00985252875295
-0.00362857214729
0.00578420966306
-0.00101886719283
-0.00680637622062
0.0233393378462
0.016857958727
0.0247613842916
0.00715369400376
0.0119584707465
0.0142095153701
0.00143743924119
3.59144457186e-005
-0.0149972866451
0.00641656751074
0.0186422510416
-0.000488104819786
-0.0115004158981
-0.0191849638073
-0.00629175799388
0.00818340043185
-0.00269380409932
-0.0327796195435
0.0137382236498
-0.00219780146044
-0.0267032430497
-0.00283389027204
-0.0179186210584
0.00664945349242
-0.0148928390293
-0.0191447077665
-0.000129355132831
-3.23667642094e-005
-0.0365739693384
-0.0449080886911
-0.0141412169542
0.00953883429366
-0.000724072796161
-0.0226929779078
-0.00254076411922
-0.00813381569463
0.0411246179451
0.0335032604814
0.0183692858594
-0.0113495037734
-0.0194513745313
-0.00985954154536
0.0081599485422
0.0131609828776
0.0121455269441
0.00462303390208
0.036397328275
0.0178432652414
0.0167888219324
-0.00477913528681
-0.00840295522122
-0.0145391505529
-0.0272646407115
-0.0243084311869
-0.0542865612526
-0.023293739272
-0.0500983454446
0.013643702754
-0.0118883482676
0.0108318458082
0.0798374477619
-0.0023146143268
0.0201509998552
0.00964222687131
0.0061734422498
-0.0118261246007
-0.0015945505707
0.0147879533299
0.0116780015158
0.0190501879092
-0.00034021454992
-0.0106469592338
-0.022738604479
-0.0201407806442
0.0038687626646
-0.0232625215413
-0.0427156840343
0.00371639545866
-0.0283695425312
-0.0197157501902
-0.0192388986666
0.0228403478897
0.000812342816913
-0.0298538797764
-0.0194940211761
-0.015714210199
-0.0270713106817
0.0298652124081
0.0209149467083
-0.024933165081
0.0243842643262
-0.0218518132379
-0.0299614390797
-0.0472399526973
-0.00153503612261
-0.0558246840971
0.0463672452877
-0.00478655274065
-0.0086404122309
0.0973037146426
0.0130721954463
-0.015227266614
0.019670184737
0.0257941334143
-0.0113434115603
-0.0282358950245
-0.0126223024636
-0.0318993625214
-0.00415610100008
-0.0137273468436
0.0226898398717
0.0888535938536
0.045454311483
0.0180286389678
0.0689995874259
0.0424152991613
0.0268305755209
0.0337783413373
0.00106951498735
0.0336719111419
0.0150467348824
0.0143844047605
0.00414501535977
-0.014380947364
0.0246426747794
0.0192053355842
0.0122194958525
0.00763014350022
0.0183421215649
0.00434067850631
0.00489067026752
0.0176745122592
0.0090291044648
0.00224257376224
0.0137559541872
0.0138803004651
0.000725916381014
0.0293012792899
-0.0198345173793
-0.0260505012044
-0.0179026998183
-0.00535686002151
-0.0206710666003
-0.00712259060475
0.018281890673
-0.0127129863678
-0.0155625305607
0.0248121827009
-0.0140131904384
0.0187506322274
0.00834879871429
0.0105815482114
-1.61223357669e-005
0.00606294610586
0.0119554206963
-0.00505037097416
0.012039997301
-0.0275508937457
-0.0104673668233
0.0128897603674
0.0173974212745
0.0408373477072
0.032485606331
0.0260622601445
0.0304526131435
0.0208975272424
0.00844155576258
0.0191613710976
0.038765835444
-0.00793442680628
0.0031523917457
-0.00585026949341
0.00278263502941
-0.000561790099768
0.0047826775744
-0.0219888681201
0.0175108760539
0.00270824761466
-0.00423782020423
0.0139789209297
-0.00569073810472
-0.012410823325
0.00187830805184
-0.00762519518399
0.0249178014445
0.00705703001244
0.00988434042435
0.015157297716
0.00489723049298
-0.00527533905605
-0.0026491906393
0.00602282919758
0.0029533405282
-0.00707047419591
-0.00873729679684
0.0122725244795
0.0101096291547
0.00919124295833
0.00108113740965
-0.01102017697
-0.0112960170967
0.00112472355458
-0.0113310171602
0.0152336626974
-0.005423206795
0.00617089351395
0.0226018683239
0.00434072416176
0.0190034091101
0.022237516159
0.00300904328417
0.0209551875357
0.0171565494369
0.00356328173758
0.00737397484958
0.00833912726928
0.00215206907303
0.0082250365763
0.00615450916763
0.00817742223352
0.0121747505823
0.00489436295301
0.0112190414564
-0.0139414370904
-0.00354738064256
0.00138414649571
0.0112318182988
-0.00968433312966
0.00747333467318
0.00967169082867
0.00897886897427
-0.0011168011671
-0.0221776112823
0.00707380085669
0.0136000039823
0.0135781509564
0.00439822434484
0.00688724449625
0.0108688568205
0.00889559494116
-0.00870476306868
-0.0027840415668
-0.000262056981443
-0.00618511765353
-0.000929504799506
0.00312009535384
0.00711218529309
0.00423733209261
-0.00458296741337
0.00745362855654
0.00689283685734
-0.0114447351814
-0.00777758564289
-0.0036761698805
-0.000629807659779
0.0292420628887
0.00954170318768
0.0167472927991
0.00997222236812
-0.00261693442046
-0.00316730251466
0.00637554804182
0.00975879602008
-0.0211777918643
0.00764334150703
0.0101812951968
0.00575973452673
0.0159541296016
0.00167656314707
0.0011603167518
-0.000690483779506
0.017387159131
0.0155987942684
0.0133551300553
0.0153575351974
0.0155109733628
0.0269930681839
0.00462770155843
0.0088500950231
0.0165027909334
0.0182406949855
0.0218281675944
0.00372062662088
0.0106076929642
0.0248680949648
0.00316155001103
-0.0181959622278
0.0022465515927
0.000135256459901
0.0130357179382
0.0317971980017
0.0271661185551
0.0149620844315
0.0190253307846
0.00655505212829
0.021746889213
0.0189243389519
0.024732262861
-0.0316597831645
0.000385133642349
0.013556881536
0.0121980968574
-0.0398699806485
-0.0511542810573
-0.0584192622031
-0.008276791386
-0.0133135051249
0.0292811010416
0.00190456572874
0.0239316555307
-0.00114620791491
-0.0191888303188
0.0140610743891
0.0359686972933
0.0247351239422
0.0103768028862
0.0118617606227
-0.00828560101229
-0.00180778099319
0.0175011019956
-0.0067447674202
0.0157425085023
0.0299702000459
0.00487591396746
0.0127147030141
0.015766042769
0.0184318702219
-0.00750615942647
0.00555190254643
0.0037097775736
-0.0204517680195
-0.000248661519198
0.0216521970028
0.00206726845922
0.0147698260749
0.00968603155279
0.0171804468728
0.0152992989624
0.0110626536842
0.00766420040464
0.00136854133223
0.00538199509053
0.00682737032062
0.00778296710438
0.0126347970831
0.0139910512202
0.0142941021409
-0.00366176728687
0.011770851844
0.00288860602749
0.0121777904966
0.0100154538325
-0.0602787355277
-0.026373597301
-0.00211343148606
0.00883389144609
0.00834822138658
0.0118823091087
0.0337826052182
0.0161871449368
0.00818600425747
0.00791223619457
0.00428224393924
0.00872327039149
0.0271254615176
0.0418560376171
-0.00320603018636
0.011232637993
0.0113287048589
-0.00737829415446
-0.0283733920672
-0.0026930837488
-0.0509311261752
-0.0225233894931
-0.00912133890325
-0.057399428234
0.0349243231211
0.0343383136908
-0.00431206937159
0.0400118831969
0.015761449757
0.0072411176961
0.017381115537
0.0160899019402
0.0097601643325
0.026522067461
0.0239498899975
0.0065491441375
0.00775108560779
0.0154862350484
0.00970900398178
0.0208613873858
0.00849145605156
0.00353781927191
0.00844511601702
0.00860093894685
0.0152516751281
0.0271504275856
0.0226687996181
0.00424473179481
0.0043892068358
-0.0230177735728
0.0362552112134
0.00887845361585
-0.0102913438229
-0.00820164895124
-0.0073564163018
0.0239896710242
0.00673122423606
-0.00506695257098
-0.0267210297881
-0.0281139470704
0.0378943206602
0.00121139551006
0.0108001511518
0.0123143133981
-0.00116728792903
-0.000334897776871
-0.00292839521465
0.010570368714
-0.00935643754405
0.0117594928971
0.017804777546
0.0218977898372
0.0280510774678
0.0326666805635
0.0166380703682
0.0124132152501
0.00751568753528
0.0135536492011
-0.0186241011785
-0.00506079339433
0.0122344494134
0.022098824052
0.0423869097264
0.00554583559503
0.0251053774547
-0.0102559850599
0.00731232432057
-0.034652688224
0.00919498941621
-0.00673420265353
0.000581273460135
0.00912165276771
0.00898946465852
-0.0187961264663
-0.0331758048255
-0.0026395702278
-0.041601248613
0.0146461072012
-0.0290480574895
-0.00423778296356
0.0345760412306
0.0120275165822
0.00935184738828
-0.000174389162411
0.0254683221907
3.59744127086e-005
-0.0101205474608
0.0124576203434
0.000764462132218
0.00498580574952
6.90927775078e-005
-0.00372185700599
0.0163824593854
-0.0189707572976
-0.00699578583023
-0.00475521197369
0.0167745519454
-0.00302242402274
-0.0143702981415
-0.0118601995797
0.0201816683383
-0.0421399284937
-0.000517786016304
0.0380718610658
0.00859569725136
0.028744099957
0.0118460932405
0.00317633063849
0.00700530907489
0.00856120368574
0.00622610909583
-0.0148600691567
-0.0166882251525
-0.00609105188512
-0.027224270824
-0.00434122457523
0.0017631346869
-0.0026566834445
-0.00558945563082
0.00218888006727
0.00670169402941
-0.0248044251778
-0.0189032288374
-0.0165020966151
0.0442996476377
0.048085594842
0.0155878292402
-0.00632183627931
0.0155750168398
0.0132298293551
-0.00763028145197
0.0503024035419
0.02748490597
0.00662974641541
0.00325041710504
0.0513863655118
0.0320766858102
-0.00273702991174
0.0134301459493
0.0148565990753
-0.00191522817751
-0.00309653059018
0.0190569609579
0.0123309133157
0.0337060039069
0.0160903687139
-0.0127410076661
0.0156047301183
0.0220740885054
0.0112897701767
0.00834014377364
0.0305850982541
0.0122533088215
-0.00562577072159
0.024439409184
-0.00273142610918
0.00799453626935
0.0281805894023
0.0200417923783
0.014794054958
0.0181379030284
0.0202045842525
0.00103186790875
0.0167459981952
0.00975303507578
0.00336093805099
0.0202396122182
0.00111941875734
-0.00263269903629
0.00851098001754
-0.00103655464956
0.015611222208
-0.032523229673
-0.0142944439383
0.00333564724582
-0.00628242616485
-0.00262846784515
0.016296441387
-0.00821175911116
0.0109733055583
-0.00183797002698
-0.0111449621172
0.00395174162881
-0.0292954341172
-0.0106229034731
-0.00317557481214
-0.00297778090744
0.01527894549
0.0147534223114
0.00526074246408
-0.00455709987777
-0.012314516528
-0.00148757222863
0.0102835840739
0.0326320246685
-0.00283085270929
-0.0119685524094
-1.4035661027e-005
-0.00453868186351
-0.0259052762488
0.00041222121752
0.0128398913377
0.0197598005103
-0.00290090669539
0.00253404687503
0.000243681496248
-0.00196048614174
-0.0117280554868
0.00954102392855
-0.0144234753776
0.0139214611932
0.00816568539714
-0.00380251688448
-0.022818209641
-0.0077693474081
0.020111163417
-0.0172435152
0.00776606021635
0.00275984676658
-0.00258409234963
-0.00574928821843
-0.0198235706416
-0.00996770692257
0.039389563829
0.0194997869458
-0.000753474646897
0.0115480801733
0.00047004232682
-0.00543773982854
0.0160312626193
0.00676140595765
-0.00664031248185
-0.00809038450966
0.0115920562161
-0.000282087089261
0.00106841466963
0.00974407460817
0.00201294212563
-0.0139382489992
-0.00169854229563
-0.0106523727431
-0.010320777207
0.0183956221946
0.0113465630414
0.00537540276969
0.00800336125652
0.023778382947
0.0213192086818
0.027535765353
0.0172320337982
0.0203920507579
-0.00387715491366
0.0037030719578
0.00441007529897
0.0014531860414
0.0274013762308
0.00690100366974
-0.0176955016343
0.000527716261466
-0.00850373464192
0.00562540925566
-0.0214778133367
0.0125706949186
0.014530655168
-0.0431481852722
0.0386649795723
-0.00746798983261
-0.00428509511366
0.00314434230213
0.00988557522177
0.00730410569431
0.0122538181034
-0.0143430822935
-0.00417813875262
-0.00854598082097
0.00634768280122
0.00256160605968
0.00262735134273
-0.00133377671342
-0.0156571057256
-0.0117544264318
-0.00432720476279
-0.00334141436282
-0.0063882810372
0.00643319796042
0.00119037557807
0.00654807621623
0.0171079999371
0.0150660080609
0.0153229543531
-0.00199002524213
-0.00423913934813
0.0192499171211
-0.00211965281043
0.0254135749331
0.0147865386406
0.00425127557325
-0.00186804219749
0.00729405404372
0.00766411676469
0.00489284851127
0.00524021018599
0.0243728989381
0.0166737799339
0.0205573093801
0.00933524881077
0.0166226535343
-0.0156764035379
0.00698802891822
0.0166136145501
0.00135333440543
-0.00775956628523
0.0181354454467
-0.00771779519448
0.011289419583
0.0154748069928
-0.00957826281644
0.0156285704484
-0.00403828763025
0.0246989948967
-0.0254192022627
-0.0118380110888
0.00291960182258
-0.0208343265875
0.00462693751538
0.020116907068
0.00805476987177
0.0113128630865
-0.00120695272258
-0.0155095272483
-0.0398226931134
0.0130752264947
0.00163157025758
0.00318236726383
-0.00335151470888
-0.00728022850876
0.00914277391074
0.0144443238586
-0.00224909995634
-0.0240344015153
0.0108735604348
-0.0137430731324
-0.00571501167899
-0.0109440359355
-0.00367692653256
0.0291486505735
0.0418286490756
0.0229728561559
-0.00670035883797
0.0306108495548
0.0125682337703
0.0263814462883
0.0018050272628
0.0086160063994
0.00839332307315
0.00995511826317
0.0152754945682
0.00344822999008
-0.00190973058618
-0.0441389058221
0.0147783726848
-0.0104607803188
0.0145938319043
0.00966920590134
-0.0297515000337
0.00828799127706
0.0122378642481
0.00974357988096
0.00515528788334
0.00156879592348
0.00152864141965
0.00929870450832
0.00864388177275
-0.00793667364885
0.0180600266027
0.00299463164466
0.0151900440664
-0.000463950934048
-0.00369336761077
-0.0109464678823
0.0017978667132
-0.0138667824462
0.0082028274303
0.00745477156575
-0.0293530179996
-0.131189438087
-0.108583032191
0.04282049216
-0.0122961093362
0.00960130085871
-0.0103383482817
-0.00534417701383
-0.026148662216
0.0134573402674
0.0178502958115
0.00931921933173
0.0519998481264
-0.0233344496689
0.00454668207105
0.0145374542697
-0.00362157961425
0.00802827413943
0.00794421084479
-0.000749343026239
0.0201470323211
-0.000726845772554
0.010686160324
-0.003435327374
0.00398187921332
0.0140740031071
-0.00920603321543
0.000464548538182
0.00472068889455
-0.00754271598138
0.00398764676145
-0.00157877457196
0.0199400329406
0.0159366121445
0.000622116154291
0.0037227257138
0.00403961982655
0.0058375419153
-0.00431653695031
0.00972399394399
-0.00613704250202
0.00814356046538
-0.0164382860968
-0.00185389271638
0.0062157705824
0.000733134102655
0.003921652669
-0.0020195468845
-0.0094799887871
-0.0019381484346
0.00392987575947
0.00410325652363
0.0122042844355
-0.00602721613776
0.00977324489963
-0.00494672014594
-0.0185506964562
0.000975831060368
0.00803100417868
0.00200818158269
0.0045867319024
-0.00443155197869
0.0012592501308
0.0128824834915
0.00432824484692
0.00831714505417
0.00881459903217
0.00759937417451
-0.00799290174725
0.00321133136611
0.00307566292902
0.0120339082162
0.00221196288932
-0.00749194060533
-0.00176620832437
0.0133248055817
0.00381658482668
0.0101294511309
0.00953662137728
0.00245331216496
-0.000925531945425
0.0129401849773
0.0122919978383
0.0096265195705
0.00558243338004
-0.00169457666548
0.00620545602878
-0.00315712280418
0.0111796950692
0.00584896431588
0.00217043702679
0.0161296809045
0.00474811798881
-0.00162466668486
-0.000500264369018
0.00581934018989
0.00290432926677
-0.000594207298724
-0.00653564767219
0.00408411789359
0.00833451646262
-0.00171426342215
-0.0416004748734
-0.00181102852728
0.000637348314604
0.000619332591118
0.00369563485278
-3.7803157699e-005
0.00557984516452
0.00924994604764
0.00739209458594
-0.0268716345934
0.00738989898603
0.0235886637585
-0.012589522871
-0.00297591801529
-0.0212463911664
0.00391121239887
0.019382239243
0.00141396080649
-0.0110774272764
0.00966896222057
0.00709424488063
-0.00105538480013
-0.00981597698104
-0.00043266367863
-0.00219152768038
-0.00424426708202
-0.017983406081
-0.00361732205192
0.00738925050882
0.00673243671961
0.0163286296481
0.00380579234368
0.005786470758
0.00442651981713
-0.00931750920689
-0.00234773408008
0.00185294756625
0.00478312671911
-0.00103262608266
-0.00254318186475
0.00893488773004
-0.0223424929099
-0.00316548005206
-0.049103048712
0.00809326321112
0.00830521077638
-0.00303382597166
-0.00390478456778
-0.0179675943517
0.00975218588368
-0.0263084191982
0.00104076733496
-0.00239462079833
0.0106493639372
0.00888586964881
0.0138910239826
-0.00449911528299
0.0265644538551
0.00320850309386
-0.00702796746362
0.0189657541363
0.0165550936128
-0.0080985193434
-0.00260059489744
0.0113403040289
0.0213636235504
0.0371024542488
0.0383881870376
0.00873396513718
0.0183065922312
0.0192003801874
0.00936743799086
0.00587280099654
0.0228485136552
0.0135596084963
0.00887194743297
0.00538476262047
-0.00422678595318
0.0116631689442
0.00110950221173
-0.00234865691807
0.0065324127252
0.0166985968215
0.000139911015332
0.000573279680374
-0.0241718002263
0.00937055770904
-0.00255299541811
0.0163738858497
0.00845299595518
0.010385320657
0.00924157113508
0.0120709767715
-0.0100643141536
0.0181266812208
0.00667122120677
0.00326147400568
0.0126768740794
-0.00246353790144
0.0162163020108
-0.00687532280399
0.0145612848573
-0.00344954740547
0.0267794333619
0.00174175519136
0.0220981060387
-0.0189867903682
0.00828946548502
0.00118633692479
0.00200975918251
-0.0170961337491
0.00479564108857
0.0492207715072
0.0214282576792
0.0303159427332
0.0163240902038
0.0307283732545
0.0186185626782
0.022274847229
0.0019398555111
0.022926123489
-0.00133704132906
0.00487493354606
0.00580373582959
-0.00936899649377
-0.0225570234531
0.0144025601578
-0.0102877532671
-0.00614629227993
0.00715200255006
0.00978369141163
0.00921746864924
0.00290635376751
0.0136453094502
-0.00716224034965
-0.00317870577861
0.0265886417237
0.0231014759422
0.0176685002609
0.0124494881489
-0.0025724692836
0.0252326765751
0.000997718619893
0.0112123524672
-0.0107036298678
0.00500205887113
0.0124268410457
0.00816942455967
0.0072458567784
0.000494504049366
-0.00259828826392
0.0107983330707
0.0064200172703
0.0057197128007
0.0136553760042
0.0148704587674
0.00908296040357
0.029864888665
0.00611616175104
0.0167588789054
0.0140994977662
0.0158977929177
0.0140865800405
0.0228534311606
0.00162702746088
0.0253451564752
0.0132897956353
0.00942256757752
0.0152986875261
-0.0122002608393
0.0224634534088
0.0117924092141
0.00777403324746
0.0141465728981
0.00899627826725
0.00307218806252
0.0021569848828
-0.00697647511315
-0.0106952984507
0.0145173482415
0.010645457371
0.00958056270633
0.00962593083027
0.0135255305443
0.00495657248878
0.00337082897698
0.000355148640445
0.0178076046524
0.0341456025541
0.0044637213835
-0.00607779779317
0.00694672085013
0.0119339024049
0.00110558248687
0.0138449708897
0.0152461105471
0.0127997011573
-0.00127795643482
0.00436795626236
0.00418677013817
0.0164241851593
0.0141574365431
0.0163499728521
0.00984931348846
0.00546479236929
-0.0122164228805
0.0119817725246
-0.00338533959676
0.000262498438917
0.00476592925829
0.0054950565048
-0.00228328115395
0.000802269961736
0.0270580034702
0.0147199718808
0.0095185765282
0.00430210554128
0.0190831873224
-0.0170158698018
0.0106475972746
0.00485741010051
-0.000423122733915
0.00783398260305
0.00339998740624
0.0125708484285
-0.0214761378847
-0.013284912378
-0.000405831841134
-0.0112289907707
0.0149288861503
0.0151914589637
-0.010369301313
0.00504791899079
0.0160644923326
0.0143957504619
0.00341165684628
0.00782835940781
-0.0242080127391
0.00903206622235
0.000453508999477
0.015356367843
0.00489212645164
0.0073338713056
0.00242256069891
0.00298103987447
0.00352962650811
0.0218562543864
0.00640278193128
0.00265662125549
0.00410250695044
0.00148445128857
-0.0012129712971
0.00691366800406
0.00490246686945
-0.00311996811017
0.00595628475939
-0.00154517171912
-0.000910493920077
-0.0237224204007
0.0065236979232
-0.00995020201451
-0.00355977114403
0.0163456419791
0.0152400406818
0.00248863311863
0.0130805146116
0.0162833331589
0.00920688275986
0.0102056286213
0.0120083404289
0.016126275341
0.000454037966542
0.0100581406801
0.00707675171844
0.000889258209019
0.00525383788653
0.0256949447739
0.00721963588317
0.00343226171781
0.00749225084702
0.0106971335357
0.00642831739004
9.13112759764e-005
0.00811796437004
0.0112982082335
0.00153370554179
0.0128528185432
0.00845330490621
0.00439440086194
0.0188142088995
0.012763368446
-0.00345899268651
0.0196452356913
0.00333243375546
0.0128219268631
0.00865154273171
0.0130742029234
0.0141907187861
0.0199145785749
0.0164237631775
-0.00269083115344
0.00834874188728
-0.0105810077243
0.00256630938314
0.0103572499289
-0.0157973324906
0.013796409445
-0.00091891034893
0.00478785430348
0.00345469453444
0.020071259561
-0.00257359509284
-0.0051038973422
0.0128090821048
0.0242268594765
-0.0112358953006
0.00301304114478
0.0271069027313
0.0124691910022
0.00998792992786
0.0137563370405
0.0155151458139
-0.00891974252981
0.00470842619466
-0.00789411542502
0.0140358004824
0.0139765511556
0.013477875291
-0.00589314697077
0.00754958900967
0.0194776847818
0.00341860664283
0.0190812536298
0.0161694000203
0.0163267775272
0.00368718019639
0.00549518207319
0.00113240215751
-0.00667776952049
0.00602930862823
-0.010179770986
-0.0448427248692
0.00797936867578
0.00173245206081
0.0259637463511
0.00205256080041
0.0108440949059
0.0116411532282
0.0031290846494
0.00943763113455
0.00742054399505
0.00714540044779
0.0131342566374
0.00816772745939
0.00728925251932
0.00332733487683
0.00655839185215
0.0125606813005
0.00818088695342
0.0181315744798
0.0102532700209
0.00474069450168
-0.0119207302946
0.00872443141273
0.00520102559641
0.00418644097517
0.018738446323
0.0241507835828
0.00518217915533
0.0103082516354
0.0014928690505
0.0344583642939
0.0198650688251
-0.00405037930665
0.0158951287886
-0.0164045720167
-0.00434888132554
-0.0296802684505
0.0109800311135
-0.0127693268874
-0.00543355166995
0.013619659484
0.0259041402317
0.0107609915418
0.0047484528638
0.00882544357511
0.012011891833
0.0170082401108
0.0121250142632
0.00307776976661
0.0201567749467
0.00987640040456
0.00787434713436
0.00438413560129
0.014679886902
0.00434564647506
-0.00302742240651
0.00562727787441
0.0118980200515
0.0198099222346
0.0149959628027
0.0237506048029
0.0162489100255
0.0367191670018
0.00890185452194
-0.00226740621131
-0.0341119917849
0.0330527655896
-0.00114847888603
0.00623372386216
0.00303280133735
0.0171454205027
0.0041217962908
-0.0023875177771
0.00967374045388
0.0239725134088
-0.0154405686202
-0.00617827270974
0.00205956027328
0.00126342394876
0.0237108546771
0.00864782109836
0.0207332968364
0.0155393537318
0.00659145457158
0.0195617610173
0.0121875951294
0.0143174621989
0.0146847095926
0.00799731878711
0.0218471780299
-0.0259820354119
0.0146380246427
-0.000857500968615
-0.0141931686921
-0.022501102263
0.0157883123255
-0.00472955836724
-0.0198851999953
-0.00361096436653
0.0118689694851
0.00169668260595
-6.28134957993e-005
-0.0163199318989
-0.0103887294456
-0.0305605900071
-0.00465884544866
0.00355531813062
-0.0553261564047
-0.0374895371143
0.0151072919783
0.0139984986793
0.00207491162105
-0.019633423321
-0.058837927722
0.0384039474921
0.0484048611902
0.0362031221057
0.0224992951946
-0.00127976922234
0.0185208577639
0.0153718015272
0.00882564808201
-0.0101196565339
0.0203469890679
0.00983629303332
0.0203238168458
-0.0162973322293
-0.00907523357842
-0.0136891392168
-0.0124110235098
0.00441135923746
-0.0218474533308
0.00246030547554
0.0184727187474
-0.000223110842281
-0.00652661644531
-0.00868117990185
-0.0213712793442
0.0123759777212
0.00861283444273
0.0212978131282
0.0196394968559
0.00753699794772
0.0104347612029
0.0146701887879
0.000208582402044
0.00378730978628
0.00226849603119
0.0140129517463
0.00462273518838
0.00764926393272
0.00180361497444
0.0075542042825
-0.00834075212585
-0.0212934373456
-0.00719446148034
-0.00420891431487
0.0278776522299
-0.00822950514404
0.00767853083949
-0.00786325220548
-0.0249477509762
-0.00525682247325
0.00784693233639
-0.0044528357556
-0.0158146018103
0.0274895405981
0.0140962236101
0.00824284970493
0.0201583152718
0.00391412039226
0.0117518430479
-0.00978749046349
-0.00297201149018
0.00775397095012
0.0323348438216
0.0230148980704
0.0229225451481
0.0140975801885
0.00490881349645
0.0396788347598
0.00758405794749
-0.00343691115841
0.0350818461598
0.0125307524324
0.00423293133991
0.0113819754132
-0.00428538564113
-0.0139251881013
-0.0103331549642
-0.0168367588398
0.0217596654184
0.00665957662182
0.000871410548613
-0.00259298071348
-0.028226825565
0.0553988436462
0.0126081266857
0.00799131132755
-0.0100656274362
0.0011737197461
0.0115532169202
0.0144252842128
-0.0195065132511
-0.00155595684957
0.0208742549555
0.024323005167
0.00662431851911
0.00679100376447
0.0239671753661
0.0253122891394
-0.00476872104866
-0.00948833486472
-0.00546851272417
-0.0106954823226
-0.0117557738918
0.000519038846929
0.00836799772605
0.0130536480833
-0.0067657404904
0.00544824381873
-0.0135065752067
0.00126173999353
0.00437409531265
-0.0243654632937
0.0743207642212
0.0271364577224
0.049189983364
0.0377326263887
0.0316449108583
0.035114343879
0.00845557687167
0.0040140466341
-0.00122637500617
0.0106241516535
-0.0134777961464
-0.0207835850496
-0.00334124141591
-0.0134622191978
0.00785493244142
0.0193276639292
0.0223136225487
0.0177958530314
0.0106648497411
0.0186043584763
0.0243657918321
-0.00784732545149
0.00297676692205
-0.0104325565216
-0.0105985513703
0.00786104316908
0.00602756044213
0.00345444793449
-0.0117461152762
-0.00160030022978
0.0089669795264
-0.0134791863785
0.00989540839773
0.00886042056607
-0.007576193021
-0.0102543069729
-0.0430773175582
0.0324614438679
0.0175357146035
0.000836074693351
0.0105073967581
0.00610871187182
-0.00430368477172
0.00961919919424
0.00385272911288
0.00750736671831
0.00751211510358
0.00874730872491
0.00460984017955
0.0208028661136
0.0197028306014
0.00691754602032
-0.00361829774913
-0.00466681716213
0.00377750460751
-0.0228600986175
0.0174336615389
-0.00375129198221
0.0179412580793
0.0236111508932
0.0116686216558
0.0205979239076
0.0195429765671
0.00249233287079
0.0142079446429
0.0160349836041
0.00272314628403
0.0103380882495
-0.00554347676921
0.00382616573913
0.00706230431601
-0.0196179089847
-0.0246490291037
0.0181303244386
-0.0129781430393
-0.0149597127007
-0.0283054673098
-0.0293168583778
-0.0839166051479
0.078757582181
0.00667041179782
0.0231625323805
0.0311708538923
-0.00661900624649
-0.00235137669706
0.0150889988319
-0.0321232446009
-0.00761984853349
-0.03513309029
-0.0632380083398
0.0561568392444
0.015066631732
0.012697301692
0.0269910437308
0.0103306742619
-0.00264922383387
0.0202964526446
0.00097609425615
-0.0115724123346
-0.0100199597505
0.00190123060756
0.0160794306834
0.0194391959352
-0.0240241364406
-0.0155265565295
-0.00478480171549
-0.0133183267427
0.0108457541623
0.0118280505193
-0.00908572570232
-0.00237905768073
0.028291630828
0.00507761066861
0.0233625133396
0.00334605278549
0.0198983117633
0.0321609105807
0.0271109779519
0.0176308678242
0.0218810656174
0.010692260137
0.0201673777555
0.0244547741866
0.0421722490373
-0.0139740315569
0.00727483228242
0.0260462458139
0.00226000115772
-0.00244434375647
0.0178512740278
-0.0227394476713
0.00858625417212
0.0287431423043
0.00673452895515
0.0266997475955
0.00261022651832
0.0285058550737
0.000609645791527
-0.00133645938133
0.0203272567754
0.0176525793228
-0.00792146464933
0.0249097436505
0.0183077488985
0.0120296224042
-0.0116951500684
0.0231159134347
0.00832333052857
0.0026270945215
0.0121264660536
0.0121538312553
0.0184260770591
0.0162338709133
0.0170842510922
0.0161683897435
-0.0198123462969
0.0198906941611
0.00119180254555
-0.0145944607962
0.0302276234273
-0.00926878947603
0.000441829406776
-0.0158628109769
0.0322203679562
0.0136889382129
-0.00579706809494
0.00317415672291
-0.0256340862229
-0.00822249994414
-0.0266266898709
-0.00243939331215
0.0306698707501
-0.000606030422303
-0.00306958103122
0.0160935696217
0.0236432379452
0.00690011865337
-0.00318270596996
0.00270842373259
-0.0263338107251
-0.00531278387332
-0.0156720895694
-0.00655214381063
0.0188896103587
0.0108771346
0.0179715578147
0.0126837147451
-0.00511934780158
0.0051186789975
0.0208287203185
-0.0237499759684
0.0017292589094
0.0116498882344
0.0241663467648
0.0246730242406
0.0172406222203
0.0163279517803
0.010485254875
-0.00794740263421
0.0207038247126
0.015349290282
0.0128165824946
-0.0254730400554
0.0117600908993
-0.0160557717546
0.0282177869248
0.0331414914694
-0.00261474651995
-0.0241840667898
0.022340843663
0.00417348991047
0.00130944350069
-0.00465701605824
-0.00586767817001
0.00941626146913
-0.0105542307893
-0.0144167193823
0.00866314442909
0.0055256976963
-0.00400509331755
-0.00038257350071
0.00746971420267
0.0250737876842
0.0531848412257
0.0222026926763
-0.0052673718514
0.0107768876339
0.0189334446171
0.00615063953114
0.0115908610368
0.00315909178603
-0.0100296209974
-0.00237532486037
0.00103102006986
-0.00550124006899
0.0113818111214
0.00851667704522
-0.0105672039607
-0.009247103154
0.0100781425634
-0.0253583922533
-0.00696758597185
0.0056433265862
0.00219085828634
0.00795512988234
-0.002575935728
0.0113013422128
0.00039415038366
0.00584878332386
0.00284222051117
-0.00927746184582
0.00562824779988
0.00894221630716
0.0120490335983
-0.00259418136197
0.0279126824571
-0.00333183097318
-0.00196563102227
0.00948918224999
0.0108438140688
-0.00606452607786
0.00224537479115
0.0138781601074
0.0103523657142
0.00891152098895
-0.0035493623534
0.00733505127445
0.00166477623053
0.00941014263716
0.0097210300875
-0.0249060548118
-0.016653535173
0.00636967916531
0.00102207585369
-0.0328141327397
0.017157202624
-0.00131029150766
0.0287110188338
-0.0248249666086
-0.000879862558376
0.00332014114906
0.0129675150331
-0.0126565828098
0.0139970204368
-0.00973494875057
0.0192921917571
-0.0117358684751
0.00647193113242
-0.0143388894457
0.00149191549261
0.00804599106026
0.00576382757392
0.016840954803
0.00498784896984
-0.00775181902489
0.0222525314107
0.0154426596716
-0.00987564913816
0.0185925434019
-0.00305441987758
-0.00597313081674
0.00845339382234
0.00591076961254
-0.00459523170405
0.000411258337039
-0.00561432628516
0.0164626333541
0.00224340879613
0.00710940452407
0.00666812566374
-0.0426048681254
0.0237526539694
-0.00324427441534
0.021744373884
-0.000989081812599
0.00600703310687
0.0066570996338
-0.00449301386873
-0.000328255266886
0.00718015675384
-0.0117344100388
0.0123181082565
0.00185652180403
-0.00354621732159
-0.00364474130445
-0.00170047752922
-0.00215025447824
0.00546822507941
-0.00387154176323
-0.0112463175385
-0.0381245139322
-0.00110019569808
-0.00319305025264
-0.034284664599
0.0323375934437
0.00658636899889
0.00680997969926
0.0020824171709
0.0258573253217
0.00201462430861
0.0195318647123
0.00308584406639
-0.0195792305256
0.0153272099797
-0.0140752563106
-0.033499011258
0.000203835628713
-0.0384163737686
0.0228000836142
0.00549894941628
-0.0323721648966
0.0645909407018
-0.0215938958772
-0.0270767048371
-0.0200903492148
-0.0317444537003
0.0128723463893
0.0192666508088
-0.00518937855986
-0.00734243398263
-0.00644260934185
-0.0221346272698
0.00306269738863
0.0118873009083
-0.00603411983304
-0.00404385900437
-0.0226619560961
0.013377600267
0.0074694905179
0.00244759279862
0.00836487081726
0.000282900659592
0.00769979841594
0.0052221945809
-0.0151276181067
-0.00965307202159
-0.0313101825625
-0.0370641673404
-0.00869925803957
0.0104660686308
0.0438932634744
-0.00507319011987
0.0029072402129
0.0153126349962
-0.0141504937912
0.00121457512542
-0.0114074746732
-0.00815124323087
-0.0367515185997
-0.00748205091418
-0.0558641579166
-0.139623547919
0.0185828123481
-0.0373370118828
0.0201451139435
-0.0167598225763
-0.0249215184576
-0.144286617832
0.185814040617
-0.0392236028335
0.0353932260053
0.0626600166236
0.00631365504527
0.105272791788
-0.0423208776366
-0.0186104960835
0.0165002571291
-0.00853049278829
0.0189731757557
-0.0288542555526
-0.0603134203214
-0.0831791008881
0.0626505928726
0.0461571064603
0.0864794906485
0.0186288618204
0.029091040784
0.0336693416146
0.0226310650631
0.0319465598895
0.0448618294907
-0.0155932614806
0.0165740892684
0.0486733802404
0.0185981522169
0.00536937716458
-0.0317028003219
0.0294005185157
-0.018889273159
0.00245725260996
0.0312286016139
0.0197866475094
0.0337328104259
-0.00676889507363
-0.007050857282
0.0268077984979
-0.0376411849539
0.0265075744104
0.0325700152096
0.00507022890186
0.00342732872726
-0.00282670306374
0.0198025488059
-0.0176082839155
-0.0504142318518
0.00414582316849
0.0299715517139
-0.000988343462042
-0.000857959237373
-0.00588364362815
0.00152688238074
-0.0161231919058
0.0310066785635
0.021214103503
0.0255692694869
0.007794400233
-0.0498011115273
0.0037479565827
-0.0163541139323
0.0304369522383
0.00557602752342
0.041625568786
0.0197936805707
0.00604017256662
0.00353249785176
0.000846209604911
0.00714795815677
0.0379768362363
0.0113931038176
0.00628201606496
-0.0461873268332
0.0428207884105
-0.0800291713753
0.019037294672
-0.0264875207372
0.0100548224437
0.0291086544279
0.00670939112249
-0.0487198084466
0.0358138083806
0.00355016470495
0.0444992826762
-0.0102832727623
-0.000884393850639
-0.0230554972213
-0.00718703116229
-0.0112863298803
0.0232205752272
0.0325965762874
0.00327033637377
0.00913081465177
0.00766416868648
-0.00084362767213
0.0067959001888
0.0128046586846
-0.00241542689392
0.0220947192909
-0.0312873414558
0.0177050879965
0.00165606273955
0.0149872013853
0.0221928631694
0.00616172679723
-0.000971897406947
-0.00895997342212
-0.00440607896806
-0.0152704744671
-0.00688064641065
0.0210134349992
0.0166112666133
0.0195783432585
-0.00214025290427
-0.00891837067397
-0.00906346979995
0.00671493037578
0.0174667415164
0.0179506865685
-0.00296808147243
0.00380821188942
0.0270746427895
-0.00679770970027
0.00698298294441
-0.00552535849904
-0.00967673809716
0.0092181236901
-0.0223546021115
-0.00434045544056
0.0142166913404
0.0131224155513
0.022101589343
-0.0168515521608
0.0187706377386
-0.0253210562189
-0.0609842251443
-0.0172148861384
0.00273539205559
0.00273893279755
0.0257549272127
-0.0283538581263
0.0380212201564
-0.0620784359586
-0.00866655750406
0.0126491990451
0.0532443225518
0.00849935316393
0.0406744546962
-0.00790769125941
-0.0017954989653
-0.0193506006639
-0.0281100301819
0.044082759376
-0.0136778098509
-0.0129823190949
0.0353172753134
-0.00654024951233
0.0140109996576
0.00677629943902
0.0181173416196
-0.000256448349877
0.0139948205601
0.00305943285166
-0.00326644011446
-0.00657228231184
0.0112982708346
0.00153179783629
0.00755150572943
0.00978602733155
-0.0201030667235
0.00171915825382
0.00720037955405
0.0166693160239
0.00426642497388
-0.00680600655638
-0.0301103634284
0.0243266415887
-0.0030616200603
0.0158947953524
0.00807600074895
-0.0243557866984
0.055509889391
0.000974061849238
-0.000319079169039
-0.0162423702712
0.0133702410061
0.00218037128321
0.0219064741056
0.0065390911484
0.00668397338653
0.0296069930253
0.00721095481989
-0.00575363734625
-0.00370801629796
-0.00133817582556
-0.00915923575759
0.018951242286
-0.0335228467305
0.0190145494081
-0.0249326166795
-0.00948599801733
0.0250655847284
0.0110331737043
0.0192635491737
0.00497899350984
-0.00487501223916
0.026160769925
0.0101134878373
0.00109988641163
0.012481590422
0.0158164883021
0.00636271188492
0.0085486378941
-0.00753059505519
0.0190565524291
0.0193299472901
0.00249780613859
0.0121512542219
0.0141752836362
0.00386131713945
0.00245949594017
0.0113813211869
0.0143938627347
0.00611968400391
0.0149093525777
0.0079369614013
-0.0149792417038
-0.00154172583941
6.25579040191e-005
0.00515972248074
-0.0163195739776
0.0253605973255
0.0273525494808
0.0115353456703
0.0120733790514
0.00532612253832
-0.001288348119
-0.0207177195044
0.00346303270503
-0.00821500687191
0.00306139503361
0.0196973768845
0.0151372591193
-0.00469269382142
-6.39882036454e-005
0.0159809271351
0.0181193419857
0.00622230121836
-0.00156969074711
0.00475589248599
0.00289700764723
0.00109470112964
0.00466970135063
0.0046273610649
-0.00609760067959
0.02199244829
0.00791472930319
-0.00118880345914
0.0110042628239
0.00882077596176
-0.0172823324705
-0.0273975289871
0.0320770684006
0.0219980904396
0.0179553172296
0.0237621372699
-0.0106991134804
0.010845902411
-0.0197528409756
0.00796906865652
-0.0260988070758
0.0150605151626
-0.00961477666012
-0.00165854086902
0.00331810835604
-0.0129557319051
0.0124859615873
-0.00929990502872
0.0204177294268
-0.00464236317782
0.00367649841414
0.0199680843961
-0.0119798190128
0.00428444459024
0.00201011719416
-0.0102200653183
-0.00883298261295
0.0236773291072
0.024564542207
0.0201114984911
0.0053822307235
-0.00402663495036
-0.00629850281318
-0.0193118833592
-0.00479856647073
-0.0105254676617
0.00702221130654
0.0291436560681
0.0180258269497
0.00699086990691
-0.00609280760871
-0.000283681977361
0.0152751462194
0.0121587509283
-0.0230605115519
0.0240992325846
0.0167772789087
-0.0212362562583
0.0335233340507
-0.00386861841333
0.00924853079463
0.0103395410191
0.00740580910783
0.022448423511
0.00318325891929
-0.014608615747
-0.0200547765424
0.00245804369574
-0.00335284340778
0.015622364641
0.0200440460782
-0.00081114372054
0.005720955767
-0.0114111221341
-0.00174754692847
0.00533716153321
-0.00216875949314
-0.001940416043
-0.00322553792817
0.0150719487752
0.0020750714126
-0.0276221583953
-0.0117723394362
0.00754514138673
-0.0229417624177
-0.0237733526488
