# Supplementary material for: Real-world datasets for portfolio selection and solutions of some stochastic dominance portfolio models
Source: Data Brief. 2016 Jun 28;8:858–62. doi: 10.1016/j.dib.2016.06.031 (PMC4959918; doi:10.1016/j.dib.2016.06.031)
Supplement: Supplementary file 2 — Supplementary material [file mmc2.zip › Solutions/FF49Industries/OutofSamplePortReturns_L_SSD_FF49Industries_Matr.txt]

0.02742930317	-0.0302532940795	0.0349311718421	0.000277722884412	0.0196619941331	-0.0126283594196	0.015079486551	0.0034108258119	-0.00622924472872	0.00469990438094	0.0142095153701	-0.0327796195435	-0.0449080886911	-0.00985954154536	-0.0243084311869	-0.0118261246007	0.00371639545866	-0.024933165081	-0.015227266614	0.0180286389678	0.0192053355842	0.0293012792899	0.0187506322274	0.0408373477072	-0.000561790099768	0.00705703001244	0.00919124295833	0.022237516159	0.00489436295301	0.00707380085669	0.00312009535384	0.0167472927991	0.0011603167518	0.0218281675944	0.0190253307846	-0.008276791386	-0.00828560101229	0.0037097775736	0.00538199509053	-0.026373597301	0.0418560376171	0.0343383136908	0.0154862350484	-0.0230177735728	0.00121139551006	0.0326666805635	-0.0102559850599	0.0146461072012	0.00498580574952	-0.0421399284937
0.009850366356	-0.0368932553139	0.0272360982071	0.00943030218016	0.0239471971059	-0.00483093881684	0.00571478879767	-0.0124964013842	0.00441748536531	-0.0120593946283	0.00143743924119	0.0137382236498	-0.0141412169542	0.0081599485422	-0.0542865612526	-0.0015945505707	-0.0283695425312	0.0243842643262	0.019670184737	0.0689995874259	0.0122194958525	-0.0198345173793	0.00834879871429	0.032485606331	0.0047826775744	0.00988434042435	0.00108113740965	0.00300904328417	0.0112190414564	0.0136000039823	0.00711218529309	0.00997222236812	-0.000690483779506	0.00372062662088	0.00655505212829	-0.0133135051249	-0.00180778099319	-0.0204517680195	0.00682737032062	-0.00211343148606	-0.00320603018636	-0.00431206937159	0.00970900398178	0.0362552112134	0.0108001511518	0.0166380703682	0.00731232432057	-0.0290480574895	6.90927775078e-005	-0.000517786016304
0.0134035456398	-0.00424921662631	0.0218097619309	0.0114156941447	-0.00427143059266	0.00904939804983	0.02673467728	-0.000601861064892	-0.00499500024273	-0.00985252875295	3.59144457186e-005	-0.00219780146044	0.00953883429366	0.0131609828776	-0.023293739272	0.0147879533299	-0.0197157501902	-0.0218518132379	0.0257941334143	0.0424152991613	0.00763014350022	-0.0260505012044	0.0105815482114	0.0260622601445	-0.0219888681201	0.015157297716	-0.01102017697	0.0209551875357	-0.0139414370904	0.0135781509564	0.00423733209261	-0.00261693442046	0.017387159131	0.0106076929642	0.021746889213	0.0292811010416	0.0175011019956	-0.000248661519198	0.00778296710438	0.00883389144609	0.011232637993	0.0400118831969	0.0208613873858	0.00887845361585	0.0123143133981	0.0124132152501	-0.034652688224	-0.00423778296356	-0.00372185700599	0.0380718610658
-0.00233562925375	-0.0192019438547	0.0127429094694	-0.00926126559834	0.0106920634332	-0.0249368849312	0.0147047941134	0.0130113692737	-0.00925247014823	-0.00362857214729	-0.0149972866451	-0.0267032430497	-0.000724072796161	0.0121455269441	-0.0500983454446	0.0116780015158	-0.0192388986666	-0.0299614390797	-0.0113434115603	0.0268305755209	0.0183421215649	-0.0179026998183	-1.61223357669e-005	0.0304526131435	0.0175108760539	0.00489723049298	-0.0112960170967	0.0171565494369	-0.00354738064256	0.00439822434484	-0.00458296741337	-0.00316730251466	0.0155987942684	0.0248680949648	0.0189243389519	0.00190456572874	-0.0067447674202	0.0216521970028	0.0126347970831	0.00834822138658	0.0113287048589	0.015761449757	0.00849145605156	-0.0102913438229	-0.00116728792903	0.00751568753528	0.00919498941621	0.0345760412306	0.0163824593854	0.00859569725136
-0.0216870170706	-0.00515096336859	0.0339290262044	-0.00801603117953	-0.0296358601381	-0.0216016229812	0.0189003723772	0.00668497360442	0.0285063238269	0.00578420966306	0.00641656751074	-0.00283389027204	-0.0226929779078	0.00462303390208	0.013643702754	0.0190501879092	0.0228403478897	-0.0472399526973	-0.0282358950245	0.0337783413373	0.00434067850631	-0.00535686002151	0.00606294610586	0.0208975272424	0.00270824761466	-0.00527533905605	0.00112472355458	0.00356328173758	0.00138414649571	0.00688724449625	0.00745362855654	0.00637554804182	0.0133551300553	0.00316155001103	0.024732262861	0.0239316555307	0.0157425085023	0.00206726845922	0.0139910512202	0.0118823091087	-0.00737829415446	0.0072411176961	0.00353781927191	-0.00820164895124	-0.000334897776871	0.0135536492011	-0.00673420265353	0.0120275165822	-0.0189707572976	0.028744099957
0.0280523324328	-0.0089713113484	0.0205053106729	-0.010113965786	-0.0346345095599	-0.0215448616535	-0.0080765608774	-0.0105936084622	-0.0153618058883	-0.00101886719283	0.0186422510416	-0.0179186210584	-0.00254076411922	0.036397328275	-0.0118883482676	-0.00034021454992	0.000812342816913	-0.00153503612261	-0.0126223024636	0.00106951498735	0.00489067026752	-0.0206710666003	0.0119554206963	0.00844155576258	-0.00423782020423	-0.0026491906393	-0.0113310171602	0.00737397484958	0.0112318182988	0.0108688568205	0.00689283685734	0.00975879602008	0.0153575351974	-0.0181959622278	-0.0316597831645	-0.00114620791491	0.0299702000459	0.0147698260749	0.0142941021409	0.0337826052182	-0.0283733920672	0.017381115537	0.00844511601702	-0.0073564163018	-0.00292839521465	-0.0186241011785	0.000581273460135	0.00935184738828	-0.00699578583023	0.0118460932405
0.0605959621267	-0.0112489814509	-0.0111613755455	-0.0181883501281	0.00534272192201	-0.00154159982653	0.0123259871723	-0.0184678252808	-0.00516241277253	-0.00680637622062	-0.000488104819786	0.00664945349242	-0.00813381569463	0.0178432652414	0.0108318458082	-0.0106469592338	-0.0298538797764	-0.0558246840971	-0.0318993625214	0.0336719111419	0.0176745122592	-0.00712259060475	-0.00505037097416	0.0191613710976	0.0139789209297	0.00602282919758	0.0152336626974	0.00833912726928	-0.00968433312966	0.00889559494116	-0.0114447351814	-0.0211777918643	0.0155109733628	0.0022465515927	0.000385133642349	-0.0191888303188	0.00487591396746	0.00968603155279	-0.00366176728687	0.0161871449368	-0.0026930837488	0.0160899019402	0.00860093894685	0.0239896710242	0.010570368714	-0.00506079339433	0.00912165276771	-0.000174389162411	-0.00475521197369	0.00317633063849
0.0430124828924	0.0237293514521	-0.00559477008921	-0.012825062206	0.0309957446441	-0.0143520358629	0.00199812104004	-0.0097230149694	0.0132605363726	0.0233393378462	-0.0115004158981	-0.0148928390293	0.0411246179451	0.0167888219324	0.0798374477619	-0.022738604479	-0.0194940211761	0.0463672452877	-0.00415610100008	0.0150467348824	0.0090291044648	0.018281890673	0.012039997301	0.038765835444	-0.00569073810472	0.0029533405282	-0.005423206795	0.00215206907303	0.00747333467318	-0.00870476306868	-0.00777758564289	0.00764334150703	0.0269930681839	0.000135256459901	0.013556881536	0.0140610743891	0.0127147030141	0.0171804468728	0.011770851844	0.00818600425747	-0.0509311261752	0.0097601643325	0.0152516751281	0.00673122423606	-0.00935643754405	0.0122344494134	0.00898946465852	0.0254683221907	0.0167745519454	0.00700530907489
0.00409170036001	0.0234858616804	0.010083307665	0.00448200838017	0.00831237388907	-0.00648542996603	-0.0117152638801	-0.00887003516848	0.0246372367094	0.016857958727	-0.0191849638073	-0.0191447077665	0.0335032604814	-0.00477913528681	-0.0023146143268	-0.0201407806442	-0.015714210199	-0.00478655274065	-0.0137273468436	0.0143844047605	0.00224257376224	-0.0127129863678	-0.0275508937457	-0.00793442680628	-0.012410823325	-0.00707047419591	0.00617089351395	0.0082250365763	0.00967169082867	-0.0027840415668	-0.0036761698805	0.0101812951968	0.00462770155843	0.0130357179382	0.0121980968574	0.0359686972933	0.015766042769	0.0152992989624	0.00288860602749	0.00791223619457	-0.0225233894931	0.026522067461	0.0271504275856	-0.00506695257098	0.0117594928971	0.022098824052	-0.0187961264663	3.59744127086e-005	-0.00302242402274	0.00856120368574
0.00723375215132	-0.0119449505819	0.0143161302254	0.00888039846775	-0.00448935275761	-0.00734482344914	-0.00374348681122	0.0149990106416	0.00793627607486	0.0247613842916	-0.00629175799388	-0.000129355132831	0.0183692858594	-0.00840295522122	0.0201509998552	0.0038687626646	-0.0270713106817	-0.0086404122309	0.0226898398717	0.00414501535977	0.0137559541872	-0.0155625305607	-0.0104673668233	0.0031523917457	0.00187830805184	-0.00873729679684	0.0226018683239	0.00615450916763	0.00897886897427	-0.000262056981443	-0.000629807659779	0.00575973452673	0.0088500950231	0.0317971980017	-0.0398699806485	0.0247351239422	0.0184318702219	0.0110626536842	0.0121777904966	0.00428224393924	-0.00912133890325	0.0239498899975	0.0226687996181	-0.0267210297881	0.017804777546	0.0423869097264	-0.0331758048255	-0.0101205474608	-0.0143702981415	0.00622610909583
0.0350481553002	0.0326831488679	0.016532776239	-0.0130887885539	0.021711578979	0.0681592198	0.0197374767537	0.0138375359555	0.00192563086267	0.00715369400376	0.00818340043185	-3.23667642094e-005	-0.0113495037734	-0.0145391505529	0.00964222687131	-0.0232625215413	0.0298652124081	0.0973037146426	0.0888535938536	-0.014380947364	0.0138803004651	0.0248121827009	0.0128897603674	-0.00585026949341	-0.00762519518399	0.0122725244795	0.00434072416176	0.00817742223352	-0.0011168011671	-0.00618511765353	0.0292420628887	0.0159541296016	0.0165027909334	0.0271661185551	-0.0511542810573	0.0103768028862	-0.00750615942647	0.00766420040464	0.0100154538325	0.00872327039149	-0.057399428234	0.0065491441375	0.00424473179481	-0.0281139470704	0.0218977898372	0.00554583559503	-0.0026395702278	0.0124576203434	-0.0118601995797	-0.0148600691567
0.0401126751826	0.0294006929808	-0.00659255898074	-0.0280272809151	-0.00756598495128	0.0180314884623	0.0342000570836	-0.00479229198809	-0.0037838412096	0.0119584707465	-0.00269380409932	-0.0365739693384	-0.0194513745313	-0.0272646407115	0.0061734422498	-0.0427156840343	0.0209149467083	0.0130721954463	0.045454311483	0.0246426747794	0.000725916381014	-0.0140131904384	0.0173974212745	0.00278263502941	0.0249178014445	0.0101096291547	0.0190034091101	0.0121747505823	-0.0221776112823	-0.000929504799506	0.00954170318768	0.00167656314707	0.0182406949855	0.0149620844315	-0.0584192622031	0.0118617606227	0.00555190254643	0.00136854133223	-0.0602787355277	0.0271254615176	0.0349243231211	0.00775108560779	0.0043892068358	0.0378943206602	0.0280510774678	0.0251053774547	-0.041601248613	0.000764462132218	0.0201816683383	-0.0166882251525
[truncated: 140 more columns]
