# Supplementary material for: Real-world datasets for portfolio selection and solutions of some stochastic dominance portfolio models
Source: Data Brief. 2016 Jun 28;8:858–62. doi: 10.1016/j.dib.2016.06.031 (PMC4959918; doi:10.1016/j.dib.2016.06.031)
Supplement: Supplementary file 2 — Supplementary material [file mmc2.zip › Solutions/FF49Industries/OutofSamplePortReturns_MeanVar_FF49Industries_List.txt]

0.0269125477088
0.00907776058447
0.00773712616407
0.000400492112719
-0.019907994484
0.0324804362569
0.0520767169184
0.0507944689687
0.000588914130632
0.00371976639375
0.0285716024123
0.0272651122833
-0.0188470254923
-0.0286044382597
0.000921674581343
-0.00778285886108
0.0121861387602
-0.0111884651252
0.00139256572411
0.0412547094658
0.0210536964011
-0.00197604893031
0.0269989312816
0.0371350589092
0.044741608043
0.0258229226714
0.0203274041112
0.0185686995638
0.0358355459311
0.0216017879947
-0.00105929691339
-0.00511658731169
0.0142842312029
0.015283997024
0.0128941997147
-0.0189360495567
0.0039809671957
0.00764068435342
-0.00182655836697
-0.0161888580064
-0.0114958680977
-0.00620142947008
-0.0133075802146
-0.0074472151397
-0.00891311161971
-0.00105784050631
-0.00381706492555
-0.007953888735
0.0215752931181
0.0253802910158
-0.00293693414308
0.00583238976128
-0.0267938052337
-0.0315436509409
0.00571038709744
0.023400458322
0.00461744804684
-0.00406699684322
0.0193622369261
-0.00505825915082
-0.0139307230187
-0.000970532236567
0.0172636786371
-0.0129339404046
-0.0208434629579
-0.0220008752113
0.0017469618496
-0.0182027249603
-0.00863766309737
-0.0105603454986
0.0546081350173
0.015547419489
0.0134769162151
0.00301169760908
0.02891773333
0.0244890556044
0.00924724832321
-0.00749627108371
0.0107795383808
0.00194882111833
-0.00449168970818
-0.00174988845347
0.0146091075632
0.0242920432696
0.00370161468573
-0.0116301177303
0.000639404205663
0.0146817282899
0.00974336354495
-0.00636123819999
-0.0242742955109
-0.0112328869236
-0.0097108088655
0.010864138912
0.0199920575947
-0.00988931368976
-0.0033925191679
0.0010479852991
-0.00634304029581
-0.0143554647872
0.0262018944572
-0.0114169263839
-0.00740036709586
0.0207048166943
0.0152733200926
0.00961273019706
0.00788719082427
0.00117505072482
0.00463117066604
-0.0110848058707
-0.00721180397789
-0.00262532374096
0.00656045175946
-0.000936049135332
-0.0078799938564
0.0227632064165
0.0168769709737
0.0289609474546
0.00596587703951
0.0144080081608
0.00598093938509
0.00702688008272
-0.00164693426521
-0.0165118925637
0.00857641114498
0.0113432000424
-0.0101999915604
-0.0118101611392
-0.0241537266236
-0.0101128478461
0.00762356716539
-0.0128551288517
-0.0302163215192
0.0113960994083
-0.00187692038128
-0.024388996452
-0.00257105085906
-0.0157782853223
0.00740972117387
-0.0133043965053
-0.0199257307826
-0.00550971860126
0.0035048317697
-0.0390737139937
-0.0443822717171
-0.0134753127029
0.007790669853
-0.0024836786341
-0.0227373668733
-0.00111401320568
-0.00799044999539
0.044659102104
0.0372284426638
0.0213592180052
-0.0129652750836
-0.0233013518211
-0.0102880709441
0.007291678624
0.0113418728618
0.00877081314103
0.00232121157708
0.0384558324158
0.0171812725961
0.017749317964
-0.00743670446189
-0.00769649612482
-0.0121015928625
-0.0293982398819
-0.0243244899998
-0.0588533086979
-0.0163674334171
-0.0516894585158
0.00986048936435
-0.00086253065292
0.0145595760615
0.0759244644219
-0.00669897748641
0.0259135304409
0.0033567723586
-0.00214447318392
-0.0058267641817
-0.00460255757958
0.0182319045245
0.00635438285488
0.0144571695509
-0.000861695908348
-0.0103170533816
-0.0215396151434
-0.0169542733664
-0.00288643383356
-0.0235030142464
-0.0333767296685
0.00377216789325
-0.0289612060472
-0.0186657468372
-0.0191199650534
0.023407254297
-0.000370351311245
-0.0315571697844
-0.0186370376141
-0.0118289857388
-0.0236726545728
0.0286692451019
0.0218271581323
-0.0260497332698
0.0260490240475
-0.0237538879581
-0.0291266123113
-0.0456118139004
-0.000875938527555
-0.0540194404157
0.047052684543
-0.00585931367317
-0.0122437364101
0.0977609939841
0.0148174765911
-0.0110244707826
0.0189341308523
0.0257374183238
-0.012108746852
-0.031801598086
-0.0120100130835
-0.0366743886704
-0.00156010166259
-0.0118896868849
0.0226238227044
0.0819068274201
0.0449510246275
0.0163063137271
0.063022159647
0.0479394626273
0.0179359302594
0.0315985648722
0.00341335313963
0.0343571127086
0.0212685747671
0.0163878818275
0.00315742724638
-0.0117070769482
0.0126101020902
0.020297118353
0.00726672551299
0.00151876687046
0.025168941292
0.0056734336665
0.00479434968217
0.0215836663644
0.00876603256189
0.00597985997758
0.0137876035554
0.0283291497593
0.000526940153522
0.041766337212
-0.0110559462998
-0.032144975476
-0.0118509533716
-0.00874273058532
-0.0181341660486
-0.00465923285993
0.0195267143147
-0.00999802262647
-0.0107434636051
0.0294967619614
-0.0143382907926
0.0193514070057
0.0124935180334
0.0116482899905
0.00113277968677
0.00490666075373
0.015515213041
-0.00200726987772
0.00856550392319
-0.0283101779481
-0.00648741271878
0.0100873914734
0.0163090059734
0.0327882826061
0.0339586784232
0.0219602016575
0.0247406861845
0.0202537183486
0.00667582526754
0.0186573940048
0.0398466348721
-0.00464898833156
0.00304489810729
-0.00724697940882
0.00126807223874
0.000455125533916
0.00797603847883
-0.0199088729135
0.0137813809758
0.00369286701468
-0.0076347508981
0.0131360466518
-0.00609014871587
-0.016086617644
0.00463885249
-0.00557615084756
0.0195466942389
0.00566869193276
0.0100490568701
0.0156770162109
0.00501293840743
-0.00199087423035
-0.0008487207355
0.00680972528863
0.00479544106062
-0.00663602488241
-0.00676126003415
0.012396599869
0.00987313028073
0.014489643346
0.00311212495888
-0.00905194079767
-0.0105719384768
-0.000925874932374
-0.00942439496084
0.0147337862146
-0.00623160750129
0.00389000654904
0.0229993981024
0.00627839374561
0.0223255368073
0.0243606589102
0.00602955699922
0.0192529659767
0.0163705261159
0.00620185260981
0.0120988002011
0.00670858269358
0.00386707263241
0.00591352640155
0.00311742204938
0.00303744032303
0.0122440720595
0.00237433998511
0.0100347923416
-0.00835845817414
-0.00209431537573
0.000282649826143
0.0110714673699
-0.0105984897846
0.00934978576104
0.00759858383806
0.00734522702024
0.000507300342998
-0.0148504213779
0.00858840662576
0.0128598723707
0.0168193151802
0.00578729655185
0.00795882928422
0.0119840940633
0.00885798306854
-0.00843204750941
-0.0036281847976
0.00130926941636
-0.00894499673167
-0.00207575101678
0.00359856681183
0.00649572806555
0.00464607345179
-0.00541794804856
0.00686458512843
0.00514705663722
-0.0105005367112
-0.00764787430382
-0.00342642328727
-0.00082009724966
0.0279703317675
0.00721782363184
0.0148052055539
0.00963898161078
-0.00242514239572
-0.00256581212733
0.0071013426361
0.0124901766223
-0.0214747067782
0.00750721785703
0.00887203465419
0.00463053083591
0.0161891345667
0.000613269546248
0.000746960236676
-0.00114401554993
0.0204297850017
0.012317636473
0.00896392681497
0.0152743924575
0.0145813776019
0.0238942779388
0.00776487384658
0.00975518925948
0.0120332921455
0.0152867492982
0.019725000703
0.0080602499546
0.00872332772982
0.0233586085581
0.0042569169962
-0.0142388147485
0.000247181173418
-0.00237946412841
0.0127221698663
0.0198360448463
0.0226519383639
0.0162990943776
0.0209224986823
0.00537980857714
0.0234376540117
0.0191536631844
0.0269385999221
-0.0325381984248
0.000916216509824
0.0174157377876
0.0125988260866
-0.0412844714081
-0.0498619099472
-0.0582451910922
-0.0086302002122
-0.0130151523745
0.0292371956561
0.000886048093029
0.0241734700505
-0.00110475825659
-0.0186468167769
0.01417630576
0.034538232369
0.0244035609583
0.0101532183094
0.0120639048837
-0.0099100800055
-0.00214789621163
0.0166043564079
-0.00827603978425
0.0131819742
0.0268044064782
0.00513687111311
0.0103593453014
0.0119730360802
0.016756753274
-0.00526238699544
0.00766347426723
2.36012455702e-05
-0.0232097833112
-0.00348738933493
0.0254251220681
0.00070727426294
0.0151921163037
0.0137715390275
0.0147176848854
0.0278323311898
0.00706843317217
0.00449148898102
0.0024409484558
0.00682937428431
0.0122489460652
0.00922136386795
0.0134684023451
0.00907441942887
0.00943976997403
-0.00687427305244
0.00838899864983
-0.00179888580743
0.00434327830158
0.00702355089784
-0.060710237278
-0.0252234416104
-0.00310832053624
0.00688902613578
0.00834208242209
0.0104251300532
0.0370765461826
0.0202384088716
0.00781621970694
0.0107709136334
0.00361163609891
0.0205494644664
0.0235782833177
0.0437955797187
-0.0046036237791
0.0119532268893
0.0122243478962
-0.00445648322656
-0.0261653984487
-0.0019621078244
-0.0503349025737
-0.0214113321933
-0.00708358130866
-0.0570205512403
0.0364147866769
0.0427392554894
0.00323148851041
0.0367532018367
0.0146718614705
0.00710639270715
0.0117190242849
0.019507573036
0.0116476709264
0.0301404363199
0.0286026694698
0.00398247069769
0.00545993578646
0.0127310900672
0.0102805069642
0.0129361006367
0.00143845504903
-0.00541284822122
0.00557812888189
0.00417150510705
0.0104200362673
0.0254657000931
0.0228447755484
0.00128927322101
0.00515564270656
-0.020875766443
0.0431530456598
0.00997366643615
-0.0129341791358
-0.00984852884075
-0.0049599706462
0.0266843266974
0.000687016262761
-0.00387883768025
-0.0318577011894
-0.0254538576178
0.0416605299176
-0.000825144983635
0.0143298473149
0.013990385689
-5.780958504e-05
0.00267286465386
-0.0049892594672
0.0114848789804
-0.00560889768262
0.0131397092588
0.0190764773478
0.0194041367257
0.0273960102015
0.023686255356
0.0138129224308
0.0138247019492
0.00635621680732
0.0149636302828
-0.0158309884349
0.0045907769774
0.0129276732792
0.0163361176037
0.0324348656049
0.0104103117441
0.0235131562789
-0.00970023934227
0.00658765454475
-0.0342377064409
0.00751866203566
-0.00793406923059
0.00106355637309
0.00848101223455
0.00684543679222
-0.0191581320498
-0.0328389136892
-0.00374435657415
-0.0414707746623
0.0171115327604
-0.0172700899441
-0.0095822557469
0.0297328697054
0.0174747702882
0.0101327780745
-0.000399585363845
0.0194519827005
0.00276869452087
0.00107973490934
0.0125466230456
0.00261815911113
-0.00195942689874
-0.00349408588556
-0.00234931501279
0.0107242380988
-0.0186572567006
-0.00857866838975
-0.00160694203625
0.0161123413266
-0.001255935411
-0.0128720936513
-0.009590708496
0.0166112782503
-0.0393291728183
-0.00216735493301
0.0341452448142
0.00417451170855
0.0268458129536
0.0147319554104
0.00285885885316
0.00479138927618
0.00470906434077
0.00596831489091
-0.0130110694357
-0.0175926400687
-0.00609108367044
-0.0272242333145
-0.00434129116791
0.00176321148738
-0.00265666913711
-0.00558944554517
0.00218892196224
0.00670170104762
-0.0248043911417
-0.0189031995527
-0.0165021168072
0.0442996842273
0.0483601211001
0.0150129800857
-0.00557582010935
0.0145977728644
0.0119211506156
-0.00832384106897
0.0480240917636
0.0228422210212
6.97364539108e-05
-0.000764056142442
0.0528846111379
0.0312283624497
-0.000508971590226
0.00833663407994
0.0113107047879
-0.00507181310471
-0.00508373833434
0.0146541157082
0.00890715609666
0.0305261847063
0.00911536367473
-0.0104923894441
0.013508847291
0.0156932004069
0.0142420100555
0.00614984227238
0.031616662894
0.00857202806587
-0.00826270394563
0.0280448806458
0.00138565563731
0.00288033158127
0.0294404357737
0.0215935279589
0.0172743086889
0.0180920680618
0.021520895558
0.00626108256461
0.0154014146406
0.0126558567218
0.0035763932873
0.0170785665543
-9.42569734658e-05
0.00181585323404
-0.000720841958544
0.00258561524377
0.014999870059
-0.0275224962465
-0.0171026587227
0.00487025532681
-0.00698668206672
-0.00129607138563
0.0216321432436
-0.00575961818666
0.0120258115492
-0.000479413205938
-0.00451377758593
0.00925272259776
-0.0291772125253
-0.0125971967756
-0.00464812996147
-0.0051909918665
0.0181466750265
0.0124518832602
0.0026512817787
-0.00534761402182
-0.0110242029049
-0.00272516509055
0.0101268269201
0.0290572905055
-0.00477396826334
-0.0132404932194
0.002152220003
-0.00755069785356
-0.0255919791908
-0.00143554594257
0.00791842506872
0.0131410993754
-0.000695358343649
0.00433937721076
-0.00199006038493
0.000177581456774
-0.00736849626634
0.0100235434322
-0.0174587643931
0.0155489893665
0.0111863403174
1.52811445361e-05
-0.0214754613785
-0.00841897596505
0.0181565007895
-0.0154331182851
0.00361678297027
-0.000132261356508
-0.0053164786926
-0.0093699376547
-0.0147899337155
-0.00981085117734
0.0319605491056
0.0142323213245
0.00187509589966
0.0105952746907
0.00152048294725
-0.00412825841109
0.0162235831876
0.00870296892921
-0.00468796505972
-0.00558230651387
0.0137909130085
-0.00216772268346
-0.0030027269367
0.0129561570999
0.00175968517715
-0.0162311005856
-0.00178483441366
-0.0107485124823
-0.00783895697261
0.0148487235234
0.00720510733047
0.000734192851953
0.00362178930918
0.0206648644264
0.0221850397076
0.0262023678807
0.0181634911593
0.0188876458421
0.00154209177445
0.00829875165302
0.00167792758464
0.00170742415532
0.0170195216766
0.00526224316963
-0.0105214091094
0.00328668260043
-0.00597380556258
0.00205104668211
-0.0124920810334
0.0155551568612
0.0170924892035
-0.0200848138283
0.0288416197058
-0.00278862991797
-0.000572082077624
0.00585158326437
0.01522944374
0.0103556236208
0.00684460281391
-0.0196394794167
-0.00875591986928
-0.00335447172199
0.00961027590603
0.00184329207748
0.000261977893075
0.00978429043408
-0.0117846696619
-0.0150522613475
-0.00360502462937
0.000941643374457
-0.00661364687028
0.00736259277317
0.00434182987782
0.00419409517264
0.0158634136015
0.0173883014046
0.014906056287
-0.00305335198706
-0.00111616012494
0.0177934066359
-0.00812713969216
0.021996410992
0.0150207405151
0.000576078232969
-0.00698116950032
0.00475945638531
0.003789103396
0.000913852310755
0.00433999067679
0.0213768848042
0.0105403436057
0.0200359807823
0.00734597571792
0.0130647420046
-0.0138437271376
0.0124062579391
0.0161464951118
0.00107303110949
-0.00764445519121
0.0163355827053
-0.00389928565951
0.0124144730728
0.0121999167866
-0.00706039646116
0.0165997899003
-0.00593637586702
0.0232728096629
-0.0299667446112
-0.0113851308581
-0.00302900882951
-0.0145941155263
0.00573474671129
0.0172919269
0.0134951634821
0.0104295280511
-0.00218827931022
-0.0163398532465
-0.0340617838929
0.0164382051081
-0.00401874729161
0.00206789761525
-0.00578097601733
-0.00273771017088
0.00942496582938
0.0136429867786
-0.00272870263012
-0.0263801566285
0.00716591475712
-0.007811326754
-0.00781301906095
-0.0101704099235
-0.00135910047203
0.0297975860728
0.0412424398373
0.0207968806458
-0.0064845667947
0.0245018115788
0.0153809092129
0.0177807749535
0.000960769317166
0.008156909804
0.00601651784439
0.00596505469456
0.0170911020911
0.00500121145854
-0.00388703192829
-0.0410402318957
0.0167664797536
-0.00987982292554
0.0173620624485
0.0112214005097
-0.0301624818116
0.00935689901807
0.0109039766272
0.0133684255297
0.00251929205559
-5.25999213458e-05
0.00279109840936
0.00800833607267
0.00346581351778
-0.00671381255656
0.0125432051186
0.00620517223728
0.0187908237621
-0.00151322779204
-0.00606566177738
-0.0118164804649
-0.00131870504127
-0.0125489823307
0.00748322315151
0.00896876055061
-0.0251459676015
-0.127119173189
-0.107320072403
0.0441017416059
-0.0137379456866
0.0108772740771
-0.00756054200493
-0.00199715031184
-0.0190642370361
0.00639232853006
0.0123245465302
0.00533228346072
0.0478013032925
-0.0182405750227
0.00995285856228
0.0167131587775
0.00100628137738
0.00711121412347
0.00711691257535
-0.00220401689645
0.0177226008216
-0.00212890835543
0.00875796270897
-0.00666291014479
0.00261508474432
0.0130989536526
-0.0110973766851
-0.0010486997909
0.00322965894065
-0.00251506475877
0.00282367555087
-0.00465391422062
0.0224562094931
0.00993439088008
0.00828809596006
0.00308879788555
0.00628880088933
0.0100422838241
-0.00391817317882
0.00207534009493
-0.00626758962819
0.0104837544489
-0.0157966286481
-0.00442840498328
0.00522198712068
0.00332549868418
0.00792334270253
0.000273097467553
-0.00336351016696
0.00189124225656
0.00532734345198
0.00342924951704
0.00662044284963
-0.00631550844677
0.00943169781496
-0.00508653377753
-0.0156943479431
0.00342965377088
0.00858591301433
-0.00162291397414
0.000176463100653
-0.000582537799011
0.00104988094262
0.0104121816241
0.00607437097398
0.00959039591651
0.0106319177242
0.0108294447397
-0.00537505610527
0.00408628045026
0.000615133415394
0.0104683720817
0.00520675209675
-0.00526917445051
-0.00166804135411
0.0100456982253
0.00176091897289
0.0107286506366
0.0066181198221
0.00216137344196
0.00375457607363
0.0146682701931
0.0106608695139
0.0119457759638
0.00671782978468
-0.0023939193229
0.00522310568262
-0.00444515968595
0.0113572464473
0.00889563498722
-6.74622286674e-05
0.016474998247
0.00661766936544
0.00188023050919
0.000242337125564
0.00509659583154
0.00632920230406
0.000933125723795
-0.00370126729689
0.001894223111
0.00915173506736
0.00256086823119
-0.0349167308409
0.000229442969979
0.00217718789876
0.000999838273327
0.00607954345092
-0.00278873037226
0.00804746272474
0.00778802316102
0.006335651843
-0.0174574773997
0.00596165029013
0.0104396009194
-0.0101873225711
-0.00523866181302
-0.0204815144617
0.00527743531631
0.0132815028465
-0.0014522683277
-0.011589766679
0.0126616744311
0.00158693021965
-7.480333619e-05
-0.00759236912813
-0.00148937438994
-0.00542534538873
-0.00210135179863
-0.0186475963494
-0.00425098483316
0.00727699690618
0.00911821324284
0.0102309507408
-7.83485906046e-05
0.00825513347411
0.00189757516452
-0.00766429674346
-0.00387089357301
0.00135044416262
0.00171004621602
-0.000245333198833
-0.00386536917642
0.00815815443191
-0.018706831656
-0.00259317730339
-0.0453760201735
0.0079677126622
0.00681764830506
-0.00305000587771
-0.00346262751734
-0.0195147982351
0.00697046185379
-0.0254754343743
-0.00661911360743
0.00587300063707
0.0114752158201
0.00908196100779
0.0178347897783
-0.00321203815653
0.0210090853984
0.011408239063
-0.00716913413023
0.0232443948506
0.016263506971
-0.010024717858
0.000407157956576
0.0222734209177
0.016107133778
0.040759116963
0.0345674682376
0.00798648492156
0.0126401660635
0.0161189945119
0.00805050731613
0.00265460185604
0.0296348120608
0.0137760388583
0.00803854147609
0.00611310084563
0.000441334216317
0.00936097643545
0.00047460082233
-0.00174748965336
0.00650136317903
0.0134552254113
0.0014636672617
0.00291135333179
-0.0225673632226
0.00675784745906
1.50142451146e-05
0.0162428453826
0.0115176364543
0.00898615163673
0.0086539743997
0.00989474985474
-0.00815902141148
0.0178941695181
0.0042635241838
-0.000566435679957
0.00870106430033
0.00415775501254
0.013233218729
-0.00607608150167
0.0134959031477
0.0002212946878
0.0146120293961
0.00327046927506
0.0217759
-0.0182857975204
0.00506376381835
0.00567959035929
0.0028974522823
-0.0168404567013
0.00883875999953
0.0445101660489
0.0203585591211
0.0286372024062
0.0135293365183
0.0333178129154
0.0181339955347
0.023019814721
-3.00719791356e-05
0.0207603830612
-0.0041470093676
0.00513745029687
0.00753161174583
-0.00534216789288
-0.0239255182696
0.0196341273722
-0.0018808349042
-0.00169972227265
0.00946678897848
0.012288242346
0.0113736653694
0.00313534874354
0.0104450440644
-0.00546514408902
0.0016839055784
0.0197123432989
0.0220654706967
0.0215440127102
0.0122681893729
-0.000339580322118
0.0250873828603
0.000231175476006
0.0081735943311
-0.00610470963387
0.00403091029526
0.00612756525001
0.00291521300868
0.00333558989664
0.00443249630951
-0.00675800623055
0.00629885789992
0.00194226223746
-0.000823995663872
0.0159450869972
0.00424737711444
0.0124951503046
0.0227722351478
0.00769145370458
0.0150024228884
0.00513974514017
0.0185178577891
0.0156618386796
0.0188921374031
0.00468332659655
0.0241384741798
0.0185310291819
0.0284496582117
0.00774919947065
-0.000563572232671
0.0250798451861
0.0142856411612
0.0117284340601
0.0156182462929
0.0114113243395
0.00434886648631
0.0129301005107
0.0131461555625
-0.0177334296779
0.0126853612676
0.0158843600631
-0.00262940521641
0.00386646565593
0.0189984839541
0.00367340475099
0.00312669165894
7.06573718967e-05
0.0122836410517
0.0129632088914
0.0101640729672
-0.00231016698388
0.00637429379067
0.0126271059955
0.00373201123793
0.0120511968144
0.018126358271
0.00886296810303
-0.00166694073154
-0.000408489778468
0.00647620969883
0.0191175138537
0.0132054011656
0.0119693115587
0.0114583999998
0.00436199591241
-0.0134055401979
0.0103409286126
-0.00337123313648
-0.000460205455179
0.00267816325502
0.00410872859305
-0.00141879019008
0.000117324029744
0.0238528149637
0.0108475869464
0.0060684369512
0.00574393268055
0.0229597514654
-0.014838187099
0.00843035556458
0.00520290009192
0.00111552703939
0.0065392441722
0.0026528293096
0.0113687053979
-0.0204539880589
-0.0154683914288
-0.00330289556585
-0.0171556375618
0.014231433491
0.0130291886058
-0.00522064576211
0.00363999441156
0.0167833827596
0.0116871684985
0.00447214087501
0.00796890456891
-0.0250369320261
0.00185156509192
-0.00102912326198
0.0177675466547
0.00407951685594
0.00770154664817
0.00479389793737
0.00846659971339
0.00583374287477
0.0189019441597
0.00995960062996
0.00719335348948
0.00464876817794
0.000124724110664
-0.00577980200889
0.00118535484602
0.00611509495687
-0.0051048556385
0.00148121611997
0.00190120889202
-0.00413892356135
-0.0236980920793
0.0044997295948
-0.0102287061474
-0.00247095281639
0.0139413809082
0.0118570298364
0.0103111899073
0.0132406790789
0.0133609685674
0.009128723871
0.0141570367419
0.00908020644658
0.0104572117569
0.00496986954898
0.00506531321997
0.00154602531
-0.000658204102294
0.00684722915873
0.0171209093085
0.00882154113078
0.00447154084194
0.00516423746601
0.00679256776045
0.00973993321667
0.00334958880107
0.00538283699723
0.014210072529
0.00656970018818
0.00706293259454
0.00953994784906
0.00396901130094
0.0163030326383
0.0164632327043
-0.0040640416232
0.0184004829798
0.00418130210207
0.012536692828
0.01032959299
0.0124176152786
0.0155669910842
0.0199480045326
0.0195989477182
-0.00218097987139
0.00630583050056
-0.00737321320399
0.000512199060197
0.0110476454054
-0.0157764277955
0.0141002809117
0.00270723341567
0.00219522205345
0.00655801904998
0.0178834982913
0.00487601157687
-0.00301091554074
0.0152046446596
0.0160343205119
-0.00796550582054
0.00711197619183
0.0153431337171
0.0114433582166
0.00963910700021
0.00880917053987
0.00944451334195
-0.00352313614448
0.00543622213055
-0.00735555985618
0.0115469848072
0.0132861887926
0.0101720679701
-0.00701161815743
0.00833394429809
0.0153096758525
0.00494248825046
0.0177364799742
0.010747201651
0.0142301152948
0.00236024679139
0.00340220657812
0.00166572311765
0.00154774109892
0.0107810680943
-0.00393898413949
-0.0297899908507
0.00479173598925
-0.00222186870566
0.0203223438904
0.00416052277323
0.0156697581293
0.0116376721387
0.00573465869222
0.00994546660005
0.00996599467545
0.00801469433606
0.0127577717228
0.00777210975884
0.00741628117206
0.00463515018851
0.00429460219319
0.0111099913392
0.00887701896859
0.0136840423029
0.0143609929839
0.00761341731713
-0.00389526850648
0.00596218005497
0.0118063952286
0.00625042303518
0.0190201464297
0.0167138777183
0.0011011469583
0.0150635645006
0.00273561320534
0.023181786163
0.0126295490702
0.00117874993111
0.0130717162552
-0.00979858639262
0.00262706112979
-0.0243063042272
0.01364052353
-0.00746981324577
0.0012808718142
0.00610138900768
0.0225351479478
0.0087404503071
0.00266629900967
0.00887265971049
0.0130791284305
0.0177097388499
0.0124266465675
0.0030011825125
0.0196175550673
0.00556137966391
0.00642393707775
0.00529997963726
0.0119553265336
0.00565876405271
-0.0010810681328
0.00679165898367
0.00950379832227
0.0207263544727
0.0141766454959
0.0224290125459
0.0176754609917
0.0328420701918
0.00863320830649
-0.00107380396462
-0.0315121603401
0.0251830659742
3.89100699049e-05
0.00656456559946
0.0120775486194
0.017968288809
0.00976717259101
0.00422272254195
0.0178379765031
0.0246035543998
-0.018828965223
-0.00964282786319
0.00143628382694
0.0037511641581
0.0134683382014
0.00983952299498
0.00842064159364
0.0107080831693
0.00381478981305
0.0198746884199
0.015263119704
0.00283831894814
0.0162705441588
0.00367870658655
0.00995108683174
-0.0163426913913
0.0128356407334
-0.000355804055427
-0.00949032902192
-0.022447261968
0.0120135592807
0.00188428828848
-0.0108233479975
0.00116073804421
0.0140076780911
-0.00115826134069
0.000338881623075
-0.0199806249539
-0.00653771802359
-0.0321991874592
0.000961372722982
-0.000709226704254
-0.0476841876242
-0.0289475910862
0.0142675703304
0.0219643492605
0.0023486770387
1.7456441864e-06
-0.042118808569
0.0274874350546
0.0484330175143
0.0214450520751
0.0332812826963
-0.00472232637638
0.0118023704098
0.0113045588926
0.00500029813083
-0.0147560323
0.0181622939205
0.00588506485786
0.0260500504491
-0.0134993324986
-0.0100558059688
-0.0149011091358
-0.0157552690805
-0.00502710959027
-0.0217439642982
0.00180997426838
0.0183583720018
-0.00216703332187
-0.0106984327644
-0.00406836987614
-0.0127933164157
0.00671348673117
0.0068187642346
0.0204534156545
0.019775025049
0.00508792912105
0.0118104276626
0.0176803180218
0.00523695605005
3.34202830406e-05
0.00981178581024
0.00991748549308
0.00342112439492
0.00449640357413
0.00445373379693
0.00977578239973
-0.00829448827881
-0.0146122251187
-0.00639614460659
-0.000845938666557
0.0350044495498
-0.00985653460353
0.00610301463057
-0.00911942615578
-0.0228258273643
0.014345801294
0.0124630313639
-0.00749298067806
-0.0230206133469
0.0241469062226
0.0102847762388
0.00882428064213
0.0154871482221
0.00500860868312
0.00209815581496
-0.0104678078575
-0.00221002811401
0.00669113083139
0.0244790064039
0.0247936326077
0.0185578124021
0.0173267278887
-0.00256732488016
0.0384704061403
0.0151543273797
-0.00113786609518
0.0244433433832
0.0177851509625
-0.00204857899663
0.0128308467654
-0.00643041683188
-0.0132516294722
-0.0113629294181
-0.0146092010106
0.0217295579902
0.0111789397058
0.000274633946755
-0.00672320826819
-0.029289734689
0.0585466757553
0.0126278955003
0.00959928128262
-0.0127491692546
0.00238480245496
0.01592446399
0.0100174414015
-0.0158728233489
0.000606966629381
0.024669686367
0.0190822012793
0.00670551734726
0.00646339250402
0.0213348731461
0.0129004933815
-0.00563110344679
0.0037025014222
-0.00587348842527
-0.0142074616286
-0.0114187115903
0.0157953269541
0.00580361598631
0.014577227421
-0.00869904431474
-0.000426948847487
-0.0117396608325
0.0016621864339
0.00142133799232
-0.0209078801856
0.043164266046
0.0232415069565
0.0370167219742
0.0292131351662
0.0204098088564
0.0104595376851
0.0138068920731
0.00411938204595
0.00376913952463
0.00826936700847
-0.0124716524518
-0.0150626939764
-0.00467655357651
-0.0104926543536
0.0107218337681
0.0207180888991
0.0216420173388
0.0193069197673
0.0139982670841
0.0210249519038
0.0178419328709
0.00143910260619
0.00653050072445
-0.00787961010376
0.0035686965314
0.0056324651724
0.000129925843539
0.0137348393087
0.00406227292568
-0.00774681118904
0.0181257581129
-0.00881588322418
0.00418184222532
0.00693639068606
-0.00831120709582
-0.0147629569436
-0.0748876558623
0.0256772310765
0.0134419520287
0.00309980953032
0.00665812953007
0.00283398473407
0.00132086213831
0.00997089233824
0.00748076518797
-0.00168578533211
-0.00632310581612
0.00814066682572
0.00272319673273
0.0229794317857
0.0218406527333
0.0135837751474
-0.00297945808569
-0.0135081739855
0.00495898718929
-0.00350374890607
0.023702431924
0.00622913967076
0.0127500432051
0.0314466894049
0.0164923082036
0.0151129763337
0.0188762268117
-0.000868056071348
0.00585572232552
0.019394420968
-0.00932117350385
0.0158177465616
-0.019661494522
0.0119826222937
0.00606481781971
-0.0165107049464
-0.0233713934022
0.0161765153589
-0.0153594228533
-0.0137731103497
-0.0262442126318
-0.0285447309242
-0.0815966521083
0.0749417126261
0.00436046107014
0.0294561976221
0.032959823234
-0.00609523262605
-0.00905142696498
0.0100665193038
-0.0237773647361
-0.000530966402475
-0.0407297977847
-0.0483932487
0.0690906312175
0.00944838150421
0.0056755013628
0.0159960756073
0.00317129957133
0.00438147058254
0.0188354211591
0.000211523662288
-0.00164695880458
8.66056051828e-05
-0.000196133817727
0.0152918187631
0.0212625437942
-0.0150500567449
-0.0101509799889
0.000129383697446
-0.0163727743194
0.0143604165802
0.0191018689391
-0.0141507542284
-0.00417981529699
0.0293549849803
-0.00124338026761
0.0173411075838
0.00566771317925
0.0362383540421
0.0198208814131
0.0234271025268
0.0221317723486
0.0165811042917
0.000678940297938
0.0266151149395
0.0171072239792
0.0395768997677
-0.00768306872629
0.0120953580084
0.0291660963135
0.0075494598777
-0.00517254661769
0.0127372622771
-0.0164395003134
0.0140654394722
0.0175694406583
9.33800289991e-05
0.0245971324145
-0.0051866201305
0.0192311723038
0.00362521788844
0.0097957590111
0.0121545354041
0.0122941909415
-0.00836131351668
0.0235636349085
0.0199665750239
0.00622479642415
-0.0117786359487
0.0243544427607
0.00758303311989
0.000171322252826
0.00281961871053
0.0106449041299
0.015050029923
0.0159595990055
0.0185705290263
0.0174961533125
-0.0149419391701
0.0168477854462
0.00338213499379
-0.0114162363568
0.0232919061217
-0.0111787225559
0.00294298115839
-0.01817169394
0.0351971754062
0.0136815022356
-0.00203656702142
0.00261759563778
-0.0238117289926
-0.00543311477044
-0.0252365167037
-0.00877607582984
0.0348526364382
-0.00227619472475
-0.00363135995913
0.0108487524578
0.0194372052644
0.00489850983175
-0.0087568777467
-0.00399079587391
-0.026167332702
-0.00517462225242
-0.01529053952
-0.00708795022081
0.0196531822823
0.00599996993011
0.011482550061
0.00917213067234
-0.0105570723957
0.000545252596528
0.0184878357048
-0.00451996287255
0.00617171340457
0.017553070587
0.0183697472222
0.0116971300474
0.0145918694625
0.0152123989526
0.0153422007208
-0.00457471411094
0.0193853903568
0.0111820435058
0.0104223817131
-0.020328338926
0.00908999550672
-0.0064290510316
0.0231027476716
0.0247026559663
0.0122895360699
-0.0219947348121
0.0212485412203
0.00896566238929
-0.0035475129729
-0.00500821633686
-0.00147293779472
0.000444577792456
-0.00793005784717
-0.0160038316991
0.0127659324371
0.00729322484834
-0.000496206038627
0.0185243930643
-0.00881145427522
0.0186633013754
0.0430050161206
0.00899631448505
-0.00615777315516
0.0122760245209
0.0180732178953
0.00586222992537
0.0104802001602
0.00465032752232
-0.0119333683317
-0.00471858444301
-0.00182112778162
-0.00649654689454
0.00942165584724
0.0096242675884
-0.00952224992045
-0.0066783762276
0.00757339359099
-0.0247220677352
-0.00145510138566
0.00810384120396
0.00302906289405
0.00805184365071
0.0040940607734
0.0077903537101
0.000202888279493
0.0091076554433
0.00406569799102
-0.0101036587179
0.000676975847257
0.00690849311643
0.0118468045224
-0.00416023705579
0.0185018748876
-0.0020726325215
-0.000938885330529
0.0110876130092
0.0104454791165
-0.00743999980538
0.00581494471352
0.0119840945968
0.00361715135528
0.003684015599
-0.00627841402912
0.00421945579376
0.0065705774814
0.0160624964212
0.0119529450904
-0.0208205289003
-0.0116039710489
0.00649838884839
0.000211510998126
-0.0293877928043
0.0187724702708
-0.00499164372251
0.024243530941
-0.0219323453724
4.31604470388e-05
0.00540281284972
0.0102859386349
-0.0135603587227
0.0108565239305
-0.0080822987939
0.0139768522327
-0.00553402380562
0.0137322810943
-0.007096431856
0.00442677206146
0.00351252641425
0.00945246565747
0.00384832201095
0.000712172688219
-0.00753703657108
0.0121076099326
0.0170359616938
-0.0123501960363
0.0170662440703
0.00313475299057
-0.00783020072651
0.0115362481834
0.0105580513353
-0.000948169663079
0.00418976737588
-0.0100101637254
0.00905126096143
0.00732661362368
0.00841513389638
0.00557561058138
-0.0431519448256
0.0214931857887
-0.0043176979742
0.0225379879532
-0.000286841181457
0.00566650086656
0.00750536503275
-0.00512297925657
-0.00320961735631
0.00829594010502
-0.0127913106433
0.013589090315
-0.000574095437137
-0.00499797874334
-0.00552632515338
-0.00519108410064
0.000553373309614
0.00954083117088
-0.00209780179196
-0.0129706106595
-0.0427625094804
-0.00387408908394
-0.00189380877366
-0.0260841517543
0.0292101926857
0.00626006188609
-0.00121464795167
-0.00069162578502
0.0203506666249
0.00126126317961
0.0198382922284
0.000509558604817
-0.0251308178768
0.00964595407263
-0.027194049437
-0.0402048364421
-0.00578463665833
-0.0374578125591
0.0148520030513
0.00114095648366
-0.020277483953
0.062348304771
-0.0130281577014
-0.013412702211
-0.00457097276314
-0.035093330104
0.0101005953601
0.00941411850345
0.00241785953177
-0.00696219262876
-0.00692165830212
-0.0249470455998
-0.00392290276118
0.00631490579821
-0.00282678295072
0.00311516861229
-0.0185759085056
0.00975012434979
0.00456059991963
0.00417528110617
0.00479312099726
-0.0022804533121
0.00857596791595
-0.00255594751179
-0.0136341892173
-0.00691535653885
-0.0324608678896
-0.0308320779648
-0.0121385262203
0.0164266603147
0.0496511713486
0.00195033064688
-9.70721391646e-05
0.0161190705787
-0.0143466307945
0.00858822604728
-0.0105520033985
-0.0071850903909
-0.0230139969308
0.00367035397494
-0.0652856671399
-0.143815335329
0.0204507948174
-0.0296049058503
0.0152063685955
-0.0159852672961
-0.0233109042157
-0.143959179806
0.170035107381
-0.0308964780895
0.0306312102689
0.0508662315972
-0.00165241667209
0.104809060916
-0.0429454522608
-0.0149871667003
0.00562000329975
-0.00894590023081
0.00876415341532
-0.0290988297149
-0.0329806091251
-0.0757175424695
0.0413406711605
0.0409286677412
0.057569019567
0.0495332889604
0.0408003288024
0.049546780395
0.0348069823689
0.0275041483331
0.030519976936
-0.00552396981712
0.00730678306471
0.060603167277
0.00475823454928
0.000117746689636
-0.0504947800072
0.0162998311934
-0.0146695890858
0.006747929559
0.0199438702671
0.0188488681564
0.0387043005162
0.00186586680649
0.0228084779587
0.0450011221164
-0.0223993710044
0.0260663488531
0.0334362426094
0.032167850567
-0.00405894530968
-0.00150618627665
0.0143448067509
-0.0240100061044
-0.0372649078794
0.000942732007136
0.0211818471301
-0.00304519894194
0.00469373191825
-0.00245459318714
0.00121900547117
-0.0241431077898
0.0204716906727
0.0195559209266
0.0332295884326
0.0294446880641
-0.0504838743786
0.0101654786755
-0.0330070830926
0.0389210177128
0.0189861686023
0.0396181127258
0.0174319778833
-0.00668338596141
0.00949850142445
0.000834011331056
0.0138381841191
0.0322080090897
0.0117494414411
0.00397348193852
-0.0620738481725
0.0426228880775
-0.0774942575969
0.029438336674
-0.031560147805
0.0154077915982
0.0248316487442
0.0117994206468
-0.0461233138787
0.0375641130493
0.00380831822579
0.0425524322203
-0.0100781835316
0.00609116974633
-0.0180758044668
0.00253139515779
-0.0132151309489
0.0235223996001
0.0335272202342
-0.00302095429426
0.0106243064325
0.00740588537009
-0.00736039238296
0.00739896275248
0.0080635975758
0.00519941499022
0.0232584904314
-0.0241147983919
0.0178719940976
0.00607944042203
0.0116177324984
0.0222778397063
0.00126390862168
-0.00130144553721
-0.00835846978836
-0.00189137138908
-0.00393906300555
-0.011013533606
0.0160383996436
0.0108910683241
0.0164333588126
-0.00287565568843
-0.0112682226062
-0.0101997040861
0.00304515160116
0.016432457191
0.0189355705543
-0.00888257910588
0.00434057030614
0.0281537004827
-0.00456631945156
-0.00105886803151
-0.00240197544553
-0.00889094361791
0.00967888016763
-0.0270280298032
-0.00180209747999
0.0161431926273
0.0127373312214
0.0192582668431
-0.0147103403921
0.0164032743203
-0.0241400288303
-0.0651377695946
-0.0268908176969
0.00463788943459
-0.00131208848145
0.028171590799
-0.032512316472
0.0341751530136
-0.0468679342778
0.00148684804184
0.00549379801191
0.0410503914065
0.019121844082
0.0265009406853
-0.00891984934882
0.00401328540688
-0.0179190980549
-0.0197013033389
0.0546109092907
-0.0109666427471
-0.00848755307521
0.0330683829153
-0.000375735187154
0.0118282822007
0.00459149440721
0.0152982256743
0.00905367379555
0.0129747638754
0.00265012156271
0.00383128207866
-0.0104389972062
0.00528831295473
-0.000159768251171
0.00986966984163
0.00939959610588
-0.0203492867796
0.00140677827737
0.00242950542319
0.0270400307821
-0.00364730954671
0.00138128823052
-0.0223266688255
0.0181086980461
-0.0142698505509
0.0154464747835
0.0146846249396
-0.017287596749
0.0571410534616
-0.0117947966253
-0.00418627667128
-0.0194941437635
0.0137803526605
0.0119578327849
0.0164023678393
0.00376262170318
0.00394479808202
0.023076242743
0.00889747738188
-0.00683140204501
-0.00577674145401
0.00527505725522
-0.00696352950339
0.0154942443983
-0.029589498138
0.0127442931572
-0.0276912415628
-0.00276268864664
0.0182845200246
0.0125334447102
0.0095241700832
0.00693518532215
-0.0140144740539
0.0305995240066
0.00304590622694
0.00764292390005
0.0147017368631
0.0158342080343
0.00189788470394
0.00399591065313
-0.0105652140107
0.0206432250005
0.0133839290807
0.00133895314424
0.00942971084196
0.00947303510976
0.00793806182249
-0.000434714352463
0.00979591411274
0.0125580373181
0.00135568295506
0.0106021487742
0.0090447778723
-0.0237960915745
-0.00551837953091
0.00102307121354
0.00868456946224
-0.0147849653397
0.0184258319462
0.032167010349
0.0145124263714
0.0112566182202
0.00537995663482
-0.0010866143015
-0.0203503127311
0.00221938856285
-0.00815067409317
0.000978048585964
0.017225121041
0.0132219745067
-0.00572255450988
-0.00307227306353
0.0140155168686
0.0195183183303
0.0030864708746
-0.004856520774
0.0126857664331
-0.00176877327912
0.00650085424426
0.00731981053249
0.00315718311053
-0.0032502004325
0.0217777268548
0.00375105125221
0.00115925835432
0.0104021302058
0.0049033933195
-0.0158928171962
-0.0217009365274
0.0243021184192
0.0166763366491
0.0163178368488
0.0258867901711
-0.00769741843827
0.0132454079158
-0.0183461240503
0.00753627660573
-0.0230115786074
0.0178674923897
-0.00649899340754
-0.00306473828104
0.00890349851508
-0.0119269059662
0.0150949490639
-0.000357005022594
0.0266882223144
-0.000731353842802
0.00355936477886
0.0151882086446
-0.0079315796624
-0.00211373394249
0.00312352370961
-0.00425268509583
-0.00890698581986
0.0228613637747
0.0193655444644
0.012721020072
-0.00206279624414
-0.00632221946153
-0.00371966393496
-0.0147212108147
-0.00530591184393
-0.0108992080949
0.00753194187212
0.0293168972022
0.0241372976612
0.00923582793555
-0.000420523525674
0.000206161215175
0.00820891805116
0.0102281658887
-0.0246507591813
0.030485543049
0.0230175139014
-0.0188863466262
0.0105201693901
0.00315798781414
-0.00476490805703
0.0167455424437
0.00239328410615
0.0132309369841
0.00335108744571
-0.0101369185048
-0.0144306369082
0.00173188024859
0.00230115202615
0.0133992781386
0.0142929861536
-0.000417551977558
0.00418319882564
-0.00512507820953
-0.000337240294536
0.0079873045942
0.00111297815051
-0.00231969753406
0.00157831640567
0.0154228652942
0.00214274045471
-0.0245585587383
-0.0128367322244
0.00662280144834
-0.0215539016537
-0.0212809139863
