# Supplementary material for: Real-world datasets for portfolio selection and solutions of some stochastic dominance portfolio models
Source: Data Brief. 2016 Jun 28;8:858–62. doi: 10.1016/j.dib.2016.06.031 (PMC4959918; doi:10.1016/j.dib.2016.06.031)
Supplement: Supplementary file 2 — Supplementary material [file mmc2.zip › Solutions/FF49Industries/OutofSamplePortReturns_MeanVar_FF49Industries_Matr.txt]

0.0269125477088	-0.0188470254923	0.044741608043	0.0039809671957	0.0215752931181	-0.0139307230187	0.0134769162151	0.00370161468573	-0.0033925191679	0.00463117066604	0.00598093938509	-0.0302163215192	-0.0443822717171	-0.0102880709441	-0.0243244899998	-0.0058267641817	0.00377216789325	-0.0260497332698	-0.0110244707826	0.0163063137271	0.020297118353	0.041766337212	0.0193514070057	0.0327882826061	0.000455125533916	0.00566869193276	0.014489643346	0.0243606589102	0.00237433998511	0.00858840662576	0.00359856681183	0.0148052055539	0.000746960236676	0.019725000703	0.0209224986823	-0.0086302002122	-0.0099100800055	2.36012455702e-05	0.00682937428431	-0.0252234416104	0.0437955797187	0.0427392554894	0.0127310900672	-0.020875766443	-0.000825144983635	0.023686255356	-0.00970023934227	0.0171115327604	-0.00195942689874	-0.0393291728183
0.00907776058447	-0.0286044382597	0.0258229226714	0.00764068435342	0.0253802910158	-0.000970532236567	0.00301169760908	-0.0116301177303	0.0010479852991	-0.0110848058707	0.00702688008272	0.0113960994083	-0.0134753127029	0.007291678624	-0.0588533086979	-0.00460255757958	-0.0289612060472	0.0260490240475	0.0189341308523	0.063022159647	0.00726672551299	-0.0110559462998	0.0124935180334	0.0339586784232	0.00797603847883	0.0100490568701	0.00311212495888	0.00602955699922	0.0100347923416	0.0128598723707	0.00649572806555	0.00963898161078	-0.00114401554993	0.0080602499546	0.00537980857714	-0.0130151523745	-0.00214789621163	-0.0232097833112	0.0122489460652	-0.00310832053624	-0.0046036237791	0.00323148851041	0.0102805069642	0.0431530456598	0.0143298473149	0.0138129224308	0.00658765454475	-0.0172700899441	-0.00349408588556	-0.00216735493301
0.00773712616407	0.000921674581343	0.0203274041112	-0.00182655836697	-0.00293693414308	0.0172636786371	0.02891773333	0.000639404205663	-0.00634304029581	-0.00721180397789	-0.00164693426521	-0.00187692038128	0.007790669853	0.0113418728618	-0.0163674334171	0.0182319045245	-0.0186657468372	-0.0237538879581	0.0257374183238	0.0479394626273	0.00151876687046	-0.032144975476	0.0116482899905	0.0219602016575	-0.0199088729135	0.0156770162109	-0.00905194079767	0.0192529659767	-0.00835845817414	0.0168193151802	0.00464607345179	-0.00242514239572	0.0204297850017	0.00872332772982	0.0234376540117	0.0292371956561	0.0166043564079	-0.00348738933493	0.00922136386795	0.00688902613578	0.0119532268893	0.0367532018367	0.0129361006367	0.00997366643615	0.013990385689	0.0138247019492	-0.0342377064409	-0.0095822557469	-0.00234931501279	0.0341452448142
0.000400492112719	-0.00778285886108	0.0185686995638	-0.0161888580064	0.00583238976128	-0.0129339404046	0.0244890556044	0.0146817282899	-0.0143554647872	-0.00262532374096	-0.0165118925637	-0.024388996452	-0.0024836786341	0.00877081314103	-0.0516894585158	0.00635438285488	-0.0191199650534	-0.0291266123113	-0.012108746852	0.0179359302594	0.025168941292	-0.0118509533716	0.00113277968677	0.0247406861845	0.0137813809758	0.00501293840743	-0.0105719384768	0.0163705261159	-0.00209431537573	0.00578729655185	-0.00541794804856	-0.00256581212733	0.012317636473	0.0233586085581	0.0191536631844	0.000886048093029	-0.00827603978425	0.0254251220681	0.0134684023451	0.00834208242209	0.0122243478962	0.0146718614705	0.00143845504903	-0.0129341791358	-5.780958504e-05	0.00635621680732	0.00751866203566	0.0297328697054	0.0107242380988	0.00417451170855
-0.019907994484	0.0121861387602	0.0358355459311	-0.0114958680977	-0.0267938052337	-0.0208434629579	0.00924724832321	0.00974336354495	0.0262018944572	0.00656045175946	0.00857641114498	-0.00257105085906	-0.0227373668733	0.00232121157708	0.00986048936435	0.0144571695509	0.023407254297	-0.0456118139004	-0.031801598086	0.0315985648722	0.0056734336665	-0.00874273058532	0.00490666075373	0.0202537183486	0.00369286701468	-0.00199087423035	-0.000925874932374	0.00620185260981	0.000282649826143	0.00795882928422	0.00686458512843	0.0071013426361	0.00896392681497	0.0042569169962	0.0269385999221	0.0241734700505	0.0131819742	0.00070727426294	0.00907441942887	0.0104251300532	-0.00445648322656	0.00710639270715	-0.00541284822122	-0.00984852884075	0.00267286465386	0.0149636302828	-0.00793406923059	0.0174747702882	-0.0186572567006	0.0268458129536
0.0324804362569	-0.0111884651252	0.0216017879947	-0.00620142947008	-0.0315436509409	-0.0220008752113	-0.00749627108371	-0.00636123819999	-0.0114169263839	-0.000936049135332	0.0113432000424	-0.0157782853223	-0.00111401320568	0.0384558324158	-0.00086253065292	-0.000861695908348	-0.000370351311245	-0.000875938527555	-0.0120100130835	0.00341335313963	0.00479434968217	-0.0181341660486	0.015515213041	0.00667582526754	-0.0076347508981	-0.0008487207355	-0.00942439496084	0.0120988002011	0.0110714673699	0.0119840940633	0.00514705663722	0.0124901766223	0.0152743924575	-0.0142388147485	-0.0325381984248	-0.00110475825659	0.0268044064782	0.0151921163037	0.00943976997403	0.0370765461826	-0.0261653984487	0.0117190242849	0.00557812888189	-0.0049599706462	-0.0049892594672	-0.0158309884349	0.00106355637309	0.0101327780745	-0.00857866838975	0.0147319554104
0.0520767169184	0.00139256572411	-0.00105929691339	-0.0133075802146	0.00571038709744	0.0017469618496	0.0107795383808	-0.0242742955109	-0.00740036709586	-0.0078799938564	-0.0101999915604	0.00740972117387	-0.00799044999539	0.0171812725961	0.0145595760615	-0.0103170533816	-0.0315571697844	-0.0540194404157	-0.0366743886704	0.0343571127086	0.0215836663644	-0.00465923285993	-0.00200726987772	0.0186573940048	0.0131360466518	0.00680972528863	0.0147337862146	0.00670858269358	-0.0105984897846	0.00885798306854	-0.0105005367112	-0.0214747067782	0.0145813776019	0.000247181173418	0.000916216509824	-0.0186468167769	0.00513687111311	0.0137715390275	-0.00687427305244	0.0202384088716	-0.0019621078244	0.019507573036	0.00417150510705	0.0266843266974	0.0114848789804	0.0045907769774	0.00848101223455	-0.000399585363845	-0.00160694203625	0.00285885885316
0.0507944689687	0.0412547094658	-0.00511658731169	-0.0074472151397	0.023400458322	-0.0182027249603	0.00194882111833	-0.0112328869236	0.0207048166943	0.0227632064165	-0.0118101611392	-0.0133043965053	0.044659102104	0.017749317964	0.0759244644219	-0.0215396151434	-0.0186370376141	0.047052684543	-0.00156010166259	0.0212685747671	0.00876603256189	0.0195267143147	0.00856550392319	0.0398466348721	-0.00609014871587	0.00479544106062	-0.00623160750129	0.00386707263241	0.00934978576104	-0.00843204750941	-0.00764787430382	0.00750721785703	0.0238942779388	-0.00237946412841	0.0174157377876	0.01417630576	0.0103593453014	0.0147176848854	0.00838899864983	0.00781621970694	-0.0503349025737	0.0116476709264	0.0104200362673	0.000687016262761	-0.00560889768262	0.0129276732792	0.00684543679222	0.0194519827005	0.0161123413266	0.00479138927618
0.000588914130632	0.0210536964011	0.0142842312029	-0.00891311161971	0.00461744804684	-0.00863766309737	-0.00449168970818	-0.0097108088655	0.0152733200926	0.0168769709737	-0.0241537266236	-0.0199257307826	0.0372284426638	-0.00743670446189	-0.00669897748641	-0.0169542733664	-0.0118289857388	-0.00585931367317	-0.0118896868849	0.0163878818275	0.00597985997758	-0.00999802262647	-0.0283101779481	-0.00464898833156	-0.016086617644	-0.00663602488241	0.00389000654904	0.00591352640155	0.00759858383806	-0.0036281847976	-0.00342642328727	0.00887203465419	0.00776487384658	0.0127221698663	0.0125988260866	0.034538232369	0.0119730360802	0.0278323311898	-0.00179888580743	0.0107709136334	-0.0214113321933	0.0301404363199	0.0254657000931	-0.00387883768025	0.0131397092588	0.0163361176037	-0.0191581320498	0.00276869452087	-0.001255935411	0.00470906434077
0.00371976639375	-0.00197604893031	0.015283997024	-0.00105784050631	-0.00406699684322	-0.0105603454986	-0.00174988845347	0.010864138912	0.00961273019706	0.0289609474546	-0.0101128478461	-0.00550971860126	0.0213592180052	-0.00769649612482	0.0259135304409	-0.00288643383356	-0.0236726545728	-0.0122437364101	0.0226238227044	0.00315742724638	0.0137876035554	-0.0107434636051	-0.00648741271878	0.00304489810729	0.00463885249	-0.00676126003415	0.0229993981024	0.00311742204938	0.00734522702024	0.00130926941636	-0.00082009724966	0.00463053083591	0.00975518925948	0.0198360448463	-0.0412844714081	0.0244035609583	0.016756753274	0.00706843317217	0.00434327830158	0.00361163609891	-0.00708358130866	0.0286026694698	0.0228447755484	-0.0318577011894	0.0190764773478	0.0324348656049	-0.0328389136892	0.00107973490934	-0.0128720936513	0.00596831489091
0.0285716024123	0.0269989312816	0.0128941997147	-0.00381706492555	0.0193622369261	0.0546081350173	0.0146091075632	0.0199920575947	0.00788719082427	0.00596587703951	0.00762356716539	0.0035048317697	-0.0129652750836	-0.0121015928625	0.0033567723586	-0.0235030142464	0.0286692451019	0.0977609939841	0.0819068274201	-0.0117070769482	0.0283291497593	0.0294967619614	0.0100873914734	-0.00724697940882	-0.00557615084756	0.012396599869	0.00627839374561	0.00303744032303	0.000507300342998	-0.00894499673167	0.0279703317675	0.0161891345667	0.0120332921455	0.0226519383639	-0.0498619099472	0.0101532183094	-0.00526238699544	0.00449148898102	0.00702355089784	0.0205494644664	-0.0570205512403	0.00398247069769	0.00128927322101	-0.0254538576178	0.0194041367257	0.0104103117441	-0.00374435657415	0.0125466230456	-0.009590708496	-0.0130110694357
0.0272651122833	0.0371350589092	-0.0189360495567	-0.007953888735	-0.00505825915082	0.015547419489	0.0242920432696	-0.00988931368976	0.00117505072482	0.0144080081608	-0.0128551288517	-0.0390737139937	-0.0233013518211	-0.0293982398819	-0.00214447318392	-0.0333767296685	0.0218271581323	0.0148174765911	0.0449510246275	0.0126101020902	0.000526940153522	-0.0143382907926	0.0163090059734	0.00126807223874	0.0195466942389	0.00987313028073	0.0223255368073	0.0122440720595	-0.0148504213779	-0.00207575101678	0.00721782363184	0.000613269546248	0.0152867492982	0.0162990943776	-0.0582451910922	0.0120639048837	0.00766347426723	0.0024409484558	-0.060710237278	0.0235782833177	0.0364147866769	0.00545993578646	0.00515564270656	0.0416605299176	0.0273960102015	0.0235131562789	-0.0414707746623	0.00261815911113	0.0166112782503	-0.0175926400687
[truncated: 140 more columns]
