# Supplementary material for: Real-world datasets for portfolio selection and solutions of some stochastic dominance portfolio models
Source: Data Brief. 2016 Jun 28;8:858–62. doi: 10.1016/j.dib.2016.06.031 (PMC4959918; doi:10.1016/j.dib.2016.06.031)
Supplement: Supplementary file 2 — Supplementary material [file mmc2.zip › Solutions/FF49Industries/OutofSamplePortReturns_RMZ_SSD_FF49Industries_List.txt]

0.0163834101297
0.00466755739732
-0.000408190483417
-0.00110473998719
-0.00798604117297
0.0239793391815
0.0250263377284
0.00832110671605
-0.000706636058247
0.000572407542666
0.000985868292445
0.0112348575475
-0.0102603597207
-0.0078840619611
0.00169700653721
0.00450285689162
0.0234002019874
-6.37884642031e-05
0.0163623320303
0.0538053202037
0.0242034425743
0.00338546323573
0.00872239076012
0.0200548944985
0.0153635589426
0.0276842761871
0.0145526884411
-0.0113610219674
-0.000510582734046
0.00379076165397
-0.00453491040095
-0.0151316171252
-0.00220282425919
0.00791776960224
0.00902260537259
0.000896358526592
-0.00149994958505
0.0121180148965
0.00441105176687
-0.00987315672345
-0.00982549693122
-0.0124170399778
-0.014626591104
-0.0131040194707
-0.00577299873953
0.00469194751732
-0.00859685883897
-0.0130285304565
0.0196524262593
0.0181251715311
0.00341786215545
-0.003514985371
-0.0212820927566
-0.0390209322864
0.00328615991251
0.0347950519515
0.00236226866564
-0.00332741620554
0.02282823031
-0.00996820733484
-0.0170091479783
0.00469835232843
0.0186751121884
-0.00681246527065
-0.0184562507531
-0.0213990913686
0.00430206974692
-0.018651689239
-0.00246020589942
-0.0153682965086
0.0587610187404
0.0160141673179
0.0152142435098
0.00628182767662
0.0412681345951
0.0334020657813
0.0328019245922
-0.0186890052019
0.0167775342011
0.01043814045
-0.00537317122028
0.00477554745409
-5.64675064946e-05
0.0189711505567
-0.00130956211092
-0.0182837355893
0.00391883623928
0.0170953832663
0.00906535974405
-0.017755501777
-0.0191095140841
-0.0077357018162
-0.00582036413849
0.0247817886995
0.0159733152329
-0.00867823989448
-0.014893015592
-0.000135697289119
0.000141066267983
0.00566793931148
0.015556303026
-0.0112330491645
-0.00321600745391
0.0106391826451
0.00665846819379
0.00834690870757
0.0082394693476
-0.00476363537541
0.00389776358923
-0.0124710551772
-0.0130748943793
-0.00338682552965
0.00615734648878
0.000516949719987
-0.010258458472
0.0229939651718
0.0148203606987
0.0258374102412
0.00640705891662
0.0132535505866
0.0105378716977
0.0047545584271
-0.00421620439286
-0.0163754761771
0.00711568598883
0.0187177019653
-0.00867162806308
-0.0144519021331
-0.0240391826937
-0.0113402995264
0.00841843190787
-0.00851050571188
-0.00870239680462
0.00285408881048
-0.00516037293182
-0.0184138998617
0.00229503025571
0.00578710353659
0.00785791657562
-0.00481817917986
0.00140041102839
0.00587411822755
0.014730855313
-0.0126920418911
-0.0150788509206
0.0103344090445
-0.00555614475367
0.00627687009917
-0.0146473942349
-0.00103429213913
-0.00612724794757
0.00519344049329
0.0154633546122
-0.00648471279295
-0.020186569937
-0.0260648662542
-0.00550716910511
0.00881986072853
0.0119364361829
0.0116879888447
0.0031916212047
0.0215507695284
0.0179318870206
0.0133827863719
-0.00375367644642
0.00114784702552
-0.00397031427854
-0.0173678774865
-0.0100188934734
-0.0597588712456
-0.0134259997724
-0.0362877706976
0.0216729919031
-0.0103380272252
0.0151578750431
0.0942204717589
-0.00320894520195
0.0247352103852
0.00685102741661
0.00218901267923
-0.00410151591933
-0.00129552919498
0.0161113445771
0.000616336244157
0.006445885889
-0.00524647419989
-0.0103718964948
-0.0175492766764
-0.016496925139
-0.00306601282904
-0.0281436357715
-0.0446627662404
6.00304644835e-05
-0.0247276156709
-0.0205427725761
-0.0243224971739
0.0308138884299
0.00843540719197
-0.0277726058308
-0.0160985404978
-0.0146868739588
-0.0260703438005
0.0346677047728
0.0187517747495
-0.0221674918433
0.0153771489146
-0.0303317565017
-0.0439404774632
-0.0501850221186
0.0168076630353
-0.0591335716752
0.0513161592006
0.000598801304568
-0.0102238198351
0.0871827994472
0.00677960956691
-0.0206459855518
0.0159378221885
0.0195880218289
-0.0149486415361
-0.0318272583638
-0.00737464164454
-0.0258846166027
-0.00356210973225
-0.0187218312553
0.0214761383212
0.111351066062
0.0488139755316
-0.00307867631397
0.0910897730809
0.0159042138026
0.0075705218479
0.00802429102723
-0.00334776235658
0.0368357899692
0.0313288084333
0.00612886492274
0.00893024154369
-0.0173152057706
0.0029273579426
0.0197074369655
0.00406982366221
0.0130281766273
0.0119687716749
-0.00777281674137
0.012247469287
0.0319849201676
-0.0017895891932
0.00237447566609
0.0174709412511
0.0181373921238
-0.00181510045264
0.0550666750155
-0.0158621998762
-0.0402265720411
-0.0380290475617
-0.0114116758523
-0.0293874340769
-0.00219861797932
0.0196699067527
-0.0125553142691
-0.00166344208084
0.0344913002683
-0.0169492549135
0.0235968552842
0.00957982502901
0.0146398331653
-0.00246676776654
0.00820812569645
0.0152504303869
0.00100674874532
0.00840071929211
-0.0288046740037
-0.00436299154516
0.0144879158103
0.0157506974579
0.0518777817527
0.0250513347006
0.0280559269586
0.0458032840525
0.0347395479462
0.0113878076598
0.0349574606627
0.0565915156779
-0.0085974438482
0.0117312961006
-0.00471353809179
-0.00324867659118
-0.0050930820337
0.00185628823407
-0.0161251300819
0.0175984510107
0.00553312014477
-0.0102123542442
0.0129549118248
-0.0112941307807
-0.00509863990556
0.00451820116118
-0.00827359382271
0.0116405754227
0.00149443551638
0.00428991929802
0.0194376177476
-0.00362984060261
-0.00598379021504
-0.0045331632693
-0.00718249865185
0.00222814004106
-0.0189897779806
-0.00410215919889
0.0202917195989
0.00148361362195
0.00727480547407
0.0101721548207
-0.0125650349584
-0.014193196308
0.000330684028436
-0.00972510140545
0.024333965765
0.00389508820964
-0.000235269561467
0.0219057006239
0.00602974123508
0.0132192808581
0.0127335232567
0.0047357026002
0.0183241885103
0.0216474233902
-0.003949013498
0.013214028434
0.0138904937926
-0.00563776499632
0.0209282092804
0.00633227427955
0.0301952158313
0.0123277316375
0.00397421096434
0.0129662563014
-0.00731425258445
-0.00365729306452
0.00171729915822
0.0110720806261
-0.0083112242142
0.01207831844
0.00582764064481
0.00704169555724
-0.00218740763974
-0.0165597958247
0.0138345168666
0.0136012896948
0.0136827773456
0.0104343440438
0.00829863286173
0.0156689420086
0.00853366399179
-0.0066995587633
-0.00139616948263
-0.000228939615287
-0.00991906355742
-0.0050870543808
0.00354057807691
0.00417301294721
0.00525296480296
-0.00275179580275
0.00737113505546
0.0081162456698
-0.014857558548
-0.00726832820892
-0.00240312296628
-0.00226155802728
0.0289210856424
0.0086862377504
0.0185991690789
0.00615651519127
-0.000679179393293
0.000330573237365
0.00902155396344
0.0160364526598
-0.0241219362948
0.00202812221124
0.0128936420125
-0.000553791724157
0.0144832578117
0.00015942309503
0.00349599321972
0.00140342559412
0.0228601849058
0.0112104302227
0.0102396808924
0.0159298986927
0.011050007741
0.0220723014804
0.010590566751
0.0123415131727
0.0152828017036
0.0193668427639
0.0266256982352
0.0066090439943
0.011787028856
0.019466306074
-0.00146421548236
-0.0135903568925
-0.000465205371656
-0.00881937246116
0.0150750490174
0.0387713877849
0.024385031878
0.0188713569846
0.0168110696657
0.00880894474505
0.0238782930241
0.0111383936236
0.0185134186922
-0.0288446846362
0.00550296997245
0.0142665144518
0.012665436765
-0.0366600294217
-0.0550318798537
-0.0660809752668
-0.00694048407572
-0.0103064108072
0.0289592310358
0.000776395224045
0.0357290418349
-0.00356951871984
-0.0156627020255
0.0137663552838
0.0340846265857
0.021775643993
0.00661762341756
0.0180024031094
-0.0101389979221
-0.00348276053249
0.0177554631421
-0.0093296397109
0.0179043155923
0.0312097234647
0.00503655487322
0.0143697167203
0.0157268751575
0.0186397476436
-0.0079272227898
0.00597908824828
-4.19140954644e-05
-0.0241795164249
-0.008511608209
0.0253651006771
0.00057300543285
0.0187394058735
0.0138352936677
0.0147853169667
0.0300407458345
0.00933642106471
-0.00226564998842
-0.000466044987037
0.00452409413908
0.00414040801165
0.00760412635862
0.00476533795337
0.0129239242765
0.00224136841865
-0.007222128239
0.0146767228586
-0.00249180780946
-0.00800699584904
0.00719733018238
-0.0608037685027
-0.025013205325
-0.00248474479371
0.00465146927566
0.00807315317196
0.00760703674163
0.0387647077357
0.0308208209171
0.0120022499733
0.0194168015308
0.00826776940111
0.0433763153547
0.0196064391062
0.0587138271471
-0.0114893601383
0.0129427922166
0.0134745008258
-0.00733041459324
-0.0292544063489
0.00104150856585
-0.0471769251961
-0.0299850069422
0.000309995254778
-0.0608834222017
0.0398794934466
0.0408817357932
0.00235430695042
0.0350905577396
0.0103517027678
0.00211452577072
0.00745629911176
0.027144766228
0.0118693629855
0.0305528637742
0.0311426075003
0.0051176161651
0.00786146966029
0.0106886720907
-1.49311202256e-05
0.0102459258184
-0.0053792744525
-0.00986219416636
-0.0019003345402
0.00508544805663
0.00764185893746
0.0287936231041
0.0297944964139
-0.00435719786447
0.00741265788249
-0.0170536811111
0.0319891747839
0.00757393075616
-0.0106861264083
-0.00764322135271
-0.012455770188
0.0324356048615
0.00595964743545
-0.00299285129318
-0.0293204705666
-0.0287235244888
0.0557085602891
0.00463847766495
0.0108526973592
0.0156543129308
0.00328569681189
0.00310725695403
-0.0027296292082
0.0132744422842
-0.00530399389574
0.00863159282591
0.0149793425302
0.0205189220385
0.0330257602059
0.0115616343163
0.0115353512986
0.0235449309874
0.00582094135625
0.0221420751781
-0.012715595275
0.0240143630879
0.012498056265
0.00813586880629
0.0138296633043
0.0246561747041
0.0113921772979
-0.0180220272564
0.00420519071516
-0.033076558067
0.00983388843122
-0.00236699219961
-0.000576733079291
0.00265887988319
0.00877128448575
-0.0176565234381
-0.0354330602186
-0.00666224045819
-0.0510110730473
0.0137003913548
-0.0194354837702
-0.00641893041057
0.0244637159238
0.0137259213747
0.00577507035543
-0.00158643731507
0.0218361052204
0.00353128358034
-0.00092717745038
0.00796774455541
0.0086298973999
-0.00881507420683
-0.00850521461967
0.000230385241832
0.00739820495148
-0.0141736031437
-0.00681299714874
0.000338735922648
0.0149577911064
-0.00106158036341
-0.00968302845768
-0.000977499037174
0.0123055423047
-0.0268577962409
-0.00821412388107
0.0238474088034
0.00334023744275
0.0194338638016
0.0176474711624
0.00706678477371
-0.00116821613904
0.0044473041596
-6.45825922809e-05
-0.0126921962406
-0.0174201260913
-0.0043475827043
-0.025700870972
-0.000176314809625
0.00218602385838
-0.00138947854762
-0.0061986965616
0.00243417740104
0.00361483322002
-0.0223161872764
-0.018309829567
-0.0121807600609
0.0318449946511
0.0392583395957
0.0206834916279
-0.00613127780578
0.0160376643688
0.0132721970385
-0.00324207183064
0.0503645999713
0.0185760547886
-0.00187832231853
0.000775005701521
0.0443359148967
0.0291930253029
-0.0044075487886
0.00819981733233
0.0124008128972
-0.00327242697006
-0.000947246317603
0.0156477941628
0.0113517232857
0.0247110147259
0.0090696686029
-0.0111722842808
0.0156696456644
0.0176923184745
0.0149082231307
0.00613649867209
0.031496496304
0.00484864079498
-0.00871030372682
0.0240427097703
-0.00610096019835
-0.00185788696134
0.0355655864207
0.0239892577411
0.0196954971862
0.0221505447885
0.0202169403912
-0.000552752485782
0.0275213211522
0.0114689553043
0.00589113512152
0.0127793998193
-0.00193805155613
-0.00167804526738
-0.00159888885018
-0.000610312278979
0.0124262167995
-0.0330420989868
-0.0108824384711
0.000440248134238
-0.000523696379955
0.00412747366636
0.015287914341
-0.00826752650481
0.0134334649053
-0.00250204508105
-0.01308758456
-0.00198462145839
-0.0234498640309
-0.0158337006354
-0.0109603452389
-0.00901782965219
0.0223578525989
0.0133531978602
-0.000873067339107
-0.00594746272021
-0.00815578736412
-0.00522343831682
0.004893283463
0.0184022235361
-0.00354923879446
-0.0099573269687
0.000400474953543
-0.00464554661603
-0.0248322452338
0.00166708122062
0.0100554155397
0.0219155777533
0.00224635031164
0.00274279980526
0.00638630752793
-0.000101115086723
-0.00773919867944
0.0120878799398
-0.0221289664809
0.0091396490585
0.00551911845628
0.00335280123798
-0.0229683215403
0.00478299144699
0.0212070591769
-0.0195137877997
-0.00147371201875
0.00266141848206
-0.017168090715
-0.0172014520312
-0.0108564981586
-0.00289084664787
0.0341427269957
0.0202702196064
0.000645254204257
0.0189485174452
-0.00580470148668
-0.00327580207585
0.0206618807815
0.0234079570677
0.00273511518945
-0.00671786944536
0.0141874588625
-0.0126743099502
-0.00703732803056
0.00389519947862
-0.00429700349035
-0.0221206693247
-0.00152363482621
-0.0101760761962
-0.00145700590974
0.0161789911788
-0.00196344384747
0.00375664534448
0.00347112778109
0.0122935238247
0.00578884265079
0.0214975371784
0.0285495955448
0.0255184529564
0.0013079063698
0.0127969556044
0.00526522316814
0.0068631437704
0.00508019749856
0.0139751309256
0.000665617850676
0.0116420895497
0.000657322484792
0.00141404656396
-0.00043135704229
0.0130814520919
0.0197709882291
-0.0107123300969
0.00647200474728
-0.00822586923112
0.00558057891425
0.00318352844718
0.00647898490674
0.00965773602627
0.0113885418027
-0.0258858510245
-0.0106022213181
-0.00630579432779
0.0082592997173
0.00997026474888
-0.00187318950166
0.000803311723517
-0.0180592065806
-0.00418783210402
-0.0115473918125
-0.00504490699336
-0.0015447358862
0.00393878235021
0.00635916276054
0.0113983320263
0.0262438062931
0.0157081004321
0.0109655621033
-0.00987151092699
0.0148422930749
0.0315179095365
0.000349035412346
0.0182041990337
0.0168262859821
0.00109660267598
-0.00656045756768
0.0155087464471
0.0201151262831
0.00887023838463
0.0179790598604
0.0287027968497
0.0202053955991
0.0251910669382
0.00859365329928
0.0130512617239
-0.0121313600153
0.0166780647484
0.0258629583292
0.00730007872697
-0.00784716547062
0.00376554173031
-0.0159838127471
0.0199117673948
0.0162871988841
-0.00544381471033
0.0238510211091
-0.00397082230705
0.0144892951429
-0.0331298358882
-0.0151638395558
-0.000201926009296
-0.0227404675097
0.000232579826755
0.00998439629439
0.0178483740696
-0.00220258267284
-0.00214365479022
-0.0136771376769
-0.0374235564992
0.0224785824837
-0.00915325788061
0.00338231365131
0.00191863921943
0.00305032556748
0.00928007397395
0.0178093987123
0.00894478566794
-0.0406450796801
0.0139561125357
0.00681232380932
-0.00693459087668
-0.0130097052523
-0.00227123588379
0.0358501735517
0.0386250760369
0.0131117031564
-0.011738856525
0.0269093053375
0.0296649036247
0.0226550042131
0.000498158315655
0.00259768094754
0.014494300188
0.014788412488
0.0352547018072
0.0055211675304
0.00774912015269
-0.0383292261761
0.021617372487
-0.00580878722303
0.0116500372917
0.0279339296343
-0.0177544578229
0.00158545807471
0.0110184487532
0.00764774830853
0.00348758467439
0.00476201095087
0.0190472476345
0.045138928542
0.0380837024686
-0.00310832421819
0.0146399804635
0.0125892160259
-0.00484339191332
-0.0184623099422
-0.0139763716345
-0.00516983314856
-0.0151537608379
-0.0136864009735
0.00154660951961
0.00345540477464
-0.0329279527646
-0.121253753511
-0.120804813313
0.0272271675519
-0.00997460098398
0.0223739363622
-0.00585437735798
0.0271844023934
-0.0319767980758
0.0101489359232
0.00803828495691
0.00587192252529
0.0470854127975
-0.0224230759183
0.00200630659922
0.00419158794492
-0.0113194061461
0.00273492191802
0.0136867175486
-0.0112873404809
0.025488556609
0.00529837275661
0.00377247555539
-9.276564202e-05
0.00733726750971
0.00523612298716
-0.00606378984034
-0.00770205613166
0.00360775880359
-0.00414730847489
0.000509161244635
-0.00135498885562
0.00709780980888
0.00535305576693
-0.000283541647732
0.000372140241944
0.00913706714803
0.0174636376735
-0.00293555166094
0.00117473264478
0.00241464305163
0.00518068970023
-0.0233969660897
-0.019883145425
6.10603852531e-05
0.000921634985344
0.00819333716818
0.00376055364542
-0.00452819808845
0.00796982355002
0.0038789255434
-0.00135436116637
-0.0133209830634
-0.00430013053514
0.00753890798756
-0.00359310125204
-0.0130206191379
0.00482495726499
0.00753337768075
0.00159500860855
-0.00142616903079
0.00370465297652
0.000585475257363
0.0107523849503
0.00811842746189
0.00805796007906
0.0127512627506
0.00655859465321
-0.00451204123544
0.00550850167472
0.0100924374662
0.013023768362
0.00662385616196
-0.00835892688768
0.00193616985159
0.00988039248405
0.00145004135236
0.00984637780459
0.0138650190223
0.000595885712638
0.000535339541004
0.00381040869909
0.00674550795932
0.0133549151966
0.00462782675904
0.000762173798393
0.00245170348497
-0.0098375669072
0.00783131593536
0.0131617833547
0.00483271498712
0.014489967764
0.0116166552611
0.0161029553097
-0.00389401648419
0.00910621802673
0.0174237024272
-0.000813681814276
-0.00264202861219
-0.00149484779992
0.015706017969
-0.00308867370392
-0.0358772587366
0.00421671759083
-0.00113444906587
-0.0135330694097
0.0110276733457
0.00128358241496
0.00272834657162
0.00826745715519
0.00276891381481
-0.0249468965995
0.00859019331962
-0.0106121186362
-0.0146741329884
-0.00191456039827
-0.0221348775865
0.013123863368
0.00973350281346
-0.00310528388829
-0.0118609924023
0.0128526162306
8.0002010564e-05
-0.00141025659309
-0.0048262021957
-0.00241601040376
-0.00640216955738
0.00119660832166
-0.0244703813544
-0.00830286604957
0.0175140928231
0.0193092855005
0.00149204067747
-0.00260774558103
0.0117381118252
0.00277487305458
-0.00957678237915
-0.00311539188304
0.00157879008265
0.00239343660014
-0.00380464727887
0.00064492576156
0.01475167392
-0.019138656965
-0.00532967572041
-0.0425639769979
0.0131573304929
0.0158883154751
-0.00311100372627
0.00353837177921
-0.0086838840133
0.00668802820244
-0.0240580454977
-0.00258039194213
0.0115262183543
0.0182621464469
0.0095697178407
0.0100406398066
0.00461069190874
0.0218133818084
-0.00154152944112
-0.00872235761888
0.00370977342765
0.00973714219786
-0.0215049170783
0.000645067637904
0.0356678033297
0.0108347663962
0.0322100989924
0.0203749472408
0.00700570685828
0.0171054760263
0.0167651491571
0.0113951532521
0.00350680595092
0.0296878969062
0.0226070529902
0.00522999349919
0.00836780664984
0.0097043445779
0.0128079744462
0.00574469913528
0.00301993097834
0.00894706451144
-0.000259039918315
0.00120478098979
0.0213155349894
-0.0125686874206
0.00446543319666
0.0172017142577
0.0205736242537
0.00631018821205
0.00279769850892
0.00474109013239
-0.00500148826032
-0.0120345709612
0.0189278648106
0.0103292246018
0.00493309833944
0.0148479445497
-0.0116831076933
0.0205345631414
-0.00346754324546
0.0198728717732
0.00462729843661
0.0432375103903
0.0179675478651
0.0128837944098
-0.0139280001959
-0.00638938398329
0.00607734411228
-0.0104639884589
0.000715657800497
0.0471203396032
0.0573265047578
0.038628015238
0.0434935494725
0.0292689231636
0.0426956043094
0.0155853597632
0.0190953234165
-0.00502959504328
0.0358562381978
-0.00364698687554
0.00897941428685
0.00239143204053
-0.00794925854075
-0.025679532871
0.0173159744675
-0.00537295065649
-0.0140382320097
0.0110582574814
0.00873942808059
0.0231342638306
0.00791052669794
0.01943148795
-0.00742598988602
-0.0152189777046
0.0111898181292
0.0245337555587
0.014044283815
0.0232907971113
0.00836091909282
0.0365428002486
-0.00303012475916
0.00345307148549
-0.0119838561742
0.0185754418082
0.0215579800588
0.0173400935169
0.0137930862381
0.0232889310371
-0.00160443574663
0.00854563178303
-0.000751411552305
0.0167970539429
0.020409393554
-0.00736026975202
0.00436241086012
0.0143542949533
0.00145488401554
0.0192851753365
-0.0018052429137
0.0260770647275
0.0187811308237
0.0249017460038
-0.00669588457173
0.0198472739245
0.0209789224002
0.0256663378374
0.0153804336712
-0.00327012932938
0.0240801000294
0.0159341889198
0.0121268906148
0.0234302281808
0.0154717617535
0.01355727205
0.00857138316303
0.0167517646262
-0.00508364221533
0.014318577514
0.0180570809754
0.00290696526837
0.00332102904128
0.0212397616002
0.00883428267908
0.00191867790081
-3.45554155331e-06
0.0135022366328
0.0162205221463
0.0128607974069
-0.0037842131166
0.00353961358941
0.0149322574427
0.00431202412745
0.0125041446077
0.0199080053771
0.00422984248621
-0.00137487997854
-0.00502942842461
0.00508031947415
0.0187516767319
0.013081233237
0.0245251343583
0.00740846797834
0.00723587316947
-0.00435022874429
0.0197300859809
0.00421157824318
0.00561898852648
-0.00465050743136
-0.00377428844735
0.00648395294848
-0.00193278524923
0.0244970197369
0.0117872514978
0.0111897869818
0.012936576521
0.0259421949761
-0.00904248374962
-0.00354993311568
0.00992094335908
0.00364162985605
0.00870305357387
0.0102461636101
0.00497831608642
-0.026596431404
-0.012634214979
-0.00489083672147
-0.0239039537742
0.0176722766612
0.00836173935265
0.00351786227568
0.000547846776066
0.0114095808235
0.0239668690719
0.00367311628022
0.00281829726961
-0.0234588506461
0.00284295477601
-0.00692343453287
0.0279847730928
0.00304925190849
0.00467813857841
0.00684997955745
0.0166337458459
0.00355451954464
0.0143325643474
0.0117837206402
0.00939027680922
-0.000516229327269
-4.61167642968e-06
-0.00402538065761
0.00131515027728
0.00989791508388
-0.00923817332399
0.0074561684009
0.00136558221765
-0.00267414814507
-0.0275360443003
0.0100721533661
-0.016233381455
0.00114272846472
0.00684155591897
0.0185837923907
0.00909823360027
0.00745132357807
0.0176931775405
0.00693652901867
0.0100461792011
0.00931005609
0.0132806276517
0.00624437578263
0.00817959149921
0.000850246611536
0.00062195552437
0.0069380424672
0.0139905421453
0.0221232927508
-0.00641717358329
0.0083325221305
0.00729485243744
0.0122422820164
-0.00562854492279
0.0132325405013
0.0152873305979
0.00545815785461
0.011342987868
0.0155288496169
-0.00383117322637
0.019652426994
0.0255204697839
-0.00157815636651
0.0159695883518
0.00196209952938
0.00525604506343
0.00472341041334
0.0170397810712
0.0216417467201
0.0152733678942
0.0292900061749
-9.74220272846e-05
0.00733356475939
-0.0158826681928
-0.00195171790098
0.0129615787285
-0.0147124069307
0.0205535322598
0.00618263560534
-0.00537831313259
0.00426085488016
0.0313410032823
-0.015025804423
-0.000324537379105
0.0149068500987
0.0386331470717
-0.0161008485112
0.00307961955576
0.0392645953693
0.0168371681839
0.00972496680754
0.016955442471
0.0240813959446
-0.0124046637196
0.00343438450429
0.00306002805252
0.0175781880675
0.0131969626693
0.0145541312537
-0.0044738095358
0.0174159884873
0.0253810714414
0.0141915852972
0.0310789988726
0.0188167629822
0.0235737523582
0.00840556554295
0.00543203900656
0.00225641537649
-0.00573044198259
0.00616457709679
-0.00263720473501
-0.0501975021608
0.00787498069151
0.0037944396305
0.0220398564637
0.0043085035031
0.0182398675199
0.00852330542164
0.000557249002669
0.012982823312
0.00164422065763
0.00412016373393
0.0154734315887
0.00949592863893
0.00993140204113
0.00713974917223
0.0133374692599
0.00799952689222
0.0106236425164
0.013522390308
0.0151172553622
0.00577818035247
-0.0267090179699
0.0211052843051
0.0192952180416
0.000862185911092
0.036631625371
0.0101362369161
-0.0137763449206
0.00661178870992
-0.0262783513529
0.0242858377138
0.00286123268561
-0.0050926405841
0.0145457658504
-0.0132497542858
0.000294705150631
-0.0263096227656
0.00270713328467
-0.0151611772736
0.00167370290948
0.0128509586327
0.0263094320659
0.0156919780522
0.00350990410296
0.0121337332475
0.0151110296758
0.0122763369033
0.0121711726651
0.000453965814883
0.0240712259513
0.00385082162888
0.00675957184845
0.00617455593148
0.0142585438101
0.0146555558885
0.000239854410731
0.00784874748647
0.0232508401235
0.0617531873625
0.00731297124431
0.0327644990559
0.0120038803485
0.0369969967477
-0.00622939391755
0.00287238800552
-0.0352925223878
0.0371100421831
-0.0188608118851
-0.00125942479338
-0.0175123106378
0.00401479391801
0.00404726073571
-0.0199972325482
-0.0294399994067
0.0357263596143
0.00226433961974
-0.0219996016174
0.021370131115
0.0266190647535
0.00812740402772
0.0180438512537
-0.00672766420872
0.0213095618871
0.00193932306198
0.0155872203514
0.0209676008007
0.0256628298027
0.0194212464519
-0.00425001747679
-0.00227261680277
-0.0102608270306
0.0246861545517
0.0133852406974
-0.0204107373442
-0.0219434998189
0.00483039063255
0.00300218482576
-0.0164591085258
-0.00421775352844
0.0104916468791
-0.0129477723504
0.00247038488858
-0.00874989219521
-0.0115231714619
-0.0485040727542
0.00442187834686
-0.0128982632473
-0.0405974563832
-0.0515757718397
-6.46782477155e-05
0.0104722786311
0.00537080852862
-0.0107877772804
-0.0811795999044
0.01583664836
0.0164409357116
0.0214300686154
0.0210897053257
-0.000628331765647
0.0061434910526
-0.000613274847203
0.00435895391822
-0.0121040182457
0.0175057140358
0.00497695791274
0.01870434611
-0.00867710827929
-0.00189846017365
-0.00867743440141
-0.00548715020745
0.00930232175339
-0.0253175599777
0.0018707191516
0.0121484817967
-0.00212785484475
-0.00384290625216
-0.00943213012705
-0.0217069105712
0.00348942281872
-0.00287856083276
0.0359170091155
0.0108385966058
0.00621724831046
0.0118804541748
0.0114320171157
0.00646958942826
-0.00849826228938
0.00924726221836
0.0127023234756
0.00622217492839
0.0168543383137
0.0170000668538
0.00520104053483
-0.00722343471947
-0.0168092839966
-0.000853614018831
0.00374951185266
0.0410338598313
-0.00453997800618
0.0149667965749
-0.00611994703989
-0.0252409857403
-0.00680313228248
0.00793672776442
-0.0124941648626
-0.0414496048932
0.0324307544045
0.0136354203594
0.010675217986
0.0220503190409
0.0187678502317
0.0108056317069
-0.00825995105281
-0.0107461326218
0.00406662311432
0.0229305488767
0.00412506645657
0.0171041309107
-0.00127024618944
-0.002432718656
0.053308246814
0.0184216833136
-0.00669925755285
0.0204179009156
0.00528773436906
-0.00667672426355
0.0167142857368
-0.0105854592339
-0.0350045289671
-0.0114525766613
-0.0185933354031
0.0185626711072
0.0120330166824
0.00145439562869
0.0124121641334
-0.044774279069
0.0886956534249
0.0199390441735
0.00720313210915
-0.0118296421413
0.00429526785225
0.00299146006045
0.0128711886048
-0.0214069705818
-0.00362159277073
0.0145340310206
0.0262867133689
0.00396361146951
0.000104880593574
0.0199912738534
0.012495232622
0.00479333145551
0.00102814948303
-0.00625881319466
-0.00483055980336
-0.00259772945798
0.0106317836909
0.00804150089429
0.0105797372648
-0.0105586259105
0.0033905945538
-0.021120996713
-0.00218454637265
0.00217047659958
-0.0309134338371
0.0908908833514
-0.022067799156
0.038671186029
0.0209199381349
0.0274658071945
0.0269540322728
0.00117409571681
0.0104525085485
0.000956941239937
0.0128819964344
-0.0116304914236
-0.0176305952323
0.020792432741
-0.00525237611008
0.0395823095155
0.0121671597342
0.0138032255577
0.0211442051882
0.00702890026005
0.0263794570697
0.00976823421519
-0.00819397483044
0.00220614173398
-0.0075111861243
-0.00263653840743
0.0139519730404
0.00251517809822
0.00671270484183
-0.00755269806977
0.00945000990422
0.018437654197
-0.00423064140629
0.0144872213968
0.0042931626691
-0.00653468118949
-0.0159830118376
-0.0663147677846
0.0312825217746
0.0162137833185
0.0013300803712
0.00142263488739
0.00696599252867
0.000283915662376
0.0130519299583
0.00716216655233
0.0010593746295
-0.00684441603715
0.0119920026446
0.00815746834185
0.0179641634489
0.0178936427367
0.0169322333074
0.000861038328704
-0.00488402644598
0.0116819821042
-0.00715425511146
0.0105308374544
0.0138116262142
0.00630735282025
0.0229856925762
0.0279724938617
0.00904181318919
0.0214935621404
0.000164166276049
0.00809273800177
0.0165440260117
-0.0119252269046
0.0204214148602
-0.0170467214785
0.0292030540029
-0.0141220465596
-0.0150526563997
-0.0075067393327
0.019904337372
-0.0179712363706
-0.0127846179131
-0.0283144905844
-0.0313853116337
-0.0671622400607
0.0606343191488
-0.00910214075836
0.0897351226888
0.00162377550815
-0.0251804676499
0.0347288131856
0.0123757189721
-0.00128169668722
0.00432462162099
-0.0202080998677
-0.0787163341704
0.0576135537641
0.00240443134487
0.0476503348112
0.0215839163379
0.000693119204496
0.00665859665591
0.0391828628916
-0.00391482233233
-0.0300541421673
-0.0117546675343
-0.00974078769415
0.0379350992443
0.00608587109702
-0.0307233911955
-0.0272166300972
-0.0145320970488
-0.0275704430401
0.010569697056
0.00313336476625
-0.0462856046911
0.0169191823613
0.0401499726661
-0.00374689771381
0.0227892011186
0.00260074259469
0.0221510186124
0.00947778779059
0.0406087316677
0.0166139090379
0.0054412883921
-0.00874083407877
0.0465718070624
-0.00198671791113
0.0120642354195
-0.0257088067713
0.00923721456928
0.0337962382921
0.000171198853652
-0.0236330841553
-0.00141575463985
-0.00167345041
0.00857518001844
0.0177670279914
0.0197653323077
0.0226491930646
-0.00576715421699
0.0361193324303
0.00450689050161
-0.00429207181341
0.02240858711
0.0148636960392
-0.0108982422544
0.0252500411548
0.0186208181385
0.0148402805641
-0.0120051929459
0.0199292103258
0.000161254494118
-0.00313877955105
0.00233387498691
0.0102418181058
0.0226520060797
0.0192418524839
0.0222155449469
0.0106687657547
-0.0180651257077
0.0176377970372
0.0079537589135
-0.00507047502872
0.0302432691926
-0.0187031741035
0.00358343977889
-0.0240008167906
0.03443046357
0.0101049720047
-0.00662272247372
-0.00797911587587
-0.0310058150289
0.00306709346683
-0.0233127536624
0.00596620381454
0.0433301850863
-0.00217465358078
-0.00523150253279
0.0144811879659
0.0177271391441
-0.00123159224606
-0.00977640013916
-0.00423912437349
-0.0279868317599
-0.010352598995
-0.00893033107885
-0.00715743967152
0.0269347133775
0.00765745916297
0.0129312862888
0.00488559324523
-0.0160714535282
-0.0009655910672
0.0204694439351
-0.00882755504946
0.00195931291698
0.0191941585533
0.0243768050781
0.0294611676668
0.0271371819818
0.0163405781567
0.0128309395134
-0.00382670301489
0.022008726831
0.0123268371248
0.0176801850197
-0.0304499526069
0.0186922927599
-0.00980615760876
0.0301022883968
0.0394678311037
0.0202812243164
-0.0277407230004
0.0301966465865
0.00483282258097
0.00662961100777
-0.00388948974645
-0.00400189124411
-0.00299467024558
0.00409480255301
-0.0217904862216
0.0119331340324
0.00291447140246
-0.00132044671802
0.0148526520661
0.00674066670482
0.0206745207057
0.0353444373318
0.0105827227072
-0.00420490727259
0.0131826963869
0.0134227225688
0.00190735078474
0.00463441892809
0.00317690934644
-0.00700078025428
-0.00813482770771
-0.00633614261848
-0.0096162299617
0.0100847202017
0.0176260210143
0.00199361766895
0.00441402038307
0.00575970179485
-0.0343760229307
-0.0129597389834
-0.00427754748689
0.0134557500924
0.0265976615102
0.0102835624344
-0.00888934753418
0.00723152900271
0.0168166044812
0.00334377296682
0.00440728207589
-0.000739412697933
0.0178869053256
0.0104154189445
-0.00843723884722
0.0201884308175
0.0019071880205
-0.00493881496116
0.0150258533946
0.0057495890799
0.00197128953318
0.00618918502543
0.0048111814881
0.0172613848147
4.84912194827e-05
0.00615029075054
0.0136324507932
0.00632973584854
0.0119628327446
0.0154234509751
-0.0347793445035
-0.000242333620369
0.0126569892825
-0.00106728216885
-0.0397404194696
0.0295187096598
-0.0123129302673
0.0219648776313
-0.0281014054015
-0.0110259284251
0.0103953283426
-0.000227518324651
-0.0121097414654
0.0187252016509
-0.00962645741516
0.0154970876114
-0.00280703434857
0.0158063574822
-0.00737840995072
0.00706878475296
0.0036783475285
0.00994404542833
0.00531723763356
0.00278852229279
-0.00508187382806
0.0124943117029
0.0166637953883
-0.00927794912988
0.0126595396192
0.00988894354437
-0.0150657953576
0.0153213496684
0.0150733006366
0.00401955175885
0.0150125412716
-0.0355640156324
-0.00637430320412
0.018348338649
0.0094302104396
0.0139799836312
-0.0444350903645
0.0294880536755
6.76778738435e-05
0.0266524669927
0.00726718907441
0.0119256497716
0.00400151842985
-0.000175728232336
-0.00341906310424
0.00644673327262
-0.0074757490981
0.0190012702439
-0.00222033546533
-0.00277025248934
-0.00641853736636
-0.00228023295901
0.00396079847771
0.00609411458372
0.00956950244163
-0.0140457632334
-0.0472207464836
-0.010622233296
-0.0306244795345
-0.0135518080718
0.0386408685741
0.00126517917782
-0.0116331098566
0.00524620095177
0.0236680650175
0.0187399531628
0.0365570506372
0.00110170491026
-0.0345466901873
0.0176652667479
-0.0130341844745
-0.0284321626505
-0.0127186841712
-0.0288540742254
0.0277641573415
0.0317330885745
-0.0385855462597
0.0308872908542
-0.0231575734117
-0.00604593267715
0.00618180521848
-0.0258212421265
-5.25654036998e-07
0.0204897290085
-0.00309746314265
0.000404583025169
-0.0134453128585
-0.0187325624753
-0.0409932077067
0.0409453664079
-0.0158934188821
0.00895432409047
-0.0231933707374
0.0164288249754
0.00514639363717
0.00793096826309
0.00314497054241
-0.0049228417725
0.0120820984534
-0.00445107959914
-0.0110769974116
-0.00982557826422
-0.0298864424296
-0.0285161739723
-0.00653750699865
0.0179103601552
0.0479339333031
-0.00508228362143
0.00520404326281
0.0214090013546
-0.0113927664935
0.00406429353524
-0.0134506457399
-0.000694883629625
-0.0234951412731
-0.000378189157901
-0.0551543590073
-0.141369905038
0.0199218496185
-0.0448719577613
0.0567701854552
-0.0459937079733
-0.0479365474701
-0.15041665852
0.329771905478
-0.0478022753504
0.0608306741081
0.0520105335308
0.0281262257644
0.0891033228644
-0.0696531580023
-0.0204275554445
0.0126604015343
-0.000988283386742
-0.00850969727491
-0.0449825198263
-0.0465743464656
-0.0643638942939
0.0344889035595
0.0545759890417
0.0546876616446
0.0215992517207
0.0436543637503
0.0319590937205
0.0189413784149
0.0244783555357
0.0490252040955
0.000989326388138
0.00936090283954
0.0423917818138
0.0150056270598
-0.0120937633326
-0.0541460098384
0.0237394194666
-0.00327395849135
-0.00660892695641
0.0268294986963
0.0276927032422
0.0259079442689
-0.00257270914153
0.0321442818582
0.0479022242729
-0.0156462417351
0.0275228766311
0.0343034895146
0.033112547249
-0.00898471004439
0.00793571750738
0.0201599001388
-0.00139225272296
-0.0577205339684
0.0204863139549
0.0370541525357
0.0161510796702
0.00603742267104
0.00122500655228
-0.0140730796897
-0.0075727947421
0.0345800662997
0.0135801208119
0.0317663678157
-0.00375568135159
-0.0420111575027
0.0155047941703
-0.0197751931544
0.0495911192265
0.0183892548705
0.0470126031542
0.02797756737
0.014837615768
0.0121176721576
0.00311782145798
0.0127591738723
0.0442795642206
0.0164649204483
0.00308951881442
-0.0364962150459
0.0347071281475
-0.0561373692489
0.0169952007827
-0.0154432740967
0.0286026883246
0.0237397645311
0.0249475050487
-0.0451996951663
0.0353932371124
0.00445493904405
0.042900141418
-0.00722309813904
0.00951646254528
-0.0241078906664
0.00611712342236
-0.00951358854858
0.0332802483073
0.044865304802
0.0027520290232
0.0080889412278
-0.00109798396319
-0.0126644936783
0.00495361485647
0.0178375724164
-0.00636466442642
0.0315540517778
-0.0324003003025
0.0267537729564
-0.00206645318873
0.0172949792868
0.0320167585858
0.00153794780861
-0.00066720108711
-0.0162127897592
-0.00188958284572
-0.00878233003809
-0.0170310419547
0.0203557386796
0.00820824980591
0.0189149454561
-0.00453977283477
-0.0139277059563
0.0136854494778
0.00518455532236
0.0260070549624
0.0156538759029
-0.0106670196405
0.0104914063831
0.0276916343184
-0.00659945862164
-0.00815184688029
0.0060674667863
-0.00141101001014
0.00913160333801
-0.0150918169599
-0.0084027426636
0.0201773453446
-0.00620395791547
0.0224383786491
-0.0215273197113
0.0263801360046
-0.0288325739683
-0.074657316471
0.00790996914848
0.00391915751567
0.0098011778515
0.0296344474509
-0.023586802724
0.0238379790971
-0.088344446983
-0.0173901779782
0.00911209851915
0.0590584728531
-0.00802699891352
0.063694440948
-0.00227547801585
0.00615518863858
-0.0360618144322
-0.0191747785361
0.0413278208689
-0.014520788008
-0.0180057883472
0.0362016869874
0.00473129321149
0.00954750878514
0.0121976468623
0.0155703071095
0.017742937169
0.0135301778021
0.00551706930984
0.0120234829359
-0.0155379843444
0.00955817594655
0.0126592577054
0.00315978225515
0.00927481738214
-0.0210114029925
0.000144181097401
0.00205877639356
0.0322761091874
-0.0112420826979
0.00411422545448
-0.00960441143809
0.00722351978587
-0.0253761378975
0.0107815273207
0.0263412864056
-0.0103637974643
0.0481195626073
-0.0197458962828
-0.00251868853304
-0.0195368503595
0.00779417033805
0.0315170242811
0.00549457208539
0.00958875225935
0.0159308406822
0.00770180641418
0.0136268841134
-0.00173826893707
4.68307897867e-05
0.0101627681331
-0.012152252099
0.00759694334319
-0.0108725906357
0.00935734763619
-0.0248527002904
-0.00420843254673
0.0180455956211
0.0130806615293
0.00661272972397
0.00385878797274
-0.0111002950217
0.0361024199763
0.00379490713585
0.0107401618398
0.0145634961008
0.0163456772509
0.00777955764556
0.00611240478605
-0.0129121943186
0.0208294660719
0.0178074966709
0.00437390622149
0.00969375800022
0.00201481007619
-0.0040842878125
-0.00175137631462
0.00680627201043
0.0167395223212
0.00278354017091
0.0146518107811
0.00779311913432
0.000329134845157
-0.00647875196939
0.00497678861858
0.00559958654677
-0.021655873261
0.0280943784091
0.0290368585153
0.0163089680397
0.0142206305129
0.00600660635236
0.000465678813044
-0.0185085957098
0.00939515007951
-0.00907162945162
-0.0030797551308
0.0199830175148
0.019031617876
-0.00395731626446
-0.00798210460719
0.022850424179
0.032122604952
0.0107779229001
-0.00345372732939
0.0157692604653
0.00618490033108
0.00633886550031
0.00652498135159
0.00423809431962
0.0184346260967
0.0252184845906
0.000941965052729
0.00452787447669
0.0148265607194
0.00479864996131
-0.0185665093398
-0.0205243205958
0.0301476127444
0.017287073063
0.0178542798031
0.0411674489088
-0.00864642728973
0.0122895313218
-0.0178647445719
0.00130487686779
-0.0193248584684
0.014056415969
-0.0112313967433
-0.00520841921017
0.0100261184706
-0.0138430455987
0.0151332150254
0.00203299657221
0.0119505628685
0.0108263602442
0.00634308806727
0.0290746089596
-0.0143897897001
-0.0114605166727
0.00292243923071
-0.0149565405486
-0.0168810034362
0.0233128707984
0.0159614774999
0.0079578143548
-0.00407939193694
-0.00110467487581
3.55185483316e-05
-0.0184553470227
-0.0050884849126
-0.00813525485172
0.00019480704219
0.037150883689
0.0196561868615
0.0127925284098
-0.0016033610051
-0.00620034313701
0.0102807877049
0.00638502362339
-0.0268041462992
0.0227995255759
0.0251075757561
-0.0386624266656
0.0243162159324
0.00698375608327
0.00297667605965
0.00559985720729
-0.00939755838268
0.0155994939247
-0.00196899994167
-0.0146338618299
-0.0105012464733
0.0101158804949
-0.00360569384054
0.0157917488416
0.0152576809696
-0.00275513870765
0.00434170867539
-0.0191748975425
-0.00422167377003
0.00925458485138
0.000194663826841
0.00866217874457
-0.00572988932474
0.00864391508737
0.0143655075177
-0.0259392061628
0.00211480120907
0.0153136990304
-0.0167922243937
-0.0219250513245
