# Supplementary material for: Real-world datasets for portfolio selection and solutions of some stochastic dominance portfolio models
Source: Data Brief. 2016 Jun 28;8:858–62. doi: 10.1016/j.dib.2016.06.031 (PMC4959918; doi:10.1016/j.dib.2016.06.031)
Supplement: Supplementary file 2 — Supplementary material [file mmc2.zip › Solutions/FF49Industries/OutofSamplePortReturns_RMZ_SSD_FF49Industries_Matr.txt]

0.0163834101297	-0.0102603597207	0.0153635589426	-0.00149994958505	0.0196524262593	-0.0170091479783	0.0152142435098	-0.00130956211092	-0.014893015592	0.00389776358923	0.0105378716977	-0.00870239680462	-0.0150788509206	-0.00550716910511	-0.0100188934734	-0.00410151591933	6.00304644835e-05	-0.0221674918433	-0.0206459855518	-0.00307867631397	0.0197074369655	0.0550666750155	0.0235968552842	0.0518777817527	-0.0050930820337	0.00149443551638	0.00727480547407	0.0127335232567	0.00397421096434	0.0138345168666	0.00354057807691	0.0185991690789	0.00349599321972	0.0266256982352	0.0168110696657	-0.00694048407572	-0.0101389979221	-4.19140954644e-05	0.00452409413908	-0.025013205325	0.0587138271471	0.0408817357932	0.0106886720907	-0.0170536811111	0.00463847766495	0.0115616343163	-0.0180220272564	0.0137003913548	-0.00881507420683	-0.0268577962409
0.00466755739732	-0.0078840619611	0.0276842761871	0.0121180148965	0.0181251715311	0.00469835232843	0.00628182767662	-0.0182837355893	-0.000135697289119	-0.0124710551772	0.0047545584271	0.00285408881048	0.0103344090445	0.00881986072853	-0.0597588712456	-0.00129552919498	-0.0247276156709	0.0153771489146	0.0159378221885	0.0910897730809	0.00406982366221	-0.0158621998762	0.00957982502901	0.0250513347006	0.00185628823407	0.00428991929802	0.0101721548207	0.0047357026002	0.0129662563014	0.0136012896948	0.00417301294721	0.00615651519127	0.00140342559412	0.0066090439943	0.00880894474505	-0.0103064108072	-0.00348276053249	-0.0241795164249	0.00414040801165	-0.00248474479371	-0.0114893601383	0.00235430695042	-1.49311202256e-05	0.0319891747839	0.0108526973592	0.0115353512986	0.00420519071516	-0.0194354837702	-0.00850521461967	-0.00821412388107
-0.000408190483417	0.00169700653721	0.0145526884411	0.00441105176687	0.00341786215545	0.0186751121884	0.0412681345951	0.00391883623928	0.000141066267983	-0.0130748943793	-0.00421620439286	-0.00516037293182	-0.00555614475367	0.0119364361829	-0.0134259997724	0.0161113445771	-0.0205427725761	-0.0303317565017	0.0195880218289	0.0159042138026	0.0130281766273	-0.0402265720411	0.0146398331653	0.0280559269586	-0.0161251300819	0.0194376177476	-0.0125650349584	0.0183241885103	-0.00731425258445	0.0136827773456	0.00525296480296	-0.000679179393293	0.0228601849058	0.011787028856	0.0238782930241	0.0289592310358	0.0177554631421	-0.008511608209	0.00760412635862	0.00465146927566	0.0129427922166	0.0350905577396	0.0102459258184	0.00757393075616	0.0156543129308	0.0235449309874	-0.033076558067	-0.00641893041057	0.000230385241832	0.0238474088034
-0.00110473998719	0.00450285689162	-0.0113610219674	-0.00987315672345	-0.003514985371	-0.00681246527065	0.0334020657813	0.0170953832663	0.00566793931148	-0.00338682552965	-0.0163754761771	-0.0184138998617	0.00627687009917	0.0116879888447	-0.0362877706976	0.000616336244157	-0.0243224971739	-0.0439404774632	-0.0149486415361	0.0075705218479	0.0119687716749	-0.0380290475617	-0.00246676776654	0.0458032840525	0.0175984510107	-0.00362984060261	-0.014193196308	0.0216474233902	-0.00365729306452	0.0104343440438	-0.00275179580275	0.000330573237365	0.0112104302227	0.019466306074	0.0111383936236	0.000776395224045	-0.0093296397109	0.0253651006771	0.00476533795337	0.00807315317196	0.0134745008258	0.0103517027678	-0.0053792744525	-0.0106861264083	0.00328569681189	0.00582094135625	0.00983388843122	0.0244637159238	0.00739820495148	0.00334023744275
-0.00798604117297	0.0234002019874	-0.000510582734046	-0.00982549693122	-0.0212820927566	-0.0184562507531	0.0328019245922	0.00906535974405	0.015556303026	0.00615734648878	0.00711568598883	0.00229503025571	-0.0146473942349	0.0031916212047	0.0216729919031	0.006445885889	0.0308138884299	-0.0501850221186	-0.0318272583638	0.00802429102723	-0.00777281674137	-0.0114116758523	0.00820812569645	0.0347395479462	0.00553312014477	-0.00598379021504	0.000330684028436	-0.003949013498	0.00171729915822	0.00829863286173	0.00737113505546	0.00902155396344	0.0102396808924	-0.00146421548236	0.0185134186922	0.0357290418349	0.0179043155923	0.00057300543285	0.0129239242765	0.00760703674163	-0.00733041459324	0.00211452577072	-0.00986219416636	-0.00764322135271	0.00310725695403	0.0221420751781	-0.00236699219961	0.0137259213747	-0.0141736031437	0.0194338638016
0.0239793391815	-6.37884642031e-05	0.00379076165397	-0.0124170399778	-0.0390209322864	-0.0213990913686	-0.0186890052019	-0.017755501777	-0.0112330491645	0.000516949719987	0.0187177019653	0.00578710353659	-0.00103429213913	0.0215507695284	-0.0103380272252	-0.00524647419989	0.00843540719197	0.0168076630353	-0.00737464164454	-0.00334776235658	0.012247469287	-0.0293874340769	0.0152504303869	0.0113878076598	-0.0102123542442	-0.0045331632693	-0.00972510140545	0.013214028434	0.0110720806261	0.0156689420086	0.0081162456698	0.0160364526598	0.0159298986927	-0.0135903568925	-0.0288446846362	-0.00356951871984	0.0312097234647	0.0187394058735	0.00224136841865	0.0387647077357	-0.0292544063489	0.00745629911176	-0.0019003345402	-0.012455770188	-0.0027296292082	-0.012715595275	-0.000576733079291	0.00577507035543	-0.00681299714874	0.0176474711624
0.0250263377284	0.0163623320303	-0.00453491040095	-0.014626591104	0.00328615991251	0.00430206974692	0.0167775342011	-0.0191095140841	-0.00321600745391	-0.010258458472	-0.00867162806308	0.00785791657562	-0.00612724794757	0.0179318870206	0.0151578750431	-0.0103718964948	-0.0277726058308	-0.0591335716752	-0.0258846166027	0.0368357899692	0.0319849201676	-0.00219861797932	0.00100674874532	0.0349574606627	0.0129549118248	-0.00718249865185	0.024333965765	0.0138904937926	-0.0083112242142	0.00853366399179	-0.014857558548	-0.0241219362948	0.011050007741	-0.000465205371656	0.00550296997245	-0.0156627020255	0.00503655487322	0.0138352936677	-0.007222128239	0.0308208209171	0.00104150856585	0.027144766228	0.00508544805663	0.0324356048615	0.0132744422842	0.0240143630879	0.00265887988319	-0.00158643731507	0.000338735922648	0.00706678477371
0.00832110671605	0.0538053202037	-0.0151316171252	-0.0131040194707	0.0347950519515	-0.018651689239	0.01043814045	-0.0077357018162	0.0106391826451	0.0229939651718	-0.0144519021331	-0.00481817917986	0.00519344049329	0.0133827863719	0.0942204717589	-0.0175492766764	-0.0160985404978	0.0513161592006	-0.00356210973225	0.0313288084333	-0.0017895891932	0.0196699067527	0.00840071929211	0.0565915156779	-0.0112941307807	0.00222814004106	0.00389508820964	-0.00563776499632	0.01207831844	-0.0066995587633	-0.00726832820892	0.00202812221124	0.0220723014804	-0.00881937246116	0.0142665144518	0.0137663552838	0.0143697167203	0.0147853169667	0.0146767228586	0.0120022499733	-0.0471769251961	0.0118693629855	0.00764185893746	0.00595964743545	-0.00530399389574	0.012498056265	0.00877128448575	0.0218361052204	0.0149577911064	-0.00116821613904
-0.000706636058247	0.0242034425743	-0.00220282425919	-0.00577299873953	0.00236226866564	-0.00246020589942	-0.00537317122028	-0.00582036413849	0.00665846819379	0.0148203606987	-0.0240391826937	0.00140041102839	0.0154633546122	-0.00375367644642	-0.00320894520195	-0.016496925139	-0.0146868739588	0.000598801304568	-0.0187218312553	0.00612886492274	0.00237447566609	-0.0125553142691	-0.0288046740037	-0.0085974438482	-0.00509863990556	-0.0189897779806	-0.000235269561467	0.0209282092804	0.00582764064481	-0.00139616948263	-0.00240312296628	0.0128936420125	0.010590566751	0.0150750490174	0.012665436765	0.0340846265857	0.0157268751575	0.0300407458345	-0.00249180780946	0.0194168015308	-0.0299850069422	0.0305528637742	0.0287936231041	-0.00299285129318	0.00863159282591	0.00813586880629	-0.0176565234381	0.00353128358034	-0.00106158036341	0.0044473041596
0.000572407542666	0.00338546323573	0.00791776960224	0.00469194751732	-0.00332741620554	-0.0153682965086	0.00477554745409	0.0247817886995	0.00834690870757	0.0258374102412	-0.0113402995264	0.00587411822755	-0.00648471279295	0.00114784702552	0.0247352103852	-0.00306601282904	-0.0260703438005	-0.0102238198351	0.0214761383212	0.00893024154369	0.0174709412511	-0.00166344208084	-0.00436299154516	0.0117312961006	0.00451820116118	-0.00410215919889	0.0219057006239	0.00633227427955	0.00704169555724	-0.000228939615287	-0.00226155802728	-0.000553791724157	0.0123415131727	0.0387713877849	-0.0366600294217	0.021775643993	0.0186397476436	0.00933642106471	-0.00800699584904	0.00826776940111	0.000309995254778	0.0311426075003	0.0297944964139	-0.0293204705666	0.0149793425302	0.0138296633043	-0.0354330602186	-0.00092717745038	-0.00968302845768	-6.45825922809e-05
0.000985868292445	0.00872239076012	0.00902260537259	-0.00859685883897	0.02282823031	0.0587610187404	-5.64675064946e-05	0.0159733152329	0.0082394693476	0.00640705891662	0.00841843190787	0.014730855313	-0.020186569937	-0.00397031427854	0.00685102741661	-0.0281436357715	0.0346677047728	0.0871827994472	0.111351066062	-0.0173152057706	0.0181373921238	0.0344913002683	0.0144879158103	-0.00471353809179	-0.00827359382271	0.0202917195989	0.00602974123508	0.0301952158313	-0.00218740763974	-0.00991906355742	0.0289210856424	0.0144832578117	0.0152828017036	0.024385031878	-0.0550318798537	0.00661762341756	-0.0079272227898	-0.00226564998842	0.00719733018238	0.0433763153547	-0.0608834222017	0.0051176161651	-0.00435719786447	-0.0287235244888	0.0205189220385	0.0246561747041	-0.00666224045819	0.00796774455541	-0.000977499037174	-0.0126921962406
0.0112348575475	0.0200548944985	0.000896358526592	-0.0130285304565	-0.00996820733484	0.0160141673179	0.0189711505567	-0.00867823989448	-0.00476363537541	0.0132535505866	-0.00851050571188	-0.0126920418911	-0.0260648662542	-0.0173678774865	0.00218901267923	-0.0446627662404	0.0187517747495	0.00677960956691	0.0488139755316	0.0029273579426	-0.00181510045264	-0.0169492549135	0.0157506974579	-0.00324867659118	0.0116405754227	0.00148361362195	0.0132192808581	0.0123277316375	-0.0165597958247	-0.0050870543808	0.0086862377504	0.00015942309503	0.0193668427639	0.0188713569846	-0.0660809752668	0.0180024031094	0.00597908824828	-0.000466044987037	-0.0608037685027	0.0196064391062	0.0398794934466	0.00786146966029	0.00741265788249	0.0557085602891	0.0330257602059	0.0113921772979	-0.0510110730473	0.0086298973999	0.0123055423047	-0.0174201260913
[truncated: 140 more columns]
