# Supplementary material for: Real-world datasets for portfolio selection and solutions of some stochastic dominance portfolio models
Source: Data Brief. 2016 Jun 28;8:858–62. doi: 10.1016/j.dib.2016.06.031 (PMC4959918; doi:10.1016/j.dib.2016.06.031)
Supplement: Supplementary file 2 — Supplementary material [file mmc2.zip › Solutions/FF49Industries/OutofSampleReturns_Index_FF49Industries.txt]

0.0324894006451
0.00734132878975
0.0116302426025
-0.0170793924772
-0.0312961486753
0.0275153682762
0.0836997926387
0.0367130918172
0.0173954115158
0.0144420395666
0.0577774798984
0.0409147837757
-0.0341495987192
-0.0349368614462
-0.00668251334368
-0.0187913079513
0.0063748339295
-0.0295604560821
-0.0106442709028
0.0396488287914
0.0162072650373
-0.0097883137628
0.00977151482987
0.055898175403
0.0448719830317
0.0260596074011
0.0329243859248
0.0272770922308
0.050400651313
0.0261238058083
-0.0129602292317
0.00406335798458
0.0350483492172
0.0121965778495
0.0185149396274
-0.00877800932967
0.00741563120637
0.0159366773301
0.00679085531068
0.00352948004445
-0.00695662425632
-0.0109355937254
-0.019446495713
-0.0112219300444
0.000315986517611
0.00755687591925
-0.0130437616301
-0.0414386673346
0.0163010079819
0.0183364550567
-0.00946336361784
-0.00491531261317
-0.0335532126543
-0.0394946658999
0.00286144414519
0.0576568721902
0.00703967439186
-0.00499839591148
0.027374325659
-0.0121593294614
-0.0205651398489
-0.00147117043585
0.0167236602365
-0.0223327207464
-0.0326220591687
-0.0307064418576
-0.00022904567164
-0.0383006343037
-0.00488505172575
-0.0225881818518
0.0814537690662
0.0238860745735
0.0280432787211
0.00646442420439
0.0332310786716
0.0520310629959
0.0251334674082
-0.00757481798509
0.0365262240751
0.0208910475543
0.00332341971342
0.0102233313196
0.0116490786569
0.0263885851106
-0.00333585659825
-0.0289015863605
0.00690392320716
0.0153072493855
0.0234969312295
-0.0111523539488
-0.0210379161722
-0.021787806558
-0.0205316936553
0.0226322558545
0.0159488298315
-0.00455624823501
-0.0183225309755
0.000389154379106
-0.00563098071437
-0.0192630093754
0.0183456180508
-0.0243666876972
-0.0117996868123
-0.00206909048128
0.0105467268684
0.00882585194092
-5.34335510265e-05
-0.00634413064335
-0.00111692018923
-0.0250693872516
-0.0153601137431
-0.0120218844332
0.0102702754139
-0.0109661811876
-0.0253412183955
0.0166337467714
0.00186243833736
0.0240197790181
-0.00502631437234
0.00957714867274
0.0121858484403
0.0260374421394
-0.0127427653544
-0.0277938528264
0.00472816223182
0.0309752666467
-0.023050032608
-0.0130700321766
-0.0347914244707
-0.0219222892183
0.0180379240337
-0.0193808283052
-0.0386614350298
0.0195427798824
-0.00509542664051
-0.0364592643795
0.000429403224328
-0.0203027296363
0.00926902851345
-0.0159488849136
-0.0305882021145
-0.00741134994503
-0.000314195960077
-0.0514413469254
-0.0393783158757
-0.0075728862797
0.013955731951
-0.00267767952253
-0.0248351373771
0.000115173293087
-0.0101461639609
0.0471700895976
0.050322124769
0.02374721175
-0.0148879444476
-0.0291846228638
-0.0153523195867
-0.00546886779579
0.0186167390516
0.00594760957691
0.00830984920219
0.0450187445375
0.0218338691613
0.0246034488444
-0.00233951063225
-0.0115046009748
-0.00945544534544
-0.0388920572003
-0.0254983952527
-0.0805832068307
-0.0279048570726
-0.0645832455853
0.00508938112629
-0.0133901519121
0.0180916409993
0.0956402769799
-0.00514837645465
0.0287512308033
0.0204756456329
0.00749898860746
-0.0156461070388
6.54408420977e-05
0.0185192539184
0.0173735853004
0.0364920780135
0.0055499132176
-0.00739271252057
-0.0268246057787
-0.0161427199282
0.00757752135101
-0.0153508814987
-0.0221701505405
0.00286639547188
-0.0153469166143
-0.0344004871778
-0.0202831278558
0.0261102413287
0.0133240100146
-0.0214563152951
-0.0210169581863
-0.0476538175167
-0.0457935432167
0.0462645017287
0.0161460570025
-0.034955135114
0.0313969568053
-0.0290621147855
-0.0356535201444
-0.0484657262785
-0.0010261468282
-0.0682516804367
0.0411755674151
-0.0183405446614
-0.0242256498197
0.0872039048371
0.0173752165405
-0.00852130936268
0.0182108715178
0.0126170987532
-0.0177331056799
-0.0381549528392
-0.0163401139782
-0.0580924992109
-0.00708165703916
-0.012777675412
0.0286338806002
0.0934753474518
0.0588392872982
0.0090174442323
0.0846116905999
0.0408272038589
0.0144843003998
0.0274740095953
-0.00565314702891
0.0342164214607
0.0315133341589
0.0261980281064
0.00316013196986
-0.0147547363749
0.0203640617529
0.027123790878
0.0112376695741
0.0124137028391
0.0250878215865
0.00978944318237
0.0101328766511
0.030384137655
0.00947503570626
-0.00297240927178
0.0198172072928
0.0336621063707
-0.00329176458511
0.0456242482786
-0.0144622663944
-0.0390104744893
-0.0227494962146
-0.0100103308802
-0.0262524804689
-0.0130105601117
0.0192741546822
-0.0182260681118
-0.0164304951999
0.0276518972982
-0.0264848009195
0.0184468672169
0.00680213631774
0.00828595675453
-0.00606723424894
-0.000785465369883
0.00958986488212
-0.00634810792411
0.00918384658804
-0.032958770746
-0.00931421684094
0.0130822508612
0.0173555325952
0.0521571730684
0.0517392628819
0.0364605427864
0.0379799434864
0.0300863872384
0.022501094323
0.0348339309819
0.062294844121
-0.00603063621106
0.00733814222686
-0.000880274886264
0.00295216451528
-0.00122098102155
0.0128034729596
-0.0308389119847
0.0207649087789
-0.00350203976226
-0.00547332570335
0.0157638863002
-0.0105896162174
-0.0163194793957
0.00112081025485
-0.00382618071019
0.0253569607737
0.00425820050115
0.00908949964578
0.0150693089129
0.00294436992494
-0.00763628842545
-0.00842097997381
0.00159347274972
-0.000900176147049
-0.0176047909151
-0.00974630552456
0.016981338208
0.00284280238684
0.00883396978542
0.00909418577224
-0.0180964595879
-0.0222916727212
-0.00070651661391
-0.00761038455858
0.0189891594548
-0.00908317633835
0.00666526258939
0.0204336919127
0.00883710282648
0.0236554758067
0.0255360475792
0.00494498313486
0.0272452430776
0.0266418174165
0.00878123666442
0.0100003319935
0.0129125129966
0.00316649790343
0.00830157482554
0.00154607239693
-0.00550084503127
0.0117531484309
0.00693407813506
0.0114171695529
-0.00989887310883
-0.00453603862585
-0.00288409587934
0.0180102210085
-0.0123604647059
0.0124719655116
0.0113251872636
0.00835585701571
-0.00261997197946
-0.0188010925351
0.0112401756644
0.0151205000351
0.0125353183238
0.00944063752459
0.00887295335507
0.0118146205251
0.0147997172181
-0.0168322666834
-0.00279928944363
0.00243794528078
-0.00344669838702
-0.00380461571525
0.00597767526712
0.00431950017985
0.00437123877256
-0.00755435081483
0.0102590542297
0.00538586011273
-0.0205212231567
-0.00522928870526
-0.00117225839621
0.000940769267376
0.0453540512412
0.0126088595558
0.0179038206831
0.00140806449089
-0.00677683815663
0.000235439803897
0.01217935747
0.00463691598482
-0.0315969345227
0.0157786414933
0.00996270380297
0.0113987400047
0.018795413158
0.00185289993948
-0.000512685786072
0.00331894476074
0.0161086541516
0.0208425872564
0.0141368047273
0.0171824314827
0.0207009292399
0.0282880713587
0.0114549954246
0.017529085145
0.0229399479243
0.0284899249546
0.0225093518343
-0.000844129164165
0.0240201029399
0.0196406978548
-0.00857455116166
-0.024430675891
0.00486298258662
-0.002118108912
0.0157437329424
0.0160975976152
0.0271477986697
0.0261669016921
0.0171850800044
0.0179589913587
0.0180233601304
0.0225830266432
0.025740526342
-0.0429078865362
0.000874782961863
0.00903965469362
0.0189732434272
-0.0544362084573
-0.0656933573067
-0.0593255778912
-0.00945347993456
-0.0201073252864
0.0382297121285
0.000514801241744
0.0296794634577
-0.00769919410574
-0.0220776458212
0.0157055651687
0.0536289370777
0.0276478893323
0.00572097936947
0.0192595570666
-0.018100069222
0.000708383705168
0.0145661991436
-0.0235942124273
0.0157786938602
0.023290090603
0.0128002338859
0.0203760905791
0.0101108141622
0.016085913915
-0.00314926958738
0.0143067676647
0.000213481978994
-0.0268745377492
-0.0033810975587
0.0261137461692
-0.000133651064848
0.02146842543
0.0126445976173
0.0112726989652
0.00578790728097
0.00837702750523
-0.00117344527897
-0.00443930979537
0.0161031231594
0.0174070864425
0.0216660767442
0.0183327554006
0.0123549010973
0.0166276977632
-0.0134911489727
0.0126661667702
-0.00228023839616
-0.0011817178459
0.0148655984195
-0.0826397815036
-0.0430746027466
0.00681254040788
0.0162625828701
0.0112746053901
0.0132881182484
0.0259194408109
0.0243192040572
0.0229418370691
0.0173803145353
0.0116313269983
-0.00577360927009
0.0633277542408
0.0347704218886
0.0198901369441
0.015951930548
0.0136732461572
-0.00234316604336
-0.0181495428705
-0.00797668430606
-0.06166432042
-0.0213514877029
-0.0351557476512
-0.0677783499264
0.0158385098056
0.0225799458641
-0.0283610754614
0.048670981679
0.0123748554022
0.0104307335243
0.0282342425827
0.0286579329972
0.00124437760703
0.0252368696471
0.0134604821048
0.00312357723652
0.0061556844311
0.0261561612496
0.0247908378943
0.0234585077922
0.0174213503576
0.0154070664515
0.0178355678213
0.00948131001753
0.0275734576293
0.0253345501274
0.0236911817062
0.0302004687315
0.00237470500822
-0.0189351839746
0.0327910532256
0.00933885070942
-0.0106319077611
-0.00993474653065
0.0078442141009
0.0397885137667
0.0109537181531
-0.00240901383378
-0.0363945390004
-0.0309495525287
0.0287916401607
0.00660524227003
0.00374308593996
0.0129587982304
-0.00379918038423
-0.00151855595658
-0.0106472057102
0.00960760583908
-0.0134750590306
0.0137047514225
0.015518587436
0.0224273965004
0.0231493306414
0.0253626670485
0.0103453545242
0.00813439537871
0.0111759379716
0.0125447929502
-0.014268134538
-0.00847898397072
0.00862440225992
0.00908374623035
0.0231637113039
-0.00332704164505
0.0134319763667
-0.0136399629783
-0.00102413801514
-0.040675135526
0.00856607376009
-0.0102289893761
0.000334222626738
0.0101009111852
0.00413735403081
-0.0211618659989
-0.0407594960261
-0.0210387171927
-0.0476922176959
0.0156683271045
-0.0421227846521
-0.00193625899309
0.0480216020394
0.00830811424737
0.00920687652784
-0.00129557845114
0.0286585595736
-0.00372007207635
-0.0182578730336
0.0123700763978
0.00154509988178
-0.00550047595046
-0.0118591570386
0.00509191704509
0.00569975458364
-0.0263436347496
-0.0073297353215
-0.00899446007136
0.0188417263101
-0.00716876457834
-0.0156416163316
-0.0159045580266
0.0118204319177
-0.0546442261844
0.000628232673069
0.0422286700021
0.00559438405333
0.0229695096821
0.0108940364829
0.0122555912951
0.0141985403444
0.00363273530951
0.00907764999268
-0.0162487493428
-0.023554673288
-0.00913426489316
-0.0236325033939
-0.00955362265535
0.014043807659
-0.00156492621071
-0.00188266474234
0.0114965008179
0.0100946142512
-0.0224129225419
-0.021208241134
-0.0233727390372
0.0545293021728
0.053668939094
0.0312885492539
0.00375698586907
0.0102627498124
0.0126499763642
-0.00548385022498
0.0604491233768
0.0369706418844
0.0120872072793
0.0239763650352
0.0545047136581
0.0132594288184
-0.00659127946136
0.0253054250995
0.0262929618265
-0.02057799184
-0.0067837805524
0.0189593317345
0.0249887111869
0.0572307202422
0.0209748756669
-0.0116787220356
0.0285049543915
0.0234279047686
0.025906230822
0.0124524916068
0.0164882182775
0.0100147330004
-0.0100587272279
0.026628515461
0.00115299027512
-0.00204814275696
0.0377957768119
0.0250488928968
0.0169316267542
0.0294649543348
0.0262660512583
0.00159493390633
0.0332050099982
0.0131468316859
0.0118074840284
0.0220050048264
0.00376217770532
-0.00997145411643
0.00210417566969
-0.0109053633163
0.0261808464826
-0.0469978380692
-0.0261555193527
0.0145988503798
-0.00699280952819
-0.0117680342549
0.0256582285158
-0.00683467107587
0.00962574142172
-0.00760259646911
-0.0109217409503
-0.0023391252497
-0.0303323885669
-0.0104468486214
-0.0138111749913
-0.00709742769251
0.024828287826
0.0146249120063
0.00897471750419
-0.0102562996696
-0.0142998682285
-0.00126287362122
0.0100856718633
0.0378554377099
6.76386021008e-05
-0.012993055781
-0.0192756559342
-0.0313209390808
-0.0337940982619
-0.00275129014964
0.0105273762514
0.0111667308698
-0.00154961387944
0.00531570097723
-0.00940504695811
0.00188132223757
-0.0202563520016
0.00663494245129
-0.00135462183545
0.0209732284978
-0.00158353994873
-0.0106307953355
-0.031404996003
-0.0174037960321
0.0249202630768
-0.0164815548273
0.00810996627627
-0.00241957626736
-0.00316759302487
-0.0090326043281
-0.015348343775
-0.00928753603438
0.0531022604672
0.0193767765588
-0.00135229591034
0.0152268871698
0.00405790883355
-0.00678051095851
0.0162448668862
-0.00629473945258
-0.0103063490577
-0.0111797485754
0.00501614866302
0.00322432943379
-0.00822417400769
0.00602115508045
-0.000705944568311
-0.0249996824103
0.00116793864821
-0.0190585958402
-0.01072713415
0.0131417591055
0.00672402337807
0.00574440011677
0.017712985341
0.0334137055772
0.0341836109795
0.0248550501082
0.0278454515023
0.0189682235783
-0.00168645841254
0.0069138154145
-0.0087679771034
-0.0121481844417
0.00546112347219
0.00420808166291
-0.0109326736066
0.00731209346548
-0.00280429409757
-0.00274841454158
-0.00954122849366
0.0182634062947
0.0120746848191
-0.00401609815551
0.00621805087259
-0.00312394215701
-0.00836733006094
0.00602798800592
0.0116226432588
0.00407298425466
0.0173709306493
0.000103646300665
0.00212405476886
-0.0108871927389
0.000118920107262
0.0030944633313
0.00120917913198
-0.00605091591839
-0.0170185728543
-0.0161303144069
-0.00954252740984
-0.000797788352357
-0.00369634601007
0.0118789560135
0.00138457488601
0.00721206880127
0.0130279782381
0.018334990958
0.0121119798935
0.00134142063459
0.0083841519585
0.0165047695642
-0.0048168152812
0.0214808296628
0.0170258446907
0.00752698575936
0.000103126599361
0.012052147556
0.0105227924924
0.01408271347
0.0167403470953
0.0212090790551
0.0146072753186
0.0245561731815
0.00999712781022
0.0115212519834
-0.0152678975573
0.0157808505215
0.0218142016497
0.00605306856247
-0.0141185456414
0.0140317175733
-0.00883955590486
0.0142043716561
0.0114074289445
-0.00598732735418
0.0151642155998
-0.00897196342166
0.0142060879237
-0.0341966031846
-0.0192360930008
2.18729515624e-05
-0.0179708683691
-0.0115793095518
0.0170173437955
0.00768753002762
0.00378249111443
-0.00247674528683
-0.0107003748454
-0.0463921469183
0.0185927784737
-0.00411000524021
-3.31144632054e-05
0.0061484156884
-0.00358916032278
0.0123933794169
0.0127957951325
-0.000868884790452
-0.0316296025776
0.0142371272371
0.00302782825836
-0.0139005596691
-0.0137762047738
0.000855390452571
0.0379763255463
0.0488449777573
0.0219182731235
-0.00780926197244
0.0217813224786
0.0252150736337
0.0313454510822
0.00505323954155
0.0136909536525
0.0111761069719
0.0159733608782
0.0107084089662
-0.00111746975176
0.0133365500222
-0.0362426895103
0.00983486441509
-0.00812198456791
0.0155010418515
0.00599429648029
-0.0272596942877
0.0162148915753
0.0128414974229
0.0118089012126
0.00798848411375
0.00355434775737
0.00101959741316
0.0123195186246
0.0149009866156
-0.00762760953814
0.0189248425406
0.00937438818309
0.00752707067813
0.00353126855441
-0.00387680921635
-0.00738190725028
0.00179298944877
-0.0127473106981
0.010593688181
0.0101658494977
-0.0336280641257
-0.159836437931
-0.143162427728
0.0622101745425
-0.011470465518
0.00795429497136
-0.0269219407735
-0.0268607070593
-0.0332912118845
0.0432885596701
0.036417334677
0.00336341540731
0.0854313004667
-0.0316532146785
0.00213311748463
0.0268106506279
0.00828504133185
0.0166125224611
0.0211579705128
0.0192858242503
0.0300029314031
0.0180950525006
0.0154513337341
-0.0100319367272
0.00198309381984
0.0318338770664
-0.0125830072572
0.00499155415395
0.0112693548614
-0.00441357371846
-0.00400894088708
-0.0144568389708
0.0147544041583
0.0142220394769
0.0199443396049
0.00133798998115
0.00844259449363
0.011559087057
0.000692303073165
0.00641685752356
-0.0105219270937
0.0122085712026
-0.0211473470344
-0.00992995995495
0.000324055446193
0.006306247414
0.00897178447854
0.00736637705489
-0.000718449055919
0.00165642401989
0.00184727317107
-0.00218539948403
0.00598038093538
-0.0115249242838
0.0058058793169
-0.0145515983964
-0.0261039077395
-0.00268997696693
0.0111888699569
0.0062166965323
0.000213690738258
0.00906455387989
0.0159909862081
0.0238607882411
0.00841960928832
0.0143706429088
0.0178584801131
0.0133272795051
-0.0106998906089
0.0094172258579
-0.000225872352488
0.019204444218
0.00514978531665
-0.0113872215541
0.00708971127921
0.00486666960727
0.00519820154594
0.0167761329995
0.0128115532235
0.00419001967092
0.00170003041888
0.0152266561771
0.0105461972214
0.0122865206084
0.00268598560318
-0.00349337127287
0.0049162632379
-0.0174083175674
0.0110789604591
0.0109737739139
0.00249622348893
0.0125228964254
0.00782578819571
-0.000266038909787
-0.000748520907886
0.01276771635
0.00944368561296
9.93855507698e-05
-0.00622182744401
-0.00203299892808
0.0166885094179
0.000878725864405
-0.0537123286572
0.00233453433923
-0.00816839715775
-0.00908045414019
0.0041717171834
-0.00263914004316
0.00509720898535
0.00166097767021
-0.00045933420065
-0.0301263935719
0.0140238849289
0.0336944677926
-0.0216940532939
-0.00329615088433
-0.0315334889133
0.0016308081901
0.0178459409837
0.00344729653888
-0.0134328913535
0.0175957581745
0.0185918832954
0.0116398140748
-0.0012222141151
-0.00275775794869
0.00562141254115
0.00376331127596
-0.0190482427996
0.00407954187125
0.0110828222951
0.0104486969886
0.0177146287693
0.0114811274605
0.00550767676315
0.00924813062535
-0.00767003161631
-0.00254627659987
0.00857880920615
0.00746055789855
-0.00293877315323
-0.0113179509047
-0.0202436423324
-0.0346047996401
-0.0132245813206
-0.0823291871298
0.0357995640742
0.00500970532854
-0.00834506675655
-0.0197547525886
-0.041181374991
0.00632515077562
-0.039719147794
0.00674972810799
-0.00212031873412
-0.00288252104738
0.0030388692084
0.0178465261776
-0.00310389824317
0.0252073882319
0.0202842772392
-0.00795768766507
0.00671573939836
0.0197934403876
-0.0166305816258
-0.00143036704944
0.0402597425345
0.0548188832718
0.0764466570787
0.0422916780482
0.0161293314068
0.0252898091706
0.0436917580157
0.0160901566429
0.00296637629343
0.0252430009037
0.0250560008098
0.0140107345002
0.0100858418893
-0.00436184747308
0.00770139983637
0.00315802159063
-0.0120425702332
0.00924218338212
0.0256668022976
-0.00372166715521
0.000504914913269
-0.0171562294445
4.14012428873e-05
0.0034307257779
0.0177928330564
0.00230978305631
0.008355601203
0.00863903500158
0.0056185083962
-0.0160223488382
0.0301359643269
0.00757417591667
-0.00546222331693
0.00592136948453
0.0101483041856
0.00830234413928
-0.0124576863735
0.0253314289391
0.00269361681163
0.0138578786209
0.00995361310258
0.0216819921327
-0.0296360127743
-0.00392563563498
0.00161621490377
-0.0107631430494
0.00184982714448
0.0418818493415
0.0592870581809
0.0424515300447
0.0418451056002
0.0184817466846
0.0215179849442
0.0245553930931
0.0120290814501
-0.00358514725927
0.0269560585556
-0.00596678779326
0.00128027247198
0.00185355686581
-0.00837039034407
-0.0289611491012
0.0134652663661
-0.0139566825086
-0.0020017336212
0.0173769111357
-0.00347824851584
-0.00134041463436
0.00371910981879
0.0082855662971
-0.0182152043733
-0.0203480547535
0.00519026469663
0.0241887143454
0.00615047299457
0.0135898698648
0.000454089554544
0.028175014593
0.00213427928395
0.00451194443985
-0.0094312677931
0.000837726357475
0.0172325290174
0.0166747200521
0.00257490885962
-0.00219837008773
-0.0190756387791
0.0183472236982
0.0144157849326
0.0185733725951
0.0259196551044
0.0205985029518
0.0296660251585
0.0269801442754
0.0248958403407
0.0232905245816
0.0019318214308
0.00978330758957
0.01763664248
0.0344420071787
0.013681968506
0.024225833274
0.0142382383188
0.0235327585712
0.005534263355
-0.0282619924827
0.0111929918027
0.0135479957596
0.00937020369824
0.00856307400188
0.00128464470905
0.00165867242734
-0.00533815115747
0.00398166922501
-0.00277500155915
0.0182395160165
0.024503489842
0.00678383980023
0.0156122319001
0.0201401418585
0.000921449552219
0.00756097078039
-0.00307943347294
0.013357190756
0.0132711863792
0.0179770702867
-0.00331972160202
0.00891517644657
0.0110202005068
0.00289690237622
0.0150669441603
0.0171774988083
0.0179046902824
-0.000452319841495
0.00641062962547
0.00212870056301
0.0233978641225
0.0153470332365
0.0239779649048
0.00499034534371
0.0107927584023
-0.00347272837046
0.0212759950003
-0.00663612825275
0.00127860083116
0.00586816985391
0.00148658958158
-0.000648041922645
-0.00267293887107
0.029219699617
0.0218109279733
0.00989381841247
0.00726113715498
0.0161432907095
-0.012702621014
0.00828406681746
0.0088558733338
-0.00394154262769
0.00534933253812
0.0109028727195
0.00923095087192
-0.0263296581504
-0.0150828895444
-0.0113865670989
-0.0241377737254
0.0247321042939
0.0154272519477
-0.011906872029
0.00773966241395
0.00903789061223
0.0129228195483
0.00398393645084
0.00393177227086
-0.0333963551223
0.00643727344765
-0.000139762371347
0.0210560830731
0.00509260269431
0.00991700280488
0.00172644584319
0.00917389485306
0.00953077941815
0.0241158324557
0.0119710762856
0.00914580530668
0.00580164272461
-0.00392368199708
-0.00114733551831
0.0100382592911
0.00778820260631
-0.00683517415721
0.0152161855379
0.00203816511916
-0.00533456886799
-0.0213121832385
0.00394399699657
-0.0145350115905
-0.00913509033327
0.0171420730051
0.00816390498298
0.028232730588
0.0160002523856
0.00806131840693
0.000591060064046
0.00961692508958
0.0206972811132
0.0071593810561
-0.00357767165806
0.00719525527497
0.00349495336732
0.0112652752019
0.00774518384554
0.015271650876
0.010558703477
0.00533604687433
0.0103129802251
0.012517726249
0.0050626246194
0.0150616264579
0.0042096096632
0.0084705011302
0.0133862960779
0.0173206389154
0.0175496132531
0.00114865609435
0.0263032235509
0.0255462361111
-0.00484328262653
0.024030641764
0.0060439439234
0.0147538826299
0.0126592749812
0.00972291304098
0.0100592949277
0.024551348953
0.0122865537915
0.00214954019262
-0.000900050393838
-0.0183825838031
-0.000625583801598
-0.000167498496999
-0.0213327851107
0.0216614472728
0.0011733818259
0.00136754512536
-0.00249576264784
0.021052172909
-0.00252288946234
-0.0183784071159
0.021244298943
0.0337273246353
-0.0121938287388
0.000736044909096
0.0245638669332
0.0203483836631
0.0154434648394
0.0121618056819
0.0192604739302
0.00286564057723
0.0103986207048
-0.00165145557447
0.0175242537103
0.00551476072102
0.0207346654803
-0.00646328625955
0.0218712017733
0.0314910672137
0.0136104348159
0.0196978353002
0.0280196883625
0.0262260499214
0.00637621553925
0.00504027524217
-0.00458667230269
-0.0121514132342
0.00236812390604
-0.0185933978917
-0.0704794683499
0.005588473685
0.000710594659031
0.0303504531757
0.00117654120573
0.0143871299733
0.0120221508706
0.00453941574309
0.0111377000732
0.0124353119156
0.00256496427992
0.0135096085694
-0.000293647262086
0.00170502959396
-0.0128788227141
-0.00408315293637
0.0044426454687
0.00691465589437
0.00718524297151
0.0113029282216
0.0162771128338
-0.0133449495278
0.00267728250302
-0.00097166928243
0.0308801079502
0.0226322742944
0.0185255929044
-0.00151811983562
0.0193870473636
-0.00293305751874
0.0156308690639
0.00399519030096
-0.00788593390353
0.0124072609627
-0.0205719534773
-0.0107700232827
-0.0254271767364
0.0139831360109
-0.00968384144443
-0.00496649856397
0.00751325166959
0.0337718271684
0.0208144199044
0.0166475598984
0.0197981818575
0.0168195411867
0.015915641025
0.0149872558206
-0.00355880331949
0.0222877835933
0.0118379652838
0.0121146345423
0.00958565087443
0.0183305703022
0.0121065155339
-0.00232980609875
0.0110775991998
0.0201325890994
0.0283766114089
0.0145017686941
0.0229009725115
0.0108073446924
0.0244749851693
0.0141966344881
-0.0117093853877
-0.0571198228872
0.0370433101339
-0.0110914755987
-0.00624785170424
-0.0149802025307
-0.00109228910904
-0.00162775218363
-0.0288632359519
-0.0145193271539
0.0308275429061
0.0079586631981
-0.00866560869907
0.0111873912596
0.0139454367361
0.0245511166837
0.0210625154742
0.00779038721604
0.0169989967862
0.00575069685424
0.019754875943
0.00894838342349
0.012331994764
0.0123699767419
0.00413832223176
0.022060476975
-0.01619091379
0.019264678034
0.00159702187183
-0.00837294287739
-0.0345907563042
-0.004587932416
0.00204430671797
-0.0213591749395
0.00313842475433
0.0139496241353
0.000304796393696
0.00439281251916
-0.0228862978569
-0.0200216266717
-0.0450306140774
-0.00484209759844
-0.00524169984046
-0.08005157838
-0.0534090258481
0.015121801396
0.0193572497373
0.0113192186891
-0.0297604826106
-0.074443243972
0.055272723369
0.0731327073092
0.0508778020811
0.0539263991603
-0.00113888074102
0.0112065058446
0.0102680218699
-0.0030069503193
-0.024767468023
0.0124364434009
0.0200104630555
0.0618417490052
0.0047747439939
0.0177364721869
0.000484506767492
0.00543737483267
-0.0105925084719
-0.0228646396817
-0.00295837896208
-0.00109305060928
0.00341756450943
-0.0038602792045
0.00205634886198
-0.0054900993874
0.0120151582836
0.0386512257161
0.0322980742161
0.0271932967555
0.0157830011885
0.0125403253143
0.0104274698413
-0.00216992283074
0.00422986927804
-0.00767091235152
0.0167661753089
0.014825449219
0.0189146536492
0.0120858589255
0.00292999490987
-0.0133495505612
-0.0266794019794
-0.00778903748671
0.00700963849466
0.00529729149369
-0.00973394809629
0.0100338050901
-0.00548629425738
-0.0170293467479
-0.00297448370237
0.00472559523375
-0.0140603271905
-0.0227054878484
0.0124402306437
0.0195240532134
0.0127768761747
0.0285139861261
0.00650972370513
0.00228830415534
-0.00127316021362
0.00337074469982
0.0058290847263
0.0439936855428
0.0280072249383
0.0229335461934
0.0114722027007
-0.00444162750513
0.0370354181516
0.0162250369432
0.00469995230066
0.0276147144808
0.0148565823817
0.000746319787074
0.0182600754921
-0.00893727360456
-0.0243703932486
-0.0170094945632
-0.0272481587235
0.0172079883464
0.0149189001618
-0.00719960583447
0.00152775267237
-0.0416595421732
0.0490329638629
0.0206318879625
0.000537227774153
-0.012240422786
0.00939029952285
0.0204881014426
0.0216608522445
-0.0212845030438
-0.0152955968584
0.0105722412454
0.0169634414743
0.00488342005417
0.0150059669423
0.0266383562053
0.00342183973745
-0.0132217047514
-0.0273976150701
-0.00523786856794
-0.0315989472262
-0.0290787380872
0.0297109844604
0.020424669269
0.0158946233401
-0.0217655424222
-0.0296562545275
-0.0285973047894
0.00253385967904
0.0110754579338
-0.0636009667089
0.0561443630272
0.0680166938148
0.0657602208118
0.0425136710837
0.0301070294004
0.0109379587491
-0.00110896610127
-0.00733800053092
-0.0125098419583
0.00834511893346
-0.0241277115348
-0.0314426178905
0.0100502188761
-0.0470478494425
0.0399041155777
0.036666964867
0.0241661262019
0.0509095159757
0.0137866103035
0.0209576727042
0.026205847652
-0.00529518370418
0.0206203009137
-0.0210620362302
-0.0176772138536
0.00945815996697
-0.00188794883012
0.00725251354932
-0.00300244112188
-0.0034504304217
0.0104323379248
-0.0112450697139
-0.00472340393939
0.00466703729492
-0.0105491286733
-0.0412565144411
-0.117955234546
0.0483146775442
0.025221489016
0.0261669780327
0.000288242908498
0.0269094854751
-0.000687150828591
0.0125996794012
0.0174809347697
0.016506693631
-0.0014106011793
0.0206499212461
0.00782617232795
0.0151893130821
0.0353038907292
0.0287656827529
-0.0204654042693
0.00252304088304
0.0110542187237
-0.0322705912407
0.0233835128199
-0.00583741679662
0.0233016021595
0.0402198516292
0.0137896560595
0.0146092048062
0.0167078923471
-0.00131874016904
0.0139318538405
0.012934417727
-0.0116229361168
0.00557590237757
-0.00213274863534
0.0125047708095
-0.00570186420651
-0.0242810982475
-0.0227280526244
0.00791004599596
-0.0262742342921
-0.0284422398717
-0.0166157751657
-0.0258564932335
-0.0731523174094
0.0457468509056
-0.0188004805518
0.0183220164497
0.0373517838279
-0.0145005924371
-0.0165606749435
0.00876605911889
-0.0354173764283
-0.00419512635575
-0.0323893423412
-0.0605548221275
0.0751121555418
0.0189099350639
0.0246953316655
0.0342538961988
0.00582342654985
0.0233734172988
0.0359149572662
-0.00781936515231
-0.0147837197227
-0.00924183179487
-0.00260163787747
0.0369047905431
0.0199435835996
-0.0273566126917
-0.0165548923296
-0.0130561606874
-0.027440057078
0.00764302308506
0.00366587939163
-0.0218421617423
-0.00459484885027
0.0360950176233
-0.000344894523942
0.0184523128273
0.00191057163554
0.0253807940306
0.0170683008809
0.0450188235762
0.0274153376497
0.0196223999483
0.00640905809331
0.0538870482487
0.0198585676506
0.0302619577525
-0.0168851579322
0.0122448290329
0.0406090036998
0.00757658551854
-0.00699818977122
0.01761113441
-0.0150347616452
0.0136230488956
0.0292972000527
0.00820183170179
0.038138123957
4.16658490721e-05
0.025193613236
0.00373200701023
-0.00917930030045
0.0256335861275
0.0216190104607
-0.0131161045378
0.0232347076507
0.0194071682632
0.0117486348666
-0.0103901199935
0.0271303805477
0.0138104162575
0.00383136802033
0.014456600548
0.0152813932492
0.0337892719354
0.0253961784545
0.0232172559367
0.00961653678815
-0.023487345185
0.0187668527232
0.00864042404753
-0.0162238869555
0.0281295340904
-0.019277095579
-0.00264194726437
-0.0231857523253
0.0410287628604
0.0236628416048
-0.0137460451999
0.0118203507852
-0.0341980030387
-0.00828150352539
-0.0284628237645
-0.00639133873975
0.0408941186731
0.0050424423605
-0.00490746660435
0.0156713696322
0.0177899012421
-0.00301623041165
-0.0110550364908
-0.00502319222859
-0.0324243743423
0.00592355983397
-0.0255963473884
-0.00346469042799
0.0184487721629
0.0114570939276
0.0145191971135
0.0111855897191
-0.000961166015125
0.00578541440387
0.0292992743274
-0.0301421461339
-0.00348368928247
0.021392617228
0.0167095143782
0.0311478408642
0.030071092802
0.0176650636462
0.0145498407191
-0.00872364026291
0.0235891583577
0.0166903769282
0.0192683501449
-0.0421103978156
0.00788802343478
-0.017228160359
0.0254297150002
0.0220859629021
0.00126660439413
-0.0167197834339
0.0204136394605
0.00459235986057
-0.0123988547054
-0.0133455227642
-0.0121811671594
0.00171583505897
-0.015983750357
-0.0297314849731
-0.00245979826603
0.0106569656938
-0.000750953416966
0.00560832841803
0.00515812790908
0.0311254311352
0.00469689516898
0.0264341336308
-0.010998130536
0.00456014506064
0.0242009822996
0.00728916376058
0.0219835941383
0.0116002135184
-0.011658862631
-0.00214222210521
-0.0127504620337
-0.00460113544476
0.017594679681
0.0177861447466
-0.00954550115314
-0.0116582194216
0.0132756491684
-0.039085763875
-0.00846802649029
0.00431851328907
-0.000710132917274
0.0176585777514
0.000610275011866
0.0160624194896
-0.000343709989171
0.0164815759704
0.00338925572199
-0.0148951685912
0.0105267265928
0.0190212245948
0.0241133188798
-0.00192749437717
0.0332314447909
-0.00122672085697
-0.00615304543655
0.0153401551231
0.010835087967
-0.00654280197788
-0.00143545969066
0.0169302055402
0.0154989266226
0.0104773529879
0.000810756487053
0.0150174392997
0.00785354090918
0.00896868196508
0.0166949134592
-0.0452844610472
-0.0259014338161
0.0100753463567
-0.0152742242189
-0.0449729237111
0.0214949838243
-0.00148419864474
0.0381839099992
-0.0395372829778
-0.0119098843883
0.00154085183416
0.0175870661918
-0.0249752730133
0.0207783692312
-0.00509341163189
0.0240562561244
-0.00857459589041
0.012757926977
-0.0109549143074
0.0112529203212
0.0119605576198
0.0264037680281
0.00451116442915
0.0108091328014
-0.0106351891089
0.0153515756438
0.0180464601876
-0.00633562806274
0.0279457659755
0.00460659228168
-0.0101178479071
0.0041639128784
0.00581925628367
0.00236835460795
0.00808257162381
0.00404616835652
0.0262503729124
0.00229590263081
0.0137261220653
0.0125049994513
-0.0637855214957
0.0329284657392
-0.00439622665391
0.0237693322168
-0.00271666648316
0.0152761278591
0.0174151052988
0.00267348239268
-0.00733520855425
0.0143412684436
-0.01268499545
0.020087631034
0.00670151730382
0.00248041759115
-0.00860645342756
0.00865028284508
-0.00606939802627
0.0171423412791
0.0121737244791
0.00218954514593
-0.0585176075281
-0.0113683092463
-0.0232235795832
-0.0420095199296
0.0356311942731
0.00290731939234
-0.000715962736184
0.0040493045554
0.0297875036073
0.00162822086686
0.0323108143361
0.00145871873894
-0.0332895023506
0.0176261867208
-0.0206555621889
-0.0371182127592
-0.0148700243172
-0.0361575045361
0.0255668023269
0.0306797111823
-0.0552743939552
0.0474369244522
-0.0230775929992
-0.0506249338251
-0.00996159530835
-0.0129315525757
0.0401270052304
-0.00919623150693
0.0121043507296
-0.00497966618815
-0.00656577289
-0.0358232085059
-0.00889170839198
0.0260506540386
0.000267309969122
0.03002129554
-0.0296473628278
0.0316789863325
0.00171981847557
0.00378781298484
0.0100733681976
0.0132826822355
-0.01060717855
0.00767960140526
-0.0162491395894
-0.00226148575043
-0.036008484216
-0.0335102289327
-0.0389432742592
0.0130088479581
0.0498975769658
0.00237602147598
-0.000170915305235
0.0221031114389
-0.0160234675376
0.0049557252504
-0.0197782219563
-0.014859940003
-0.0206019665368
-0.00448039764647
-0.102211797727
-0.193499972109
0.0369210571903
-0.0681416970483
0.0404852353306
-0.0172630393046
-0.0521696017517
-0.212413952941
0.243938034129
-0.0314215526954
0.0461369859865
0.0234584247184
-0.0251839838326
0.164263267165
-0.067696451134
-0.0385102432723
0.0277417655095
-0.0408906290628
-0.000770190600502
-0.070601813196
-0.0517363081639
-0.109057735735
0.108387964983
0.107728751494
0.112174900811
0.0241539279602
0.0540839433826
0.0444252302682
0.0343248027228
0.0475033474486
0.0867410302181
-0.0559674040343
0.0217693303926
0.0817554082006
0.0151188069548
-0.0145479776042
-0.0509648809318
0.0457263126892
-0.0468921333921
0.0222871846656
0.0618968899731
0.0497326806046
0.050465773473
0.00391005120038
-0.00155524470465
0.0482723924788
-0.0305520097474
0.0517028880295
0.0636702249512
0.00408349025478
-0.00557812539592
0.000879872683517
0.0405048732278
-0.0182223529032
-0.0699425230969
0.00470878797736
0.042830003683
0.00824612519275
-0.00808099310126
-0.00615068189176
0.0119852888686
0.00610139237086
0.0386699684307
0.0229642267227
0.0240870721387
0.00681203961358
-0.0532002765423
0.00607152945096
-0.0250503311933
0.0446575807381
0.00802022528928
0.0317586735991
0.0383272794704
0.0143863029626
0.00197284650181
-0.00140331659241
0.0322387391736
0.0364202848693
0.0159870138469
0.00884919517773
-0.0773362498527
0.048374276361
-0.0967496813358
0.0427375739455
-0.0428689031838
0.0155748784447
0.0269359324639
-0.0306919119019
-0.0662293186055
0.0351409555471
-0.0080556708297
0.0706120761295
0.00326815840213
0.00249616944108
-0.0537207300204
-0.0173295168969
-0.00862925888907
0.0407612996716
0.0272905889928
0.0193143139011
0.0192150336596
0.0219461837254
0.0167818207784
-0.00100685839521
0.0215488612781
0.00640552984117
0.0226759922298
-0.0298515644901
0.0166292267207
0.0238064701118
0.0238441127592
0.0100911309106
0.026916328066
0.00755277492121
0.0103643486229
0.0152993546131
-0.0248859411327
0.00202579284971
0.0275115137295
0.022048850111
0.0146601815817
-0.012480611198
-0.0109246220604
-0.0151225083628
0.0152699182493
0.0127290355861
0.0243533740814
-0.0176282977888
-0.0156239792478
0.0296046902624
-0.00977189458912
0.00971873682949
-0.0361967336754
-0.00968182978406
0.0088577755624
-0.0387539062437
-0.00894469298792
0.0239883109374
0.0210390055028
0.0423254951132
-0.0271415936656
0.0222000977658
-0.0418757731998
-0.0844372461868
-0.0439281009068
-0.0372386490946
0.0124221621245
0.0459360659548
-0.0440630736879
0.0420810308642
-0.0852690091485
-0.0180751981325
0.0206525975921
0.0753527719613
-0.00146781601939
0.0640843054483
-0.0133141787473
-0.00234850950673
-0.0350117113615
-0.0280139953392
0.0547905852722
-0.0158672106377
-0.0379591155929
0.0455649637038
0.0106975930784
0.0308563720047
0.0207400478505
0.0206959474876
0.0238464986927
0.0253016811851
0.00312147683738
0.00261839827712
-0.0221867979566
0.0133334012749
0.0140630129316
-0.000834383902671
0.0027039903317
-0.0246889948082
-0.000864246634026
-0.00763164511292
0.0267298501106
-0.0265345714211
-0.0251268715385
-0.0289321776099
0.0149097705277
-0.0344818491451
0.0196852370207
0.0327042961633
-0.0271650074273
0.0626820328
-0.0273893623495
0.00937743288024
-0.0383199478704
0.00883415480153
0.0302121196033
0.00598968938283
0.0131326716694
0.00101373589649
0.0174727404927
0.030573943307
-0.00090852655649
-0.00786691612895
0.00640922639862
-0.012785094295
0.014681191282
-0.0240672356971
0.0142459435775
-0.0317332328568
-0.00577721484033
0.0212345377737
0.0162462962211
0.0171241600769
0.0159682219583
-0.0112426626107
0.0374321181812
0.0117214676109
0.00963735370422
0.0145938635068
0.00960646742609
0.00353096926869
0.0094804081522
-0.0270402840983
0.0160066485655
0.0307160407029
0.00500849573747
0.00128543742718
-0.00824147067922
-0.00370440443747
-0.0118240294986
0.0058278771994
0.0215267980789
0.0174288231521
0.0189778484369
0.0146193624322
-0.00762411886365
-0.0123659828043
0.00718604275222
0.010825965903
-0.0273314419021
0.0255266938848
0.0389450499336
0.0113354320235
0.00723927264678
0.0110783906286
-0.0046983385896
-0.0146899872784
0.00824868404974
-0.00495903018044
0.00446175753085
0.0207710653376
0.0142026914373
0.00106816766712
0.000388877887098
0.00853925145411
0.0268142545612
0.00859482103742
-0.0105460164413
0.00258811272325
0.0125930863569
0.00224405345122
0.00802170291499
0.00265883951551
-0.00480229959379
0.0288613806436
0.0166939611179
0.007654312639
0.0132401158794
0.00440054279623
-0.0250297992131
-0.0248809244258
0.0380013806554
0.0176262237744
0.0151209975325
0.0242786085918
-0.0180868471427
0.0120492847842
-0.026270103551
0.00627408328896
-0.030966647877
0.0219234280026
-0.0175297567438
0.00380359238333
0.00193684071247
-0.0143517014325
0.0151081996827
-0.00989206906856
0.0345100573851
0.004001128214
0.00161053038673
0.0253769847049
-0.0154650631614
-0.010419790553
0.00222159492244
-0.0102937957414
-0.0144568041593
0.0140043136608
0.0176443276218
0.0108762003609
-0.00162821177715
0.00213636558155
-0.0104595978152
-0.0369709896515
-0.0155658107104
-0.0310521757564
0.00860431125589
0.0294771025416
0.0172475561345
0.0121967487201
0.00215806263142
0.00139987360912
-0.00203873894006
-0.00192924111544
-0.0365928342795
0.0326453281172
0.0202373973011
-0.0336252166104
0.00980492545442
-0.00840274045987
-0.000239297405236
0.0191871520354
0.0102206012195
0.0248185226124
0.00514690113517
-0.00716953555315
-0.0146378410017
0.00814737042009
-0.00325253516324
0.0129947384458
0.0130458348312
-0.00243854132993
0.00935477042002
-0.0168438608985
-0.00107268916735
0.00623062307217
-0.00564651243822
-0.00855978787851
0.00234288613293
0.00313000221482
0.0122938069827
-0.0310550449957
-0.0131901131123
0.0110919384812
-0.0287230504445
-0.0266842354753
