# Supplementary material for: Real-world datasets for portfolio selection and solutions of some stochastic dominance portfolio models
Source: Data Brief. 2016 Jun 28;8:858–62. doi: 10.1016/j.dib.2016.06.031 (PMC4959918; doi:10.1016/j.dib.2016.06.031)
Supplement: Supplementary file 2 — Supplementary material [file mmc2.zip › Solutions/FTSE100/OptPortfolios_CZeSD_FTSE100.txt]

0	0.0280085140775	0	0	0.0549590285606	0.0287639281554	0	0	0	0	0	0	0	0	0	0	0	0.196459889769	0	0	0.0283372906431	0.0188647441524	0	0	0	0	0	0.103380600716	0	0	0	0	0	0	0	0	0	0	0	0	0.039217238281	0	0	0	0	0	0	0	0	0.129423009135
0.0311317542321	0.0783294237692	0.046614814066	0.0435211035167	0	0	0	0.00134641450652	0.0555639297781	0.117831297777	0.00127982066636	0.0332344811246	0.0403656528927	0	0	0	0	0	0	0	0	0.0914250017519	0.153357010048	0	0.0896572371516	0	0.0382615728732	0	0.0332529518266	0	0.0220680861586	0.00707309562934	0	0	0.0467739923655	0.000704201207816	0	0	0.103038895226	0.0240406406752	0.0858504622068	0	0	0	0	0	0	0	0	0
0.0295168390718	0.0391974035521	0.0398543095195	0.145830843055	0.0822050689355	0.052713881557	0.06569312041	0.0707116865585	0.131737548043	0.120492069824	0.230319458089	0.197442861949	0.146925572348	0	0.0123093286344	0	0	0	0	0.0540917487658	0.0478391489047	0.04497124187	0	0	0.0539752400078	0	0	0.0611109882283	0.0138844795953	0.0010119426128	0.0735951436252	0.00236054626478	0.0782060364951	0	0.12837489054	0.145641747912	0.0353765598227	0	0.0373618553518	0	0.0233276859736	0	0	0	0	0	0	0	0	0.00918321714827
0.123495072433	0.070134849557	0.160473012552	0.038059251681	0.0826047327712	0.0925643709538	0.0672338123368	0	0	0.0689237278894	0	0	0.0788638583771	0.0603374093437	0	0	0.0554824763581	0	0	0	0.0747846221288	0.0686472195969	0	0	0.0247616016462	0.172561639263	0.0885398704898	0.0282378408724	0	0	0	0	0	0	0.0367902064944	0.0252861010271	0.0154818550104	0	0	0	0	0	0.0204634054942	0.175026583418	0	0.0999599386411	0.0953531208499	0.0738173719451	0.0667609612999	0
0.00129712669149	0	0	0	0	0	0.000450431382868	0	0	0	0	0	0	0.0460505125828	0	0	0	0	0	0	0	0	0	0	0	0.00409192988719	0	0	0	0.0125998379442	0	0	0	0	0	0	0	0	0	0	0	0	0	0	0	0	0	0	0	0
0	0	0	0	0.0112449782861	0.0850953837785	0.172467536732	0.0193241466086	0.0370410567426	0.0341122951034	0	0	0	0	0.0674483156423	0	0	0	0	0	0.155487288627	0.144606531604	0.00456117614645	0.178566142445	0.0556865921392	0.0726181279545	0	0	0.0258231381238	0	0.0899950008868	0.0450356404085	0.0577533838094	0.018537449678	0.0179617676718	0.128500937374	0.092040735106	0.0160334572694	0.124176880295	0.00756335066923	0	0	0	0	0	0	0.0363357405365	0	0.140498751115	0
0	0	0	0	0	0.0155122506058	0	0	0	0.0537083697559	0.0209789803986	0.0903767744809	0.085298880518	0.0487356784031	0.02684407884	0	0	0.0153162778948	0	0.0319554534113	0	0	0	0	0.0437554763115	0.0240276581681	0	0	0	0.00325839178183	0	0	0	0	0	0	0	0.127457620465	0.0109970807548	0	0	0	0	0	0	0	0	0.0177981584779	0	0.0933027646262
0.0298453741242	0.00839018609775	0.0382508137829	0.0750556950911	0.0736938204697	0.00831439894786	0.0631208021732	0.0663314719632	0	0.0861728252934	0.0580584050274	0.0691346336353	0	0.203000355552	0	0.0205051054347	0	0.0679804365537	0	0.0718024312191	0	0	0.152079532735	0	0.116723739374	0	0	0.0725197780865	0	0	0	0.129774742827	0.012315670207	0	0.0264486973956	0.0383613563671	0.0971945591081	0	0	0.11995817023	0.105016688468	0	0	0	0	0	0	0	0.0951709108976	0.00264996379978
0.111321605421	0.0810438576665	0.0620126910596	0.0163706324734	0.0280940152538	0.0701646356845	0	0.0421340082885	0.0349745406171	0	0	0	0	0	0	0	0	0	0	0	0	0.0413486443607	0.112664513331	0.164615837122	0.0380087984551	0.101772356635	0.16978418712	0	0	0	0	0	0	0	0	0	0.0392456541963	0	0	0	0	0	0	0	0.147087918253	0.00158012084551	0	0.0161985566366	0.0179387641368	0
0	0	0	0.0883759360667	0.018824731644	0.00693697185994	0.127395236985	0.0369974154617	0	0.0534892111894	0	0.019654782621	0	0.0726303918808	0	0.000406576881699	0.00595140381204	0	0	0.0638147827095	0	0.0711320979762	0	0	0	0	0	0.00412622242572	0.0337266086532	0	0	0	0	0	0	0	0	0	0.0101924744247	0	0	0.0760507674919	0.0307094861494	0.0780236848896	0.0401274921257	0	0	0	0	0
0	0	0	0	0.00372609383845	0.0460800056311	0	0	0.0413715035037	0	0.125538202988	0	0	0.167561460677	0.0895590899134	0.107712160998	0	0.00614292435516	0	0	0.0171997950709	0.0152590435651	0.00142491662718	0.0744614833962	0.0141616097277	0	0	0.0726075634816	0.0777715832142	0	0.00913527667264	0	0	0	0	0.00461951241823	0.0371062280635	0	0.0533905951816	0.0284346833242	0	0.0672702089992	0	0	0	0	0	0.0396917310767	0.00625776795693	0
0.0677077562828	0	0	0	0	0.0231195162095	0	0	0.0739377564718	0.00552258232157	0	0.0253034195635	0	0.0228320687576	0.0780448961337	0	0	0	0	0.00375957801555	0	0	0	0	0.0255403169902	0	0.00159724941667	0	0.0235926788474	0.171605685681	0	0.127404866176	0	0	0	0.0220761006183	0.0285395416627	0	0.0101330890234	0	0.0428471675141	0.060869617463	0	0	0	0.00601818667714	0	0.0565490087814	0	0
0.00972622332649	0.0546732384989	0	0.0237184664088	0.00039180086279	0.0307267927184	0	0	0	0	0.0639697670391	0.0178006416504	0	0.0246948605661	0.0122674433616	0.0296115160394	0	0.0516450386593	0.176541278664	0.110981396328	0.0264470933046	0	0	0	0.0176982897472	0	0.0034847751284	0.0152091025085	0	0.0119204626032	0.00469875310686	0	0	0	0.0553485308193	0.0293277357438	0.0501713091009	0	0	0.00888960869544	0	0	0	0	0.0148466963959	0	0.00972112475604	0.104317608696	0	0
0	0	0	0	0	0	0	0	0	0.000780059010498	0	0.00157282671128	0	0	0	0	0	0	0	0.00850030081655	0	0	0.000982053985733	0.0762066282249	0	0.0185668899935	0.0209892571104	0.0896305830044	0.147964857709	0.00021871539499	0	0	0	0	0	0	0.0506667047493	0	0	0	0	0	0	0	0	0	0	0.0743156667254	0.0744896850283	0
0.0641506075827	0	0	0	0.0326545165977	0.0124966017243	0.00356847604075	0	0	0.0393479058647	0.0249827391051	0.0148647726383	0	0	0	0	0.117114742258	0.0623933009825	0	0	0	0	0	0	0.0450351841743	0	0	0	0	0	0	0.0228596907174	0	0	0	0	0.040214486981	0	0	0	0	0	0	0	0	0	0	0.0199494011916	0.0435938940837	0.109417034633
0	0	0	0	0	0	0	0	0.120901662553	0	0	0	0	0	0	0	0.0206786222779	0	0	0	0	0	0	0	0.0162972779593	0.133139868576	0	0.0204214249891	0	0	0	0	0	0	0.0209502463276	0.0107969378781	0	0	0	0	0	0	0	0.0643594902788	0	0	0.0782071574272	0	0.0524891519615	0
0	0	0.0451669409797	0	0	0	0	0	0.0505482681599	0.0186410659512	0	0	0	0	0	0	0	0	0	0	0.0585312624282	0.0535951152839	0.0379189000078	0.00586001638678	0.0117267945898	0	0	0	0	0	0.0472139000079	0	0	0	0	0	0.0114941864169	0	0.0807156122853	0	0	0	0	0	0.0732687577414	0.080632063342	0	0.0289924322734	0	0
0	0.0179357824472	0.0320253772571	0	0.0873269895059	0.119009380236	0.0654348129398	0.00942953946805	0.125019410844	0	0	0	0.117539561624	0	0.166036198807	0.168884646434	0	0.111410882739	0	0.0526936497124	0.0219494552824	0	0	0	0	0.0386125886297	0.0370076322893	0	0	0	0	0	0	0	0.0707327408364	0.0191614537467	0	0.0285169346582	0	0	0.0332101011139	0	0	0.00833475320074	0	0	0	0.0710442276738	0.0151817528807	0.0245901924645
0.00549895504496	0	0	0	0	0	0	0	0	0	0	0	0	0	0	0	0	0.00537493067629	0	0.0454241871536	0.0347578297213	0.0646911772756	0.0718373930164	0.0845222853971	0	0.0289658725777	0.0183030656312	0.0466674582987	0.120925839172	0.123267637438	0.0251917482748	0.169448015735	0.172123559515	0	0	0	0	0	0.14044827641	0	0.0646339262181	0.103496979311	0.069332000829	0	0.103786769603	0.113234559278	0.0588963979896	0	0.0588342758591	0.0497887150425
0.0361136205792	0.0188066255662	0.0137847329662	0.0217382149201	0	0	0	0	0.00246001537936	0	0	0	0	0	0	0	0	0	0.143278760549	0	0.0219963082579	0	0	0.0427520817386	0.0264401766954	0.00303300399176	0.0167672626067	0.027115639739	0	0	0	0.00517670293237	0.0505709956309	0	0	0	0	0	0	0	0	0	0.00489472884536	0	0.0159975946907	0	0	0	0.0234983902404	0.0359679185043
0	0	0	0	0	0	0	0	0	0	0	0	0	0	0	0	0	0	0	0	0	0.0140566473246	0	0	0	0	0	0	0.0516998469967	0	0	0	0	0	0	0.00528350056181	0	0	0	0	0	0	0.151954293701	0.143446577295	0.034104751657	0	0	0	0	0.0605970219107
0	0	0.00712479047387	0.0215412241062	0	0.00424794146174	0	0.0401205657037	0	0.00769069041406	0	0	0	0.00729468594296	0.00264664311038	0	0	0	0.08290304229	0.104298977523	0.0906434488982	0	0	0	0.0478396243417	0	0.00452136460784	0.093882818308	0	0.0634372238074	0.0535510053361	0	0	0	0	0	0	0.158149318559	0.0582530411462	0	0	0.0427620821036	0	0	0	0.11007793995	0.0734539430986	0.0575688793332	0.0629258535175	0.0547175253618
0.00429949357495	0.0476764734878	0	0	0	0	0	0.00109694470789	0	0	0.0437501951921	0	0	0	0.00754625420606	0	0	0.0886517059108	0.0401218367263	0	0.0188589225805	0	0	0	0	0	0	0	0	0.0345775801123	0.0402244721022	0	0.0410203935923	0	0	0	0	0	0	0	0	0	0	0	0	0	0	0	0.0073075711817	0
0	0	0	0.0531374141576	0.0237820662953	0.0024408271828	0	0	0	0	0	0	0	0	0	0	0	0	0	0	0	0	0	0	0	0	0	0	0	0	0	0	0	0	0	0	0	0	0	0	0	0	0	0	0	0	0	0	0	0
0	0	0	0	0	0	0.0661190833754	0	0	0.0460417230812	0	0	0	0	0	0	0.117203563908	0	0	0	0	0	0	0	0	0	0	0	0.030165067954	0	0	0	0	0	0	0	0	0	0.0716188630205	0.0186220287184	0.00948198416024	0	0	0	0	0	0	0	0	0
0.129892672787	0.108511499232	0.0357269340836	0	0.0548096317828	0.0129140748423	0	0.100709593958	0	0	0	0	0	0	0	0	0	0	0	0	0	0	0	0	0	0	0	0	0	0	0	0	0	0	0.0416030707306	0	0	0	0	0	0.0342782925246	0	0	0	0	0.0018918968099	0.0947685068846	0.0439671155534	0.0221140759221	0
0.0142235748709	0.0819789702395	0.088622163743	0	0	0	0	0	0	0	0	0	0	0	0	0	0	0	0	0	0.00608883051564	0	0	0	0	0	0	0	0	0	0	0.0734742186636	0	0.0641372085152	0.0866399808338	0.0331580009212	0	0	0	0	0	0	0	0	0	0	0.0532239882563	0	0	0.0428512145606
0.0863191398288	0	0.0129827099922	0.0430384841284	0	0.00678616568656	0	0	0.055022057663	0	0.0686040694085	0.00611398467717	0	0	0.0391984977663	0.0304535770854	0	0.038387093507	0.0815975980177	0.00193464804266	0.00468219574582	0.0404671427169	0	0.0331210867196	0.0655886774858	0.0448920545982	0.0381631600417	0.0856796347163	0	0	0	0	0	0	0	0.0506830777003	0	0	0	0	0.00329423152549	0	0	0	0	0	0	0.0616327953736	0	0
0	0	0	0	0.00161605241618	0.00452596924236	0	0.0383549246695	0	0.00278897749717	0	0.0871351931214	0.146378121468	0	0	0	0	0	0	0	0	0	0	0.0595208548511	0	0	0	0	0	0	0	0	0	0	0	0	0	0	0	0	0	0	0.0638639605787	0	0	0	0	0.0462178612784	0	0
0	0	0.00034835803017	0	0	0	0	0	0	0.0296232947293	0	0	0	0	0	0	0	0	0	0.0107562053088	0.0279188760907	0	0.0271541400574	0	0	0	0	0.0102263368295	0	0	0	0	0	0	0.0232810802608	0	0	0.0229486309084	0	0	0	0	0	0	0	0	0.0037770180381	0	0.0502637528968	0
0	0	4.23167567326e-05	0	0.0113737751131	0	0	0	0	0.028926232638	0.0104264426631	0	0	0.0317611043424	0	0	0	0	0	0	0	0.0141650510659	0.0859130455106	0.00631812414843	0.088955600537	0.0454556580553	0.0536216689316	0.0139023439285	0.0478191584732	0.0842422599433	0.0929724105078	0	0.0329282850248	0	0	0	0	0	0	0	0.0294140590046	0	0	0	0	0.00441533298892	0	0.069958032031	0.0488735898572	0.0287032946211
0	0	0	0	0	0	0	0	0	0	0.0302192834924	0.0768866687762	0.0522484795529	0	0	0	0	0.00675896128875	0	0	0.0086059729029	0.00126948923518	0.00580412958944	0	0	0	0	0.00116573707556	0	0.0650041709234	0.0457397728074	0.108315971109	0.0317280443601	0.0495069803307	0.0427852442254	0.0398398753673	0.0411007704694	0	0	0	0	0.0209334961016	0.0582472992583	0	0.0383462712189	0	0	0	0	0
0	0	0	0	0	0	0	0.00359554396028	0	0	0	0	0	0	0	0	0	0	0	0	0	0	0	0	0	0	0	0.00206783668355	0	0.0267962861847	0	0.00648871163001	0	0.167719938942	0	0	0.0730248877555	0.119900068228	0	0.105481612004	0	0	0	0	0	0	0.071096113581	0	0	0.058400247007
0	0	0	0.0419510604101	0.028274468662	0	0.0596389009569	0	0	0	0	0	0	0	0	0	0	0	0	0	0	0	0	0	0	0	0	0	0	0	0	0	0	0	0	0	0	0	0	0	0	0	0	0	0.0272039230617	0	0	0	0.00734544687818	0
0	0	0	0	0	0	0	0	0	0	0	0	0	0	0	0	0	0.000514740646198	0	0	0.0260719948292	0	0.050346524617	0	0	0	0	0	0	0	0	0	0	0	0.0083921734218	0	0	0	0	0	0	0	0	0	0	0	0	0	0	0
0	0	0.0234713318909	0.00162048948134	0	0	0.0630173169074	0	0.0392746636867	0.000336656154161	0.0613938733846	0	0	0	0	0	0	0.00364070700028	0	0	0.0218118883059	0	0	0.00657764532057	0	0	0	0	0	0	0	0	0	0	0	0	0	0.0422558301368	0.0482675968247	0	0.0711357349898	0	0	0	0	0	0.211989067939	0.00161518812214	0.0097049753939	0
0	0	0	0	0	0	0	0	0	0	0	0	0	0	0	0	0	0	0.0504415570553	0.0449335263987	0.0621448299669	0.0450752775873	0.0725612362553	0	0	0.0296595717351	0	0	0.0191901887707	0.0644455902595	0	0.00838287379809	0	0	0	0	0	0	0	0	0	0	0	0	0	0	0	0	0	0
0	0	0	0	0.0136943098615	0	0.0252521347013	0	0	0	0	0	0.0356083771149	0.0371126636377	0.0227340335996	0.0470402240187	0	0	0.0832264902283	0.0137397563963	0.0163238264351	0	0	0	0	0	0	0	0	0	0	0	0	0	0	0	0.0514854531934	0	0	0.0485353626661	0.00624926250063	0.0499369168364	0.0310544560355	0.0346980190557	0.0376280402598	0.0358085450504	0.0679438704776	0	0	0
0	0	0	0	0	0	0	0	0.0122685033112	0.0186980206358	0	0	0	0	0	0	0	0	0	0	0	0.00486612445252	0	0	0	0	0	0	0	0	0	0	0	0	0	0	0.0255287431092	0	0.0559253427594	0	0	0	0	0	0	0.0248906344098	0	0.0252148355252	0	0
0	0	0.00310419051932	0	0	0	0.00881461554919	0.0315640356274	0.0396137129228	0	0	0.0534511423443	0.0603664534625	0	0.0564653386379	0.044588421283	0.0518152398656	0.0458990749551	0.064199786314	0.0590110085105	0.0453110987486	0	0.0125526980246	0	0.044929582912	0.0107539589121	0	0	0.0282651287884	0.0130678883931	0	0	0	0	0	0	0	0.123820316095	0.0239745222209	0.13582981938	0.00277574684544	0	0	0	0	0	0	0	0	0.00968203730131
0	0	0	0	0.0047788643029	0	0	0	0	0	0	0	0	0	0	0	0	0	0	0	0	0	0	0	0	0	0.0114335563226	0.0137471736207	0.0423412091055	0.0501474506799	0	0	0	0	0	0.00248284248927	0	0	0	0	0.0428591421959	0	0	0	0	0	0	0	0.0177561123405	0
0	0.0683826237645	0.0302143496687	0.0598781176008	0.0286711027346	0.00708878723841	0	0	0	0	0	0	0	0	0.00947444666775	0.0156124455051	0	0	0	0	0	0	0	0	0	0.00876191473603	0	0	0	0	0	0.0428380270374	0	0.0267857611569	0	0	0.0440874476846	0	0	0	0	0	0	0	0	0	0	0	0	0
0.00417073680711	0.0384677391947	0.0524642764032	0	0	0	0	0	0	0	0	0	0	0	0	0	0	0	0	0	0	0	0	0	0.0183159659389	0.000711683747026	0	0	0	0	0	0	0	0	0	0	0	0	0	0	0	0	0	0.041921871779	0.0250675059504	0	0	0.0438713158949	0	0.0388503723462
0	0	0	0	0.0199376897012	0.0247005921592	0.0233940692902	0	0.0139325030658	0	0.0156784412623	0.0358577242073	0.0137038393025	0.0174335986896	0	0	0	0.0279059482839	0	0	0	0	0	0	0	0	0	0	0	0	0.0150771182435	0	0	0	0.0104104985171	0	0.000316303495593	0	0	0	0	0	0	0	0	0	0	0	0	0
0.0181872554949	0	0.0731473634793	0.0404610983405	0.0398758219469	0	0	0.0445580164	0	0	0	0	0	0	0.00935390248749	0.020470840934	0	0	0	0	0	0	0	0	0	0	0	0.0236957641193	0.0220581903877	0	0.00290976392676	0	0	0	0.0333066865574	0.0184104718405	0.0344621329875	0	0	0	0.00887131826779	0.0730208574787	0.145368072467	0	0	0	0	0	0.000197694291626	0
0.0457897859071	0	0	0	0	0.0112443280744	0	0.00987511108626	0	0	0	0.0566449254904	0.122098426154	0.0561507539288	0.0334113742654	0	0.0745882230407	0.0759150455168	0	0	0	0	0	0	0	0	0	0	0.0214028421769	0.0183251354706	0.0594106240246	0	0	0.093741966211	0.0301139702206	0	0	0	0	0	0	0	0	0	0	0	0	0.0288824361923	0	0.014575842325
0	0	0	0.0192448244839	0.0353799775794	0	0	0	0	0	0	0	0	0	0	0	0	0	0	0	0	0	0	0	0	0	0	0	0.0542058860769	0.0754843553561	0.0176424864139	0	0	0.0590856397439	0	0	0	0	0	0	0	0	0	0	0	0	0	0	0	0
0	0.0081209228928	0	0	0.00872563317334	0	0.0475448925798	0.0765127877513	0	0.0128673901484	0.0114608997723	0	0.0569506520893	0	0	0	0	0	0	0	0	0.018221562482	0.00398301649629	0	0	0	0	0	0	0	0.0947029022731	0.0104553674257	0	0	0	0	0	0	0	0.0884118940817	0.0189290162662	0	0	0	0	0	0	0	0	0
0	0	0	0.0196033913247	0	0.00430889050059	0	0	0	0	0	0	0	0.0437674649757	0.0310593712218	0.0861473893286	0	0	0	0	0	0	0	0.0520114642486	0	0.0121787851332	0	0	0	0	0.0181218251311	0	0	0	0	0	0	0	0	0	0.0116768005723	0	0	0	0	0	0	0	0.0168147204546	0
0	0	0	0.0328773474557	0.00420283345731	0	0	0	0	0.00820877105716	0.0404491671456	0.0450384001884	0	0.0561443891137	0.0578972902637	0.066966663914	0.0282360581269	0.0263351683935	0	0.00927931978429	0	0	0.0132026992097	0	0	0	0	0	0	0	0	0	0.0166764377343	0	0.0116001302596	0.015715844263	0	0.0143128772171	0.0594577178711	0.0299393134579	0	0.039067365531	0.0648743139656	0.0596939058245	0.0725972550939	0.0353004506925	0.0134310634607	0.00483450809335	0.00125163689144	0
0	0	0	0	0	0.00456054278368	0	0.0235732746606	0	0	0	0	0	0	0	0	0	0	0	0	0	0	0	0	0	0	0	0	0.0319166677193	0	0	0	0	0.120533794112	0.0482684885906	0.0586676572332	0.0605060578008	0	0	0	0	0	0	0	0	0	0	0	0	0
0	0	0	0.00187189644646	0	0	0	0	0	0	0.00926009770108	0.0317849393576	0	0	0	0	0	0	0.0732131658152	0	0	0	0	0.0222564135943	0	0.00319154162779	0	0	0	0.0627029460541	0	0	0	0	0	0.00989510367095	0	0.0305474990929	0.00164774912028	0	0	0	0	0	0.0314291994274	0	0	0	0.00512744652058	0
0	0	0	0	0	0	0	0	0	0	0	0	0	0	0.10477369368	0.10634080878	0.165629561809	0.0640802008084	0	0.0282835571836	0	0	0	0	0	0	0	0	0.00422120897952	0	0	0.0125358467352	0	0	0	0	0	0	0.0331228155614	0	0	0.0192160226629	0	0	0.0212807297332	0	0.00974884350011	0.031450908223	0	0
0.0656677423502	0.0752119916081	0.0259453370298	0	0	0.0112814023068	0.0239494524176	0.0534183441311	0.0411857998289	0.00878418597169	0	0	0	0	0	0	0.0509703105919	0	0	0	0	0	0	0	0.000558220240872	0	0.0260311521741	0.0475369895936	0.0485864085144	0	0	0	0	0	0	0.00167680317038	0	0	0	0	0	0	0	0	0	0	0	0	0	0
0	0	0.0135749828246	0.0141036050178	0.0243116309408	0	0	0.0220896196075	0.00376706749433	0.0138837742376	0.0123272296099	0	0	0	0	0	0	0	0	0	0	0.00556169024124	0	0	0	0	0	0	0	0	0	0	0	0	0	0	0.0104835305412	0	0.0320435016389	0	0	0	0	0.108565010884	0	0	0	0	0	0
0	0	0	0	0	0	0	0	0	0	0.0514537555948	0	0	0	0	0	0	0	0	0	0	0	0	0	0	0	0	0	0	0	0	0.0394171567685	0.018529254566	0	0	0	0	0	0.011760918933	0	0.0114530925581	0	0	0	0	0.116150608697	0.0359178839664	0.0044833123743	0	0
0	0	0.0579279333388	0.000643626320324	0	0.0040867710407	0	0	0	0.0238073340858	0	0.00891025197258	0	0	0	0	0	0.0331541437023	0.00326905488084	0	0.00958481821127	0.0109911395702	0.0326230763788	0	0	0	0	0	0	0	0.0122972915967	0	0	0	0	0	0	0	0	0	0	0	0.0276176236941	0	0	0	0	0.0052483802515	0.00914073174469	0
0	0	0	0	0	0	0	0.0426536495772	0	0	0	0	0	0	0	0	0	0	0	0	0	0	0	0.0433160899591	0	0.00802126669643	0	0	0	0	0	0	0	0	0	0	0	0	0	0	0	0	0	0	0	0.167981596135	0	0	0.00932600581744	0.0292093861707
0	0	0	0	0	0	0	0	0.00323018801514	0	0	0	0	0	0	0	0	0	0	0.0848362971569	0.10416596395	0	0	0	0	0	0	0	0	0	0	0	0	0	0	0	0	0	0	0	0	0	0	0	0	0	0	0.0294643852707	0	0
0	0.00198529344321	0	0	0	0	0	0	0	0.0125534246892	0	0.0128822359941	0	0	0	0	0	0	0	0	0	0	0	0.0233266100296	0	0	0.106684741631	0	0	0	0.0792934874249	0	0	0	0	0	0	0	0	0	0.0437748933637	0	0	0	0	0	0	0	0	0.0727744569579
0.00151588606777	0	0	0.0714971808581	0.0247557858383	0	0	0	0	0	0	0	0	0	0	0	0	0.0166073454073	0	0.000310290563763	0	0	0	0	0	0.101526042384	0.0388088655506	0	0	0	0	0	0.0492900270428	0	0	0	0	0	0	0	0.0629531416141	0.0147811812472	0	0	0	0.0172734400799	0	0	0	0
0	0	0	0	0	0	0	0	0	0	0	0	0	0	0	0	0	0	0	0	0	0	0	0	0	0	0.138050722803	0.0601966218837	0	0	0	0.128281127981	0.139140833313	0.153896580692	0	0.0175823214806	0	0	0	0	0	0	0	0	0	0	0	0	0	0
0	0.0255096270282	0	0.0162228079629	0	0	0	0	0	0	0.00939691897378	0	0	0	0	0	0	0	0	0	0	0	0	0	0	0	0.0104547130005	0	0	0	0	0	0	0	0	0	0	0.0139863378051	0	0	0	0	0.0182254527772	0	0	0.0385970831241	0	0	0	0
0.0172629473937	0.0159853123533	0	0.0359027061427	0.043364026915	0.0385894464182	0	0	0	0	0	0	0	0.083910502775	0.00879358660029	0.00263029741444	0	0	0.019351176189	0.00472209152022	0	0.0383126495792	0	0	0	0	0.0511236237474	0	0.00392103015975	0	0	0	0.075210905503	0.103304160867	0.0566892447573	0.0528542983894	0.0240748439398	0	0	0	0	0	0	0	0	0.0144154192771	0.00811428905054	0	0	0.0162174334399
0	0	0	0	0.00581671798936	0.00740247495458	0	0	0	0	0	0	0	0	0.0333478954538	0.126535028762	0.164840329434	0	0	0	0	0	0	0	0	0	0	0.0127138090342	0	0	0.0240843978033	0	0	0	0	0	0	0	0	0	0	0	0	0	0.0239846091855	0	0.00426146830201	0	0	0
0.0180503343799	0.00331905788584	0	0	0	0	0.0190298028546	0	0	0.0252277451724	0.0163366203982	0.00634884749423	0	0.000613079638342	0.00786005549075	0.0432853502538	0.0827496063057	0.016545344199	0.0728441255128	0.0772701153046	0.0153076458165	0.0146904350615	0	0.0128746751395	0	0.0182978542175	0.0455249316904	0.0465886711537	0	0	0	0.0116645916502	0.104430068057	0	0	0	0.0189721622718	0.11725035207	0.0147461738972	0.0611274549403	0.0123131006059	0.0566390560115	0.00274205998871	0	0.0431992058258	0.0344357369406	0	0	0.00531843215943	0
0	0.02974834444	0.0604387005648	0	0	3.46756677081e-05	0.00047502885134	0.007730955364	0.0209239824973	0	0	0	0	0	0	0	0	0	0	0	0	0	0	0	0	0	0	0	0.00235222543913	0	0	0	0.000851324788965	0	0	0	0	0	7.46696407157e-05	0	0	0	0	0	0	0	0	0	0	0
0	0.0582491380164	0.0144483474584	0	0.0265679912656	0	0	0.0153445158695	0	0	0	0	0	0	0	0.0520182684272	0	0	0	0.0491601471844	0	0	0.0218035022338	0	0.0374075117817	0.0346456199041	0.0558550217549	0.0175631831148	0	0.000561116065974	0	0.00922555692347	0.00134396341146	0	0.0933918034254	0.0859509874347	0.085286254191	0.0244170199471	0	0.0153327960986	0.0202385317495	0	0.0450108384699	0	0	0	0.00973983618477	0	0	0
0	0	0	0	0	0	0	0	0.0235870611088	0.0621364031699	0	0.0485029004213	0	0	0.0193779345597	0	0	0	0.0099811922801	0.00975342479762	0	0	0	0	0	0	0	0	0	0	0	0	0	0	0	0	0	0	0	0	0.0110910864643	0.0666945181903	0.09574843775	0.141134380034	0.187858799294	0.0973364470606	0	0	0	0
0.00811958104345	0	0	0	0	0	0	0	0	0	0	0	0	0	0	0	0.00360240467673	0	0.0343456634571	0.0578606399072	0.0241343571293	0	0	0.0131964602884	0	0.0086461264813	0	0	0	0	0.00846715759294	0	0.0187323875675	0.11505652119	0.0134537835221	0	0	0.0222089879785	0	0.0313673336501	0.00122116900974	0.0431564345475	0.0579366167332	0.05407203414	0	0	0	0	0	0
0	0	0	0	0	0	0	0	0	0	0	0	0	0	0	0	0	0	0	0	0	0	0	0	0	0	0	0	0	0	0	0	0.0032522122284	0	0	0	0	0	0	0.0358509269831	0	0.104006527488	0	0	0	0	0	0	0	0
0	0.0101543430308	0	0	0	0.0118637702425	0.0164311441969	0	0	0.0179699030707	0	0.00520891311728	0	0	0.0253167443679	0	0	0	0	0	0	0.0227614970052	0	0.0442744848542	0	0	0	0	0.0190790428074	0	0	0	0.095896217153	0	0	0	0	0	0	0	0	0.0734790226797	0	0	0	0	0	0	0	0
0	0	0	0	0.00363137104973	0.0419876593224	0	0	0	0	0	0	0	0	0.0191080069527	0	0	0	0	0	0.00601122436642	0.00859033881106	0.00303925467258	0.00145037111711	0	0.00301142524201	0	0	0	0	0	0	0	0	0.0275600895834	0.0408248741041	0	0	0	0	0.0379527429677	0	0	0	0	0	0	0	0	0.0426947782501
0	0.0128237077176	0.038542307758	0	0.0749338161082	0.0656115490517	0	0.113839521192	0	0	0	0	0	0	0	0	0	0	0	0	0.0180394634147	0.0538577011073	0	0	0	0	0	0	0	0	0.0664475023092	0	0	0	0	0	0	0	0	0.0574769716425	0.0367605358978	0.0238660305111	0.037317465829	0	0	0	0	0	0.0522032248025	0.000296445208079
0	0	0.0190857215977	0.0259457763534	0.00772522635105	0.0472382745309	0.00369286016475	0.00346257812714	0.0108960419687	0	0	0	0	0	0	0	0.0496766835945	0.0364323383998	0	0	0	0.026060462889	0.0312735177663	0.0198918641855	0.0261326874774	0	0	0	0	0.00770238172569	0.00206717190486	0.00523647598178	0	0	0	0.0301885097503	0.0224813157677	0	0	0	0	0	0	0	0.0179687406457	0	0.0347949441957	0.0325429939336	0.0305824326138	0
0.0168081727709	0.00484127441906	0	0.00439304075476	0	0	0	0	0	0.0402565657732	0	0	0	0	0.0591255793355	0	0	0	0	0	0	0.0483483672568	0.0355901190938	0	0.0315027641784	0.052791572109	0	0.00162789053638	0	0	0.00502563169487	0	0	0	0	0	0	0	0	0	0	0	0	0	0	0	0	0	0	0
0	0	0	0	0	0	0	0	0	0	0	0	0	0	0	0	0	0	0	0	0	0	0	0	0	0	0	0	0	0	0	0	0	0	0.0180952998412	0	0	0	0.00690602544454	0.00204630601818	0	0	0	0.075124647944	0	0	0	0	0	0
0.00264014952276	0	0.00460519220324	0.0131892388964	0	0.00382405959454	0.0287808733289	0.0115188129611	0.0475428357861	0.0322775731833	0.0796201092514	0.0488735708034	0.0436521250961	0.0199690191924	0	0.00966112808855	0	0	0	0	0	0	0	0	0	0.0058025584053	0.0197862729711	0.0283779870522	0	0	0.0265693251909	0	0	0	0	0.0029820249576	0.0106582765748	0.0584560465718	0.0107476210562	0.0736052169554	0	0.0493730341367	0.074639487434	0	0.0442157398382	0	0.0217108147384	0.0103728890718	0.0143517657642	0.0299745946011
0.0474840272585	0	0	0	0.0315660709936	0.00461137409887	0	0	0	0	0	0	0	0	0	0	0	0.00244850035082	0.06468527202	0	0	0	0	0.00436648438537	0	0	0	0	0	0	0	0	0	0	0	0.00402240323616	0	0	0	0	0.0624434715282	0.00112821878618	0	0	0	0	0	0	0	0
0	0	0	0	0	0.0891523055372	0	0	0	0	0	0	0	0	0	0	0	0	0	0	0	0	0	0	0	0	0.00520533210792	0	0.00361485845667	0	0	0	0	0	0.0355337174288	0	0	0	0	0	0	0	0	0	0	0	0	0	0	0
0	0	0	0	0	0	0.0340675123876	0	0.0151998905588	0	0	0	0	0	0	0.019747480109	0	0	0	0.00082646628501	0	0.018163606177	0.0587846292007	0.0305128964483	0.0593010301374	0	0	0	0	0	0	0	0	0	0	0.046879777175	0	0.0797387029969	0	0.10748650981	0	0	0	0	0	0	0	0	0	0.0381435834418
0	0	0	0	0	0	0	0	0	0	0	0	0	0	0	0	0	0	0	0	0	0	0.0105429149962	0	0	0.014262430339	0	0	0	0	0	0	0	0.0276939985611	0.0154936653739	0.0378086999693	0	0	0	0	0.0149667375529	0	0	0.0155990412567	0	0	0	0	0.0346802254919	0
0.00976356515296	0.0125138000134	0	0.0302065265456	0.00647935879617	0	0.0144280834376	0.113706521791	0	0.00889992430995	0.0144955228354	0.00697510765964	0	0	0	0.00138207030781	0.0114607739415	0	0	0	0.00696454772332	0	0	0	0	0	0	0	0.0922189020523	0.109622941568	0.0634977449831	0.0345507736052	0	0	0	0.0206168419911	0	0	0.000998681912128	0	0.0517626380589	0.0142516624226	0	0	0	0	0.00751480676658	0	0	0.00798895114358
[truncated: 6 more columns]
