# Supplementary material for: Real-world datasets for portfolio selection and solutions of some stochastic dominance portfolio models
Source: Data Brief. 2016 Jun 28;8:858–62. doi: 10.1016/j.dib.2016.06.031 (PMC4959918; doi:10.1016/j.dib.2016.06.031)
Supplement: Supplementary file 2 — Supplementary material [file mmc2.zip › Solutions/FTSE100/OptPortfolios_LR_ASSD_FTSE100.txt]

0	0	0	0	0	0	0	0	0	0	0	0	0	0	0	0	0.246846240409	0.378798688082	0.502763868428	0.42143492179	0	0	0	0	0	0	0	0	0	0	0	0	0.220128665835	0	0	0.150483927899	0	0.161175503298	0	0	0	0	0	0	0	0	0	0	0.266295838037	0
0.0352758834385	0	0	0	0	0	0	0	0	0	0	0	0	0	0	0.0639352874866	0.0543424313619	0	0.127815778578	0	0.368339157129	0.0356662957513	0	0	0.248286009994	0	0	0	0	0	0	0	0	0	0	0	0	0	0	0	0	0	0	0	0	0	0	0	0	0
0	0	0	0.0778725469201	0.153466419485	0	0.11721897425	0	0	0	0	0	0	0	0.0435140286549	0.346125697854	0.0483774859334	0.139080048436	0	0.202589321197	0.199833292147	0	0	0	0	0	0	0.0990722007582	0	0.0625683431533	0.0729347000166	0.199072492752	0.0702756055198	0.019838107829	0	0	0	0	0	0	0.2047243589	0.487048546738	0.130386137172	0.140736979015	0	0	0.0669525407125	0	0.15324601993	0
0	0	0	0	0	0	0.135052118119	0	0	0	0	0	0.0669232871729	0.0708528774899	0.173153733715	0	0	0	0	0	0	0	0	0.196093070663	0	0	0	0	0	0	0.054164223931	0	0	0	0	0	0	0	0.0974596968268	0	0	0	0	0	0.0702158062966	0	0	0	0	0
0	0	0	0	0	9.02965342568e-005	0	0	0	0	0	0	0	0	0	0	0	0	0	0	0	0.00707499991926	0	0	0	0	0	0	0	0	0	0	0	0	0	0	0.173841270725	0.0830355532984	0	0	0	0	0	0	0	0	0	0	0	0
0	0	0	0	0	0	0	0	0	0	0	0	0	0	0.187378190918	0.256233974425	0.333171043908	0.246139579271	0	0	0	0	0	0	0	0	0	0	0	0	0	0	0.0220074078709	0	0	0	0	0	0	0	0	0.100465697397	0	0	0	0.181485561304	0	0	0	0
0.125296311504	0	0	0	0	0	0	0	0	0	0	0	0	0	0.0443828905734	0	0	0	0	0	0	0	0	0	0	0	0	0	0	0	0	0	0	0	0	0	0	0	0	0	0	0	0	0	0	0	0	0	0	0
0	0	0	0.066627770323	0	0	0	0	0	0	0	0	0	0	0	0	0	0	0	0	0	0	0	0	0	0	0	0	0	0	0	0	0	0	0	0	0	0	0	0	0	0	0	0	0.0394112299036	0.0716557059953	0	0	0	0
0	0	0	0	0.0646898948489	0.0858443377571	0	0	0	0	0	0	0	0	0	0	0	0	0.23679801518	0.00884084383569	0	0	0	0	0	0	0	0	0	0	0	0	0	0.0635029360365	0	0.0406729201996	0	0	0	0	0.0393693127361	0.0548438178136	0	0	0	0	0	0	0	0
0	0	0	0	0	0	0	0	0	0	0	0	0	0	0	0	0.0866982521098	0	0	0	0	0	0	0	0	0	0	0	0	0	0	0	0	0	0	0.0763838959719	0.0575751096883	0	0	0	0	0	0	0	0	0	0	0	0.0329651948891	0.146032573413
0	0	0.0140348003278	0	0	0	0	0	0	0	0.0339182806603	0.00287379975914	0.0612603785558	0.0755679986826	0	0	0	0	0	0	0	0	0	0	0	0	0	0.0172691046305	0.0911379259822	0.149664459125	0	0	0	0.2907742764	0	0	0	0	0	0	0	0	0	0	0	0	0	0	0	0
0	0.315075107645	0	0	0	0	0	0	0	0	0	0.0466174439674	0.0208976975069	0	0	0	0	0.0160239218787	0	0	0	0	0	0	0	0.252932551108	0	0	0	0	0	0	0	0	0	0	0	0	0	0	0	0	0	0	0.0345138378623	0	0	0	0	0
0	0	0	0	0.157454325633	0.106976184814	0	0	0	0	0	0	0	0	0	0.018676321977	0	0	0	0	0	0	0.185261920759	0.29569088634	0.200449648011	0.33767971596	0.313856470802	0.138701104772	0	0	0	0	0	0	0	0	0	0	0	0	0	0	0	0	0	0	0	0	0	0.0806709893232
0	0	0	0.205363099878	0	0	0	0	0	0	0	0	0.0201661984477	0	0.0735281663917	0	0	0	0	0.123245151229	0	0	0.0766625634678	0.00616221519965	0	0	0	0	0.146686779644	0	0	0	0	0	0.035939696101	0	0	0	0	0	0	0	0	0	0	0	0	0	0	0
0	0	0	0	0	0	0	0	0	0	0	0.0130050325061	0	0	0	0	0	0	0	0	0	0	0	0	0.00829129135835	0.23240173121	0.30294889438	0.0335204100535	0.0370459766651	0.463101190236	0	0	0.0967929720493	0	0	0	0	0	0	0	0	0	0.2525708075	0.195907839095	0.266838541452	0.214999495222	0.166585952206	0.11252169907	0	0.053668487512
0	0.0360766495798	0.244053273981	0	0	0	0	0	0	0	0.173003902737	0.00782871821116	0	0	0	0	0	0.0257944488863	0	0	0	0	0.0284455333693	0	0	0	0	0	0	0	0.0544399304442	0	0.110090140645	0.197306338013	0	0	0	0.0528713444142	0	0	0.0717859741624	0	0	0.0544490019901	0	0.174837034259	0	0	0	0
0	0	0	0	0	0	0	0	0	0	0	0	0	0	0	0	0	0	0	0	0	0	0	0	0	0	0	0	0	0	0	0	0	0	0	0	0	0	0	0	0	0	0	0	0	0	0	0	0	0
0	0	0	0	0	0	0	0	0	0	0.0213113598409	0	0	0	0	0	0	0	0	0	0	0	0	0	0	0	0	0	0	0	0	0	0	0	0	0	0	0	0	0	0	0	0	0	0	0	0	0.00461461050496	0.00821964550353	0.080464369025
0	0	0	0	0	0	0	0	0	0	0	0	0	0	0	0	0	0	0	0	0	0	0	0	0	0	0.0880345293913	0	0	0	0	0	0	0	0	0	0	0	0	0	0	0	0	0	0	0	0	0	0	0.0224482059465
0	0	0	0	0	0	0	0	0.0884663282539	0	0.156337216981	0	0	0	0	0	0	0	0	0	0	0	0	0	0	0	0	0	0	0	0	0	0	0	0	0	0.0239921971821	0	0	0.0590439544443	0	0	0	0.026136850635	0	0	0	0	0	0
0	0	0	0	0	0	0	0	0	0	0	0	0	0.0778972045909	0.107217703162	0.0393763582164	0.0405788744171	0	0	0.03772471519	0.0947675516449	0.0826960816456	0	0	0	0	0	0	0.120581103447	0	0	0	0	0	0	0	0.0711558244498	0	0	0	0	0	0	0	0	0	0	0	0	0
0.0775938446398	0	0	0	0	0	0	0	0	0	0.0199704426454	0.0601818523887	0	0	0	0	0	0	0	0	0	0	0.0972917670754	0.0558312163676	0	0	0	0	0	0	0	0	0	0	0	0	0	0	0	0	0.280857088584	0	0	0	0	0	0	0	0	0
0	0	0	0	0	0	0.192152021371	0.188687215524	0.254894206958	0.116967463912	0	0	0	0	0	0	0	0	0	0	0	0	0	0	0	0	0	0	0	0	0	0	0	0	0.11271661622	0	0	0	0	0	0	0	0	0	0	0	0	0	0	0
0	0	0	0	0	0	0	0	0	0	0	0	0	0	0	0	0	0	0	6.5309053846e-005	0	0	0	0	0	0	0	0	0	0	0	0	0	0	0	0	0	0	0	0	0	0	0	0	0	0	0	0	0	0
0	0	0	0	0	0.074790846015	0	0	0	0.100755135711	0.010566301429	0.136120911211	0.0669422320131	0.02838389917	0	0	0	0	0	0	0	0	0	0	0	0	0	0	0	0.104634058201	0	0	0	0.0639221308371	0.273785478107	0.265325881101	0	0.168049332548	0.171153673598	0.118666383806	0.181851276864	0.0425368184048	0.0288142804918	0	0	0	0.0758857153283	0	0	0.146010732985
0	0	0	0	0	0	0	0	0	0	0	0	0	0	0	0	0	0	0	0	0	0	0	0	0	0	0	0	0	0	0	0	0	0	0	0	0	0	0	0	0	0	0	0	0	0	0	0	0	0
0	0	0	0	0.174759909558	0.206102718103	0.154034779746	0.193745152014	0.0820657453172	0.0561602037735	0	0.0952398065566	0.175341510841	0	0.120926255085	0	0	0	0	0	0	0.125388884473	0	0	0	0	0	0	0.00916095256377	0	0	0	0	0	0	0.177119714168	0	0	0.302043132635	0.0924732796635	0	0	0	0.0106149602337	0	0	0	0.0439768129756	0	0.0232245350404
0	0	0	0	0	0	0	0	0	0	0	0	0	0	0	0	0	0	0	0	0	0	0	0	0	0	0	0	0	0	0	0	0	0	0	0	0	0	0	0	0	0	0	0	0.00420466014589	0	0	0	0	0
0.153281773244	0	0	0	0	0	0	0	0	0	0	0	0	0	0	0	0	0	0	0	0	0	0	0.0165830611641	0	0.0329713471515	0	0	0	0.0171507244133	0.110767084652	0.103405902004	0	0	0.163948533261	0	0	0	0	0	0	0	0	0	0	0	0	0	0.00589543163798	0.0610635807903
0	0	0	0.0237381422729	0	0	0	0	0	0	0	0	0	0	0	0	0	0	0	0	0	0	0	0	0	0	0	0	0	0	0	0.117586138627	0	0.0410425168077	0.064732460947	0	0	0	0	0	0	0	0	0	0	0	0	0	0	0
0	0	0	0	0	0	0	0	0	0	0	0	0	0	0	0	0	0	0	0	0	0	0	0	0	0	0	0	0	0	0.00688071375336	0	0	0	0	0	0.0901576748323	0	0	0	0	0	0	0.00456760746231	0	0	0.158970356902	0	0	0.0188946080484
0	0	0	0	0	0	0	0	0	0	0	0	0	0	0	0	0	0	0	0	0	0	0	0	0	0	0	0	0	0	0	0	0	0	0	0	0	0	0	0	0	0	0	0	0	0	0	0	0	0
0	0	0	0	0	0	0	0	0	0	0	0	0	0	0	0	0	0	0	0	0	0	0	0	0	0	0	0	0	0	0	0	0	0	0	0	0	0	0	0	0	0	0	0	0	0	0	0	0	0
0	0	0	0	0	0	0	0	0	0	0	0	0	0	0	0.0306281148875	0	0	0	0	0	0	0	0	0	0	0	0	0	0	0	0	0	0	0	0	0	0	0	0	0	0	0	0	0	0	0	0	0	0
0.223996458773	0.0158783018161	0.40950005928	0	0	0.0438218620924	0	0	0	0	0	0	0	0	0	0	0	0	0.00332841269822	0.0774805490974	0	0	0.311590491651	0.213812637962	0	0	0	0	0.258704163677	0	0.352699409721	0.349957762628	0	0	0	0	0	0	0	0	0.02259138523	0	0	0	0	0	0.11534793822	0	0	0
0	0	0	0	0	0	0	0	0	0	0	0	0	0	0	0	0	0	0	0	0	0	0	0	0	0	0	0	0	0	0	0	0	0	0	0	0	0	0	0	0	0	0	0	0	0	0	0.0547122644445	0.0711384981793	0.0296256272707
0	0	0	0	0	0	0	0.0661763871179	0.00668720488914	0.106475298865	0	0	0.0795363409963	0.00717388418756	0	0	0	0	0.00997235410259	0	0	0	0.0280631814924	0	0	0	0	0	0	0	0	0	0	0	0	0	0	0	0	0	0	0	0	0	0.164143747733	0	0.0435936346532	0.0427773756454	0.0823373931334	0
0	0	0	0	0	0.0238748874182	0	0	0	0	0	0	0	0	0	0	0.0635468032196	0	0	0	0	0	0	0	0	0	0	0	0	0	0.131411493012	0	0	0	0	0	0	0	0	0	0	0	0	0	0	0	0	0	0	0
0	0	0	0	0	0	0	0	0	0	0	0	0	0	0	0	0	0	0	0	0	0	0.0590900742504	0	0	0	0	0	0	0	0	0	0	0	0	0	0	0	0	0	0	0	0	0	0	0	0	0	0	0
0	0.126632217505	0.0392034652282	0	0	0	0.10500912324	0.0201150490926	0	0.0374282995504	0	0	0	0	0	0	0	0	0	0	0	0	0	0	0.0420527901176	0.0190956142646	0.0193710732304	0	0	0.023090964674	0	0	0.109408861454	0.0290696122676	0.000751160118683	0	0	0	0	0	0	0	0	0	0	0	0	0	0	0
0	0	0	0	0	0	0	0	0	0	0	0	0	0	0.0954687171888	0.000206604773151	0	0.0152466035225	0	0	0	0	0	0.0643422344885	0	0	0	0	0	0	0	0	0	0	0	0	0	0	0	0	0	0	0	0	0	0	0	0	0	0
0	0	0	0	0	0	0	0	0	0	0	0	0.0925605563396	0.0239663702848	0	0.0193257118908	0	0	0	0	0	0	0	0	0	0	0	0	0	0	0	0	0	0	0	0	0	0	0	0	0	0	0	0	0	0	0	0.0919599765907	0	0
0	0	0	0	0	0	0	0.113332054423	0.0383023097684	0.0696637165795	0	0.0704072639591	0.0222516237332	0	0	0	0	0	0.0403356302682	0	0	0	0	0	0	0	0	0	0	0	0	0	0	0	0	0	0	0	0	0	0	0	0.0408555064856	0	0	0	0	0	0	0.133329756325
0	0	0	0.176661722648	0	0	0	0.0314602740855	0.0769788077366	0.371942786251	0	0	0	0	0	0	0	0	0	0	0	0	0	0.104773170337	0.0706162516029	0	0	0	0	0	0	0	0	0	0	0.0656123619632	0.133990917434	0.211667269337	0	0	0	0	0	0	0	0	0	0	0	0
0	0	0	0	0	0	0	0	0.0616862423555	0.0644254557965	0.151882424169	0	0.0218849399004	0	0	0	0	0	0	0	0	0	0	0	0	0	0	0	0	0	0	0	0	0	0	0	0	0	0	0	0	0	0	0	0	0	0	0	0	0
0	0	0	0	0	0	0	0	0	0	0	0	0	0	0	0	0	0	0	0	0	0	0	0	0	0	0	0	0	0	0	0	0	0	0	0	0	0	0	0.113637619401	0.0844809694666	0.0159297511392	0.0340437549657	0.0528534519084	0.0938607723457	0.0506832563024	0	0.0280466689828	0.0269413685933	0
0.134726466061	0	0	0	0	0	0	0	0	0	0	0	0	0	0	0	0	0	0	0	0	0	0	0	0	0	0.11229350225	0	0	0	0	0	0	0	0	0	0	0	0	0	0	0	0	0	0	0	0	0	0	0
0	0	0	0	0	0	0	0	0	0	0	0	0	0	0	0	0	0	0	0	0	0	0	0	0	0	0	0	0	0.0292591488177	0	0	0	0	0	0	0	0	0	0	0	0	0	0	0	0	0	0	0	0
0.177076582717	0.0480593205012	0	0	0	0	0	0	0	0	0	0	0	0	0	0	0	0	0	0	0	0	0	0	0.0186243661404	0	0	0	0	0	0	0	0	0	0	0	0	0	0	0	0	0	0	0	0	0	0	0	0	0
0	0	0	0	0	0.0607059095114	0.00176468757913	0	0	0	0	0	0	0	0	0	0	0	0	0	0	0	0	0	0	0	0	0	0	0	0	0	0	0	0.130339038305	0	0	0	0	0	0	0	0	0	0	0	0	0	0	0
0	0	0	0	0	0	0	0	0	0	0	0	0	0	0	0	0	0	0	0	0	0	0	0	0.0409679379898	0	0	0	0	0	0	0	0	0	0	0	0	0	0	0	0	0	0	0.133987766807	0	0.0999685065304	0.0513234100587	0	0	0
0	0	0	0	0	0	0	0.0308043392485	0.138751897383	0	0	0.040865819132	0.0131439621621	0.0780539798134	0	0	0	0	0	0	0	0	0	0	0	0	0	0	0	0	0	0	0	0	0	0	0	0	0	0	0.0591024571515	0.00116178629499	0.0361694089993	0.0256532547965	0	0	0	0	0	0
0	0	0	0	0	0	0	0	0	0	0.143719765498	0.187656372138	0.115293655058	0	0	0	0	0	0	0	0	0	0	0	0	0	0	0	0	0	0	0	0.119263518676	0	0.060618811077	0.10337137607	0.249789948068	0.284576699161	0	0.0165085943622	0	0	0	0	0	0	0	0.0890059744561	0	0
0	0	0	0	0	0	0	0	0	0	0	0	0.0160057291766	0.15486045574	0.106925878698	0.164794236096	0.122544202012	0	0.0696202884981	0	0	0	0	0	0	0	0	0	0	0	0	0	0	0	0	0	0	0	0	0	0	0	0	0	0	0.000616511316535	0	0	0	0
0	0	0	0	0	0	0	0	0	0	0	0	0	0	0	0	0	0	0	0	0	0	0	0	0	0	0	0	0	0	0	0	0	0	0	0	0	0	0	0	0	0	0	0	0	0	0	0	0	0
0	0	0	0	0.0130944560481	0	0	0	0	0	0	0	0	0	0	0	0	0	0	0	0	0	0	0	0	0	0	0	0	0	0	0	0	0	0	0	0	0	0	0	0	0	0	0	0	0	0	0	0	0
0	0	0	0	0	0	0.157123584794	0.153720888289	0	0	0.0360035680487	0.043276868666	0	0.0373331859285	0	0	0	0	0	0	0	0	0	0	0	0	0	0	0	0	0	0	0	0	0	0	0	0	0	0	0	0.0144725057093	0	0	0	0	0	0	0	0
0	0	0	0	0	0.225323881772	0	0.0245473690063	0	0	0	0	0	0	0	0	0	0	0	0	0	0.096445480531	0.107896606699	0	0	0	0.156247423624	0	0.0231717917672	0	0	0	0	0	0	0	0	0	0	0	0	0	0	0	0	0	0	0	0	0
0	4.79997166807e-005	0	0	0	0	0	0	0	0	0	0	0	0	0	0	0	0	0	0	0	0	0	0	0	0	0	0	0	0	0	0	0	0	0	0	0	0	0	0	0	0	0	0	0	0	0	0	0	0
0	0	0	0	0	0	0	0	0	0	0	0	0	0	0	0	0	0	0	0	0	0	0	0	0	0	0	0	0	0	0	0	0	0	0	0	0	0	0	0	0	0	0	0	0	0	0	0	0	0
0	0	0	0	0	0	0	0.0596910331876	0	0	0	0	0	0	0	0	0	0	0	0	0	0	0	0	0	0	0	0.00553251645637	0.074358750653	0	0	0	0	0	0	0.0870539852376	0.0924542213677	0	0	0	0	0	0.00147660708912	0	0	0	0	0	0	0.0733211026228
0	0.199399407108	0.158724912969	0.345212463851	0.113680151488	0	0	0	0.0452706593812	0	0	0	0.132148714731	0.409846710851	0.0475044356118	0	0	0.109919250887	0	0	0	0	0	0	0	0	0	0	0	0	0	0	0	0	0	0	0	0	0	0	0	0	0	0	0.0536143157527	0	0	0	0	0
0	0	0	0	0	0	0	0	0	0	0	0	0	0	0	0	0	0	0	0.0938501475912	0.219501915749	0.175161534913	0.0456367543615	0	0	0	0	0	0	0	0	0	0.0801490216076	0	0	0	0	0	0	0	0	0	0	0	0	0	0	0	0	0
0	0	0	0	0	0	0	0	0	0	0	0	0	0	0	0.0606976923939	0	0.0689974590363	0	0	0	0	0	0	0.0325430834929	0.0871145176837	0	0	0	0	0	0	0	0	0	0	0	0	0.0316691732073	0.0793630652089	0.0495439188289	0	0.00931975474924	0	0	0	0	0	0.110600226556	0
0	0	0	0	0	0.0554440597399	0	0.0255799927484	0.0730360470702	0	0.143993516126	0.0802729016899	0.0320414651476	0	0	0	0	0	0	0	0	0	0.0227494491233	0	0	0	0	0	0	0	0	0	0.156215307034	0.160437840232	0	0	0.0808624322534	0	0	0.230625310151	0	0.217213397546	0.308399147074	0.282456808968	0	0	0.0544392401759	0.383722273918	0.172721972949	0
0	0	0.00227153499866	0	0.0524169978341	0.0719999361222	0	0.0218798003055	0	0	0	0	0	0	0	0	0	0	0	0	0.0508395039855	0.0575138433543	0	0	0	0.00183326194665	0	0	0.0284000354633	0	0	0	0	0	0.157168205864	0.0339759373891	0.026180404	0	0	0	0	0	0	0.0552133066149	0.0560156076996	0.0341832351689	0.0579002150706	0	0.0397009974121	0.0499213176929
0	0	0	0	0	0	0.1376447109	0	0	0	0	0	0	0	0	0	0	0	0	0	0	0	0	0	0	0	0	0	0	0	0	0.0830051648066	0	0	0	0	0	0	0	0	0	0	0	0	0	0	0	0	0	0
0	0	0	0	0	0	0	0	0	0	0	0	0	0	0	0	0	0	0	0	0	0	0	0	0	0	0	0	0	0	0	0	0	0	0	0	0	0	0	0	0	0	0	0	0.0691765052438	0.0882469258844	0	0	0	0
0	0	0.12829965382	0.00620045643499	0	0	0	0	0	0	0	0.0287535464776	0.0631583592585	0	0	0	0	0	0.00936565224672	0	0	0	0	0	0	0	0	0	0	0	0	0	0	0	0	0	0	0.0386242979434	0.117902855594	0.271576513198	0.00569325807675	0.0136623818764	0	0	0	0	0	0.0491986969323	0	0
0	0	0	0	0	0	0	0	0	0	0	0	0	0	0	0	0	0	0	0	0	0	0	0	0	0	0	0	0	0	0	0	0	0	0	0	0	0	0	0	0	0	0	0	0	0	0	0	0	0
0.013522013927	0.193216748088	0	0	0	0	0	0	0	0.0636948116887	0	0	0	0	0	0	0	0	0	0	0	0	0	0	0	0	0	0	0	0	0	0	0	0	0	0	0	0	0	0	0	0	0	0	0	0	0	0	0	0
0	0	0	0	0	0	0	0	0	0	0	0	0.000443348958816	0.0360634332615	0	0	0	0	0	0	0	0.102486224292	0	0	0	0	0	0	0	0	0	0	0	0	0	0	0	0	0	0	0	0	0	0.0174221724746	0	0	0	0	0	0.0356597613815
0	0	0	0	0.182050494028	0	0	0.0297703626154	0.0707990384104	0	0	0	0	0	0	0	0	0	0	0	0	0	0	0	0	0	0	0.140360145551	0.14484284656	0	0	0	0	0	0	0	0	0	0.279771468139	0.0181052797653	0	0	0	0	0	0.0635624705327	0.104713486849	0.000177103640756	0	0.0368158491351
0	0	0	0.0983237976709	0	0.0100539560766	0	0.0336841515922	0.0608453971666	0.0124868278726	0	0	0	0	0	0	0	0	0	0	0	0.317566655121	0	0	0.0161549482905	0	0	0.334634293081	0.0659096735772	0	0.21670244447	0	0	0	0	0	0	0	0	0	0	0.0526652970799	0	0	0.0206778701148	0	0	0	0	0
0	0	0.00391229939555	0	0	0	0	0	0	0	0	0	0	0	0	0	0	0	0	0	0	0	0	0	0	0	0	0	0	0	0	0	0	0	0	0	0	0	0	0	0	0	0	0	0	0	0	0	0	0
0	0	0	0	0	0	0	0	0	0	0	0	0	0	0	0	0	0	0	0.0253752312391	0	0	0	0	0	0	0	0	0	0	0	0	0	0	0	0	0	0	0	0	0	0	0	0	0	0	0	0	0	0
0	0	0	0	0	0	0	0	0.0022161153097	0	0.0425538162967	0.115289101947	0	0	0	0	0	0	0	0.00939380977699	0.0667185793438	0	0	0	0	0	0	0	0	0	0	0	0	0	0	0	0	0	0	0	0	0	0	0	0	0	0	0	0	0
0.0434180393387	0.00811193042835	0	0	0	0	0	0	0	0	0	0	0	0	0	0	0.00389466663014	0	0	0	0	0	0	0	0	0	0	0	0	0	0	0	0	0	0	0	0	0	0	0	0	0	0	0	0	0	0	0	0	0
0	0	0	0	0	0	0	0	0	0	0.0667394055679	0	0	0	0	0	0	0	0	0	0	0	0	0	0	0	0	0.0421789558361	0	0.150531111379	0	0	0	0	0	0	0	0	0	0	0	0	0	0	0	0	0	0	0	0
0	0.0575023176114	0	0	0	0	0	0	0	0	0	0	0	0	0	0	0	0	0	0	0	0	0	0	0.322013673002	0	0.00724810632177	0	0	0	0	0	0	0	0	0	0	0	0	0	0	0	0.157964595473	0	0.12732710545	0	0	0	0	0
0	0	0	0	0.0883873510777	0.0349711240442	0	0	0	0	0	0.0716105613901	0	0	0	0	0	0	0	0	0	0	0	0	0	0.0359712606756	0	0.188731268862	0	0	0	0.146972539183	0.0156684993075	0.134106241577	0	0	0	0	0	0	0	0	0	0	0	0	0	0	0	0
0	0	0	0	0	0	0	0.00680593075001	0	0	0	0	0	0	0	0	0	0	0	0	0	0	0	0	0	0	0	0	0	0	0	0	0	0	0	0	0	0	0	0	0	0	0	0	0	0	0	0	0	0
0.0158126263576	0	0	0	0	0	0	0	0	0	0	0	0	0	0	0	0	0	0	0	0	0	0.0373116577507	0.0467115074772	0	0	0	0	0	0	0	0	0	0	0	0	0	0	0	0	0	0	0	0	0	0.0197612974851	0.104287509824	0.099286542838	0.0299374131795	0.00884850348826
[truncated: 6 more columns]
