# Supplementary material for: Real-world datasets for portfolio selection and solutions of some stochastic dominance portfolio models
Source: Data Brief. 2016 Jun 28;8:858–62. doi: 10.1016/j.dib.2016.06.031 (PMC4959918; doi:10.1016/j.dib.2016.06.031)
Supplement: Supplementary file 2 — Supplementary material [file mmc2.zip › Solutions/FTSE100/OptPortfolios_MeanVar_FTSE100.txt]

2.45697196798e-07	2.70148286885e-08	5.28121498402e-08	1.98985136428e-08	1.88398958393e-07	9.75788082513e-08	4.61358181631e-08	2.93073178179e-05	0.00971120543237	2.93226029391e-07	1.95422210452e-06	0.0306521130095	0.052505329792	0.0498940998835	0.0696622719873	0.000863364243671	0.325445910055	0.375515808402	0.462399589869	0.297239916456	3.35151550869e-07	3.24110929836e-07	4.13444799917e-08	9.20496782432e-08	1.78794411431e-08	6.84591323236e-09	9.84287946903e-09	3.45272996511e-09	4.6896089226e-08	1.3437483165e-08	6.56818832644e-07	5.2242262033e-07	9.87477833827e-08	1.54610876813e-08	9.11621002762e-07	1.96458716644e-06	0.072154185438	2.03898961626e-07	8.96019098897e-07	8.33085652757e-09	2.92535145731e-08	2.66485543406e-07	2.13922761125e-07	6.00243047008e-07	6.55971378022e-08	2.36055746768e-08	1.91824596421e-07	0.0439093817076	0.0400511284364	0.0416944798915
0.0245231179378	0.0373034272325	0.0218348037753	0.0515303035435	4.01551839943e-07	4.61804911138e-08	1.1047300313e-07	1.76551465971e-07	8.45801457743e-08	1.12374775129e-07	2.29297823831e-07	3.29822381646e-07	7.32825955461e-07	7.52804780746e-07	1.5626211471e-07	4.42471845016e-06	0.0674953591252	0.0886588320006	0.115161965901	0.156473799729	0.351411888899	0.267401110953	0.17253541962	0.0857495177394	0.0952417820977	0.0613607520666	1.25414035081e-07	4.07055006472e-08	0.144831663751	1.55279327538e-07	1.59598545552e-06	8.10401811516e-07	7.36594516642e-08	2.36767120738e-08	8.4039870851e-08	7.00953340384e-08	5.79954722862e-08	4.23967397922e-08	1.01770800534e-07	7.76535211873e-09	7.15582619747e-08	3.93003966687e-06	1.05809909731e-06	1.91906465479e-06	9.16808493112e-08	2.27242594462e-08	4.91934481674e-08	1.71254649148e-08	4.13869089672e-08	2.25979826725e-08
1.66942966752e-07	2.93484215626e-08	4.5575910852e-08	4.98809301827e-08	0.0353606069082	0.0337364445778	1.21759049213e-07	7.17368141017e-08	1.64873863874e-07	0.0270631020301	0.039024183281	0.0639301896212	0.0429601408306	3.03056263117e-05	0.00045403092662	0.130691575708	3.28449607337e-05	9.15916150751e-08	7.79317289214e-08	0.125265776757	0.106337341313	0.0584854970469	9.89819052698e-07	2.39680491705e-07	0.0121109909945	2.31675314373e-05	0.172214243792	0.10463588222	4.2214428953e-06	0.154464622456	0.0685377992685	0.0541335107679	0.0311508101205	3.3201371536e-08	1.26549685251e-07	3.5095444028e-07	1.0783499867e-07	5.54180289403e-08	2.44704451599e-07	6.9882643052e-08	0.310528894598	0.440128810967	0.271817395772	0.165703072785	8.48260160225e-07	8.57094171916e-08	2.11598997671e-07	2.73333936893e-08	0.0328106939142	0.0200579345306
1.06314920786e-07	2.42159582011e-08	3.42008078138e-08	1.66438266965e-08	8.68023130695e-08	8.62973898542e-08	1.1423246107e-07	0.0304096909099	1.02831658005e-06	2.61356911481e-07	0.0304934119734	0.0186464091506	0.0622688845873	0.0400725485258	0.0580739194226	3.44028655079e-08	9.54289774422e-07	2.4905523473e-08	2.08196156042e-08	1.67173515642e-07	1.05340282048e-07	6.31126161957e-08	8.62856990842e-08	0.0381836949835	3.05875984038e-08	1.61892402616e-08	4.17343564842e-08	9.5243024068e-09	4.81247932247e-07	1.57197113097e-07	0.0934979151196	2.69232078687e-06	1.02367629798e-07	1.81791928692e-08	1.36913204878e-07	0.0200886608078	0.000883006850019	0.0258773070297	0.126399978122	3.61780398927e-08	4.71626270734e-08	6.94481476613e-07	3.27645490237e-07	1.49642569015e-06	2.5299256394e-07	0.0546462355736	2.12687616979e-07	1.81497604095e-08	4.64374054414e-08	1.47277144438e-08
9.92221996389e-08	1.46115132575e-08	3.52422373254e-08	1.45383628843e-08	6.57175028889e-07	9.39495181034e-08	2.19476939207e-08	6.81372302632e-08	8.82283592521e-08	5.24593928868e-08	1.51810074415e-07	2.74673417034e-07	8.05791894207e-07	2.83766186877e-07	4.09630246705e-08	9.20578929054e-09	1.98536072924e-07	1.22633340589e-08	1.17252276242e-08	9.62660852365e-08	7.89154328639e-08	5.13001439082e-08	4.03272640219e-08	1.95760899432e-07	2.09489152182e-08	6.41585057105e-09	9.99832232212e-09	2.11720787777e-09	5.46132472127e-08	1.72683941881e-08	9.35525990265e-07	4.69541282053e-07	4.72705568067e-08	1.63536249458e-08	2.01776203191e-07	7.29541905638e-08	2.77173857543e-07	8.35321484097e-08	1.2001714078e-07	8.48500029487e-09	2.31074938483e-08	2.15265823726e-07	1.11676127681e-07	2.93955569145e-07	2.60481043952e-08	9.35231158277e-09	4.08780411794e-08	8.22317505528e-09	3.90435934485e-08	2.26299483041e-08
2.47355958365e-07	3.94354751694e-08	1.06147626626e-07	8.40558051653e-07	1.69089261336e-07	1.20441031393e-07	1.86234938404e-07	1.19767853394e-06	0.0982272021956	0.0943704424646	4.00073927067e-07	1.18786762675e-06	0.0107212369029	1.28176445464e-05	0.0724336011233	0.145877574876	0.0200247239312	2.95595993387e-07	7.29763467657e-08	4.45593500713e-07	1.58437516077e-07	1.93421565874e-07	1.43387304511e-07	2.10635041915e-06	3.8858084636e-08	2.60546165034e-08	1.31257184696e-07	9.7230465445e-09	1.48136275812e-07	3.42972600037e-08	2.8356016168e-07	4.3689144651e-07	3.92707582847e-08	7.14496723196e-09	8.29448367518e-08	5.53508453582e-08	4.82215691572e-08	3.72707830263e-08	1.00227263076e-07	5.3630385099e-09	4.51618303398e-08	3.51980032197e-06	2.85356265567e-07	8.32084738941e-07	1.5913309037e-07	0.0566697790226	0.0252608205353	0.00703397155092	0.00891962128878	6.64977908677e-08
1.1267521587e-06	5.2684058675e-08	4.27806240766e-08	2.28131688107e-08	3.36099874885e-08	2.39032024888e-08	1.50642278219e-08	4.35970945303e-08	5.79953714401e-08	5.11868896741e-08	1.86955020716e-07	6.47260746761e-07	1.44063543528e-06	7.36508937244e-07	6.44767953765e-08	1.13690992127e-08	1.9662434873e-07	9.4986031915e-09	2.09852967574e-08	1.43238774175e-07	6.01625880342e-08	4.77898563429e-08	2.70227319771e-08	1.42861128566e-07	1.43828156398e-08	7.90503914057e-09	1.18025976328e-08	5.3727986267e-09	2.12498635815e-07	1.35774538198e-07	8.40224554114e-07	5.66602765342e-07	5.01139610497e-08	1.02954239201e-08	7.14077143922e-08	1.22891206662e-07	4.62622432792e-08	2.9139865127e-08	8.25046863206e-08	3.91156215351e-09	3.07675163413e-08	6.89380078078e-07	4.94909823162e-07	1.09645525548e-06	3.30805177103e-08	1.03544575339e-08	3.8327726704e-08	1.08635704256e-08	5.28727046674e-08	1.6220716529e-08
2.03445417331e-07	3.10825125538e-08	1.05966199565e-07	3.9402195859e-08	1.36303452593e-07	4.64755547751e-08	2.64467036182e-08	9.82266485959e-08	6.46603400321e-08	1.75814757499e-07	6.33163005246e-07	0.0114137657348	0.02253128452	0.000491488486817	4.70321390402e-07	0.000136663200424	5.40820762983e-05	9.05429309323e-08	2.05825952643e-07	8.33196399156e-07	1.3272868497e-07	1.10493590937e-07	1.30325460209e-07	5.85950045357e-07	3.95702514356e-08	2.89304961234e-08	2.42819308091e-06	6.1923822561e-09	9.77538114057e-08	2.40779385804e-08	5.0669732176e-07	5.14581714742e-07	4.98255057628e-08	1.37421402364e-08	5.49852764818e-08	5.8619188989e-08	3.40318937197e-08	2.61709579305e-08	9.98040900311e-08	4.58529456169e-09	5.48265402414e-08	1.56079516749e-05	6.50743140619e-07	1.2968165254e-06	2.64141085999e-07	1.67508512923e-07	1.43189814884e-06	0.0153922980152	0.0266834848327	4.25273922278e-08
3.11705001218e-07	2.70439039453e-08	5.55495332873e-08	1.35719329131e-07	0.0225609746232	0.0392319995097	0.0994899150097	0.0727083794875	0.069637075087	3.03496633826e-07	1.74091298286e-05	4.5746508145e-07	5.10333407139e-07	8.39394970482e-07	1.05270087928e-07	1.77984655413e-08	3.56575642177e-07	1.49484265024e-08	3.33930625138e-08	2.05087906219e-07	0.116504996371	1.98751327669e-05	2.5879103633e-07	1.65613954638e-07	3.84167165397e-08	1.71146380922e-08	2.17707999631e-08	1.48653644299e-08	3.02712686462e-07	1.78295542657e-07	0.179135630779	0.0640566388341	0.0296527021196	0.167897107669	0.148524630742	0.067722793302	1.04493038613e-07	4.86436607742e-08	5.72350591164e-07	0.000125968007576	1.24663239077e-07	1.69883079218e-06	1.25811765544e-06	1.19343804108e-05	5.28877359471e-06	0.000136275717146	0.158792304881	2.0299889043e-08	4.97055012627e-08	1.80076624646e-08
1.11845115013e-07	1.07565449259e-08	2.1316806692e-08	8.86487616019e-09	2.59354262426e-07	0.0231193383258	3.97735880779e-08	1.29101141088e-07	7.00948659941e-08	5.63842432916e-08	1.73846988003e-07	5.85324157241e-07	0.000154267122281	4.30501678607e-06	3.64787679158e-07	8.30817980686e-08	1.85617944161e-06	8.20310201086e-08	4.70516080822e-08	1.97094650975e-07	7.26707725789e-08	5.09615089763e-08	3.25086185872e-08	6.50967462088e-08	9.6928663594e-09	1.16688208164e-08	9.85632526818e-09	2.75686206415e-09	0.00795573840722	1.45686254206e-08	1.97736907482e-07	3.03773788102e-07	2.64194327549e-08	4.12064714818e-09	6.17851351632e-08	2.98018946296e-08	1.09704857245e-07	3.59250104086e-08	1.32770059791e-07	3.58988030356e-09	1.09559735536e-08	1.94168683513e-07	4.80136312829e-07	2.42358179446e-06	0.0139323149961	3.65540917773e-08	1.46869906678e-05	3.38577183814e-08	6.0253724388e-08	0.0236257981158
3.15647193836e-06	0.000149757672611	2.79993323565e-07	1.99186406125e-07	9.38548657145e-08	4.93374506228e-08	7.21465356221e-08	2.11288679978e-07	2.86795423663e-07	0.168958821301	0.135415952999	0.104046402374	0.108396087582	0.046341107122	1.28782099883e-05	6.86930812445e-08	1.73221018515e-06	0.0491150439159	0.0591466133291	1.78211098441e-05	0.0154973458003	0.0368901245344	9.46144109305e-08	0.00866605963752	0.0424073275024	2.38774744087e-07	7.16048415664e-08	0.172700543085	0.326287841284	0.115975131857	0.0547348864345	1.89247902519e-06	1.50194110029e-07	3.78733381626e-08	0.000355414625291	0.0095616090594	2.5055948891e-07	2.1258830277e-07	1.95815987232e-07	5.51568769684e-08	1.62983983822e-06	0.0489589451909	1.031713017e-06	0.070929265574	0.0420386940536	5.21375428766e-08	2.00151299821e-07	3.74576025247e-07	1.08211748527e-07	5.33010741291e-07
0.093419528596	0.0111115479212	1.94236327195e-07	1.06163725859e-07	0.00447623506704	1.30634545391e-07	4.04988991075e-08	1.30385591108e-07	9.09934123932e-08	2.34327731154e-07	4.2805306209e-07	9.91370169721e-07	4.46688877877e-06	0.126366359069	0.183169091809	0.119725673402	0.143834502112	0.122675378807	3.51649665898e-07	0.00768361873372	7.19139682314e-06	3.50204971579e-07	3.17208686963e-07	0.0108145090126	0.0348973737016	0.223854654568	3.34498576674e-07	0.148162281761	9.8952854513e-07	0.0904696550399	3.38044700377e-05	9.12676718824e-07	1.06654705128e-07	2.39009610711e-08	1.26062023381e-07	3.03986989047e-07	2.5054644806e-07	1.04823530126e-07	1.13706476812e-07	5.45753832541e-09	9.49288595866e-08	7.65634378552e-06	0.0234406589754	5.91813007975e-06	1.17706007504e-07	2.87368860903e-08	1.36240863319e-07	4.84820608379e-08	0.0735235478749	0.0803565178372
1.85524366897e-07	1.9463545234e-08	4.9818155317e-08	3.60118643902e-08	0.106075646459	0.0461230182507	2.98862226459e-08	8.0361222831e-08	1.77017945874e-07	8.108959878e-08	2.49601544807e-07	1.24003476545e-06	9.58310050066e-07	0.0820022116717	0.0701206190104	0.0809438924945	0.122932794433	0.0510782340061	0.000482175590908	1.77815033896e-07	1.72248767351e-07	1.40796561997e-07	0.0419727504172	0.189829140271	0.200541445082	0.144132270099	0.178353595494	1.35728393543e-08	1.22216291438e-07	6.09659267575e-08	0.00424656511023	4.11151456305e-07	4.53834344083e-08	1.84045308158e-08	5.02216211179e-08	1.06289268288e-07	4.38315950862e-08	3.43244264718e-08	7.43457954674e-08	4.60711886384e-09	1.19929364805e-07	0.00020189080467	2.50001214461e-07	5.10508854536e-07	3.35005231737e-08	2.03767821027e-08	1.07475618828e-07	1.4422048402e-08	1.11162752055e-07	2.61363188793e-05
2.41537777724e-06	5.27614273616e-08	0.00426182535639	0.0503463357993	2.62251741527e-07	0.0436882043272	7.32874583267e-08	3.21262445531e-07	9.03612852633e-08	6.78235344487e-08	3.87303173077e-07	0.0341625853117	0.036327748743	4.80601983027e-05	1.47653185783e-07	1.62020942817e-08	2.60337687808e-07	1.36174602129e-08	2.87331372337e-08	0.0979121510509	7.14332672032e-07	0.0569554188567	0.020685065962	5.20839948956e-07	8.60986407844e-08	2.34630474153e-07	4.36333336695e-08	1.06927282741e-08	4.10053775137e-06	2.17365099765e-06	3.78250310892e-06	8.32683765678e-07	1.54486391924e-07	4.64411360908e-08	0.0476494063646	0.0530274429916	0.109673484727	0.0979700288917	0.184553268692	0.163811919352	3.07114468938e-07	3.22612896403e-06	7.39614884145e-07	1.43127326361e-06	6.21579251142e-08	1.53789603037e-08	6.35310665419e-08	2.65563240258e-08	0.000419489061888	0.0847984660413
6.01597900175e-07	9.67229739539e-08	1.6825566463e-07	0.0288235389785	0.0521057281918	6.82414654309e-08	3.33915341716e-08	6.7581078635e-08	9.62184460957e-08	0.0337009244592	0.0936134061089	0.116903791718	0.114023338511	0.030836122137	1.72654374302e-06	1.03149920463e-07	4.2839330353e-07	3.81168776329e-07	0.0331105185528	3.37063013771e-05	2.31094273577e-07	1.7270824605e-07	6.47704225758e-08	2.5722578419e-06	0.0560056118629	0.190648035087	0.23308007811	0.106803276527	0.0976614738261	0.115851315635	0.0481382586787	0.0930716229606	0.126612355757	0.0302850222405	0.0819759174595	2.71048882974e-07	3.54282432547e-07	1.27324545214e-07	1.34108973387e-07	1.62328493161e-08	5.12699127468e-08	1.49732040312e-06	0.0634614908199	0.0902874862143	0.197084066283	0.190642092626	0.197293098184	0.219342443699	0.0976989941333	2.88408918906e-07
0.0500132040817	0.00907868154665	0.0436754485244	0.0360550379401	0.019059859588	1.23673932367e-07	5.94823771574e-08	0.000104432878838	6.08671613845e-07	0.0382995577194	0.130472715657	0.0994768157836	0.137954775389	0.0625911358888	0.0717923143446	0.0641993037605	0.0234387213601	0.000817693911863	3.229783728e-08	6.3212611722e-07	1.58016333855e-06	0.0837962767957	0.194367176773	0.205121571916	0.0739418185662	0.115713079251	0.00153072442915	1.85307255117e-08	2.48439742636e-07	3.65290758392e-08	7.54608694477e-07	0.0151416260311	0.045591788727	4.04623123003e-08	0.00560561812663	0.0735901917305	0.1373609038	0.040569273925	0.186811511037	0.173537912687	0.131196885259	0.000296499866978	0.058093122955	2.12044543603e-06	0.0574882070486	6.32114040667e-07	1.5617320963e-07	1.05328789929e-07	1.8048097413e-06	3.34791539424e-07
8.273412848e-08	9.06562449516e-09	1.72843079506e-08	6.05628859266e-09	2.80351940934e-08	1.72196728264e-08	1.11681824571e-08	3.96823196493e-08	3.19346191897e-08	5.30381501782e-08	2.21620004407e-07	2.49149414393e-07	5.47854742113e-07	3.22353045018e-07	4.39699040179e-08	9.36073910592e-09	2.41746710946e-07	1.06936537569e-08	8.38048542742e-09	5.1215585139e-08	2.71620602009e-08	2.44896416347e-08	1.36902137248e-08	7.09294206852e-08	8.20704537495e-09	3.7942688787e-09	5.14389278631e-09	1.76834057905e-09	5.17899824842e-08	3.5457378777e-08	6.40936694463e-06	9.00139955281e-07	2.54808160606e-07	1.82198654391e-08	5.03454641854e-08	4.85065158885e-08	3.59529465036e-08	2.38940753301e-08	6.77959963608e-08	2.97582002912e-09	2.28405820002e-08	4.22071197915e-07	1.54416634575e-07	4.24816624387e-07	3.23509863826e-08	1.02846533806e-08	3.73619299459e-08	1.04625699143e-08	2.99476793923e-08	1.43726415835e-08
1.09815749925e-07	1.88039050196e-08	2.96192316509e-08	1.60930657015e-08	4.80728944052e-08	1.78982639019e-07	0.0455674699958	4.79562484463e-05	0.00993928352371	1.46733368388e-07	3.73991431135e-07	4.54138445241e-07	7.89935058949e-07	4.71902197336e-07	5.84081137564e-08	1.48019957509e-08	3.71582218927e-07	1.39431256065e-08	1.4449529512e-08	7.47371096909e-08	4.90631589708e-08	3.81506501533e-08	2.48895176516e-08	4.93395532083e-08	9.62929950101e-09	4.44478629246e-09	3.69501944073e-09	2.10219700704e-09	1.07230283599e-07	0.0730506267299	4.46708959742e-07	2.60292285938e-07	2.43088542208e-08	3.71143748139e-09	5.57061153141e-08	4.23563966301e-08	5.01056534025e-08	2.04607023439e-08	6.43847445286e-08	4.36364556623e-09	2.12791867146e-08	4.68427681857e-07	2.33176756521e-07	0.00054887560676	1.12902658599e-07	1.48216224571e-08	0.0131881369752	0.023354119866	0.0658964893902	0.0738703226273
1.43131172315e-07	1.643702085e-08	3.49118470815e-08	8.99176295606e-09	4.83292130154e-08	3.52892288328e-08	2.53184033775e-08	2.17187614866e-07	5.98800778554e-08	1.33931221152e-07	6.61860050262e-07	3.69623431704e-07	1.48191192334e-06	3.42714696163e-07	3.79076625338e-08	8.87742069405e-09	1.79999363569e-07	8.06982214711e-09	5.93144391069e-09	5.97916175515e-05	3.82898226287e-08	3.07629117701e-08	1.47876886291e-08	6.87146361389e-08	8.46074077099e-09	1.17472957104e-08	1.78753673793e-06	4.06295815036e-09	9.09038749398e-08	5.8140057313e-08	1.73004990163e-07	1.39319745137e-07	1.92982772129e-08	3.61629264367e-09	2.92655744691e-08	3.08336519026e-08	2.73168129652e-08	1.79886396954e-08	1.13516023835e-07	6.94000542273e-09	3.40895893198e-08	2.35871697299e-07	1.34638187046e-07	6.67096895502e-07	8.5117607089e-08	2.40558818449e-08	6.97041062066e-08	3.89599070002e-08	6.21411529575e-08	0.0152574299531
1.00651260763e-07	1.98755064519e-08	5.09851643862e-08	1.63105787016e-08	2.56514123402e-07	5.41046172782e-08	4.78889613942e-08	1.35775814934e-07	1.29144600268e-07	1.64839537582e-07	6.41086068381e-07	1.37668219675e-06	1.18050647362e-05	7.54340046139e-07	1.59000225796e-07	5.57319243185e-08	2.48964656535e-06	0.00447609790562	7.98348835306e-08	1.8035687394e-07	5.14844197984e-08	3.28421114727e-08	2.43992298354e-08	4.31901792547e-08	4.43303308976e-09	3.48284548399e-09	3.81498136833e-09	1.39068621411e-09	6.95421677717e-08	1.10271127315e-08	2.76432745172e-07	4.05360114648e-07	2.31783519776e-08	3.40125186698e-09	3.01542324191e-08	2.57721732698e-08	1.07162352625e-07	2.89798211244e-08	4.85362828965e-07	0.0244677584784	3.50356809902e-08	3.2003670992e-06	5.25960466438e-07	0.00470285698133	0.000356296361817	0.00979075428448	0.00273866848114	1.423514134e-08	2.99425416533e-08	8.66274631503e-09
9.63062385108e-07	9.40936848009e-08	1.27324376189e-07	0.0413053556283	0.0863610966989	0.0885258031802	0.121225675688	0.178541778543	0.0737763620993	1.41719712291e-07	6.05561536114e-07	1.68151193047e-06	0.000113383733537	0.00197130726684	0.0975673676975	0.0879267667067	0.0826916455545	0.0162512328713	4.81672462678e-08	2.82121058719e-06	0.0928816651718	0.0715387452693	0.0808073491148	2.99648381823e-06	6.59810601474e-08	8.27944866556e-08	2.7970006775e-08	8.77482839053e-09	2.6018166541e-07	9.93956183817e-08	0.0617635027749	8.18201035449e-07	7.46886259919e-08	2.43880539001e-08	0.000213812165691	0.151799312973	0.0904750330643	0.115169498277	2.84810691658e-07	1.10892054843e-08	0.12587138125	0.0918309291534	1.83404504906e-06	0.0267994271356	0.012614078827	4.73379568014e-08	1.01626790596e-07	1.50906206291e-08	3.65076284937e-08	1.23040463365e-08
5.06080204036e-07	8.93446442246e-08	5.07538170127e-08	2.23672703235e-08	6.72391352559e-08	3.48373454144e-08	3.11981306974e-08	6.88426366606e-07	0.0261679792444	0.0164246775192	0.0307025021254	0.0268077635716	0.00567571393711	0.0197255829175	1.66009717538e-07	1.47621551003e-08	2.84930216503e-07	1.4281801387e-08	2.95387174889e-08	0.0440220571767	1.3301381552e-07	2.24313612039e-07	0.0429923816067	4.50690385689e-06	8.89446868843e-08	1.47371610688e-08	1.44263035196e-08	6.53426430253e-09	2.95224401222e-07	0.059242910223	0.0304857456825	8.34658999682e-07	6.43937180988e-08	2.22645281186e-08	2.18675371662e-07	0.089014621603	6.78559177674e-08	3.9914342976e-08	2.02604276363e-07	1.27107802166e-08	9.32686283887e-08	2.59627319891e-07	2.14071127258e-07	1.19179626652e-06	0.0575027111381	0.0373389638608	3.47559976146e-07	9.07540138765e-09	1.39793700239e-08	5.77960316827e-09
1.27436617858e-07	1.37732412684e-08	2.7709019394e-08	1.11130173603e-08	8.84005686236e-08	0.0464721645191	0.0242301873368	0.0382686869287	0.0282415892005	1.66133932427e-07	2.57564154495e-07	3.5548554265e-07	2.60873286188e-05	8.18815365958e-07	1.25505838278e-07	4.70056771977e-08	4.89580308524e-07	1.79059988444e-08	2.35452148318e-08	1.04145406158e-07	1.73571771967e-07	3.83111202694e-07	1.12277030426e-07	2.15933751614e-07	2.34747014815e-08	9.55811727722e-09	1.49247136633e-08	5.01340909722e-09	2.04564101386e-07	0.047278589909	0.0482888929417	1.15870016163e-06	1.05418068226e-07	1.88598855464e-08	2.10012793835e-07	4.57673789898e-07	1.2615315692e-07	9.16516796069e-08	1.1332904396e-07	6.86906803198e-09	9.0931523704e-08	4.21749936778e-07	1.65606455112e-06	6.39335311058e-06	1.2722424304e-07	5.25749839828e-08	1.81973903187e-07	4.24795978696e-08	2.15057467349e-07	0.0111666267489
1.06770941909e-07	1.30721015941e-08	2.32469201006e-08	6.19443799411e-09	7.15322869242e-08	3.55187924696e-08	1.80350665952e-08	7.7104459243e-08	5.13445339904e-08	6.63626278207e-08	3.36908567159e-07	5.01848673967e-07	8.93991053026e-07	3.47238738754e-07	7.15589330291e-08	2.52724163444e-08	8.34634223759e-07	3.59296339517e-08	1.32500343143e-07	1.96065484354e-07	9.38447995609e-08	7.48531636725e-08	3.76723717669e-08	9.72484317302e-08	9.9872623479e-09	1.00321040225e-08	1.58427343093e-08	3.95164935809e-09	1.18292930494e-07	1.37429828408e-08	2.75166205904e-07	4.64990819562e-07	7.4404528183e-08	9.36626403261e-09	5.15188152201e-08	4.44022385962e-08	7.34444621911e-08	3.03436637468e-08	6.2397764655e-08	3.66661050623e-09	6.19462440231e-08	1.92790949474e-07	1.73745569848e-07	7.39529566332e-07	3.11396570061e-08	1.34922159701e-08	4.28553907316e-08	1.07850936734e-08	4.31012864068e-08	1.7213944884e-08
4.38357575231e-07	1.30054987566e-05	9.07301979309e-08	0.0306318199253	5.54986944485e-07	9.38500644615e-08	3.66060659508e-08	2.06450183285e-07	4.80465871465e-07	0.213549498146	0.100285872828	0.0917322239485	0.0366648289019	0.0735613899167	0.0740081294022	0.114393037498	1.13776977779e-06	4.32670784595e-08	2.15972017424e-08	4.38564073638e-07	3.71505090016e-07	1.95997000718e-07	6.316982615e-08	3.24914626364e-07	7.99120388554e-08	3.13632743097e-08	2.58833699421e-08	2.88988916443e-08	4.14862860666e-07	2.4791911023e-07	1.83662917801e-06	0.147981618704	0.0917041103903	0.157620604896	0.278662647303	0.0617741777887	2.66986705103e-07	0.0029526078946	0.0733255597913	1.12509381371e-07	5.29047383767e-08	0.000113700105529	0.0304450167561	0.000718421863927	8.84933486702e-08	3.0821139138e-08	2.95117981303e-07	9.07640280844e-08	9.78403361052e-08	4.40178489477e-07
7.15604760747e-08	9.91519173513e-09	2.18910621819e-08	7.94196899167e-09	3.58141044918e-08	1.79261693045e-08	9.34636329612e-09	3.3126109997e-08	3.71429895518e-08	8.95707445958e-08	1.54446856229e-06	1.65790588123e-06	1.99848441608e-06	9.07481731836e-07	1.70831037441e-07	2.56480865256e-08	5.5522598406e-07	2.74806104366e-08	1.06674496163e-08	6.50337932103e-08	4.00604005166e-08	3.58801962762e-08	2.20063049199e-08	8.67733579662e-08	7.97356778729e-09	3.87218038949e-09	4.64265235337e-09	1.66465519942e-09	5.63142477413e-08	1.27214437657e-08	1.96287635315e-07	2.55521899893e-07	3.01078198649e-08	7.03116872755e-09	3.84560411388e-08	3.16797295338e-08	3.50608756602e-08	2.16605592421e-08	9.51228037471e-08	5.49025582542e-09	1.90795139387e-08	3.42626333715e-07	1.55750220286e-07	5.30907159097e-07	6.34269972155e-08	3.25670574824e-08	4.5532842429e-07	1.59872023355e-08	5.03262044651e-08	1.38612826602e-08
1.02630482108e-07	2.0502847849e-08	7.93423866805e-08	0.00342015452268	0.0948769328984	0.0437863418411	0.0694911775753	0.0398559309556	0.0342514761592	1.1739554629e-07	4.13887372889e-07	1.59828416301e-06	0.00145891173571	0.0410138181055	0.112452084812	0.0811481503513	0.113517010653	3.61708696218e-08	2.31830790612e-08	2.45954943098e-07	1.74178005825e-07	1.0743317582e-07	1.31867452894e-07	2.98210548373e-07	2.31315293089e-08	3.25664288473e-08	2.38032926772e-08	0.00260324889553	0.0127842650233	2.79287828402e-08	1.48073606037e-06	0.0161458603842	0.0184279524867	0.103442706747	0.0824923694474	0.0903894586775	3.79522620279e-05	1.84120951763e-07	0.0892947225358	1.11780825111e-07	2.76008203707e-08	8.64197937651e-07	4.46208617412e-07	0.0502798083353	0.138871450022	0.0507576549437	0.0638248307651	0.132488181	0.100357970377	0.065796299971
1.48491126633e-07	1.89893343786e-08	2.84075252365e-08	7.37866633582e-09	3.60352378356e-08	2.339264202e-08	1.63530974646e-08	7.43180919678e-08	4.60780085615e-08	1.23475428163e-07	2.62540606386e-07	5.30465516619e-07	3.51866438645e-06	3.29855578299e-07	3.49252397164e-08	8.06775927051e-09	1.37360540677e-07	6.99637657591e-09	5.80180989837e-09	5.61795734203e-08	2.38219261815e-08	2.10131405642e-08	1.18954731852e-08	6.25418452874e-08	8.47207669028e-09	6.87114142051e-09	1.73859908021e-08	3.08637769183e-09	8.9547871141e-08	2.06683318666e-08	2.43500919931e-07	1.93408939324e-07	2.28871341348e-08	3.90897236253e-09	2.92128963788e-08	3.39334606388e-08	2.70493190727e-08	1.82631466301e-08	1.29854556962e-07	4.98883923759e-09	2.5847904194e-08	4.66735639643e-07	1.96733256689e-07	8.55921250594e-07	8.49344296986e-08	2.61590042152e-08	8.63750128293e-08	2.82878180863e-08	3.89894855331e-08	1.45814784389e-08
0.000924774659327	1.90746245173e-08	2.27126250505e-08	6.52853471237e-09	2.67462843529e-08	1.78885488283e-08	9.65616953731e-09	3.21663932248e-08	8.16819997038e-08	1.02343584798e-07	6.89984701208e-07	4.00703743305e-07	1.97868643754e-06	8.4721308339e-07	7.34402175712e-08	1.76538027473e-08	3.27934421843e-07	1.98285494034e-08	1.86580552772e-08	6.29872079432e-07	6.23443143316e-07	5.10153565305e-07	2.53675642662e-07	0.0922925722261	3.0434142492e-08	4.11072305551e-08	1.92185140528e-07	1.98964900282e-08	3.06402847432e-07	1.98197427365e-08	5.78205074629e-07	3.04233042107e-06	1.03598860739e-07	1.44023335525e-08	1.19069035514e-06	6.16721473318e-08	3.41765460558e-07	7.17235895694e-08	4.22438719545e-07	9.0815587279e-09	5.33056850538e-07	4.17402805875e-07	2.70462818476e-07	8.8569951164e-07	7.64786589457e-08	3.67579861634e-08	2.6564559845e-07	0.0735298285249	0.0515467130119	0.0598067283945
0.0478807688767	0.0866852322777	0.0814154579563	0.111260755506	0.0163192621085	0.0432627338588	0.0310696952939	6.79436622597e-07	3.15167581582e-06	6.65040760935e-08	1.7371846737e-07	2.31706041618e-07	6.54415113498e-07	2.6886154262e-07	4.35993925952e-08	1.0384868459e-08	3.11802153737e-07	8.14279886312e-09	9.77101732377e-09	8.52692199658e-08	5.12615023389e-08	6.0018306742e-08	3.35023035864e-08	1.14500406664e-07	1.85846217489e-08	9.72376759203e-09	1.31657345187e-08	2.50093129711e-08	1.19068741357e-07	2.18556225447e-08	3.8615971706e-07	3.83951483499e-07	5.7644995013e-08	9.43635448231e-09	8.89900481668e-08	3.92920305011e-08	3.77251043237e-08	1.81588378694e-08	5.93377112011e-08	2.56744703169e-09	1.29160553942e-08	2.50456845869e-07	1.00372720731e-07	2.77146922518e-07	2.57201796719e-08	3.15728370395e-08	6.99336873592e-08	2.49166511952e-08	1.33136847614e-07	1.23620044013e-08
1.15220961888e-07	1.79097196895e-08	3.83717630609e-08	1.61582351691e-08	4.91079226686e-08	3.93811596783e-08	2.58920654427e-08	2.65590627505e-07	8.74650082869e-08	8.7357820512e-08	2.60333219546e-07	2.87224537926e-07	1.4562929392e-06	0.00011146682543	1.05919356884e-07	2.07010584959e-08	3.39267765947e-07	1.23120799204e-08	1.48196359586e-08	9.05461427648e-08	3.65662180793e-08	3.15895724183e-08	1.45823812802e-08	4.54962919434e-08	4.65145523321e-09	3.67403434668e-09	4.64815433365e-09	1.91644069407e-09	9.41947251791e-08	1.5418372522e-08	1.22835381325e-06	4.94878000761e-07	4.07539416934e-08	1.02765117462e-08	1.09547044312e-07	9.46120762626e-08	2.53861194837e-07	5.61758402026e-08	2.94383153186e-07	1.28299511318e-08	5.52297635674e-08	1.19787114454e-05	1.32154971639e-06	0.0023455564339	0.000477210646145	4.82287748741e-08	1.09110198175e-07	0.0264506456431	8.13103930031e-08	2.14967414768e-08
6.22566995068e-08	6.90275697248e-09	1.37922758206e-08	5.24138963204e-09	2.40254157792e-08	3.2324793936e-08	2.04581378994e-08	3.45206155163e-08	2.46583100503e-08	4.50029942635e-08	1.90786079346e-07	2.5360940798e-07	1.0689845451e-06	4.3599501254e-07	4.81620315484e-08	1.31494915285e-08	3.38291284851e-07	2.68941960717e-08	1.50020240812e-08	4.8524169057e-07	1.02086552309e-07	5.85676108328e-08	2.46791328246e-08	6.3814733338e-08	7.02939135623e-09	4.44430335889e-09	7.08981898879e-09	3.37868574859e-09	1.43802768183e-07	0.0372644627573	0.00328033951532	2.84739581444e-07	2.53587650912e-08	1.07254455018e-08	2.02872202917e-08	1.59458136771e-08	1.54824858209e-08	1.27680481239e-08	5.25119006165e-08	3.56940970811e-09	5.82274918046e-08	0.00456772608246	0.00326933281765	5.41591239094e-07	1.79094784947e-08	6.07179481715e-09	2.08380944954e-08	7.73824958317e-09	5.73596840469e-08	4.95783822534e-08
1.04145636625e-07	1.08250978829e-08	2.2955671069e-08	8.50752089897e-09	5.50442006085e-08	2.92485338513e-08	1.35755954486e-08	4.45993508148e-08	4.39156392677e-08	7.13555258548e-08	4.60943423246e-07	4.00974942936e-07	1.01466637964e-06	6.60399437266e-07	7.4137402985e-08	1.36435898495e-08	2.55634223778e-07	1.19623013753e-08	7.32492913181e-09	6.13303447515e-08	4.78824226971e-08	5.14324592762e-08	4.00074701507e-08	1.17894279458e-07	2.4808672039e-08	5.77909654075e-09	6.04876241762e-09	2.96865351567e-09	4.90630737987e-08	3.79225604433e-08	2.32724511224e-07	2.2104861709e-07	2.6174031276e-08	6.40956721573e-09	3.79011272517e-08	4.44341922578e-08	3.14052326165e-08	1.97950114614e-08	6.28781996783e-08	2.83773979875e-09	4.99370042411e-08	1.30356159382e-06	1.86100140148e-07	7.14832795541e-07	5.30754532727e-08	1.26240737347e-08	3.21188550424e-08	8.65836656206e-09	1.86558899885e-08	1.313745326e-08
1.93269192225e-07	2.69612733846e-08	1.06066048535e-07	1.33883508863e-08	6.23344955842e-08	3.89493697875e-08	2.86775824936e-08	1.55028661536e-07	1.77147386786e-07	1.00522655008e-07	4.24230983834e-07	4.19616520459e-07	7.75313046959e-07	4.98596291262e-07	7.93799660468e-08	4.15116550069e-08	1.1420045979e-06	2.70252994815e-08	3.7796214941e-07	2.27759426193e-07	1.22113636245e-07	1.40016200256e-07	5.9810018943e-08	1.45012136206e-07	4.29499777422e-08	7.31894159725e-08	0.0251915695541	4.68618408212e-08	3.23140283297e-07	2.00545761091e-08	3.38992483016e-07	6.89387029178e-07	8.27854851438e-08	1.37937778684e-08	2.15968812819e-07	6.91859520759e-08	1.00652613644e-07	5.21069661648e-08	1.45006743818e-07	1.23799582826e-08	4.64733152064e-08	6.95102146732e-07	2.21871733881e-07	8.0178205411e-07	1.24854157832e-07	1.02786619596e-07	8.10625972063e-07	2.46402147781e-08	1.06358764785e-07	2.20587089884e-07
0.203806017462	0.239721667192	0.230011535917	0.0270474898598	8.3814202176e-07	0.141093958191	0.03726762364	0.00445772526039	9.06853136048e-08	1.32606410149e-07	2.89143713796e-07	3.83028506485e-07	4.89222448744e-06	1.09444241039e-06	1.50927762541e-07	2.84562814146e-08	3.97721394242e-06	0.0656463710173	0.178191535364	0.165821206942	0.181387049542	0.150302339265	0.176813601921	0.0539236511245	8.21745024922e-08	5.40790126188e-08	1.65109425551e-07	3.29886209061e-08	0.0568200129943	0.121014269391	0.1742872366	0.145282294492	0.113715742666	0.0443819592154	1.77695677163e-07	2.42376660779e-07	1.16321774895e-07	1.99409610632e-07	1.41791897408e-06	3.42330276759e-08	0.0679660064978	0.0773692168405	0.125028770174	0.0670244715508	0.0785005179171	0.0940338690287	0.123822115877	1.42981990974e-07	2.07169997296e-07	3.10859153911e-07
8.47340894564e-08	7.83326942087e-09	1.38485698786e-08	3.46940882442e-09	3.65825308481e-08	1.48385251086e-08	7.74600317279e-09	3.51685550886e-08	4.08847974557e-08	4.92144995035e-08	2.17816532653e-07	2.10398393009e-07	4.35676438817e-07	2.93281481486e-07	3.25616580459e-08	9.40146022073e-09	1.91962034354e-07	1.32148323089e-08	1.20001229748e-08	1.83248546891e-07	5.07519587641e-08	4.78292224291e-08	2.53473422058e-08	8.25414345029e-08	9.0001190951e-09	5.58929197385e-09	6.74567380387e-09	3.354439819e-09	9.31493503738e-08	5.12733488445e-08	1.7237676411e-06	4.25063194399e-07	4.26498493876e-08	1.23931583751e-08	1.2581039352e-07	9.49033175937e-08	5.30093295006e-08	2.76832573582e-08	5.15419236395e-08	2.60573491016e-09	1.36727911615e-07	6.85114603797e-07	2.69596602407e-07	7.33839619358e-07	1.18366882078e-07	7.46502762951e-08	1.93463294833e-07	0.1144989111	0.0857500639138	0.0360615246396
1.83628964946e-07	3.05394588772e-08	5.6978591916e-08	1.39844160535e-08	2.1422066287e-05	1.05681638022e-07	5.45452947204e-08	0.0519176820676	0.0658901226163	0.0174308088344	0.00907302957854	8.28434616127e-07	0.00390593004794	3.37370634668e-07	6.70048849407e-08	1.76657921766e-08	3.2686872841e-07	1.18835796213e-07	0.0379415052663	0.0733632325555	0.0337025051965	0.0773618430832	0.0921797442092	1.35431382341e-06	6.25607296882e-08	3.95134872459e-08	0.00307011550745	3.89127358947e-08	2.8112844298e-07	2.50060387494e-08	3.44501457886e-07	6.23652498453e-07	5.37739983909e-08	1.3570497637e-08	1.8603007755e-07	2.54870131679e-07	2.17026498621e-06	0.139861512181	9.36079867061e-07	3.64884340935e-08	2.81786807138e-07	0.0485949608033	5.58640396632e-06	2.06074670914e-06	0.00424501524227	0.0215291769088	2.44467351676e-07	0.00662931413497	0.0300977916965	0.039125025442
3.19738302886e-07	3.88983560595e-08	5.10632606781e-07	0.00853057688843	0.00208356334853	0.0682107007085	5.80937908077e-08	3.60707811559e-08	7.83568009801e-08	2.94370629556e-08	1.26337746845e-07	0.0142814363784	3.16390704822e-07	0.00132199245383	2.23631312357e-07	2.75904524872e-08	0.0960976718659	0.12658654531	5.43627612783e-07	1.30998326858e-07	8.97696080679e-08	3.52983115599e-08	1.98417273044e-08	9.47505196123e-08	1.25376526905e-08	8.18277891392e-09	7.93320962975e-09	3.97114548283e-09	9.79870682799e-08	2.35795027812e-08	3.80235531984e-07	9.9305356826e-07	1.23798372862e-07	1.34192540236e-08	1.06057296765e-07	2.72152032941e-08	3.59866803814e-08	2.14102883774e-08	4.8626557271e-08	3.94830969121e-09	1.09185767463e-07	0.00886110132526	6.07066589981e-07	8.0070753813e-07	3.35165651197e-08	1.19234628587e-08	4.5311271658e-08	8.99782425354e-09	2.3958027021e-08	2.66138912929e-08
1.4615959078e-07	1.81362197692e-08	2.74851994304e-08	1.1742593148e-08	5.43537574766e-08	2.97253894287e-08	1.95184579308e-08	6.35828183139e-08	4.09402898759e-08	4.83728219658e-08	1.95075246982e-07	5.01789328131e-07	1.00084042352e-06	4.3798529778e-07	5.08937142546e-08	1.11174710265e-08	2.39712767824e-07	8.79529527491e-09	9.83607761636e-09	1.11282535599e-07	1.58160108407e-07	1.14342885815e-07	1.82284240422e-07	7.71525825217e-08	5.97625922165e-09	2.51348977175e-09	3.05786496149e-09	1.26952801616e-09	3.93234178489e-08	2.64878037184e-08	2.24494089929e-07	1.88626022934e-07	2.1326870205e-08	6.53229035385e-09	4.66961458731e-08	2.87235126622e-08	2.5768653966e-08	1.91140883812e-08	4.17574025286e-08	1.74732774564e-09	1.68065678262e-08	1.74355317567e-07	1.34436236875e-07	5.16551819338e-07	2.89445349513e-08	9.43496954992e-09	3.60329427833e-08	1.22271863962e-08	4.87747124906e-08	7.05205397925e-08
0.084442436846	0.043718929815	0.0557433356031	0.0085956461032	0.0257466410048	0.0397655866767	0.0989494338385	0.0739806403812	0.0371483133939	1.70970443807e-07	2.92466580517e-07	0.00293859400258	0.03414729397	0.0107770608128	1.27922949856e-07	1.37368087721e-08	3.34817840526e-07	1.02820818016e-08	9.07770672625e-09	3.33986071361e-07	8.61826161953e-08	2.77838773222e-07	6.36080693168e-08	0.00896915519645	0.11819339829	0.135138908052	0.135524564561	0.0977075031219	2.3726679601e-07	0.00538565466132	0.031239127426	0.0500280839544	0.0281243461888	0.0535958312096	0.049805223742	4.14245615094e-08	3.64163508603e-08	2.42062177786e-08	5.64103085432e-08	4.24443077477e-09	4.62918137161e-08	7.33703144206e-07	9.72270826325e-07	1.22496540883e-06	5.45837906815e-08	2.65759498842e-08	1.08415843822e-07	1.8428615609e-08	1.54049062034e-07	3.26200716765e-07
1.18352605328e-07	1.35369291319e-08	1.64620106024e-08	5.51647054176e-09	9.53571443216e-08	2.22435990791e-08	1.78990921257e-08	1.05425969343e-07	8.18422678172e-08	6.13298246766e-08	3.64343068553e-07	2.38069547692e-07	6.01216696358e-07	4.86841498131e-07	1.5522577958e-07	4.57502419937e-08	0.000232856727404	2.97267653906e-08	6.98557923226e-08	1.58892348971e-07	2.35437768656e-07	1.5912387423e-07	0.0218840044575	0.0585191011614	2.39509164345e-08	6.74762242757e-09	7.55084368425e-09	3.55707169005e-09	4.94650059958e-08	3.07442641669e-08	3.01072022103e-07	1.60455683327e-07	2.33385979905e-08	4.5490330168e-09	4.645527273e-08	2.66215206978e-08	4.83682351038e-08	2.0574188502e-08	4.82483176675e-08	3.16565099597e-09	2.50091587828e-08	1.74067053025e-07	1.36516591162e-07	7.08265569948e-07	5.52461318979e-08	1.76794196135e-08	6.30200397668e-08	1.08918364942e-08	3.97668027909e-08	2.15438641888e-08
6.39244711296e-07	0.000420151310891	1.19929725981e-07	2.28234929499e-05	3.83131371874e-08	2.56458928507e-08	1.10058913711e-08	2.76321452098e-08	7.20368465202e-08	1.09090489378e-07	2.49470639517e-07	3.39052012664e-07	1.05289258366e-05	4.19024864148e-06	1.51593668231e-06	0.00915530369513	4.05440170424e-07	3.61759821047e-08	2.52755454848e-08	1.39152710065e-07	4.22213006424e-06	7.59112272875e-07	1.09226968032e-06	4.64226303436e-07	4.19385348996e-08	3.34496811514e-08	6.16295671188e-08	1.84488285569e-08	0.00886114865086	0.113622937795	1.18204032454e-06	1.12594577149e-06	4.53771843277e-07	1.61311660851e-08	1.13230235872e-07	2.55039915843e-07	6.94859446424e-08	1.19828968266e-07	8.56211729334e-07	7.80423863975e-09	5.64024565724e-08	5.53567259464e-07	1.00818817084e-06	8.46026559718e-06	1.20347215768e-06	8.89853927665e-08	9.70380074275e-06	0.0982270948821	0.0465104584162	4.11221341259e-06
1.25185202399e-07	1.74340276966e-08	3.63778014672e-08	1.23186711825e-08	9.50359591561e-08	5.35324902083e-08	4.92425090103e-08	0.0615455079156	5.80683548089e-08	5.57582767563e-08	2.30458427958e-07	3.92520158977e-07	6.78970579999e-07	6.10593872675e-07	1.03777366236e-07	2.47008052168e-08	2.05296436113e-07	1.33668948041e-08	1.14212985726e-08	2.34690605485e-07	3.10474878161e-07	1.89249793351e-07	4.84458814469e-08	5.82428698311e-08	6.42761133089e-09	3.92448165915e-09	4.3301037088e-09	3.42596678033e-09	1.3582797201e-07	2.97293593987e-08	8.47563425975e-07	4.88105495332e-07	1.03688196627e-07	1.41152353341e-08	5.02920816984e-08	4.93245815263e-08	3.54758855547e-08	3.43829143769e-08	5.63184737873e-08	3.13250540502e-09	5.80471987616e-08	1.60234367684e-05	0.0443546397644	0.0529716704697	5.95050305736e-05	3.52565258379e-08	5.3195108708e-08	1.58721792879e-08	0.000146322332072	0.0409959627047
3.08454109992e-07	3.36053154125e-08	0.00574120792857	0.0448158035512	2.06144901727e-07	1.96193499889e-07	7.11931313263e-08	3.52505616701e-05	0.0242378490563	0.133968134877	0.132281448039	0.0686438367097	0.0413674560569	0.0278078044528	1.68602292536e-07	5.4213373546e-08	6.74830596882e-07	4.56464725082e-08	2.25441345438e-08	4.72576035575e-07	0.0387763085903	3.00357551611e-07	0.012765517266	0.0807157448761	0.0649331159498	1.42693107009e-08	1.1069120658e-08	4.04533981668e-08	2.65230489229e-07	1.77841548203e-08	6.99842091941e-07	1.81338166399e-06	1.3001128952e-07	2.37293976897e-08	3.69751812454e-07	1.12249746421e-07	0.0638245958226	0.0115662733113	1.75497381511e-07	3.40595070773e-08	6.07086338914e-07	6.67447273802e-07	0.00403395792876	4.6868767566e-06	9.55706546684e-08	2.04827529177e-08	7.09126279182e-07	1.8921533263e-08	7.66085579582e-08	4.43225344644e-08
2.58076905777e-07	5.13804844673e-08	8.65037907452e-08	0.00627447105001	3.40814604487e-07	5.58895471178e-08	2.45765157384e-08	2.74546064208e-07	0.0338937341893	0.0158912553719	2.62326469884e-06	0.0107181435694	0.000132851964831	0.043870872456	6.74236735674e-07	0.00261149181182	4.74133309121e-07	1.92793863227e-08	1.31134665765e-08	8.52394458887e-08	7.02266023778e-08	4.0556109045e-08	2.53567490665e-08	9.63692700888e-08	9.96945903323e-09	5.87478948552e-09	5.9062212601e-09	4.86828603902e-09	0.0070903912248	3.09619089398e-08	2.1425616694e-06	7.47069725322e-07	7.94391973021e-08	1.12249677065e-08	7.12249386461e-08	6.28898428878e-08	4.70927501951e-08	4.21225999635e-08	7.24947150957e-08	4.43441859416e-09	0.02223105935	6.80633324964e-07	9.43917797214e-07	2.2257764476e-06	0.00103674347622	3.89009718651e-08	1.10357759983e-07	2.89917461434e-08	0.00968827891142	0.0387428348721
1.93554284047e-07	2.03665690562e-08	4.01383313843e-08	8.76997777908e-09	3.22710668819e-08	2.12767387526e-08	2.05284298833e-08	8.5895660796e-08	3.92365295424e-08	4.18161189896e-08	1.30355940842e-07	2.15015477715e-07	1.02980504265e-06	1.80305342174e-07	2.2241202796e-08	5.21045239645e-09	1.07364784645e-07	6.36132967664e-09	4.30969300405e-09	5.81091510065e-08	2.2924764566e-08	2.03973652931e-08	1.60404222323e-08	1.13341218779e-07	9.96514934303e-09	5.75328690195e-09	9.2275946714e-09	2.43717125616e-09	5.38376471869e-08	2.40967624709e-08	3.77623524466e-07	2.54866250977e-07	2.68540143415e-08	4.29759045631e-09	3.2532938551e-08	2.36693695318e-08	3.85125299688e-08	2.50681761865e-08	1.8705053562e-07	1.04034873168e-08	3.42771085782e-08	5.06896482509e-07	1.83848662112e-07	4.67803484287e-06	0.0392269830271	0.031822887719	0.019611406472	7.20830630166e-07	2.96753870536e-08	1.17582715794e-08
0.0533606025108	3.83322438621e-07	1.28351494216e-07	5.34794831998e-08	5.32525784155e-08	3.59806379796e-08	4.12861248153e-08	1.72439441421e-07	8.0795213942e-08	3.68596382494e-07	2.22731673859e-07	1.97759694261e-07	1.70084822802e-06	2.31079535863e-07	4.19481766306e-08	1.00367733015e-08	2.20086734889e-07	1.08888976153e-08	8.89506017088e-09	1.06704055429e-07	1.74346987543e-07	5.46005571262e-07	2.45443699111e-07	3.44159914278e-07	3.55861632527e-08	8.74086493548e-09	2.89719304553e-08	3.57466516942e-09	6.28504336927e-08	4.4091817123e-08	3.94839983421e-07	3.70940117563e-07	4.62905358735e-08	1.32111182285e-08	5.79845971652e-08	5.62630335663e-08	4.24305636419e-08	3.14022987731e-08	1.08615286939e-07	8.99670227446e-09	1.41280315752e-07	5.73136252129e-06	1.85820080116e-05	8.37889731843e-07	4.53969330987e-08	1.694109108e-08	9.7122680965e-08	1.78350461101e-08	1.69221219112e-07	0.00830922754399
1.11449637146e-07	1.63068687696e-08	3.41503662898e-08	1.22899717686e-08	3.63589920536e-07	5.29001167558e-08	1.24116358169e-08	2.82430145333e-08	3.50736263312e-08	1.10377747294e-07	0.0286362228239	0.0209964715346	0.0377567096847	5.58445067557e-07	5.14680932109e-08	1.1059223071e-08	2.65347796047e-07	9.69109132186e-09	6.51089994506e-09	5.32447799116e-08	2.81625191806e-08	2.32116795239e-08	1.35940452015e-08	8.69579074522e-08	9.98461150616e-09	4.27554928285e-09	5.2388755512e-09	1.98139130482e-09	6.24750076809e-08	0.00343834994062	3.45434228332e-07	2.77556900264e-07	3.45258364359e-08	7.13994908634e-09	5.54328541641e-08	5.02873318475e-08	5.38848242134e-08	2.21826743083e-08	6.37846871031e-08	2.79145036481e-09	2.64371926683e-08	2.48062254217e-07	2.21750175908e-07	9.90439715001e-07	2.75757691802e-08	8.63965880543e-09	3.21783924559e-08	8.73483463642e-09	3.34913513041e-08	1.30233290439e-08
0.0615829285745	0.0972566224532	0.0349444937496	0.00122104899402	6.00214411086e-08	3.1040038704e-08	2.50813974068e-08	1.05831039231e-07	7.24607619936e-08	1.03009241066e-07	3.19955160563e-07	3.25506453003e-07	3.09495779641e-06	2.32063134954e-07	3.69885458556e-08	7.66155689377e-09	1.61423202936e-07	1.14561080138e-08	8.03665676489e-09	6.14351335191e-08	8.72204234545e-08	1.21416208418e-07	0.0481492146819	1.4788714972e-05	1.48083650417e-07	9.53595630984e-09	1.83331671031e-08	3.93087433051e-09	8.26566737721e-08	2.4563417616e-08	9.93555949347e-07	1.28953654856e-06	1.3648578631e-07	6.9386212345e-08	1.34395300548e-07	4.44979560464e-08	3.90212293135e-08	2.48485594992e-08	1.09479213353e-07	8.24538631432e-09	4.4971786374e-08	2.81998142659e-06	7.8865124699e-07	8.79100423936e-07	4.09834340679e-08	1.52507082402e-08	7.23663221819e-08	1.82632648319e-08	2.83965519166e-07	6.36725328636e-08
7.0380572404e-07	1.49335595735e-08	4.62366340499e-08	0.00447577244832	8.11244403609e-07	0.00575709122198	6.90960459285e-08	8.22673175461e-08	3.4282032011e-08	1.86140454308e-08	1.05051403762e-07	1.44690399156e-07	4.12271398369e-07	0.00786470481201	3.77212558049e-08	9.12621826019e-09	1.05838447729e-07	1.05270912298e-08	1.0025440314e-08	1.04692778036e-07	4.69924428576e-08	3.31585858618e-08	2.0662253663e-08	7.8836355073e-08	1.37628581454e-08	1.39061385634e-08	2.05204123543e-08	1.93859404849e-08	2.45249139687e-07	3.43094263316e-08	3.3690092693e-07	2.06704762573e-07	2.43249783044e-08	4.63227799601e-09	5.84942064545e-08	2.43522574844e-08	1.13286808151e-07	3.20867250919e-08	3.83131984281e-08	2.30127867984e-09	0.0129210558563	9.85284454653e-07	1.62731569935e-07	4.81915375523e-07	1.97202022957e-08	6.83295946035e-09	5.41202329571e-08	1.64912835581e-08	3.08409089204e-08	3.25788672637e-08
1.24180259354e-07	1.42900776701e-08	3.83762350845e-08	8.17280517747e-09	4.25032439759e-08	2.7006386592e-08	3.26072187094e-08	6.76051897424e-08	0.0215635241403	5.97695499415e-07	6.89431174068e-07	4.29474242314e-06	3.02332305532e-06	7.14180005936e-07	1.13432166412e-07	3.05684227226e-08	5.89453612327e-07	2.10805743148e-08	3.75297728336e-08	1.70497054111e-07	1.36456908142e-07	9.98031952131e-08	6.50305420777e-08	3.70435037979e-07	8.20310991242e-08	3.68907287928e-08	1.77697449033e-07	3.21106823748e-07	0.024492928329	8.13267730722e-08	2.1207872524e-06	2.14572379235e-06	7.12414183527e-08	1.37985061924e-08	1.72236763524e-07	1.22288222494e-07	6.82163786085e-08	4.29665625506e-08	1.56823911447e-07	7.23761300247e-09	5.57190098864e-08	4.37892878388e-07	4.65542154063e-07	7.42786432657e-06	0.0621256564646	0.0516469201513	2.83026090581e-07	1.95821737613e-07	2.05333880741e-08	2.15481200285e-08
1.69898176633e-07	2.06188154223e-08	3.66451340052e-08	2.62032733002e-08	4.20691626317e-08	4.34242673177e-08	0.0153276242779	0.0409869090013	0.0791652787789	0.039965704397	0.0212237126944	0.00254838233418	2.21716431801e-06	1.3888230568e-06	9.29366090848e-08	1.40594107938e-08	2.38992394762e-07	1.91018124761e-08	9.54090258031e-09	8.59531317846e-08	3.47049152412e-08	3.00461853936e-08	1.70237554614e-08	6.68957754335e-08	1.76986608931e-08	6.6156661346e-09	9.27337014382e-09	4.29551238846e-09	8.04505273345e-08	2.63092611116e-08	4.01302550665e-07	2.70115927956e-07	3.3040932707e-08	1.32856942981e-08	2.33832209812e-08	2.88084625267e-08	1.86066171968e-08	1.1825071403e-08	2.87144151248e-08	2.3150270245e-09	4.03890842201e-08	0.0238126046424	0.0277460065416	0.00898689934071	2.88881205593e-08	1.39560390646e-08	7.67609581826e-08	2.07213943552e-08	0.0474773742174	0.019265276713
1.0654675359e-07	1.71027982047e-08	6.4693437312e-08	0.00382801303222	3.05153466113e-07	2.93575564782e-08	1.28132919736e-08	4.20109673541e-08	4.69413635261e-08	3.75891514522e-05	0.0486705803229	0.128396207208	2.89974875873e-06	1.2193418342e-06	5.04897223046e-08	1.09830476007e-08	2.61444249711e-07	1.28696017288e-08	3.96705540414e-08	2.13483251333e-07	9.23716154684e-08	1.31747365537e-07	9.34598677059e-08	9.02342167461e-07	0.0380316102908	1.22875354969e-07	4.56207322771e-08	9.73705983968e-07	3.23213794697e-07	3.57041119871e-08	4.54807193946e-06	0.053877583968	0.0360655503648	0.0314757036701	0.0832344146687	0.095267422467	0.156841125465	0.14340875057	0.0773677769568	0.0850703343077	5.94406701959e-08	3.04480837177e-07	1.69655392017e-07	6.91916704194e-07	4.98907126889e-08	1.54768589584e-07	4.48526577463e-07	0.00287750589902	0.034128615698	4.03088660407e-08
1.31966034855e-07	1.69601990408e-08	2.49604905095e-08	1.04705221342e-08	6.95012201938e-08	1.96242093726e-08	1.28280635767e-08	5.94451593933e-08	4.65123853168e-08	9.53350326684e-08	2.6297624252e-07	3.59053823726e-07	0.0190374489569	4.66750299835e-07	1.61459037001e-07	0.012251896157	5.88580633319e-07	8.4567454932e-08	4.12247011379e-08	1.4007971628e-07	1.54901313657e-07	5.81616339059e-08	2.18013511664e-08	1.25556368798e-07	3.72453631776e-08	1.37266553275e-08	2.31273147646e-08	1.31797877373e-08	9.04456602518e-08	1.73714428655e-08	2.23256144246e-07	3.12367228077e-07	3.25741793348e-08	6.00277810337e-09	6.56859260367e-08	3.75325875947e-08	7.65550546627e-08	2.6485132358e-07	1.35166795894e-07	3.84923087776e-09	2.53150793893e-08	1.36872068892e-06	0.0187786621683	3.79194689295e-06	1.28539861744e-07	1.58355262809e-08	3.65715605822e-08	1.12402927393e-08	1.35303733717e-08	9.29132886e-09
1.72416889923e-07	1.19581345715e-07	1.02242561906e-07	6.62725177743e-08	1.41348238241e-07	1.09234428361e-07	3.40022387065e-08	7.88138412344e-08	5.59926212101e-08	3.63637156924e-08	1.87423740057e-07	1.93543770268e-07	2.41105995964e-07	1.31800250023e-07	2.26723294184e-08	7.92880335295e-09	2.28672197146e-07	1.54680221462e-08	2.06119195271e-08	1.41333563711e-07	3.18819708446e-07	3.59075824352e-07	2.82519331141e-07	1.16734523276e-07	8.21286808058e-09	4.10409325664e-09	4.38030300386e-09	4.46964518195e-09	1.70533386244e-07	1.08911016071e-08	2.2184083304e-07	1.54579360693e-07	2.33567442634e-08	5.10504221664e-09	3.62707029415e-08	2.89169801194e-08	2.80421989463e-08	2.19832972838e-08	4.15009733506e-08	1.9971225603e-09	2.09913021867e-08	8.6442072883e-08	9.14532272548e-08	2.39987019245e-07	1.82867239032e-08	6.57620886804e-09	1.77247516859e-08	5.49403151187e-09	1.64099338908e-08	1.18825637488e-08
6.62186846257e-08	1.1434372823e-08	2.38892887887e-08	7.64894304609e-09	2.81470564895e-07	3.80595319444e-08	1.4806130845e-08	4.0073821135e-08	3.76834791572e-08	2.89397915367e-08	1.21370516957e-07	1.94002641206e-07	6.76378981565e-07	3.47197077435e-07	4.72802766263e-08	1.0811697951e-08	1.98526515838e-07	8.31265005134e-09	7.54114724187e-09	8.60346022676e-08	4.54777626394e-08	3.13370236664e-08	1.69765963039e-08	5.10059347078e-08	1.02260175268e-08	8.40973197059e-09	1.44705607365e-08	7.05987224617e-09	1.72729512555e-07	2.31452442342e-08	3.67667737068e-07	3.21492824668e-07	4.86715938336e-08	2.52152012917e-08	1.26888495737e-07	7.84605072679e-08	1.99468963635e-07	5.77229785307e-08	1.49499856437e-07	5.93782463906e-09	1.81632735256e-08	2.28563483689e-07	1.18777979688e-07	4.29020007228e-07	2.1783920389e-08	9.37718577597e-09	2.91971698269e-08	7.22026439711e-09	2.70027740809e-08	1.0827345631e-08
2.1505848135e-07	2.96973628106e-08	7.29519188606e-08	2.19700745754e-08	0.0412075719735	0.0698336941235	0.145563377944	0.0993312257918	0.0571231102723	0.0033875533655	0.0574751490277	0.115662247845	0.0694389467803	0.0161728732075	1.76047532605e-07	1.47945660899e-08	2.40444500736e-07	4.33180269157e-08	1.67990061732e-08	1.00310836051e-07	9.5043934737e-08	9.69738137828e-08	7.11572240646e-08	4.01010803574e-07	1.964434434e-08	1.08122916564e-08	3.15341246729e-08	4.97260477813e-09	1.01603513232e-07	2.10073678102e-08	2.20435059059e-07	2.5163465283e-07	3.27146923038e-08	6.61671604797e-09	4.95228828437e-08	5.12346774957e-08	9.43934079589e-08	7.19886694363e-08	9.17755104075e-08	3.82986233487e-09	0.00854430511682	0.00752244688226	1.20645747029e-06	9.83949884949e-07	9.15621135334e-08	3.85116289522e-08	1.16413960673e-07	1.88187954052e-08	2.37939438719e-08	2.99016201838e-08
3.6887908791e-07	6.37579930867e-08	1.19959095101e-07	2.10513132718e-08	0.0532646437824	0.130024296905	0.0733618786119	0.104877964758	9.10314654894e-07	0.000134581363324	4.60183385668e-07	6.10369258465e-07	5.26309210934e-07	3.19723018133e-07	1.5522468824e-07	3.13763051148e-06	1.73885566594e-06	0.0386830296588	0.0777173817904	0.031412330062	4.57287394293e-07	0.0117232616686	0.0728225870632	2.71726973764e-07	4.30989222871e-08	5.04838790748e-08	0.178238372612	1.5464484471e-07	0.0328884793429	8.43842353151e-08	0.0206396815548	1.56158516106e-06	6.10887394366e-08	1.79519625843e-08	3.32313015734e-07	1.30531309664e-07	7.11055819227e-08	3.895142325e-08	5.59065524388e-08	2.90021633384e-09	6.58431371341e-08	1.73099036258e-06	2.36934454678e-06	0.0339195990083	0.0210746357481	0.0365388611592	2.47703973952e-07	2.59684986169e-08	8.02061392443e-08	2.38888413214e-08
1.8439715013e-07	2.0035929018e-08	4.19280623387e-08	1.61903359924e-08	1.14290696206e-07	1.3538652543e-07	7.32010189044e-08	1.51226104746e-07	1.09483914592e-07	6.79679728547e-08	2.04307234531e-07	3.07942007451e-07	8.32977992329e-07	4.16175518352e-07	6.28994728062e-08	1.2883686575e-08	2.70153311276e-07	1.10474618258e-08	1.05345072331e-08	1.93520638449e-07	7.23241492185e-08	6.87743560651e-08	4.77559282835e-08	1.97135227561e-07	2.37149018717e-08	9.29500886555e-09	1.56800746685e-08	3.63492617346e-09	9.33478631738e-08	2.59029106174e-08	7.91109264591e-07	5.10402695091e-07	4.6874555222e-08	7.89101787049e-09	4.15723194735e-08	2.66854091742e-08	2.71309995401e-08	1.70612699553e-08	3.92816745121e-08	2.10555231479e-09	2.22218956614e-08	1.51222608748e-07	3.20904357762e-07	1.52448023328e-06	1.13959203361e-07	2.9359116242e-08	1.96709831025e-07	3.81489029664e-08	0.0446405283453	2.97928875684e-08
6.07033992177e-08	1.02676355308e-08	3.32018227288e-08	1.0478100392e-08	7.34923862634e-08	3.47077347533e-08	1.90011907909e-08	5.22076782994e-08	4.2977895284e-08	9.23175476745e-08	3.53427352941e-07	3.49377106396e-07	6.01079731305e-07	2.12317558215e-07	4.25382932718e-08	1.18656677566e-08	3.33466800226e-07	2.64934214261e-08	3.49471245127e-08	1.87524695334e-07	8.51326598518e-07	1.01753261526e-07	7.73888839038e-08	1.28691802434e-07	2.59080708074e-08	5.68026305828e-08	3.17291941124e-07	1.11783134689e-07	4.68729520529e-07	3.87245127306e-08	7.75978747783e-07	3.53617947719e-07	4.42080637527e-08	0.0215076738335	0.0168711162243	0.0050942040203	7.80341750882e-08	4.26818588589e-08	1.03294246009e-07	6.89379626416e-09	1.29394400885e-07	0.000554563685631	4.20636073862e-07	1.26535827643e-06	1.0758286199e-07	2.52762040484e-08	1.71329152254e-07	2.99361483859e-08	0.0166278843347	0.0431222574674
3.04528407465e-07	4.07472616524e-08	6.97013828901e-08	2.05332226466e-08	7.02941013341e-08	3.60558512219e-08	5.68646102011e-08	1.65131041361e-07	6.77318385497e-08	6.72466798796e-08	6.1026859506e-07	7.3779504343e-07	0.0880835306764	0.155864529697	0.0734785677873	0.0645793566672	1.20113762234e-06	0.028003085334	0.0300200919164	3.26751696375e-07	1.61829862777e-07	1.03932772679e-07	1.00709300892e-07	3.45250272729e-07	2.29747185537e-08	1.30883253619e-08	1.34800511771e-08	9.37713432576e-08	1.74404643144e-06	3.39417504659e-08	4.21687050182e-06	1.3532446705e-06	1.20848775837e-07	2.0988854507e-08	3.45419823927e-07	0.0993720542849	0.0932736269376	0.147792626048	3.97817439407e-07	1.04291386327e-08	4.94316201256e-08	3.57836046558e-07	3.75550747112e-06	0.145900285504	0.0527206695761	0.0590946789999	1.62550456338e-07	1.5090156174e-07	1.63668802485e-06	0.0237210345209
2.01529595467e-06	0.00217514117713	0.0208697462788	0.0982530503826	0.140547685584	6.42013029825e-07	1.8926046646e-07	1.00659818138e-05	1.92698596704e-07	0.0637014742369	0.0077834207692	0.0110778125982	0.00019099925534	0.161211753193	0.116764796562	0.0630425593861	2.9210135244e-06	9.81460135744e-08	3.00950372023e-08	2.13251878859e-07	4.96353052786e-07	9.26329530466e-07	1.18992463389e-07	2.93103030998e-07	5.35811541487e-08	3.60157666149e-08	0.0321202387099	1.37741552994e-08	1.15009479317e-07	4.96795463115e-08	7.11452622126e-06	0.000965985290731	0.164525200636	0.0954748143974	0.0705251871618	0.00012329105844	2.02035098936e-07	6.96408177178e-08	6.31835200413e-07	1.19203767904e-08	0.0440273385439	0.035688442585	0.0527766563659	0.0116419667421	1.03111332415e-07	2.553436296e-08	6.60600876322e-08	1.32725899478e-08	1.4785092078e-07	3.72800941555e-08
2.36720592851e-07	5.62147176186e-08	7.31933343709e-08	4.14519106812e-08	5.96048106417e-08	9.28954835219e-08	1.4292342474e-07	8.95949249922e-08	1.22591022927e-07	4.45613791984e-08	1.74665750786e-07	2.24701877994e-07	3.96833425797e-07	1.63109732406e-07	2.38003642991e-08	6.68148682566e-09	1.66362741383e-07	1.14848743063e-08	1.41838114814e-08	1.00877714104e-07	0.050900460621	0.0680441399835	0.0138170005561	6.81238747614e-08	3.76500983703e-09	2.07499588513e-09	1.94518761802e-09	1.18197547305e-09	4.71507076005e-07	1.21923663831e-08	1.55554361879e-07	1.38993374884e-07	2.74915701062e-08	3.8697498149e-09	4.14687048132e-08	2.92184805918e-08	2.76218777927e-08	2.28811960271e-08	4.1873256734e-08	1.83204684514e-09	2.5900128742e-08	8.22211611727e-08	8.68135538931e-08	2.9013644369e-07	2.09548819611e-08	7.98987600826e-09	1.92492085451e-08	4.82369636567e-09	1.74950110959e-08	1.42162204224e-08
2.44552887523e-07	4.39154871492e-08	3.40506617081e-08	1.39458701951e-08	1.23785002799e-07	1.8310289452e-08	2.05568866146e-08	7.63539148698e-08	5.72877298052e-08	5.68612908861e-08	3.02849888425e-07	2.06863321279e-07	5.60010412915e-07	3.30259120548e-07	4.36688463084e-08	2.34901465249e-08	3.28751852501e-07	4.66989942374e-08	4.32129885241e-07	9.26297905184e-05	7.99524059574e-07	4.83562741727e-05	7.63616433743e-08	3.07485984561e-06	0.022966905535	0.0563658068019	9.69598098471e-08	0.00115882892988	4.31237934214e-07	4.27322500371e-08	8.83627825416e-07	4.25224584952e-07	6.9901254507e-08	0.0475431384284	0.0266047742709	0.0150719936228	5.45375500725e-08	4.90560497635e-08	5.03615741498e-07	0.0106606564082	5.7407578126e-08	0.00363941095947	4.73728399361e-06	0.000903269091252	2.42757591105e-07	1.96185007776e-08	9.19372931171e-08	0.0252998745001	0.012422016094	1.79736337014e-08
2.15571481044e-07	2.39275790544e-08	4.34430761499e-08	8.45393916797e-08	1.1332004776e-06	7.07344718555e-08	4.76542240098e-08	1.74470752495e-07	0.0133934282194	3.04799171601e-05	0.0212795846978	1.23627130299e-06	9.81838122031e-07	7.56242223583e-07	2.39368020964e-07	0.0224444112347	3.38847180016e-07	2.1993876607e-08	1.75985432301e-08	1.00554407497e-07	9.81165584605e-08	1.46258158124e-07	9.88172705109e-08	3.7384575231e-06	1.73839441478e-07	4.39409382102e-08	6.4994136451e-08	3.47130335791e-08	0.084942363404	2.19239153546e-07	3.69467740361e-06	2.33633927223e-06	2.81765163857e-07	3.97684942475e-08	0.0159798429844	0.0485696876181	0.20953584431	0.110431860563	1.24359637826e-06	0.327571713295	1.06120502086e-05	6.09452621449e-07	0.0556266322322	1.33387281278e-05	0.00380688951903	0.0447979101028	2.7723271864e-06	4.18600517461e-07	1.24203024717e-07	1.86589835711e-07
2.27480918967e-07	5.13971817207e-08	7.98420615564e-08	0.013966772227	0.0132946845557	0.00901159777217	2.43576377808e-07	0.00665051653087	0.00176379119579	0.00953053601953	0.0175962123892	0.00518446943829	0.00210405861128	1.93439030499e-07	5.56935882955e-08	1.39641188986e-08	2.34486658581e-07	4.65693795767e-08	6.82045141461e-09	1.76375749791e-07	0.0125758874978	0.0420365715343	0.000929309285466	0.0488486437381	0.00588572408497	0.0131702300227	2.67611008945e-08	2.95922969182e-08	0.100482850655	6.49059509364e-08	4.87984833033e-07	0.0039691946137	0.0866192116828	0.0416789429466	1.05626514282e-06	0.0349354380607	0.0591750109332	1.2772521624e-07	0.0840949771298	0.0404097010096	0.00407827422378	0.0133951128456	0.00844289548288	0.0490145324936	0.0170536711112	0.0261743718734	0.0275853054539	0.0357391812866	0.0996042513447	0.101030164946
1.22376562343e-07	2.92049467021e-08	3.68620606673e-08	1.57024094202e-08	5.9298510685e-08	8.56122846746e-08	0.0301752229259	0.0102322321625	8.56888088826e-08	5.49290912798e-08	2.16790660836e-07	2.15160272943e-07	3.93594538372e-07	1.874713576e-07	2.55174406206e-08	6.27611142477e-09	1.66458191315e-07	8.30929513592e-09	1.00349312916e-08	1.0305089661e-07	9.04957405191e-08	6.72796011763e-08	0.00727181627094	6.51168939095e-08	4.5000150254e-09	1.86423187851e-09	1.98604716636e-09	1.0437590963e-09	0.00991639823582	1.23396645366e-08	2.02511881797e-07	1.8827786537e-07	2.85492335237e-08	4.6400758337e-09	5.57841100784e-08	2.71875270451e-08	2.46197957951e-08	2.35110589721e-08	4.34538365536e-08	1.81951527879e-09	2.13505275312e-08	6.21141324137e-08	5.51376632534e-08	2.08364391697e-07	1.65768762043e-08	6.50701932263e-09	2.05941532629e-08	5.0941949305e-09	1.78731668386e-08	1.02949565671e-08
0.0681934800711	0.0269466918568	0.0199887924181	1.14831504045e-08	7.16820835376e-08	2.69576553924e-08	2.10384778619e-08	8.44722734838e-08	3.70230341226e-08	5.42426835794e-08	1.24865256387e-07	2.19234008628e-07	5.68397585544e-07	1.54095140616e-07	2.04878997109e-08	4.63228383115e-09	9.99850740288e-08	6.29936987335e-09	6.92549607379e-09	4.47766492949e-08	2.48436388503e-08	2.16681374593e-08	1.71313553735e-08	1.44620254583e-07	8.31180110975e-09	6.00467518412e-09	8.77809029296e-09	2.75230645562e-09	2.37497888988e-07	2.30507527417e-08	2.25964797297e-07	1.59286231752e-07	1.60972942267e-08	3.90942455812e-09	2.73617570187e-08	2.17692881666e-08	1.96606055034e-08	1.32866091741e-08	5.36200153561e-08	2.98707731825e-09	1.40105772029e-08	1.65332663171e-07	1.8628669936e-07	1.51880615686e-06	8.35290513117e-08	2.72352000626e-08	6.04992090353e-08	8.16042262775e-08	2.20665393907e-08	1.11562277785e-08
0.0764936746604	0.126687084346	0.165401424189	0.129076305162	0.0862122747731	2.73875694951e-07	8.84394691255e-08	8.18391547961e-08	0.00780176661958	0.00259144961046	2.31371201542e-06	1.798211923e-06	2.98477643628e-05	7.83398383163e-07	2.73528632816e-07	4.26709812935e-08	1.10302490593e-06	2.69981316044e-08	1.8271685538e-08	2.51169793336e-06	7.0682654054e-08	4.66816298275e-08	5.24008786365e-08	8.28497207098e-08	1.99559181359e-08	1.42755372054e-08	1.74104377389e-08	6.42955667612e-09	2.95547867636e-07	2.24895624932e-08	6.70581577218e-07	3.69885525098e-07	6.24202884727e-08	1.47588208772e-08	8.79001948799e-08	4.65382927502e-08	1.22153411235e-07	1.13169981692e-05	0.0453694857755	0.103866106747	0.126774843228	0.12890887843	0.0976182585957	0.0766089719801	0.093966862386	0.142954649013	0.147027904955	0.0531193869423	1.04770331815e-07	4.69163119849e-08
1.50385659407e-07	2.06088279274e-08	4.30967506744e-08	8.80980161326e-09	4.49112635519e-08	2.73509442973e-08	1.25228410643e-08	5.24962566838e-08	3.68747967615e-08	4.78511266281e-08	2.05535220027e-07	3.1202387734e-07	6.66688531551e-07	3.84074614265e-07	7.5390926502e-08	2.23384242849e-08	0.00416324541736	0.032490172077	0.00582501138227	8.9186910744e-07	8.73491745731e-08	4.34031009406e-08	2.05617913877e-08	4.1096335901e-08	7.22273203809e-09	4.11859908545e-09	5.54424225173e-09	2.29191451077e-09	4.81455976389e-08	9.8999344194e-09	1.2773117142e-07	9.83044699041e-08	1.16123097408e-08	3.37756887991e-09	1.75295269794e-08	2.19488160399e-08	2.08228560931e-08	1.35956776376e-08	3.6665898263e-08	2.97889332444e-09	2.10646063682e-08	2.04426342746e-07	1.55318573266e-07	5.204575277e-07	1.95388136343e-08	1.16924949117e-08	3.29330023764e-08	9.60169201583e-09	3.21581698429e-08	1.84065222934e-08
0.128766326142	0.0843592405141	0.0597482203147	4.02142312946e-08	4.15524248718e-08	4.51186037587e-08	0.0149145266902	4.21395428309e-06	4.85151667302e-05	9.21398618627e-07	3.26983006068e-07	2.56804108668e-07	1.02470468145e-06	1.79208091298e-07	3.17675135179e-08	7.91045427584e-09	1.50442705284e-07	9.68434529936e-09	8.25782859199e-09	8.90770420603e-08	8.36895448054e-08	9.90009790102e-08	6.17207998521e-08	1.92588100098e-07	4.85141276356e-08	1.69208973471e-08	3.90441795161e-08	4.99336134251e-09	8.38104872408e-08	4.13367711609e-08	4.79486565699e-07	4.12095984726e-07	6.87771437091e-08	1.47148788201e-08	7.24736932938e-08	4.47235758594e-08	3.30005661708e-08	2.21942824187e-08	7.77053217358e-08	3.9612489874e-09	7.07639252587e-08	2.70935335203e-05	0.0196088504486	7.95110786147e-07	4.00565071085e-08	1.25637019269e-08	5.27461905119e-08	1.41695423591e-08	9.85965155357e-08	3.67090599421e-08
6.20224333371e-07	7.50132994255e-05	0.028266810415	1.69109557318e-07	0.0324077557627	6.06369980614e-08	3.37474718979e-08	1.89773249009e-07	8.57332227538e-08	5.9033507634e-07	0.0280770434027	0.015577547073	0.00252879650011	2.98121564278e-06	1.38164602356e-07	1.55397774674e-08	2.91503592286e-07	1.68109503523e-08	7.56373694693e-08	0.000561452836381	4.60550255159e-07	5.49589115273e-05	1.18411101189e-07	2.44925517354e-07	2.03059069997e-08	1.31727085098e-08	1.52443272628e-08	7.86575476543e-09	4.25235755781e-07	2.47575214173e-08	3.82486010206e-07	3.37571552556e-07	4.76176508228e-08	1.87434232112e-08	5.99762306614e-08	6.84511720038e-08	5.4508674903e-08	3.21515270915e-08	7.09272083966e-08	2.6961659544e-09	1.73995022978e-07	5.24246325511e-07	1.42182043046e-06	0.0335196161752	3.01305714639e-05	8.88481781651e-08	0.0510343366056	6.56894515262e-08	1.13743205139e-07	6.42880085291e-08
9.62395331931e-08	6.04926866113e-09	1.06432536659e-08	2.88888791392e-09	4.71378594031e-08	2.12897738232e-08	1.98161720465e-08	7.23351223966e-08	7.74598306064e-08	2.94959942302e-07	5.77590959694e-07	1.79837001331e-07	3.79085200775e-07	2.7509307582e-07	4.5702987545e-08	1.24753439186e-08	2.18191217518e-07	1.44735236518e-08	6.96332170524e-09	6.2721911668e-08	4.43790364667e-08	3.46714022168e-08	2.13158617166e-08	9.33954891451e-08	2.62988873307e-08	1.9155585258e-08	1.7424698112e-07	0.0329700662834	1.3805752449e-06	1.3043970571e-07	0.0252533580939	0.0904213522186	0.0155038756563	3.3868327489e-08	1.20528506773e-07	9.4021818284e-08	1.54963906602e-07	8.15204586524e-08	0.122238250559	0.0704770516771	1.0830410119e-07	6.7520401476e-07	1.25405945293e-06	1.21556512612e-06	0.0736401036704	0.00374762890444	0.0325418231862	0.0241833526841	3.55298856901e-08	2.3736020919e-08
7.46095025691e-06	0.0971852662968	0.165528999309	0.170888622239	0.103572730547	0.128350041158	0.193079895358	0.169000751718	0.2587634611	0.00320330029848	7.27161114539e-07	5.66143217289e-07	2.30357121652e-06	1.12619556039e-06	1.17150295642e-07	8.33237889679e-08	8.31055208341e-07	6.79909230581e-08	3.15145369649e-08	2.61637571568e-07	2.76743939377e-07	0.0753320092168	2.81360832767e-07	3.78480980517e-06	0.130989900498	9.64030031614e-08	0.0406690186746	0.0644626201477	4.37650378814e-07	0.0622535185211	0.0757130790011	0.131077794322	0.00309247346726	0.043447075713	3.07938032486e-07	1.27734306505e-07	1.71392537122e-07	1.36280068194e-07	7.46584984096e-07	2.20639132319e-08	0.0683957273109	0.0355239518232	0.0135090688175	1.65203438064e-06	1.27648263323e-07	1.95420119893e-08	6.85996626408e-08	1.59447023414e-08	0.0451440356682	0.116240261651
2.25932821932e-07	6.05294138684e-08	8.48622345821e-08	1.33103610331e-08	2.63764519217e-08	2.08955561517e-08	3.30969024139e-08	6.54345386151e-08	6.12380687206e-07	0.0194274062278	6.43810660158e-05	4.40452168325e-05	0.0640330022163	4.63572063704e-07	3.90510914753e-08	6.60130757142e-09	1.13123642248e-07	8.18687871529e-09	7.08411511918e-09	5.73728472463e-08	3.96622662423e-08	3.71999281081e-08	2.80264457376e-08	5.05118451731e-08	7.43637063581e-09	9.77150588763e-09	1.0870792129e-08	5.70360188429e-09	2.87629100136e-06	0.00068203071125	3.74084361398e-07	5.18021034941e-07	9.00913335078e-08	9.40726790556e-09	5.73766064868e-08	5.14628798669e-08	2.12580312805e-08	1.48607666218e-08	4.67315205272e-08	2.8155904075e-09	1.93282465459e-08	3.68361659898e-07	1.53398569803e-07	3.93382019596e-07	2.20399547161e-08	7.99554536002e-09	2.30781452439e-08	7.97486232417e-09	4.03666264967e-08	3.49205017294e-08
8.27627987984e-07	1.11813372758e-07	5.477322972e-08	0.00508277436736	3.34601745745e-08	1.63079678341e-08	1.44302752986e-08	5.55708959659e-08	8.1699827595e-08	5.35744247709e-08	1.56979598882e-07	2.3504839727e-07	7.53603883301e-07	5.81142579982e-07	4.80499061184e-08	1.30127468395e-08	4.19536563189e-07	1.15427285394e-08	1.29963368908e-08	6.89855318899e-08	4.92746055378e-08	3.02968434694e-08	2.56065016872e-08	1.28013149663e-07	1.43744039099e-08	7.6933716027e-09	1.87893917526e-08	2.99036598392e-09	7.0431783871e-08	2.33108275576e-08	2.30476810318e-07	2.40784268261e-07	2.47395393678e-08	8.02511995038e-09	9.41403496496e-08	4.24429031026e-08	8.85963041978e-08	3.80948629624e-08	7.32620267387e-08	4.17604506986e-09	2.25579555705e-08	1.60105455896e-07	1.25596801383e-07	5.2365229013e-07	5.34278275486e-08	1.36931555783e-08	4.27339848824e-08	1.54350159889e-08	3.8436199571e-08	3.23608723919e-08
0.0369365668566	0.095686979879	0.0625627366189	0.0418355826882	0.0454562368361	2.79884072116e-07	0.000113044425397	1.21001265664e-07	0.0245671457862	7.14699500519e-08	4.32000409334e-07	1.16270757774e-06	4.61078399956e-06	5.08195659978e-07	8.14065118903e-08	1.49356323032e-08	4.29221828468e-07	4.06631278054e-08	3.93290883954e-08	6.27161935977e-07	1.83673242515e-07	1.00419539588e-07	1.16898441122e-07	1.21076665106e-07	5.39762272434e-09	2.82086594491e-09	2.91360511961e-09	1.69601744737e-09	2.30697673646e-07	1.32335933508e-08	3.35007853442e-07	2.12089252026e-07	2.94690369867e-08	8.18038393161e-09	5.16143271678e-08	3.4393291571e-08	2.54481259075e-08	2.42388866467e-08	4.76378894666e-08	2.21531596226e-09	2.17163113753e-08	4.93434087455e-07	2.14150355462e-07	6.46785573783e-07	5.06735037101e-08	1.72846727556e-08	3.33074503222e-08	8.0441211872e-09	2.32517874948e-08	2.52328595053e-08
4.07059134012e-07	2.06449836469e-08	3.56401001676e-08	2.00250630186e-09	1.27359568747e-08	6.53901077015e-09	4.9419693277e-09	2.67250698977e-08	1.48157012828e-08	2.5735541647e-07	0.00435157884526	4.9333575604e-06	2.34133754935e-07	1.62976453857e-07	5.01904497506e-08	1.69661887571e-08	3.53956102078e-07	1.65276497671e-08	5.79162969249e-09	8.63086657555e-08	4.83635712939e-08	3.9170679965e-08	3.6967569906e-08	5.69408443504e-08	8.54255997981e-09	3.917208867e-09	6.43770361708e-09	2.57441868882e-09	7.54712724277e-08	1.36496971471e-08	3.71501489044e-07	2.60455880789e-07	1.98875064112e-08	8.120915299e-09	3.2549718613e-08	1.82861724988e-08	1.24907638805e-08	9.95739627353e-09	2.41888670498e-08	8.98780382819e-10	1.4201264628e-08	7.98797385809e-08	7.61373647049e-08	4.52965259653e-07	4.00384342721e-08	9.41649673855e-09	3.01384523004e-08	6.76973403947e-09	2.49962675939e-08	1.10440453723e-08
2.714896055e-07	4.95751970802e-08	7.82159594735e-08	1.05962554818e-07	0.0189708815436	9.48335393352e-08	3.51774511219e-08	5.50137582808e-08	4.55968633988e-08	0.063482468435	0.0617861279707	7.52453574055e-07	5.98840511525e-07	2.36683944237e-07	4.03308190366e-08	1.15980831831e-08	1.92724555535e-07	1.4072709208e-08	1.62157437603e-08	8.85851876037e-08	6.75092005729e-08	5.46769221587e-08	4.06253077322e-08	8.57409568213e-08	1.52589795671e-08	1.18224673787e-08	1.47043434477e-08	0.0742683030746	0.0621120692636	1.63276616856e-08	0.0117521809889	0.0653495469594	0.135597446609	0.0508880764615	1.88211305933e-07	8.57802752199e-08	3.90899727573e-08	2.55201250949e-08	6.67149253418e-08	3.65328072555e-09	4.44958955438e-08	2.19083891379e-07	2.07628106817e-07	6.53168574453e-07	6.87316404014e-08	2.38129643054e-08	1.48914114814e-07	1.32654985975e-08	5.06602688133e-08	4.65843883606e-08
0.0385241807408	0.0414226426448	4.19726096755e-07	0.0399538252011	7.63199726098e-06	1.19568889714e-06	1.82972149198e-07	0.0169942410857	0.0134108886094	0.00532319500206	1.52592948312e-06	1.61670946581e-06	7.24319577184e-06	3.04566916932e-07	3.69512724603e-08	6.74932719538e-09	1.68308000277e-07	8.87111556509e-09	8.37387544116e-09	8.02198811267e-08	5.81819134308e-08	6.73784194199e-08	3.04187085511e-08	4.56735326604e-07	0.103850965946	1.9841597886e-08	3.11368929679e-07	6.09162023461e-09	6.61387409059e-08	1.76574226483e-08	1.81088954661e-07	2.15875437355e-07	3.43267443088e-08	6.52635241151e-09	5.65290436542e-08	4.58437845354e-08	4.7747623278e-08	2.92978806735e-08	1.22667757692e-07	6.70425160836e-09	5.09681158502e-08	5.95415743e-06	0.0517404814512	0.107057737957	6.75498224598e-08	2.58623269663e-08	1.96526029674e-07	1.90089323001e-08	0.0135254612002	2.35400480837e-07
2.61742954657e-07	2.81218997539e-08	1.70210407184e-07	3.29223118203e-08	1.74205872486e-07	3.48148849619e-07	3.78739847263e-08	1.96328981595e-07	1.50738466411e-07	7.11106089914e-08	2.68890511639e-07	6.86087664007e-07	5.75404661527e-07	2.70947382389e-07	5.8541442712e-08	1.05114409275e-08	3.1808659005e-07	2.13810243203e-08	2.41796582598e-08	8.52976541603e-07	3.06278180315e-07	9.74355823969e-08	5.213023227e-08	1.07944859267e-07	3.8557771791e-08	0.0595912544602	2.15099942762e-07	0.194525134175	4.23003925231e-06	2.61375979276e-07	0.0299451631902	0.0684533543261	0.0736117288818	0.110760289606	0.0914900353034	0.084590435188	0.00675711876678	0.164385165508	0.0105294667548	1.96170881356e-08	1.4610759263e-07	3.88053220125e-07	1.54496615467e-07	6.64998589338e-07	0.000127143395626	0.00159616439069	0.0453951489015	0.0228457431762	0.016321507083	0.0242009341833
7.15331348631e-07	1.01176915398e-07	1.30056254719e-07	0.0427553715891	7.9497227543e-08	3.56950512929e-08	2.25113142743e-08	1.907490777e-07	3.09023507531e-07	1.48397416259e-07	6.85714520123e-07	9.35529259396e-07	5.93410326089e-07	2.79559241159e-07	5.25926752402e-08	1.19235923975e-08	4.0355689054e-07	1.33132582248e-08	1.67960225435e-08	1.38361687354e-07	8.94485125979e-08	1.0235379871e-07	4.06919445279e-08	1.05257071753e-07	1.08699174827e-08	6.02258438078e-09	9.07472566412e-09	3.37507446514e-09	7.12692293913e-08	4.72744714372e-07	0.0389625840046	6.89509889138e-07	6.3971124419e-08	4.33402064749e-08	7.76939319574e-08	5.66852634832e-08	8.55441749125e-08	5.22087209295e-08	1.29167119195e-07	9.84617513119e-09	1.44638084443e-05	0.0188982728191	3.64357208475e-07	2.34463517451e-06	1.97218914838e-07	2.78337049185e-08	5.96300947602e-08	1.9796491873e-08	4.66856367666e-08	3.39208780074e-08
0.0311008419567	4.72410634135e-07	1.43386315682e-07	2.34022905918e-07	1.20376452097e-07	9.68632695059e-07	0.000170077566739	4.24462821575e-07	0.0112656346583	0.0295187213186	0.00164744493092	0.00611590288402	0.00536661453497	4.73959346838e-07	7.44476653891e-08	2.47585526675e-08	3.82469922588e-07	4.11898908295e-08	9.8384574307e-08	2.13622030975e-05	1.80561292447e-07	2.82221934356e-07	1.66321108659e-07	0.118317091195	3.6691624378e-08	2.90514812592e-08	2.03881363087e-08	4.7394225419e-09	0.022842057352	4.82594717239e-08	4.93389871367e-07	2.17279738751e-07	3.84263236056e-08	1.14588719722e-08	7.36538517678e-08	4.22118973625e-08	3.6334066131e-08	2.89648296305e-08	5.03861432939e-08	5.55102371791e-09	0.0774323883101	0.0110000886224	0.0301456666787	1.94522284587e-05	0.0320088390638	0.0860785203661	0.0918466168126	0.0750754552528	9.55151518884e-08	0.0327204535696
[truncated: 6 more columns]
