# Supplementary material for: Real-world datasets for portfolio selection and solutions of some stochastic dominance portfolio models
Source: Data Brief. 2016 Jun 28;8:858–62. doi: 10.1016/j.dib.2016.06.031 (PMC4959918; doi:10.1016/j.dib.2016.06.031)
Supplement: Supplementary file 2 — Supplementary material [file mmc2.zip › Solutions/FTSE100/OutofSamplePortReturns_CZeSD_FTSE100_List.txt]

-0.0174051271753
0.0434509945658
-0.00726364390581
0.0140126178007
0.0351598283176
-0.00286751186464
0.00220177358876
0.0164840373313
-0.00586486341676
-0.00584774759032
-0.0325227164788
0.0321587634021
0.0131879071352
-0.000455166470175
-0.0156217475064
0.029719618245
0.00332618369505
-0.00172643519135
-0.000718091675001
0.00533403701859
-0.00325779681587
0.00622312671229
0.0211225796703
0.00842414265826
0.0204428726963
-0.00281652789859
0.0191368110297
-0.0140464228137
-0.00437756229555
0.0176019485798
-0.000766367213115
0.0201003707735
0.00635132606707
0.00646033996184
-0.0353145170316
-0.0149001934466
0.00674468132897
0.0156891223575
0.00509099838142
0.0171074764979
0.0104536044903
-0.0143972776973
-0.0305146168432
-0.00165284522919
0.00685096350928
-0.00134934584261
0.00704429354515
-0.00974290284071
0.0149141370176
0.0111014905196
-0.0226742525211
-0.010538391261
-0.0137651489606
-0.0117866232998
0.0306275909351
-0.0170893971685
0.0123776949927
0.0130250074888
0.0235265979498
0.0185657934636
-0.000836501941901
-0.00101098345992
-0.00606142717594
0.0237099250639
0.00145593157864
-0.00562682482472
-0.00212011919493
0.0223026448892
0.0117164434596
0.0126280836807
-0.013564013483
0.000374241759608
-0.00827107886715
0.0117771216966
0.00278797766279
0.0165229472193
0.00240241845815
0.0114079292494
-0.00579775577481
-0.00152302785674
0.010330266655
0.0236689117998
0.00825150005512
0.00943016210712
-0.0012285585337
0.0209792713755
-0.00381867665167
-0.00440417901767
-0.00632314591019
-0.0137366499252
0.01868549361
-0.0260900503969
0.00256405965316
-0.0139847575002
0.0207257467937
-0.000852561852497
0.0183895030745
0.00452218815544
0.00721640640873
0.00841642275517
0.00466609526439
-0.000942784206455
0.0253805092374
0.00774492210869
-0.0111157014893
0.00973308206284
0.00883319043579
0.0152914114618
-0.00220555269345
-0.000874421290762
-0.00855286779019
0.0213994092434
-0.000999482831079
0.00996253896748
0.00865598199022
0.0080738615364
-0.020168603827
-0.0188537842383
-0.0120118739975
0.0280974968854
0.0324856144682
0.00812013555177
0.000782995151052
0.00424729142883
0.020577900383
-0.00554668352365
0.0269098611566
0.00755076635138
0.00826177047632
0.0206075093744
-0.00656587553234
-0.0143716934482
0.0258735714288
0.010498911005
0.00273777439633
0.00498959796318
0.00131419675462
0.00881507329904
0.000313435059498
0.0110784598064
0.00225043919129
0.0103241040337
-0.00474311530379
-0.0016393448861
0.0120246110709
-0.00234025396106
0.00617538105701
-0.0497812103141
-0.075790551625
0.0437142216601
-0.00602023494018
-0.045612562627
0.0085008596859
0.00829023584765
0.0269014504372
-0.0174741388043
-0.0375352724659
0.0235808184498
0.0227057719777
-0.0169855265669
-0.00241323486006
0.0128942612731
-0.00272816723031
0.022069932143
-0.0322927533977
0.0122750892623
-0.00642747254515
0.030542592247
0.0129181248359
0.0165338475851
0.0121902463259
-0.00270063410208
0.0161673810333
0.00889462232155
0.011274806115
-0.0214891124266
0.00137518729263
0.0281677503776
0.0117639514154
-0.0039733160225
0.0071895954207
0.0072856870687
0.018200854944
-0.00326768953397
0.0037521630084
0.027593447409
0.0117160565094
0.0208861175203
-0.00135859469736
-0.0692552966422
0.0431503239046
-0.0107018010318
0.0032053606444
0.0124131329268
0.013811963368
0.0046658355868
-0.00486475086537
-0.00394382909262
0.0335037252069
-0.00779569625252
0.00241855282336
-0.0168272476518
0.0256393375018
-0.0333564338808
0.021965510088
-0.0203361157854
-0.00717207120077
0.0261581718332
-0.00134756965815
-0.00410038296651
-0.0628826495327
-0.00392135754901
0.00553115064331
-0.0296002276678
0.0226137524683
0.0272312563637
-0.0390908629679
-0.00101188572697
0.0557610721635
0.017671553747
0.00887445332185
0.00862707855492
-0.0227316944633
0.0342835439723
-0.0340857558012
-0.0450014252898
-0.0326385497207
0.00930291853834
0.0316447983615
0.0179082403301
-0.058944473163
0.0419656154983
-0.00185566497838
-0.027948655023
0.0196374980502
-0.106431092521
0.0486485080021
0.0437186928578
-0.0611458867591
0.0504260174553
0.00506665438114
-0.0302723233083
-0.0260409292435
-0.0238517326172
0.00881347867047
0.0297369857293
0.0473490050739
-0.0356888185567
0.0317346562692
-0.00299859198545
0.0248799179138
-0.0140156090243
0.018187641938
-0.0474823889086
-0.0115511695417
-0.0125416240227
-0.0138522239472
-0.0261471131864
-0.0130448200189
-0.0114973058967
-0.0276577596665
0.0341735381636
-0.0248942078607
0.00886701179817
0.0424032342124
-0.0166643549145
0.0133050628095
0.0206497993465
-0.0295604516039
-0.0426039267132
0.0125661008995
-0.0753904607314
-0.0308083178544
-0.065681899957
0.000639745079853
-0.0951813313976
0.15851011743
-0.00253441231767
-0.0730401092276
0.00916803613028
-0.0437328340704
0.0475785893149
0.00395482504563
-0.000328076292798
0.0251093798396
0.061427424399
-0.0310870021148
-0.0638595082101
0.0408669496577
-0.0183527440082
0.0577421312671
-0.0422380259424
-0.0748972361228
-0.0533019106695
0.0236375864429
0.0809697392826
0.00873864033479
-0.0495383527943
0.0520573615955
-0.00792525587823
0.00834866701409
0.0405797567558
0.0323911572117
0.0260226175645
0.0120528454508
-0.0283492562428
0.0271031259852
-0.0294166058494
-0.014625849834
-0.0130867882263
0.0197152267529
-0.0183797808543
0.00333950535733
0.0484528366747
0.0255784196383
0.023156314826
0.000334486097411
-0.0115325205135
0.0496502205122
0.00199140786108
0.00621210587725
0.0132029747637
0.0113023350502
0.00225625830831
-0.02817364898
0.040892543078
0.00312907732723
-0.0195926928676
-0.0176707654976
0.0324578119029
0.0345591055367
0.00142825527768
-0.0257940103332
0.0214542738454
0.00577050243078
-0.000544533168416
0.0228559272465
0.0186455446568
-0.000288918694563
0.00729167002794
-0.0423765888204
-0.000267639029093
-0.0304332939513
0.0176219935757
0.0381145037582
0.0158934559357
0.0291237872025
-0.00208374671363
0.0189154139069
0.033417384098
0.0081993783613
-0.000992294030309
-0.0116982095074
0.0180836606408
-0.033822273223
-0.0255126044376
-0.010382371339
-0.0447535801683
0.0264304830811
-0.00175488337447
0.0163332951955
0.0123088521751
-0.0449987599935
-0.0386216806833
0.0774973741318
-0.00189017980932
0.0514400967732
0.00055943410432
0.00730971714522
-0.036643794838
0.0032192014752
7.64760402967e-06
0.0504150365921
0.0275399014239
-0.00486699817191
0.00489575937312
0.00559480691657
0.0156037229609
0.0171997627657
0.0155721448448
-0.0133388042592
0.0179636714415
0.00254128695369
-0.00222934229931
-0.0121173008841
0.0429294008447
0.00105399484685
-0.0103259364354
0.010647672619
-0.016352132537
0.0109581912394
-0.0115308416103
-0.0133673166703
-0.0185935780099
0.0490355648086
0.00287981886269
-0.0143170685675
0.0133470259162
0.000558696437267
-0.0412275225461
-0.0022690388531
0.0192675753022
0.0294878363125
-0.00641469284082
-0.0154964491651
0.0265709486448
0.0245905370562
-0.0259755554129
-0.00220871662878
-0.0192253534923
0.027901499638
-0.00815187315184
-0.0141751686102
-0.0140558086712
0.014955967184
0.0517837412753
-0.0305805799508
-0.0369508893568
0.039339450637
-0.0262682512238
-0.119080355215
0.0605593281533
-0.0487970866052
0.00571055755095
-0.00112777982512
0.00258360451652
0.0358782857249
-0.0359235978681
-0.00776139038399
0.0618884047071
0.0046203335347
0.0270789883655
-0.0010383290495
0.00244350486819
0.000574445832264
-0.0502691868558
0.0155448766267
0.046579456933
-0.0201347853449
-0.00823057281647
0.0357524010342
0.00759616409603
0.0066077176379
0.0138932791303
0.0126824838499
-0.0124228026267
0.0433421641142
0.00316580424913
0.0137559982791
0.00446207622448
0.00342681801603
0.00866275425191
0.000791779182254
-0.0116290041957
-0.0143634885014
-0.0271855643841
-0.00817856577435
-0.00445072145095
0.0100777822226
-0.0178864363152
-0.0280292002888
-0.0373717913276
0.0130366360051
-0.0232309047404
0.039819656858
0.0123701068863
-0.00983325936966
0.0465026553822
-0.00513783279957
0.0205075667669
-0.0337172689725
0.0385873160857
0.019482750426
0.00359568034211
0.00564319377524
-0.00283228822273
0.00748358647052
0.0302081862844
0.017564677047
-0.00667103741355
-0.00585205937003
0.0074403589492
-0.00401442862617
0.0137706236547
-0.0156111979882
0.00886647450718
-0.0112408883979
-0.000208782108005
0.0109097765818
0.0211663142181
0.00925424523838
0.00638863341777
0.0198886733612
-0.0125579947175
0.024149337213
0.00779129582472
0.0111193552109
0.0139300852426
0.005765898067
0.0115356155856
0.0213461913742
0.0010707383687
0.00246063701413
0.0180768332277
-0.00738067533621
-0.00589917424663
0.00865521158452
-0.0241032310055
0.0263584397706
-0.0171642009753
0.0346293244066
0.0142855464191
0.0220894880178
0.0350767310683
-0.0179806805372
-0.010640613517
0.0043606327806
-0.0204286356783
-0.0422190785519
0.0653253242205
0.0287947984664
0.0232574666495
0.00511985497662
-0.00671757455486
0.032053437434
-0.0235181673356
-0.0235488060748
0.00163063805353
-0.00833030898364
0.000503895506618
0.0143649126712
-0.0111566290268
-0.00817139806756
-0.00472367544387
0.0136698551137
0.0372157158151
0.00624981286194
0.00320788253012
-0.000112256679732
0.00228099722262
0.00288055033948
-0.0111371462371
0.00135581144516
0.000626078302674
0.0254355878096
0.0107567485083
0.00555774719289
-0.00446227067838
0.0139512280264
-0.0399051991686
0.00480963864581
0.0290926592062
-0.0110513924282
0.0253038926444
-0.0151349851544
0.00961962949046
-0.00765685533044
-0.0137644095066
-0.000201487170859
0.00304884196125
-0.0294227819209
0.0153370800321
0.00282733252265
0.0191475192199
0.00192154894442
-0.00788937703837
0.00612136528165
0.0045523116335
0.00529192527143
-0.0278325951821
0.0102188652879
-0.00812072509684
0.0135818289087
-0.01068428477
-0.00225717965285
0.0119622384752
-0.0222146948626
-0.00594129604535
0.0153579060098
0.00523273818714
0.00530676228564
0.00490861259809
-0.00416160541808
-0.00379173011232
-0.0140441390167
-0.0112605708819
-0.0314864878295
-0.0283823658426
0.0215540866785
0.0139195346108
0.0222421350891
0.0124379905355
0.00389792177587
0.00485112161532
0.015491947366
-0.057624938124
0.0578680990088
0.00712463860938
-0.0247617823025
0.0118690783749
0.0103867576231
0.0363832416322
-0.0168617488151
-0.0036503035506
-0.000906641140299
0.016996267419
0.000374657668118
-0.00778705883751
-0.00666265454663
0.0343681925024
-0.0201035841629
-0.00692717450469
0.0231988531468
0.00181224039687
0.00110697265951
-0.0205088874088
0.014160496615
-0.00955271165525
0.00355633436501
-0.0194027818458
-0.0251224143226
-0.00505254782962
0.0240206012617
-0.0227001909518
-0.006878199219
0.0257382046925
-0.000285447844856
-0.0354786029416
0.032399899386
0.0059672839146
-0.0187574828125
-0.0864957355325
0.0729314255848
-0.0301171582529
0.00528473033532
-0.00281690079351
-0.0238223332559
0.0467380580938
0.0106832930862
0.00315190375267
0.0108856997821
-0.0198286261798
-0.0316736607996
-0.0218957133901
0.0235105928258
0.00551484497302
-0.0180960287743
-0.0701797009949
0.0441455288796
0.033833787089
-0.0230364871927
-0.0463015490478
-0.0152001074805
0.0128804000369
0.0418029331293
-0.0589140680728
0.0253270840667
0.0341566888669
0.00513580771484
0.0156463767992
0.00101321948028
0.00215655578917
-0.00376002880734
0.00756593970243
0.0125024055856
