# Supplementary material for: Real-world datasets for portfolio selection and solutions of some stochastic dominance portfolio models
Source: Data Brief. 2016 Jun 28;8:858–62. doi: 10.1016/j.dib.2016.06.031 (PMC4959918; doi:10.1016/j.dib.2016.06.031)
Supplement: Supplementary file 2 — Supplementary material [file mmc2.zip › Solutions/FTSE100/OutofSamplePortReturns_CZeSD_FTSE100_Matr.txt]

-0.0174051271753	0.0131879071352	0.0204428726963	0.00674468132897	0.0149141370176	-0.000836501941901	-0.00827107886715	-0.0012285585337	0.0183895030745	-0.00220555269345	0.0324856144682	0.0258735714288	0.0120246110709	-0.0375352724659	0.0129181248359	0.0071895954207	0.0032053606444	0.021965510088	-0.0390908629679	0.0316447983615	0.00506665438114	0.018187641938	0.0424032342124	0.15851011743	0.0408669496577	0.00834866701409	0.00333950535733	-0.02817364898	0.0228559272465	0.0189154139069	0.0163332951955	0.0504150365921	-0.0121173008841	-0.0143170685675	-0.00220871662878	-0.119080355215	-0.0010383290495	0.0126824838499	-0.00817856577435	-0.00513783279957	-0.00585205937003	0.0198886733612	-0.00738067533621	0.0043606327806	-0.00833030898364	0.00288055033948	-0.0110513924282	0.00192154894442	-0.0222146948626	0.0215540866785
0.0434509945658	-0.000455166470175	-0.00281652789859	0.0156891223575	0.0111014905196	-0.00101098345992	0.0117771216966	0.0209792713755	0.00452218815544	-0.000874421290762	0.00812013555177	0.010498911005	-0.00234025396106	0.0235808184498	0.0165338475851	0.0072856870687	0.0124131329268	-0.0203361157854	-0.00101188572697	0.0179082403301	-0.0302723233083	-0.0474823889086	-0.0166643549145	-0.00253441231767	-0.0183527440082	0.0405797567558	0.0484528366747	0.040892543078	0.0186455446568	0.033417384098	0.0123088521751	0.0275399014239	0.0429294008447	0.0133470259162	-0.0192253534923	0.0605593281533	0.00244350486819	-0.0124228026267	-0.00445072145095	0.0205075667669	0.0074403589492	-0.0125579947175	-0.00589917424663	-0.0204286356783	0.000503895506618	-0.0111371462371	0.0253038926444	-0.00788937703837	-0.00594129604535	0.0139195346108
-0.00726364390581	-0.0156217475064	0.0191368110297	0.00509099838142	-0.0226742525211	-0.00606142717594	0.00278797766279	-0.00381867665167	0.00721640640873	-0.00855286779019	0.000782995151052	0.00273777439633	0.00617538105701	0.0227057719777	0.0121902463259	0.018200854944	0.013811963368	-0.00717207120077	0.0557610721635	-0.058944473163	-0.0260409292435	-0.0115511695417	0.0133050628095	-0.0730401092276	0.0577421312671	0.0323911572117	0.0255784196383	0.00312907732723	-0.000288918694563	0.0081993783613	-0.0449987599935	-0.00486699817191	0.00105399484685	0.000558696437267	0.027901499638	-0.0487970866052	0.000574445832264	0.0433421641142	0.0100777822226	-0.0337172689725	-0.00401442862617	0.024149337213	0.00865521158452	-0.0422190785519	0.0143649126712	0.00135581144516	-0.0151349851544	0.00612136528165	0.0153579060098	0.0222421350891
0.0140126178007	0.029719618245	-0.0140464228137	0.0171074764979	-0.010538391261	0.0237099250639	0.0165229472193	-0.00440417901767	0.00841642275517	0.0213994092434	0.00424729142883	0.00498959796318	-0.0497812103141	-0.0169855265669	-0.00270063410208	-0.00326768953397	0.0046658355868	0.0261581718332	0.017671553747	0.0419656154983	-0.0238517326172	-0.0125416240227	0.0206497993465	0.00916803613028	-0.0422380259424	0.0260226175645	0.023156314826	-0.0195926928676	0.00729167002794	-0.000992294030309	-0.0386216806833	0.00489575937312	-0.0103259364354	-0.0412275225461	-0.00815187315184	0.00571055755095	-0.0502691868558	0.00316580424913	-0.0178864363152	0.0385873160857	0.0137706236547	0.00779129582472	-0.0241032310055	0.0653253242205	-0.0111566290268	0.000626078302674	0.00961962949046	0.0045523116335	0.00523273818714	0.0124379905355
0.0351598283176	0.00332618369505	-0.00437756229555	0.0104536044903	-0.0137651489606	0.00145593157864	0.00240241845815	-0.00632314591019	0.00466609526439	-0.000999482831079	0.020577900383	0.00131419675462	-0.075790551625	-0.00241323486006	0.0161673810333	0.0037521630084	-0.00486475086537	-0.00134756965815	0.00887445332185	-0.00185566497838	0.00881347867047	-0.0138522239472	-0.0295604516039	-0.0437328340704	-0.0748972361228	0.0120528454508	0.000334486097411	-0.0176707654976	-0.0423765888204	-0.0116982095074	0.0774973741318	0.00559480691657	0.010647672619	-0.0022690388531	-0.0141751686102	-0.00112777982512	0.0155448766267	0.0137559982791	-0.0280292002888	0.019482750426	-0.0156111979882	0.0111193552109	0.0263584397706	0.0287947984664	-0.00817139806756	0.0254355878096	-0.00765685533044	0.00529192527143	0.00530676228564	0.00389792177587
-0.00286751186464	-0.00172643519135	0.0176019485798	-0.0143972776973	-0.0117866232998	-0.00562682482472	0.0114079292494	-0.0137366499252	-0.000942784206455	0.00996253896748	-0.00554668352365	0.00881507329904	0.0437142216601	0.0128942612731	0.00889462232155	0.027593447409	-0.00394382909262	-0.00410038296651	0.00862707855492	-0.027948655023	0.0297369857293	-0.0261471131864	-0.0426039267132	0.0475785893149	-0.0533019106695	-0.0283492562428	-0.0115325205135	0.0324578119029	-0.000267639029093	0.0180836606408	-0.00189017980932	0.0156037229609	-0.016352132537	0.0192675753022	-0.0140558086712	0.00258360451652	0.046579456933	0.00446207622448	-0.0373717913276	0.00359568034211	0.00886647450718	0.0139300852426	-0.0171642009753	0.0232574666495	-0.00472367544387	0.0107567485083	-0.0137644095066	-0.0278325951821	0.00490861259809	0.00485112161532
0.00220177358876	-0.000718091675001	-0.000766367213115	-0.0305146168432	0.0306275909351	-0.00212011919493	-0.00579775577481	0.01868549361	0.0253805092374	0.00865598199022	0.0269098611566	0.000313435059498	-0.00602023494018	-0.00272816723031	0.011274806115	0.0117160565094	0.0335037252069	-0.0628826495327	-0.0227316944633	0.0196374980502	0.0473490050739	-0.0130448200189	0.0125661008995	0.00395482504563	0.0236375864429	0.0271031259852	0.0496502205122	0.0345591055367	-0.0304332939513	-0.033822273223	0.0514400967732	0.0171997627657	0.0109581912394	0.0294878363125	0.014955967184	0.0358782857249	-0.0201347853449	0.00342681801603	0.0130366360051	0.00564319377524	-0.0112408883979	0.005765898067	0.0346293244066	0.00511985497662	0.0136698551137	0.00555774719289	-0.000201487170859	0.0102188652879	-0.00416160541808	0.015491947366
0.0164840373313	0.00533403701859	0.0201003707735	-0.00165284522919	-0.0170893971685	0.0223026448892	-0.00152302785674	-0.0260900503969	0.00774492210869	0.0080738615364	0.00755076635138	0.0110784598064	-0.045612562627	0.022069932143	-0.0214891124266	0.0208861175203	-0.00779569625252	-0.00392135754901	0.0342835439723	-0.106431092521	-0.0356888185567	-0.0114973058967	-0.0753904607314	-0.000328076292798	0.0809697392826	-0.0294166058494	0.00199140786108	0.00142825527768	0.0176219935757	-0.0255126044376	0.00055943410432	0.0155721448448	-0.0115308416103	-0.00641469284082	0.0517837412753	-0.0359235978681	-0.00823057281647	0.00866275425191	-0.0232309047404	-0.00283228822273	-0.000208782108005	0.0115356155856	0.0142855464191	-0.00671757455486	0.0372157158151	-0.00446227067838	0.00304884196125	-0.00812072509684	-0.00379173011232	-0.057624938124
-0.00586486341676	-0.00325779681587	0.00635132606707	0.00685096350928	0.0123776949927	0.0117164434596	0.010330266655	0.00256405965316	-0.0111157014893	-0.020168603827	0.00826177047632	0.00225043919129	0.0085008596859	-0.0322927533977	0.00137518729263	-0.00135859469736	0.00241855282336	0.00553115064331	-0.0340857558012	0.0486485080021	0.0317346562692	-0.0276577596665	-0.0308083178544	0.0251093798396	0.00873864033479	-0.014625849834	0.00621210587725	-0.0257940103332	0.0381145037582	-0.010382371339	0.00730971714522	-0.0133388042592	-0.0133673166703	-0.0154964491651	-0.0305805799508	-0.00776139038399	0.0357524010342	0.000791779182254	0.039819656858	0.00748358647052	0.0109097765818	0.0213461913742	0.0220894880178	0.032053437434	0.00624981286194	0.0139512280264	-0.0294227819209	0.0135818289087	-0.0140441390167	0.0578680990088
-0.00584774759032	0.00622312671229	0.00646033996184	-0.00134934584261	0.0130250074888	0.0126280836807	0.0236689117998	-0.0139847575002	0.00973308206284	-0.0188537842383	0.0206075093744	0.0103241040337	0.00829023584765	0.0122750892623	0.0281677503776	-0.0692552966422	-0.0168272476518	-0.0296002276678	-0.0450014252898	0.0437186928578	-0.00299859198545	0.0341735381636	-0.065681899957	0.061427424399	-0.0495383527943	-0.0130867882263	0.0132029747637	0.0214542738454	0.0158934559357	-0.0447535801683	-0.036643794838	0.0179636714415	-0.0185935780099	0.0265709486448	-0.0369508893568	0.0618884047071	0.00759616409603	-0.0116290041957	0.0123701068863	0.0302081862844	0.0211663142181	0.0010707383687	0.0350767310683	-0.0235181673356	0.00320788253012	-0.0399051991686	0.0153370800321	-0.01068428477	-0.0112605708819	0.00712463860938
-0.0325227164788	0.0211225796703	-0.0353145170316	0.00704429354515	0.0235265979498	-0.013564013483	0.00825150005512	0.0207257467937	0.00883319043579	-0.0120118739975	-0.00656587553234	-0.00474311530379	0.0269014504372	-0.00642747254515	0.0117639514154	0.0431503239046	0.0256393375018	0.0226137524683	-0.0326385497207	-0.0611458867591	0.0248799179138	-0.0248942078607	0.000639745079853	-0.0310870021148	0.0520573615955	0.0197152267529	0.0113023350502	0.00577050243078	0.0291237872025	0.0264304830811	0.0032192014752	0.00254128695369	0.0490355648086	0.0245905370562	0.039339450637	0.0046203335347	0.0066077176379	-0.0143634885014	-0.00983325936966	0.017564677047	0.00925424523838	0.00246063701413	-0.0179806805372	-0.0235488060748	-0.000112256679732	0.00480963864581	0.00282733252265	-0.00225717965285	-0.0314864878295	-0.0247617823025
0.0321587634021	0.00842414265826	-0.0149001934466	-0.00974290284071	0.0185657934636	0.000374241759608	0.00943016210712	-0.000852561852497	0.0152914114618	0.0280974968854	-0.0143716934482	-0.0016393448861	-0.0174741388043	0.030542592247	-0.0039733160225	-0.0107018010318	-0.0333564338808	0.0272312563637	0.00930291853834	0.0504260174553	-0.0140156090243	0.00886701179817	-0.0951813313976	-0.0638595082101	-0.00792525587823	-0.0183797808543	0.00225625830831	-0.000544533168416	-0.00208374671363	-0.00175488337447	7.64760402967e-06	-0.00222934229931	0.00287981886269	-0.0259755554129	-0.0262682512238	0.0270789883655	0.0138932791303	-0.0271855643841	0.0465026553822	-0.00667103741355	0.00638863341777	0.0180768332277	-0.010640613517	0.00163063805353	0.00228099722262	0.0290926592062	0.0191475192199	0.0119622384752	-0.0283823658426	0.0118690783749
[truncated: 6 more columns]
