# Supplementary material for: Real-world datasets for portfolio selection and solutions of some stochastic dominance portfolio models
Source: Data Brief. 2016 Jun 28;8:858–62. doi: 10.1016/j.dib.2016.06.031 (PMC4959918; doi:10.1016/j.dib.2016.06.031)
Supplement: Supplementary file 2 — Supplementary material [file mmc2.zip › Solutions/FTSE100/OutofSamplePortReturns_KP_SSD_FTSE100_List.txt]

-0.00928782906213
0.132583361101
0.0138587275289
0.0082823041197
0.040995295478
0.0911959393455
0.0198909711012
0.00343094803733
-0.0140009636181
0.0671692290804
-0.124636475744
-0.00182869823677
0.0408531629572
0.000428695797135
0.000970833445741
0.0546300169999
-0.0147116648807
0.0213091748554
-0.0028869714977
0.0405044408291
0.0172096537667
-0.0095511616855
-0.00128043439322
0.0349989075383
0.0261297733234
-0.00849418618522
0.0515999394028
0.000664339752439
-0.0429106282154
-0.00873559818178
-0.000473887601031
0.0180347557005
-0.0197885549848
0.0182198483913
-0.0881759871057
-0.0143259611296
0.0146722013934
-0.000916433468203
0.00296849721179
0.026135441424
0.0224070753829
-0.0389106673375
-0.0457662659504
-0.0194306715439
0.0595716819275
-6.79392011846e-05
0.025387378121
-0.00974397994243
0.0129522381163
0.0357707149882
-0.00973638025644
-0.00839751534081
0.00320525557868
-0.00746825962684
-0.00485053423252
-0.0281316829787
-0.00689814345133
0.015643782634
0.00245584748751
0.0129442609068
0.0120334956859
-0.00411944778767
-0.00740927986371
0.0350638291182
0.0200164679285
0.0100799756632
0.0326203766994
0.0267865312237
0.0140264856692
0.0384111843931
0.0130644278605
0.0156869382853
-0.00482605010893
-0.013943635922
-0.0153387711156
0.0154446882394
0.00237854646048
0.0152948743119
0.0080155144746
0.00458020068152
0.00492905979761
0.0106015658161
0.0332118765252
0.00224636005915
0.0390012201255
0.0466788022503
0.0194983025403
0.020749313593
-0.0265016101162
-0.016963665951
0.0300555174776
-0.0298628881597
0.0193665055057
-0.0645506374983
0.0211149110407
0.0159127096696
0.0177710321924
0.00676928204036
0.0154343245884
0.00614713460944
0.00647971396829
0.0119623063504
0.021755568831
0.002821081217
-0.00680429133118
-0.00539571766627
0.0130554395608
0.0364782735056
-0.00851499052158
0.0194203238942
0.00226999341768
0.0228870962752
0.0171464496791
-0.00418776749173
0.0145126769213
0.00952690792756
-0.0200191232308
-0.0250346875557
0.0156246444941
0.0295029521009
0.040832123917
0.023649269219
-0.0130034819368
0.0158282666058
0.0351632829942
-0.01283349798
0.0455349594868
0.0012559198353
0.0099923924212
0.0264358565585
-0.0128249439571
-0.0256805932616
0.0177800099557
0.0218579481249
0.00773657116322
0.00726361142878
0.00463953851559
-0.00544405790374
0.00738039025107
0.0078070574983
-0.0150550770932
0.0191669330927
0.00371789691529
-0.0141754300912
0.0267088431132
0.00332855023786
0.0243718843353
-0.032443618909
-0.0753745112185
0.00535217772818
0.00618858118261
-0.0397478911368
0.0130387738403
0.0216026138999
0.0281551931075
-0.0138730686479
-0.012534333459
0.0220791913361
-0.00068463548111
-0.0199705066669
-0.00130118827853
0.0322835337398
-0.000148434777048
0.0394339108517
-0.0111476597963
0.0304340221017
-0.00112329704437
0.00492036434031
0.00495510160719
0.0054016509224
0.0287081684392
-0.00204343954298
0.0408403914439
0.00203603043685
0.0236546344948
-0.00749555767821
0.00247112122664
0.00736413845941
-0.000794744146847
0.00201401622186
0.000898338166869
-0.0168683194849
0.0346381082556
-0.00301704379515
-0.00996012293514
0.0071675670328
-0.00496855753512
0.0335858344291
-0.0153224770635
-0.0609439678917
0.0251427244974
-0.0051090865909
0.00952943233113
0.00569684985294
0.019857047162
-0.0227503054237
0.00375366319225
0.0280129443459
-0.0252933724911
-0.0434201468711
-0.027934048468
-0.0116165070155
0.0170881875131
-0.0435606339836
0.0434558590481
-0.0151431572266
-0.013056980872
0.00456047468243
0.00456363725473
-0.00114992843152
-0.0589654952726
-0.00658604128503
-0.0204749971227
-0.0412743448869
0.0572178902757
0.0180993358976
-0.0041482635542
0.010258827575
0.0366248349875
0.00324151718805
0.0112915339728
0.0135346374317
0.026708415229
0.00463408452094
-0.0990395356572
-0.0172465118597
-0.0690046382876
0.00925931286293
-0.0111293934537
0.0330070278569
-0.0560531268667
0.051330448913
0.00759143402207
-0.0181774489228
0.0127797456695
-0.105423160107
0.0645326223625
0.089870678285
-0.0303925560283
0.0361232217967
0.00904093971516
0.0328630070538
-0.0446372894329
0.0269472829039
-0.0895293878779
0.0584633542491
0.0840809474973
-0.0157021758153
0.0400814477672
-0.0552485748058
-0.0360150042355
0.028422438398
0.0320895419889
-0.054899154374
-0.0305352876137
-0.0192600272226
-0.0277539461168
-0.00592991853296
0.0329796029563
-0.00774417884879
0.0244068150963
-0.00336522366052
0.00179533662983
0.00189825736367
-0.0365452013719
0.0402071302395
-0.0168557104993
0.00562657601596
-0.0396135196999
-0.0531770981019
0.0934353086305
-0.0230772006576
-0.0811597986073
0.0364377518187
-0.0813985296516
-0.0823082866942
0.122734552514
0.0131364791694
-0.0284238031218
0.0318210611842
-0.0374205546901
0.0804421508412
-0.039050242333
0.0436959060125
0.0197193580067
-0.00292186132746
-0.00227431742342
0.00845145385558
0.0879305116446
-0.0628553877677
-0.0154898518832
0.0144339401015
-0.0273876789978
-0.0614492054885
0.0307183301209
0.052020679276
-0.0117543737249
0.0265300278093
-0.0360331271536
-0.0202454078112
-0.00636504039842
0.0881662622235
-0.0194547862838
0.0356580500626
0.0342735514335
0.00603453870752
0.00262953715615
0.00349612171316
-0.00268102990944
-0.0214945097347
0.0319042482654
-0.0028923692603
-0.00892114361498
0.0730007807984
0.0255992034803
0.0039354093501
0.00613256901233
-0.0010578677798
0.0416444606032
0.0102735091449
0.0345602159563
0.0197725991134
0.0126576637308
-0.0101100690984
-0.0302567022922
0.0664331161434
-0.00515742566014
-0.0315859279838
-0.0324044710448
0.0645318641498
0.0111101697049
-0.00331190923945
-0.0155430880323
0.0187863072003
0.00035580051939
-0.0031853515829
0.0284775830181
0.0376003747986
0.0129116482778
-0.0195293513183
-0.0364386249312
-0.00570431968493
-0.0402520166328
0.0140624043869
0.0450430475388
-0.0114685301967
0.0646221575988
0.00220362375489
0.013305781299
0.0147226090971
-0.00207828416957
-0.00794457946038
-0.00418666760971
0.0335220598723
-0.0351606212833
-0.0180867041407
-0.0113315091851
-0.0425100484314
0.0280263652869
-0.0062542056338
0.0628151843571
-0.00342363929843
-0.0221381858858
-0.0475158377253
0.0985359556472
0.00753623053158
0.124628866231
-0.0360991926875
-0.0322409424217
-0.0282017127257
0.0502894319403
0.0216363871394
0.0881114749595
0.0861105292884
-0.0208579565081
0.0283538997659
-0.0183762701292
-0.0422559877242
0.0435316799204
-0.0194310626364
-0.0600801102782
-0.0183812638741
0.00417205999494
0.0803306214157
0.0311191891399
0.053092610201
0.00866803224568
-0.00640057704255
0.008755243682
-0.00768544803515
0.0658608822832
-0.0413175478885
0.0254027996788
0.0120784277738
0.0319163559493
0.053632126814
-0.0585025919499
0.0194016600335
-0.0512187917354
-0.0653003007375
-0.013445162771
0.0418956187126
0.0441001949024
-0.0246052331746
0.0361457319705
0.0232028011406
0.00811887153445
-0.0301588124492
-0.00905506331856
-0.0606509413674
0.0598479934893
0.015147587189
0.000839676361769
-0.0269076054006
0.0523966581407
0.0364123400269
0.0100490440073
-0.0635426761613
0.0237150943106
0.00207639160308
-0.164927152919
0.110417513267
-0.0877549890046
0.00957526644168
0.000924447820755
-0.0113369499141
0.0929293924338
-0.0590376693788
-0.0571303810602
0.0846870900236
-0.00203236518191
-0.0124203614654
0.00381108523904
-0.0289337932942
0.00948683761341
-0.0158353343521
-0.0189788509462
0.0207008998003
-0.0465051090424
-0.0164254787547
0.0141148016343
0.017802041674
0.00463031633897
0.0582172259311
0.00278050084287
0.00283896838842
0.0528944611086
-0.0145359257523
-0.0186623705845
0.0347549105533
-0.00113656086668
0.020569335988
-0.0369770389915
-0.0422869905837
-0.0331286999901
-0.0365105075188
-0.0132140852726
0.0168885925759
0.00325830422035
0.0140248423518
-0.00506545724092
-0.00789441848303
0.0109973208716
-0.00433883218888
0.0225117357288
0.0174301621024
0.0197381249919
0.00683248110344
-0.0112930579101
0.0180587722001
-0.0347751449131
0.0487634913211
0.0364873099596
0.00463284799792
0.000536910653421
0.00617789073061
0.00543909530223
0.0578957575141
-0.00189700339754
0.0186359662292
-0.00369596035005
0.0224062148484
-0.0142568879663
0.0248066385978
-0.00364860071198
0.0303454684948
-0.0105297924295
-0.00152576851685
0.0242773018895
0.0243543200856
0.0146608411952
0.0231026872577
0.0432117902501
-0.00882424666397
0.0620129138369
0.0179111322856
0.0167044392397
0.0403371906551
0.000349933531037
0.0172138223739
0.0315669189023
0.00942743406605
0.0133401982361
0.0265912962205
0.00187215996141
-0.01820532269
0.0347901727149
-0.0501855145509
0.0967099969708
-0.0148673921062
0.0126918707095
-0.00093097443276
0.0120074535114
0.0686899876568
0.0117777247016
-0.0191207607638
0.000282204877466
-0.0033912284985
-0.0296447271496
0.0838861756139
0.0220013823768
0.0139720354833
0.0149654375516
-0.0169553576756
0.0342048739858
-0.0475938669516
-0.0340099616301
0.00839428304755
-0.00478097415842
0.00137162485088
0.015443825591
-0.0296569163705
-0.00897364856172
-0.00472856924913
0.0198053299393
0.050413350131
0.000589860137034
-0.0138316209166
0.00532500445447
0.00167504871803
0.010036217227
0.00424583786125
-0.0111376191797
0.00193062095591
0.0248011130584
0.0104649275216
0.0292644190986
0.00443773718628
5.15411603482e-05
-0.0518312685319
0.0149042551385
0.022532664848
0.0228964193635
0.00890562975315
-0.0108359000248
0.0179464009354
-0.0197934366529
-0.0179121656427
-0.00276188821169
-0.000198197724269
-0.0615635380769
0.0381146723619
0.00926913581648
0.0182739577672
-0.033703731968
0.00566908991325
0.0120685859385
0.0254636526603
0.0195253736884
-0.0248379741968
0.138959509509
0.0441904205834
0.0151629424551
0.0259712013648
0.00688763654206
0.00189426361219
-0.0134081704713
-0.0232060219674
0.0245288765716
0.00428530028788
0.00669073578468
0.0212968611285
0.0133549616293
5.68253115841e-05
0.000331585523679
0.0157461726436
-0.0541387662621
-0.134769845072
0.0331183460638
0.00708652293714
0.0352090404583
0.016494508642
0.0178711088419
0.0143892552825
0.0165305334063
-0.0512009681715
0.0501615501829
-0.00575983000187
-0.00453626443397
0.0229056893315
0.00396062753132
0.012691788222
0.000226525917138
-0.0329322570005
0.0213676374926
0.0263910864968
-0.00828241128348
-0.00694661486516
0.00558887228137
0.0205052285785
-0.0246361025172
-0.00861924455142
0.0705912155175
-0.0199245622481
0.0297400138586
-0.0306352909542
0.0264397064386
0.0177930075421
0.0120772980675
0.00314885556892
-0.0537991793264
0.00612976890031
0.0373711321829
-0.0258007350193
0.00459967390829
0.0238001614917
-0.00940313620436
-0.038963705587
0.0496677054443
0.00640303764239
0.00329122680115
-0.0807307495242
0.0696400965395
-0.0129811927713
0.00561283167885
0.00805144005589
0.00208466970966
0.00656277656703
-0.0512574560862
-0.00558240601995
0.0312023558465
0.00848755215935
-0.0269885792132
0.039526054584
0.0371193814064
0.0268787776289
0.0354190064089
-0.0299844486172
0.0161961464216
0.00622536641487
0.00351695038919
3.32843939345e-05
-0.0407380952593
0.051473577718
0.0870435347515
-0.124041843432
0.0307766895491
0.106395368492
0.0260146806579
-0.062122746913
-0.0454055630994
-0.00389557169694
0.0221397621919
0.0348604891555
-0.000679184442823
