# Supplementary material for: Real-world datasets for portfolio selection and solutions of some stochastic dominance portfolio models
Source: Data Brief. 2016 Jun 28;8:858–62. doi: 10.1016/j.dib.2016.06.031 (PMC4959918; doi:10.1016/j.dib.2016.06.031)
Supplement: Supplementary file 2 — Supplementary material [file mmc2.zip › Solutions/FTSE100/OutofSamplePortReturns_LR_ASSD_FTSE100_List.txt]

-0.00708859192981
0.0113286152203
0.00299755021378
0.0118893926358
0.03084545751
0.013399738394
0.0136583658257
0.00346644515969
-0.00665675305182
-0.00313160380874
-0.0229058319064
0.0278263880846
0.0138354299758
0.0198116876173
-0.00477136008338
0.0144309139683
0.0384385372907
0.00906038024984
0.017017747591
0.00876151345457
-0.00292987638933
0.00746393888211
-0.0141113102494
0.00799954990055
0.00983797519689
-0.0148515199901
0.000937920074203
-0.00608348916943
0.00628676619106
0.0127862885084
0.0137871499629
0.0101665250153
0.0335948009327
-0.0175461104079
-0.011948757221
0.00596415989127
-0.00570421081397
0.0136978864185
0.00482661779113
0.0228092449029
0.0120065639244
-0.0187966599824
0.000353681590233
0.00759226157549
-0.0114125420295
0.055800802287
0.00768749827375
-0.00362757429981
0.028894658596
0.00391869182099
-0.0327443870149
-0.013957202381
-0.0199782399303
0.000201891014227
0.00409420890395
-0.0631586524244
0.0109526425596
0.0142383585177
0.0207774640356
0.0109751266838
0.00445757349997
-0.00797219369559
-0.0269088734177
0.020555017269
0.00730009612131
-0.0196651318307
0.0190724910052
0.0338300189523
0.0397339221793
0.0250129632629
-0.0141237972143
0.0123325227414
0.00660529850859
0.0192433791164
0.00163384971463
0.0103097444323
0.0140757007157
0.0101182737144
-0.00175816070695
-0.00740304008858
0.00788738811591
0.0322290416132
0.0149976937152
-0.0117531252146
-0.00777973584697
0.00431545746294
0.0151094256409
-0.00599923962961
-0.0121117516701
-0.00814987347326
0.0059670363557
-0.0288837085088
0.0129469357816
-0.0478362671809
0.0121717793365
-0.00333026753918
0.00114572437868
0.000856112448897
-0.00476035266387
0.0053511830441
0.00235214933773
-0.00305775804856
0.0288228606554
0.0045256014759
0.00878349838644
0.00807293232836
0.00105551374702
-0.0019892080869
-0.00395256403746
0.00989106478719
0.00198816924392
-0.00242596625828
0.00591701427461
-0.0246073128947
0.00888163461401
-0.00748197236744
-0.00858874870391
0.00183497990655
-0.0117465322459
0.0317317315953
0.0288635698338
0.0131410871514
0.00918732332128
0.000762965569043
0.0050737176723
0.0171758089606
0.0197465344496
0.0223577067369
0.00230051680016
0.0186284825098
0.00182892882841
-0.00645674114926
0.00645721046831
0.00593228453735
0.00396585882536
0.0188737283439
0.0364614323366
0.00264978467375
0.0275516247264
0.00351074972165
-0.0131785866718
-0.00525312604908
-0.0184726985292
-0.00938097181563
0.00870215850827
-0.0141346764376
-0.0057819537385
-0.0118738106233
-0.0349870211363
0.0369897297262
-0.000951316753071
-0.00337716593407
-0.00554686915705
-0.00263807884426
0.0271586333026
-0.00533513698546
-0.0314441928113
0.0320494846277
0.0145496589263
-0.0136676010903
0.0155323179992
0.0147642970474
-0.00980812899677
0.0330689138979
-0.00347723464776
0.0154514304558
0.00315913714964
0.0295980852161
0.0134349613089
0.0137416523663
4.50535995214e-005
-0.00387880954621
0.0198714471002
0.0140085897458
0.00139897618322
-0.0230137710029
-0.0101294609491
0.0112419617279
0.0125887860312
-0.00317825891944
-0.000794318586756
0.0041661071783
0.0118341634045
0.00533457541321
-0.00232517725366
0.00267377148338
0.00767447029236
0.00752166910838
-0.00997141609957
-0.0458290898209
0.0288358503899
-0.0155229562333
0.0230424096705
0.00214772318047
0.0114610835762
0.0270349352563
-0.00192432387226
-0.00352970067137
0.0142512654658
-0.00837681425586
0.0175812866133
-0.0167885827229
0.00878408910221
-0.00827101518806
0.007738363386
-0.00859038358949
-0.00679380859949
0.00714730008106
0.0021446838222
-0.0134451968765
-0.0307506214537
0.0021392167186
-0.00199611137233
-0.00982364748767
0.0158770101183
0.0063198829608
-0.0331434526222
0.0131656046558
0.0336082214701
0.0030343375825
0.0308489650194
0.00539059443148
-0.0309186384871
0.0057764919055
-0.0373302624432
-0.0428943175126
-0.0178505403117
0.00345410669524
0.0217208896184
0.0253463618535
-0.0274213015113
0.0288538993883
-0.00756889072241
-0.0133517883172
-0.0312870417701
-0.0785029927652
0.036425853819
0.0192012087224
-0.0791452469475
0.0430860010528
0.0154133534577
-0.0105801576475
-0.0265324587276
-0.0218329433622
0.0197413074128
0.0342200555899
0.012650262359
-0.0392942950127
0.0366658791546
-0.0605991904691
-0.0181729391068
0.0202633783739
-0.00577416672088
-0.0489075917721
-0.0339070757798
-0.0558272758245
-0.0497769526495
-0.0524962096934
-0.0705058737261
-0.0511009571184
0.0989460491876
0.098302020612
0.0113784558991
0.00947234417248
0.0864875680463
-0.011563495383
-0.00754543016082
0.028402603056
-0.00911519073204
-0.028300880364
0.00279153639573
-0.0465109408332
-0.0153012894196
-0.0909212995724
-0.0146377333894
-0.0978262772109
0.0537034878723
-0.0119246312499
0.0280371810506
0.0389276096902
-0.0172572650988
0.0662495920994
-0.0204416106939
0.025623954299
-0.00986486205482
0.0694067392561
-0.037526063093
-0.0593005504531
-0.0505697403145
-0.0378509455566
0.0834144002951
-0.0669622656122
-0.0802869833514
-0.00407066843026
-0.0908551462269
0.125153065517
0.0451563040719
-0.0705222388026
0.0965249131497
0.0331607951317
0.0416362113319
0.0215247777374
0.0165262236269
0.0429379361936
-0.0153167642105
-0.010943492481
0.014746172707
0.00232326990453
0.00252916200066
0.0270242510999
0.0124918414666
0.00460453810983
0.0115824279076
0.0521679422973
0.0108426108408
0.0569593371612
0.0340522366591
-0.00390722343431
0.0522133669871
-0.00516866691043
-0.00693412870491
0.0127596575021
0.0326026228781
-0.0111588982038
-0.00510553347732
0.0289144553745
0.00031950559038
-0.0144554091104
-0.015065441673
0.00105960243102
0.0278010213568
-0.000900969605271
-0.0034686064298
0.0118588217974
0.0015330142094
0.0145072519044
0.00971059314995
0.00658760964545
0.00809714746479
0.00771110426392
-0.00677448239871
0.00835554305305
-0.0194115628819
0.0143873399769
0.0175340824508
0.0072838905261
0.00084882343022
-0.00790289096416
0.0114025076663
-0.00330385777358
-0.00433059545219
-0.00112036237623
-0.0177951999004
0.0143823148769
-0.0429239013744
-0.0251399329335
-0.00891019126262
-0.0137337328958
0.00789071452511
0.0154245892493
0.0333266864594
0.00309028256221
-0.0116826296704
-0.0258633951678
0.0457663408753
0.00770433862333
0.00257443999061
0.00477602606634
0.0109625053482
-0.0164430853835
-0.000756308921075
0.00284047671608
0.0479505266972
0.0143438421356
-0.0143868992458
-0.0134906978171
-0.00965203276478
0.0186752377277
-0.0118181555518
-0.00800533043744
-0.00441714387873
-0.000691774385879
0.00931936222758
0.0195114725643
-0.0141476322517
0.018932935078
0.0116588189564
0.00503112651889
0.0147010451121
-0.0125036548353
0.0114435795881
0.0129076405417
-0.00723884970914
-0.0190413871444
0.0300155004262
0.00854967724215
0.0092749445174
-0.0114073940859
-0.0101966973123
-0.0235112102158
0.0112928708809
0.0181177055082
0.0184918615919
-0.00241757304121
-0.003063453734
0.0207025969197
0.0151185046837
0.0168726114064
0.0119858090607
-0.0159555639891
0.0156622179012
0.000867101589163
-0.0227130870677
-0.0120081204281
0.00712551219168
0.0320011159494
-0.0218418832375
-0.0259838854586
0.0436962084636
-0.0295514170429
-0.0719467599869
0.0410019763761
-0.0410944625197
-0.0140050597929
0.00443376053053
0.00814173689568
0.0261509693025
-0.00649387823678
-0.0091203036934
0.0594544068525
-0.0129402531843
0.0294310566697
-0.0053113822368
-0.0244404981397
-0.0043860199734
-0.0658163393548
0.0144096835991
0.0354595161734
-0.0383046364589
-0.0228277837543
0.0248571178243
0.0133179166168
-0.0040167264583
0.0160494291094
0.0394366087164
-0.0326893520739
0.0459232271602
0.000271513654065
0.0212569627865
0.0259522938663
0.00766920753254
-0.00293240448138
0.0320791959573
-0.00362614061409
0.00202681825062
-0.0288543781377
-0.0101824610201
0.012055981574
0.016746130749
0.00939475894031
-0.0102230344133
-0.0123081781455
-0.000902191245757
-0.0164232931179
0.0164742231996
-0.00141184792452
0.00237147736703
0.0296165540614
-0.0119810073298
-0.00144810868879
0.0015867763545
0.0256699020563
0.0231627508372
0.0164243042116
0.00771838980353
-0.00837618212123
-0.00227181200046
0.0552559161091
0.0144336059818
-0.0126896386447
-0.00554615188035
-0.010587190574
-0.00506959191444
0.0132253500493
-0.0106239754934
0.01220737853
-0.0149346611847
-0.0127936075912
0.0101854938403
0.0163715133398
0.0345743206396
0.00163402905439
-0.0030620290113
-0.0106158014207
0.0184755069002
-0.00120650352088
0.0158624852419
0.0124656327577
-0.000817204174434
0.0091189741432
0.00986980399596
0.00300175497309
-0.00864348856202
0.0210891806294
0.00152622917218
-0.0168730992778
0.0188671173445
-0.0116287229209
0.022825047947
0.00177414474072
0.0183318200771
0.0141386504617
-0.00169862827812
0.00972658841614
-0.00678764533779
-0.0189999410154
-0.021830992523
0.002356024477
-0.0542496425932
0.0194429899573
0.0293930163692
0.0225112369953
0.00530761974397
-0.00160815534467
0.0139048223384
-0.00328835197081
-0.000371218009748
0.00908267588116
0.00185208974127
0.0146243638292
0.0122555718814
-0.00368872724255
-0.0204876324442
-0.0112806854755
0.00554472900516
0.0227524813709
0.0129555274034
-0.0120544821054
-0.000565979638155
-0.00102771755206
-0.0097622851321
-0.0212815713183
-0.0144701439757
-0.00406222149853
0.0224867954958
0.0103744072341
-0.00396237031014
-0.00809269892886
0.0183878442745
-0.0309151277723
0.0045078844944
0.0208298119633
0.0229289081105
0.0100731822476
-0.0195976695334
0.0128870928826
-0.0232621391555
-0.00908278681692
0.0157059548175
-0.00228524900752
0.0128505394685
0.00523505243145
0.00953658047312
0.00155606421479
0.00801997936554
0.0172213752793
-0.0121692736181
0.00933559635406
-0.00453491465817
-0.0288187296499
0.00316146553429
-0.0103721266628
-0.00128863779732
-0.0111634774284
0.000171475375177
0.00244679652094
-0.0059861590861
-0.0123737192111
0.0256956873533
0.00226175349212
0.0108898530659
-0.00273001351356
0.00546105901732
0.00107034276606
-0.0301464309177
-0.00708674273109
-0.0222026838263
-0.0185658182874
-0.00388643788371
0.0179418428874
0.0279423511976
0.00864776334512
0.00665651022381
-0.00546726650976
0.0133762900629
-0.0651948597923
0.0560849602167
0.0120893638286
-0.0242169692857
0.0289239032059
0.0171826636671
0.0319431086648
-0.0334554272816
0.0235486455299
0.0154711984462
0.00663697993971
0.0184692896182
0.0187578812345
-0.0249707628245
0.0613874219607
-0.0188290825305
-0.00753142024479
0.010326621961
-0.00402595980753
0.0103267392554
0.00029156823073
0.0258907897107
-0.0101467090862
0.00924831845268
-0.00869090424455
0.00908391621887
-0.015578474214
0.00882328794381
-0.0343668150575
-0.0209074285359
0.0194473917893
0.00681200931231
-0.0368837202797
0.0691095245994
0.0106925188557
-0.0236000482286
-0.0735766260347
0.0605301922222
-0.0377141986893
0.0152827395449
-0.0747616299925
-0.0626991423309
0.0521646540799
0.0573597129136
-0.0282289765026
-0.00529801298475
-0.034442230386
-0.0285870298947
-0.0367068110559
-0.00347388728774
-0.000654991300567
-0.034248025117
-0.0965050400461
0.00990755787683
0.0449254297606
-0.04558348096
-0.0446222888975
-0.0168823778978
0.0109793748814
0.0590247438644
0.0276267950458
0.0369263082209
0.0575084510105
0.0041227947362
0.0464443335404
0.014485047259
0.011942582694
-0.0248785894681
-0.00950016019699
-0.0255757194257
