# Supplementary material for: Real-world datasets for portfolio selection and solutions of some stochastic dominance portfolio models
Source: Data Brief. 2016 Jun 28;8:858–62. doi: 10.1016/j.dib.2016.06.031 (PMC4959918; doi:10.1016/j.dib.2016.06.031)
Supplement: Supplementary file 2 — Supplementary material [file mmc2.zip › Solutions/FTSE100/OutofSamplePortReturns_L_SSD_FTSE100_List.txt]

0.00638224069825
0.00262609414229
-0.0173289975799
0.0101405336566
0.00876190784243
0.0201767137145
-0.000692661109123
0.00490343573563
0.00406154591973
-0.00361487641034
-0.0216987098411
0.0170186083724
0.0255978129501
0.00127826437106
-0.014465594735
0.0341549469298
0.0123933239576
0.00886888243169
0.0101996594345
0.0209149808821
0.00394073965439
0.00239670679355
0.00490442961445
0.00619265079377
0.0174304317949
0.00206913192926
0.00708193652447
-0.00843031553307
-0.000656685222068
0.0136833875856
0.00592139768081
0.00586836605254
0.0148405194738
-0.0023072022472
-0.0138782222705
-0.00545708743812
-0.00239959805852
0.00230932836744
0.0149088546839
0.0135466281644
0.00565084321009
-0.00996663534342
-0.0196662630913
0.0159363357371
0.00184187161623
0.0160642521804
0.0150499187408
0.00710985297422
0.0208446989055
0.0170884342275
-0.0236727838511
-0.0172263854465
-0.0107463846514
-0.00774731919048
0.00652049644326
-0.0256596529247
0.0101294747412
0.0167968828941
0.0152724159124
0.0162909353694
-0.0102800037578
-0.00541282091083
-0.0124910899567
0.0240903887267
0.000846945244405
-0.0066232007834
-0.00183148495877
0.0233331737341
0.0156643238902
0.0153801606514
-0.00671895305656
0.0129001688055
0.0144584965394
0.0134716427359
0.00377202160399
0.00311919535859
0.00998684587762
0.00503107493404
0.0140584978016
-0.00219278408955
0.00511236534324
0.0213667871271
0.0135015202171
-0.00892112728856
-0.0021900640065
0.0127807508654
0.00672615737544
-0.00252986425274
-0.00285694754764
-0.0022871591927
0.0183399085887
-0.0102008064638
0.00410305272033
-0.0276709588247
0.0144941215891
0.00491937943332
0.0164241503987
0.0204873771131
-0.00749260724426
0.0103677045514
0.00207384229324
-0.00108856508506
0.0210893082116
0.00218699796212
-0.0129245338601
0.01073571031
0.0129375813481
0.0145786833434
-0.00904083206916
0.00333884329934
-0.000778720726099
0.00480679557719
0.0042324538842
-0.0102293929453
-0.00264192418089
-0.0082934942154
-0.0110684693775
-0.0133572475796
-0.012112319267
0.00781134098567
0.0337980071678
0.00723490801117
-0.0056336227815
0.00046699124186
0.00199622339064
0.0353936387622
0.00818227210944
0.0137864085064
0.0106549807364
-0.00348389141831
-0.00201224487079
0.00660230469439
0.0216895930891
0.0114524153959
0.00285340093005
-0.00112006553642
0.0321290990115
0.00413654473908
0.015589159375
0.00208719726323
-0.00325668774556
-0.00795319688147
-0.0138340302213
-0.00306182468476
0.00575089339295
-0.00876469964411
0.00615690521904
-0.0243598041741
-0.0414068889603
0.0285709307694
-0.00784915721766
-0.0275189940304
0.0155793971878
-0.000298220049873
0.0275384334338
-0.00079963610166
-0.0210714996647
0.0335960530583
0.01280321923
-0.0165912125331
0.013831466861
0.0121336183627
-0.00679643546275
0.0204881429194
-0.0139120388433
0.0141820635847
-0.0037775835366
0.00802697466608
0.00776940332038
0.00804397909249
-0.0002657838055
-0.00534045445912
0.0187122619242
0.00755233926398
-8.7187711993e-005
-0.0182059046259
-0.0013136399947
0.0158419908962
0.012385423889
-0.0105218166541
-0.00015344837997
0.0050751433462
0.0118110706405
-0.00077968470067
0.000244308928964
0.0374727245601
0.0106622890574
0.0101741729268
0.000447890971512
-0.0409848177895
0.0214993708667
0.00160858193943
0.0133281986113
0.00685999686123
0.00833010939021
0.0202000196761
-0.00271647322367
-0.000890631192914
0.0254184565979
0.000230544560653
0.0117937713815
-0.00247809252264
0.0192896708251
-0.016534667416
0.0272492902506
-0.011151515996
-0.00143791925705
0.00648457442961
0.00240944700962
-0.00995412844332
-0.0455134640654
-0.00419482364372
0.007183211608
-0.0161182884078
0.0240872311713
0.012404820751
-0.0284264933864
0.00449997880509
0.0255484710462
0.0100882219908
0.0122866260275
-0.00191064102565
-0.0219279050776
-0.00635924478261
-0.0276019357185
-0.0314313050599
-0.00815460375374
0.011739103971
0.0249625939053
0.0103056837084
-0.0259174027512
0.0250751940643
0.00256048624403
-0.0197479791175
-0.0478793073898
-0.0694990051708
0.0495135591053
0.0326307175296
-0.0565790879365
0.0268202469707
-0.0168919414253
-0.0299595035026
-0.0194395741718
-0.012776991171
0.0150309286122
0.0121387685045
0.0428531363159
-0.0420040344021
0.0206806914833
-0.00551429848975
0.00194133389175
-0.000358345974842
0.0138450118036
-0.0391336043399
-0.0197253881837
-0.038932515244
-0.0386088429785
-0.014100296787
-0.0313414654102
-0.0518536081644
0.0439698880436
0.0551695178836
0.00836161369647
-0.00509433235621
0.0642530054689
-0.0167039981533
0.01194865519
0.0223490568537
-0.00614366417987
-0.00611741128939
-0.0120546712932
-0.0228901769738
-0.0298673247604
-0.0635851846013
0.0458817836885
-0.0652593708555
0.123248086881
-0.0283084229512
-0.0188200988314
0.053393328138
-0.0175937080804
0.0681918102131
-0.0116560623428
0.0261361910723
0.00514667458664
0.0525850670281
-0.0363225978881
-0.0518006366401
-0.0318163732338
-0.028221810892
0.0518419999715
-0.0274977254295
-0.0569422087068
-0.0249584630488
-0.0658742092691
0.0937418401205
0.0168718929803
-0.0503466940476
0.0598789262675
0.0108640632224
0.020123125899
0.0274755442323
0.0188389899255
0.0102411991864
0.044384039808
-0.00924113552781
0.00865418822844
0.0046812181248
0.0142860300624
-0.0112978688912
0.0136422570379
-0.0115470299
0.0153717767946
0.0463532382777
0.0206242264479
0.0323811782063
0.0196753173865
-0.006999431427
0.0445598165693
-0.00521496311784
-0.00241672448519
0.0146600301263
0.0214805820986
0.00967606437879
-0.0183249248905
0.0401672697809
0.0103512344368
-0.0255131216131
0.00983110153796
-0.000989669719804
0.00512119274102
0.00190822948177
-0.0241394978448
0.0376718822244
0.00193576346131
0.000340731477795
0.00833670929641
0.00720794230871
-0.000236008633345
0.0186989013412
-0.0190600137392
0.0106297241433
-0.00428525064842
0.0091974632462
0.00732174124557
0.0293350467826
0.0227184797428
-0.0208718244613
0.00315569072372
0.00542015195479
-0.0016846858509
0.0146301672057
-0.00602517448982
0.00733613094952
-0.0269252897889
-0.0212678053695
0.00194236452953
-0.040803532369
0.0197568077879
0.000576049408155
0.0292204725692
-0.000340090647029
-0.0310872997279
-0.0407649959342
0.0530932675188
0.0121872754077
0.0148428993055
-0.0237536102566
0.00179259648314
0.00842233536975
-0.00122279800058
0.00192953789181
0.027030596541
0.0288884729917
-0.0106954613711
-0.00990382196064
-0.00659670248287
0.00442276430299
0.00184676316317
0.0124749362643
-0.00164273219331
0.0151368270388
-0.00788799885676
-0.00726048012171
0.00130143056913
-0.00735868030821
0.0183448965536
0.00459366399259
0.0148694900969
-0.0163494798892
0.00858131434457
-0.0183609208762
0.000756168878393
-0.00797027924114
0.0168088806394
0.00440492386893
0.00872885950531
0.0187476439472
0.0218200393259
-0.0287752326053
-0.000389716136677
0.00921398996917
0.00567497706683
-0.00027868071818
-1.74879283031e-005
0.0134420881626
0.00941580726128
-0.00271319165521
0.0146649615838
-0.0129576933911
0.0110469524094
-0.009591389487
-0.0143333946453
-0.0109815208406
0.00813593509326
0.0302746761194
-0.0116871675334
-0.02192721004
0.0125476248222
-0.028884149959
-0.0846212697658
0.058412161103
-0.0229997254887
0.00112761989649
-0.00595902020254
-0.00606147070478
0.0219362273927
-0.0040017278239
0.0155220855955
0.0352175694723
-0.00163612381301
0.0107265224812
-0.0107165029699
0.0112741586082
0.0022595709905
-0.0440846212417
0.0043502812437
0.0165319373892
-0.019625504495
-0.00640588577897
0.0099062629651
0.00947568582287
0.00507981364259
0.0143309908059
0.0225182640621
-0.026113374703
0.020263067897
-0.00577258120285
0.0195529911287
0.0120305159109
0.0109118392718
0.00904352268312
0.00444880801714
0.015365897891
0.00034889591761
-0.0252942781751
0.00154775094377
0.00810263954076
0.0121405366542
0.00953826614254
-0.0128510982504
-0.0260880033873
0.018564958948
0.00450311754534
0.0185512124087
0.0090924090087
0.000668390690957
0.0344964883473
-0.0031135783686
0.00673695838748
-0.00697392829483
0.0532500121825
0.0200570450596
-0.00137093612469
0.00750131783306
-0.00762283942437
0.00692550556627
0.0327822695258
0.0193682621929
0.00506140713182
-0.00548571642966
0.00215451972851
0.000838466934618
0.00477253971208
-0.00371063556308
-0.000599494561535
-0.00825973750407
0.000584257494291
0.0138103119846
0.0210392006417
0.0104768814506
0.000373921581685
0.00960503881789
-0.0107407256962
0.0167408956765
0.00224373975032
0.0237286592379
0.0169068647365
0.00441351904935
0.0122177478218
0.0151291260779
0.00979752527481
0.00374559131768
0.0171110192374
-0.000113282505782
0.0144837727379
0.00894965934488
-0.0081624144914
0.0337097262038
0.000903801922129
0.0239957285717
-0.00208246010273
0.0151987831543
0.0234565685831
0.00774895651194
-0.0286376726077
-0.0142725575512
-0.00391268812431
-0.0540854510354
0.0367657116774
0.0318415298862
0.0160789079609
0.00948358373934
-0.00356894803792
0.00768781317332
-0.00733085210887
0.00182305533455
0.0109933629141
0.0009046334051
0.0100070982071
0.0144336184114
-0.00564408005692
-0.015561041997
-0.0108290573986
0.00478920158827
0.0269257226904
0.0147970490397
-0.000605581006883
-0.0127124875719
0.00136876372426
-0.0190024595565
-0.0206477904379
0.00268993565096
-0.0105482705709
0.0196793709305
0.016424603011
0.000444921776996
-0.0152230435039
0.0130124024376
-0.0264614671791
0.00488661176167
0.0161306557493
0.0368063851919
0.0302610942537
-0.010097935958
0.0158624923357
-0.0121976283256
-0.0097201988017
0.00666929444176
0.00217101772243
-0.00772495327513
0.00587055219525
0.00695366264628
0.00924247284854
0.00840588483261
0.0101589247695
-0.00129542443814
0.0251263583291
-0.00547932941883
-0.0126009330183
0.0130203078343
-0.000520114425294
0.00138816444144
-0.00821108186897
-0.00398310996296
0.00850217801191
-0.0143102001434
-0.00179550628667
0.0176410898675
0.00109100745633
0.00671432466172
-0.00996342115496
-0.00529580157667
-0.0136487366801
-0.028381325912
-0.00785283480099
-0.0267604827476
-0.00270577857828
-0.00420780698511
0.0140197572456
0.0278157535019
0.0108780270339
0.00809508506201
-0.00209471583294
0.014594046516
-0.0536423216869
0.0472122666151
0.0126542953422
-0.00945704483091
0.0202041095703
0.0171985194878
0.0273576348932
0.00998727908332
0.00934635841662
-0.0169397096587
-0.00281238716542
0.0128890247741
-0.0106132597752
-0.015203383398
0.0537359792835
-0.0183722881063
-0.00863084976317
0.0197359955892
-0.00359707289165
-0.00043318762907
-0.0052130887318
0.0164056298969
0.00763895852999
0.00554440037061
-0.000806315844819
-0.00258152778333
-0.00985504550973
0.0115515858295
-0.0216611258859
-0.00960764109989
0.0140088987026
-0.0051208925244
-0.0392072686399
0.0280357366185
0.0143648666299
-0.0156871503348
-0.0632527354896
0.0701797859086
-0.0267592823156
0.00981861562566
-0.0142750196743
-0.0253857805375
0.0554497625589
0.0223684825276
-0.00623810244664
0.00969681502959
-0.0255452859794
-0.0345731480571
-0.0100281737251
-0.00501284770558
0.0130941144336
-0.00103950931594
-0.0607071807928
0.0185694350303
0.0384308714736
-0.0259751719253
-0.0228224649227
-0.0282190321978
0.00276598892169
0.0312938964607
0.0110637897647
0.0155466608355
0.0550038974342
0.0510669263526
0.026642687637
0.0137898171837
0.00778717276525
-0.00821356229818
-0.000586123376585
-0.0238222944073
