# Supplementary material for: Real-world datasets for portfolio selection and solutions of some stochastic dominance portfolio models
Source: Data Brief. 2016 Jun 28;8:858–62. doi: 10.1016/j.dib.2016.06.031 (PMC4959918; doi:10.1016/j.dib.2016.06.031)
Supplement: Supplementary file 2 — Supplementary material [file mmc2.zip › Solutions/FTSE100/OutofSamplePortReturns_L_SSD_FTSE100_Matr.txt]

0.00638224069825	0.0255978129501	0.0174304317949	-0.00239959805852	0.0208446989055	-0.0102800037578	0.0144584965394	-0.0021900640065	0.0164241503987	-0.00904083206916	0.0337980071678	0.0216895930891	0.00575089339295	-0.0210714996647	0.00776940332038	-0.00015344837997	0.0133281986113	0.0272492902506	-0.0284264933864	0.0249625939053	-0.0168919414253	0.0138450118036	0.0642530054689	0.123248086881	-0.0318163732338	0.020123125899	0.0153717767946	-0.0183249248905	0.00833670929641	0.00315569072372	0.0292204725692	0.027030596541	0.00130143056913	0.00872885950531	0.0146649615838	-0.0846212697658	-0.0107165029699	0.0225182640621	0.00154775094377	-0.0031135783686	-0.00548571642966	0.00960503881789	-0.000113282505782	-0.0142725575512	0.0009046334051	-0.0190024595565	0.0368063851919	0.00840588483261	-0.0143102001434	-0.00420780698511
0.00262609414229	0.00127826437106	0.00206913192926	0.00230932836744	0.0170884342275	-0.00541282091083	0.0134716427359	0.0127807508654	0.0204873771131	0.00333884329934	0.00723490801117	0.0114524153959	-0.00876469964411	0.0335960530583	0.00804397909249	0.0050751433462	0.00685999686123	-0.011151515996	0.00449997880509	0.0103056837084	-0.0299595035026	-0.0391336043399	-0.0167039981533	-0.0283084229512	-0.028221810892	0.0274755442323	0.0463532382777	0.0401672697809	0.00720794230871	0.00542015195479	-0.000340090647029	0.0288884729917	-0.00735868030821	0.0187476439472	-0.0129576933911	0.058412161103	0.0112741586082	-0.026113374703	0.00810263954076	0.00673695838748	0.00215451972851	-0.0107407256962	0.0144837727379	-0.00391268812431	0.0100070982071	-0.0206477904379	0.0302610942537	0.0101589247695	-0.00179550628667	0.0140197572456
-0.0173289975799	-0.014465594735	0.00708193652447	0.0149088546839	-0.0236727838511	-0.0124910899567	0.00377202160399	0.00672615737544	-0.00749260724426	-0.000778720726099	-0.0056336227815	0.00285340093005	0.00615690521904	0.01280321923	-0.0002657838055	0.0118110706405	0.00833010939021	-0.00143791925705	0.0255484710462	-0.0259174027512	-0.0194395741718	-0.0197253881837	0.01194865519	-0.0188200988314	0.0518419999715	0.0188389899255	0.0206242264479	0.0103512344368	-0.000236008633345	-0.0016846858509	-0.0310872997279	-0.0106954613711	0.0183448965536	0.0218200393259	0.0110469524094	-0.0229997254887	0.0022595709905	0.020263067897	0.0121405366542	-0.00697392829483	0.000838466934618	0.0167408956765	0.00894965934488	-0.0540854510354	0.0144336184114	0.00268993565096	-0.010097935958	-0.00129542443814	0.0176410898675	0.0278157535019
0.0101405336566	0.0341549469298	-0.00843031553307	0.0135466281644	-0.0172263854465	0.0240903887267	0.00311919535859	-0.00252986425274	0.0103677045514	0.00480679557719	0.00046699124186	-0.00112006553642	-0.0243598041741	-0.0165912125331	-0.00534045445912	-0.00077968470067	0.0202000196761	0.00648457442961	0.0100882219908	0.0250751940643	-0.012776991171	-0.038932515244	0.0223490568537	0.053393328138	-0.0274977254295	0.0102411991864	0.0323811782063	-0.0255131216131	0.0186989013412	0.0146301672057	-0.0407649959342	-0.00990382196064	0.00459366399259	-0.0287752326053	-0.009591389487	0.00112761989649	-0.0440846212417	-0.00577258120285	0.00953826614254	0.0532500121825	0.00477253971208	0.00224373975032	-0.0081624144914	0.0367657116774	-0.00564408005692	-0.0105482705709	0.0158624923357	0.0251263583291	0.00109100745633	0.0108780270339
0.00876190784243	0.0123933239576	-0.000656685222068	0.00565084321009	-0.0107463846514	0.000846945244405	0.00998684587762	-0.00285694754764	0.00207384229324	0.0042324538842	0.00199622339064	0.0321290990115	-0.0414068889603	0.013831466861	0.0187122619242	0.000244308928964	-0.00271647322367	0.00240944700962	0.0122866260275	0.00256048624403	0.0150309286122	-0.0386088429785	-0.00614366417987	-0.0175937080804	-0.0569422087068	0.044384039808	0.0196753173865	0.00983110153796	-0.0190600137392	-0.00602517448982	0.0530932675188	-0.00659670248287	0.0148694900969	-0.000389716136677	-0.0143333946453	-0.00595902020254	0.0043502812437	0.0195529911287	-0.0128510982504	0.0200570450596	-0.00371063556308	0.0237286592379	0.0337097262038	0.0318415298862	-0.015561041997	0.0196793709305	-0.0121976283256	-0.00547932941883	0.00671432466172	0.00809508506201
0.0201767137145	0.00886888243169	0.0136833875856	-0.00996663534342	-0.00774731919048	-0.0066232007834	0.00503107493404	-0.0022871591927	-0.00108856508506	-0.0102293929453	0.0353936387622	0.00413654473908	0.0285709307694	0.0121336183627	0.00755233926398	0.0374727245601	-0.000890631192914	-0.00995412844332	-0.00191064102565	-0.0197479791175	0.0121387685045	-0.014100296787	-0.00611741128939	0.0681918102131	-0.0249584630488	-0.00924113552781	-0.006999431427	-0.000989669719804	0.0106297241433	0.00733613094952	0.0121872754077	0.00442276430299	-0.0163494798892	0.00921398996917	-0.0109815208406	-0.00606147070478	0.0165319373892	0.0120305159109	-0.0260880033873	-0.00137093612469	-0.000599494561535	0.0169068647365	0.000903801922129	0.0160789079609	-0.0108290573986	0.016424603011	-0.0097201988017	-0.0126009330183	-0.00996342115496	-0.00209471583294
-0.000692661109123	0.0101996594345	0.00592139768081	-0.0196662630913	0.00652049644326	-0.00183148495877	0.0140584978016	0.0183399085887	0.0210893082116	-0.00264192418089	0.00818227210944	0.015589159375	-0.00784915721766	-0.00679643546275	-8.7187711993e-005	0.0106622890574	0.0254184565979	-0.0455134640654	-0.0219279050776	-0.0478793073898	0.0428531363159	-0.0313414654102	-0.0120546712932	-0.0116560623428	-0.0658742092691	0.00865418822844	0.0445598165693	0.00512119274102	-0.00428525064842	-0.0269252897889	0.0148428993055	0.00184676316317	0.00858131434457	0.00567497706683	0.00813593509326	0.0219362273927	-0.019625504495	0.0109118392718	0.018564958948	0.00750131783306	-0.00825973750407	0.00441351904935	0.0239957285717	0.00948358373934	0.00478920158827	0.000444921776996	0.00666929444176	0.0130203078343	-0.00529580157667	0.014594046516
0.00490343573563	0.0209149808821	0.00586836605254	0.0159363357371	-0.0256596529247	0.0233331737341	-0.00219278408955	-0.0102008064638	0.00218699796212	-0.0082934942154	0.0137864085064	0.00208719726323	-0.0275189940304	0.0204881429194	-0.0182059046259	0.0101741729268	0.000230544560653	-0.00419482364372	-0.00635924478261	-0.0694990051708	-0.0420040344021	-0.0518536081644	-0.0228901769738	0.0261361910723	0.0937418401205	0.0046812181248	-0.00521496311784	0.00190822948177	0.0091974632462	-0.0212678053695	-0.0237536102566	0.0124749362643	-0.0183609208762	-0.00027868071818	0.0302746761194	-0.0040017278239	-0.00640588577897	0.00904352268312	0.00450311754534	-0.00762283942437	0.000584257494291	0.0122177478218	-0.00208246010273	-0.00356894803792	0.0269257226904	-0.0152230435039	0.00217101772243	-0.000520114425294	-0.0136487366801	-0.0536423216869
0.00406154591973	0.00394073965439	0.0148405194738	0.00184187161623	0.0101294747412	0.0156643238902	0.00511236534324	0.00410305272033	-0.0129245338601	-0.0110684693775	0.0106549807364	-0.00325668774556	0.0155793971878	-0.0139120388433	-0.0013136399947	0.000447890971512	0.0117937713815	0.007183211608	-0.0276019357185	0.0495135591053	0.0206806914833	0.0439698880436	-0.0298673247604	0.00514667458664	0.0168718929803	0.0142860300624	-0.00241672448519	-0.0241394978448	0.00732174124557	0.00194236452953	0.00179259648314	-0.00164273219331	0.000756168878393	-1.74879283031e-005	-0.0116871675334	0.0155220855955	0.0099062629651	0.00444880801714	0.0185512124087	0.00692550556627	0.0138103119846	0.0151291260779	0.0151987831543	0.00768781317332	0.0147970490397	0.0130124024376	-0.00772495327513	0.00138816444144	-0.028381325912	0.0472122666151
-0.00361487641034	0.00239670679355	-0.0023072022472	0.0160642521804	0.0167968828941	0.0153801606514	0.0213667871271	-0.0276709588247	0.01073571031	-0.0133572475796	-0.00348389141831	-0.00795319688147	-0.000298220049873	0.0141820635847	0.0158419908962	-0.0409848177895	-0.00247809252264	-0.0161182884078	-0.0314313050599	0.0326307175296	-0.00551429848975	0.0551695178836	-0.0635851846013	0.0525850670281	-0.0503466940476	-0.0112978688912	0.0146600301263	0.0376718822244	0.0293350467826	-0.040803532369	0.00842233536975	0.0151368270388	-0.00797027924114	0.0134420881626	-0.02192721004	0.0352175694723	0.00947568582287	0.015365897891	0.0090924090087	0.0327822695258	0.0210392006417	0.00979752527481	0.0234565685831	-0.00733085210887	-0.000605581006883	-0.0264614671791	0.00587055219525	-0.00821108186897	-0.00785283480099	0.0126542953422
-0.0216987098411	0.00490442961445	-0.0138782222705	0.0150499187408	0.0152724159124	-0.00671895305656	0.0135015202171	0.0144941215891	0.0129375813481	-0.012112319267	-0.00201224487079	-0.0138340302213	0.0275384334338	-0.0037775835366	0.012385423889	0.0214993708667	0.0192896708251	0.0240872311713	-0.00815460375374	-0.0565790879365	0.00194133389175	0.00836161369647	0.0458817836885	-0.0363225978881	0.0598789262675	0.0136422570379	0.0214805820986	0.00193576346131	0.0227184797428	0.0197568077879	-0.00122279800058	-0.00788799885676	0.0168088806394	0.00941580726128	0.0125476248222	-0.00163612381301	0.00507981364259	0.00034889591761	0.000668390690957	0.0193682621929	0.0104768814506	0.00374559131768	0.00774895651194	0.00182305533455	-0.0127124875719	0.00488661176167	0.00695366264628	-0.00398310996296	-0.0267604827476	-0.00945704483091
0.0170186083724	0.00619265079377	-0.00545708743812	0.00710985297422	0.0162909353694	0.0129001688055	-0.00892112728856	0.00491937943332	0.0145786833434	0.00781134098567	0.00660230469439	-0.00306182468476	-0.00079963610166	0.00802697466608	-0.0105218166541	0.00160858193943	-0.016534667416	0.012404820751	0.011739103971	0.0268202469707	-0.000358345974842	-0.00509433235621	-0.0652593708555	-0.0518006366401	0.0108640632224	-0.0115470299	0.00967606437879	0.000340731477795	-0.0208718244613	0.000576049408155	0.00192953789181	-0.00726048012171	0.00440492386893	-0.00271319165521	-0.028884149959	0.0107265224812	0.0143309908059	-0.0252942781751	0.0344964883473	0.00506140713182	0.000373921581685	0.0171110192374	-0.0286376726077	0.0109933629141	0.00136876372426	0.0161306557493	0.00924247284854	0.00850217801191	-0.00270577857828	0.0202041095703
[truncated: 6 more columns]
