# Supplementary material for: Real-world datasets for portfolio selection and solutions of some stochastic dominance portfolio models
Source: Data Brief. 2016 Jun 28;8:858–62. doi: 10.1016/j.dib.2016.06.031 (PMC4959918; doi:10.1016/j.dib.2016.06.031)
Supplement: Supplementary file 2 — Supplementary material [file mmc2.zip › Solutions/FTSE100/OutofSamplePortReturns_MeanVar_FTSE100_List.txt]

-0.00135380178802
0.00618237562592
-0.00561477650835
0.00628312747777
0.0228984814779
0.00978507625089
0.012848327855
-0.00535627832741
0.00243309313521
-0.00593799420796
-0.0183371175324
0.0121005634778
0.022200177617
0.000804122091397
-0.0105377922425
0.0109002503175
0.00810116703982
0.0115859186048
0.0162640062922
0.0124234410965
0.00303919150035
-0.00123969488154
0.00802735917596
0.00513565357628
0.0142305090952
-0.00938883155532
0.00283216042922
-0.000942958435582
0.0028386926533
0.00969943923724
0.00506425494405
0.00296036722886
0.0281462257323
-0.0115866551627
-0.0135186167424
-0.00302119262267
0.00362963466133
0.0147389015293
0.00739075685057
0.0110751010122
0.012623653475
-0.0103737343943
-0.0177911885556
0.0145000500668
0.000281887952855
0.0108572212006
0.0110900488416
0.000288498735578
0.0139066253337
0.0110657448272
-0.0191039393894
0.000137538480823
-0.0076888277595
-0.00847077292756
0.000906086922902
-0.0257900995263
0.00516215440777
0.0087049326018
0.0213033375245
0.00864654573352
-0.0116994747805
-0.00419886483212
-0.00624640597618
0.0255619046936
-0.00344838631082
-0.00415398215033
-0.00112968316833
0.0269391585797
0.0143918993369
0.00758589532563
-0.00641910478667
0.0122131569987
0.0118523869444
0.0146507720684
-0.00676208513095
0.0077897930134
0.00939061073674
0.00453735482954
0.00445355776836
-0.00874414173278
0.00727182691765
0.023959456022
0.0129820085552
-0.00820395937851
-0.00101348448624
0.0110179982427
0.000939401572315
0.00249469314547
-0.00276458133744
-0.00614949925884
0.0144794748915
-0.0192260539113
0.0103718976887
-0.0307029732191
0.0162304744358
0.00253365761282
0.0142516409257
0.0267129569083
-0.00687758274053
0.0151776373025
-0.000199902637965
-0.0111131872945
0.0265857747428
-0.00157245973772
-0.00558122345018
0.0148259969241
0.00677092762795
0.00931319186175
-0.00708376703323
0.00221934909692
-0.00453585793478
0.00886851886669
0.0122048598544
-0.00361474743284
-0.000942452859604
0.00289319198697
-0.0181798664002
0.000475858884764
-0.00650513649785
0.00401000322189
0.0345085217272
0.0129471987623
0.00259183137382
0.00317862753949
0.00190907849529
0.017393537706
0.013599361656
0.0105376956512
0.0107299996617
-0.00488867073132
-0.00321619272504
-0.0034682602656
0.0169555385781
0.0125332345177
0.0092693394179
0.00451121084514
0.0250550396578
0.00981489177624
0.0257519906917
-0.00251420078265
-0.0188435390789
-0.00119399675256
-0.00620610996796
0.00257020537455
0.0113645381206
-0.00590211298522
0.0029511587593
-0.0299383612525
-0.0336497396971
0.0342932573662
-0.0061758625234
-0.0233675854883
0.012438700591
0.00508409875249
0.0277519808307
0.00956317469681
-0.0226386729131
0.0304911650841
0.0173946954231
-0.00800632031482
0.0174466903989
0.000418187432246
-0.00213847057406
0.0183775296979
-0.00361046379218
0.018859835144
-0.00191163593688
0.0115242094529
0.0140670378021
0.00746237789879
-0.00102477345805
0.00334421561706
0.0186874012138
0.013464659154
6.91256994536e-05
-0.0208910988834
-0.000122687909366
0.00782460698768
0.0187360112635
-0.0105716962163
-1.81998725481e-05
0.00780443634873
0.00863372306063
-0.00584561028831
-0.000601444998053
0.0272546986488
0.0104336483522
0.0100446301898
-0.000409895806133
-0.0449451915983
0.0252729104227
-0.000864997911596
0.00716334728653
0.00712544127816
0.0104336887097
0.0172223423129
-0.00232091685688
0.00316590506121
0.0230620607027
0.00269344698602
0.00148127280661
0.000656042931828
0.0163489945745
-0.0154667074484
0.0135604191446
-0.0162586436433
-0.00651996201616
0.010339180322
0.0030832710624
-0.010583213198
-0.0328600586275
0.00975445687452
0.0063895538021
-0.0211148281416
0.0125232809721
0.0126441170793
-0.026684146777
0.017320625121
0.0302331656048
0.00594812224862
0.0145778022486
0.0149619957073
-0.0108592765391
0.0123845275645
-0.0362411286997
-0.0329068403053
-0.00799883242719
-0.00103866449582
0.0271343861701
0.0227734615096
-0.0174365259524
0.0270267612524
-0.00862591134332
0.000193680900127
-0.0248870689491
-0.0898285556419
0.0132805882921
0.024988940338
-0.0450709107219
0.0330410442224
-0.00251064775581
-0.0194049830594
-0.0226609917745
-0.01194429426
0.0244224294659
0.00770063207854
0.026978173235
-0.0318807685461
0.0299290876149
-0.00899959160254
-0.000472146455813
0.0106850625393
-0.0025933554459
-0.0313203281663
-0.0198798440574
-0.0226201784629
-0.03061546772
-0.0242985875818
-0.0393153377805
-0.0104686476299
0.028011980577
0.0476339334434
0.0120453340887
0.0046910567217
0.0576381855643
-0.00591388093943
0.0046732199333
0.0232028715191
-0.0201630515649
-0.00370897922221
-0.0159211383425
-0.0206652099961
-0.0177253267189
-0.0852949827928
0.033606368574
-0.0933714719249
0.0888269428859
0.00437508004692
-0.0139461809009
0.0525752434894
-0.0336218671411
0.0597192449069
-0.0159253291857
0.027056001297
0.0047551455155
0.0532944683291
-0.0407403264243
-0.0578083456282
-0.0223987540067
-0.0409867378285
0.0534505124882
-0.0401597878016
-0.060366290132
-0.0301453041198
-0.0762615640514
0.0829472645085
0.011918332855
-0.0649290341977
0.0674584814572
0.00916457825171
0.023018371554
0.0195557483097
0.0248638959967
0.0309369734394
0.0222828678415
-0.0121387212512
0.00595946420891
-0.0034825516716
-0.00922148233149
0.0159816875277
0.0121919760036
0.00170165141219
0.0124885798544
0.0218756504326
0.000693380868595
0.0191606356454
0.0244331245271
-0.00630488179217
0.0441544265374
0.00143717497257
0.000653091842034
0.016243693667
0.0224695359758
0.00521273644883
-0.0117318676596
0.033918597901
0.00477292875068
-0.021370703277
0.00865721411988
-0.00142144527804
0.00939022943009
0.0044728706612
-0.0147599836638
0.0288310255159
-0.00388692292177
0.00813726530045
0.0179395948082
0.00863369853927
-0.00132516996433
0.0111046783634
-0.0372476963508
0.00890287201884
-0.00884252653265
0.0180842021944
0.0298313559562
0.0152295440446
0.0173546280202
-0.0135596838056
0.00763189826891
0.00504715460747
-0.00494710970289
0.0086158508992
-0.00285533789676
0.00397663607595
-0.0340753829592
-0.0203028758284
-0.00535767884471
-0.0306995018545
0.0152127361068
0.0107411381888
0.0332985063602
0.00308210674142
-0.0161737053365
-0.0167340309003
0.0496573442963
0.00601646797961
0.00740387915066
-0.0141512350566
0.00749716316079
-0.00859072205308
-0.00431450012675
0.00510662637426
0.0251102321594
0.0218091585649
0.00152296924404
-0.0158146150649
-0.00117252425133
0.0145269021667
-0.00260001339158
0.00384602958384
-0.00316138224956
-0.0122096795122
0.00290082010821
-0.00796481571108
-0.0138529214913
0.00602483817184
0.0100264450546
0.00785214823129
0.0139512945097
-0.0140810433373
0.00595985207687
-0.0103451472321
-0.0100618231446
-0.0269736159255
0.0421829419173
0.00631216913371
0.00990729051461
0.0108077794863
-0.00561353466582
-0.0287505006311
0.00614578276433
0.00755267912806
0.0188779683097
0.0033141797065
0.00482598206445
0.0140372439157
0.00832455014188
-0.000862541395673
0.0129339789541
-0.00972363462928
0.0077950014131
0.0031107937989
-0.0160878334191
-0.00828769562363
-0.0100519195462
0.0304473362047
-0.0146760219501
-0.0230371431183
0.0153982601195
-0.0206751368866
-0.0613928625187
0.0451180405139
-0.00533047151449
-0.00919253494781
0.00282046546794
0.00466762677954
0.0206630208706
-0.00981259495159
0.00266324036751
0.02849214458
-0.00306817155255
0.0163031064043
0.00126944739298
0.00572488590218
-0.00505002493456
-0.034967458377
0.0114035443951
0.010927005804
-0.0192882860443
-0.00256584322408
0.0143065269215
0.0105421363163
-0.00569403741597
-0.0130650654141
0.00833139582124
-0.00984544940643
0.0193418112967
-0.00224690084594
0.0292122880169
0.0125387674855
0.0146767275203
0.0119573198166
0.00234997410682
0.0167945023264
0.00146924843974
-0.0277119873269
0.00522709623542
0.00450612445688
0.00752053809834
-0.00180345552031
-0.0145496915022
-0.0129148298426
0.010993335511
-0.0099329671531
0.0166664870546
0.00999042824961
0.000639330190171
0.0278911888965
-0.00015738510662
0.00582075515106
-0.00815129348249
0.036653197769
0.0168029407702
0.0082915140536
0.00422248005627
-0.0109686923643
0.00315956339356
0.0276729163221
0.0142366528386
0.00497535511634
0.00526547431966
0.00581859669818
-0.00832310012459
0.00741171889943
-0.00665998514421
-0.00544513083068
-0.0172438785288
0.000323377363289
0.0135625479028
0.0130489270713
0.0110918564786
0.00468273905954
0.0070336506037
-0.0139088958303
0.0191294833165
-0.0021381708113
0.027032906077
0.0134975193098
0.0123060419597
0.0113058788942
0.0161769645602
0.0045488974545
0.00303534507355
0.0140091062831
-0.00802406857398
0.0059149745056
0.0093557154047
-0.0041622519311
0.032202075116
-0.0010000757263
0.0170825536914
0.00851694806219
0.0153481581995
0.0225936218676
-0.00498320361916
-0.0238228749627
-0.0155147414995
0.0017169195536
-0.0524592629714
0.0344461920661
0.030350793397
0.0110005871851
0.00964369848967
-0.0116514741456
0.00834004004989
-0.0148656801238
-0.00208611821428
0.00651702137001
-0.00445591374844
0.00671693481266
0.01418259404
-0.00237247889974
-0.0135182312605
-0.0104181397783
0.00526433514984
0.0338540196491
0.0197126562509
-0.000916365997212
-0.0209257617124
0.0022695979067
-0.0161839099642
-0.0231746589679
-0.00203351450718
0.00284241274144
0.0133533054387
0.0128045745577
-0.00297305609808
-0.0178081388455
0.0046429134208
-0.0275228445938
0.00195413177645
0.011735417977
0.0300013802454
0.0316850766574
-0.0114270511747
0.0127028511793
-0.0041452916363
-0.0063376193632
0.00526511198612
0.000717069928879
-0.0194699528813
0.0120519983293
0.0400505085182
0.0148621454349
0.00796226959509
-0.00954068570063
0.00595080369987
0.0270804045088
0.000912793475678
-0.0188659002292
0.0152946056121
-0.00351818491426
0.00564580948355
-0.00538327807744
-0.00211815496365
0.00680962615771
-0.0157237588889
-0.00449151495436
0.0147486855632
0.000222607555227
0.0165673180389
-0.00306033892015
0.00302097550745
-0.0086289313574
-0.0230774310438
-0.00291936418995
-0.0193590063642
-0.0237798970182
0.00358857354706
0.0118946320668
0.0203211587673
0.0152514983573
0.0143324052931
0.0039896060435
0.00991919555366
-0.0589206829808
0.048110966271
0.0114885368097
-0.0155847830051
0.0215452990248
0.0243287053843
0.0290760021728
-0.00606295490822
0.0132079769355
-0.0068616175199
0.00246881598296
0.0154589574352
-0.00659250306971
-0.00283608487329
0.0334426947585
-0.0115079299856
-0.00371658561837
0.0235590912331
0.00507597512893
0.00501272790594
-0.00440230533719
0.00873075393117
0.00384598435885
1.74350210061e-05
-0.00461974817348
-0.0150984433186
-0.0078120874027
0.00916841761678
-0.0229007379806
-0.00819373893052
0.0140764748946
0.00114081169908
-0.0274908821262
0.0473356936939
0.00744564283152
-0.00774982792092
-0.0572983544731
0.0566744054243
-0.0279040764724
0.00709438206057
-0.0266299789717
-0.0136685244899
0.0578629873044
0.0147334225529
-0.0051240527299
0.0120718355312
-0.0202829774567
-0.0295021162245
-0.00494780394676
0.00729398715191
0.0222620051623
-0.00376212392408
-0.0416546255107
0.0228870293869
0.0345314343073
-0.0222995858775
-0.0204153268506
-0.0266019874664
0.0180066259681
0.0326433674898
-0.0183038183419
0.0239500279826
0.0465319038171
0.048315170512
0.0144284567022
0.0102010777289
0.0116918192231
-0.024377195283
-0.0103707443437
-0.0125355607098
