# Supplementary material for: Real-world datasets for portfolio selection and solutions of some stochastic dominance portfolio models
Source: Data Brief. 2016 Jun 28;8:858–62. doi: 10.1016/j.dib.2016.06.031 (PMC4959918; doi:10.1016/j.dib.2016.06.031)
Supplement: Supplementary file 2 — Supplementary material [file mmc2.zip › Solutions/FTSE100/OutofSamplePortReturns_MeanVar_FTSE100_Matr.txt]

-0.00135380178802	0.022200177617	0.0142305090952	0.00362963466133	0.0139066253337	-0.0116994747805	0.0118523869444	-0.00101348448624	0.0142516409257	-0.00708376703323	0.0345085217272	0.0169555385781	0.0113645381206	-0.0226386729131	0.0140670378021	-1.81998725481e-05	0.00716334728653	0.0135604191446	-0.026684146777	0.0271343861701	-0.00251064775581	-0.0025933554459	0.0576381855643	0.0888269428859	-0.0223987540067	0.023018371554	0.0124885798544	-0.0117318676596	0.0179395948082	0.00763189826891	0.0332985063602	0.0251102321594	-0.0138529214913	0.00990729051461	0.0129339789541	-0.0613928625187	0.00126944739298	0.00833139582124	0.00522709623542	-0.00015738510662	0.00526547431966	0.0070336506037	-0.00802406857398	-0.0155147414995	-0.00445591374844	-0.0161839099642	0.0300013802454	0.00796226959509	-0.0157237588889	0.00358857354706
0.00618237562592	0.000804122091397	-0.00938883155532	0.0147389015293	0.0110657448272	-0.00419886483212	0.0146507720684	0.0110179982427	0.0267129569083	0.00221934909692	0.0129471987623	0.0125332345177	-0.00590211298522	0.0304911650841	0.00746237789879	0.00780443634873	0.00712544127816	-0.0162586436433	0.017320625121	0.0227734615096	-0.0194049830594	-0.0313203281663	-0.00591388093943	0.00437508004692	-0.0409867378285	0.0195557483097	0.0218756504326	0.033918597901	0.00863369853927	0.00504715460747	0.00308210674142	0.0218091585649	0.00602483817184	0.0108077794863	-0.00972363462928	0.0451180405139	0.00572488590218	-0.00984544940643	0.00450612445688	0.00582075515106	0.00581859669818	-0.0139088958303	0.0059149745056	0.0017169195536	0.00671693481266	-0.0231746589679	0.0316850766574	-0.00954068570063	-0.00449151495436	0.0118946320668
-0.00561477650835	-0.0105377922425	0.00283216042922	0.00739075685057	-0.0191039393894	-0.00624640597618	-0.00676208513095	0.000939401572315	-0.00687758274053	-0.00453585793478	0.00259183137382	0.0092693394179	0.0029511587593	0.0173946954231	-0.00102477345805	0.00863372306063	0.0104336887097	-0.00651996201616	0.0302331656048	-0.0174365259524	-0.0226609917745	-0.0198798440574	0.0046732199333	-0.0139461809009	0.0534505124882	0.0248638959967	0.000693380868595	0.00477292875068	-0.00132516996433	-0.00494710970289	-0.0161737053365	0.00152296924404	0.0100264450546	-0.00561353466582	0.0077950014131	-0.00533047151449	-0.00505002493456	0.0193418112967	0.00752053809834	-0.00815129348249	-0.00832310012459	0.0191294833165	0.0093557154047	-0.0524592629714	0.01418259404	-0.00203351450718	-0.0114270511747	0.00595080369987	0.0147486855632	0.0203211587673
0.00628312747777	0.0109002503175	-0.000942958435582	0.0110751010122	0.000137538480823	0.0255619046936	0.0077897930134	0.00249469314547	0.0151776373025	0.00886851886669	0.00317862753949	0.00451121084514	-0.0299383612525	-0.00800632031482	0.00334421561706	-0.00584561028831	0.0172223423129	0.010339180322	0.00594812224862	0.0270267612524	-0.01194429426	-0.0226201784629	0.0232028715191	0.0525752434894	-0.0401597878016	0.0309369734394	0.0191606356454	-0.021370703277	0.0111046783634	0.0086158508992	-0.0167340309003	-0.0158146150649	0.00785214823129	-0.0287505006311	0.0031107937989	-0.00919253494781	-0.034967458377	-0.00224690084594	-0.00180345552031	0.036653197769	0.00741171889943	-0.0021381708113	-0.0041622519311	0.0344461920661	-0.00237247889974	0.00284241274144	0.0127028511793	0.0270804045088	0.000222607555227	0.0152514983573
0.0228984814779	0.00810116703982	0.0028386926533	0.012623653475	-0.0076888277595	-0.00344838631082	0.00939061073674	-0.00276458133744	-0.000199902637965	0.0122048598544	0.00190907849529	0.0250550396578	-0.0336497396971	0.0174466903989	0.0186874012138	-0.000601444998053	-0.00232091685688	0.0030832710624	0.0145778022486	-0.00862591134332	0.0244224294659	-0.03061546772	-0.0201630515649	-0.0336218671411	-0.060366290132	0.0222828678415	0.0244331245271	0.00865721411988	-0.0372476963508	-0.00285533789676	0.0496573442963	-0.00117252425133	0.0139512945097	0.00614578276433	-0.0160878334191	0.00282046546794	0.0114035443951	0.0292122880169	-0.0145496915022	0.0168029407702	-0.00665998514421	0.027032906077	0.032202075116	0.030350793397	-0.0135182312605	0.0133533054387	-0.0041452916363	0.000912793475678	0.0165673180389	0.0143324052931
0.00978507625089	0.0115859186048	0.00969943923724	-0.0103737343943	-0.00847077292756	-0.00415398215033	0.00453735482954	-0.00614949925884	-0.0111131872945	-0.00361474743284	0.017393537706	0.00981489177624	0.0342932573662	0.000418187432246	0.013464659154	0.0272546986488	0.00316590506121	-0.010583213198	0.0149619957073	0.000193680900127	0.00770063207854	-0.0242985875818	-0.00370897922221	0.0597192449069	-0.0301453041198	-0.0121387212512	-0.00630488179217	-0.00142144527804	0.00890287201884	0.00397663607595	0.00601646797961	0.0145269021667	-0.0140810433373	0.00755267912806	-0.00828769562363	0.00466762677954	0.010927005804	0.0125387674855	-0.0129148298426	0.0082915140536	-0.00544513083068	0.0134975193098	-0.0010000757263	0.0110005871851	-0.0104181397783	0.0128045745577	-0.0063376193632	-0.0188659002292	-0.00306033892015	0.0039896060435
0.012848327855	0.0162640062922	0.00506425494405	-0.0177911885556	0.000906086922902	-0.00112968316833	0.00445355776836	0.0144794748915	0.0265857747428	-0.000942452859604	0.013599361656	0.0257519906917	-0.0061758625234	-0.00213847057406	6.91256994536e-05	0.0104336483522	0.0230620607027	-0.0328600586275	-0.0108592765391	-0.0248870689491	0.026978173235	-0.0393153377805	-0.0159211383425	-0.0159253291857	-0.0762615640514	0.00595946420891	0.0441544265374	0.00939022943009	-0.00884252653265	-0.0340753829592	0.00740387915066	-0.00260001339158	0.00595985207687	0.0188779683097	-0.0100519195462	0.0206630208706	-0.0192882860443	0.0146767275203	0.010993335511	0.00422248005627	-0.0172438785288	0.0123060419597	0.0170825536914	0.00964369848967	0.00526433514984	-0.00297305609808	0.00526511198612	0.0152946056121	0.00302097550745	0.00991919555366
-0.00535627832741	0.0124234410965	0.00296036722886	0.0145000500668	-0.0257900995263	0.0269391585797	-0.00874414173278	-0.0192260539113	-0.00157245973772	0.00289319198697	0.0105376956512	-0.00251420078265	-0.0233675854883	0.0183775296979	-0.0208910988834	0.0100446301898	0.00269344698602	0.00975445687452	0.0123845275645	-0.0898285556419	-0.0318807685461	-0.0104686476299	-0.0206652099961	0.027056001297	0.0829472645085	-0.0034825516716	0.00143717497257	0.0044728706612	0.0180842021944	-0.0203028758284	-0.0141512350566	0.00384602958384	-0.0103451472321	0.0033141797065	0.0304473362047	-0.00981259495159	-0.00256584322408	0.0119573198166	-0.0099329671531	-0.0109686923643	0.000323377363289	0.0113058788942	0.00851694806219	-0.0116514741456	0.0338540196491	-0.0178081388455	0.000717069928879	-0.00351818491426	-0.0086289313574	-0.0589206829808
0.00243309313521	0.00303919150035	0.0281462257323	0.000281887952855	0.00516215440777	0.0143918993369	0.00727182691765	0.0103718976887	-0.00558122345018	-0.0181798664002	0.0107299996617	-0.0188435390789	0.012438700591	-0.00361046379218	-0.000122687909366	-0.000409895806133	0.00148127280661	0.0063895538021	-0.0362411286997	0.0132805882921	0.0299290876149	0.028011980577	-0.0177253267189	0.0047551455155	0.011918332855	-0.00922148233149	0.000653091842034	-0.0147599836638	0.0298313559562	-0.00535767884471	0.00749716316079	-0.00316138224956	-0.0100618231446	0.00482598206445	-0.0146760219501	0.00266324036751	0.0143065269215	0.00234997410682	0.0166664870546	0.00315956339356	0.0135625479028	0.0161769645602	0.0153481581995	0.00834004004989	0.0197126562509	0.0046429134208	-0.0194699528813	0.00564580948355	-0.0230774310438	0.048110966271
-0.00593799420796	-0.00123969488154	-0.0115866551627	0.0108572212006	0.0087049326018	0.00758589532563	0.023959456022	-0.0307029732191	0.0148259969241	0.000475858884764	-0.00488867073132	-0.00119399675256	0.00508409875249	0.018859835144	0.00782460698768	-0.0449451915983	0.000656042931828	-0.0211148281416	-0.0329068403053	0.024988940338	-0.00899959160254	0.0476339334434	-0.0852949827928	0.0532944683291	-0.0649290341977	0.0159816875277	0.016243693667	0.0288310255159	0.0152295440446	-0.0306995018545	-0.00859072205308	-0.0122096795122	-0.0269736159255	0.0140372439157	-0.0230371431183	0.02849214458	0.0105421363163	0.0167945023264	0.00999042824961	0.0276729163221	0.0130489270713	0.0045488974545	0.0225936218676	-0.0148656801238	-0.000916365997212	-0.0275228445938	0.0120519983293	-0.00538327807744	-0.00291936418995	0.0114885368097
-0.0183371175324	0.00802735917596	-0.0135186167424	0.0110900488416	0.0213033375245	-0.00641910478667	0.0129820085552	0.0162304744358	0.00677092762795	-0.00650513649785	-0.00321619272504	-0.00620610996796	0.0277519808307	-0.00191163593688	0.0187360112635	0.0252729104227	0.0163489945745	0.0125232809721	-0.00799883242719	-0.0450709107219	-0.000472146455813	0.0120453340887	0.033606368574	-0.0407403264243	0.0674584814572	0.0121919760036	0.0224695359758	-0.00388692292177	0.0173546280202	0.0152127361068	-0.00431450012675	0.00290082010821	0.0421829419173	0.00832455014188	0.0153982601195	-0.00306817155255	-0.00569403741597	0.00146924843974	0.000639330190171	0.0142366528386	0.0110918564786	0.00303534507355	-0.00498320361916	-0.00208611821428	-0.0209257617124	0.00195413177645	0.0400505085182	-0.00211815496365	-0.0193590063642	-0.0155847830051
0.0121005634778	0.00513565357628	-0.00302119262267	0.000288498735578	0.00864654573352	0.0122131569987	-0.00820395937851	0.00253365761282	0.00931319186175	0.00401000322189	-0.0034682602656	0.00257020537455	0.00956317469681	0.0115242094529	-0.0105716962163	-0.000864997911596	-0.0154667074484	0.0126441170793	-0.00103866449582	0.0330410442224	0.0106850625393	0.0046910567217	-0.0933714719249	-0.0578083456282	0.00916457825171	0.00170165141219	0.00521273644883	0.00813726530045	-0.0135596838056	0.0107411381888	0.00510662637426	-0.00796481571108	0.00631216913371	-0.000862541395673	-0.0206751368866	0.0163031064043	-0.0130650654141	-0.0277119873269	0.0278911888965	0.00497535511634	0.00468273905954	0.0140091062831	-0.0238228749627	0.00651702137001	0.0022695979067	0.011735417977	0.0148621454349	0.00680962615771	-0.0237798970182	0.0215452990248
[truncated: 6 more columns]
