# Supplementary material for: Real-world datasets for portfolio selection and solutions of some stochastic dominance portfolio models
Source: Data Brief. 2016 Jun 28;8:858–62. doi: 10.1016/j.dib.2016.06.031 (PMC4959918; doi:10.1016/j.dib.2016.06.031)
Supplement: Supplementary file 2 — Supplementary material [file mmc2.zip › Solutions/FTSE100/OutofSamplePortReturns_RMZ_SSD_FTSE100_List.txt]

-0.00310197174292
0.0270616126616
0.0189609923716
0.00842796028006
0.0302436456976
0.0112564578805
0.0201715764537
0.0386391012625
0.0125533656321
0.00372243447446
-0.0486045831802
0.0156368570962
0.0212060972763
-0.00158617056164
-0.00119395111912
0.0315117511459
-0.0320745138434
0.00849303177334
-0.00835567154992
0.0232334139747
-0.0135942657901
-0.00514095908266
0.00391196292003
0.0106922535978
0.0218444462021
0.0045199721193
0.0194619456531
0.0121609550768
-0.000853396349788
0.00305891899457
-0.00431351236474
0.00489412679591
0.0215198898469
-0.00482969473263
-0.0225681813069
0.00552524383938
0.00451085453705
0.0199644754952
0.00118959271235
0.0119829343217
0.0138522902503
-0.0183889676051
-0.0303704434536
0.00774894236092
0.0222137772383
-0.00902794088246
0.00928013089382
-0.00813627320537
0.0142967792402
0.0203310743005
-0.0176862040381
0.00372494578213
0.000918102389545
-0.0186245666299
0.0059955336986
-0.00285073022181
0.00328990166076
0.0139668651325
0.0184076398731
0.00745382001064
0.00637723944515
-0.00667956452879
-0.00141655013097
0.0238976927556
0.0135181371709
0.00730321873642
0.00659147729784
0.0268562379858
0.00918370913162
0.00739917109684
0.00360661016965
0.0107623791264
0.0144985512633
0.00967568681101
-0.00381217662547
0.0124755676041
0.00794245038757
-0.002269980285
0.01286228669
-0.00607059358762
0.00122938505175
0.0187794953437
0.0207097670163
-0.00473523956432
0.00170359307094
0.0169383226272
0.0170376086339
0.00310014208661
-0.0122548822454
-0.0216365635099
0.0206333314179
-0.0205115376323
0.0141297857532
-0.0351358160942
0.0122311142577
0.0137338204245
0.0120394187259
0.0145384616898
-0.00451385405117
0.00872707981519
-7.32390677738e-05
-0.00190572307272
0.0121306923066
0.00504871594343
-0.00740405962814
0.0070136899503
0.0200394655398
0.0135873387394
-0.00824521563178
0.00768363079568
-0.000318207366247
0.0152042884464
0.00669048359435
-0.00604129624383
0.00395644975378
0.00132320742619
-0.0144392596158
-0.00955606209722
-0.00371996059592
0.00216146049875
0.0359356124595
0.0137191522703
0.00640120535561
0.00223482788299
0.00320072317363
0.0161472666227
0.0228208033966
0.00525091627959
0.0106567769356
-0.0102257092151
-0.0041664588284
-0.0149716891581
0.0211161650391
0.0151225785936
0.010695662797
0.00133579398587
0.00815337164257
0.0129170305162
0.0283432732977
0.00501787078916
-0.0103983024588
0.000406099036978
-0.005770388867
0.00722403892898
0.0138127614313
-0.00114478119036
0.0145666832112
-0.0345152504503
-0.0426354903131
0.0341021606733
-0.00867229272417
-0.0164030912772
0.0112629441609
0.00593428518408
0.0323967738025
0.00302799042514
-0.0157136939177
0.0301306006908
0.0189382616414
-0.00458785668342
0.0246607136936
0.000742942954445
-0.000239926324852
0.026033487368
-0.0143576199813
0.0185044343329
0.00180104752687
0.0216115240971
0.0173448633881
0.000128230007554
0.00209856892458
0.0131745306245
0.00883186433833
0.0159302526055
0.0122318226093
-0.0192612625002
0.00298745352848
0.00410108497038
0.0357808846416
-0.0114542404787
0.000670228882053
0.00914841286266
0.00230500249395
-0.000759760775428
0.00553198605207
0.0241868749235
0.0310109178143
0.0138511171269
0.000159691304577
-0.0509532379391
0.0193938760452
0.0088000632311
0.00488583385679
0.0219510437591
0.0150073953863
0.00536311952931
0.00244206091839
-0.000728442745159
0.0136306671684
0.00548465135782
-0.0163044230543
0.00355364714174
0.00828799464381
-0.0219599936901
0.0136874486005
-0.0159961996626
-0.017227442606
0.0145350653505
0.00262759102568
-0.0050383334328
-0.0533781854247
0.00143640138542
0.014180084176
-0.0207724258841
0.0053498092221
0.0175387359135
-0.0408870346238
0.0119513814661
0.0375533066874
0.00472560313088
0.00816995563553
0.0102365217188
-0.0173175711215
0.02450459584
-0.0245132841627
-0.0271897596537
-0.0234530581227
-0.00167382999291
0.0143531409915
0.0240918253304
-0.0536997956115
0.0293949666807
0.00425277249498
-0.0187243372856
-0.00867804591335
-0.101174889786
0.0746706922939
0.0411993054466
-0.0544177730779
0.0369840099091
0.00109977640826
-0.0120799969791
-0.0283759609953
-0.0149817169581
0.0398146025592
0.0220039502502
0.00696969665381
-0.0352049530063
0.0407100950671
-0.00482401676634
0.0127258606269
0.0217176750516
-0.0106160107448
-0.0422811180695
-0.0352052996113
-0.0372141128692
-0.0467862823529
-0.0408271594998
-0.0542919655088
-0.0291799508465
0.0546749535398
0.0575116259004
0.0406406014786
0.0241442373819
0.0383303839517
-0.00737967359947
0.00744296278469
0.00565556027712
-0.0361034915251
-0.025081584882
0.000739812827686
-0.0184314080092
-0.0283536065376
-0.0687644720603
0.00445348604679
-0.0882488111102
0.108442168304
-0.00930251257812
-0.0296383839932
0.028359523239
-0.0754951582207
0.0593075843046
0.000277960177074
0.026729879228
0.0182001531498
0.0279583306432
-0.00391779163651
-0.00855593818024
0.0141912912888
-0.0308000587549
0.02890353021
-0.0173786798408
-0.0602886830311
-0.011097961724
-0.0371814715093
0.0822489554841
-0.013525691084
-0.0157346494724
0.018056323359
0.00323258108676
0.00107338748759
0.0429901624369
-0.00242018924316
0.000662201221941
0.036479441648
-0.00896811768816
0.00566223663065
0.00486760481002
-0.000180908861657
-0.00948354658826
0.00149192166346
-0.00481332810325
0.00636270145095
0.0281876289923
0.0103360843912
-0.00863692237311
-0.0153705764488
-0.0118884318279
0.0374703698565
0.010280558036
0.0297470653057
0.012783975896
0.0157591696646
0.00670197473337
-0.0226854257583
0.0213265377167
7.59813341693e-05
-0.0204320779459
0.0181474766109
0.0151033161193
0.0243082179929
-0.0165355865626
-0.00152762290261
0.0212024437574
-0.0149157779109
-0.00981432698248
0.0206403375418
0.0131743199016
-0.00123807059295
0.013268828942
-0.0388793812662
0.00240368026172
-0.0157689797752
0.0187040053525
0.0236090148477
0.0217580048674
0.00939608613444
-0.00500868238849
0.0118054950405
0.00911653481011
-0.000844181502898
0.00696167794978
-0.00513087389326
0.0175667383647
-0.0231017106605
-0.0217050660003
-0.00318109011716
-0.0309281311537
0.0254133935772
0.00831624933753
0.0318328955295
0.0113657468996
-0.0370244652301
-0.0212105793432
0.0530059969572
0.000197615992163
0.0317587244033
-0.0114215106908
0.00677699218101
-0.0198050001232
-0.00187882428558
0.012941693967
0.0287802583518
0.0190078920016
-0.00552790032331
-0.0169341779361
0.000402278245583
0.0129731222246
0.0062858022422
0.00340006010251
-0.0117657006566
-0.00844231890197
0.00269405383632
-0.00406264576743
-0.00517424471609
-0.00423896970875
0.0099899250768
-0.00229754537175
0.0168933367425
-0.00861631120318
0.00619534056314
0.00608261292631
-0.00603431235976
-0.0201759452105
0.0541126675669
0.00757600161752
0.0115322070135
0.00306128662659
-0.0121406088553
-0.0345991597581
0.00515769628877
0.015131948224
0.0264513310284
0.00826028602277
0.00172704111417
0.0243339518773
0.00825705603449
-0.0109143007071
0.00483051456637
-0.0161955177089
0.017937293206
-0.00894984000219
-0.0178359591867
-0.00799207921872
-0.00687696453387
0.0357804489667
-0.00846678992724
-0.0159084616815
0.0126072652906
-0.0152597873001
-0.106771967345
0.0596118437493
-0.0274745036584
-0.0117366889299
0.00865771501703
0.012215063743
0.00847844724856
-0.012454058257
0.00192388439275
0.0371272651589
0.00404984656172
0.00912929558727
0.00176337712612
0.0154375635588
0.00834725641999
-0.0227252642402
0.00530000468194
0.00389344396969
-0.00648795963216
-0.000310999275961
0.0137711568254
0.0134999703325
-0.0169608151542
-0.0225710248954
-0.00654727973953
-0.00760510670845
0.0291444981624
-0.00155501429001
0.0175046939132
-0.00523100240434
0.00399760651322
0.0252648823233
-0.02021657718
0.00290597371237
-0.00227303379042
-0.0260383896653
0.0157562810466
0.000704213817532
0.021346303558
0.0037006892466
-0.0130809150015
-0.0150212558439
0.0143840659678
-0.00991197425647
0.0189758380685
0.0167595164528
0.00575579572839
0.0271641896376
-0.00270239994095
0.00996000736896
-0.0436125814374
0.0558085268871
0.0137158827494
0.00994330403606
0.00112409612691
-0.00449802973957
-0.000757152889421
0.0229936560571
0.0132572441184
0.0146932313601
-0.00493021289856
0.0148824095398
-0.0150061919812
0.0100655275553
-0.00996780341505
0.00901705071714
-0.0125292073407
-0.00415688660572
0.024695737075
0.0112412877024
0.0189003436128
0.00927833514819
0.026324737308
-0.0147469295837
0.0409923203745
0.00124229023113
0.0196222903944
0.0305869457738
0.0103586719379
0.0204991153662
0.022594021813
0.0076575556151
0.00574875401244
0.0261803023268
-0.0171358794311
0.00209816069337
0.00569085952357
-0.0114162662081
0.038951390819
-0.00689771755292
0.0223367949097
0.00816190389143
0.0270670653063
0.0282202355709
-0.00791407523114
-0.0209851788224
-0.00856810566074
-0.00398027143203
-0.04263329576
0.0380012958415
0.033337822128
0.00909480431224
0.00250208771518
-0.00829383337819
0.0167472013035
-0.0188062007581
-0.00663386971262
0.00684948014653
-0.00587730644067
-0.00830710297018
0.0107992354536
-0.00711603586093
0.00347169996784
-0.000830512420198
0.0140438623422
0.0474314078688
0.0185181093435
0.0176955287827
-0.0100023833505
0.00610367316455
0.00597802465024
-0.00763828354916
-0.0011544124979
-0.00520791880601
0.0223535190658
0.0147086324031
0.0129092437343
-0.00619299046989
-0.00210193664438
-0.0181280545469
0.00456474567126
0.0213482692907
0.0294028973235
0.0437208626041
-0.0125020012684
0.00250484768946
-0.000938310208244
0.00160882751243
0.00033624891097
-0.000534049335574
-0.034691519054
0.0130159352658
-0.00182142508129
0.00701960727424
0.00788617528551
0.00473247635448
0.0212019320567
0.0231370254826
0.0031854591905
-0.0197402531069
0.00496882062613
-0.00313298253781
0.00335152034625
-0.0119744700426
-0.0133691454718
0.00483957173529
-0.0250360279642
-0.00765415820523
0.0141719100107
0.0109022615346
0.0106148851246
-0.00247485833064
0.00765126265775
-0.00451175831818
-0.0190773425841
0.00164351767595
-0.0199236461442
-0.0131475524198
0.00196624950629
0.00877538199108
0.0221295932246
0.0172260513766
0.0160832499384
0.00712195482523
0.00545163079824
-0.0534940745941
0.0426104535454
0.00828677040438
0.00136760908782
0.0264710992555
0.0244542316251
0.030858689025
-0.00564915421384
0.00238360577971
-0.00276037527739
0.00179409384657
0.018362256375
-0.030258779381
-0.000716867872512
0.0443981082645
-0.0152467513131
-0.00626381506838
0.0340613471877
-0.0125124263092
0.00944952140637
-0.0137350869928
0.0091550371535
0.00464951656514
0.000998922146194
-0.00526014164932
-0.0177924404976
-0.0056481193325
0.0102575674739
-0.0358503910751
-0.0189543261238
0.00819826462927
-0.015669229204
-0.0262705131935
0.0122800433472
0.00607781915791
-0.00708363883301
-0.0396984204999
0.0690757921838
-0.016515707673
-0.0104690194929
0.0227581322469
-0.00294546405018
0.0597718077087
0.000583008331323
-0.00177285681233
0.019467962603
-0.0129485017606
-0.0261241120018
0.0063279837976
0.0206728535304
0.0198841237215
0.0142963545488
-0.0324701901764
0.0165835159762
0.0179066699777
-0.00414602463296
0.00878728375986
-0.00653125959466
0.0304412906475
0.0464503941864
0.00940475800426
0.00635092253251
0.0509088660195
0.0212202013053
-0.0144762846197
-0.00568910387776
0.0172363509516
-0.00243237798914
-0.000692276978726
0.00575118357352
