# Supplementary material for: Real-world datasets for portfolio selection and solutions of some stochastic dominance portfolio models
Source: Data Brief. 2016 Jun 28;8:858–62. doi: 10.1016/j.dib.2016.06.031 (PMC4959918; doi:10.1016/j.dib.2016.06.031)
Supplement: Supplementary file 2 — Supplementary material [file mmc2.zip › Solutions/FTSE100/OutofSampleReturns_Index_FTSE100.txt]

-0.0201955596903
0.0258488531951
-0.011755149657
0.0186851379861
0.0228555831693
-0.0108213252437
-0.00507822020923
0.0208494373791
-0.00726219627268
-0.00769082733306
-0.0202050542199
0.0307479144137
0.0216013676495
-0.00339038222605
-0.0221366056745
0.0191141083572
0.00212114287825
-0.000663325471698
0.010018714507
0.00631624584983
-0.01138087496
-0.002717989651
0.0174770411155
0.00757462737173
0.0125092821296
-0.0141007034842
0.0154013497812
-0.0160818389868
-0.0144213898162
0.0121080849141
-0.00593087709328
0.0263581753673
0.00280484759002
0.00369186687238
-0.0309239637661
-0.017938195258
0.0168352266041
0.0167856891618
0.00200191934296
0.0125955805215
0.00563765061964
-0.0179708433129
-0.0210549057953
0.00178833080024
0.00587097037942
0.000410940036623
0.0137472944395
-0.0130087274023
0.015566738925
0.00366489123047
-0.0255384315774
-0.00983584963936
-0.00891519895779
-0.0078822522043
0.0300183809808
-0.022947508113
0.00829083997775
0.0126730679491
0.0192518103194
0.0164071704257
-0.00116131803023
0.00461337989856
-0.00835678926348
0.0309430904334
0.000800980827723
-0.0125770727199
-0.0134073116643
0.0239322605733
0.00915531078632
0.0183416797764
-0.0145760333452
0.0035241322775
-0.00567607626491
0.00296222579826
-0.00120756883881
0.0141595875774
0.00338470131678
0.00548366325322
0.00123122688867
-0.00704402619536
0.00826801758746
0.0262782056381
0.0124462329964
0.00376651196001
-0.018236283268
0.0118124182349
-0.0103775667918
-0.0083517252192
-0.00222358704928
-0.00523311325546
0.0156246809102
-0.0293832001206
0.00782246971279
-0.0129910706944
0.0226129188117
-0.00531132770973
0.0216290144917
-0.000709444428857
-0.00117723032
0.0140450284214
0.00427692283322
-0.00560532811773
0.0279169549899
0.0111952749921
-0.00536589367023
0.0108280401362
0.00382302161003
0.0101004564484
-9.35577972007e-06
-0.00482762750176
-0.016993704921
0.0209982287885
0.0069803516029
0.0101542296887
0.00430964624066
0.00888855472504
-0.0230844034863
-0.0163771850667
-0.014930398579
0.0210615254628
0.0269912436434
0.00168473483739
0.00510786106033
-0.00374140132486
0.00602844065674
-0.00161694544306
0.0069617630165
0.0100491355252
0.00416588478138
0.0200578063487
0.00153189588691
-0.0138147533901
0.0210035789109
-0.00129415347138
0.00366401263954
0.0119875515879
0.00220025379672
0.00373732525962
0.00932887066747
0.00653301617379
-0.00326283060151
0.00872378260535
0.00708798395825
-0.00619913037458
0.011500372344
-0.0123911450126
0.00729851871283
-0.0372220665557
-0.0528224170429
0.0466822828554
-0.00498532205146
-0.0245169754934
0.00093046259825
0.00980254492907
0.0357668396336
0.00211744872919
-0.0332259322695
0.0233118223741
0.016191653225
-0.0167888764627
0.00721760911337
0.007557653295
-0.00619586018488
0.0183802578509
-0.0226955353921
0.00674782977283
-0.0156088451254
0.0275114645474
0.0122611756294
0.0234609211259
-0.00101095689338
-0.00638001469317
0.0159545210461
-0.00487746885714
0.00166930893193
-0.0248915306905
5.78504747045e-05
0.0180714428561
0.0142310508347
-0.00919738196346
0.00498225354889
-0.00428400803111
0.0111879576892
-0.00718931708672
0.00344942372914
0.0125034455791
0.00562845249213
0.0143197564791
-0.00151138035268
-0.0584409529582
0.0288232527048
-0.00704604959187
0.0165736037329
0.00374924109257
0.0129537821846
0.0185827234444
-0.0056029415827
-0.00470700077627
0.023948669682
-0.00729292543832
0.0124002745786
-0.00998072863538
0.0142392950362
-0.0144940584714
0.0207049236241
-0.0171686432461
0.000324812815232
0.0185295612658
-0.00222564195767
-0.010951471618
-0.0631394938092
-0.00274245422261
0.00483268972872
-0.0225646847328
0.0232632742635
0.015293990923
-0.0286751688777
0.0079310350449
0.0457933162752
0.00623887434251
0.00532564841499
0.0158357412588
-0.0278667405124
0.0381959710929
-0.0364760723169
-0.0191180590055
-0.0342526704429
0.00974870972959
0.0333453065134
0.0279962483775
-0.0437979885368
0.0320971292582
-0.00345869628294
-0.0187767833221
-0.0189372236875
-0.102556594682
0.0377574965536
0.0410029625919
-0.0528557750228
0.0418610681379
0.00889412809293
-0.0301507956483
-0.0325747342153
-0.038134117831
0.0149268065647
0.0376453075753
0.0548305802589
-0.0304500927718
0.037958642639
0.00617713287857
0.0205521512686
0.000823743107989
0.0250520444005
-0.0453556737327
-0.0130879473262
-0.0216475436987
-0.0141215062033
-0.0219740584272
-0.00729280442121
-0.0201194475551
-0.0385182605289
0.0196156117403
-0.016975245821
0.0014343259421
0.0416448943841
-0.0165271807975
0.0101592788508
0.0176657778682
-0.0279395018937
-0.0444523601431
0.00616427563997
-0.0797305710564
-0.0476428632203
-0.0724071132378
0.00605370105006
-0.100423334042
0.153322829577
-0.00885832088007
-0.0617086595578
0.00503368698211
-0.0210620858376
0.0576978420805
-0.00523248512811
-0.00663929903964
0.0165185589622
0.0602613819209
-0.0335070005503
-0.0717818259044
0.0244713968947
-0.0311783531044
0.0563615496667
-0.0401289810359
-0.068690972852
-0.0584045103136
-0.0230099039392
0.0907830849142
0.0229866019322
-0.0480417728148
0.0612903311533
-0.00246147528258
0.00179480936112
0.0441383561438
0.0182888929952
0.0453146431248
0.00246871829557
-0.0182527634405
0.032277351562
-0.0224069557653
-0.017980940793
-0.021257463575
0.014166105738
-0.0230832108765
0.00172113346889
0.0574684743214
0.0320706991147
0.0210046378973
0.00848699188034
-0.0163461945703
0.0540838448141
0.00258770523444
0.00494611827497
0.0173660802971
0.0230152325732
0.00610397401039
-0.0273670557717
0.0369880163126
0.0136982094634
-0.017002616661
-0.016803614973
0.0256009403468
0.0281728612961
-0.00504768079782
-0.0307758379236
0.0231145052286
0.000881246398753
-0.00401667626154
0.0204798271247
0.0181270951298
0.00685957595349
-0.0078872242496
-0.0426034555246
-0.00245232695411
-0.0295536274086
0.0147555244849
0.0357234778334
0.0100652644678
0.037140626792
-0.00229545973403
0.0090617374438
0.0117139749209
0.00599405322677
0.00570245905492
-0.008609036546
0.0045287024412
-0.0348566611921
-0.0298687804887
-0.0231799265697
-0.0366610040019
0.0234377003359
-0.0230069597161
0.0262514154498
0.018642363801
-0.0429185278283
-0.0489285601615
0.0712113327791
-0.00362684874454
0.0393995664571
0.00859446246767
0.00248466308821
-0.0248441924251
-0.00782017020147
-0.00635740538393
0.0456843716116
0.0232277232456
0.00664986083985
-0.00519764249787
-0.0031309321745
0.0209558366946
0.0123616106057
0.0016473603923
-0.00997221826223
0.0272783785397
-0.0050513165902
-0.0239811284772
-0.022862856308
0.039512155577
0.0156786152492
0.00526553768716
0.0199113654841
-0.0181363705957
0.00955263951837
0.00493595017041
-0.00699166346459
-0.0136123892763
0.0320811742914
0.00149726575476
-0.00747348636736
-0.00345647403072
-0.00337503607768
-0.03323523799
0.00187870980254
0.0204628687075
0.019051603102
0.00605951823008
-0.0302902151504
0.0252500817706
0.00857384975824
-0.0209575116559
-0.00319720530601
-0.0148218424664
0.0176459803046
-0.0127482164115
-0.0152989173074
-0.0138686333672
0.00508484400331
0.051587287718
-0.0146870648139
-0.0297428303503
0.0299766548869
-0.0254554230532
-0.122173097604
0.0555598299451
-0.0477107154738
0.00679449688929
-0.00532951780924
0.00529927997209
0.0253313110913
-0.0323582200792
-0.00272528819874
0.0637375628017
0.00698277458789
0.0204830135928
-0.000692133826959
-0.00602429196533
0.00149161104881
-0.0537122398098
0.017263432007
0.0480352961549
-0.0251618186912
-0.0115828337503
0.0275322041607
0.0108077711466
0.00717480097913
0.00805023288301
0.0221160100682
-0.0192769292493
0.0389889774276
0.00229116459048
0.00669691992482
-0.00499558471048
-0.00688524313039
0.00305200840196
0.0116006957702
-0.00979851068006
-0.00471140325614
-0.0257400564096
-0.0100267835148
-0.000125302667711
0.0127454077877
-0.0144167256326
-0.0335168857625
-0.0294647169894
0.00977664163123
-0.0179506902101
0.0327326579458
0.0108092784549
-0.00736465801872
0.0348563932742
-0.00235966131503
0.00623741632355
-0.0227040334273
0.028869489164
0.0202225996421
0.00397846704208
-0.00128774940499
-0.00820174542483
-0.00314891112419
0.00604159828842
0.0173168542429
-0.00927798667011
-0.00314959820786
0.00365779278235
-0.00618480110378
0.0133147076707
-0.0149262864807
0.00758571896947
-0.0122947871746
-0.00513414492472
0.00855052408125
0.0146058561672
0.00858251408561
-0.0016009105601
0.00710908891013
-0.00946729860367
0.0282765975845
0.00713652058345
0.0119714597257
0.0183514588302
-0.00755749943204
0.00483764591377
0.00655243059649
0.00588459669621
-0.0015325622269
0.0248990249983
-0.00702838261094
-0.0123166592339
0.00523016816182
-0.0210239342207
0.0106198243093
-0.00992811652689
0.0282456190631
0.00982344433743
0.0169133905598
0.0186782995766
-0.0149934203028
-0.0194189055564
-0.0191061620323
-0.0109304814505
-0.0476092687928
0.0462224876018
0.0225578571225
0.021091243971
0.00562699377933
-0.00949998263671
0.00904386265767
-0.0068342704522
-0.0165202894891
0.0040784257926
0.0021703300935
0.00377332970602
0.0141055990592
-0.00988847718357
-0.0145103905987
-0.00385935483472
0.0109316357219
0.0225196499504
0.0107631270476
0.00562013256376
-0.00521170615735
-0.000729745837402
-0.00428945810639
-0.0148313123075
-0.00543566432612
-0.00568337734089
0.0239811719972
0.00788487424779
-8.0222602867e-05
0.00392528002163
0.0117771545696
-0.041843103355
-0.0129757917523
0.0194705567568
0.0219144207356
0.0192785035629
-0.0229410445305
-0.00281738430464
-0.0181031325445
-0.00730168154864
0.0119594073361
0.00370849164263
-0.00590079180533
0.00630187005602
0.0113067431418
0.018247325437
0.00429906103699
-0.0010508264312
-0.00420772731589
0.00709386347797
0.0015879722032
-0.0175069090909
0.00679828976822
-0.00832578493536
0.0117987407954
-0.0113387391533
-0.00262372260285
0.00886238117602
-0.0162859251599
-0.00669410200194
0.0163474962384
0.00504357500464
0.00738865724512
0.00138601763143
-0.00447125506784
-0.00449427633774
-0.0187536077406
-0.0124800649956
-0.0300762533042
-0.0155774837267
0.0153803930704
0.0195663994116
0.0190013209062
0.0091843448667
0.00866610611259
-0.0109097014914
0.00237066148667
-0.0733541661983
0.0637292324414
0.00863193618723
-0.0326147092565
0.0131304190639
0.0129371737251
0.0405236936131
-0.0101935088436
0.00805006966406
0.00291056946242
0.00803698383416
0.00412027499363
-0.00924554507942
-0.0105272036379
0.034330872065
-0.0207796046135
-0.00841189709538
0.0337808372333
-0.00172274676897
0.00735238856913
-0.0166146301088
0.00628404154052
-0.00867443828816
0.0090186787815
-0.0111125016354
-0.0235188205212
-0.0117112712149
0.0171596239934
-0.0300615177704
-0.0128087389434
0.0309485776537
0.00753048033898
-0.0417694724608
0.0282069689614
0.00711656515096
-0.027600048692
-0.0994504068516
0.0591757404384
-0.0277563484925
0.00165774415098
0.00396411261893
-0.024530547366
0.057067962664
0.0114718078655
-0.00295863560596
0.0101836648915
-0.00860524043871
-0.0104750227923
-0.0236340299532
0.0258867821384
0.00802475303267
-0.0208571621862
-0.0561515026866
0.0273711879007
0.0364218438268
-0.0257744650372
-0.0363670379409
-0.015652701117
0.0167960802226
0.0311553513697
-0.0611772082969
0.0237144423977
0.0366483067435
0.00983150952427
0.013991920736
-0.0012664984472
0.00162116552246
-0.0126281817035
0.00953740944046
0.0064382486147
