# Supplementary material for: Real-world datasets for portfolio selection and solutions of some stochastic dominance portfolio models
Source: Data Brief. 2016 Jun 28;8:858–62. doi: 10.1016/j.dib.2016.06.031 (PMC4959918; doi:10.1016/j.dib.2016.06.031)
Supplement: Supplementary file 2 — Supplementary material [file mmc2.zip › Solutions/NASDAQ100/OptPortfolios_MeanVar_NASDAQ100.txt]

0.00816889553406	3.82557403132e-07	1.29581039119e-07	8.544345848e-09	9.96378889767e-08	3.70898045863e-08	3.43615849306e-08	5.85782043089e-08	3.02325955539e-05	6.45928581547e-07	1.60488785365e-07	1.3275680756e-08	1.32972452149e-07	3.33070993957e-08	1.05881023293e-08	4.13093839254e-09	6.1466649297e-09	3.48993886698e-09	3.04724754815e-08	1.04638059628e-07	5.18749164842e-07	3.58337708179e-07	1.29398043267e-07	2.68801182619e-07	2.72648173633e-07	5.14529985669e-08	0.0180613085974	1.08770232309e-08	0.0266446394689	0.0346446052942	0.0556882284611	0.0412459996659	0.110463906619	0.0460206277557	0.0604850095449	0.0734423305513	0.0508536834595	0.088966945239	0.101244575121	0.0488129544457	6.75754649611e-08	1.56142408969e-07	8.76270726514e-08	2.21816565866e-08	1.07893700236e-07	3.44787198862e-07
0.039183944162	7.51836813878e-07	6.5957972003e-07	3.03506968804e-07	4.78912555212e-07	1.17306386706e-07	1.06915454241e-07	0.0564563428723	0.070321157044	1.0552141636e-06	0.0166435429701	2.81540269317e-07	0.0649895252236	0.12462315646	1.41387547588e-07	1.33662732505e-08	9.42452693114e-09	5.09112310738e-09	3.14184647125e-07	0.0917931993359	2.9362005489e-07	3.31628028812e-05	4.05398567284e-07	5.43853291313e-07	0.0035359999983	1.33039617421e-07	6.3605702281e-08	1.39734404401e-08	2.00792104675e-07	2.86677803687e-08	1.50519513031e-07	2.96970544727e-07	3.01411267976e-07	1.80963862361e-07	3.71755161607e-07	1.00043405646e-06	0.016954594423	0.0729613666809	0.111756158543	0.0459863847971	0.124799747488	8.37446849875e-07	2.23516319031e-07	3.17826538944e-08	1.54566501612e-07	1.76812770964e-07
1.50422579156e-08	2.29091701711e-07	1.12019770097e-07	2.60489363376e-08	2.52744283278e-07	4.91294210175e-08	7.14646275174e-08	0.00543513947851	6.75751091957e-05	0.0307635842213	0.00286353593139	1.63107923676e-08	8.89757580787e-08	3.10499008036e-08	7.61846065703e-09	2.71543517753e-09	3.57323287203e-09	1.99784114527e-09	3.83123515851e-07	1.1818973237e-06	0.0572355036762	0.0155475729088	1.13556163528e-07	1.35877827776e-07	7.66630135719e-08	1.96178120136e-08	6.19139621965e-08	4.40428408745e-09	6.94402284137e-08	8.28110660031e-09	2.43432275384e-08	1.13439500791e-07	7.36723927255e-09	3.37979774563e-07	3.94101601909e-07	2.32128770464e-07	0.000466329819461	2.29676661368e-08	1.19277562828e-08	1.5308666458e-08	1.13945295101e-06	0.0393708826644	0.0345896737456	7.81561937341e-08	1.26978830316e-07	5.96038750709e-08
1.70929301741e-07	0.0165540298858	3.29154965745e-07	1.10013863111e-08	1.03350502005e-07	5.06106172425e-08	8.92117058384e-08	1.09131434791e-07	0.00292140409565	8.58992557444e-06	0.0110979576741	2.13962559456e-08	2.27051354198e-07	9.40380747452e-08	2.34316955175e-08	1.16620036569e-08	1.81985682614e-08	1.6262152732e-08	4.46808173541e-08	1.22010362393e-07	2.26266171957e-07	7.20452802018e-07	2.48990039211e-07	3.14852926985e-07	3.35301991383e-07	2.5684630381e-07	1.09220309654e-07	1.38929074121e-07	1.85662436224e-07	4.21857459152e-08	0.00380016522564	0.000582152583466	1.74351630741e-08	9.96410140977e-08	2.59567430258e-07	7.37792721971e-08	7.97791158662e-07	3.58483363908e-08	2.31948218425e-08	2.39931498695e-08	1.35321814449e-07	5.71066584396e-07	2.05546707495e-07	4.78574678728e-08	9.64264123378e-08	1.49804820798e-07
2.79403858239e-08	1.8174371607e-07	1.31502894358e-07	3.44765522844e-08	2.20271750873e-07	5.04748683098e-08	4.63218087164e-08	3.46258099545e-08	1.98553267995e-08	1.36859315387e-07	9.10917048882e-08	1.72753192299e-08	1.29639376135e-07	3.76327424112e-08	2.09580058069e-08	7.39072575478e-09	1.02583690215e-08	4.15029429611e-09	2.05826336417e-08	6.03482152704e-08	6.8148647853e-08	3.76428485609e-07	2.42589717351e-07	5.16217634922e-07	2.93767856175e-06	0.00175527281125	9.83276035413e-08	5.8595467028e-09	1.23760929607e-07	1.69529914737e-08	3.40246609866e-08	2.48474854154e-07	1.27004762462e-07	1.74600424124e-06	0.0396660875614	1.03424774623e-06	8.97592398632e-07	1.12983475793e-07	0.0853763096137	0.00737233255455	1.06595080005e-07	4.85278718956e-07	1.35806481187e-07	2.68460096901e-08	7.2512691032e-08	9.43488013089e-08
0.151789511114	1.72189269835e-05	0.0362389610579	0.0795141210516	0.000212192934876	3.01775908179e-07	1.37451120459e-07	8.97751667488e-08	3.61506592437e-08	1.68155726221e-07	4.57323846106e-07	1.02313303673e-08	7.90918771895e-08	2.17281931256e-08	7.17423420591e-09	4.69959171332e-09	7.78061067185e-09	2.19623950044e-09	1.75847223083e-08	5.14331010666e-08	5.47658432206e-08	1.53836037366e-07	1.18114868527e-07	1.72255938918e-07	1.21585961734e-07	2.03291627906e-08	3.71186748173e-08	4.75737182667e-09	8.8087159819e-08	1.62454917948e-08	3.1978657742e-08	2.74028585232e-07	1.62700124314e-08	1.09664491588e-07	9.27338105016e-07	5.74740763242e-07	1.3686604749e-06	0.0336074448566	0.0994768356161	1.1114074711e-07	1.40394841372e-07	5.14345424412e-07	2.64491044786e-07	3.91006538327e-08	9.55990084916e-08	0.0248000897947
3.35574719949e-08	3.41959732126e-07	4.06010592601e-07	4.3370474193e-08	1.81078813915e-07	3.54535059199e-08	5.0119343619e-08	3.13172324855e-08	2.1904540905e-08	1.12601793114e-07	1.64466702042e-07	2.32033990917e-08	1.6087618243e-07	1.94157043221e-07	2.86208172084e-08	7.1142122152e-09	9.21649285335e-09	4.01547553733e-09	2.022844542e-08	5.8207023738e-08	7.5846621952e-08	2.82510857693e-07	2.48527307605e-07	3.71908680828e-07	7.69931710154e-07	7.830215501e-08	3.15405846621e-08	6.8918248754e-09	9.26858364523e-08	1.45767877852e-08	3.66941954327e-08	1.2684095561e-07	9.68139068562e-09	3.89967649133e-07	4.5681268006e-07	3.03875624317e-07	1.13266879184e-06	7.02651316942e-08	2.62653223073e-08	7.31379937185e-08	1.00538839412e-07	3.1938026121e-07	1.00123841321e-07	2.92713597291e-08	8.96541677621e-08	1.33600368958e-07
4.13119605492e-08	3.20537328015e-07	1.53119904339e-07	3.40380178331e-08	3.38094974482e-07	6.8749406133e-08	3.70717547976e-08	3.74436371129e-08	2.30377570512e-08	2.15277299313e-07	8.12208447684e-07	0.0078973180074	0.0211429952051	0.00389772614241	0.08650710951	0.0983853196966	0.204282980056	0.0832643641533	4.47895956506e-08	7.9556885085e-08	9.96977257007e-08	5.22118326548e-05	1.56469254542e-06	0.0161119181779	0.0864886027749	6.72983448135e-08	2.02132949424e-07	9.95955441046e-09	1.39034080333e-07	2.48684751433e-08	2.6260087314e-08	2.17650214095e-07	5.05553317091e-08	6.34648912002e-07	2.39309683436e-07	1.07345341125e-07	5.48363147431e-07	1.79765794683e-08	2.27863317555e-08	1.81595419842e-08	0.0273408473498	0.035292718369	0.0258481555485	4.39586327488e-08	5.39230009034e-08	2.57867882604e-07
0.0210351790963	0.0356912113675	0.0146003911082	0.0181373232396	1.12185054981e-05	0.128923102008	0.20270608216	0.0642914695851	0.0495046942511	6.47766451073e-06	0.000796655728872	0.141701600327	0.176403771975	0.29675130967	0.343318312601	0.00986959622507	0.00659664183787	0.17645800731	8.86439372722e-08	0.0220845917299	0.027969976438	0.100018173357	0.195660947289	0.0719789591998	0.142965516291	0.0349773190894	1.60027193415e-07	3.96595359236e-07	3.49291480461e-05	0.0745489881698	3.42429589295e-07	0.00928891346252	0.0816542013744	0.0425052970035	0.0443834510121	0.0383932910259	0.090737113219	2.40364296013e-08	3.00833350279e-08	3.63962967241e-08	3.60047534915e-08	1.37495891961e-07	6.9911975227e-08	1.31244262746e-08	3.99362325544e-08	8.71647498584e-08
2.77409343094e-08	3.66486900761e-07	1.73387965174e-06	5.45286111863e-08	2.5954586064e-07	1.01046020359e-07	4.68566197166e-08	3.99041308418e-08	2.62885591248e-08	1.12537178774e-07	1.52148812719e-07	9.85801781453e-09	8.47726318398e-08	2.28928262568e-08	6.12935910521e-09	2.21942503529e-09	2.51893658486e-09	1.03812308023e-09	1.60211297119e-08	4.58462895491e-08	5.06453000012e-08	1.5520970894e-07	1.01244822534e-07	1.26860609809e-07	9.01679360528e-08	2.03194776705e-08	4.59780142336e-08	3.33801847182e-09	9.94523743e-08	2.01054155556e-08	0.0185902613749	0.0677094590722	0.0272867120397	0.0105658442602	1.01674660018e-06	1.90213533182e-07	6.30204217305e-07	2.45361987504e-08	1.43979389812e-08	1.28263426435e-08	1.50132667823e-07	3.60144956526e-07	2.19637894975e-07	2.27078739215e-08	9.41667501947e-08	1.27009773131e-07
2.81010619203e-07	2.689614177e-06	5.55008605543e-07	0.00735671423169	0.174462090754	0.131757124176	0.175795153176	0.047764054353	0.0930875621174	0.244181552136	0.203794627194	0.101949886759	0.0403961932292	1.65007000782e-07	1.28426312463e-08	4.43320765936e-09	6.88851048251e-09	3.42057587052e-09	3.51008881958e-08	0.0191173050487	0.0879780432247	0.00333827232645	1.02520703471e-06	0.000121378687921	2.44430914197e-06	0.00466631299143	1.06985279854e-07	0.0390541328923	8.94223150897e-08	1.32251563792e-08	7.20323284737e-08	2.32208260109e-07	2.05020572375e-08	1.08673685766e-07	0.0156463769393	0.04944764093	9.6631900213e-07	0.000157858693997	4.60728111831e-08	6.44992822355e-08	0.0320466486179	0.0448381419541	0.0170470785572	2.38409155659e-08	7.07053799516e-08	1.17352777849e-07
2.8787095799e-08	3.32004638934e-07	1.62001220535e-07	1.10956864585e-08	2.17779336943e-07	6.02491812498e-08	3.00814086469e-08	3.93642305776e-08	4.05983483268e-08	2.05913581066e-07	0.137179412049	0.0864950390584	0.0712108792982	3.84400220298e-07	1.68370830648e-08	5.95618957789e-07	2.3576949301e-08	3.8499889559e-09	4.87910191394e-08	1.97675813907e-07	1.4174297619e-07	8.37104923823e-07	4.22075371634e-07	2.73148663515e-07	3.31282609779e-07	6.67495200962e-08	8.38225981204e-08	1.2635749507e-08	0.0306018741627	0.00153535563749	6.79615689236e-07	4.47151368016e-07	1.11801768538e-08	8.89814463393e-08	1.66956137949e-07	2.03334246693e-07	2.17045957922e-07	9.41473345218e-09	9.94020181755e-09	6.13876705299e-09	1.8994263471e-08	7.27013376333e-08	4.98029588219e-08	1.16356127255e-08	4.37222519024e-08	8.27668154324e-08
3.57475093311e-08	2.54579243867e-07	1.120159518e-07	1.17892501107e-08	1.53618453624e-07	4.86634467477e-08	3.55026160422e-08	6.0371758113e-08	2.06525869318e-08	8.37679760466e-08	1.47873509972e-07	1.47226989779e-08	1.73355626422e-07	4.48609692392e-08	1.97032031396e-08	6.06530307376e-09	1.40241141961e-08	6.18644772591e-09	4.59079727172e-08	4.77430463135e-08	1.65497611015e-07	4.83481947343e-06	1.19577080297e-06	0.0221663664601	0.000184801308149	6.71975089166e-08	6.60859447426e-08	6.28273093786e-09	1.0747598679e-07	1.3620403348e-08	1.21139117635e-07	2.72150751089e-07	3.3161389915e-08	2.81511440772e-07	0.10710326356	8.10152772308e-06	0.0301329883666	0.120555798519	0.0996572893185	9.39545575976e-08	0.0430868050069	3.3172250021e-06	2.80386417549e-07	6.7886281968e-08	7.21441197251e-08	9.92398361433e-08
0.127816814265	0.247527740278	0.112232450352	0.0896830900236	0.0139360055606	3.58714564382e-07	0.00703711330471	0.0669644219412	0.0214095583515	0.0649360214331	0.169314319684	0.140461154207	0.134102142348	0.159603995981	0.151605421813	0.380434839579	0.158246536291	0.0279616616054	0.072631766512	0.131148902385	0.255376184215	0.133099683425	0.140457833396	0.209097029971	0.111278799949	0.535382890631	0.609155237434	0.569936584774	0.842692279218	0.817935418792	0.393216638576	0.292282080597	0.155875479352	0.0935595142987	0.0058242520318	1.64443669227e-05	9.4375873394e-07	3.84098434827e-08	3.01394759166e-08	1.88707139607e-08	7.38929687375e-08	3.33362084717e-07	0.0126857852612	9.59780257076e-08	0.140606631722	3.33111244483e-07
0.107797228318	0.0762220974584	0.104161256387	0.0618814876542	0.0709712389047	0.0456906753524	0.00618241587518	0.0856498600111	0.00187788241821	0.159986860742	0.126316464403	0.0605486558692	0.0219113185021	0.0602074722244	0.0181291297021	0.126147574063	0.156146737373	1.35362112685e-08	5.9611425649e-08	0.000742457980895	0.0269781833976	0.0219931289941	0.158463585424	0.01433654544	5.1694785153e-07	5.08684694691e-08	0.0792069281074	5.43815381805e-08	6.35433023923e-07	0.00150456092911	0.138703899716	0.000294622165048	9.83358218005e-08	2.03566125904e-07	1.71322166797e-05	8.35511204695e-07	1.02470890031e-06	8.0875855463e-07	8.02392120907e-08	0.203909980166	0.157482173761	0.23807854527	0.174730121369	0.142560185153	0.128027673372	0.208919550115
3.20746719753e-08	2.23644041099e-07	1.00344861906e-07	8.85559375451e-09	9.2541866059e-08	3.13667530891e-08	3.62145944481e-08	4.87088790478e-08	0.0153293065948	0.0137979632463	1.25400215504e-07	3.45036698384e-07	2.46545503748e-06	5.02102801266e-08	6.1803822655e-08	0.122654223534	2.96249312284e-08	0.0222852500812	0.0270555991468	1.82744231157e-07	6.96916617155e-08	1.06003435793e-07	6.81043882195e-08	1.0455534336e-07	8.35666453562e-08	3.77100379783e-08	1.89927673162e-07	4.52843485194e-09	1.03303592933e-07	1.14647815092e-08	2.33670398233e-08	7.97967707452e-08	7.93603607148e-09	1.08836615122e-07	2.65267473978e-07	9.17901970334e-08	4.62010304252e-07	2.15843853637e-08	2.19018236507e-08	1.32175843259e-08	3.8354069306e-08	1.9388580343e-07	9.18668377081e-08	1.38025729495e-08	6.2451872151e-08	4.79244462949e-08
9.82205275306e-08	0.00166695933506	1.07292451697e-07	1.32371430733e-08	2.31216361425e-07	5.91977517044e-08	7.57901659003e-08	7.91049386371e-08	0.0689211246907	0.0308254543713	2.62926028879e-07	5.52962582984e-08	2.784524924e-07	7.032130846e-08	1.96680712522e-08	2.25502218491e-08	2.49554578821e-07	4.86384282634e-09	0.00499378323238	0.00820468380279	0.037525122586	9.27845448675e-07	0.041052222853	0.12771722328	0.00650691353385	3.02886033398e-08	2.28647656824e-07	4.42645782725e-09	2.44770634908e-07	2.6852293041e-08	6.95935654508e-08	3.6132986183e-07	1.67123294162e-08	9.47327998477e-08	2.78919336686e-07	7.58472596086e-08	3.16545620146e-07	1.22203801701e-08	2.63465387789e-08	1.23654172367e-08	4.89194475891e-08	1.7139158636e-07	1.14925861276e-07	1.64253135634e-08	5.28799976061e-08	7.45884180109e-08
2.68262869563e-08	4.71188756231e-07	0.000132885508316	6.21293464669e-08	1.00661149178e-06	4.74741075696e-07	0.0645762015718	0.0145555480673	0.0732541849807	0.125333994069	0.0701971658521	5.75578201941e-08	0.020892135314	0.122229023535	0.0944327446813	0.212183509424	0.0783819924922	0.0354478978766	1.49611428182e-07	1.94254041739e-07	1.59400021208e-07	1.01590163332e-06	2.58133558479e-07	4.11510612969e-07	3.05230731374e-07	5.47908815698e-08	5.77319164194e-08	6.34410159912e-09	7.58617003698e-08	1.09154678661e-08	2.07853470186e-08	1.61860391563e-07	2.59440686056e-08	2.04114440311e-07	5.66250849675e-07	2.05653226746e-07	4.84611508282e-07	2.66415666579e-08	2.00715966376e-08	1.2038810766e-08	3.74593985875e-08	1.02505146683e-07	4.5909981526e-08	1.28431660985e-08	8.28989670299e-08	1.26091020561e-07
3.81486560881e-08	1.81011085774e-06	0.011445483236	0.0416489747565	0.00507132605212	8.31024964926e-08	2.48500949506e-07	4.21481247077e-08	5.90237513828e-08	4.47635867781e-07	3.07110452311e-07	1.14343138673e-08	7.98136303776e-08	2.57167540862e-08	7.52540975444e-09	3.5198601521e-09	5.08136169186e-09	2.38892192606e-09	1.91371757655e-08	4.16478881536e-08	7.64459016132e-08	2.20832692749e-07	1.51223209825e-07	1.84738815662e-07	1.14523517612e-07	3.78812439148e-08	5.30961622978e-08	9.68106833811e-09	8.88221012078e-08	1.39042742809e-08	3.044822304e-08	1.59654393719e-07	1.04221181304e-08	7.19834104288e-08	4.52806181113e-07	3.38680991305e-07	6.96720550499e-07	2.30690684317e-08	1.5012023718e-08	8.21605794263e-09	2.89048287861e-08	1.23723518513e-07	8.08738815503e-08	1.50701147411e-08	7.05773456548e-08	8.09288683326e-08
2.14126594138e-08	2.03303490856e-07	5.95068711111e-07	2.01137879363e-08	0.0312082299869	0.0110283283134	0.0395570226078	0.0167133482178	0.0071379628962	1.41543963042e-07	1.16351400388e-07	5.48367371998e-08	8.97392457804e-08	1.94419899495e-08	6.67497270803e-09	2.34553210977e-09	3.50805596582e-09	1.68254539039e-09	7.4095738039e-08	1.63820977359e-07	9.17955525742e-08	1.59449537155e-07	7.15010738205e-08	0.0365538932009	0.0236826300564	0.0144503754353	0.00328675215066	0.00157166232327	6.58424768722e-08	8.44218222012e-09	4.13466636175e-08	0.00600977954224	7.62552190937e-05	4.0074865654e-07	6.50431529627e-08	2.61134280256e-08	0.0118394387071	1.68723832258e-07	0.0286982729776	0.0571419555008	0.0377218384559	1.66452379667e-07	7.66232905348e-08	5.85485814936e-09	1.81054572669e-08	3.00151223244e-08
3.06801050518e-08	8.28704559446e-07	0.0140204953884	2.72604424374e-08	5.72697291825e-07	2.66590333756e-07	0.00863953227581	0.0049296929637	5.71516291616e-08	3.0636204119e-07	7.97752887664e-06	0.0331014985708	4.93218186617e-07	3.889665281e-08	1.09126383597e-08	4.73387634049e-09	5.79790310946e-09	2.8747605123e-09	0.000650380154121	1.81292410912e-07	0.0988729582047	0.0768313389942	0.0325842692858	0.0307828166576	0.0705898198344	8.53097009975e-08	5.52575978894e-08	7.10230711888e-09	9.22632862928e-08	1.82578966017e-08	8.70462870202e-08	2.66892037727e-07	1.5586236371e-08	7.43445462869e-08	6.34989277594e-07	0.0272212536084	0.153594051531	0.220454076869	0.130285810075	0.0811944157426	0.0669635780496	0.0384739812081	0.00423054653703	0.127062617708	0.00301361748404	1.63106493753e-06
8.43466586403e-09	4.29506033691e-07	9.79194779242e-08	7.22310188583e-09	8.55833355794e-08	2.73219810456e-08	1.33883701453e-08	1.49886628112e-08	1.70784866542e-07	3.69578763804e-07	1.64129895936e-07	7.23499827481e-09	5.0219414102e-08	1.51381986161e-08	5.25406766912e-09	3.57603846737e-09	3.08074681954e-09	1.43468972803e-09	2.20604297569e-08	3.42473314625e-07	2.30643508462e-07	2.21663167195e-07	1.21171319992e-07	1.67393685719e-07	5.21505298599e-08	1.26067312307e-08	4.55450317388e-08	2.22003822251e-09	9.33781652359e-08	2.27642960939e-08	4.83254547713e-08	8.93559211191e-08	1.73948148421e-08	1.02709689066e-07	8.89610770509e-08	2.60456730426e-08	9.44376652348e-08	7.2521116201e-09	8.7070031788e-09	8.18585309657e-09	3.73485032905e-08	1.34003351294e-07	8.11446132721e-08	1.23442500848e-08	6.79794031854e-08	9.46998145038e-08
0.171215476194	0.28932408076	0.21525682248	0.170436308778	0.164142776431	0.18952912371	0.0145420352146	1.78362441267e-07	0.00359540387402	3.27986651431e-07	6.72831134486e-07	3.57885311955e-08	3.50278024185e-07	3.22094201829e-07	0.147413928849	2.17936863187e-06	0.155937731183	0.139758911679	3.69030789161e-08	1.16971201122e-07	2.28841375046e-07	3.07528842875e-06	1.02545748314e-06	1.11545863035e-06	5.52738850985e-07	8.73427597509e-08	1.24538241818e-07	9.53794492467e-09	1.40219697021e-07	2.29459322067e-08	6.9644626635e-08	1.34515686711e-06	4.09581272328e-08	2.85252834639e-07	0.307581072651	0.194254776048	0.122128688982	0.0543237140907	5.37089228356e-08	2.97952850392e-08	5.9655323264e-08	1.76930865906e-07	1.08890999271e-07	3.31438849062e-08	3.41509567436e-07	1.01387804402e-06
2.99949968399e-08	5.59139444846e-07	2.97274861009e-07	3.13736645409e-08	1.86975694633e-07	4.54230494506e-08	2.1525247781e-08	2.1684618607e-08	1.05379767309e-08	4.90707264718e-08	8.98392243795e-08	5.13675736871e-09	5.87498826069e-08	1.94920944494e-08	7.30704799022e-09	3.46726798468e-09	4.59594061178e-09	2.81039437861e-09	4.13636108979e-08	7.46736330934e-08	1.05769489494e-07	1.53800230176e-07	1.42642873817e-07	2.10265023522e-07	1.96114573348e-07	5.03929886627e-08	6.97131495944e-08	1.11978432144e-08	1.02288728356e-07	1.0538672667e-08	2.28428420114e-08	3.91324551207e-07	3.45094590778e-08	0.0563359038362	1.27685195785e-06	1.80204208409e-07	5.49892388231e-07	3.03428718046e-08	2.22155971491e-08	2.48695797247e-08	3.95830008739e-08	9.14448536224e-08	1.04961626733e-07	1.36221689246e-08	1.03419676979e-07	1.57206821819e-07
2.72152819191e-08	1.84546940574e-07	1.00475485318e-07	1.44657286282e-08	1.40447867906e-07	4.89471817338e-08	8.19121077119e-08	5.65854194553e-08	1.25871358029e-07	9.85921780617e-08	1.67388376788e-07	1.70827473839e-08	1.04264284985e-07	6.73886274562e-08	1.39485093668e-08	0.000422752996551	3.79930609641e-08	7.27085713358e-09	3.92408086552e-08	6.87632714055e-08	9.57012881963e-08	3.34082911474e-06	0.0237348826004	0.0422284122402	0.00232702822012	9.58557022936e-08	3.14419780282e-08	3.65488625489e-09	5.05154760111e-08	9.58607273771e-09	2.55310063227e-08	0.110258115635	3.12226170135e-08	1.56771396987e-07	2.53925846934e-07	1.11131872455e-07	2.91733604787e-07	1.20369466539e-08	1.35575594792e-08	6.658709784e-09	1.97657945595e-08	5.61169999223e-08	4.36846937521e-08	1.46513515783e-08	3.63577027408e-08	4.84632452195e-08
0.0144692578188	6.22621600555e-07	8.11762222657e-08	1.11093367891e-08	1.76661266332e-07	3.44557459833e-08	3.38296612901e-08	2.14932920365e-08	1.77742792375e-08	3.13480819342e-07	2.96417399759e-07	1.58959746492e-08	1.06250165639e-07	5.71472694103e-08	1.05157971551e-08	5.7363666991e-09	7.09934211639e-09	3.87383802039e-09	5.25617952848e-07	3.06239973039e-07	1.71602031157e-07	2.73863122421e-06	2.19132718457e-07	3.68292440466e-07	1.71208507869e-07	4.35927647752e-08	5.21303405742e-07	4.64822627133e-09	3.93140737794e-07	0.00344365562014	0.0701556450684	2.29103215217e-07	2.36994034257e-08	8.48925860596e-07	2.97615940331e-07	1.17316677635e-07	2.41447607559e-07	1.04479394348e-08	1.67083271962e-08	6.60985488684e-09	1.92308185707e-08	8.31281796743e-08	4.11247083775e-08	1.1933172732e-08	3.86100908749e-08	7.51759660337e-08
4.53128553136e-08	8.13706602127e-06	7.16811819547e-06	3.29993959563e-07	4.39387900819e-06	5.10475757662e-07	1.15404549903e-07	1.79320669719e-07	2.5590144811e-07	4.79639550633e-07	6.81740039736e-07	1.5220072371e-08	2.62098849435e-07	2.97854966042e-08	5.57687107215e-09	2.69478913795e-09	3.18481284073e-09	9.03577889163e-10	8.80016567633e-09	2.93207647078e-08	3.0528862903e-08	8.81727003709e-08	7.5352200047e-08	8.83244574293e-08	6.38657943852e-08	1.5889921188e-08	2.53391156821e-08	2.42002517759e-09	5.26724189419e-08	9.91828823845e-09	2.75740687674e-08	2.24194303908e-07	1.29235776449e-08	7.93675291377e-08	4.72496994593e-07	3.90875150911e-07	1.47527498107e-06	1.59891184894e-07	2.84357055498e-08	1.25667574258e-08	4.99781403625e-08	1.3179229216e-07	6.61555530233e-08	3.21163494782e-08	5.69293822811e-08	8.05569495133e-08
1.98793419387e-08	2.53084116498e-07	1.72869042397e-07	4.40329305531e-08	5.58386199346e-07	5.12058762678e-08	1.16252705436e-07	9.30149428039e-08	2.88292228709e-07	1.09912541596e-07	1.06417009582e-07	9.80637419868e-09	1.16396731949e-07	0.0284881375091	2.84973856897e-08	1.5912531172e-08	1.93682844026e-08	3.12326831364e-09	1.9226730228e-08	9.66469288193e-08	7.15642928077e-08	5.35076017202e-07	4.48869512977e-07	2.17871748386e-07	1.67648934052e-07	2.31731186595e-08	2.44754576902e-08	2.93265304292e-09	4.78541361278e-08	8.91057550707e-09	9.34943194749e-08	0.0095745345644	5.05050874362e-08	2.6617182074e-07	2.97191268963e-07	1.05671750704e-07	8.36784743745e-07	3.61850414482e-08	0.0517799020091	0.0039006926192	0.0344641556267	0.00449952910228	3.42172825394e-07	2.09771576185e-08	1.01737353213e-07	1.82524476519e-07
2.51851455387e-08	3.60978050323e-07	2.43401048304e-07	2.35701516129e-08	3.00077030064e-07	7.85780226139e-08	2.56603497052e-08	4.11065718268e-08	1.50915498803e-08	6.46590889865e-08	1.29825266294e-07	3.32064563968e-08	2.95505783637e-07	2.74084843445e-08	4.93054938118e-08	2.89669222916e-08	0.00750889669029	0.0184159625049	0.0399245690451	7.87984031616e-08	1.87658460308e-07	3.34960575643e-07	5.06266124234e-07	3.08988827702e-06	0.0509231694326	0.123020082472	0.0429562745541	0.0471046443362	0.00246622311685	5.43998023869e-08	3.35161473235e-08	4.8796147087e-07	1.23690883246e-08	7.85238358999e-08	2.25081001583e-07	7.45704819878e-08	4.83076189661e-07	1.98734818271e-08	1.88610108631e-08	1.01463980042e-08	3.31403091304e-08	1.21646205225e-07	8.98963716257e-08	1.41158171472e-08	4.13785541563e-06	8.71277460386e-08
5.54762161263e-08	1.63134785488e-06	1.58561507257e-06	3.94312182858e-08	1.88218258324e-07	3.76837954292e-06	1.05627783368e-07	0.000295686679229	1.37610770054e-07	2.37499513025e-07	1.3876742041e-06	3.49551244867e-08	4.0508048728e-07	8.41704210108e-08	1.23320822974e-08	5.78917358304e-09	7.31662677143e-09	7.41532618324e-09	0.0473826394218	0.155947651948	0.102888538527	2.43675611346e-07	1.91861637611e-07	2.58926529498e-07	1.61811105975e-07	6.8083890988e-08	6.49753667156e-08	6.53862497798e-09	1.32274680157e-07	2.13916120518e-08	3.5967887168e-08	3.0602265901e-07	2.50796729756e-08	2.49570429109e-07	0.0223302686544	0.0205857524134	0.00104075593992	6.53946180062e-08	9.39718777474e-08	3.91374222302e-08	2.63073397655e-07	8.16186720969e-07	2.51459027648e-07	1.93833694543e-08	5.19527745818e-08	1.00166570799e-07
1.55532576505e-08	1.80642846738e-07	7.8812850339e-08	5.2426489933e-09	5.99806449585e-08	2.42068049703e-08	3.4447448464e-08	4.7016360295e-08	4.1887031867e-08	8.06492006893e-08	5.28611693482e-08	5.03854595257e-09	4.60407126212e-08	2.76624747552e-08	2.81656448455e-08	6.63807332571e-09	1.02950286931e-08	5.39394094816e-09	0.0126298588292	4.87979324831e-05	0.00452953707265	6.35510664188e-07	6.7212706662e-07	7.04488084961e-06	0.0189665014703	3.67427334924e-08	8.86218125211e-08	2.93193661526e-09	1.26340673965e-07	3.51701327305e-08	5.06407222251e-06	1.30157274972e-07	0.0243494569882	2.17564183345e-07	0.00445443162866	2.36309935903e-07	0.0101706075493	1.85863538567e-08	2.00468002553e-08	2.99611451795e-08	3.63443042091e-08	1.52095563534e-07	7.32722328485e-08	8.21317666416e-08	0.0797966945211	0.0467268541894
1.83915425792e-08	2.90148956314e-07	1.80781491479e-07	3.11662229591e-08	8.65760155221e-07	0.0931012064768	0.0484446748814	2.19396812137e-07	5.51071944824e-08	1.86432696021e-07	5.03015370496e-07	1.91100519958e-08	1.32368322743e-07	2.70444727542e-08	8.80898421034e-09	3.54062075725e-09	4.01085931936e-09	3.47673695227e-09	0.173983684027	0.182733224613	0.117812341985	0.0130561725945	0.104179580449	0.00447467175505	0.0519028878014	0.0783940568894	0.0977239249142	2.89807616073e-08	0.0974816186863	3.57409693454e-07	0.0401021833836	0.00385724034152	1.77794767373e-07	0.0621267905647	3.14586933211e-05	4.2116226549e-07	1.01392107884e-06	5.0069293676e-08	2.03943592918e-08	1.16813112437e-08	3.41629369555e-08	1.64134783864e-07	1.04060267338e-07	3.03907726571e-08	0.11462521325	8.07048239267e-07
2.38681465823e-08	6.70152550604e-07	1.72428764153e-06	1.71851688807e-08	2.04891062914e-07	2.9718895869e-07	4.25275640302e-08	3.5089120143e-08	2.06536435903e-08	1.2218379036e-07	1.09533331741e-07	4.81770612769e-05	1.08041421639e-06	4.57119523792e-08	1.61032473547e-08	8.40510582394e-09	1.05756960114e-08	1.97203241451e-09	8.6400175723e-09	2.48226242233e-08	2.5439606958e-08	7.30396970784e-08	5.37952507314e-08	1.2033399659e-07	1.00290484086e-07	2.5905877391e-08	3.76150504418e-08	3.93182253321e-09	5.43733814681e-08	8.48259682478e-09	2.80137142951e-08	3.02200082003e-07	1.3828334852e-08	6.81224435413e-08	2.16916761297e-07	6.32833487712e-08	4.13687945496e-07	2.55065416686e-08	1.20266361553e-07	0.180523355024	2.18645837554e-07	8.03140403208e-07	2.18479030696e-07	3.20790067177e-08	6.83572989907e-08	1.18579364719e-07
2.34639839274e-08	2.7290742794e-07	1.0477217333e-07	8.10472977722e-09	7.70660823547e-08	2.47956896852e-08	1.55055231172e-08	1.81003239509e-08	3.81600673569e-08	3.11626609489e-07	1.10812438315e-07	3.33212948716e-08	1.32001777634e-07	1.9851952159e-08	6.72140903622e-09	3.2629963538e-09	5.37492794846e-09	1.89011186222e-09	2.64272409588e-08	5.24179240276e-08	9.75681882726e-08	6.94898347438e-07	1.94669839422e-07	0.0529319955008	2.23504418568e-07	3.9048076445e-08	6.52274556689e-08	0.0417444476024	1.12567977208e-07	1.51860473405e-08	0.0310022036682	4.06616001763e-07	0.0152704471361	1.45912039217e-07	5.18712625962e-06	0.0532977936767	0.0192339418903	0.0290014647682	1.93842945698e-08	7.37326853155e-09	2.08118466081e-08	5.48191073237e-08	4.8278053251e-08	1.6383338729e-08	0.0521693348713	0.0352526528394
1.46390303815e-07	9.20810648725e-07	6.82467961565e-06	1.89672169124e-07	3.22789794142e-07	7.73135370802e-08	3.98805226458e-08	4.17604636337e-08	3.19844835124e-08	3.25946047786e-07	5.36542244252e-06	0.182531646149	0.17549724847	1.44693296368e-07	1.80735804407e-08	7.14317275819e-09	9.14633092196e-09	2.70120039049e-09	1.42694629573e-08	3.64399451113e-08	5.34237000019e-08	2.59798353697e-07	1.44155086813e-07	3.7719642634e-07	9.7351800822e-07	9.24347822994e-08	4.64622856489e-08	6.54191172052e-09	5.92377740012e-08	8.57724292559e-09	1.85659054991e-08	1.31909446458e-07	1.49925273289e-08	9.74018500468e-08	4.51701882372e-07	0.00118070560332	7.14235695328e-07	6.54149532127e-08	2.70595209327e-08	1.15189568804e-08	2.5575096834e-08	8.86127613258e-08	7.81328406911e-08	1.37580858829e-08	5.06062485975e-08	5.4233389328e-08
8.49326422148e-09	1.44110600893e-07	6.75940402667e-08	5.69626118814e-09	1.0584225014e-07	0.00201733658207	6.56496099313e-08	6.02460227935e-08	4.43353358906e-08	0.00919778083454	2.74930564968e-07	3.37345278787e-08	1.07641829553e-07	2.38799737529e-08	7.64231449689e-09	7.64248619485e-09	1.2915822922e-08	2.23895601595e-09	0.038642109156	0.0611263372824	6.9216462073e-08	8.18882304061e-07	3.83590309911e-07	2.15316314286e-07	1.52660239018e-07	2.99713361707e-08	5.83182552173e-08	3.87139064806e-09	1.0788762243e-07	1.99711428262e-08	4.3946241898e-08	4.07514704642e-07	0.0734337224911	0.0564790823218	0.124598674408	0.112214065193	0.0876523928538	0.0550146334725	0.0401898191056	0.0362804756311	0.0235078483653	0.0302800149425	1.80108920379e-05	0.0253298429545	0.112930682141	0.174343514669
0.0196027280391	0.0146844039534	0.0351723441869	0.0247545646193	0.00033006953229	1.98279201642e-07	6.21239656953e-08	3.09030653733e-08	2.92382684639e-08	0.0181740874394	0.0597012424327	2.94814264775e-08	3.17678114517e-07	1.81758903835e-08	5.24238942667e-09	2.39412957462e-09	3.4266207611e-09	1.41554172831e-09	0.0789500904214	6.85646577215e-07	7.50185769003e-07	4.17460374061e-07	3.19976381417e-07	4.26105759812e-07	8.88623713323e-07	2.56112952472e-08	2.49492744659e-08	3.84944105833e-09	4.52407386444e-08	8.37864709119e-09	5.03327155894e-08	4.52576353854e-07	1.95841004506e-08	1.30076512281e-07	1.91856317309e-06	3.80414718185e-07	4.64640201874e-07	7.77881047084e-08	0.0322211968612	2.82894910816e-07	4.46561381709e-08	1.01242014261e-07	7.37158617685e-08	1.52334969147e-08	6.33153235661e-08	1.34402601865e-07
0.12075671954	0.0156850234474	8.29981074848e-07	0.036219201314	0.0478171016826	0.0352617755735	0.0351344812283	2.00294468632e-07	8.7563558116e-08	1.90371992182e-07	4.71717972329e-07	2.15826661814e-08	2.93400586742e-07	4.33575221782e-08	1.2173418977e-08	5.53029636404e-09	5.54655851736e-09	2.91409147983e-09	3.07878732591e-08	1.02895073097e-07	8.01936387339e-08	3.03915950306e-07	3.00437676796e-07	4.78581498426e-07	5.96457987903e-07	1.84380127389e-07	9.00985767775e-08	1.94539493084e-08	2.00007123537e-07	2.8157480565e-08	7.58695068766e-08	2.58086370204e-07	3.20495404754e-08	1.91649772843e-06	6.74445141002e-06	4.04417181664e-07	0.0228561612912	0.0262912376632	0.0477274034749	0.0173425981348	6.75328188832e-08	1.81037193314e-07	8.66663182788e-08	1.83107241813e-08	1.29191954254e-07	2.17937946655e-07
6.44701780621e-08	5.61276778997e-07	0.0113514834895	7.56655815062e-08	3.44820492481e-07	6.81103743193e-08	4.18965739186e-08	2.4859308891e-08	1.9430286174e-08	5.60589964488e-07	2.80682839636e-07	0.0121554325581	0.0291306640483	5.52397333401e-08	1.52105869736e-08	4.95740881048e-09	8.35424775743e-09	9.31278741531e-09	0.0091146816632	0.0825463120212	0.0409728988095	9.15846063111e-07	2.86438307382e-07	7.78752093497e-07	4.80562211882e-07	5.6695878867e-08	2.21714345458e-06	5.95584343019e-09	3.29257489398e-07	3.64928466712e-07	2.3126502526e-07	8.74799957451e-07	3.16531228352e-08	1.49141878809e-07	3.45328252964e-07	1.22893523043e-07	2.99398340326e-06	0.0047269472092	0.00731973196745	3.43993674087e-06	0.0680980239446	0.0366224698895	0.0244442750628	7.91351722351e-08	7.85596499292e-08	1.78733067873e-07
4.44656011816e-08	4.26316431831e-07	8.01338807776e-08	6.64248152707e-09	9.94444039824e-08	3.15740816924e-08	2.39716291051e-08	2.4008041198e-08	1.51370791262e-08	1.41487840306e-07	1.08315795148e-07	7.14343390212e-09	9.21231191827e-08	3.84845497453e-08	8.00508628279e-09	5.34083067655e-09	7.09330767284e-09	2.11276714044e-09	6.4706505301e-08	9.1498195529e-08	4.54774918853e-08	1.79462976121e-07	1.94507432437e-07	1.9951051686e-07	1.51155830399e-07	1.75860956347e-08	4.12085954481e-08	7.69902184875e-09	8.14028036545e-08	6.40673592918e-08	0.0315299567564	0.0270328796594	0.0263527328121	1.29706688396e-07	1.32161926353e-07	0.00089405695259	3.86457686137e-07	9.84408422265e-09	5.69103942863e-09	2.65874302195e-08	1.30091126345e-07	0.0156817278681	3.45881729523e-06	1.20597656669e-08	2.86112473716e-08	3.9721378759e-08
8.67327340111e-08	6.77147390698e-07	8.50103937613e-06	3.65949633372e-07	1.15547197974e-06	3.90983327036e-07	4.04131527598e-08	5.73798567866e-08	5.38620312991e-06	2.94113104451e-07	2.21255352845e-05	5.22255037422e-08	5.01293016643e-05	5.12905015485e-07	2.97987640911e-08	7.67781060588e-09	7.39926335394e-09	2.4425354336e-08	0.0457980038582	1.39991900818e-07	5.77554291258e-08	2.17941700303e-07	4.80519956947e-07	0.00244908977154	8.80585485591e-07	2.64990925022e-08	7.88710603404e-08	3.89902074131e-09	9.45001922633e-08	1.23954860103e-08	1.85723198862e-08	1.07099047258e-07	9.59796186005e-09	9.41345362678e-08	1.212081479e-06	2.01270232739e-07	5.04571102775e-07	2.41736499185e-08	1.57034213816e-08	1.42971746861e-08	6.57010224399e-08	2.66109145397e-07	9.11639671223e-08	4.32653601062e-08	8.42129875954e-08	5.94339177249e-06
4.48681971369e-08	3.39987490336e-07	2.11195760083e-07	3.62348323518e-07	0.0142514134426	0.0294947410772	0.0305918874639	7.96948668694e-08	4.74408348593e-08	2.67391923461e-07	4.71364579129e-07	2.61021471678e-08	3.29925456461e-07	9.5441654174e-08	9.07665930503e-09	9.89206446316e-09	7.49955256189e-09	4.49584471765e-09	2.27765969009e-08	6.71102994138e-08	9.90038910391e-08	2.70201599996e-07	2.79556138696e-07	2.28833203417e-07	2.12365191795e-07	2.11577771904e-08	3.23823934584e-08	2.85568992364e-09	4.30059541808e-08	6.05267730306e-09	1.74460377111e-08	7.89472397424e-05	1.09677791453e-08	4.24990434758e-07	1.8628973187e-07	1.73396346841e-07	2.79852487254e-06	1.15389704692e-07	0.0118443250225	1.96686306558e-08	3.12241528064e-08	1.12412651021e-07	5.52201409922e-08	1.08011427644e-08	1.6102403587e-07	1.33371424912e-07
2.49863127621e-08	7.12127092173e-07	5.40006671213e-05	8.15177361723e-09	5.89800993133e-08	1.53443961841e-08	1.10071650204e-08	1.43716626301e-08	2.37112488793e-08	1.17048773557e-07	6.66359242256e-08	7.10278687605e-09	6.98101908908e-08	3.44758039767e-08	1.55441233984e-08	4.00689972552e-09	4.94938189478e-09	2.11600533356e-09	1.16097633913e-08	3.26900066592e-08	4.35379062634e-08	1.68510563133e-07	1.21004243772e-07	8.38292460294e-07	2.64356119735e-07	1.90394471647e-08	2.71729563205e-08	3.58007587605e-09	3.92238734626e-08	7.11595590067e-09	1.98729351016e-08	1.31586990772e-07	1.32906086278e-08	7.81958152738e-08	7.77985629903e-07	1.87139907299e-07	3.85536400867e-07	5.34276559844e-05	7.99355030571e-08	1.70518062095e-08	3.54745732455e-08	8.15674523921e-08	3.37995079187e-08	8.15686723507e-09	5.83532880426e-08	3.92632494677e-08
2.45030140615e-08	2.2741647807e-07	1.5897923819e-07	4.21472100973e-08	3.17540117423e-06	3.86580511294e-07	1.14979762879e-07	4.45643229318e-08	4.61956910789e-08	3.57363554845e-07	4.63664761202e-07	4.13773043369e-08	7.23445554223e-07	1.15046448134e-07	3.75526460569e-08	2.39884413427e-08	8.29547444044e-08	7.34376048269e-08	1.73898162594e-07	1.24153046926e-07	6.28693929052e-07	8.03898662906e-07	2.39690867552e-07	6.0160825352e-07	2.71710899195e-07	6.47547902477e-08	5.54581351762e-08	5.51519709394e-09	6.90677780296e-08	1.07514117661e-08	2.7142738158e-08	2.98862313438e-07	3.67699697944e-08	2.45936746897e-07	7.75087133943e-07	1.46774732404e-07	4.2057762762e-07	4.14034946268e-08	2.29191753507e-08	1.4733023603e-08	6.87178566241e-08	2.46904027259e-07	1.51356831686e-07	1.35617148138e-08	6.13133206499e-08	1.01166347031e-07
3.48329816917e-08	3.38727788893e-07	1.44062191705e-06	5.19502603504e-08	4.09171735352e-07	1.49176661232e-07	7.24516279708e-08	0.0759106069448	0.0340134553798	1.28215479986e-07	1.93217219122e-07	9.41658026066e-09	5.94424382578e-08	3.23769703717e-08	3.62625307881e-08	0.0208850215272	0.0881993474451	0.29641021878	0.169722999633	0.0248303301367	0.00271938402382	0.19387518387	0.134284716609	0.2075324299	0.199454250659	7.72493368205e-08	1.49294040697e-07	4.08828214821e-09	1.53431990819e-07	3.32816662458e-08	1.05811633856e-07	4.82297480436e-07	6.31371896526e-08	1.74404541276e-07	7.77459399829e-07	2.07617356095e-07	2.17972442554e-06	0.074638839689	8.18686787598e-08	1.50376992037e-07	3.29890344528e-06	5.1310329354e-07	0.0204169195764	0.0137286080548	0.0679468369989	0.0010853899658
5.37647148123e-08	7.31944233909e-07	4.20262683393e-07	6.27631597279e-08	0.0241339269858	1.27962847681e-06	0.0192124130709	1.36023447855e-07	1.17541755137e-07	1.77563245269e-07	2.21353828018e-06	3.15733971372e-08	2.70811581087e-07	5.67049234333e-08	2.10979949655e-08	1.07797850204e-08	1.61532850476e-08	4.06321395858e-09	3.97544368719e-08	2.85903053515e-07	0.0295630343004	2.1354968155e-06	0.0275687547972	0.0203069172399	0.173626232246	5.74438738856e-07	7.61876756509e-08	1.7718337449e-08	1.35850428238e-07	2.46875811711e-08	1.94180001075e-07	1.07922667109e-06	1.70521575557e-07	5.12857549042e-07	7.35199272605e-07	1.89603007852e-07	2.1350834545e-06	7.54845511034e-08	2.25775318373e-08	2.77028182082e-08	1.64107108447e-06	0.00397957097798	5.82463183271e-07	9.79208474391e-08	3.663740381e-07	3.2861683198e-07
1.24776396167e-08	1.47302510477e-07	1.8333622906e-07	2.7434727203e-08	0.00297978884374	0.0255426906225	9.85932761818e-08	5.27959990492e-08	1.80424424099e-07	0.000500685311619	0.00150006322955	1.45302457473e-08	1.50497528015e-07	0.091121324307	0.109885582867	0.0219746468682	0.0527825632067	0.0156137241181	2.04232853528e-08	0.0192321855584	4.56887383156e-08	1.21516569452e-07	7.04016557144e-08	1.52048714198e-06	7.98729190402e-08	1.22271796101e-08	2.49486480168e-08	3.90540039343e-09	8.13439961969e-08	1.24970651742e-08	0.0260843910362	4.46006601752e-07	1.28554835468e-08	8.29432584687e-08	2.44883513507e-07	8.19221376537e-08	4.73786033682e-07	5.38494898112e-08	5.77945267186e-08	0.0168171159914	3.99773312174e-07	3.35002018869e-07	1.16080892889e-07	3.52340749812e-08	1.75742270186e-07	1.44340092833e-07
0.011212729551	0.00282142529541	0.0266336680465	1.54812877832e-08	1.11642131597e-07	2.71443137325e-08	3.29946778441e-08	0.0137011784275	6.21039573342e-08	7.69164653958e-08	5.93652261396e-08	1.00128951663e-08	9.18385732778e-08	2.13215344731e-08	4.65064262634e-09	2.43822535582e-09	2.34217411268e-09	9.35920012921e-10	1.58954009274e-08	4.12277278159e-08	4.15138837105e-08	1.19903160011e-07	6.84654771909e-08	5.07263052895e-07	1.10936719944e-07	3.72214762661e-08	2.54905436097e-08	5.57821232011e-09	4.5447131632e-08	6.12506882373e-09	1.72318532499e-08	0.000235896579865	0.00329162513872	0.00119693024519	1.25004327405e-07	2.95503508518e-07	1.4646292914e-07	1.86020604609e-08	5.72900480544e-08	1.06518593621e-08	7.96137748592e-07	2.14521182285e-07	3.86315365617e-08	9.40045788884e-09	4.94924042844e-08	3.83177857109e-08
4.45427334417e-08	3.44469426066e-07	4.64303903049e-07	8.51078857107e-08	6.19952607475e-07	1.78860190345e-07	9.77578211002e-08	6.58253506061e-08	2.59721547806e-08	8.81567897367e-08	1.56034058694e-07	1.01183120844e-08	7.40749814834e-08	2.69748928324e-08	6.48076248019e-09	3.57602933177e-09	3.13608944554e-09	1.62395153257e-09	1.15424901277e-08	3.68520684911e-08	5.07108958788e-08	8.33633554945e-08	6.64559082376e-08	1.05482694585e-07	9.39580542361e-08	4.01726512698e-08	2.78879129895e-08	4.89534367109e-09	5.56662557667e-08	9.75174682584e-09	2.24212297441e-08	1.68591881975e-07	2.17569146514e-08	1.93837395469e-07	2.54117538048e-07	8.86052954439e-08	3.22336602292e-07	4.36570278325e-08	2.00495358939e-07	3.33476602512e-08	4.23257139476e-08	8.62907491579e-08	5.48576985947e-08	1.94697853649e-08	7.34216076606e-08	1.10943616317e-07
3.89110236608e-08	0.0368929683762	0.00361018138355	1.7099591379e-08	2.71064095784e-07	8.33589566467e-08	0.00224891733115	0.0216991989225	2.99033071526e-08	1.10264211741e-07	1.50548988351e-07	0.0137085518233	2.11678855019e-07	3.40733436109e-08	1.13517817628e-08	3.08789608848e-09	3.20034464269e-09	1.83589635091e-09	2.3077194805e-08	3.26613632259e-08	3.69501563793e-08	3.98927390454e-07	0.000122572227962	0.000270265700182	0.0193513173898	1.14091414882e-07	2.80645642987e-08	2.80143016149e-09	5.51570192218e-08	1.27098460983e-08	2.58345680649e-08	6.20919811278e-07	0.00436087632795	2.9992152026e-07	2.16128486833e-07	6.26931605013e-08	2.7428102606e-07	1.29010931281e-08	3.01582726816e-08	2.72740646541e-08	0.00117901650001	0.0442946562989	0.0560755118698	6.80820318085e-08	4.84806116856e-07	5.48926560025e-08
1.80538907789e-08	2.55519011562e-07	1.40439742183e-07	1.97931462386e-08	1.92392085701e-07	7.1941318773e-08	3.85079588775e-08	5.73178036141e-08	2.38139753312e-08	5.53732787783e-08	5.99287989594e-08	6.79333991319e-09	7.94468557523e-08	1.68929467999e-08	5.75871859652e-09	2.08484018019e-09	2.71963832105e-09	1.01006330062e-09	9.49153627634e-09	2.51239756899e-08	2.84509591334e-08	8.4546905098e-08	5.43411990971e-08	1.00789774144e-07	8.60835207357e-08	5.21823581486e-08	2.7485576668e-08	5.03051398797e-09	4.19798356829e-08	6.70727746176e-09	1.6017749288e-08	1.18841213953e-07	1.0553899866e-08	1.1169380198e-07	3.44514641856e-07	8.5758054031e-08	2.57907582209e-07	2.21522117627e-08	1.67143324007e-08	1.22069008025e-08	2.81988722527e-08	1.00757831844e-07	1.01180503716e-07	2.57850093004e-08	7.7136997839e-08	4.41848941052e-07
4.03599951756e-08	2.18602743295e-07	1.31451026402e-07	3.45671041878e-08	6.56660059958e-07	9.23221520496e-08	4.80874680034e-08	5.85244418248e-08	9.40055259939e-08	2.36290266167e-07	2.27386386251e-07	1.26496684626e-08	1.09496575605e-07	3.6008957438e-08	2.87692246886e-08	1.17267109696e-08	4.5474565659e-08	0.154939442288	0.252902659752	0.133042166706	0.0175901483577	0.0556543076601	1.05352874356e-06	3.91195938894e-07	1.7059172075e-07	5.30314705814e-08	4.57117248874e-08	3.92123004137e-09	9.06635597234e-08	1.49448182152e-08	0.0234005180751	0.0725788214332	0.190268964877	0.147396623264	0.0814647031592	0.0830742777233	0.0461362916922	2.36361116704e-07	5.55659301416e-08	2.76271603753e-08	1.03941974528e-07	2.57357409001e-07	1.07550062638e-07	7.82993884365e-08	2.97617059262e-07	6.65750122146e-07
1.96785489619e-08	4.90639179264e-07	1.19091485865e-07	0.0151494572897	2.41248943585e-07	3.5919604861e-08	1.67274659942e-08	1.68025042192e-08	1.18462120796e-08	0.00287815926481	3.53745498114e-07	4.58787802516e-08	5.06378251742e-07	2.93642591136e-08	4.63731918174e-09	5.45009642189e-09	2.77135243113e-09	9.85450578245e-10	2.27509984205e-08	3.14776586756e-07	2.52617938686e-08	5.87779352748e-08	4.48566733677e-08	1.01682775318e-07	7.27205500161e-08	1.89134938743e-08	2.39553821663e-08	2.43657045736e-09	3.58969062583e-08	5.52975089009e-09	9.53407691777e-09	4.90327945043e-08	1.00165682668e-08	0.00447525494796	1.05189677135e-07	3.22054343042e-08	1.29052693731e-07	6.41454558299e-09	1.82671438366e-08	8.62709454064e-09	1.44637811445e-08	3.22300926442e-08	2.29833079762e-08	4.05088155472e-09	1.87728099962e-08	3.05993011449e-08
6.72060925481e-08	5.61715963173e-07	3.56592956447e-07	1.82504551599e-08	1.34110752389e-07	3.56451063053e-08	2.05756097667e-08	1.82309132948e-08	1.37028091993e-08	9.69759704194e-08	1.41558387452e-07	2.74883335548e-08	1.53091329812e-07	1.84524429542e-08	6.78549584764e-09	2.89003054875e-09	4.16487793447e-09	1.27082105563e-09	1.1625996219e-08	3.41353686905e-08	4.45684627197e-08	1.02242170238e-07	7.20409667942e-08	1.16154095181e-07	9.08110707135e-08	2.57133043036e-08	4.66396350203e-08	3.06017045756e-09	7.37952156105e-08	1.43486380159e-08	6.59891108168e-08	0.0427594353505	0.0441803911358	0.0879946657078	0.0383811054289	0.00178074714199	3.77761148669e-07	2.08804054914e-08	2.80276934942e-08	1.68170065455e-08	4.73710090479e-08	1.34031457399e-07	1.30661557879e-07	1.33837894103e-07	0.0504977167641	0.113864034123
1.05571956481e-08	1.60548828065e-07	2.26209063593e-07	2.81387666106e-08	1.02182290085e-07	1.81648041218e-08	1.26313732411e-08	1.51299619563e-08	1.34463103005e-08	7.06091291271e-08	9.44786979718e-08	1.77842370626e-08	1.2332752895e-07	3.65433292261e-08	3.39683148671e-08	5.39619230531e-09	8.04919365472e-09	1.30442316304e-08	3.27799511312e-08	3.67758391402e-08	4.76400858727e-08	1.12659061288e-07	8.56367110434e-08	2.83244445837e-07	1.80889339531e-07	1.79846518762e-08	2.10299420937e-08	1.85023342109e-09	3.0611321608e-08	4.38176050569e-09	9.20156716625e-09	9.95616793208e-08	1.91237168014e-08	1.06116073311e-07	2.71727648252e-07	1.08339703866e-07	3.00566440004e-07	0.00120812609548	1.78786528242e-07	2.69493517464e-08	2.31594543345e-08	5.92971538627e-08	3.02719855026e-08	6.9064174705e-09	4.99864759579e-08	4.51402494685e-08
5.26904758433e-08	2.29921703774e-06	1.21133527544e-07	1.11031315112e-08	1.44589674547e-07	7.35912686042e-08	4.71215918197e-08	3.56572160385e-08	2.0958167202e-08	1.56811365501e-07	0.0331795118221	0.0967240507848	0.0450959874035	3.5278537033e-08	5.51624515524e-09	4.16705710883e-09	6.54034344845e-09	1.10816774418e-09	2.26744082257e-08	0.060632172505	6.02552619773e-08	1.2811598751e-07	7.7634336623e-08	1.61528874278e-07	9.04480641029e-08	2.3670252565e-08	6.98260097285e-08	4.29872336408e-09	1.22095545873e-07	3.31135420533e-08	6.62898914496e-08	2.54000040389e-07	2.35995006989e-08	1.85857256061e-07	1.07669129477e-06	6.33324639524e-08	1.23006124754e-07	6.12912066795e-09	9.77235893887e-09	6.08229162658e-09	1.64699747201e-08	7.83668301295e-08	4.34172629553e-08	6.66178431307e-09	2.97752218499e-08	3.56942276584e-08
5.70887198399e-08	1.65839729088e-06	8.11792391058e-07	0.117957139895	1.85728189053e-05	0.000468814445741	6.86389616377e-08	6.58051526651e-08	1.38419882775e-07	2.55900373847e-07	2.89755039639e-07	1.81875170559e-08	3.03990907964e-07	5.43246760614e-08	1.41908031005e-08	9.74674690316e-09	2.87317161956e-08	3.6450514193e-09	3.72060595818e-08	6.69986940173e-08	5.35832877972e-08	1.5560698727e-07	1.1506584186e-07	1.4745789261e-07	1.4884159342e-07	3.01526835161e-08	3.22907266081e-08	6.34721334865e-09	8.69127916435e-08	1.51431832886e-08	2.79968438935e-08	4.44220661844e-07	2.49103048392e-07	5.09626012498e-07	3.71354089419e-07	1.17127793977e-07	4.28148398663e-07	2.31482598113e-08	1.90483301757e-08	9.15809907129e-09	3.94270693489e-08	1.59618886886e-07	7.24599460937e-08	2.01813973499e-08	9.67198483894e-08	1.05603608682e-07
0.0830126265662	0.111032622915	0.110881483454	1.64472412843e-07	4.27216348238e-06	0.0627515571143	0.101957074933	0.115155180445	0.0888558037279	0.136187813676	0.142240572933	0.0176923324652	2.32826392905e-06	2.83766777581e-07	5.08586971758e-08	4.02825688969e-08	1.64689846942e-08	8.90761838828e-09	6.20235292995e-08	2.76430696999e-07	3.48313092843e-07	0.201556465951	0.0404932860139	0.0829601596631	2.78408966532e-06	1.4395214575e-07	7.52702440226e-08	9.30017641378e-09	1.03575539391e-07	1.69908403092e-08	3.35551463641e-08	2.69445513045e-07	4.05166249148e-08	6.28388329997e-07	3.54906980479e-06	2.86223846156e-07	1.54313513849e-06	4.31382881302e-08	3.30170234823e-08	2.59315552689e-08	6.79626476897e-08	2.20245045445e-07	1.2237745515e-07	4.53014497351e-08	2.01995586564e-07	1.97649211985e-07
1.25414079069e-07	1.32898086251e-05	0.0317643305509	3.85474017572e-08	3.28712528107e-07	7.30550326978e-08	3.02017464975e-08	1.67093807724e-08	1.22261807202e-08	1.19265826459e-07	2.46900403381e-07	1.71845108263e-08	9.63827451285e-08	4.34433273815e-08	1.25781918444e-08	4.6597694687e-09	5.00722010906e-09	3.48906315212e-09	4.25060616382e-08	7.37393405275e-08	6.70341854374e-08	1.20600488374e-07	7.45074722191e-08	1.16114904916e-07	9.64735457784e-08	3.01566279129e-08	3.45216946699e-08	3.62929462324e-09	4.66591877232e-08	6.65337752246e-09	1.30809197887e-08	2.8129886205e-07	0.0239493901877	4.35703681101e-07	3.5335744846e-07	1.11399629694e-07	3.12264454691e-07	2.15321137149e-08	3.59993987738e-08	1.75915408145e-08	3.1075813634e-08	1.02354107209e-07	5.82157866711e-08	1.62113573552e-08	1.16403989951e-07	1.05056821061e-07
1.78040780136e-08	2.93309109905e-07	3.16253129901e-07	2.236269504e-08	0.00390646933801	0.0347791556391	0.0099184464455	0.059205793408	6.58713284725e-07	1.73947571521e-07	1.90613846723e-07	8.29541619078e-09	5.54220418119e-08	2.44578288404e-08	4.46514773873e-09	1.47099377204e-09	1.73486096735e-09	7.64542460008e-10	7.03082307682e-09	4.31996697003e-08	4.06280331987e-08	7.58113317299e-08	6.80392946933e-08	1.27436457698e-07	1.24672721484e-07	2.77164752859e-08	1.45910695326e-08	2.72342393112e-09	2.90138110323e-08	5.37863909381e-09	2.00852439125e-08	4.82916871253e-08	4.03358150718e-09	3.3731549887e-08	1.73644740579e-07	1.52351828399e-07	0.0457782625515	0.0471867825324	0.00229364235224	1.01383312636e-08	1.65825812788e-08	4.34731699125e-08	1.98087040701e-08	6.0168955052e-09	1.53768230606e-08	2.59937402195e-08
1.57427111112e-08	2.57138992317e-07	1.07466978674e-07	7.91731811667e-09	1.13084397969e-07	2.85855987587e-08	1.83556003341e-08	2.32205762999e-08	1.53087707308e-08	5.8676957899e-08	5.81163300667e-08	6.77143811717e-09	6.05771799065e-08	1.74312371842e-08	3.97207213648e-09	2.27016243203e-09	3.46600874208e-09	1.24686684528e-09	1.40843293455e-08	3.36748372664e-08	3.38514084241e-08	1.35391081872e-07	2.21257965493e-07	1.15787058527e-06	3.18163864966e-05	0.0473156896651	5.41479466352e-08	6.36626692916e-09	1.87345628612e-07	2.94555015634e-08	2.97255064312e-07	0.0857572519913	0.0336835109066	0.119335896164	0.086845818757	0.00462605231864	1.63265768894e-05	8.76793176835e-08	0.0294982285868	0.0443462403841	0.0412892680175	2.30379659832e-07	1.12349392207e-07	3.75283521188e-08	1.03344401914e-07	1.40149693185e-07
0.0218414539455	3.28180558168e-07	1.79009369046e-07	2.12331100373e-08	2.51052979743e-07	6.27337109556e-08	0.0111560141571	0.0601351364539	0.0221456518301	0.056151709074	1.90312395241e-06	2.18119760056e-08	2.5010318827e-07	1.23951403027e-07	1.51490025829e-08	1.3369725737e-08	8.31312383809e-09	2.93182448731e-09	1.87236918892e-08	8.23235070203e-08	7.20389539831e-08	1.80025747606e-07	1.3098421802e-07	2.43354143389e-07	1.31646766204e-07	2.40692237528e-08	2.60056479444e-08	3.32901973958e-09	5.16081662242e-08	1.01420650116e-08	3.08179982833e-07	1.53074341368e-06	2.56742732236e-08	1.46683305915e-07	2.05150410219e-07	4.50604698722e-07	1.19967426692e-06	4.41598944982e-08	2.66321148929e-08	1.3662247446e-08	7.4811137824e-08	1.15199279654e-06	2.71092129669e-07	6.54703165998e-08	7.72286130228e-08	8.61446876856e-08
2.07812393673e-08	0.0126372487359	5.00850549246e-07	2.48535385793e-08	2.62105628609e-07	4.98626261752e-08	2.9234954565e-08	2.39060646058e-08	1.01937707516e-06	1.33465119217e-06	6.71260352224e-07	4.58960824086e-08	2.17236057469e-07	5.16667302664e-08	1.03668210212e-08	4.06470631212e-09	6.51257986795e-09	2.50374327257e-09	1.38274613023e-08	3.88424811021e-08	4.48053832527e-08	8.80186249768e-08	5.56372644998e-08	1.03386350389e-07	6.29869578819e-08	1.7700895764e-08	2.38347270901e-08	3.48656263416e-09	4.59250539786e-08	6.44403318564e-09	1.88720549053e-08	7.02435771375e-08	8.48417015981e-09	5.97352026092e-08	3.11835853638e-07	2.22801012336e-07	2.84554142016e-07	1.62462585795e-08	1.77215647711e-08	9.63073184558e-09	2.72980979976e-08	1.30208964043e-07	5.26647901998e-08	2.08749008944e-08	1.17587577616e-07	7.36816921712e-08
1.97898484961e-08	6.67139701477e-07	4.15884206625e-07	1.00444784301e-08	1.53215777319e-07	6.70288296619e-08	4.1915008016e-08	8.25594679658e-08	4.54010435489e-08	3.76106753355e-07	0.00036107450455	9.06423062768e-08	1.40020967433e-07	5.87461447489e-08	1.89070108141e-08	5.34875279735e-09	5.94858629309e-09	8.71030373065e-09	6.00007061328e-08	9.86582625841e-08	1.3989498581e-07	2.85896114127e-07	1.93382313946e-07	4.22099885449e-07	1.03843593124e-07	3.1070691012e-08	4.85952758347e-08	3.74905048221e-09	6.54679333821e-08	7.95199938984e-09	1.84961355011e-08	6.51691427193e-08	8.40426185583e-09	2.17396638211e-07	2.86325451793e-07	0.0302213049114	6.48458231623e-07	2.09532766723e-08	1.09468843293e-05	3.08712381128e-08	7.01207401709e-08	4.45967394492e-07	0.0481800678701	4.13277639803e-08	1.05130087024e-07	9.65182509406e-08
2.31764639044e-08	2.61109171583e-07	2.18300439194e-07	0.00738137385395	0.03205112656	7.64174962779e-08	0.0075362711244	7.04691016003e-08	5.30879457426e-08	5.49246795574e-07	1.37233399206e-06	3.42084587191e-08	2.27559774413e-07	9.72551219271e-08	1.98061145249e-08	5.2813769317e-09	1.49282394454e-08	0.00258821434626	3.96954694392e-08	1.43910293189e-07	1.44985549795e-07	0.0512986682469	0.0077856183319	4.54864331376e-07	2.4914937622e-07	3.99884915992e-08	4.11757686536e-08	6.23436002648e-09	7.99403550816e-08	1.2416259124e-08	3.27698346944e-08	2.16296176263e-07	6.98045087384e-09	4.11708595072e-08	3.21764075935e-07	3.87973374646e-07	3.94069705062e-07	3.28986514117e-08	1.48081435602e-07	2.53907085547e-08	1.27178995708e-07	5.07133304835e-07	1.49327256569e-07	1.00575206258e-07	4.6009715424e-07	0.0424002257089
1.0426491163e-07	0.0158339399816	0.0487184311986	0.150695472727	0.0982442298548	0.107087511527	0.124381245254	0.0698723028951	0.0562104465843	2.7063928939e-07	7.35493069018e-07	1.5460812299e-08	1.40677348596e-07	1.73196377094e-08	4.21704141419e-09	1.75937003725e-09	2.63561977214e-09	7.90992191224e-10	9.91555901236e-09	4.43290597631e-08	3.41031994929e-08	1.39612075118e-07	1.1637938056e-07	2.18161740093e-07	1.21524989941e-07	1.86223905928e-08	2.69898429298e-08	3.17388949251e-09	6.06276724448e-08	1.01023928575e-08	6.32888122011e-08	2.55793494055e-07	3.06838996589e-08	1.71622949002e-07	3.84103980612e-07	2.39147352056e-06	3.51139041778e-06	1.73957349581e-07	0.00579970651895	5.36554276992e-08	8.09681094887e-08	1.07554223045e-06	9.35203153486e-08	1.52111811446e-08	5.44645632438e-08	5.94456779972e-08
1.68775377429e-08	2.19687022444e-07	2.29842254082e-07	0.0828183523401	0.00932828208781	2.62167837588e-07	6.02293128156e-07	0.126813152733	0.0163398891475	1.20008059345e-05	4.18146006917e-07	1.78968481045e-08	1.32414484991e-07	4.44071347012e-08	7.68307346524e-09	6.57272564619e-09	6.7721127575e-09	3.90441387163e-09	2.13779734382e-08	7.9460707974e-08	6.96611264286e-08	1.96244952899e-07	1.5256513821e-07	1.81454928749e-07	2.58844031214e-07	7.37236532402e-08	7.49524300164e-08	6.75816025635e-09	1.25996043802e-07	1.94107188917e-08	4.3443808226e-08	3.34902358343e-07	4.71030861303e-08	0.017918408015	0.00183228066439	4.10730986866e-06	1.18953405622e-06	3.10521286637e-08	2.95893288378e-08	1.1241457112e-08	0.031131780583	0.0686883567271	0.117993700926	0.0999509820566	0.0633694811416	0.10223832241
5.23131127754e-07	5.47064124636e-07	4.43560103578e-07	1.28831432406e-06	4.63865242689e-07	6.77748183961e-08	3.88588487342e-08	2.88586502758e-08	2.71687087361e-08	3.28751483444e-07	0.0243453271655	0.0523843801419	0.0316297194755	2.40425948015e-07	1.43803973885e-07	1.06820837122e-08	1.62704713043e-08	4.54393556716e-08	5.27467261306e-08	7.79307611124e-08	1.05393147507e-07	2.79566663186e-07	2.16523133834e-07	3.78310471381e-07	2.28438977666e-07	7.73656419108e-08	1.5359184446e-07	8.36104641105e-09	1.2789088564e-07	1.26336263768e-08	3.94150117893e-08	1.18239924964e-07	1.10988032332e-08	1.1343309921e-07	0.00142747864435	0.00609474031811	0.123909825003	0.074374509257	0.0792978857062	2.14999948034e-08	8.40896703446e-08	3.02607583244e-07	9.40682181366e-08	2.90246565657e-08	1.47967297847e-07	1.11712715428e-07
2.08771296734e-08	3.46720516214e-07	1.97409524824e-07	1.64933838164e-08	2.17015961154e-06	8.40927852763e-08	1.47107904726e-07	5.57519241496e-08	2.85518364423e-08	0.00282848378614	4.18049823024e-06	1.7911866877e-08	1.45233558802e-07	3.89300916323e-08	9.7275751701e-09	3.82003693598e-09	3.97710393152e-09	2.41531975777e-09	1.73304795258e-08	6.39965112296e-08	5.59785364204e-08	1.23375658751e-07	1.02353474299e-07	1.9888618163e-07	1.15260450615e-07	2.39493824887e-08	7.05511415388e-08	3.21120079983e-09	9.02942679915e-08	1.42859942306e-08	4.31816232392e-08	1.24317042545e-07	1.88395983336e-08	1.49118986828e-07	9.04212866242e-07	0.061330451043	2.85809340184e-06	3.7799066385e-08	2.74269089507e-08	6.24394199483e-09	2.24636850133e-08	6.87102917241e-08	4.31266597186e-08	1.45200393592e-08	9.77276991251e-08	2.57752003954e-07
1.22902699982e-08	1.88099202888e-07	3.07966737696e-05	2.24292371758e-08	2.61381214038e-07	1.04720358461e-07	3.89615446411e-05	9.29429936817e-08	3.40716915144e-08	1.18224663923e-07	8.60107689582e-08	2.49064452842e-08	1.11089374752e-07	2.19431575398e-08	7.26039585066e-09	2.90479454958e-09	4.50289301728e-09	1.96248454171e-09	0.0223873152851	1.04919599857e-07	5.78236984435e-08	5.03214938454e-07	3.77454210961e-07	0.0259725752591	0.0158650215569	3.43420942072e-08	3.39844599781e-08	3.4147192272e-09	4.6060647316e-08	7.28875020786e-09	1.70137127194e-08	7.94138851229e-08	7.71979123363e-09	4.98340532441e-08	2.47626614803e-07	4.67105799967e-08	1.99402069446e-07	2.04386138931e-08	7.41697841008e-08	0.0351620332174	5.1884559223e-08	1.4761875516e-07	6.18301251218e-08	1.51364824997e-08	3.02041863802e-08	3.25238618364e-08
2.35366902106e-08	1.5419180625e-07	1.27819485357e-07	1.76530373108e-08	3.47737204896e-07	6.33972772892e-08	1.28785355024e-07	4.15553678328e-08	2.60880061742e-08	1.52406006365e-07	5.38515780252e-07	5.32450488201e-07	7.42213790047e-07	4.40340112854e-07	1.08302936465e-07	9.40295505929e-09	2.0818007398e-08	1.03942616264e-08	3.69693504482e-08	9.81880881545e-08	0.066244914795	5.76377615781e-07	4.18190584958e-07	1.09123594441e-06	8.00748779183e-06	7.41958566426e-08	8.10047852585e-08	5.26509011121e-09	7.48550653037e-08	1.06419452072e-08	2.59603763976e-08	1.81792539387e-07	2.31749688518e-08	8.71794963102e-07	0.00070451649749	7.44530836711e-06	4.28230052493e-07	3.2615917325e-08	1.45034902375e-08	1.28991297958e-08	7.60854866137e-08	8.91724264603e-07	1.4508499047e-07	2.14885680821e-08	9.21005772397e-08	1.91343508546e-07
4.73310985873e-05	8.15917668175e-07	4.32168747537e-07	0.000557922248021	1.90640810526e-06	1.15609116879e-07	7.40884810653e-08	3.52732722527e-08	2.33317898094e-08	2.91076200384e-07	3.82166387842e-07	2.05142079882e-07	7.24483458779e-07	6.93752909596e-08	3.24874356388e-08	0.00703908676532	3.17624678736e-07	1.05043112148e-08	4.8375513183e-08	7.69440575623e-08	1.06534801641e-07	2.47958856152e-07	1.50605195489e-07	2.79621794745e-07	3.27572978878e-07	8.26786586162e-08	5.59816215636e-08	6.76828057029e-09	7.87881747015e-08	1.21557937542e-08	2.95053140287e-08	2.21487918547e-07	2.77271842519e-08	1.65199594248e-07	8.49495802698e-07	2.07212744381e-07	5.05961915443e-07	4.65974307963e-08	3.50048009732e-08	2.036360109e-08	9.81222090808e-08	3.69812109717e-07	1.25832082314e-07	3.80406703364e-08	1.37650830791e-07	3.28027396506e-07
1.37674740221e-08	3.30825636727e-07	1.41215374448e-06	0.0182453466603	0.0430596558586	0.0305915988555	9.28311600232e-06	1.05701925362e-07	5.68781238678e-08	1.61404987526e-07	2.87300319633e-07	3.12355730852e-07	0.00694187534045	0.0506681861873	7.65619468433e-09	2.62679616621e-09	2.68952467943e-09	1.04670043949e-09	1.33093126512e-08	0.00469327853982	8.47868955503e-08	7.03193020625e-07	2.54225846467e-07	2.29177412989e-07	1.85863338025e-07	1.54804132295e-08	1.99277089219e-08	1.67111707014e-09	3.91749508384e-08	5.82333786396e-09	8.95958551944e-09	4.15301822664e-08	7.50054359096e-09	4.7596770566e-08	2.16896295509e-07	5.38813259397e-08	1.78907887138e-07	2.04862398085e-08	2.36559890051e-08	4.6106580354e-08	3.66079104121e-08	1.15249685699e-07	5.3134711397e-08	1.47813841388e-08	4.15046883242e-08	5.11211459877e-08
0.0189714095208	7.78361112387e-06	0.08904127599	0.0396563856978	0.00880067102045	0.000800685605197	0.0265911166635	0.0109361577867	0.235570301537	0.104212236312	0.000403739750667	0.0525971289505	4.537133272e-07	1.3135235682e-07	1.15232230045e-07	3.23384686175e-08	0.0911480270021	0.0268559369108	0.00322627366536	1.45157377892e-07	1.85100537173e-07	0.0527782904037	0.0935890466579	0.0319741587537	9.43354286293e-07	9.30635835918e-08	7.84311359655e-08	3.05994360486e-08	1.86385552577e-07	7.42536737281e-08	0.119714831591	0.152396724921	0.182521019192	0.187713923697	3.40875884016e-05	0.191632631866	0.0965672997127	1.83329924529e-07	1.65933444804e-07	0.221204008664	0.292670137716	0.312929084662	0.392945032754	0.355082580899	0.164966784455	0.182194432104
2.39504312347e-08	0.000740833531736	9.07500053006e-06	3.09102221217e-08	7.74901178497e-06	2.80609659196e-07	3.81053630546e-08	2.67845626428e-08	2.3673037936e-08	8.89138244439e-08	1.4260759023e-07	8.10307719215e-09	1.69484947269e-07	0.0413618030627	0.0487061506652	7.41033784799e-08	9.87775335853e-09	4.94320402991e-09	8.5378956867e-08	2.20601376802e-07	3.09144250064e-07	3.55938717559e-07	1.21971800656e-07	1.95463387756e-07	1.38347435814e-07	2.6687371887e-08	7.50237204013e-08	3.15399828466e-09	7.23091640477e-08	1.75214222108e-08	4.73337368931e-08	4.79802366322e-07	1.27149857216e-07	1.8874786976e-07	8.74256408289e-07	2.52236139682e-07	0.000136461478233	0.0190857743508	2.38644969191e-08	4.80527437564e-08	0.000662249548017	1.44045348851e-07	7.26139046626e-08	9.30266989105e-05	0.0206271271988	0.0068703417641
0.00754070795668	0.0278758017618	1.40106252491e-06	1.47242372543e-08	8.47423312613e-08	1.68533228004e-08	1.25392454e-08	1.63885786951e-08	9.95319309384e-09	5.5894285878e-08	7.34192386571e-08	1.42483281291e-08	1.71664342385e-06	4.03878653721e-08	1.18063031204e-08	6.94120674667e-09	1.38785751293e-08	6.04025531569e-09	8.44944993533e-08	1.08041608866e-07	1.14476551208e-07	1.22033523136e-07	1.21503779145e-07	2.96027321451e-07	0.0025296662642	0.00127517193027	1.74617218491e-08	3.71350737227e-09	3.68613983971e-08	7.70185202035e-09	2.19918967557e-08	1.30202038834e-07	2.57064371251e-08	4.36477078955e-08	4.7600336217e-07	2.09659083967e-07	1.36650221286e-07	9.23685392552e-09	7.49864966767e-09	7.61882747372e-09	2.13109431075e-08	9.06646399429e-08	5.77678094036e-08	1.61851770616e-08	1.43822385509e-07	1.26667677321e-07
4.54181515639e-08	8.06992407181e-07	5.90080347947e-07	1.66758641778e-07	0.0728607847486	0.00160691912442	0.0637390401904	0.083511082723	0.055356776094	1.11276805401e-06	1.95455079768e-06	1.31492656725e-08	8.81931455505e-08	1.09227459128e-07	9.70579870564e-09	6.3732264256e-09	8.54487636079e-09	5.24682617499e-09	1.75491641392e-08	5.78714117138e-08	3.60990726184e-08	1.33331986286e-07	1.0960631195e-07	3.04832167091e-07	9.01349116415e-08	1.48105480228e-08	2.62823072851e-08	1.92689015892e-09	3.73496939074e-08	6.294305762e-09	1.40814705573e-08	0.030794425844	1.02986829514e-07	0.0261551153467	0.0262503419353	0.014229771724	0.0230564900845	4.2861440324e-07	0.00629842079274	6.88970808629e-08	5.8948082352e-08	1.15494801047e-07	1.17926536219e-07	1.80831664375e-08	8.63670608568e-08	8.16557491236e-08
2.10491653557e-08	2.25498885153e-07	1.89982256966e-07	1.10542949516e-07	1.52873047726e-05	0.000645731046251	6.66554757326e-08	4.667317267e-08	4.48563886935e-08	1.12669089569e-07	2.46052273238e-07	1.45502275546e-08	1.21915185715e-07	3.86290174788e-08	9.67445328731e-09	3.48438100345e-09	4.16339104041e-09	2.08784907716e-09	2.16817471805e-08	5.38878106185e-08	6.46798956863e-08	1.65212902242e-07	1.12193603996e-07	2.25399361316e-07	1.64644899522e-07	2.97205242384e-08	9.9128282587e-08	7.77891119737e-09	2.88300892471e-07	2.51549140912e-08	0.0262220782503	0.012778391586	2.83364818665e-07	1.03489068241e-07	4.76993808089e-07	2.56223321717e-07	0.0279290055918	7.1635675155e-08	7.50790141103e-08	2.2988359734e-08	0.0175442699541	0.0869447861992	0.0707841193803	0.180279018036	0.00141080193643	0.0612863821768
0.0728906447868	0.0861141544627	0.0192171417017	3.55371549476e-08	1.90304149857e-07	6.11576369909e-08	3.4957250106e-07	6.75945927626e-08	2.58858543383e-08	2.90438734542e-07	1.26237035696e-06	9.73409919441e-08	0.160529755917	2.17292512352e-07	3.61429213676e-08	7.60647905391e-08	0.000767250848907	5.26694621284e-09	1.04231367203e-07	0.00206745896709	1.63188556055e-07	4.04284836551e-07	3.07907848818e-07	6.64369959001e-07	2.04937329046e-07	1.44570640381e-07	5.51285668295e-08	1.06514798256e-08	1.15374882645e-07	1.57380948544e-08	0.021779311518	6.04353154891e-07	0.00293320340235	0.0402012118983	0.0308949871971	0.0178214746937	0.0187573219408	3.21178814446e-08	2.56091834175e-08	8.43077355626e-09	2.41581110543e-08	1.54564185858e-07	8.29100086816e-08	9.85260796435e-09	2.73255465572e-08	5.36402742461e-08
0.00264383171053	4.39355386489e-07	0.0013882207349	3.08052848078e-08	1.43005544089e-07	3.70276164657e-08	3.20473826712e-08	2.18593232122e-08	4.73067351476e-08	1.72932822261e-07	2.47940935812e-07	1.58681963378e-08	1.06784785327e-07	2.83190161792e-08	7.68803034652e-09	3.26163512497e-09	4.70288292026e-09	2.29480390482e-09	5.77257141334e-08	4.06380076384e-07	1.70061654525e-07	1.48646294748e-07	8.88455049944e-08	2.21292012476e-07	1.45144748581e-07	2.0303255487e-08	2.47120688614e-08	4.02725461572e-09	4.20994098974e-08	6.44242811445e-09	1.8190878602e-08	4.26579107387e-07	4.52796590749e-05	8.29914065761e-07	9.42842553376e-07	0.0182028595154	8.32436288079e-07	0.00858465309151	1.06827524118e-07	6.35302452721e-08	6.29007478154e-07	5.27106061862e-06	1.06989436213e-07	0.0559108726416	3.06688171346e-07	1.18362935143e-07
5.20962267923e-08	0.00861611211417	0.104539202086	2.10182931942e-07	0.14160251861	0.0622713408972	1.80372808111e-07	1.0674569388e-06	0.0840394950545	5.53064442626e-07	7.69422293092e-07	1.56337806558e-08	2.48687099494e-07	3.23439793698e-08	5.80968330881e-09	2.74035811129e-09	3.03812568373e-09	9.44869202237e-10	9.78742490576e-09	3.57590027034e-08	3.20016117509e-08	9.45543889778e-08	7.94075600275e-08	9.79823560238e-08	7.18629290461e-08	1.78979543679e-08	2.49627295554e-08	2.61011220306e-09	5.45274561959e-08	1.01173165808e-08	2.75409492962e-08	1.99484922975e-07	1.40727406114e-08	8.45948379756e-08	5.52546180687e-07	6.25169125541e-07	3.52421704026e-06	0.0190324213685	3.72992570915e-08	1.33038197945e-08	5.79414421887e-08	1.33421206115e-07	7.07234182458e-08	3.87347364438e-08	7.3797852005e-08	1.01059266669e-07
3.33533920084e-07	9.76981011456e-07	0.00945464655196	0.03790186898	0.0405467334397	0.00663881158154	2.20320754163e-07	1.2455767473e-07	3.40324340082e-08	1.3410813641e-07	2.0460217396e-07	3.04832972795e-08	5.56906659173e-05	0.0210422373358	3.38082420932e-08	9.65592399109e-09	2.30600989716e-08	5.20806967478e-09	4.13136101643e-08	5.20137081523e-07	0.0257351500598	0.08083214599	4.73634415357e-06	2.3000996201e-06	0.0197583822257	0.158758574202	0.149602316892	0.300587477053	7.046434753e-05	0.0663854756708	2.40970235957e-07	0.0344650527033	4.4555186418e-08	1.45027459559e-06	5.97150560801e-07	2.30102601519e-06	2.51645603233e-06	0.0497699167918	0.0292208892277	2.8319226884e-08	7.98994221889e-08	1.25146491445e-07	1.3922505067e-07	2.97242238994e-08	1.22474699709e-07	3.08154050508e-07
