# Supplementary material for: Real-world datasets for portfolio selection and solutions of some stochastic dominance portfolio models
Source: Data Brief. 2016 Jun 28;8:858–62. doi: 10.1016/j.dib.2016.06.031 (PMC4959918; doi:10.1016/j.dib.2016.06.031)
Supplement: Supplementary file 2 — Supplementary material [file mmc2.zip › Solutions/NASDAQ100/OutofSamplePortReturns_CZeSD_NASDAQ100_List.txt]

0.0519435448836
0.0374125666322
0.0104734993292
0.0290551408358
0.00580904580323
-0.0166923249213
0.0436959509621
-0.0254517222256
0.0724749089472
0.0334088634614
-0.0432649292504
-0.00202154522063
-0.019108530379
8.33124494749e-05
0.0390308707861
0.0548597952298
-0.0122820996807
0.00175352607277
0.038513898223
-0.0130320831829
0.0326702911374
-0.0130382405165
0.0058339234229
0.0243912396715
-0.00594667143335
0.0235556184455
-0.0482011449291
-0.0385761830196
0.0359194419858
-0.0315432910467
-0.0248091937552
0.0160427392114
0.0606783265094
0.025244477053
-0.0400681431733
-0.0413658410218
0.022444878415
0.0382159771453
-0.0357224473629
-0.0287604735012
0.0454917008343
0.00963449298003
0.0207986075932
-0.000956138745147
0.0258365380433
-0.00852187084856
0.00556245572057
0.0383453320815
0.0202149296343
0.0116300777096
-0.00157843674979
0.014345404344
0.0262648479567
0.0103457449548
-0.0248886619687
0.00999071920345
0.0271821555201
0.00568672583521
-0.0115115320024
-0.000356093664191
0.00222577306426
0.0459955715781
-0.0157511232396
0.000893362335979
0.00517281526883
-0.0149496008141
0.0267306180637
0.00980387507181
-0.0767760792359
0.02900701402
0.00953017424987
0.0196494181185
-0.0246412937963
0.013917981443
0.0147589266117
-0.00698399087283
0.0190609566565
0.012681876749
-0.0145094982749
0.0238606305332
-0.0113511894961
0.0288481995485
-0.0228889409381
0.0307550495625
-0.0270141373281
0.0233549112624
0.0233708874091
0.00407004226996
0.0173073513846
-0.0206103107997
-0.0100570077058
-0.00702789108178
-0.00275952424619
0.0495118032617
0.0395256839678
-0.0112771024379
0.0201187402705
0.0356806571092
0.039613954149
0.0321666405189
-0.00690556528724
-0.0114646748572
0.0230624689811
-0.0198924498224
-0.0706595086536
0.00232966649716
0.00128869355811
0.0802883564983
0.0371280807067
-0.0424632739378
0.040483647378
-0.0219066765152
-0.0693333390932
0.0261026196766
-0.0410100332903
-0.0106471828753
0.0384080555303
-0.0229387415168
0.0269216268899
-0.0169812728243
-0.0149217084921
-0.049917822158
0.0447142370758
0.0936452035241
-0.000542730182836
0.0549908944745
-0.0362772735992
0.0566139070409
0.0169093816619
0.0404803037057
0.00616430394895
-0.00984792541749
-0.0178198851343
0.0266971543295
-0.0154237643055
-0.00938710118966
-0.0427726333198
-0.0364953472669
-0.0157369022167
0.00940330950318
0.00980644555696
-0.0214525429072
-0.0257996664443
0.0407748265891
-0.00726598686943
-0.00956077513863
-0.0122993763193
-0.060201604875
-0.0574278193997
0.0014367222913
-0.104316462014
-0.0846532767821
0.012004603301
-0.0421959116998
-0.129345147796
0.159302886735
-0.0644537767917
-0.100776969504
-0.0125145731845
-0.0337608664652
0.113681922684
-0.0519143639811
0.014151632919
-0.0153639825557
0.0925756267862
-0.0488568350411
-0.00295861382432
0.00716652349294
0.0295849828637
0.0698283432195
-0.0315167086156
-0.0742913781604
-0.0142388476046
-0.0198435479068
0.0786771923507
0.101416686518
-0.0241407511459
0.0712388118268
0.0174205121002
-0.0266708211193
0.0266539729269
0.0532025912776
-0.0294051984161
-0.00395438700867
-0.0123307732738
0.065441355185
-0.00304050408714
-0.00416739959848
-0.0222322706972
0.0469263089394
-0.0306231562303
0.0221315857574
0.0749842018033
0.029527136872
0.028775130422
-0.00557290369607
-0.0306985997529
0.0522986199577
-0.00581213741953
-0.000434465547792
0.0294138975537
0.00862923077649
0.00984035783336
-0.0348621333083
0.0324723789342
0.00950746731111
-0.00382424397271
-0.0454087927737
0.0707493839443
0.0274136650209
-0.0144089573043
-0.0109166096069
0.0107812298663
0.00586513795535
0.0024349510133
0.0242226486073
0.00572132150228
0.00586582578907
-0.0121815071582
-0.0326841580216
-0.0208686940791
-0.0211338670571
0.0418347329492
0.0334211476041
0.0282070932052
0.0191939238687
0.00935652004665
0.0103771970195
0.00329796200649
0.00961684402529
0.0132063069241
0.00325012224412
0.021054205657
-0.0096576398502
-0.0537918745955
-0.0128821240249
-0.0642772989584
0.0119038003715
-0.0244393195125
0.0329487024656
0.0314724457112
-0.0303754241078
-0.0639887772399
0.0432279242522
-0.00248200978886
0.0539328953601
-0.00188957480335
-0.00280979839277
-0.0579516852295
0.00199216264602
-0.00612980474251
0.0624426397969
0.0421130443885
0.0393350609458
0.00800597068569
-0.0173733964492
-0.00446196871478
0.0455681218156
0.0222165037196
0.0231025450435
0.0321957999532
-0.0283062532326
0.0206108486038
-0.00544497382227
0.0358368129107
0.00769474463814
0.00652926243109
0.0075969397273
0.0152390235942
0.00409902523098
0.0152470989775
-0.0213995852812
0.00160063018196
0.0430176060678
0.00986418457707
-0.0173851389055
-0.0206530696299
-0.0142727030035
-0.017776751407
-0.000417783957316
0.0172870891566
0.0219196217944
-0.00835470229848
-0.00836585182345
0.0314293755298
0.016314141427
0.00626164124009
-0.0179239099204
-0.0148278662396
0.00698715795344
-0.0167741880205
-0.0360078660892
-0.0150444643904
0.026822531821
0.05122422309
0.00726435994486
-0.0061096939137
0.0343255033319
-0.0411361629978
-0.138162555835
0.0840435711203
-0.0689829204261
0.0856997106811
-0.0244913095265
0.013942298206
0.0502602163183
-0.0285891569375
-0.074093080934
0.0794741191155
0.0365440653059
0.0203895860128
-0.00859175874679
-0.00278103169532
-0.00749793760683
-0.0474506448673
0.011914834169
0.043652448144
-0.0200246256267
-0.0338497485864
0.0388883926126
-0.00433001917813
0.0273139984138
-0.00184448973584
0.0164673214726
0.0143976809991
0.0353756102511
0.00827315792861
-0.00598721741203
0.0140768375449
-8.00768536035e-05
0.0165455630538
0.0284338277594
0.020376095894
-0.00288485533871
-0.0158633026125
-0.0155568244012
-0.00524944414636
0.0427454853502
-0.0281537932253
-0.0184370960959
-0.0193654550777
-0.00433047228852
-0.0245215111334
0.0200162847226
0.021727468582
-0.0281798905469
0.0423255094879
-0.0052547019648
-0.00788973047439
-0.00119753785398
0.026913831454
0.0184278253297
0.0119191415741
0.0175369172142
0.00718690512969
-0.00728810007948
-0.00185836963286
0.0171726455084
-0.00668928080625
-0.0182270076482
-0.000113784151651
-0.0190276907137
-0.00378283135288
-0.0185785797094
-0.0127390695203
-0.0186375816665
0.0194603016667
0.0211163083608
0.00737072269726
-0.0101049740833
-0.00294118881975
-0.00202592452217
0.00212886104643
0.030792529648
0.00418755816873
0.0126384371929
0.00426227277501
-0.0102127553731
0.0158882319164
0.0140065326919
-0.0407882216261
0.0247764745253
0.0144627821398
-0.0162017065909
0.00707492541481
0.0058481904759
-0.00161683275327
0.00990996088746
-0.00816211539307
0.0197046936139
0.0357255691083
0.0109754566007
0.0125518100464
-0.00511100078604
-0.0122747782796
-0.00651598663653
-0.00473563825047
-0.0364021515568
0.0502165912202
0.0122295429623
0.0400556621964
0.0129900378149
-0.00754616020005
0.0224046804599
-0.0130091667168
-0.0286921193575
0.0262213232656
-0.0142292006432
0.0442190397697
-0.00253371132345
0.015183747466
0.000850672094308
0.0054778675594
0.00761377744427
0.0272263580357
-0.00900258871035
0.0104929954115
0.0214422906443
0.0101865730188
0.0205971347625
0.0138536625792
0.0123428002649
-0.00124297060387
0.0240232547111
0.000537037267019
-0.00603784592064
0.0125692321294
0.0374980632061
-0.0284397285956
-0.0110656665564
0.0473136180706
0.0346610732384
0.036013692025
-0.0120603832831
-0.0228507320627
-0.019215413815
-0.0333585696374
-0.00261947939437
-0.0461664578676
-0.0188760369211
0.0386639984375
-0.018170029681
0.0447321466709
0.0115813759329
0.00412189571074
0.0151997220138
0.016010947323
0.0183601717078
-0.00776536582762
0.006538606728
0.00994395345722
0.014879771751
-5.1883990461e-06
-0.00242186041332
0.00839439274944
-0.0182908480771
0.00176191672067
0.0304695394194
0.00419056635279
0.00175895887335
0.00067190369591
-0.0134613010096
0.00183792018281
-0.00092490410701
-0.01356950059
-0.0576983962149
0.01563887529
0.0454939621883
0.0349850494502
0.003687370031
0.00888959782242
0.0183074635158
-0.00287780432521
-0.00339293704613
-0.0264224109638
0.0333125099516
0.00302919249426
-0.0320095320386
0.00334875614611
0.000923037263108
0.047085963631
-0.0140927642016
-0.00531925099034
0.0388549380641
0.0173964391309
0.00405690815651
-0.00788636145339
2.69451556147e-05
0.0172459866714
-0.0184716048296
-0.00741000228497
0.0213655517666
0.00783147747479
0.0227904415944
-0.000338304694961
-0.00343892924537
0.0265001329618
0.00927167277699
0.00612700986609
-0.0139507153981
0.00602711314918
0.0294450809545
-0.0345169279543
0.0169252036717
0.0205831026258
0.0234728486867
-0.0303511139279
0.0258265733757
-0.022370036977
0.00504690910667
-0.115725060257
0.0574214485422
-0.0209405216114
0.0279157425065
0.00180537173738
-0.0725783252982
0.0645184282827
0.00304375996103
0.0311432097736
0.0187372881192
0.0135163865326
0.00769966281382
-0.0278768752194
0.0242027775252
-6.02775009436e-05
0.00783931219644
-0.0203316830034
-0.00957534936444
0.00942327369935
-0.031164983777
-0.0478693675329
-0.0377825832129
0.0197760655351
-0.00113794940808
-0.1029210471
0.0360353192518
0.101923401104
-0.00771406023946
0.0227221168994
0.0174528516688
0.0120457012812
-0.00826803642284
0.0217732401687
-0.00616651591071
