# Supplementary material for: Real-world datasets for portfolio selection and solutions of some stochastic dominance portfolio models
Source: Data Brief. 2016 Jun 28;8:858–62. doi: 10.1016/j.dib.2016.06.031 (PMC4959918; doi:10.1016/j.dib.2016.06.031)
Supplement: Supplementary file 2 — Supplementary material [file mmc2.zip › Solutions/NASDAQ100/OutofSamplePortReturns_KP_SSD_NASDAQ100_List.txt]

0.11448608395
0.0527500640174
-0.000397992057725
0.0565884150126
-0.00179061131952
-0.0369663161864
0.0705026152285
-0.0497008667617
0.0648174713106
0.0639268602543
-0.0710511018561
0.0402473798134
-0.0516484769789
-0.0178187032001
0.0404594392772
0.0543123897924
-0.00997434505115
-0.0252277243246
0.0730329377009
0.00917292076792
-0.00185964177267
-0.0345099076962
0.013180173057
0.0550238211344
-0.0211179432083
0.0430370969673
-0.0174154209606
-0.0722582371044
0.0699450903779
-0.0353030552946
-0.0491359705217
0.0166848605501
0.0660776488221
0.0703095187911
-0.0436880733181
-0.0442835462703
0.0600590911599
0.0271429163702
-0.100764349563
-0.037863588344
0.0439004928319
-0.00655194034703
0.0101546076555
-0.0111506709787
0.0699409395766
-0.0221256491418
-0.0123181848874
0.0456734468235
0.0291806017922
0.0116320782434
-0.00917653113203
0.0324388886758
-0.00664722565633
0.01615559138
-0.0331779788776
0.0297947432369
0.0524035031911
-0.030122738453
-0.0103838673183
-0.00761423224905
0.00152212298699
0.0213448262583
0.00655145074588
0.0116047808074
-0.0395916138527
-0.0406879608551
0.0475361688812
-0.018801071177
-0.107745847381
0.0607773856446
-0.011168446749
0.0162324397057
0.0136671048691
0.00567003413736
0.0244129171231
-0.0240666354576
0.0198274705742
0.101094302619
-0.0800758154674
0.0616768910653
-0.00136320990878
0.0252553505952
-0.035238326884
0.0519428817337
-0.0165945359616
0.0181372814808
0.0459584115976
0.0294427499314
0.00458763056664
-0.0213484244647
-0.0360543789717
0.0479940851105
-0.0345737573154
0.0564049373463
0.030793349661
-0.0302366386961
0.0382865872128
0.0419923614811
0.0144542426311
0.0496274488877
-0.0291599606865
0.0156494802922
0.02561190199
-0.02921521191
-0.0543937060977
0.0400554974696
0.0182914070992
0.116883657173
0.0335631681746
-0.087513160514
0.0843766480954
-0.0282165756162
-0.0774252110335
-0.0784245156028
-0.0447504078668
0.0991438791099
0.0507954114332
-0.0229433466261
0.102569182052
-0.0163942072485
-0.0409242975879
-0.0929766531377
0.0533048435283
0.145352497834
-0.0110543381688
0.0445134726837
-0.0510927278438
-0.0315453973391
-0.0189774550241
0.0396289828342
0.0266828383078
-0.00470225411914
-0.0201539088499
0.0181173122656
-0.0241668425077
0.0097732709107
0.0124850031617
-0.0294965873161
-0.0491542819021
0.0122085262596
-0.0053671139427
0.0793149804856
-0.00666244541631
-0.0259606320615
-0.018361092013
-0.0212860680435
0.0208885145827
-0.0237657259379
-0.0701951301005
0.0380105898549
-0.0604686653828
-0.197394705993
-0.0593137814806
0.0353857494257
-0.28203319896
0.235792390584
-0.0524512615389
-0.0736210981118
-0.0401490161711
-0.0370558129505
0.136975751919
-0.0420810064136
0.0514725137813
-0.0128552292282
0.0580527773133
-0.0416419040131
0.0316954076689
-0.00136120515681
0.0140468903969
-0.129811986975
-0.0393257707813
0.0228724249941
0.0623119163409
0.0135764956576
0.00597712086416
0.0462542125613
0.0562671072474
-0.0554553894408
0.0293125876831
-0.00793412808376
-0.00347033387802
0.0220265678727
-0.0214958370923
-0.0135181677795
0.0122450228457
0.075301894157
-0.00880181971227
-0.0365182595602
-0.016205569573
0.0354435047749
-0.0350930376761
0.0563924002507
0.0702969498297
-0.0134514627796
0.032790870982
-0.0236269314707
-0.057243726297
0.0252116281231
0.0191858273755
-0.00920851472936
-0.00945886085054
0.026988922241
-0.0152383625047
-0.0180600353003
0.0317091955134
0.00925003045607
0.00106908628086
-0.0714957337435
0.0692336834991
0.12591335895
0.00921416308349
-0.000541607333438
0.0165252021826
0.0162107182116
0.00786610947777
0.04395866956
0.0569687020408
0.0350614223364
-0.0444536472618
-0.0364947764639
0.09025457147
-0.0312024344572
0.0206963803597
0.11787862109
-0.0481368264647
-0.00559956461613
0.000404329714376
0.0102082412096
0.00213196405065
-0.000717214460779
0.0241590669741
-0.00698603527694
0.0276548232339
-0.015389788855
-0.0520024704684
-0.00607369375315
-0.0841512717308
0.00236288713149
-0.0366291010685
0.0379772491798
-0.0148756631934
-0.0264465134442
-0.087305514061
0.0903657624288
0.00403722698576
-0.01802612121
-0.0153167929553
0.101217844452
0.0469113334774
-0.0388856184742
-0.0150010305203
0.101514751011
0.0454230290018
-0.00271191441811
0.0815393011486
-0.0433599885022
-0.00913528330046
0.00524860119785
0.0669900535784
0.00768805918645
0.0230132501197
-0.0178584748355
0.0808566647066
0.0385244156886
-0.000593489537071
-0.022268746514
-0.00979449924192
0.0085892679841
-0.00144352005931
0.0283750934196
0.0135201968962
-0.0255596550496
0.092288260117
0.0263323708893
0.0859088541114
-0.0221175734712
-0.0749520682764
-0.00956276542906
-0.0282220549571
0.0252033999078
0.074877380448
0.00482022641124
-0.0690747436286
0.00176381933535
0.0634775110712
0.00107146770769
-0.00655360127359
-0.0179082585369
0.0031989424727
0.0101216315869
-0.00383508421048
-0.0360624875472
-0.0263103737705
0.0599363154872
0.0636746774047
0.023128258
-0.0321483564485
0.0157531028687
-0.00197616466273
-0.0946290724525
0.110254908789
-0.109521814666
0.124249147704
0.00663331763709
0.00603134569942
-0.0473909257194
-0.0247969293197
-0.122453782113
0.0907239442913
0.0113944206709
0.0235558526522
-0.102202720242
-0.0197511480614
0.0098487135687
-0.0364602604464
0.0352920702012
-0.00608865415083
-0.00353139480951
0.0117792365042
0.0237654941906
0.0139544334605
0.0407846097699
0.0169773014447
0.00105119082925
0.0566723629569
0.0600308827319
0.0691700933527
-0.0390206012549
0.0240830806625
0.0307142831645
0.0145039605234
0.0197666875106
0.0309548314761
0.00696742415297
0.00333567476001
0.012647309901
0.02063082236
0.0855588240321
-0.0270366529991
-0.00678431386259
-0.0452445493866
0.0303258496365
-0.0375358616384
0.0177751449669
-0.0275126433594
-0.0403251498044
-0.00852582259002
-0.0104649405337
-0.00490131721015
0.00022819390048
0.0466074639028
0.0130280838796
-0.0152845608891
0.00145268190228
0.0352509192521
0.000976500449837
0.003825504433
0.00966289254977
-0.00669245415957
0.0244384343915
0.00439187642193
-0.0127781091038
0.00979689012924
-0.0377605901156
-0.00947555179732
-0.0202133982723
0.0276298574933
0.0377959027065
0.00318985631549
0.0302250207992
-0.00659479859345
0.0109755162875
-0.00481062587055
0.0367718036775
0.00389526952582
-0.019052730106
0.0166553023361
-0.0147510147238
0.00309030583043
0.00747910885912
-0.0299436750726
0.0544499580368
0.00741614418113
-0.0151681686744
0.00264024677079
0.0460771613521
-0.00587611423603
0.0525012955707
0.0508850340326
-0.0373948785491
0.0492282552484
0.0103174986549
0.00288001012066
-0.000934505170933
-0.0456054702189
-0.00970177694182
-0.00250325958788
-0.0351651155175
0.0515282110742
0.0164940295761
0.0557738519224
0.0241245753454
-0.0257151985546
0.0345201429089
-0.0148500827819
-0.0233473552928
0.0425880066337
-0.00982376898246
0.062039105711
0.0369004805708
-0.00155853245643
0.0223594889791
0.00203129827327
-0.0063145268527
0.0217305274206
0.00479731619029
0.0414287883098
-0.00615994044441
-0.000135487897814
0.0155379011454
0.0355205787882
0.0230302926667
0.00751615138585
0.00664912171143
-0.00958033798526
-0.0234824265262
0.0432008573502
0.0170836331281
0.050770309667
0.0375260233733
0.0733884467084
0.0136133126857
0.0558303830162
-0.0250291873592
-0.0210699518329
-0.0396663995357
-0.04420746199
-0.00828933871596
-0.0635120152993
-0.0397885125993
0.0964544045022
-0.0456170304524
0.0685754048353
0.0408620515092
-0.00365848781361
0.018553252988
0.022677054797
0.0368094732565
0.0368165932032
-0.0087011519626
0.0256738576965
0.00316399981483
0.0110606863613
0.00863514605478
-0.0343882372444
-0.012275252602
-0.0126332964419
0.042264335265
0.017971737639
0.010435995995
0.00512116895717
-0.0486705280378
0.0230363591548
0.0346303356385
-0.0415218574823
-0.124104322713
0.0878252497456
0.0693101589484
0.0417141361077
0.0255541769462
0.0179171537197
0.0229135157137
-0.00732517158905
-0.00750273426374
-0.0247887244272
0.0623824085857
-0.00417139974496
-0.0257374914702
0.010314493403
0.0223715990545
0.0409215291108
0.0165234737698
-0.0160430818639
0.0296043743162
0.0364120755158
0.0814161663471
-0.0137439864195
0.00925009739358
0.0177512576906
0.0118602906323
-0.0268784674486
0.00969242341001
-0.00554775036572
0.0179766236961
0.00742262925652
-0.0363096057763
0.0110398441094
-0.00343438115431
0.0055810294482
-0.0302468886966
0.0169799919065
0.0490516409462
-0.0261730040838
0.00601102488147
0.0319500972813
0.0289174558015
-0.0134356696529
0.0251975780655
-0.0551973634831
0.0188305358315
-0.123797520914
0.0551191377815
-0.0256983807836
0.022922372442
-0.0212991506656
-0.096048151266
0.0507551759014
-0.00397689109238
0.0220706176047
0.0311352213126
0.0158136424146
-0.0261302237673
-0.0211638551638
0.0140421498162
-0.0139134470034
0.000826240158274
-0.0146715681322
0.00111802983317
0.0101574757526
-0.0424826613496
-0.0352250588676
-0.0486644773112
0.0108001022286
-0.0125006057063
-0.165167172035
-0.00232379018788
0.115463935431
-0.000594349600362
-0.00924056165624
0.0376549401905
0.021337787711
-0.0105828932176
0.0360562306031
-0.0197248037117
