# Supplementary material for: Real-world datasets for portfolio selection and solutions of some stochastic dominance portfolio models
Source: Data Brief. 2016 Jun 28;8:858–62. doi: 10.1016/j.dib.2016.06.031 (PMC4959918; doi:10.1016/j.dib.2016.06.031)
Supplement: Supplementary file 2 — Supplementary material [file mmc2.zip › Solutions/NASDAQ100/OutofSamplePortReturns_LR_ASSD_NASDAQ100_List.txt]

0.0150100475582
0.00927493957051
0.000304078828752
0.00588482419056
-0.00131739336601
-0.0215546377258
0.00963624312507
-0.0119998373966
0.0608022444917
0.00654583698858
-0.0208497101163
0.0212264042211
-0.0295591031679
0.00121460675559
0.0218789339154
0.00784360852638
0.010697630605
-0.000523922315329
0.0209580617915
-0.00668411054548
-0.00525823263909
0.0126215004183
-0.00309196687387
0.0281832629868
-0.0015435006742
0.0135782008172
-0.0175537591393
-0.00625917812332
0.0190519750441
-0.00853538657918
-0.0248775102926
-0.00145903403305
-0.00203430968944
0.0109420836822
-0.0277333118554
-0.0153796304355
0.00865908248087
0.0334621737319
0.0124039226698
0.0123009178297
0.0296088797913
0.0133297930618
0.0122058927179
0.00315101387983
0.0176391260684
0.0019469719423
-0.00446261745622
0.0325201319672
0.0137101656237
0.000127975841413
0.000673172982834
-0.00346456005558
0.000565229654918
-0.0112808046033
-0.0209307397804
0.0286834935497
0.0113678088626
0.0136193444229
0.00315500583546
-0.00895488001745
0.00955289669529
0.0219103358131
-0.0218458924084
-0.0125806906168
0.0233792211289
-0.00733165436928
0.0169192813443
0.0196713902174
-0.0642095181513
0.0177267236309
-0.0224327086869
0.014236777491
-0.0269456907941
0.0119784563653
0.0209047804928
0.0296487955234
0.00103335312891
-0.000441513847871
-0.0490671875621
0.00198746109192
0.00341964771828
0.0336578360036
-0.012165498911
0.00916118267477
-0.0117259649858
0.00527227624038
0.0117976322363
0.0139185596429
-0.019138873319
-0.0340917758357
-0.0116269659552
-0.00223788253442
-0.0231550408402
0.00927148868596
0.00933702389412
-0.0079473450699
0.0247554988793
0.0186416672044
0.0448127002196
-0.00734837087632
0.00435139149894
-0.0359539820282
0.0351860766654
-0.0134094082982
-0.0684292702326
-0.0123543383731
-0.0258525906058
0.0468313956489
0.0323646877637
-0.05111487358
0.03245835014
-0.0169771231213
-0.070471476168
-0.0239551970135
-0.00595090144213
0.0222052355883
0.065549759737
-0.0515901319067
0.00614326747522
0.0299788204324
-0.0209913653529
-0.0425184410589
-0.0131096243543
0.0684422231215
0.021614767397
0.0160283944521
-0.0249270530349
0.00963072321272
0.0136085206656
-0.0106285846013
0.00881594033457
0.0148257120957
-0.028790493415
0.0278441874209
-0.00477667725785
-0.00106165685023
-0.036849705804
-0.0116482439364
-0.0321306440351
0.0108214674695
0.0451420913501
-0.0033057116151
0.0231870312249
0.0413458602239
0.00717026020259
-0.0203487503437
-0.0239920714431
-0.0358224469876
-0.0716130342606
-0.0100292241445
-0.0677241978649
-0.0854364358253
-0.0621139443465
-0.0285431874914
-0.140299721783
0.0880801883581
-0.0643573872181
-0.0851981515076
-0.0467136326553
-0.0337350727106
0.0807390741213
-0.0421270287895
-0.0347612136816
0.00150673052217
0.0713954515775
-0.0432626479297
-0.0271802364011
-0.0767290419341
0.0356168367935
0.0300131649862
-0.0187134566104
0.00345095422785
-0.0878178527444
0.000624120007097
0.179949984311
0.0934895514802
-0.00708454989602
-0.00102694922277
0.0149640861811
0.0357591062428
-7.99683757441e-005
0.0598646874815
0.0464976577496
-0.0206785644107
0.00800085474397
0.0869741257161
-0.00979244023138
-0.0225964326252
-0.0123397792905
0.0460587158526
0.00116265801181
0.00230416230184
0.0730217508673
0.00979771510777
-0.0129046420294
0.00641138636801
-0.0192415897748
0.0518960874216
-0.00202316296077
0.0239951523709
0.0191783331829
0.0358127624255
-0.0121301362307
-0.0217277067005
0.01576640507
0.0247230167409
-0.0468853525137
-0.00334293050523
0.037252443015
0.0148510002589
-0.00792632140936
-0.0127402401112
-0.00627267736818
0.0105402243585
-0.0143252290713
0.0118867624562
0.00436785840644
-0.00904831261853
0.00469446504972
-0.0250792638582
0.00458747053779
-0.0217847319468
0.0223324767579
0.0476106781372
0.0504982085113
0.0256848425312
0.0144448277404
0.0279577000567
-0.00379288716212
0.00649044882121
0.00363027966772
0.0132292978036
0.00234884260362
0.00523913053433
-0.0313850715187
-0.00683598850378
-0.0356781256136
0.00689076302719
0.00146738671273
0.0328804578295
0.0186696223049
-0.0400202687673
-0.0289208080436
0.037694657456
0.017050927548
0.0436168204543
-0.0074300582424
0.00457028344562
-0.0291363501853
-0.00957377951103
-0.0130965860623
0.0450504338325
0.0368922063853
0.0154625751818
0.0140197623046
-0.0107132236088
0.013153260796
0.0245411603521
0.0146733962052
0.00479549859723
0.0266138437378
-0.0184045536472
0.000359662169619
-0.0145337946977
0.0160620207948
0.0095995640392
0.00495817027863
-0.00703692750694
0.0100756153081
-0.00542049330297
0.0213346841139
0.0165629480442
-0.0147324996343
0.0188623554222
0.0107133716845
0.0102744550398
0.00954747153854
-0.0102752978087
-0.0011893188304
-0.0128489997011
0.0149934755327
0.0220878809543
0.0188190357074
0.0255492194898
0.0264839435118
0.0208301360616
0.00220143988207
0.00161871774708
0.00330391253105
0.0082973842665
-0.0299136194777
-0.0158057635254
0.01149552631
0.00866894334616
0.0369124821879
-0.00177934427033
-0.0268324923811
0.022245893786
-0.0414635322672
-0.100842768359
0.057833253604
-0.0501709353369
0.054953423946
-0.00382641938362
-0.00694551529521
0.0396976097701
-0.038340087612
-0.0532957904716
0.0803778988008
0.023374042377
0.0279166505721
-0.000753738374291
0.0161783861493
-0.0144069408518
-0.0541886041156
0.0137162980388
0.0526955839586
-0.0114995629811
-0.0101872788818
0.0619447759247
-0.011116875595
0.0249195677046
0.0243867549724
0.0247167364841
0.0505635502979
0.026782957471
-0.00588487978828
-0.00357398148084
-0.013168186756
-0.00897007370021
-0.00327123425973
0.00664663962456
0.0338358017575
0.0092877155162
-0.0220690828966
-0.0319517662586
0.00989143177558
0.0363058092174
-0.0119853940275
-0.0129682041389
-0.0164882488575
0.00422389490822
-0.0245742767045
0.00165670486484
0.0252466803592
-0.00523072627808
0.00964729725277
-0.00196168702996
0.00549651993027
-0.0117974999774
-0.00558280231617
0.0119237432477
0.00987509553765
0.00215643379306
0.0287184031598
-0.00767229863447
-0.00827898752115
-0.000967475702569
0.0216621192681
-0.00342263509438
0.0215147888301
-0.026251555867
-0.0094113681396
0.0167449106958
0.00988863391119
-0.0115656090149
-0.00514504367406
0.0127114393215
0.0214689164203
-0.00884106134819
0.0106457246516
4.31962658773e-005
0.010390451225
0.0167073872491
-0.000690929396444
0.00279006091084
0.0301839931395
0.0122923153783
0.033309690527
-0.00296165837949
-0.0107030052683
0.0350349919654
0.0251115424471
-0.00570412509424
0.000665900258349
-0.0068092176433
0.0158254743738
0.00872019040386
0.0237663868595
0.0366356998872
0.0250195827971
0.00689675629113
0.0243732540522
-0.00817390780142
0.0152120850153
0.0267263675318
-0.00609517656116
-0.0308238150788
0.0228399843049
0.00795839615721
0.0271483226558
0.00606995617792
0.0159580543201
0.0275652447773
-0.0037845815008
-0.0167193193337
0.00517016277761
-0.0167916478994
0.0206341780608
-0.00679016870032
0.0129787039461
-0.0195172118448
0.00125402877957
0.0155082468092
0.0116607533354
0.010206554383
-0.000720771526317
0.00563023431882
0.00663581338476
-0.00812969066047
0.00555128572705
0.00252081763114
-0.0160584233012
0.0201967526696
0.0124743769815
-0.0169331051103
0.0215705863569
0.039381382127
-0.016699386913
-0.0223037982755
0.0405030836706
0.0203186392908
-0.00667134550806
0.00721151271849
0.0220659744806
-0.0147996423371
-0.012681805314
0.0127903100424
0.00729026965069
-0.0377394220195
-0.0012668336107
-0.0149058562705
-0.0128594590805
0.00831423739125
-0.0078272726085
0.00452892441385
0.00475343504897
0.0243945580691
0.00130303442015
-0.0165864547052
-0.000100213650447
0.00383505711631
-0.0164938900214
-0.0100896771959
0.00532451001762
0.0144361756532
0.00149614670003
0.0230925714396
0.00976734476644
0.00378249696351
-0.00124741078682
-0.00985864643354
-0.00215082811124
-0.00231364638858
-0.000682359795193
-0.0355552448788
0.0138517859999
0.0293306272827
0.0327427306546
0.00116010595316
-1.42472865569e-005
0.0354634156415
0.00532070698209
0.00714114382562
-0.0185709209187
0.036867200914
0.0101342682242
-0.0211518544468
0.00596481249512
-0.01948962456
0.0217711064214
-0.0160892100247
2.5750716522e-005
0.022396699103
-0.00294538610327
0.00910046982242
-0.00842659060916
-0.0122817966929
0.00196426315274
-0.0192830567362
0.0108016439248
0.014547784817
0.00960184085352
0.0133726145593
-0.00442104082817
-0.0111407054994
0.015634294896
-0.00234258519844
-0.0021154834583
-0.0142758251984
-0.0055948179266
0.0251677804571
-0.0320852374942
0.0138052692285
0.0183908699598
-0.015049260217
-0.0188252722324
0.00298808911638
-0.0176618403715
-0.00995436477279
-0.0936239170496
0.0553293466956
-0.00362952824658
-0.00140159932226
0.00781125431652
-0.042929691643
0.0328581121321
0.026579647489
0.0134863150972
0.00452248487584
0.0192485636989
-0.017777494425
-0.0159786785551
0.00708017079946
0.0109780085372
-0.00396735816737
-0.0227333830594
-0.0166590316003
0.0178479839245
-0.0249621067758
-0.0163242953741
-0.0289628776867
0.0146285676291
0.00289833010221
-0.0643956939218
-0.00388954131684
0.0584313495415
0.00349146041634
0.0283646991442
0.00317071271493
0.00895817019063
-0.0119327630262
0.0309691103701
-0.0134035801265
