# Supplementary material for: Real-world datasets for portfolio selection and solutions of some stochastic dominance portfolio models
Source: Data Brief. 2016 Jun 28;8:858–62. doi: 10.1016/j.dib.2016.06.031 (PMC4959918; doi:10.1016/j.dib.2016.06.031)
Supplement: Supplementary file 2 — Supplementary material [file mmc2.zip › Solutions/NASDAQ100/OutofSamplePortReturns_LR_ASSD_NASDAQ100_Matr.txt]

0.0150100475582	-0.0295591031679	-0.0015435006742	0.00865908248087	0.0137101656237	0.00955289669529	-0.0269456907941	-0.0117259649858	0.0247554988793	0.0323646877637	-0.0209913653529	-0.028790493415	0.00717026020259	-0.0643573872181	0.0356168367935	-7.99683757441e-005	0.0730217508673	0.01576640507	0.00436785840644	-0.00379288716212	0.0186696223049	0.0368922063853	0.0160620207948	0.00954747153854	0.00330391253105	0.057833253604	0.0161783861493	0.0505635502979	0.00989143177558	0.00549651993027	0.0215147888301	0.010390451225	0.000665900258349	-0.00609517656116	0.0206341780608	0.00555128572705	-0.00667134550806	-0.0078272726085	0.00149614670003	0.0327427306546	0.0217711064214	0.00960184085352	0.0183908699598	0.0328581121321	0.0178479839245	0.00895817019063
0.00927493957051	0.00121460675559	0.0135782008172	0.0334621737319	0.000127975841413	0.0219103358131	0.0119784563653	0.00527227624038	0.0186416672044	-0.05111487358	-0.0425184410589	0.0278441874209	-0.0203487503437	-0.0851981515076	0.0300131649862	0.0598646874815	0.00979771510777	0.0247230167409	-0.00904831261853	0.00649044882121	-0.0400202687673	0.0154625751818	0.0095995640392	-0.0102752978087	0.0082973842665	-0.0501709353369	-0.0144069408518	0.026782957471	0.0363058092174	-0.0117974999774	-0.026251555867	0.0167073872491	-0.0068092176433	-0.0308238150788	-0.00679016870032	0.00252081763114	0.00721151271849	0.00452892441385	0.0230925714396	0.00116010595316	-0.0160892100247	0.0133726145593	-0.015049260217	0.026579647489	-0.0249621067758	-0.0119327630262
0.000304078828752	0.0218789339154	-0.0175537591393	0.0124039226698	0.000673172982834	-0.0218458924084	0.0209047804928	0.0117976322363	0.0448127002196	0.03245835014	-0.0131096243543	-0.00477667725785	-0.0239920714431	-0.0467136326553	-0.0187134566104	0.0464976577496	-0.0129046420294	-0.0468853525137	0.00469446504972	0.00363027966772	-0.0289208080436	0.0140197623046	0.00495817027863	-0.0011893188304	-0.0299136194777	0.054953423946	-0.0541886041156	-0.00588487978828	-0.0119853940275	-0.00558280231617	-0.0094113681396	-0.000690929396444	0.0158254743738	0.0228399843049	0.0129787039461	-0.0160584233012	0.0220659744806	0.00475343504897	0.00976734476644	-1.42472865569e-005	2.5750716522e-005	-0.00442104082817	-0.0188252722324	0.0134863150972	-0.0163242953741	0.0309691103701
0.00588482419056	0.00784360852638	-0.00625917812332	0.0123009178297	-0.00346456005558	-0.0125806906168	0.0296487955234	0.0139185596429	-0.00734837087632	-0.0169771231213	0.0684422231215	-0.00106165685023	-0.0358224469876	-0.0337350727106	0.00345095422785	-0.0206785644107	0.00641138636801	-0.00334293050523	-0.0250792638582	0.0132292978036	0.037694657456	-0.0107132236088	-0.00703692750694	-0.0128489997011	-0.0158057635254	-0.00382641938362	0.0137162980388	-0.00357398148084	-0.0129682041389	0.0119237432477	0.0167449106958	0.00279006091084	0.00872019040386	0.00795839615721	-0.0195172118448	0.0201967526696	-0.0147996423371	0.0243945580691	0.00378249696351	0.0354634156415	0.022396699103	-0.0111407054994	0.00298808911638	0.00452248487584	-0.0289628776867	-0.0134035801265
-0.00131739336601	0.010697630605	0.0190519750441	0.0296088797913	0.000565229654918	0.0233792211289	0.00103335312891	-0.019138873319	0.00435139149894	-0.070471476168	0.021614767397	-0.036849705804	-0.0716130342606	0.0807390741213	-0.0878178527444	0.00800085474397	-0.0192415897748	0.037252443015	0.00458747053779	0.00234884260362	0.017050927548	0.013153260796	0.0100756153081	0.0149934755327	0.01149552631	-0.00694551529521	0.0526955839586	-0.013168186756	-0.0164882488575	0.00987509553765	0.00988863391119	0.0301839931395	0.0237663868595	0.0271483226558	0.00125402877957	0.0124743769815	-0.012681805314	0.00130303442015	-0.00124741078682	0.00532070698209	-0.00294538610327	0.015634294896	-0.0176618403715	0.0192485636989	0.0146285676291	0
-0.0215546377258	-0.000523922315329	-0.00853538657918	0.0133297930618	-0.0112808046033	-0.00733165436928	-0.000441513847871	-0.0340917758357	-0.0359539820282	-0.0239551970135	0.0160283944521	-0.0116482439364	-0.0100292241445	-0.0421270287895	0.000624120007097	0.0869741257161	0.0518960874216	0.0148510002589	-0.0217847319468	0.00523913053433	0.0436168204543	0.0245411603521	-0.00542049330297	0.0220878809543	0.00866894334616	0.0396976097701	-0.0114995629811	-0.00897007370021	0.00422389490822	0.00215643379306	-0.0115656090149	0.0122923153783	0.0366356998872	0.00606995617792	0.0155082468092	-0.0169331051103	0.0127903100424	-0.0165864547052	-0.00985864643354	0.00714114382562	0.00910046982242	-0.00234258519844	-0.00995436477279	-0.017777494425	0.00289833010221	0
0.00963624312507	0.0209580617915	-0.0248775102926	0.0122058927179	-0.0209307397804	0.0169192813443	-0.0490671875621	-0.0116269659552	0.0351860766654	-0.00595090144213	-0.0249270530349	-0.0321306440351	-0.0677241978649	-0.0347612136816	0.179949984311	-0.00979244023138	-0.00202316296077	-0.00792632140936	0.0223324767579	-0.0313850715187	-0.0074300582424	0.0146733962052	0.0213346841139	0.0188190357074	0.0369124821879	-0.038340087612	-0.0101872788818	-0.00327123425973	-0.0245742767045	0.0287184031598	-0.00514504367406	0.033309690527	0.0250195827971	0.0159580543201	0.0116607533354	0.0215705863569	0.00729026965069	-0.000100213650447	-0.00215082811124	-0.0185709209187	-0.00842659060916	-0.0021154834583	-0.0936239170496	-0.0159786785551	-0.0643956939218	0
-0.0119998373966	-0.00668411054548	-0.00145903403305	0.00315101387983	0.0286834935497	0.0196713902174	0.00198746109192	-0.00223788253442	-0.0134094082982	0.0222052355883	0.00963072321272	0.0108214674695	-0.0854364358253	0.00150673052217	0.0934895514802	-0.0225964326252	0.0239951523709	-0.0127402401112	0.0476106781372	-0.00683598850378	0.00457028344562	0.00479549859723	0.0165629480442	0.0255492194898	-0.00177934427033	-0.0532957904716	0.0619447759247	0.00664663962456	0.00165670486484	-0.00767229863447	0.0127114393215	-0.00296165837949	0.00689675629113	0.0275652447773	0.010206554383	0.039381382127	-0.0377394220195	0.00383505711631	-0.00231364638858	0.036867200914	-0.0122817966929	-0.0142758251984	0.0553293466956	0.00708017079946	-0.00388954131684	0
0.0608022444917	-0.00525823263909	-0.00203430968944	0.0176391260684	0.0113678088626	-0.0642095181513	0.00341964771828	-0.0231550408402	-0.0684292702326	0.065549759737	0.0136085206656	0.0451420913501	-0.0621139443465	0.0713954515775	-0.00708454989602	-0.0123397792905	0.0191783331829	-0.00627267736818	0.0504982085113	-0.0356781256136	-0.0291363501853	0.0266138437378	-0.0147324996343	0.0264839435118	-0.0268324923811	0.0803778988008	-0.011116875595	0.0338358017575	0.0252466803592	-0.00827898752115	0.0214689164203	-0.0107030052683	0.0243732540522	-0.0037845815008	-0.000720771526317	-0.016699386913	-0.0012668336107	-0.0164938900214	-0.000682359795193	0.0101342682242	0.00196426315274	-0.0055948179266	-0.00362952824658	0.0109780085372	0.0584313495415	0
0.00654583698858	0.0126215004183	0.0109420836822	0.0019469719423	0.0136193444229	0.0177267236309	0.0336578360036	0.00927148868596	-0.0123543383731	-0.0515901319067	-0.0106285846013	-0.0033057116151	-0.0285431874914	-0.0432626479297	-0.00102694922277	0.0460587158526	0.0358127624255	0.0105402243585	0.0256848425312	0.00689076302719	-0.00957377951103	-0.0184045536472	0.0188623554222	0.0208301360616	0.022245893786	0.023374042377	0.0249195677046	0.0092877155162	-0.00523072627808	-0.000967475702569	-0.00884106134819	0.0350349919654	-0.00817390780142	-0.0167193193337	0.00563023431882	-0.0223037982755	-0.0149058562705	-0.0100896771959	-0.0355552448788	-0.0211518544468	-0.0192830567362	0.0251677804571	-0.00140159932226	-0.00396735816737	0.00349146041634	0
-0.0208497101163	-0.00309196687387	-0.0277333118554	-0.00446261745622	0.00315500583546	-0.0224327086869	-0.012165498911	0.00933702389412	-0.0258525906058	0.00614326747522	0.00881594033457	0.0231870312249	-0.140299721783	-0.0271802364011	0.0149640861811	0.00116265801181	-0.0121301362307	-0.0143252290713	0.0144448277404	0.00146738671273	-0.0130965860623	0.000359662169619	0.0107133716845	0.00220143988207	-0.0414635322672	0.0279166505721	0.0243867549724	-0.0220690828966	0.00964729725277	0.0216621192681	0.0106457246516	0.0251115424471	0.0152120850153	0.00517016277761	0.00663581338476	0.0405030836706	-0.0128594590805	0.00532451001762	0.0138517859999	0.00596481249512	0.0108016439248	-0.0320852374942	0.00781125431652	-0.0227333830594	0.0283646991442	0
0.0212264042211	0.0281832629868	-0.0153796304355	0.0325201319672	-0.00895488001745	0.014236777491	0.00916118267477	-0.0079473450699	0.0468313956489	0.0299788204324	0.0148257120957	0.0413458602239	0.0880801883581	-0.0767290419341	0.0357591062428	0.00230416230184	-0.0217277067005	0.0118867624562	0.0279577000567	0.0328804578295	0.0450504338325	-0.0145337946977	0.0102744550398	0.00161871774708	-0.100842768359	-0.000753738374291	0.0247167364841	-0.0319517662586	-0.00196168702996	-0.00342263509438	4.31962658773e-005	-0.00570412509424	0.0267263675318	-0.0167916478994	-0.00812969066047	0.0203186392908	0.00831423739125	0.0144361756532	0.0293306272827	-0.01948962456	0.014547784817	0.0138052692285	-0.042929691643	-0.0166590316003	0.00317071271493	0
