# Supplementary material for: Real-world datasets for portfolio selection and solutions of some stochastic dominance portfolio models
Source: Data Brief. 2016 Jun 28;8:858–62. doi: 10.1016/j.dib.2016.06.031 (PMC4959918; doi:10.1016/j.dib.2016.06.031)
Supplement: Supplementary file 2 — Supplementary material [file mmc2.zip › Solutions/NASDAQ100/OutofSamplePortReturns_L_SSD_NASDAQ100_List.txt]

0.0154601153247
0.0133850510048
-0.00552784668968
0.00257766019537
-0.00653085232004
-0.0113727395414
0.00495110503245
-0.0158164795145
0.0584149724208
0.00196339238515
-0.0173774183419
0.00604093880161
-0.012372666917
0.00230774467422
0.0289412958268
0.00535496739112
0.0142840941607
0.0119092116237
0.0233393906534
-0.015070458133
0.000980630856992
-0.00247807967723
-0.0103818419641
0.0164027771436
0.0104815121379
0.0132556801899
-0.0149204192523
-0.0126588987138
0.0132526103745
-0.00423935341359
-0.0207286296108
-0.00290916275891
0.0183802953087
0.016764507883
-0.0188224458842
-0.0247427342795
-0.0108976322126
0.00830554643175
0.0137513145423
0.0179508015008
0.0279019446449
0.0106825790091
0.0173288567434
-0.00181650008512
0.0186636985591
0.00803299320097
-0.00958985223978
0.0522666000734
0.0231384969605
0.00320493774693
0.0190917145793
-0.000271067904618
-0.00260119495734
0.0147593550786
-0.0238009163917
0.0226795333872
0.012696302295
0.0142854636479
-0.00849165286978
-0.0011033083206
-0.00109922334364
0.0309214450804
-0.00657691921701
-6.67165077816e-005
0.00738986163151
-0.00559892434242
0.0116546605565
0.00980907252675
-0.0666295242846
0.0205228915218
0.000638185586512
0.0150089158968
-0.0174285312871
0.0243043711172
0.021108817248
0.0144031188812
0.0222638399806
0.0186513708873
-0.0366123746062
-0.00456824674379
-0.00343306683591
0.0299376806559
-0.0124332962505
0.026802180974
-0.0186665521938
0.0310946650167
0.0188477474081
-0.000570953950699
-0.0212128695147
-0.0432086975049
0.000160055204815
-0.00661639260964
-0.0284805036867
0.0336527921143
0.0202154955136
-0.0204466093147
0.0124467474118
0.0381691440832
0.0182538524348
-0.00650400624411
0.00895821151038
-0.0154072863723
0.0210973938803
0.0311466051403
-0.0645570887624
0.00384338669149
-0.0198050579588
0.0405506065752
0.0331024676044
-0.0265215856238
0.0497863214765
-0.0186298666725
-0.055539129149
-0.0256117503698
-0.0202511993657
0.00213903730101
0.0231631476915
-0.0280512086048
0.00661890032255
0.022336482023
-0.0317080416252
-0.0307666226759
-0.0116229304611
0.0556726901104
-0.00165358531397
0.0286689146226
-0.0222551876784
0.0277872247636
-0.000979830386162
0.0240559474087
-0.00386821759078
0.0232087064971
-0.0233309635836
0.020441863449
-0.0139328685344
-0.00442817035185
-0.0467778845223
-0.0187608198618
-0.0288718712279
0.00757054138142
0.0556081359079
0.00769087165738
0.0291145070983
0.0484703896389
-0.00402410714234
-0.0234526773137
-0.0173948990105
-0.0438666995552
-0.0114491358843
-0.0251128369311
-0.0548617330147
-0.0392372739003
-0.0119549074489
-0.0276497048757
-0.0792830452189
0.134282137121
-0.0686366931359
-0.0745594562481
-0.0595873067699
-0.0433359251384
0.0818932722882
-0.0532966752673
-0.00333470398238
-0.00462342042663
0.0651336600019
-0.0271983322223
-0.018810578596
-0.0458534738841
0.0196416637246
-0.00708588907366
-0.0265674561639
-0.0216018070418
-0.0583586130173
-0.0234796490323
0.134331546538
0.0697115224518
-0.0257180757635
0.0152685247381
-0.00511073114883
0.0246547329258
0.0254357495417
0.0601219909754
0.0241774290082
-0.0156188453685
0.00097843657079
0.0597038874144
-0.0103607209436
-0.0274556315761
-0.0199534116373
0.0350755973165
-0.00824782163757
0.00557853963145
0.0320631864659
0.0398304457352
0.0381247637866
-0.00519805733151
-0.0175053936148
0.074499831604
-0.00335313927493
-0.0050161711413
0.0229978791332
0.014047289141
-0.0164366268952
-0.023524645781
0.0178354340607
0.0197109163726
-0.035557412735
-0.00159383863068
0.041862699384
0.0336623549849
-0.00325684759148
-0.0131815326765
0.00449702363922
0.0122969311378
-0.00974044206035
0.012768466294
-0.005521512422
0.00321022383734
-0.00406638448551
-0.0105171860332
0.00756584056765
-0.022375949182
0.0358982754143
0.0252949416443
0.0479253400028
0.0138146190461
0.0163707423869
0.0255791099819
-0.0175076012718
0.0101948890383
0.0131317724999
0.0238172485732
0.0321124504916
0.0115162084387
-0.0505875198218
-0.00310371185891
-0.0396832855737
0.0201461183491
-0.0219595478099
0.0399244849195
0.0184425502143
-0.0233392965269
-0.0431618718907
0.0384106639908
0.0140970336745
0.0278698241054
-0.00231296614504
0.00805338025589
-0.0254743992376
-0.0108315460592
-0.00884919487407
0.0477233345818
0.0194071101243
0.0285712030971
0.0172307661734
-0.00969889951102
0.0250304541791
0.0148004659518
0.00960870044892
-0.000267317387567
0.0400696827917
-0.0102944245938
0.0115411102142
-0.015498857125
0.0157799527862
0.0021404284139
0.020816233614
0.00105651971954
0.0079825458645
-0.0239607178135
0.0114674281928
0.00833548732767
-0.0182143332194
0.0203259738438
0.0046841164059
0.00511086869534
-0.0179281288816
-0.00300936536622
0.0114263866501
-0.00968808113447
0.0140045356653
0.0351138966817
0.00819326158486
0.00925443522681
0.0363905137264
0.015089950522
0.0080498444084
0.00852063893717
0.0067746969761
0.00409735854429
-0.0288556312542
-0.0049233155927
0.0114774525087
0.0167619275209
0.0300381218741
-0.00944233230203
-0.0388435228331
0.00789604459681
-0.0292840938542
-0.085715921395
0.0442559724767
-0.0425041482377
0.0511422886606
-0.0201337974909
0.00159148108603
0.01315149018
-0.0280844960368
-0.0464299406191
0.0584794595774
0.0151190416376
0.0240673917897
-0.003966097509
0.00499045299199
0.00214133152115
-0.0420537693721
0.0102541023875
0.0407619146681
0.000740614277671
-0.00774353910329
0.0437386758529
-0.00654209826706
0.0290611079512
-0.00136256169046
0.0189014599766
0.0132010684653
0.0288014639283
-0.0126382014157
0.00702522149789
-0.00752917560249
0.0064165703126
-0.000849805585817
0.00161098409568
0.0289099159621
0.00404912929337
-0.0218663520562
-0.0141851969071
0.0095072689499
0.0530196641815
-0.0147222383514
-0.00859124844719
-0.0152692085541
0.000985973234974
-0.0223426579863
0.0144579879409
0.0248812577695
-0.0150047013541
-0.00256651057859
0.00617784794664
0.0139609447899
-0.00442019626129
0.0158158274858
0.0115399149043
-0.00028071243749
0.00732900237278
0.00211330164805
0.00139401135412
0.00685606032038
0.011114126765
0.0179101338975
-0.00627463112061
-0.00574369095135
-0.0220270567229
-0.0252530851401
-0.00320305637875
0.0137306191844
-0.0187940210074
-0.00353854878517
0.00369614973814
0.0138730856386
0.00194731351075
0.00732361963955
-0.00514493139434
0.00265203687398
0.025074448924
0.00489341150396
0.0105286351884
0.00697149337477
7.55672850858e-005
0.0147671076333
-0.000848802336506
-0.0113904878943
0.0362322490827
0.01045227575
-0.00529911964275
0.00314880911103
-0.0112134020537
-0.0013838118156
-0.00335812950969
0.00570732777722
0.0213350202017
0.0259372041682
0.0131958807039
0.00690814470893
-0.00168754023959
-0.00781859218498
-0.00830976507007
-0.0088197536632
-0.0391733964368
0.0303416278389
0.0165815403304
0.0457650093401
0.0061699405412
0.0117139343909
0.0226354757263
-0.0105795680039
-0.0184123092058
0.0225275462582
-0.0147928061692
0.0337116193763
-0.00650229880155
0.00672210303314
-0.00616653927655
-0.00118439720608
0.0229961305859
0.0141677584809
0.0131903604093
-0.00227096205438
0.0223036595766
0.0175224323191
0.00224591833888
0.0061020973114
-0.000657701937882
-0.0158475105982
0.028239065358
0.0178930239372
-0.0160204046271
0.00278328978781
0.0262489800917
-0.0256462821609
-0.0331532302026
0.0320892259507
0.027961403486
-0.00153054887967
0.00222584493608
0.0213580458473
-0.0106604753814
-0.0181249273352
0.0135548579553
-0.0183187435563
-0.0281211550902
0.014532276502
-0.0238751531974
0.0163588977445
0.00545582226154
-0.00546810064266
0.00694482550904
0.0111006757146
0.0201163316367
0.0144281003365
-0.010661236781
0.00876868972472
0.000205862398155
-0.00932209021949
0.00359237233276
0.0114197670488
0.00512908334078
0.00801616097178
0.0290398504079
0.0145663565946
0.00128419651961
-0.000894709605799
-0.000700068266311
-0.00899606909463
-0.0036981143586
0.000327132690954
-0.0341855909555
0.000671922936607
0.0395236590271
0.0345898834706
0.0118031590027
0.0111866920605
0.0312040323668
0.0141324874855
-0.00927523515396
-0.0229276417978
0.032814000721
0.00755865316134
-0.0281522745522
0.00910081614099
-0.00491725016415
0.0281671175644
-0.0370551662516
-0.00549507961518
0.0259889493214
0.0198415225001
0.0100804240307
-0.0107917389751
-0.000689564442
0.0119617548622
-0.00831555138437
-5.9012214986e-005
0.019717595857
-0.00416039468184
0.0164491155179
-0.00394602205683
-0.0102333387538
0.0218276064273
-0.00156170004427
-0.00827584642271
-0.0138854571315
0.00195617147372
0.02168651619
-0.028305081879
0.00275645185956
0.0242408844505
-0.00140826601733
-0.00716335769969
0.0162320909861
0.0219959223503
-0.0089250410317
-0.0848452825999
0.0493835152494
-0.0110832115366
0.00409252810875
0.0121956824718
-0.0283836967858
0.0259929697569
0.0235389359547
0.0234968625079
-0.0154738303989
0.0189522623509
-0.0101699019495
-0.0183650729928
0.0163766402824
0.00286482314189
0.00801385466587
-0.0018558633993
1.26687672606e-005
0.0171636104535
-0.0212126244769
-0.0262395995511
-0.011184311822
0.01927396904
0.0251556110238
-0.0761048446477
0.0346393363156
0.0431131745169
0.00854918844184
0.012765206186
0.0235093812364
0.0221932703535
-0.000833329861058
0.0362450092681
-0.0204851941371
