# Supplementary material for: Real-world datasets for portfolio selection and solutions of some stochastic dominance portfolio models
Source: Data Brief. 2016 Jun 28;8:858–62. doi: 10.1016/j.dib.2016.06.031 (PMC4959918; doi:10.1016/j.dib.2016.06.031)
Supplement: Supplementary file 2 — Supplementary material [file mmc2.zip › Solutions/NASDAQ100/OutofSamplePortReturns_L_SSD_NASDAQ100_Matr.txt]

0.0154601153247	-0.012372666917	0.0104815121379	-0.0108976322126	0.0231384969605	-0.00109922334364	-0.0174285312871	-0.0186665521938	0.0124467474118	0.0331024676044	-0.0317080416252	-0.0233309635836	-0.00402410714234	-0.0686366931359	0.0196416637246	0.0254357495417	0.0320631864659	0.0178354340607	-0.005521512422	-0.0175076012718	0.0184425502143	0.0194071101243	0.0157799527862	-0.0179281288816	0.0067746969761	0.0442559724767	0.00499045299199	0.0132010684653	0.0095072689499	0.0139609447899	-0.00574369095135	0.00265203687398	0.00314880911103	-0.0088197536632	0.0337116193763	0.0061020973114	-0.00153054887967	-0.00546810064266	0.00801616097178	0.0345898834706	0.0281671175644	-0.00416039468184	0.0242408844505	0.0259929697569	0.0171636104535	0.0221932703535
0.0133850510048	0.00230774467422	0.0132556801899	0.00830554643175	0.00320493774693	0.0309214450804	0.0243043711172	0.0310946650167	0.0381691440832	-0.0265215856238	-0.0307666226759	0.020441863449	-0.0234526773137	-0.0745594562481	-0.00708588907366	0.0601219909754	0.0398304457352	0.0197109163726	0.00321022383734	0.0101948890383	-0.0233392965269	0.0285712030971	0.0021404284139	-0.00300936536622	0.00409735854429	-0.0425041482377	0.00214133152115	0.0288014639283	0.0530196641815	-0.00442019626129	-0.0220270567229	0.025074448924	-0.0112134020537	-0.0391733964368	-0.00650229880155	-0.000657701937882	0.00222584493608	0.00694482550904	0.0290398504079	0.0118031590027	-0.0370551662516	0.0164491155179	-0.00140826601733	0.0235389359547	-0.0212126244769	-0.000833329861058
-0.00552784668968	0.0289412958268	-0.0149204192523	0.0137513145423	0.0190917145793	-0.00657691921701	0.021108817248	0.0188477474081	0.0182538524348	0.0497863214765	-0.0116229304611	-0.0139328685344	-0.0173948990105	-0.0595873067699	-0.0265674561639	0.0241774290082	0.0381247637866	-0.035557412735	-0.00406638448551	0.0131317724999	-0.0431618718907	0.0172307661734	0.020816233614	0.0114263866501	-0.0288556312542	0.0511422886606	-0.0420537693721	-0.0126382014157	-0.0147222383514	0.0158158274858	-0.0252530851401	0.00489341150396	-0.0013838118156	0.0303416278389	0.00672210303314	-0.0158475105982	0.0213580458473	0.0111006757146	0.0145663565946	0.0111866920605	-0.00549507961518	-0.00394602205683	-0.00716335769969	0.0234968625079	-0.0262395995511	0.0362450092681
0.00257766019537	0.00535496739112	-0.0126588987138	0.0179508015008	-0.000271067904618	-6.67165077816e-005	0.0144031188812	-0.000570953950699	-0.00650400624411	-0.0186298666725	0.0556726901104	-0.00442817035185	-0.0438666995552	-0.0433359251384	-0.0216018070418	-0.0156188453685	-0.00519805733151	-0.00159383863068	-0.0105171860332	0.0238172485732	0.0384106639908	-0.00969889951102	0.00105651971954	-0.00968808113447	-0.0049233155927	-0.0201337974909	0.0102541023875	0.00702522149789	-0.00859124844719	0.0115399149043	-0.00320305637875	0.0105286351884	-0.00335812950969	0.0165815403304	-0.00616653927655	0.028239065358	-0.0106604753814	0.0201163316367	0.00128419651961	0.0312040323668	0.0259889493214	-0.0102333387538	0.0162320909861	-0.0154738303989	-0.011184311822	-0.0204851941371
-0.00653085232004	0.0142840941607	0.0132526103745	0.0279019446449	-0.00260119495734	0.00738986163151	0.0222638399806	-0.0212128695147	0.00895821151038	-0.055539129149	-0.00165358531397	-0.0467778845223	-0.0114491358843	0.0818932722882	-0.0583586130173	0.00097843657079	-0.0175053936148	0.041862699384	0.00756584056765	0.0321124504916	0.0140970336745	0.0250304541791	0.0079825458645	0.0140045356653	0.0114774525087	0.00159148108603	0.0407619146681	-0.00752917560249	-0.0152692085541	-0.00028071243749	0.0137306191844	0.00697149337477	0.00570732777722	0.0457650093401	-0.00118439720608	0.0178930239372	-0.0181249273352	0.0144281003365	-0.000894709605799	0.0141324874855	0.0198415225001	0.0218276064273	0.0219959223503	0.0189522623509	0.01927396904	0
-0.0113727395414	0.0119092116237	-0.00423935341359	0.0106825790091	0.0147593550786	-0.00559892434242	0.0186513708873	-0.0432086975049	-0.0154072863723	-0.0256117503698	0.0286689146226	-0.0187608198618	-0.0251128369311	-0.0532966752673	-0.0234796490323	0.0597038874144	0.074499831604	0.0336623549849	-0.022375949182	0.0115162084387	0.0278698241054	0.0148004659518	-0.0239607178135	0.0351138966817	0.0167619275209	0.01315149018	0.000740614277671	0.0064165703126	0.000985973234974	0.00732900237278	-0.0187940210074	7.55672850858e-005	0.0213350202017	0.0061699405412	0.0229961305859	-0.0160204046271	0.0135548579553	-0.010661236781	-0.000700068266311	-0.00927523515396	0.0100804240307	-0.00156170004427	-0.0089250410317	-0.0101699019495	0.0251556110238	0
0.00495110503245	0.0233393906534	-0.0207286296108	0.0173288567434	-0.0238009163917	0.0116546605565	-0.0366123746062	0.000160055204815	0.0210973938803	-0.0202511993657	-0.0222551876784	-0.0288718712279	-0.0548617330147	-0.00333470398238	0.134331546538	-0.0103607209436	-0.00335313927493	-0.00325684759148	0.0358982754143	-0.0505875198218	-0.00231296614504	0.00960870044892	0.0114674281928	0.00819326158486	0.0300381218741	-0.0280844960368	-0.00774353910329	-0.000849805585817	-0.0223426579863	0.00211330164805	-0.00353854878517	0.0147671076333	0.0259372041682	0.0117139343909	0.0141677584809	0.00278328978781	-0.0183187435563	0.00876868972472	-0.00899606909463	-0.0229276417978	-0.0107917389751	-0.00827584642271	-0.0848452825999	-0.0183650729928	-0.0761048446477	0
-0.0158164795145	-0.015070458133	-0.00290916275891	-0.00181650008512	0.0226795333872	0.00980907252675	-0.00456824674379	-0.00661639260964	0.0311466051403	0.00213903730101	0.0277872247636	0.00757054138142	-0.0392372739003	-0.00462342042663	0.0697115224518	-0.0274556315761	-0.0050161711413	-0.0131815326765	0.0252949416443	-0.00310371185891	0.00805338025589	-0.000267317387567	0.00833548732767	0.00925443522681	-0.00944233230203	-0.0464299406191	0.0437386758529	0.00161098409568	0.0144579879409	0.00139401135412	0.00369614973814	-0.000848802336506	0.0131958807039	0.0226354757263	0.0131903604093	0.0262489800917	-0.0281211550902	0.000205862398155	-0.0036981143586	0.032814000721	-0.000689564442	-0.0138854571315	0.0493835152494	0.0163766402824	0.0346393363156	0
0.0584149724208	0.000980630856992	0.0183802953087	0.0186636985591	0.012696302295	-0.0666295242846	-0.00343306683591	-0.0284805036867	-0.0645570887624	0.0231631476915	-0.000979830386162	0.0556081359079	-0.0119549074489	0.0651336600019	-0.0257180757635	-0.0199534116373	0.0229978791332	0.00449702363922	0.0479253400028	-0.0396832855737	-0.0254743992376	0.0400696827917	-0.0182143332194	0.0363905137264	-0.0388435228331	0.0584794595774	-0.00654209826706	0.0289099159621	0.0248812577695	0.00685606032038	0.0138730856386	-0.0113904878943	0.00690814470893	-0.0105795680039	-0.00227096205438	-0.0256462821609	0.014532276502	-0.00932209021949	0.000327132690954	0.00755865316134	0.0119617548622	0.00195617147372	-0.0110832115366	0.00286482314189	0.0431131745169	0
0.00196339238515	-0.00247807967723	0.016764507883	0.00803299320097	0.0142854636479	0.0205228915218	0.0299376806559	0.0336527921143	0.00384338669149	-0.0280512086048	0.0240559474087	0.00769087165738	-0.0276497048757	-0.0271983322223	0.0152685247381	0.0350755973165	0.014047289141	0.0122969311378	0.0138146190461	0.0201461183491	-0.0108315460592	-0.0102944245938	0.0203259738438	0.015089950522	0.00789604459681	0.0151190416376	0.0290611079512	0.00404912929337	-0.0150047013541	0.011114126765	0.00194731351075	0.0362322490827	-0.00168754023959	-0.0184123092058	0.0223036595766	-0.0331532302026	-0.0238751531974	0.00359237233276	-0.0341855909555	-0.0281522745522	-0.00831555138437	0.02168651619	0.00409252810875	0.00801385466587	0.00854918844184	0
-0.0173774183419	-0.0103818419641	-0.0188224458842	-0.00958985223978	-0.00849165286978	0.000638185586512	-0.0124332962505	0.0202154955136	-0.0198050579588	0.00661890032255	-0.00386821759078	0.0291145070983	-0.0792830452189	-0.018810578596	-0.00511073114883	-0.00824782163757	-0.0164366268952	-0.00974044206035	0.0163707423869	-0.0219595478099	-0.00884919487407	0.0115411102142	0.0046841164059	0.0080498444084	-0.0292840938542	0.0240673917897	-0.00136256169046	-0.0218663520562	-0.00256651057859	0.0179101338975	0.00732361963955	0.01045227575	-0.00781859218498	0.0225275462582	0.0175224323191	0.0320892259507	0.0163588977445	0.0114197670488	0.000671922936607	0.00910081614099	-5.9012214986e-005	-0.028305081879	0.0121956824718	-0.0018558633993	0.012765206186	0
0.00604093880161	0.0164027771436	-0.0247427342795	0.0522666000734	-0.0011033083206	0.0150089158968	0.026802180974	-0.0204466093147	0.0405506065752	0.022336482023	0.0232087064971	0.0484703896389	0.134282137121	-0.0458534738841	0.0246547329258	0.00557853963145	-0.023524645781	0.012768466294	0.0255791099819	0.0399244849195	0.0477233345818	-0.015498857125	0.00511086869534	0.00852063893717	-0.085715921395	-0.003966097509	0.0189014599766	-0.0141851969071	0.00617784794664	-0.00627463112061	-0.00514493139434	-0.00529911964275	-0.00830976507007	-0.0147928061692	0.00224591833888	0.027961403486	0.00545582226154	0.00512908334078	0.0395236590271	-0.00491725016415	0.019717595857	0.00275645185956	-0.0283836967858	1.26687672606e-005	0.0235093812364	0
