# Supplementary material for: Real-world datasets for portfolio selection and solutions of some stochastic dominance portfolio models
Source: Data Brief. 2016 Jun 28;8:858–62. doi: 10.1016/j.dib.2016.06.031 (PMC4959918; doi:10.1016/j.dib.2016.06.031)
Supplement: Supplementary file 2 — Supplementary material [file mmc2.zip › Solutions/NASDAQ100/OutofSamplePortReturns_MeanVar_NASDAQ100_List.txt]

0.0154350329585
0.0182472797692
-0.00769098450069
-0.0031880625806
-0.0079448734075
-0.0093485676026
0.00691466208924
-0.0114584457715
0.031958350816
0.00097988606391
-0.0165040224995
0.0223013416178
-0.0266423178958
0.0198576626586
0.0185125099981
0.0277628994374
-0.00582568029633
0.00713637575914
0.021740385151
-0.00573627734895
0.00151428488679
-0.0134422981455
-0.0108344537683
0.0221844182384
-0.000672761540506
0.0186542324244
-0.00760140875164
0.00327804179151
0.0140606336248
-0.00650733617469
-0.0206376010097
0.000446576873015
0.00602124431423
0.0229104245509
-0.0149700186562
-0.0247030393492
0.010639260826
0.0295513553522
0.0161499359341
0.00891909338903
0.0196354817717
0.00499441164792
0.0058186077291
0.00300188701419
0.0189904920838
0.0124484247552
-0.00553427661658
0.0194099431744
0.0195025665727
-0.000128862513522
0.0123857431769
0.00130512063613
0.0116274065412
0.00605103742644
-0.0212073735536
0.0238657064848
0.0113785880586
0.014355542906
-0.00184422864126
-3.2234109263e-05
0.00344320857848
0.0201296803428
-0.00446355148022
-0.0125545549977
0.0128893947684
-0.00534686468591
0.0147668768988
0.00191504972449
-0.0520206968394
0.0139596138037
-0.00510316004822
0.0232378458144
-0.0095511862751
0.0203387332932
0.0159781009538
0.00238165113282
0.00411329833527
0.0202456612969
-0.0285333231379
0.00299681133615
-0.00421632947032
0.0235474375613
-0.0157513627686
0.0124176496745
-0.0136311576227
0.0214567223711
0.0132880654294
0.0140920019619
-0.0186799590776
-0.0408643083597
0.00191987721024
-0.0112240935196
-0.029651860029
0.0194154521169
0.0164647138607
-0.0135278784781
0.013065688414
0.042153519728
0.0203333127252
-0.00788768373649
0.00379301752883
-0.023323730044
0.0225578789842
0.009810134616
-0.0518283922936
0.00655897156582
-0.0219526503137
0.0385920352877
0.0353441135708
-0.0351055576066
0.049003089731
-0.0199959114373
-0.0528083169529
-0.0128336199455
-0.00412199034876
-0.00279466344083
0.0198675892349
-0.0181246485392
0.00473213251514
0.0275056211203
-0.0258597366852
-0.0364205726972
-0.00685084411627
0.0625716858365
0.00100172590525
0.0225024936568
-0.0373971276665
0.0250883837552
-0.00108963238344
0.0214986944576
-0.0157852000329
0.0174025494647
-0.0216008481103
0.0237769401381
-0.011980951418
0.00398840859972
-0.0386178253049
-0.00942149261195
-0.000627916554258
0.00576316556316
0.0267126358927
0.0102758482286
0.0378808747279
0.0273281703232
-0.00519524620174
-0.0120642017245
-0.0118900454183
-0.0282126251477
-0.0156820829195
-0.0356894510779
-0.0453154789258
-0.0453251509302
-0.0372012687391
-0.0150660121002
-0.0912182813363
0.152861381758
-0.0642651009151
-0.0736303154819
-0.0206731790999
-0.0438301706892
0.0831531074169
-0.0291944116421
-0.0276082211647
-0.00924933274933
0.0696059255909
-0.0217140298666
-0.0147570404064
-0.054255516041
0.0294044966867
0.014595498374
-0.0316332277301
-0.01087196253
-0.0713805306257
-0.00531184205793
0.140105929297
0.0725976130703
-0.0161660147713
0.00545944962061
-0.00120112761152
0.013885732115
0.0154959165275
0.0477622536957
0.00835488309871
-0.00861911001927
0.0173691736638
0.0618399482542
-0.00705414593555
-0.0167011086587
-0.00281385100332
0.0276288105893
0.00185846955691
-0.00132477345812
0.0534488778848
0.02420255869
0.0176322300439
-0.0121074993907
-0.0259268467704
0.0487576780068
0.00286178319637
0.0155219465847
-0.00629032229668
0.0121505529609
-0.0136978695834
-0.0190287406159
0.0247784282865
0.0146422576516
-0.0314359550818
-0.00998273138909
0.0509693663472
0.0159613049691
-0.000958974442146
-0.0127219743879
0.00433639356512
0.00618146229737
-0.0094439802916
0.0125544929573
-0.00297824954453
0.000418209889302
0.0077548843511
-0.0231828006205
-0.00693585264256
-0.0112451030534
0.0269180446727
0.0171360137647
0.0366329901299
0.0147272162235
0.0153026776637
0.0283761736916
-0.00412745338741
0.0121732129195
0.00505332452621
0.0150333760544
0.018837052169
0.0132977788591
-0.0436809962401
-0.00137491942966
-0.0477542320128
0.0191395816265
-0.0235640191681
0.0368135999565
0.011454393385
-0.0352302434648
-0.038416634563
0.0417432611911
0.00969808195599
0.0251378044102
-0.00163812162054
0.0050977747025
-0.0279152808653
0.00934332562014
-0.00962683126555
0.0431237626685
0.0253084289189
0.0215752187648
0.00336343310211
-0.00573080478709
0.0248543957865
0.0131995761137
0.0129312914644
-0.0088371272965
0.0192268860539
-0.00601555468668
0.00717074509309
-0.00952066354429
0.0170999849967
0.0145781275164
0.0276400689797
-0.00803019887902
0.00230549194162
-0.0250847935727
0.00482696716892
0.0130055011075
-0.0240230703169
0.0163648937794
-0.00054954218508
0.00479927608968
-0.0163600853978
0.00424632251677
0.00847161878626
-0.00924643074263
0.0225853234718
0.0264444083171
0.00540042835128
0.0154447565918
0.0403505633236
0.0167248283461
0.00542622251015
0.000760583250169
0.00852263784771
0.00601929192366
-0.0244416563426
-0.00485288197226
0.00712274969584
0.012196057712
0.0296060448754
-0.00347896667591
-0.0282046417164
0.0168136677526
-0.0324408240816
-0.0809565825227
0.0389242173422
-0.0265591615041
0.0347092463047
-0.00979373851712
-0.00469443744576
0.0229698137472
-0.0178816512837
-0.0297407084014
0.0506584752117
0.00945107014685
0.0266132611905
-0.00696718444105
0.00781566791922
0.00265013295308
-0.0407507153342
0.00996067630475
0.045333647902
-0.00313857214208
-0.0111904741988
0.0386658321736
-0.00728699302413
0.00204757064682
-0.000417184104428
0.0170646151477
0.0060753521357
0.0214683068204
-0.0101252048769
-0.00479200389765
-0.00963008127845
0.00327150636646
-0.00673149467188
0.00431877662164
0.0211730824579
0.000531312182612
-0.0238432009309
-0.00766800636273
0.00914825797602
0.050982416828
-0.0161150480051
-0.00778280565254
-0.0153396971774
-5.83925218162e-05
-0.0242238413689
0.0138911354461
0.0247558068741
-0.0169231563808
-0.00140216016138
0.00603244635068
0.0148483747397
-0.00976209673445
0.0138309986577
0.0256207462867
0.00859512961934
-0.00284699024293
0.0207455638494
-0.0060998371227
-0.0272348364106
-0.00979484510829
0.0416829579131
0.0167294113271
-0.000863975682758
-0.0208940931641
-0.0157406420908
-0.00702175716763
-0.00646790961023
-0.0169330995116
-0.00143758632317
0.00509617782297
0.0167433808992
-0.00952775271776
0.00308545855102
-0.00487575356833
0.0036796374225
0.0228103809267
0.00493428870461
0.0127199529602
0.00386816936404
-0.00679512394576
0.0182485578531
-0.0132203757135
-0.0135638094385
0.0411289908722
0.015557014605
-0.00740777812327
0.0148688420945
-0.0025470556045
0.00513419221645
0.00429244913093
0.0181133931022
0.0142669042657
0.0153977549359
0.00441276311448
0.00891010027511
0.000653298587919
-0.0105631759056
0.000307559849535
-0.00136551689748
-0.0282057151111
0.0271697178608
0.0116344728391
0.0270464897031
0.00795665029347
0.000728647013507
0.0206566015531
-0.0110712205692
-0.0246508553772
0.0188029262652
-0.0103773062186
0.0333206818118
-0.00240092716388
0.00169193801512
-0.0077774676662
-0.00423894801506
0.0229298559026
0.0154070538155
0.0102096909218
0.00304493707786
0.0129557059891
0.0208295691036
0.00166822896656
0.0023417929577
-0.00482534811809
-0.0102203387872
0.0208691855306
0.0130877466767
-0.014766454601
0.00845867699605
0.0385307146196
-0.0282915178172
-0.0221261941828
0.0310957410287
0.0204610690798
-0.000295577754207
0.00114884046616
0.0173883025859
-0.0131831405992
-0.0163071155707
0.0116888174577
-0.0154973137298
-0.0290426813714
0.0190410440223
-0.0144535957868
0.00803064730427
0.00757801987621
-0.000182588051375
0.00980100450573
0.00984587885604
0.0210360451369
-0.00423370389278
-0.011321172565
0.0113248517939
0.00703083782548
-0.00773654573355
-0.00650361043975
0.00157367293376
0.00340358436777
0.00374154242318
0.0246865259618
0.0158350327453
-0.00043712273984
0.00216933644328
-0.009267058164
-0.000244163012067
-0.00796532817903
-0.00213986363872
-0.0457398852099
0.00749976942754
0.0415954805522
0.028767447788
0.0155658612195
0.00528249068871
0.0111050941847
-0.00604147914234
0.00341145719816
-0.0277488204071
0.0392833419928
0.00598129825741
-0.0323612541342
0.0040663827442
0.00648500454497
0.0285533811234
-0.0304914131813
0.00332516238392
0.0190233415664
0.0126190908197
0.0136843944905
-0.00669408290944
-0.00344882213015
0.0115005478951
-0.0100150832941
0.0025146006135
0.00841132137691
-0.00797243167549
0.00193378237372
-0.00294542149675
-0.00923164476246
0.0221206205082
-0.00366251768136
-0.00637769049733
-0.0149530543248
-0.00194800428565
0.0227515013578
-0.0316978673706
0.00911421330443
0.0173974032811
-0.00368305701592
-0.0217070158407
0.0325946711698
0.0185843571693
-0.00290641357985
-0.08223186779
0.0413668499614
-0.00955456860597
-0.00142580926505
0.0131376626369
-0.0244495954409
0.0336341969519
0.0266629499787
0.0121533486357
-0.0579407180602
0.0174966201928
-0.00547665647301
-0.0362515418517
0.00795492969392
0.0025544462095
-0.00235184415336
-0.00877823330343
-0.00717666745615
0.0184424400364
-0.0195005104684
-0.0229665754429
-0.0216841126825
0.0106723395352
0.025941860557
-0.0748070673106
0.0282778611067
0.041775720326
0.00552793022621
0.0120509298073
0.0204413749597
0.0185669378623
-0.00682679149989
0.029404529305
-0.0172552661339
