# Supplementary material for: Real-world datasets for portfolio selection and solutions of some stochastic dominance portfolio models
Source: Data Brief. 2016 Jun 28;8:858–62. doi: 10.1016/j.dib.2016.06.031 (PMC4959918; doi:10.1016/j.dib.2016.06.031)
Supplement: Supplementary file 2 — Supplementary material [file mmc2.zip › Solutions/NASDAQ100/OutofSamplePortReturns_RMZ_SSD_NASDAQ100_List.txt]

0.0181962174709
0.0193641995013
-0.00259404849321
0.00742239340748
-0.0148042222751
0.0011602358659
0.0203624529539
-0.0175019531137
0.0344999880429
-0.0119150032765
-0.0330397350301
0.00148320539835
-0.0145083908272
0.0187767707291
0.0162582692012
0.0207778514654
-0.002244894147
0.0094014293594
0.0176127350072
-0.00866598193968
0.00356262188164
-0.0140021835404
-0.00730944465609
0.00548483792454
-0.0120071287261
0.0212030105955
-0.0211880751804
-0.021616350775
0.00351162341342
-0.0192382246345
-0.017913113673
0.00612443974695
0.0130199100867
0.0332265628985
-0.0176616727524
-0.0225887762033
0.00401604030677
0.0209426404505
0.0100422163773
0.00595777021908
0.00978462313299
0.0105199922049
0.00509782635939
0.00143880003397
0.0121259438458
0.0155491380168
-0.0177583628152
0.0224679527633
0.0215835853536
0.000587695054251
0.0120132231364
0.0121739116617
0.00421137502047
0.00833573564241
-0.0264656505521
0.0348617583141
0.0162609582496
0.0118255845629
-0.00199199146089
-0.00263048463515
0.00200232827901
0.0171286794109
0.00554263073459
0.0132528387554
0.0146115981419
-0.0114836926029
0.0205375785163
0.00877364867304
-0.0433245107277
0.0245438151159
-0.00420651283647
0.0205170294444
0.0127130266034
0.0312239346307
0.0163673989601
-0.00462351102646
0.011386787031
0.0403202282454
0.00136358033921
0.0201754188822
-0.0195854558807
0.0218094528049
-0.0332013783041
0.00533453375834
-0.00614116718857
0.0290500878095
0.024397925129
0.0187428798627
-0.00396275876622
-0.0370571574563
0.00737676125904
-0.0233772685093
-0.0306977724328
0.034425748297
0.0368842032254
-0.0139865934176
0.00525510932402
0.0319958501048
0.0628052065854
0.0116626751002
-0.00857540503739
-0.0192108615679
0.0114611948452
-0.0140569082233
-0.0996514837443
0.0470526041438
-0.0347744986926
0.0397285142043
0.0106276961912
-0.0362359035791
0.0379181963463
-0.0244202227075
-0.070232456817
-0.0201316348022
-0.0316084806041
0.0509128275379
0.0447035694914
-0.0246911898135
0.020713638452
0.00867703789623
-0.0266260235269
-0.0427850676158
-0.0171109961218
0.0455909709166
-0.00604524950278
0.0227167071631
-0.019646915992
0.0388043002378
-0.00177113344789
-0.0243204623241
-0.00177645900728
0.03684472424
-0.0149102514082
0.0120970301128
-0.0113638429737
0.00197993627377
-0.0442934789174
-0.0331556522438
0.00339495237939
-0.00515875413176
0.00910342988983
0.00344182971264
0.0288166632579
0.0344029876738
-0.00697106873528
-0.0304073764543
-0.0152544103885
-0.0363152485775
-0.0346542600745
-0.0264714921829
-0.104664346188
-0.0641650076722
0.0487693666288
-0.0517454398896
-0.107795434751
0.147356173589
-0.0580121300258
-0.0569412685331
-0.00462867153418
-0.0447983695881
0.0857387798564
-0.0105161519075
-0.0156132636606
-0.0108735976727
0.0629777521874
-0.0369741055143
0.022916836794
-0.0320852498666
0.0137086258661
0.00270577772593
-0.0234418462627
-0.0342247669239
-0.0431572702517
-0.00860503750036
0.0632538006228
0.0179217383071
0.00519800597304
-0.0222905883927
0.00767113650638
-0.0215127993729
0.0478024869519
0.00580780591332
-0.00488267217325
0.00138856601411
0.00850942532414
0.0282209555131
-0.00903882331071
-0.0356551788877
0.00121729744849
0.0331558474853
-0.0251173719681
0.0653462703157
0.0290635096031
0.0314307116639
0.0225140710614
-0.00797502669936
-0.0322708393717
0.0304866570374
0.0192415719843
-0.00840995397308
-0.00188904252084
0.0315509420364
-0.0229140746322
-0.0193337052353
0.0260453002874
0.00721868846893
-0.0430248170607
-0.0163141915489
0.0489038071161
0.0147240124833
-0.00116389530807
-0.0117085147138
0.00199844346543
0.011306569129
0.0040338312986
0.0174452420572
0.00806557209697
0.00422177693953
-0.0081720666016
-0.0248609048113
0.017735361958
-0.0216242934125
0.0284855924361
0.0439640735965
0.00990701220557
0.0151159372392
0.00503272280395
0.0254793121847
-0.00431067957075
0.0170433181732
0.0169997107922
0.0188904151973
0.0288091717495
0.00875349971242
-0.0501018907715
-0.00329871532857
-0.0506573410352
0.030341208547
-0.0325481993872
0.036684606583
-0.0080022416823
-0.0276810499269
-0.0275321536911
0.00894958726026
0.00483964644889
0.0177177205079
-0.00362324493983
-0.0143017419335
-0.0164129291222
0.0130047512314
-0.0140307139654
0.0455272882375
0.0184105301452
0.0204693505536
0.0229637982818
-0.0149214387044
0.0106878769474
0.00688976912297
0.023328506611
0.0094354541598
0.0294525565911
-0.0149205819258
0.0243503967604
0.00373138412777
0.0196573454254
0.0022456179187
0.0144783854356
-0.012640939822
0.00871346937956
-0.0294934350072
0.000876355670142
0.0165385344492
-0.0211133087195
0.00672768382711
0.0129864559338
-0.00304347937317
-0.0322586734737
-0.00353231169602
0.00445127495156
-0.00594419300146
0.0415239083322
0.0376715658356
-0.00393371433962
0.00589689268067
0.03634283828
0.010909766484
0.011822273694
0.00721968639294
0.00819947979364
0.00755688738038
-0.0149848441642
-0.0136954286443
0.0167763406885
0.0385116890811
0.0402988582689
0.00233389065615
-0.0161532362947
0.0181770874463
-0.0153742045641
-0.116001025599
0.0345860699367
-0.0315924908895
0.0533123388993
-0.00171082003424
0.00374948005993
0.030976712386
-0.0234163569325
-0.0536932931239
0.0514996485312
0.00865547251813
0.0234290916913
0.0135091140259
0.0108560716515
0.0169525428276
-0.0455860518872
-0.00499052482597
0.0473634297855
0.0115534732696
-0.0184393997552
0.0305783625052
-0.00888180237836
-0.00063508964449
8.24417439037e-05
0.0107760331001
-0.00653702348885
0.0172999156075
-0.00782676037561
-0.00820239114823
-0.000173821347412
0.010975950967
-0.00164233192537
0.00628872572968
0.00795659115207
-0.00449053425335
-0.021610079089
-0.00103758436932
0.00907670586903
0.0634781166573
-0.0144751880022
-0.0196469062747
-0.0309786002126
0.00904820780694
-0.0210018956088
0.0191976148868
0.0344973099989
-0.0287016591507
-0.0342248485577
0.00846393124392
0.0228019392836
-0.0135886134272
-0.000841095571672
0.0199328020325
0.00255511679841
0.0035753292129
0.0111217064772
-0.00969356740568
-0.0242928853274
-0.015497577002
0.0330137735946
0.00748887300247
0.0167272591856
0.0072880545968
-0.0267773689232
-0.0104132860014
-0.00656158979789
-0.00825399188189
-0.000670512347326
0.0262752089245
0.0308235830772
0.00262124781671
0.0130157249553
-0.00778241738593
0.00304645821613
0.0129315188896
-0.0079066951592
0.00443745806138
0.00921681375923
0.00192149228039
0.0339963873246
0.00833422543492
-0.0193846208691
0.031930267846
0.0186151628385
-0.00278980751753
0.0243035631239
0.0258145665691
0.00926921664659
0.0129089090022
0.0298641666704
0.014253033259
0.00888625738276
0.0134892737273
0.00587911903125
0.00643839468392
-0.0246497311718
-0.00783248012481
0.00478709598778
-0.0371094105847
0.0420724339374
0.0173884881202
0.0424419160862
0.0101465546193
-0.0153600704173
0.01387988627
-0.0147965147414
-0.0203033778035
0.0260143065929
-0.0042918838959
0.0480796120803
0.0213697071331
-0.00796708660163
-0.0110957082109
0.00107942167003
0.00443825674181
0.0149623882235
0.0284869709753
0.00566531821457
0.0422334227407
0.021566746226
0.040703088849
0.0148714426808
0.0229873398827
-0.00999242391171
0.0141863329347
0.00735781080442
-0.0171030540662
0.0356247824462
0.0345108708438
-0.0155722511287
-0.00425185508376
0.0488989835111
0.0202049561856
0.0325892632631
-0.0176355520848
-0.0154212901881
-0.0241667378383
-0.0241972950676
-0.001136577081
-0.0464963748784
-0.0212314801663
0.0582846969596
-0.00626444774665
0.0387173257725
0.0229737785478
-0.00250350653545
0.015110864739
0.010436586392
0.0144467282728
0.0134136153681
-0.00495073353045
0.0129095799851
0.00282271054247
0.00776534351743
-0.0172186080217
0.00293279580189
-0.0133509202976
0.00563397247888
0.023425956475
0.0140056328917
0.00355669035456
-0.000333325177979
-0.0160577862143
-0.0011353570244
-0.00381314870548
-0.0089958160612
-0.0566450145525
0.00053295081363
0.0471765330989
0.0224840473284
0.020762563197
0.00439806330016
0.0245010198567
-0.0297295887737
0.00801758572649
-0.0281628075957
0.0398157717948
0.0104702713806
-0.0371107863504
-0.00623862525196
0.0105016025322
0.0547825400671
-0.0288044096452
0.0167800832676
0.0217134263572
0.0126647114385
0.0296106519511
-0.00759993372248
-0.00391405694416
0.00131229469555
-0.00542263588979
-0.00624094680437
0.00380858701787
-0.0192818228233
0.0138313294632
-0.00639529417923
0.00166972617444
0.0226077505511
-0.0190835419923
-0.00575783287088
-0.000917643596034
0.00494736224054
0.0237983938206
-0.0259189694197
0.00660950525137
0.048395613181
0.0226281200023
-0.015235919398
0.0181944480869
-0.000682571100776
-0.0140177131665
-0.108371374337
0.0299203028544
-0.0293491986738
0.0107155683105
0.019355916422
-0.016564423301
0.0248704903181
-0.000771336086644
0.0101445823501
-0.0747893971189
0.0278496581715
0.00625002794416
-0.0486379224605
0.0436569218532
0.0253509567799
0.00712290599462
-0.0181361397622
-0.00776447112502
-0.0010928083158
-0.0129727799327
-0.0424830514001
-0.0311502612423
-0.00467654769139
0.0348936852007
-0.0869273903967
-0.00966776369232
0.0994158468762
-0.00325220359515
0.000122442106754
0.0304647065057
0.0105241309124
-0.0103393942464
0.0241774486942
-0.0185418471355
