# Supplementary material for: Real-world datasets for portfolio selection and solutions of some stochastic dominance portfolio models
Source: Data Brief. 2016 Jun 28;8:858–62. doi: 10.1016/j.dib.2016.06.031 (PMC4959918; doi:10.1016/j.dib.2016.06.031)
Supplement: Supplementary file 2 — Supplementary material [file mmc2.zip › Solutions/NASDAQ100/OutofSamplePortReturns_RMZ_SSD_NASDAQ100_Matr.txt]

0.0181962174709	-0.0145083908272	-0.0120071287261	0.00401604030677	0.0215835853536	0.00200232827901	0.0127130266034	-0.00614116718857	0.00525510932402	0.0106276961912	-0.0266260235269	-0.0149102514082	-0.00697106873528	-0.0580121300258	0.0137086258661	0.0478024869519	0.0290635096031	0.0260453002874	0.00806557209697	-0.00431067957075	-0.0080022416823	0.0184105301452	0.0196573454254	-0.0322586734737	0.00819947979364	0.0345860699367	0.0108560716515	-0.00653702348885	0.00907670586903	0.0228019392836	0.0167272591856	0.00304645821613	0.0243035631239	0.00478709598778	0.0480796120803	0.0148714426808	0.0325892632631	-0.00250350653545	0.00563397247888	0.0224840473284	0.0547825400671	-0.0192818228233	0.048395613181	0.0248704903181	-0.0010928083158	0.0105241309124
0.0193641995013	0.0187767707291	0.0212030105955	0.0209426404505	0.000587695054251	0.0171286794109	0.0312239346307	0.0290500878095	0.0319958501048	-0.0362359035791	-0.0427850676158	0.0120970301128	-0.0304073764543	-0.0569412685331	0.00270577772593	0.00580780591332	0.0314307116639	0.00721868846893	0.00422177693953	0.0170433181732	-0.0276810499269	0.0204693505536	0.0022456179187	-0.00353231169602	0.00755688738038	-0.0315924908895	0.0169525428276	0.0172999156075	0.0634781166573	-0.0135886134272	0.0072880545968	0.0129315188896	0.0258145665691	-0.0371094105847	0.0213697071331	0.0229873398827	-0.0176355520848	0.015110864739	0.023425956475	0.020762563197	-0.0288044096452	0.0138313294632	0.0226281200023	-0.000771336086644	-0.0129727799327	-0.0103393942464
-0.00259404849321	0.0162582692012	-0.0211880751804	0.0100422163773	0.0120132231364	0.00554263073459	0.0163673989601	0.024397925129	0.0628052065854	0.0379181963463	-0.0171109961218	-0.0113638429737	-0.0152544103885	-0.00462867153418	-0.0234418462627	-0.00488267217325	0.0225140710614	-0.0430248170607	-0.0081720666016	0.0169997107922	-0.0275321536911	0.0229637982818	0.0144783854356	0.00445127495156	-0.0149848441642	0.0533123388993	-0.0455860518872	-0.00782676037561	-0.0144751880022	-0.000841095571672	-0.0267773689232	-0.0079066951592	0.00926921664659	0.0420724339374	-0.00796708660163	-0.00999242391171	-0.0154212901881	0.010436586392	0.0140056328917	0.00439806330016	0.0167800832676	-0.00639529417923	-0.015235919398	0.0101445823501	-0.0424830514001	0.0241774486942
0.00742239340748	0.0207778514654	-0.021616350775	0.00595777021908	0.0121739116617	0.0132528387554	-0.00462351102646	0.0187428798627	0.0116626751002	-0.0244202227075	0.0455909709166	0.00197993627377	-0.0363152485775	-0.0447983695881	-0.0342247669239	0.00138856601411	-0.00797502669936	-0.0163141915489	-0.0248609048113	0.0188904151973	0.00894958726026	-0.0149214387044	-0.012640939822	-0.00594419300146	-0.0136954286443	-0.00171082003424	-0.00499052482597	-0.00820239114823	-0.0196469062747	0.0199328020325	-0.0104132860014	0.00443745806138	0.0129089090022	0.0173884881202	-0.0110957082109	0.0141863329347	-0.0241667378383	0.0144467282728	0.00355669035456	0.0245010198567	0.0217134263572	0.00166972617444	0.0181944480869	-0.0747893971189	-0.0311502612423	-0.0185418471355
-0.0148042222751	-0.002244894147	0.00351162341342	0.00978462313299	0.00421137502047	0.0146115981419	0.011386787031	-0.00396275876622	-0.00857540503739	-0.070232456817	-0.00604524950278	-0.0442934789174	-0.0346542600745	0.0857387798564	-0.0431572702517	0.00850942532414	-0.0322708393717	0.0489038071161	0.017735361958	0.0288091717495	0.00483964644889	0.0106878769474	0.00871346937956	0.0415239083322	0.0167763406885	0.00374948005993	0.0473634297855	-0.000173821347412	-0.0309786002126	0.00255511679841	-0.00656158979789	0.00921681375923	0.0298641666704	0.0424419160862	0.00107942167003	0.00735781080442	-0.0241972950676	0.0134136153681	-0.000333325177979	-0.0297295887737	0.0126647114385	0.0226077505511	-0.000682571100776	0.0278496581715	-0.00467654769139	0
0.0011602358659	0.0094014293594	-0.0192382246345	0.0105199922049	0.00833573564241	-0.0114836926029	0.0403202282454	-0.0370571574563	-0.0192108615679	-0.0201316348022	0.0227167071631	-0.0331556522438	-0.0264714921829	-0.0105161519075	-0.00860503750036	0.0282209555131	0.0304866570374	0.0147240124833	-0.0216242934125	0.00875349971242	0.0177177205079	0.00688976912297	-0.0294934350072	0.0376715658356	0.0385116890811	0.030976712386	0.0115534732696	0.010975950967	0.00904820780694	0.0035753292129	-0.00825399188189	0.00192149228039	0.014253033259	0.0101465546193	0.00443825674181	-0.0171030540662	-0.001136577081	-0.00495073353045	-0.0160577862143	0.00801758572649	0.0296106519511	-0.0190835419923	-0.0140177131665	0.00625002794416	0.0348936852007	0
0.0203624529539	0.0176127350072	-0.017913113673	0.00509782635939	-0.0264656505521	0.0205375785163	0.00136358033921	0.00737676125904	0.0114611948452	-0.0316084806041	-0.019646915992	0.00339495237939	-0.104664346188	-0.0156132636606	0.0632538006228	-0.00903882331071	0.0192415719843	-0.00116389530807	0.0284855924361	-0.0501018907715	-0.00362324493983	0.023328506611	0.000876355670142	-0.00393371433962	0.0402988582689	-0.0234163569325	-0.0184393997552	-0.00164233192537	-0.0210018956088	0.0111217064772	-0.000670512347326	0.0339963873246	0.00888625738276	-0.0153600704173	0.0149623882235	0.0356247824462	-0.0464963748784	0.0129095799851	-0.0011353570244	-0.0281628075957	-0.00759993372248	-0.00575783287088	-0.108371374337	-0.0486379224605	-0.0869273903967	0
-0.0175019531137	-0.00866598193968	0.00612443974695	0.00143880003397	0.0348617583141	0.00877364867304	0.0201754188822	-0.0233772685093	-0.0140569082233	0.0509128275379	0.0388043002378	-0.00515875413176	-0.0641650076722	-0.0108735976727	0.0179217383071	-0.0356551788877	-0.00840995397308	-0.0117085147138	0.0439640735965	-0.00329871532857	-0.0143017419335	0.0094354541598	0.0165385344492	0.00589689268067	0.00233389065615	-0.0536932931239	0.0305783625052	0.00628872572968	0.0191976148868	-0.00969356740568	0.0262752089245	0.00833422543492	0.0134892737273	0.01387988627	0.0284869709753	0.0345108708438	-0.0212314801663	0.00282271054247	-0.00381314870548	0.0398157717948	-0.00391405694416	-0.000917643596034	0.0299203028544	0.0436569218532	-0.00966776369232	0
0.0344999880429	0.00356262188164	0.0130199100867	0.0121259438458	0.0162609582496	-0.0433245107277	-0.0195854558807	-0.0306977724328	-0.0996514837443	0.0447035694914	-0.00177113344789	0.00910342988983	0.0487693666288	0.0629777521874	0.00519800597304	0.00121729744849	-0.00188904252084	0.00199844346543	0.00990701220557	-0.0506573410352	-0.0164129291222	0.0294525565911	-0.0211133087195	0.03634283828	-0.0161532362947	0.0514996485312	-0.00888180237836	0.00795659115207	0.0344973099989	-0.0242928853274	0.0308235830772	-0.0193846208691	0.00587911903125	-0.0147965147414	0.00566531821457	-0.0155722511287	0.0582846969596	0.00776534351743	-0.0089958160612	0.0104702713806	0.00131229469555	0.00494736224054	-0.0293491986738	0.0253509567799	0.0994158468762	0
-0.0119150032765	-0.0140021835404	0.0332265628985	0.0155491380168	0.0118255845629	0.0245438151159	0.0218094528049	0.034425748297	0.0470526041438	-0.0246911898135	-0.0243204623241	0.00344182971264	-0.0517454398896	-0.0369741055143	-0.0222905883927	0.0331558474853	0.0315509420364	0.011306569129	0.0151159372392	0.030341208547	0.0130047512314	-0.0149205819258	0.00672768382711	0.010909766484	0.0181770874463	0.00865547251813	-0.00063508964449	-0.00449053425335	-0.0287016591507	-0.015497577002	0.00262124781671	0.031930267846	0.00643839468392	-0.0203033778035	0.0422334227407	-0.00425185508376	-0.00626444774665	-0.0172186080217	-0.0566450145525	-0.0371107863504	-0.00542263588979	0.0237983938206	0.0107155683105	0.00712290599462	-0.00325220359515	0
-0.0330397350301	-0.00730944465609	-0.0176616727524	-0.0177583628152	-0.00199199146089	-0.00420651283647	-0.0332013783041	0.0368842032254	-0.0347744986926	0.020713638452	-0.00177645900728	0.0288166632579	-0.107795434751	0.022916836794	0.00767113650638	-0.0251173719681	-0.0229140746322	0.0040338312986	0.00503272280395	-0.0325481993872	-0.0140307139654	0.0243503967604	0.0129864559338	0.011822273694	-0.0153742045641	0.0234290916913	8.24417439037e-05	-0.021610079089	-0.0342248485577	0.0330137735946	0.0130157249553	0.0186151628385	-0.0246497311718	0.0260143065929	0.021566746226	0.0488989835111	0.0387173257725	0.00293279580189	0.00053295081363	-0.00623862525196	-0.00624094680437	-0.0259189694197	0.019355916422	-0.0181361397622	0.000122442106754	0
0.00148320539835	0.00548483792454	-0.0225887762033	0.0224679527633	-0.00263048463515	0.0205170294444	0.00533453375834	-0.0139865934176	0.0397285142043	0.00867703789623	0.03684472424	0.0344029876738	0.147356173589	-0.0320852498666	-0.0215127993729	0.0653462703157	-0.0193337052353	0.0174452420572	0.0254793121847	0.036684606583	0.0455272882375	0.00373138412777	-0.00304347937317	0.00721968639294	-0.116001025599	0.0135091140259	0.0107760331001	-0.00103758436932	0.00846393124392	0.00748887300247	-0.00778241738593	-0.00278980751753	-0.00783248012481	-0.0042918838959	0.040703088849	0.0202049561856	0.0229737785478	-0.0133509202976	0.0471765330989	0.0105016025322	0.00380858701787	0.00660950525137	-0.016564423301	-0.00776447112502	0.0304647065057	0
