# Supplementary material for: Real-world datasets for portfolio selection and solutions of some stochastic dominance portfolio models
Source: Data Brief. 2016 Jun 28;8:858–62. doi: 10.1016/j.dib.2016.06.031 (PMC4959918; doi:10.1016/j.dib.2016.06.031)
Supplement: Supplementary file 2 — Supplementary material [file mmc2.zip › Solutions/NASDAQ100/OutofSampleReturns_Index_NASDAQ100.txt]

0.0138896561037
0.0207821296689
-0.00109119159308
0.00616246831197
0.00211238103105
-0.020013542556
0.0111514335841
-0.0224134242864
0.0587770483832
0.00280153854986
-0.040348527004
0.0221619041938
-0.0326300738277
-0.00706468622175
0.0178511753948
0.0122074247408
-0.0151681351214
-0.00967100614393
0.0212783968944
-0.00494381224171
0.0155536911753
0.00708355548785
-0.0142769044599
0.00715331224326
-0.0116206839971
0.0169689495497
-0.0469033307486
-0.0307136128409
0.0137576755839
-0.017972198186
-0.0362535657686
0.0188316856431
0.00466770823918
0.0193295077016
-0.0411977935382
-0.0344532842396
0.00942458290773
0.018275159545
-0.0101362766077
0.000133857161023
0.0446956160955
0.00587398790612
0.0122143043642
-0.00357980962208
0.030553485964
0.0111507992427
-0.0106400382944
0.0356869445925
0.0216015800553
-0.000972441696911
0.00108347383729
0.00258131728209
0.0206320067426
0.0202545248869
-0.0158775037282
0.0139479599137
-0.00455017695133
-0.000418587518278
-0.0236628903567
0.00474090849303
0.0172121350105
0.0322694360822
-0.0356622091164
-0.00221470247664
0.0114417378372
-0.00945198536251
0.0242181262019
0.00499590994186
-0.064268896913
0.0253832591918
0.00103050523223
0.0254346700944
-0.016428630855
0.0196579316878
0.0142518208817
0.00884424960195
0.00949637332584
0.0151037344398
-0.00415620582713
0.0122240583026
-0.0114642416124
0.0235437342861
-0.0164293877635
0.0222980504322
-0.0161851910902
0.0215484343144
0.0179518146276
0.0195153830686
0.00409759272591
-0.0306433633056
-0.00990916597853
-0.010213009819
-0.0213811963338
0.0287578246745
0.0211759752297
-0.0143458388016
0.0116722783389
0.0374014159792
0.0290290436262
0.0218661577632
-0.00200623133604
-0.000680896003557
0.0213075621683
-0.00133428942281
-0.0992147167891
0.0196654155063
-0.0157237994399
0.0392538303776
0.0326150571961
-0.0534362587124
0.0533551068884
-0.0205250349992
-0.0611483359154
-0.00423512342652
-0.053900418131
-0.0211540651487
0.0131406918253
-0.0195264654418
-0.00708832239319
0.0028533234478
-0.0292305624321
-0.0347551160523
0.0084636856482
0.0753975545137
-0.0178957231041
0.0442778335849
-0.0375638827835
0.0682271222214
0.00530024253575
0.0273285983174
0.0107297223431
0.00980460886721
-0.0285827630665
0.0244415404092
-0.0135187658209
0.00255087866405
-0.0359993147786
-0.0398367227475
-0.00553048571382
-0.0158188874232
0.0120854490748
-0.00921550094518
0.00102607335593
0.0755690255092
-0.00439412125302
-0.0222383194495
-0.00909129394831
-0.0585247845173
-0.0326101137298
-0.0231726337762
-0.101918436438
-0.0567255956956
0.0129386089224
-0.0537095849014
-0.135264200597
0.141026517807
-0.0627458325529
-0.0791686650679
0.00206604395986
-0.0547325744581
0.122713442575
-0.0352554160613
0.00615972991953
-0.0134549888576
0.0761795166858
-0.0486249722777
-0.00248932255459
-0.0113342347305
0.00944654555278
0.0718377587288
-0.0349549408965
-0.0872215709261
-0.0463254116584
-0.0304643019681
0.0973109678408
0.0998384914226
-0.0309570490788
0.0755973493009
0.0179498895743
-0.0204238892172
0.0462588878621
0.0423522198052
-0.0225286422589
-0.00219230686565
-0.0212245015186
0.0835919217706
0.00769741117851
-0.0211825406956
-0.0208310454645
0.0401090697528
-0.0288577532467
0.00464257708135
0.0665193064862
0.0358225388601
0.0180140185455
-0.0108652924846
-0.0282781617332
0.0446612860968
-0.00586623276527
0.0079252272042
0.0339973261216
0.0223290194597
-0.00403677566153
-0.0283835578311
0.032220524695
0.0156391829466
-0.00565270851834
-0.0422727923286
0.0570801776545
0.0221443112418
-0.00808825156565
-0.0142280277087
0.00917716684678
0.0142628878984
0.0108894527083
0.0270069280781
0.0045363064243
-0.000243811946785
-0.0115149715837
-0.033322249158
-0.0231193027036
-0.0146758144395
0.0254945587015
0.0216512750757
0.0158283038902
0.0240955372617
0.0154424636018
0.0153638631522
0.00596535681861
0.00846921813973
0.00900987445837
0.00895948688397
0.017660526538
-0.00853549624467
-0.0438029139594
-0.0139811902543
-0.0522958051633
0.0204431272311
-0.0292756924838
0.0263157894737
0.0272882935605
-0.0315638450502
-0.0586383442266
0.0536294941967
-0.000960994601956
0.0390923881975
0.00454401184934
0.00852031869573
-0.0489042748163
-0.00724673485185
-0.0200408115865
0.0554379905986
0.0274606883351
0.0352609969454
0.0108372749984
-0.0177325595851
0.0261475297798
0.0380714165902
0.00446736211772
0.00703555629155
0.0284342376035
-0.0262501484737
0.00909227391296
-0.00292906093377
0.02109989928
0.00805549339897
0.00706244762056
0.00306787102346
0.0109289372427
0.0133748552721
0.017094353829
-0.00991637363725
-0.00803342042002
0.029488454847
0.015494636472
0.00287977867203
-0.0173377304627
-0.00974908442826
-0.0160433320304
-0.0122319620032
0.0178547752685
0.01365116582
-0.00858413220592
-0.00957442212141
0.039863196559
0.00860839360328
-0.00551941569893
-0.0222169245118
-0.00901255426995
0.00833484405079
-0.0263731277476
-0.0229503007281
-0.00806379034145
0.0217205901032
0.048462863638
0.000258322428739
-0.00761642675699
0.0341892739365
-0.0289173524741
-0.124789193093
0.0746642462954
-0.0765044351706
0.0876546047644
-0.0252387632871
0.0110755917208
0.0533433097306
-0.0322597411598
-0.0667955672521
0.0928567317653
0.0244574638492
0.0214360986643
-0.0102079331661
0.00464391037592
-0.01253458398
-0.0556011139016
0.0059155006015
0.0461869779069
-0.014916521627
-0.0335785083586
0.0326371051836
-0.00425779320414
0.0319690231492
0.00907408589114
0.0275044477609
0.011529529546
0.0255463793747
0.0162915793221
0.00574043876411
0.00871436089527
0.00313032269944
0.0122106986065
0.0326463532123
0.0163760491135
0.00230379910872
-0.015960235884
-0.0255038357944
-0.00621699561814
0.0264480874317
-0.0309874875169
-0.018565669425
-0.0173147304539
-0.0072207839147
-0.0193585405908
0.0157578496689
0.0299303188489
-0.0227500655733
0.0361115277438
-0.00560755496128
-0.0127379506649
0.00499406300203
0.0201511237755
0.0196698106066
0.0128392147256
0.0203944764502
-0.000639292037941
-0.00370523440729
0.00581118517877
0.024419459537
-0.00436207306998
-0.0174755096731
-0.00263395221667
-0.0168824365249
-0.0165372809659
-0.0106622231459
0.00265583326769
-0.0337235447509
0.00505658653306
0.0215114240917
0.00760652720738
-0.00908362776214
0.00630389375918
-0.00233085359537
0.00108350106281
0.0237849173033
0.00421405026026
0.00275615016266
-0.00029527128505
-0.00975412316814
0.0217109526896
-0.0035932589453
-0.0230407245711
0.0216810997531
0.0189633741978
-0.00695624959991
-0.00102066396877
0.00273172130707
-0.00391123568591
0.00407016183739
0.00450406974874
0.0202414886462
0.0308376497672
0.00904458340101
0.0130378358802
-0.00991403423404
-7.68968445547e-05
-0.000100307945392
-0.00643038431829
-0.0414167726823
0.0277894810758
0.0132474763865
0.0383395198457
-0.00799389580661
0.00449066027762
0.0241906841102
-0.00549441809117
-0.0179659108358
0.0172358751173
-0.0156468663035
0.0312706380681
-0.000391175830381
0.0159845235728
-0.000354109848603
-0.000779939096389
0.0125416318115
0.0322970989122
0.00639656311176
0.000611940827983
-0.00643178964473
0.00769852928058
0.0113961290932
0.0156557714246
0.0100598940005
-0.0114840863781
0.0269320068243
0.000190508208662
-0.0120781607135
-0.00401478894005
0.0223326121612
-0.0228973198747
-0.0195268194539
0.0411597151577
0.0228273280273
0.00598545803902
-0.00473166006929
0.0103506461998
-0.0118256824792
-0.0123194202883
-0.00598497811958
-0.0244706235712
-0.00944194996793
0.0245551324889
-0.00419387912752
0.016944897349
0.00211922587231
0.000799949068987
0.0170676121938
0.0151278237199
0.0168177532039
-0.00416519571941
0.00671441005521
0.0116074643065
0.0159060444528
0.00479452580222
0.00119100334397
0.00841352875088
-0.0147382059064
0.000432361075223
0.0281399119285
0.0116851137918
0.00370745523027
0.00315978209751
-0.0160104115289
0.00777688721032
-0.00345954304484
-0.00763741667037
-0.0518565733877
0.0163025210084
0.0454615925252
0.0304645058601
0.00159979660757
0.0090614111759
0.0167379010345
0.00081459834933
-0.00220858666779
-0.0282656357372
0.0327752134141
0.00441813180799
-0.0351710321288
0.00216536568484
-0.006673908925
0.0322490306943
-0.02037785449
0.00656545520091
0.039833115517
0.0149314671661
0.00754243744789
-0.0156277534268
-0.00963519065305
0.0171766423291
-0.0141085222493
-0.00726472910135
0.0133831918326
0.00185747560221
0.0243672748676
-0.00937671269204
-0.00980901751435
0.0167416145486
0.00314871647149
-0.00117292077152
-0.0199785486029
0.000318175971621
0.0250669987277
-0.0361308439186
0.00885873064436
0.0171567850887
0.0412084183452
-0.034316448988
0.0135801676886
-0.0016046423285
-0.00147383290583
-0.115577581317
0.0584311395038
-0.0210219483552
0.0296411707354
0.00635217556791
-0.0536561403832
0.0555529832069
0.0118044156318
0.0181423642802
0.037825493549
0.0157768012352
-0.0102871866171
-0.0193426298244
0.0239449607598
-0.00219902926121
0.00624074125685
-0.0263037911037
-0.00210277101896
0.0133317253401
-0.0267216289612
-0.0476471032891
-0.0332597961971
0.0133902267041
0.0214534389126
-0.0760259975365
0.0147752779201
0.0527668510322
-0.00712552023388
0.024329226492
0.0148722036191
0.0136582305436
-0.00653041125101
0.025836332755
-0.00814992131569
