# Supplementary material for: Real-world datasets for portfolio selection and solutions of some stochastic dominance portfolio models
Source: Data Brief. 2016 Jun 28;8:858–62. doi: 10.1016/j.dib.2016.06.031 (PMC4959918; doi:10.1016/j.dib.2016.06.031)
Supplement: Supplementary file 2 — Supplementary material [file mmc2.zip › Solutions/NASDAQComp/OptPortfolios_MeanVar_NASDAQComp.txt]

0.000161109430326	8.74708422641e-05	5.64279981931e-05	4.5229781422e-06	1.08270599205e-05	1.46772326888e-05	2.82982049563e-05	7.83582934079e-05	9.38630253976e-05	0.000173637664291	0.00010442269852	0.000156379880321	0.000151525826082	0.000135379741011	6.78271180438e-05	0.000428654990495	5.594979522e-05	1.61193040946e-07	9.868978226e-06	2.554499395e-05	1.12418079842e-05	1.26817889085e-08	2.93170549023e-10	3.81684220519e-09	1.72318748886e-08	4.75988894739e-08	2.68463841798e-06	6.97325579826e-05	3.53570849185e-06	2.64700189324e-05	3.6133960236e-05	2.73120391005e-05	0.000102526167208	4.0941210791e-07	3.48228704521e-08	5.08083594565e-08	2.46977468851e-08	2.78561539585e-06	9.32141920579e-05	0.000171708085242	0.000180194440954	0.00031313473626	0.000138391902056	0.000134211651784	0.000167101006358	0.00194630379354	0.000387010584989	0.000325363722241	0.000368018913602	0.00022693526577
0.000359640817321	0.000136119334609	0.000105736648295	2.18840588316e-05	5.73498153602e-05	0.000173225533393	0.000492995801115	0.000360647183005	0.000374498849253	0.000435456847833	0.000337912678464	0.000209035716869	0.000173415742408	0.000318878511221	0.000101874796317	0.000199993219364	7.45461240139e-05	1.90120352562e-07	3.45775086339e-05	7.44097629278e-05	2.03372864493e-05	5.3010551954e-08	5.07300535724e-10	4.18086056222e-09	2.06635166548e-08	4.26746077171e-08	3.67189141971e-06	0.000298749216056	7.25150783833e-06	5.34850908703e-05	4.94400208946e-05	4.26668118522e-05	0.000104358569943	3.60747563798e-07	4.27547746747e-08	6.53503160976e-08	3.2139252123e-08	2.62043637697e-06	0.000133971667671	6.49096106124e-05	0.000141549815222	0.000293527051473	7.80763665746e-05	0.000153524263909	0.00014768878734	0.000170227375257	0.000250176696557	0.000185446402289	0.000207960114514	0.000306083566472
0.000128745827287	4.65275566739e-05	3.6495862542e-05	7.00445252322e-06	1.49111902419e-05	3.28247184225e-05	7.28241367249e-05	0.000131002923619	0.000134093312874	0.00022560180006	0.000255237952727	0.000237779911259	0.000143038162486	0.000124973825472	7.05060536631e-05	0.000429871642176	0.0080943500734	2.14413516825e-07	1.78175554751e-05	4.12296083094e-05	1.15392978849e-05	9.52747418323e-09	3.64041640999e-10	2.62431888314e-09	2.13805485817e-08	1.22034919041e-07	4.54804416852e-06	0.000226007303208	1.29263215641e-05	6.7307553902e-05	4.72137530619e-05	3.3850047254e-05	8.03274172296e-05	2.28403243103e-07	2.49819063149e-08	6.0942822031e-08	2.05735390105e-08	1.80594161873e-06	6.53682343597e-05	3.00645048852e-05	8.47459406682e-05	0.000193975513315	7.97211602586e-05	0.000131755240722	0.000104435222123	0.000100133217788	0.000198214994941	0.00010312179443	9.94278296259e-05	0.000392674170829
0.000166955760006	6.16818061998e-05	6.40972111806e-05	1.53528365289e-05	6.38585197005e-05	4.25300206974e-05	9.05643553602e-05	0.000182162112709	0.000196787688298	0.000331701533602	0.000363881152705	0.000293230669314	0.000153989315812	0.000177359457299	7.01716017857e-05	0.000122346221353	7.33053161829e-05	1.20124908773e-07	1.25216872313e-05	2.69751950303e-05	1.16161967854e-05	1.42882397129e-08	5.08380969459e-10	4.86822792405e-09	3.53784023484e-08	5.53320809737e-08	3.99611968632e-06	0.000136052179855	4.64028887835e-06	2.79256202241e-05	4.97710803897e-05	4.32740584562e-05	0.000100537423602	5.36712081817e-07	5.76628373126e-08	8.6871895075e-08	3.19381305105e-08	3.53063047942e-06	0.000143144939261	7.52096807569e-05	0.000133149449137	0.000263862152941	7.05836546086e-05	0.000141406556758	0.000128014226508	0.00037845056602	0.000419479255784	0.000463510871729	0.000268312062366	0.00031852100032
0.000418106454891	0.000119960841539	9.96191345198e-05	2.05776698408e-05	3.37965124821e-05	3.82648231435e-05	0.000128812434909	0.000399739658602	0.000745191813101	0.000454195202545	0.000559715942363	0.000483583396809	0.000429944151843	0.00121355223512	0.000304315120288	0.000146013033027	4.80293451252e-05	2.21073541182e-07	1.3910216084e-05	5.04136693606e-05	2.0254864182e-05	7.24946525655e-09	3.52558279154e-10	4.19591648466e-09	1.80636216532e-08	4.12705471992e-08	3.13392961086e-06	0.000125117565136	3.41269998649e-06	2.74082064825e-05	3.50519361403e-05	2.24704621619e-05	7.54510839151e-05	2.24113713539e-07	3.23098049429e-08	4.46343772038e-08	2.30598135774e-08	2.80474672269e-06	0.000112893179518	9.96781716789e-05	0.000168240248507	0.000275665207795	7.38448221343e-05	0.000138332586779	0.000101369362783	0.000154356334881	0.000362884435198	0.000263428486006	0.000179617907851	0.000197414018527
0.000140823384262	5.65374292833e-05	4.93871797397e-05	1.04341242829e-05	2.80906484643e-05	4.04956473299e-05	0.000133121180543	0.000173433413379	0.000303995159653	0.000296610132851	0.000323047421928	0.000203371604866	0.000122095479829	0.000154457196844	7.97338815485e-05	0.000132946547645	7.63627232957e-05	1.38445800862e-07	1.38356336762e-05	2.76481149886e-05	1.53851687383e-05	1.38086510956e-08	3.47239144528e-10	3.37155308493e-09	1.95024489041e-08	4.47061114069e-08	2.96007205469e-06	0.000103276518801	4.05141963648e-06	3.21037481568e-05	4.61338790901e-05	2.44069665676e-05	6.02856734777e-05	2.15927864012e-07	3.55682962057e-08	4.8520033119e-08	2.2293949576e-08	1.94745000192e-06	9.00939070088e-05	5.52687475747e-05	0.000160607508461	0.000202636046983	0.000104733197343	0.00015982110885	9.95262291667e-05	0.000187029186203	0.000839386204988	0.000792811001233	0.000226743705226	0.00018717032298
0.000308324259921	7.6253855836e-05	5.74381518824e-05	6.56569656926e-06	1.94892632828e-05	2.5951113526e-05	0.00010475647045	0.000164742467988	0.000242320571263	0.000145351806607	0.000131230160171	0.000121783030511	0.000111579461254	0.000271914505045	0.000140640070933	0.000116628337219	8.3509697799e-05	1.9771129631e-07	1.82386353467e-05	3.55851191086e-05	1.96085469736e-05	2.28522394451e-08	1.23782495519e-09	7.78958575068e-08	0.005767300901	1.50208489868e-07	1.23615358307e-05	0.0146730336594	0.000549699190593	9.19391705795e-05	0.000281861546346	5.26804357296e-05	0.00011264393616	5.26166300457e-07	4.82176458025e-08	6.58072926877e-08	4.79626866677e-08	4.7660719193e-06	6.47499457136e-05	3.69498633746e-05	9.35696035046e-05	0.000188255115666	6.71476046346e-05	0.000111897753524	7.89509905917e-05	9.0401243882e-05	0.00017919611316	0.000183264548845	0.027766705842	0.00808139435538
0.000375008203979	0.000213690729119	0.000396812981788	8.69906110113e-05	8.99573410562e-05	8.59930389053e-05	0.000158220266112	0.000135233052793	0.000138829237579	0.000238121389093	0.000176837287674	0.000260516781837	0.000334938064164	0.00449059868612	0.00017928307588	0.000133987629931	6.71904867658e-05	2.59343230008e-07	1.78804780822e-05	0.000107944211266	0.000100407082594	3.98832545593e-08	1.74152251847e-09	1.2442613961e-08	4.61471739924e-08	8.03793615696e-08	7.85245211754e-06	0.00383593230859	1.3780979073e-05	8.01052740506e-05	0.000500957795096	0.000302293475542	0.000678054793211	3.75648853157e-06	2.23232088922e-07	1.99390735342e-07	7.44650851716e-08	6.74637891862e-06	0.000157559666182	0.000110779930711	0.000575587752204	0.00383782310816	0.000195543983107	0.00021216041669	0.000143360349232	9.64168814032e-05	0.000196855888666	0.00014125464632	0.000182325439597	0.000255864554142
0.000411910276693	0.000307138688377	0.000131896574219	3.4982831384e-05	4.6314327529e-05	6.14477253328e-05	0.000171972301345	0.000310425160538	0.000229963979704	0.000438732165964	0.000458580589217	0.00106272224251	0.000493850594897	0.000535039945136	0.000328693291572	0.000174856569971	0.000179069852639	3.46765016958e-07	2.7648656816e-05	5.82447694659e-05	2.20593220548e-05	9.78008329276e-09	3.46222294268e-10	3.44444010627e-09	1.58814953691e-08	3.81749873452e-08	3.67043851104e-06	0.000298027659823	4.81278920753e-06	4.80223220423e-05	8.2590716838e-05	5.11580379679e-05	0.000174034952689	2.6647450434e-07	4.4805380547e-08	1.26058947146e-07	6.93428501671e-08	3.99634082783e-06	0.000154458462393	5.29896461006e-05	7.97415461303e-05	0.000170849560391	6.8268072491e-05	0.000165177283874	0.000119757828431	0.000224530556916	0.000154653292697	0.000170536398386	0.000216723757114	0.000289374132282
0.000345812230857	5.46985383847e-05	4.50858076204e-05	8.96032030569e-06	1.9230360452e-05	3.90492638318e-05	9.29106590495e-05	0.000205372916497	0.000285993642698	0.000208447101997	0.000148434206069	0.000138424653023	9.85647891478e-05	0.000212982509853	9.95250808153e-05	0.000114111320459	5.47339568829e-05	1.80157835319e-07	1.51386225953e-05	3.75927712939e-05	1.18920534403e-05	7.70477783311e-09	2.68287037216e-10	1.94473304073e-09	7.52002204124e-09	4.17140987586e-08	2.35135861457e-06	9.19691214511e-05	4.8536718373e-06	3.36696975564e-05	4.94117271097e-05	3.62543179518e-05	0.000240409651406	4.20595951993e-07	4.68116408907e-08	7.23950418255e-08	2.57346780448e-08	2.38913840906e-06	0.000161911717059	0.000104188132085	0.000124801304759	0.000261443668455	8.67390660496e-05	0.000130897097256	0.000113188893888	0.000147139300576	0.000254440226182	0.000252357783984	0.00018478070871	0.00027654685337
0.000230255515234	8.28631500875e-05	4.74852382837e-05	7.35602519952e-06	2.18574545535e-05	5.90377430088e-05	0.000200458128833	0.000157473654984	0.000172131036588	0.000180907828508	5.8091929661e-05	0.000115350249621	0.000170228051092	0.000260751307248	9.48041089939e-05	0.000194422186804	0.000142923076377	9.51839940787e-07	5.97278539418e-05	0.0126039437862	0.00808110637187	2.59862700353e-08	2.82065908416e-09	1.82900938945e-08	1.06410415772e-07	8.14988045978e-08	5.60265051706e-06	0.000234551668263	1.14415296989e-05	5.83070753927e-05	0.000137535052734	0.000113576400688	0.000175363130947	8.44224402017e-07	1.24402573488e-07	1.16842049482e-07	6.88998015744e-08	1.0907624018e-05	0.000202162735183	3.09974740667e-05	4.27149886699e-05	0.000108086054103	3.27094497109e-05	0.000103022702607	7.4747083952e-05	8.72187539253e-05	0.000151955738369	0.000169482473518	0.000323662801638	0.000318818674938
0.000348323058718	3.34810453517e-05	3.18753493273e-05	1.0760845272e-05	3.0325466065e-05	4.36799205958e-05	0.000121304334311	0.000183755532647	0.000184440155598	0.000238965684292	0.000137574157937	0.000125768032156	0.000101198659728	0.000125655705367	9.3560861261e-05	0.000158474136404	5.20849907532e-05	1.37289223176e-07	1.5317455783e-05	2.49415311247e-05	1.29017172863e-05	1.018197939e-08	5.99941602035e-10	6.71938509373e-09	4.88410746333e-08	7.06188863777e-08	3.34865943395e-06	0.000174905750366	4.55297213792e-06	3.82191821874e-05	5.46594663493e-05	3.84457068391e-05	7.17119926134e-05	2.06556205182e-07	2.87853747898e-08	5.25868551563e-08	2.26914632446e-08	1.90680165533e-06	0.00010655716852	6.37774027152e-05	9.70593741363e-05	0.000352600207685	0.000133498978328	0.00021911766111	0.000138155546038	0.000270552035355	0.000207631103753	0.000174537760037	0.00015893060089	0.000162944676124
0.000344085677457	0.000199590844685	0.000172223069476	2.26782299063e-05	3.74377976559e-05	5.41667772465e-05	0.00014828054788	0.000246446823143	0.000425541904669	0.00027848638322	0.000234879101914	0.000342794078079	0.000224779881824	0.000248755059943	0.000163007645858	0.000169809102951	5.54449093826e-05	2.0541302672e-07	1.36980055016e-05	3.92666385574e-05	4.22037306396e-05	1.37579387826e-08	6.98408416003e-10	7.37320265412e-09	4.99977041415e-08	6.34458364011e-08	5.71880701933e-06	0.000235435282271	1.43424428789e-05	0.000102957337306	0.000103450327543	5.06458447959e-05	0.000140187574258	3.6540918168e-07	7.11184145355e-08	1.83803888491e-07	7.10735018804e-08	9.96581497197e-06	0.000120611494642	6.35992733279e-05	9.00417363881e-05	0.000203002444093	9.16050939557e-05	0.000184943225258	0.000114421578637	0.000189868678743	0.000393173902982	0.000367104191291	0.000363640526335	0.000410261488359
0.000937690396809	0.00112102570157	0.000268995746308	2.42458355143e-05	9.04481072786e-05	8.18940390693e-05	0.000292308033943	0.000423122394783	0.000540844757881	0.000574977090643	0.000447496411668	0.000295360147822	0.000216741887173	0.00025922000957	0.00010684754825	0.000152229010395	6.62271377898e-05	2.3009461774e-07	1.43107984857e-05	3.27744484072e-05	3.94159416047e-05	1.65943369764e-08	8.81472331568e-10	1.42132434148e-08	3.62347099207e-08	5.91478451437e-08	4.75835199367e-06	0.000455526606403	3.60881009791e-05	0.000131607912086	0.000534476080254	0.000162568987893	0.00077387039859	6.29498329504e-06	3.58348900225e-07	3.06605959211e-07	1.07114521288e-07	5.3488877283e-06	0.000195815989192	6.28552485156e-05	0.000132596699657	0.000356307005528	8.66809574736e-05	0.000192258716492	0.000123279899089	0.000258369607459	0.000243829478609	0.000256931560163	0.0002240204942	0.000238196130835
3.73180960633e-05	5.8493456068e-05	3.84528618448e-05	5.65893016222e-06	8.32260893403e-06	2.063633003e-05	7.78736046266e-05	0.000406997781385	0.000283848431209	0.000278005028913	9.92914974812e-05	0.00014061050429	9.03148880353e-05	0.00011295658222	9.90435811906e-05	0.00012228499842	8.2237624912e-05	4.79326505748e-07	1.53668664608e-05	3.0427905766e-05	1.9020103223e-05	1.36265586812e-08	5.14872071063e-10	8.70196416171e-09	1.38787084901e-08	8.19818080921e-08	3.382104081e-06	6.87830492328e-05	3.53795060288e-06	3.99108164654e-05	4.71800556581e-05	3.98204799192e-05	0.000112752620469	5.03371669425e-07	3.15274795084e-08	4.98229396888e-08	2.01029227511e-08	1.97651819089e-06	8.47821512122e-05	3.9668113356e-05	5.08179494047e-05	0.00012863948598	5.4920996907e-05	0.000147186376768	9.14892321758e-05	0.000129635933413	0.000225452162542	0.000181851104429	9.49457857194e-05	0.00015634072064
0.000248596084519	6.54891038724e-05	5.07610681312e-05	8.28968707194e-06	2.92182968056e-05	2.30439672593e-05	6.20801215669e-05	0.00010138318844	0.00010173383556	0.000201096449836	0.000133471123898	0.000143271586974	0.000151785062446	0.000212033697278	7.32230015999e-05	0.000146838311102	7.73731304926e-05	1.66647724149e-07	1.35248960613e-05	3.97013710687e-05	2.35737656082e-05	2.59267803343e-08	1.14399251626e-09	4.74496525345e-09	2.41391709544e-08	5.61579458463e-08	4.03568083544e-06	0.000156166837695	6.03971496841e-06	3.57908738549e-05	5.31833454235e-05	3.48330726727e-05	0.000104243698497	2.76032009903e-07	3.75683820224e-08	6.19799688375e-08	2.82004103835e-08	2.5277748935e-06	0.000118431155145	5.08649989095e-05	0.000105255333645	0.000308573253963	7.1687169878e-05	0.000124922574706	9.01557189503e-05	0.000127501009063	0.000180641601135	0.000121133825993	0.000130306657122	0.000171108286745
0.000163789709609	4.52776098781e-05	4.16902912667e-05	1.1448003726e-05	2.29988817039e-05	1.74486390479e-05	8.97837770039e-05	0.000167488535808	0.000128136489712	0.000252804253263	0.000144973273566	0.000245427469605	0.000221951218856	0.000415243347361	0.000109740428545	0.000154151299835	0.000106696805254	2.31910309287e-07	1.05183893075e-05	3.9108611765e-05	4.76379042868e-05	1.4401109738e-08	6.58527947363e-10	1.22414849735e-08	8.04057400733e-08	6.44276941736e-08	1.11965712065e-05	0.000603916894327	4.1092969893e-05	7.73716975179e-05	9.18467642593e-05	5.84512766549e-05	0.000143922407129	8.79441112562e-07	7.00492734722e-08	1.11322236098e-07	3.32949258909e-08	3.66885661689e-06	0.000128235662594	0.000108433634485	0.000117413315361	0.000253171243993	5.76078982836e-05	9.43273158388e-05	7.51455108256e-05	7.79059722174e-05	0.000110498752737	9.66722399252e-05	0.000162190124723	0.000185578715871
0.000320044094942	0.000171038853944	5.13937552047e-05	3.20182363863e-05	2.95445262718e-05	2.31556841377e-05	6.20885979404e-05	0.000103043403847	0.000115538329117	0.000192279516884	0.000380656324736	0.000153384042446	0.000139776583272	0.000188021405862	8.06007394025e-05	0.000198114977995	6.21578130746e-05	1.63719741973e-07	1.13032285976e-05	2.03171612914e-05	9.98285989257e-06	8.47111873242e-09	2.76965530263e-10	2.62469160408e-09	1.1764957722e-08	3.48301698536e-08	2.9176301257e-06	0.000145591542291	3.88701043151e-06	3.99425848246e-05	5.41062058562e-05	3.29853880865e-05	6.95182678963e-05	2.91876296176e-07	2.78629446507e-08	4.66978917165e-08	2.86483078586e-08	2.37115997097e-06	0.000113349531904	9.77832761014e-05	0.00014328989475	0.000189992588986	0.000103165060981	0.000198772347661	9.5985878229e-05	0.000117062285078	0.000132322533482	0.00013591088208	0.00011484311188	0.00016296736102
5.48125251805e-05	1.6408139729e-05	1.31641709696e-05	8.67553256045e-06	9.37484542783e-06	1.61287469947e-05	6.13835782394e-05	0.000134795343019	0.00048887390918	0.000187143757132	0.000117827329357	8.60824974258e-05	0.00010251407593	0.000174085245618	0.000128664505087	0.0001780164618	3.96720946342e-05	2.72533436873e-07	2.038960089e-05	1.68900874467e-05	1.11727058182e-05	9.55838743919e-09	5.04906034494e-10	2.91661430984e-09	1.07537528802e-08	1.93675480535e-07	2.37891196003e-05	9.69383784822e-05	4.89058781309e-06	4.48611832623e-05	0.00259746454977	6.80382369186e-05	0.00213788159406	1.94197215055e-07	2.11670881261e-08	1.92391465954e-08	8.69149669697e-09	2.93498997337e-07	4.33411125261e-05	1.77780773707e-05	2.52270578893e-05	3.94098527335e-05	1.65834476928e-05	7.70691569956e-05	5.39839998809e-05	0.000134887111942	0.000361281477185	0.000180507420492	0.000139732383872	0.000234097389588
0.000628366651334	0.000138618043504	0.000146677932678	1.60805023644e-05	1.83404570904e-05	4.83123430706e-05	0.00011192178968	0.000207499191942	0.000265262897465	0.000352765965369	0.000218843075032	9.65522419108e-05	0.0001515281908	0.000195820571736	7.1748538629e-05	0.000162552644122	6.65240477553e-05	1.84521207032e-07	1.164547994e-05	2.69939037792e-05	1.91064524424e-05	1.08695869215e-08	6.12629433213e-10	4.97828556134e-09	2.58492545579e-08	5.20484479816e-08	4.30696256516e-06	0.000183031421072	7.60832935712e-06	0.000125152423146	0.000113133530946	0.000126453636278	0.000147608906667	2.46576731544e-07	2.67782222624e-08	4.24921136682e-08	2.93300653697e-08	1.88497056595e-06	0.000133978657353	6.30996541584e-05	9.86268863558e-05	0.000202157666522	0.000102954257987	0.000159525046357	7.30089631307e-05	0.000147816993024	0.000437563737079	0.000265413098608	0.000308537675771	0.000486946082261
0.000120330221402	2.30017928847e-05	5.77463191156e-05	7.18695892826e-06	1.75880233305e-05	1.06636748618e-05	6.617069583e-05	0.000145284782365	0.000122427359607	9.41567714591e-05	3.93126162841e-05	6.48289963845e-05	8.86357184028e-05	0.000192301582911	5.99187754325e-05	0.000123929594662	0.00121658893059	2.53162731343e-07	1.6126706627e-05	4.18745947384e-05	9.08819129785e-06	1.13352836366e-08	3.36454087314e-10	2.67748747117e-09	1.07322583273e-08	2.92728093206e-08	2.25062423126e-06	0.000135801199126	5.05006448827e-06	3.69268251851e-05	6.13197306144e-05	2.02684423296e-05	5.1972568102e-05	1.9819591042e-07	4.65163362645e-08	2.15124229811e-08	1.28852041194e-08	1.36992706448e-06	3.52040391668e-05	6.44789711936e-05	0.000138735795046	0.000198310241077	3.46081743468e-05	6.19852802315e-05	4.5887857923e-05	5.88441803523e-05	0.000271055725041	0.000122809411479	0.00105862142003	0.00794483728343
0.000198018680359	8.23247100413e-05	9.13937057297e-05	1.18066537436e-05	5.98775733211e-05	0.000176918485859	0.000185766633541	0.000333145680342	0.000349315260525	0.000513239824962	0.000822959795997	0.000530248609954	0.00036573439751	0.000465145401753	0.000205847839635	0.000180116834762	5.66135694187e-05	1.77698303721e-07	1.23963114309e-05	2.98202256767e-05	2.4136784221e-05	1.68067383521e-08	5.82677267134e-10	6.67641377972e-09	2.68903142417e-08	7.50748461683e-08	6.06583615191e-06	0.000161852232056	8.69182651461e-06	5.6957901132e-05	6.87856079052e-05	5.01690001284e-05	0.000133591554549	4.05220762557e-07	4.26188028383e-08	9.35122677147e-08	4.96729324734e-08	3.17928150519e-06	0.000155403211953	7.75908738157e-05	0.000129209160711	0.000230839230454	0.000103360749186	0.000162765161656	0.000116957737013	0.000165532162971	0.000225865526755	0.000198256898386	0.000202544876605	0.000237330451094
0.000144524836643	1.95748554045e-05	2.16661776756e-05	5.10901397669e-06	1.27273421831e-05	1.36108376731e-05	3.76929897709e-05	0.000125658854451	0.000156083179227	0.00020861494666	0.000129746322726	0.000110454914843	0.000109396779236	0.000161461998947	8.89346461187e-05	9.2432278899e-05	3.1527787768e-05	1.04159746555e-07	7.98683075515e-06	1.3747063337e-05	8.27625280844e-06	8.05209298149e-09	2.97996840688e-10	3.66424386807e-09	1.26116929713e-08	5.59120941815e-08	3.49528506635e-06	0.000130191712535	8.29870017721e-06	5.5651826516e-05	9.62011164634e-05	5.05433367933e-05	7.58879432475e-05	3.14346926894e-07	2.66427926369e-08	4.66391936603e-08	2.68666146007e-08	2.82161906943e-06	0.000104596732466	5.29749578729e-05	0.000111322169477	0.000346556755328	8.01898552854e-05	0.000148346150322	7.11527239409e-05	0.000114084216716	0.00011527757274	0.000126246210205	0.000115131456388	0.000151241557389
0.000185211644101	4.14297716874e-05	2.30065112488e-05	4.80076983708e-06	1.2908052602e-05	2.18278783553e-05	5.49923710296e-05	0.000196780756374	0.000339045459073	0.000409203833611	0.000275060427097	0.000135023103612	0.000169895342626	0.000281766019483	0.000159621169567	9.09916967774e-05	4.35803234069e-05	2.04875019704e-07	1.34415094405e-05	1.45370884384e-05	3.62596625075e-05	1.32099675714e-08	1.55985735925e-09	6.23239360647e-09	3.91836626206e-08	8.67604634126e-08	4.7834319523e-06	9.65560859852e-05	4.8939243748e-06	4.43249710959e-05	5.54819343974e-05	4.8508626869e-05	0.000121263363415	2.80234788122e-07	3.55447892666e-08	5.55844545502e-08	3.09291713788e-08	3.69016363878e-06	0.000176444246374	0.000498546128053	0.000340229471693	0.000642606851457	5.50500619928e-05	0.000101275006942	8.03438472692e-05	0.000117940884034	0.00018911288096	0.000134691019143	0.000143171000145	0.000229655855816
0.00014979730053	3.99046720178e-05	3.89774762852e-05	5.07167684354e-06	1.19054002486e-05	1.42141394346e-05	4.23475130712e-05	0.000104877180659	9.77062675805e-05	0.000148399520991	5.97721438688e-05	6.21803955342e-05	4.32308103644e-05	0.000271857155651	0.000101550913854	0.000388128810399	0.000984947016026	6.54372737767e-07	1.94870331462e-05	4.73754206332e-05	9.88216291097e-06	1.06644034209e-08	4.3461871146e-10	4.84620446136e-09	1.99085135756e-08	4.95794106535e-08	4.7855778421e-06	0.000123820191104	5.94156280985e-06	5.42054974571e-05	6.04261948632e-05	4.32861880055e-05	0.000162206390556	3.90195884131e-07	5.15149029979e-08	6.50873451122e-08	3.69242460852e-08	6.7328354231e-05	9.16101263451e-05	6.47321167776e-05	0.000104220738608	0.000289532500564	6.35336250807e-05	0.000115259140869	5.45808563542e-05	7.25412157945e-05	0.000150906967434	9.36343212229e-05	0.000186233991165	0.000228512507649
0.000138812793464	4.03426603119e-05	2.80003293217e-05	8.62479759622e-06	1.20877617093e-05	1.72930667384e-05	4.22854078874e-05	0.000133960952894	0.000139967499316	0.000136036144734	9.82597482469e-05	0.000109338485963	0.000100278641043	0.000164858572357	0.000158508370638	0.000341782918675	8.25536495142e-05	4.90360679956e-07	1.41499492758e-05	2.71099850938e-05	1.03559505471e-05	1.443102604e-08	4.26522043853e-10	2.16192558481e-09	1.1694977934e-08	3.96230788246e-08	2.5015310111e-06	7.23540961323e-05	3.10056158138e-06	2.89275849748e-05	3.60962193881e-05	3.81551577084e-05	8.39065098725e-05	3.27670176993e-07	4.56633490476e-08	6.12156104739e-08	3.99732236941e-08	4.21205032227e-06	7.71338260359e-05	6.71460044235e-05	7.69398133963e-05	0.000141684664577	0.000106662751778	0.000536205298431	0.000242190957422	0.000212415310627	0.00021764638095	0.000268767409767	0.000279475195076	0.000324477713863
0.000387960974879	5.98772126631e-05	3.61773204112e-05	5.9138671336e-06	1.32998281177e-05	2.09847066442e-05	5.18249886063e-05	0.000158965095291	0.000188198228187	0.000189049711895	0.000350829651451	0.000214650099775	0.000120479009005	0.000180678996489	8.49443350352e-05	0.000151229549567	7.24372527554e-05	2.17384287206e-07	1.08931877522e-05	1.65266263184e-05	1.36301915689e-05	1.25735938082e-08	4.02846701693e-10	3.17870676574e-09	1.16055893682e-08	3.6432633768e-08	2.42608164634e-06	0.000114892897357	3.81430970136e-06	7.44449462826e-05	7.95142696206e-05	6.39883842095e-05	0.000136713492546	2.28491294896e-07	2.3294923978e-08	4.2300701372e-08	2.43856687298e-08	3.67358874088e-06	0.000109689560325	4.5099940251e-05	8.88083336201e-05	0.000219653959723	6.44652154116e-05	0.00017427349695	9.734780325e-05	0.000144387875431	0.00081619475718	0.000904445274397	0.000397310782467	0.000417561700473
0.000291908474167	0.000118354592934	9.36570840815e-05	1.62685978588e-05	0.00024325052251	6.25796518442e-05	0.000160672606513	0.000313160455587	0.000256202040469	0.000454458942917	0.000230055874199	0.000242285419148	0.000210087680093	0.000611299440312	0.000128503953114	0.000270926139088	7.54155825708e-05	2.37726442826e-07	2.35984121947e-05	3.33027346771e-05	2.24749821217e-05	1.39986304216e-08	4.92755297114e-10	4.83115853037e-09	3.59127767473e-08	1.47277193273e-07	1.76191440654e-05	0.000197880693484	1.11887224402e-05	3.18396046264e-05	4.71733751083e-05	4.35859187161e-05	0.000120686533814	2.90362237336e-07	3.66079067838e-08	5.89650950515e-08	3.9919435682e-08	2.62933553939e-06	0.000142371992292	0.000119638133913	0.00014330453542	0.000281131470127	0.000119060238184	0.000214152502957	0.000114463725316	0.000148334411007	0.000248975665672	0.000251265266242	0.000206471996099	0.00033822597938
0.00298229311564	3.76839069473e-05	2.93338523372e-05	6.46550396724e-06	1.0704901752e-05	2.62627641129e-05	3.31632302865e-05	0.000125338248646	0.000100217340554	8.79426967829e-05	6.11069375212e-05	0.000112820175084	0.000168214534631	0.000385232333058	6.85923577887e-05	8.35585935638e-05	4.13146145371e-05	1.2726848337e-07	8.14899804836e-06	1.22815260586e-05	6.85956674495e-06	1.15074582644e-08	4.66682058186e-10	3.40722467157e-09	2.48499109977e-08	1.18411547728e-06	6.23220010363e-06	8.6427069495e-05	5.10915488096e-06	9.33288846516e-05	0.000419456455492	6.01402307846e-05	0.000382485177702	4.14633516391e-07	4.6305413923e-08	5.37721742002e-08	2.95588593233e-08	2.47693336067e-06	0.000284491906186	0.000550703621541	0.000205902615847	0.0002771454977	0.000215649612597	0.000321955110628	0.000116598166321	0.000144038146757	0.000173491365637	0.000123600599274	0.000175921651129	0.000290288789054
0.000242997317699	6.17935217911e-05	2.27945381641e-05	9.83487415952e-06	1.42840875361e-05	2.20423953908e-05	6.40110652152e-05	9.75178695735e-05	0.000110581801304	0.000245872192848	0.000150875090464	0.000107365338246	8.72469218554e-05	0.000102578002155	7.12888167059e-05	0.000149528822042	5.90825634435e-05	2.61242950918e-07	1.35094680338e-05	1.87787908707e-05	1.45992323494e-05	1.89609386624e-08	5.75812658155e-10	1.17271242556e-08	1.09142395746e-07	9.59140596109e-08	5.36848572431e-06	0.000137626011806	6.76353260589e-06	6.12119997354e-05	8.54754993341e-05	7.73194629366e-05	0.000188430996559	5.4883529137e-07	1.06735703746e-07	2.03337296371e-07	6.62501290196e-08	2.96550288269e-06	0.000114939411229	4.1219334958e-05	6.85420022501e-05	0.000133989917605	4.99755682153e-05	0.000105808643574	9.5710600513e-05	0.000234252362404	0.000213743974292	0.000150002506448	0.000109273680008	0.000159043583202
0.000311620583297	0.000129587568268	8.2280230352e-05	2.87256552453e-05	3.09501860307e-05	3.6314582305e-05	0.000121442355179	0.000173517194377	0.000159492654392	0.000259610964409	0.000146792399169	0.000123174490957	0.000127546431643	0.00018696711176	7.69196741105e-05	0.000156707503771	5.45105718947e-05	1.38070120617e-07	1.05157998963e-05	1.80719417624e-05	1.41788915811e-05	8.84298080328e-09	5.30952724641e-10	3.90536698239e-09	7.45316313452e-08	0.0649134998495	4.72156850864e-05	0.000427993413176	5.86932705859e-06	2.34230582534e-05	4.24343166983e-05	7.88342319699e-05	0.000201568221894	2.07057488146e-06	1.6817076759e-07	2.20449542185e-07	4.40622133289e-08	4.67263949687e-06	0.00019819369246	0.000149228437623	0.00017439788202	0.000380454684672	0.000105091401393	0.000161525422401	9.59902559793e-05	0.000175599610194	0.000240441732717	0.000186694304982	0.000233261139463	0.000322788926031
0.000151064491012	6.30116596703e-05	7.88994317676e-05	1.21299307296e-05	5.18047474065e-05	3.71524056449e-05	7.9686322456e-05	0.000147297901294	0.000139729470464	0.000274902464744	0.000221019136886	0.000196085222562	0.000155809185803	0.000206095368849	7.34615083708e-05	0.000154684409089	7.75372825203e-05	1.65219262258e-07	4.2231370756e-05	0.000110305885145	3.48363636792e-05	1.35760410775e-08	5.35103096141e-10	4.05423668563e-09	2.33522535874e-08	4.68501409356e-08	3.16499135557e-06	0.000109616394588	3.72647123948e-06	2.60969229753e-05	4.76683946367e-05	2.5687913688e-05	5.52925337133e-05	1.82448760891e-07	2.32205157683e-08	4.12269091265e-08	2.22785068674e-08	1.71654048916e-06	8.21065524329e-05	4.6595982653e-05	8.00938167173e-05	0.000157333692123	4.97459572352e-05	0.000120856326627	7.75626016045e-05	0.000115204573797	0.000149874180874	9.88494262999e-05	0.000117885097949	0.000106767367835
0.000250453400574	0.000135289607423	8.38118043176e-05	1.05524936662e-05	2.67323854275e-05	3.00044799621e-05	7.55341317284e-05	0.00017716956205	0.000210508884422	0.000261401693506	9.69140105817e-05	0.00010247168975	9.52407541159e-05	0.000121213594897	6.16846857209e-05	0.000171943712487	6.38508112506e-05	1.49167010548e-07	1.12868604137e-05	2.35977291494e-05	1.00175421309e-05	6.91050714163e-09	2.373478697e-10	3.34232506723e-09	1.39693405902e-08	2.80569639037e-08	1.89965552355e-06	8.50014027472e-05	3.35038303032e-06	2.38209438203e-05	3.86601759031e-05	2.37031980363e-05	6.92120932729e-05	2.1409720813e-07	2.83270859494e-08	4.81559551654e-08	2.47446251834e-08	2.2224296309e-06	0.000145277622264	6.32147708712e-05	7.4296187504e-05	0.000173215456683	5.11094444299e-05	0.000111799910748	7.60605540178e-05	0.000220942769066	0.000329448475245	0.000204799031691	0.000134698791336	0.000169115009489
2.87293071281e-05	1.06307009797e-06	1.34639307099e-05	4.18816430629e-06	1.43701876689e-05	1.21691873386e-05	2.84855702217e-05	0.000127604865812	0.000134302806077	0.000110902101418	4.15211134246e-05	4.47646081187e-05	3.80186790257e-05	0.000117406275136	5.85430982299e-05	0.000185532440778	0.000133150035383	1.18069853491e-06	1.62192136974e-05	0.0031165663649	1.23630993035e-05	5.81709047817e-09	2.59606094532e-10	3.19872052141e-09	1.9699296215e-08	8.32836243976e-08	5.94554737937e-06	9.30915893996e-05	1.10861996466e-05	5.31535320648e-05	5.49626562635e-05	3.54224116121e-05	8.6648435392e-05	1.94643416966e-07	1.79651755633e-08	2.31690260399e-08	9.54432074315e-09	9.2860605284e-07	4.05683422938e-05	0.0104178747127	0.000142417581805	0.000652322366212	0.00173718934291	0.000193901079566	8.2127603387e-05	7.42936446528e-05	9.97947670063e-05	7.70429152765e-05	0.000119158337622	0.00015790485225
1.27618798672e-05	5.97160565069e-07	1.56902571037e-05	3.27676443992e-06	1.57289361384e-05	1.56821180294e-05	4.23309736153e-05	0.000114339534701	0.000110416913027	0.000149552425491	8.0081973535e-05	6.79707002547e-05	5.33978344353e-05	9.36633248706e-05	6.98051914343e-05	0.000112578307431	3.91840728138e-05	1.35159009455e-07	1.04684002964e-05	2.46470555705e-05	1.20766310567e-05	7.24885614965e-09	2.26664379451e-10	2.2748084809e-09	9.1912794349e-09	3.54115351287e-08	2.37955891899e-06	8.58405236012e-05	2.70067661604e-06	3.38991682208e-05	3.57306241503e-05	2.09531625846e-05	5.70223015355e-05	1.69396291138e-07	2.55345603067e-08	3.90972083277e-08	1.75416144342e-08	1.85837144189e-06	6.02934741116e-05	5.20635437543e-05	8.52765529725e-05	0.000204057997616	5.59311300227e-05	9.44798369735e-05	7.13664520822e-05	0.000144289252129	0.000220402920943	0.000131208130213	0.000128292843089	0.000188970792479
0.000395976507583	0.000168423194173	0.000196444708022	1.40661815624e-05	3.44634142757e-05	3.66906633398e-05	0.000150701950488	0.000368375907958	0.000900949155297	0.000525117012445	0.000276983825116	0.000188051387143	0.000244886787827	0.000322650348832	0.000200381645454	0.000135779720937	4.35057546006e-05	1.3156823274e-07	9.77472355386e-06	1.88029607907e-05	1.48198719582e-05	1.13716292846e-08	3.81483359472e-10	3.11665408893e-09	1.2821912112e-08	4.87235135054e-08	3.21760333756e-06	0.000125662355939	4.21582357354e-06	3.93171369258e-05	5.33655756403e-05	6.1623665797e-05	0.000129355927396	3.00441252236e-07	3.56320809871e-08	6.99084067675e-08	3.53992833e-08	2.33755890692e-06	8.92836003989e-05	9.04659529935e-05	0.000165960653502	0.000354017648096	8.621761131e-05	0.000163264042649	0.00012183911019	0.000192783654551	0.00024299338662	0.000189414952423	0.00020460757243	0.000269362663148
0.000305901506399	0.000170615779008	0.000122426310333	1.15222863665e-05	3.36669853507e-05	0.000141237410102	0.000353901908739	0.000734097436893	0.00323170998126	0.000319992186913	0.00511308876177	0.0008054719697	0.000245311982138	0.00107908328348	0.000105884814679	8.63408646132e-05	4.27313314038e-05	1.8161793717e-07	1.32452813579e-05	5.37913635617e-05	1.29877175455e-05	7.02976134919e-09	2.99683424502e-10	2.78450602905e-09	1.44786772943e-08	2.4494406165e-07	4.3852957614e-05	0.000313993137123	5.38537211252e-06	5.73614734772e-05	9.09212116366e-05	5.00063512087e-05	0.000105135403307	2.46661533321e-07	2.40508271365e-08	4.30519274547e-08	2.36296849175e-08	2.38491420398e-06	0.000193022057904	8.03902653484e-05	0.000172537353803	0.000312321440747	9.98182998234e-05	0.000184565011131	9.99168765462e-05	0.000122016513413	0.000175276401295	0.000157072899946	0.000162108117921	0.000252539536842
0.000472474648472	0.00193898913589	7.52689945124e-05	6.25752888006e-06	1.07438299308e-05	1.04204058128e-05	2.86230996057e-05	6.05973399067e-05	7.85931436816e-05	0.000142775848333	6.52589789931e-05	7.15740702419e-05	8.83443570621e-05	7.7109786785e-05	5.56272757178e-05	0.000650594424915	0.0112038525831	1.67830167913e-07	1.31606339417e-05	3.01274172155e-05	8.37363604887e-06	9.12155890613e-09	3.89014118647e-10	3.67883230449e-09	1.06423363229e-08	5.40971262385e-08	2.6256419604e-06	7.46868407861e-05	4.55979738913e-06	2.9923356042e-05	5.14108425537e-05	2.14560916864e-05	9.66605630293e-05	3.07988624726e-07	2.93860474816e-08	6.27990074339e-08	2.67725247851e-08	2.31081610095e-06	8.38371539282e-05	4.46106857866e-05	0.000123810478401	0.000520290123606	0.0292737223616	0.039192418965	0.0145289252165	0.00086842156012	0.000209211773853	0.000523065011825	0.000135315771461	0.000223033873936
0.000208822258878	6.90860086916e-05	5.8515427977e-05	1.48015113663e-05	1.93360121838e-05	2.54380812389e-05	0.000104613931046	0.000319305346295	0.00179146034556	0.000361408824359	0.000869141811569	0.000215753090246	0.000115641506032	0.00017041768158	8.8082300346e-05	0.00010317316586	3.95134445305e-05	1.73403083599e-07	1.52708345493e-05	2.94257283699e-05	2.61884618759e-05	6.56315381236e-09	3.77230170307e-10	4.13243368222e-09	2.58863725881e-08	9.79738525983e-08	6.92662463501e-06	0.000164703643853	4.81411497862e-06	3.0158606017e-05	4.79379673735e-05	3.64631601965e-05	0.000142650039365	4.17526359135e-07	6.06993396159e-08	1.01426214291e-07	3.88993429736e-08	1.12612493527e-05	0.000190141241434	6.8175304804e-05	8.76461396229e-05	0.000209820600445	6.12281856973e-05	0.000164581571195	0.000190889543316	0.000185969165261	0.00028729247469	0.000605994825507	0.000306844488931	0.000355641771212
0.000285339470298	7.38503692054e-05	7.820268065e-05	0.00345614508646	7.18581855627e-05	2.80447092565e-05	7.12520802946e-05	0.00013849560232	0.000113675292052	0.00039348473461	0.000315637906161	0.000177357632987	0.000187098628126	0.000461845086259	0.000131256327487	0.000168587669612	0.000192402878826	2.46004987061e-07	1.24807337399e-05	2.93800119973e-05	1.93010831697e-05	9.92774759128e-09	2.96928368188e-10	3.74205375107e-09	3.43794885795e-08	5.56570378693e-08	3.84841260341e-06	0.000106388435395	2.98088539098e-06	2.50311238116e-05	3.58957250814e-05	2.35506896921e-05	0.000100064690719	1.97757145369e-07	3.24585312047e-08	7.73620765999e-08	2.98636252369e-08	1.30104745271e-06	0.000202099225218	7.10608898307e-05	0.00013070915912	0.000261328115709	7.62912743943e-05	0.000110305021051	8.22364300121e-05	0.000137074039188	0.000246325371573	0.000136315417868	0.000229536970573	0.000374768839301
0.000222784389424	9.27587651219e-05	9.95759268879e-05	9.66307868081e-06	1.96008478981e-05	3.12432940552e-05	9.12388067729e-05	0.000266230729095	0.000176657455333	0.000253226106793	0.000169456752608	0.000157961047841	0.000153095450538	0.00021564875628	0.000158655885001	0.00022232279361	7.73867523698e-05	1.28556882437e-07	7.70241163422e-06	1.58029572556e-05	1.45001387485e-05	1.14409962613e-08	2.484356077e-09	7.09688937809e-08	0.057469435136	0.0114620131281	0.0933866318049	0.000153382318224	4.73554810895e-06	3.10059362213e-05	5.00318198893e-05	0.000212782538159	0.0291000269725	1.4409641157e-06	1.30715598932e-07	1.33013570993e-07	4.60148696956e-08	2.35138972294e-05	0.000119670125021	0.000227539048211	0.000188519500346	0.00037878268543	0.000102794351349	0.000167097701081	0.000130537822585	0.00020314865406	0.000469013748574	0.000451197762825	0.000270078489908	0.00040883480486
0.000144646092137	0.000155462398253	8.22587490704e-05	9.40259922636e-06	1.45874859139e-05	1.64572984564e-05	6.33442147385e-05	0.00011044104228	0.000177141383725	7.91699480503e-05	5.97012198014e-05	6.72559795664e-05	6.28125222317e-05	0.000153914448475	7.64613001269e-05	0.000176355798822	0.00372768519	0.0106191725153	7.34778932236e-06	3.72225814065e-05	1.22725233131e-05	7.45815956741e-09	2.44743464825e-10	4.04332984974e-09	1.85285710387e-08	7.32768368366e-08	6.59445717228e-06	0.000399647146544	4.98284342222e-06	7.49036375695e-05	0.000275492249353	7.12444526974e-05	8.54321542894e-05	3.46550242079e-07	2.28272611132e-08	2.8501078104e-08	1.85289289608e-08	5.34555070333e-06	0.00163268878776	8.26424526041e-05	9.71371268366e-05	7.32689630487e-05	2.8608672017e-05	5.68621589413e-05	6.18494926515e-05	6.20522306415e-05	0.000195878148531	0.000233876502176	0.000184676629884	0.000148596253244
0.000185455934196	8.50526397333e-05	7.539522988e-05	7.7911526909e-06	2.92912105222e-05	4.60534999984e-05	8.29522081192e-05	0.000186317017736	0.000124522323809	0.000205285279591	0.000200630188532	0.000126776989667	0.000171645170318	0.000290266997502	9.9433422486e-05	0.000125273998713	0.000125442966696	1.97374955213e-07	1.28753215102e-05	3.28458402538e-05	2.00899339466e-05	1.82426584897e-08	4.16514473979e-10	4.2494149081e-09	2.8653204531e-08	5.40853633797e-08	6.09051405271e-06	0.00017450231851	6.90868356467e-06	3.16331488799e-05	5.17046061057e-05	3.6490462339e-05	7.86267547812e-05	2.27127932007e-07	3.17414774937e-08	5.77560500854e-08	2.42007848192e-08	2.41369804751e-06	0.000106832185268	9.33029130241e-05	0.000145743824059	0.000280410179072	8.96931654511e-05	0.000126294356785	9.01532383052e-05	0.00016915881818	0.00021671151856	0.000138846755684	0.000151437828627	0.000244615908186
9.61047161885e-05	7.96429244572e-05	6.21538950881e-05	4.61278979435e-06	8.77053269306e-06	8.67373021586e-06	1.84824520767e-05	6.92427635942e-05	9.97930259998e-05	0.000170547228718	9.60278974485e-05	5.13727268024e-05	5.56191160711e-05	0.00010277387315	4.59977332979e-05	0.000178803639666	0.000114508762588	1.07200822614e-07	9.15849655881e-06	2.28490201973e-05	6.60542408675e-06	6.53263141808e-09	1.87859947769e-10	2.79268469234e-09	1.2910019614e-08	4.39412739507e-08	3.85970754626e-06	0.000256797130912	2.95975799118e-06	3.11826983811e-05	3.47312607524e-05	1.13255787481e-05	3.41537410635e-05	1.14268927048e-07	1.51443774789e-08	3.39734022503e-08	1.73550329816e-08	1.416089136e-06	0.000109043207912	7.7059877497e-05	0.000155818004665	0.000379389071341	0.000131392422	0.00018220335447	0.000138276620138	0.000208070639856	0.000283985350067	0.000108955841305	0.000103230810915	0.000126331985462
0.000349798255649	0.000151040659945	8.87293951039e-05	2.67063587152e-05	6.81851213678e-05	0.000168337457721	0.000144367169993	0.000255952503687	0.000245124588735	0.000267208129667	0.000198871086561	0.000228755518922	0.000153358245293	0.00019441176361	0.000108480479431	0.00015015457384	7.35278263325e-05	2.286503508e-07	1.91854511198e-05	3.87896024438e-05	2.04910755361e-05	1.51383036922e-08	4.78580907137e-10	3.9863919483e-09	2.11783341389e-08	4.29411502242e-08	3.05092968693e-06	0.000113468907104	5.09965608606e-06	4.55275307871e-05	7.09590843398e-05	5.56151127012e-05	0.000105243086687	3.13511809986e-07	4.09504281062e-08	6.89986088817e-08	4.86774848513e-08	6.33657830849e-06	0.000173697983411	0.000115269689377	0.000146997768307	0.000321950627175	0.00010334657726	0.000168174934428	0.000130602855613	0.0001588397573	0.000217943539178	0.00021985391523	0.000218832810246	0.000255107281037
1.92380761993e-05	6.01105080065e-06	2.05904728135e-05	2.25091908584e-06	5.23843234746e-06	8.03765039728e-06	1.58048171632e-05	7.7132738774e-05	0.000143984889202	0.000234607706907	0.000204116685904	0.000142058887414	0.000260337047613	0.000238468917112	8.00554735041e-05	0.000110612787156	4.39918160401e-05	2.0638932932e-07	1.99059709438e-05	1.57954381057e-05	2.78195453149e-05	4.96561535286e-09	0.0121897781231	2.10787136839e-09	8.42070189146e-09	1.08072967912e-07	2.46883133091e-06	3.41627864512e-05	1.9220634353e-06	1.2153143227e-05	2.60259721658e-05	1.36030964801e-05	6.45989562628e-05	1.48043272616e-07	2.75716995679e-08	3.58006960541e-08	1.75638263299e-08	1.41780721811e-06	7.89377215333e-05	4.02186856348e-05	0.000102107606526	0.000184078116012	4.90475200035e-05	9.96867843701e-05	5.9397159214e-05	9.18190593494e-05	0.000254865050249	0.000146516866931	0.000126491582442	0.000177705332395
0.000201552056818	4.41292477962e-05	4.50015076994e-05	1.46280344293e-05	2.29577467026e-05	3.50750911469e-05	0.000187657569268	0.000168980709182	0.000192738539881	0.000244725924486	0.000202103632688	0.000140974977755	0.000211303163414	0.000395676776711	0.000271354421818	0.000180149015412	6.37440874084e-05	2.46953005795e-07	1.67650903489e-05	2.65845045415e-05	2.19414245747e-05	1.15171207248e-08	5.30305488554e-10	3.99798167467e-09	2.00462157463e-08	1.15341071032e-07	4.5584502243e-06	8.22021557822e-05	4.70897124763e-06	4.98003793722e-05	6.09078842299e-05	4.48924015208e-05	0.000110353166784	2.54845247269e-07	4.23351987983e-08	6.76031181808e-08	2.93884109548e-08	4.3635478603e-06	8.19217395236e-05	3.95249682297e-05	8.10734234475e-05	0.000183003795162	5.68195920253e-05	0.000121766728433	7.16961065753e-05	0.000105591828922	0.00012286222084	0.000122208839676	0.000132746203708	0.000257101799992
0.000201182714228	8.78465559523e-05	7.96320087137e-05	1.0359719833e-05	1.94131069119e-05	2.21307226713e-05	6.51524574256e-05	0.00017320332876	0.000187884916364	0.000360081275865	0.000199800036855	0.000174993095203	0.000147744610411	0.000192270088002	7.88694976057e-05	0.00014015734026	5.250347909e-05	1.07914971198e-07	7.58474520511e-06	1.5176508964e-05	1.02616041204e-05	8.93114408523e-09	2.61552340291e-10	2.39573132885e-09	1.05681582265e-08	2.79582720801e-08	1.76591520978e-06	7.14440346437e-05	2.61857584833e-06	1.85336793955e-05	2.63644587684e-05	3.07806355961e-05	6.3203417187e-05	2.98998834602e-07	2.73726158454e-08	3.73885503633e-08	1.99500010399e-08	1.50084846115e-06	8.49540013008e-05	6.00914266134e-05	8.96304158769e-05	0.000173064062244	6.72688214944e-05	0.000112236047086	8.67782705228e-05	0.000127789715359	0.000205573997559	0.000123432134113	0.000118237969547	0.00017545368994
0.000146374534875	4.44669674725e-05	4.54732522296e-05	9.37472082994e-06	2.4139912115e-05	2.58109866886e-05	7.98935504785e-05	0.000159849371192	0.000188646678069	0.000227053847235	0.000169699200252	0.000161464202828	0.000148263729704	0.000228696586871	8.29262119739e-05	0.000101220105422	5.83010177255e-05	1.24669871985e-07	1.01959968308e-05	1.75688215887e-05	8.01290064348e-06	6.68847070354e-09	2.46651927514e-10	1.82941155527e-09	8.51579277976e-09	3.05333044118e-08	1.85760035505e-06	0.000123151513514	4.89624169923e-06	3.11531132821e-05	3.17425456284e-05	2.44680823846e-05	5.77708768708e-05	1.81524622079e-07	2.58022671123e-08	4.52862549862e-08	2.33394541447e-08	2.03183884711e-06	0.000115181924347	5.08869613266e-05	9.409977721e-05	0.000223057567018	7.63239979972e-05	0.000129939954597	8.97588874957e-05	0.00012411331797	0.000133988679985	0.000125957578482	0.000116484612664	0.000133052221707
0.000827215042831	0.00012691910631	9.24133712995e-05	1.13574617151e-05	2.196311131e-05	2.84978918205e-05	7.14668319064e-05	0.000170445619772	0.00018380971604	0.000246952938553	0.000262430902678	0.000241562610306	0.000134485967684	0.000157669682253	0.00011837780496	0.000124796752654	6.08838032245e-05	2.13352434389e-07	1.14964617342e-05	2.07323869649e-05	1.34555813713e-05	7.80567598646e-09	3.0521847341e-10	2.10150751163e-09	9.96442941767e-09	3.2263997237e-08	2.21722271194e-06	7.58389914076e-05	2.35188148601e-06	2.04902469748e-05	2.96795494329e-05	2.85777651481e-05	5.36759551971e-05	2.21106536943e-07	3.28332648631e-08	4.62672987044e-08	2.37541562028e-08	2.43169198408e-06	8.43280382974e-05	4.91139077912e-05	7.49203756587e-05	0.000185570501521	5.87299910432e-05	0.000118309987184	8.73417557147e-05	0.000159783093456	0.000225873275487	0.000145411764811	0.000137680512812	0.000161716759129
5.58960890103e-05	4.55292335138e-05	4.41510163592e-05	6.68806976799e-06	1.02358830293e-05	1.96029929121e-05	4.12785070748e-05	0.000145073399443	0.000544226359925	0.000262424724607	0.00013939306192	9.37035276496e-05	7.0679882591e-05	9.83561782734e-05	6.76121537796e-05	9.98818597042e-05	2.88174202584e-05	1.02534275559e-07	8.1949703049e-06	2.44805429271e-05	8.95026759595e-06	7.51487678984e-09	4.33692807125e-10	2.54766567803e-09	1.15198557604e-08	2.08355980847e-07	3.04765887927e-06	8.39687052522e-05	3.62620126896e-06	4.691206352e-05	7.01023057446e-05	2.57766749404e-05	6.53728722452e-05	2.45553443858e-07	2.5013093004e-08	2.94176070847e-08	1.80026279409e-08	1.16281059412e-06	9.64001704218e-05	4.08389110215e-05	7.46017727855e-05	0.00012595416071	4.10995435762e-05	9.20683579736e-05	5.00161808016e-05	0.000146364820089	0.00023253946337	0.000163651091943	0.000806308120856	0.00840301859445
0.000290392399214	5.74210089707e-05	7.29907128025e-05	1.30019841985e-05	3.20569633469e-05	1.25622075857e-05	3.87780060077e-05	6.88234325358e-05	0.000113079965969	0.000220920625161	9.94365222273e-05	7.39278055766e-05	7.63176461024e-05	0.000110645161047	4.82575135915e-05	0.000114522250211	4.62343343162e-05	1.30083216929e-07	1.2368703726e-05	1.74715548457e-05	9.92976940483e-06	7.01120762277e-09	2.53197409864e-10	3.39466111032e-09	2.59492785562e-08	3.34761885601e-08	2.87367635088e-06	9.71795120716e-05	3.10539995806e-06	4.38353418715e-05	4.81561163828e-05	2.97216727122e-05	6.05664396658e-05	1.81813372545e-07	2.80125448389e-08	4.56398003571e-08	2.58654081142e-08	3.06232272293e-06	0.00012369571105	4.31368806316e-05	7.07440785196e-05	0.000132385784893	5.47305337112e-05	0.000104185967236	6.08062926321e-05	0.00010821865553	0.000182362885725	0.000182126567308	0.000152818729021	0.000238150427547
5.76461873691e-05	2.7509128066e-05	2.5345664853e-05	6.90248876334e-06	1.45680688599e-05	2.87706566554e-05	8.46813065096e-05	0.000153648315911	0.000179955728864	0.000172764499273	0.0003304611622	0.000204424395167	0.000462954034844	0.000200522396568	6.31268073949e-05	0.000119142198455	3.87368389489e-05	1.38549183594e-07	8.69955835232e-06	2.17792640759e-05	1.29195604016e-05	8.49758284665e-09	2.94224832325e-10	2.18480034939e-09	1.13010526827e-08	4.39712909594e-08	3.42942213445e-06	0.000165693266461	3.37103674033e-06	2.82904886528e-05	3.42962767308e-05	2.54946480064e-05	5.99653994539e-05	1.9184527407e-07	3.18169952366e-08	5.07077699277e-08	2.93671451495e-08	2.96470529505e-06	9.10434230751e-05	4.5417557827e-05	6.58725177849e-05	0.000122950410752	5.62215754891e-05	0.000111570767051	7.72134341764e-05	8.73112658779e-05	0.000138798213797	0.000116071614432	0.00011902328597	0.000168938962829
0.00161294819743	0.000675836388022	0.000146900072065	1.71908698946e-05	1.93021630826e-05	2.67588402854e-05	9.72449089152e-05	0.000166420009809	0.000227422456738	0.000384906621092	0.000514299747961	0.000201458173533	0.000198057063656	0.00047086387807	0.000148499407999	0.000307164438316	9.49163635385e-05	4.60675892558e-07	2.01111426433e-05	4.21712478416e-05	2.17907361844e-05	1.08483967134e-08	3.27667392652e-10	3.40752635883e-09	1.64222598361e-08	4.69242002032e-08	3.81498507477e-06	0.000150358810073	5.33660062692e-06	3.8241714717e-05	4.98013684592e-05	3.45777538633e-05	0.000135763411438	2.9913357133e-07	4.05789785689e-08	7.33023971032e-08	4.60470908133e-08	3.49426677067e-06	0.000181068385789	9.44872446843e-05	0.000119512011519	0.000236461534361	0.000111824048313	0.000263244677114	0.000176102066008	0.000199321492182	0.00023261754082	0.000237630657106	0.000123639465246	0.000167797989164
0.000216200027042	8.15926117517e-05	7.21335040058e-05	2.01068857794e-05	3.45870106524e-05	5.5049522167e-05	0.000350736673133	0.000222576522216	0.000353333915503	0.000462481672022	0.000206863148852	0.000205952617975	0.000149785233898	0.000232864109088	0.000108273705661	0.000124673349508	5.28944125904e-05	2.56614131551e-07	1.66511635138e-05	3.58930365962e-05	1.40470830005e-05	9.03400021054e-09	3.87062002802e-10	4.690093731e-09	4.23714825259e-08	5.27845472752e-08	4.96419470459e-06	0.000303595057857	7.16104505557e-06	6.64970253349e-05	0.000105554178656	0.000165483111082	0.000184053810819	2.45835232324e-07	3.17977084016e-08	5.59486946776e-08	3.18136539464e-08	2.33341437975e-06	9.1290129599e-05	5.40699918065e-05	9.78994958508e-05	0.000179236002291	9.71579217901e-05	0.000138819880631	9.96874066248e-05	0.000142574838753	0.000181661005402	0.00017764135542	0.000150341723396	0.000214689259579
8.68122599058e-05	3.01882654589e-05	5.9452629098e-05	7.83190053112e-06	1.3981571013e-05	1.78560539312e-05	4.76713084289e-05	8.14280840399e-05	0.000164121904208	0.00047802340609	0.000611653923624	0.000114092595377	0.000138707444673	0.000247957088149	8.64826376999e-05	0.000169650686098	0.000152341555788	1.92489189936e-07	6.85432116117e-06	1.31060929629e-05	1.33023186086e-05	8.73118745977e-09	1.57355362924e-10	1.29820458033e-09	3.86147322196e-09	2.66515659787e-08	1.34380679242e-06	3.83806710322e-05	2.06458211427e-06	2.09096493776e-05	2.10167086408e-05	2.28782877236e-05	6.06103171664e-05	2.37054708701e-07	3.01125832454e-08	6.27379674919e-08	2.90191951812e-08	3.5848250734e-06	0.000145506041352	0.00010043533317	6.97622112341e-05	0.000181754827174	5.23616381553e-05	0.000136788123703	8.4705065048e-05	9.12581367779e-05	0.000136879666893	0.00010777263864	9.90459858979e-05	7.29685947863e-05
0.00019055142055	6.28790348445e-05	3.95346836396e-05	5.04738334717e-06	1.18467705874e-05	1.83496699068e-05	6.74119879771e-05	0.000151287769122	0.000145330633098	0.000288165239726	0.000195280406156	0.000150480941637	0.000117642450844	0.000160308426539	7.24936808964e-05	0.000188363456572	6.50911673764e-05	2.28943309995e-07	1.77350336863e-05	4.08592075422e-05	1.91240973769e-05	1.22471221709e-08	3.69661169253e-10	6.26968094143e-09	2.07779038779e-08	8.03319653245e-08	6.4019855345e-06	0.000253321844893	7.64961975494e-06	7.65815428027e-05	6.34115192164e-05	4.53105231141e-05	0.000189055325124	2.4637014032e-07	3.26796690646e-08	5.25000637197e-08	2.95852825188e-08	2.96604793901e-06	0.000315667746447	0.0041240732615	0.00131395473016	0.000384923641135	0.000131785276285	0.000158822936734	8.61846434029e-05	0.000142179354559	0.000167624573659	0.000170290171136	0.000149541048935	0.00022505792977
0.000305980385012	0.000123921171856	0.000115062520732	1.26481335649e-05	2.95364675997e-05	3.45648263238e-05	0.000113054736702	0.00031012408388	0.000368732158405	0.000519527202308	0.000403398194227	0.000243246914757	0.000179648317952	0.000236478985283	0.000147807403941	0.000126322383327	7.364662689e-05	1.45396127371e-07	1.23623751047e-05	3.75730236241e-05	2.05490139857e-05	1.51056540997e-08	5.2294661832e-10	4.14368433449e-09	1.43950904603e-08	4.50713061536e-08	3.00916427112e-06	8.39572901992e-05	3.74277618545e-06	4.76403053791e-05	6.20135949731e-05	3.67953712883e-05	6.82125369109e-05	2.60970428666e-07	2.95910054287e-08	4.47929670315e-08	2.84114069487e-08	1.8887046898e-06	0.000105161185396	6.72211684927e-05	0.0001078346878	0.000275668600844	0.000103811081205	0.000168108104613	0.000106617398531	0.000260469080344	0.000273970457788	0.000246535881657	0.000156669227259	0.000168961121381
0.000161933235784	6.03658997854e-05	3.57451041508e-05	1.47125680868e-05	2.11978823014e-05	5.23147510926e-05	0.000228863213565	0.000212096493945	0.000172554919454	0.000191312853581	0.000118503351528	9.55585834995e-05	8.5806966937e-05	9.446724892e-05	6.07181219621e-05	0.000122426377864	5.14798281423e-05	1.54608149855e-07	1.20436727994e-05	1.81374937144e-05	1.17487205539e-05	8.06268027866e-09	2.74075802935e-10	2.65907783237e-09	1.2675709233e-08	3.44261778222e-08	2.23080300079e-06	7.6454321199e-05	3.42811374516e-06	2.13704588957e-05	3.39585363902e-05	2.39732440992e-05	7.17602089838e-05	2.49666155937e-07	3.79112553192e-08	6.88486248702e-08	2.70846782187e-08	5.94640306781e-06	0.000274393239105	8.02808611176e-05	9.68365397614e-05	0.000240585169096	4.50702169404e-05	9.23470552368e-05	7.17366063482e-05	0.000126348537062	0.000210895472913	0.00019478097261	0.000155351803604	0.000169806375372
0.000196417601246	6.67587274889e-05	7.32495817441e-05	9.48215254515e-06	1.79476248165e-05	2.2920303565e-05	0.00011120697662	0.000419002188401	0.00045689611677	0.000401853131408	0.000251445511308	0.000260934561756	0.000201680481856	0.000297766811345	0.00017577650974	0.000207420165424	0.000154988729484	3.64473021591e-07	2.22352532815e-05	7.12580912425e-05	2.01089816104e-05	1.19896267744e-08	5.09598306092e-10	4.67254559725e-09	2.22659439991e-08	6.03287088373e-08	3.71261773087e-06	0.000116755829036	6.23157504759e-06	5.4804599515e-05	0.000107335741029	5.23824594638e-05	0.000122196194552	3.3037941229e-07	3.660478717e-08	5.56380199986e-08	3.4836267345e-08	2.55183032803e-06	9.03532075974e-05	6.68864592586e-05	0.000105908739193	0.000313478585311	8.73418758345e-05	0.000149812794737	9.64719746119e-05	0.000158479465312	0.000187716108706	0.000203403736483	0.000195158220875	0.000227250658921
0.000103662166194	3.1503127545e-05	4.81490454599e-05	5.13450831731e-06	1.38941423428e-05	2.03854482423e-05	4.66217465967e-05	0.000159076052155	0.000167842215701	0.00015484938342	0.000164341530494	0.000107723801447	5.69081204442e-05	8.23000658758e-05	4.73429192843e-05	0.000107954355792	4.39802673487e-05	1.10285753374e-07	9.57718555734e-06	1.56323375221e-05	9.33878283726e-06	7.3291064964e-09	3.19512064652e-10	2.45034929207e-09	1.01087214854e-08	1.23826227115e-07	5.15730840764e-06	0.000109580329443	3.53170759933e-06	2.10527639073e-05	3.19133506196e-05	1.51234079866e-05	3.7257977208e-05	1.21909875767e-07	1.69978555869e-08	2.05271803151e-08	1.36670390474e-08	1.23699969833e-06	5.93434662232e-05	5.56503897704e-05	5.53571960039e-05	0.000153671700861	5.43223743127e-05	0.00018685336969	0.000107823856312	0.000149702683171	0.000163891827292	8.22920562964e-05	0.000220556474946	0.000319945088258
0.000268370952937	0.000285400796823	0.000165255463525	2.18455602624e-05	7.01746258886e-05	0.000202423965741	0.00320868545614	0.000266325955706	0.000271895021313	0.000313585764598	0.000240456950558	0.000149511548882	0.00011783041226	0.000243273391417	0.000176345908558	0.000139029130445	4.673396392e-05	1.50661082376e-07	9.17587778171e-06	2.11633360338e-05	1.4514362153e-05	9.30275317435e-09	3.04299943503e-10	2.37832145647e-09	1.03626757891e-08	3.70096527319e-08	2.98246592146e-06	0.000101989233044	3.69627347124e-06	3.54927017352e-05	5.10750053599e-05	2.50415910446e-05	8.14232828363e-05	2.06659626732e-07	2.59747681249e-08	4.64417005864e-08	2.34605175096e-08	1.72276574667e-06	0.000103243196041	6.39964406623e-05	0.000102979645229	0.000146183770714	6.85021909909e-05	0.000187086704354	0.000156164661896	0.000217012266244	0.00021161059027	0.000133952646797	0.00010638826066	0.000120403434382
0.000369069346567	0.000234525340381	0.000210082362414	5.16675443038e-05	8.7907495137e-05	0.000126148830954	0.000239453789358	0.000324344130422	0.000185618610992	0.000441415901901	0.000292377653522	0.000249229347886	0.000209422418477	0.000255590058573	0.000137237081482	0.000133074533236	5.3169339569e-05	1.64988164898e-07	1.08115638887e-05	1.66359545512e-05	1.35662440094e-05	6.42637402318e-09	2.15405186457e-10	1.08099819417e-09	1.58327037021e-09	2.30530826208e-08	9.97293396539e-07	4.86917307934e-05	3.08538628749e-06	2.63604329861e-05	3.14054670049e-05	2.43608972825e-05	5.53340360236e-05	1.87488926718e-07	3.34928046365e-08	6.21113119538e-08	2.70627924091e-08	3.40479808107e-06	0.000104129397077	5.43651269297e-05	8.18337260111e-05	0.00028177243515	9.47686204051e-05	0.000142829617904	9.12521597987e-05	0.000140258442154	0.000160856332071	0.000147974383089	8.27748998308e-05	0.000122820191342
0.000106254617151	4.83383875911e-05	4.08093583421e-05	8.40956765589e-06	2.98555672563e-05	2.05181417932e-05	6.47357187621e-05	0.000121548716682	0.000124542957702	0.000196187623311	0.000103289007691	8.63049679338e-05	7.95627193913e-05	0.000124043065622	6.48001073105e-05	0.000124584270555	6.92580399956e-05	1.38154521783e-07	1.01839728362e-05	3.40834925751e-05	1.01761039129e-05	9.40275037726e-09	4.05205239335e-10	3.15301857616e-09	2.78227897227e-08	5.74144628845e-08	3.43018292796e-06	9.1060636489e-05	4.19117608873e-06	2.30242959458e-05	3.37392480613e-05	1.84327758745e-05	4.90062938927e-05	1.66312255535e-07	2.43949665825e-08	3.68805248699e-08	1.89181573066e-08	1.45512200592e-06	9.7888574274e-05	6.02178748176e-05	0.000100508019553	0.000210441009194	4.95511896385e-05	9.31290323468e-05	6.51944035123e-05	0.000146990211498	0.000686089649677	0.000331979235019	0.000231700700604	0.000240166460137
0.000291774382486	5.31792913985e-05	2.04893348917e-05	3.9801945333e-06	8.75818492783e-06	1.4703829484e-05	4.05623813011e-05	0.000102236458021	0.000220538018978	0.00160983740433	0.000882779119	0.000291035814102	0.000233197347051	0.00018774329018	8.25558703138e-05	0.000139689986873	7.5086765096e-05	1.98568472484e-07	2.25972383586e-05	2.83811765061e-05	1.42553460327e-05	1.02993540585e-08	2.57437765617e-10	2.30924467651e-09	1.17310240576e-08	2.67993415782e-08	2.02673362737e-06	6.42074345621e-05	2.30845222546e-06	1.71624732118e-05	2.21665720098e-05	1.67969489163e-05	4.79079053718e-05	2.09347871423e-07	2.21186523966e-08	3.48343023765e-08	1.65914207315e-08	1.72288903387e-06	7.55521604485e-05	6.48173151004e-05	6.96425148616e-05	0.000151843906214	5.62674479546e-05	0.000109524674941	5.88413766995e-05	0.000125126181664	0.000162015280309	0.00018056147484	0.00013926643513	0.000158039856081
0.000535231306288	0.000324915773125	0.000124324390931	8.50767354133e-06	2.10285317614e-05	1.49745729108e-05	4.99907228158e-05	0.00014059963775	0.000159936341608	0.000132159301047	7.08851285367e-05	8.91006077549e-05	0.000110582810348	0.000377389512188	0.000140818907501	0.000135764918198	6.60226853632e-05	7.86027027682e-07	0.00631227726808	7.88236345804e-05	1.43917467223e-05	8.82565130025e-09	2.41991129359e-10	2.75563779384e-09	1.03218944436e-08	2.94300527721e-08	2.897515045e-06	0.000137694001714	3.45486457268e-06	3.08486522216e-05	3.60983626479e-05	3.11237090125e-05	6.77527077864e-05	3.03207686143e-07	4.08611373869e-08	5.47179858441e-08	2.67975051531e-08	3.14889883171e-06	7.95525591897e-05	3.93084906576e-05	8.41765105294e-05	0.000791844280331	3.72407475085e-05	9.66601370359e-05	6.43982498949e-05	5.18837480767e-05	8.91888149799e-05	9.67790180178e-05	0.000147216427365	0.000408168893311
0.000198372542735	8.27846109743e-05	5.15335992246e-05	8.03227129262e-06	1.99940895061e-05	2.43104748691e-05	0.000108659453986	0.000382285493109	0.000452806719134	0.000465966643064	0.000304429784898	0.000205330464818	0.000199445484954	0.000214940276263	8.7693525564e-05	0.000131122772811	5.75072715385e-05	1.26999634347e-07	1.14361170367e-05	2.99389339305e-05	1.40596574863e-05	1.29850980703e-08	4.56221730467e-10	4.86614332451e-09	1.70531119143e-08	5.87006544557e-08	4.36521008419e-06	0.000118959716207	3.67736268346e-06	3.08304036977e-05	4.40074433668e-05	3.01507995236e-05	7.31486718802e-05	2.52097969907e-07	3.0420074018e-08	4.08135105355e-08	1.86982481295e-08	1.57772629427e-06	7.06421393451e-05	6.32189122655e-05	8.68584560245e-05	0.000169888321714	6.76622596539e-05	0.000126190258114	7.66684877133e-05	0.000125284143261	0.000138710628187	0.000132687558747	9.62231278335e-05	0.000159208019578
0.000141815977936	7.63387005395e-05	5.8648625269e-05	1.41406234675e-05	2.31047360972e-05	2.62009476967e-05	7.34639894217e-05	0.000173485433323	0.000268319146813	0.000238453927227	8.10496695482e-05	8.36869716066e-05	0.000107535789396	0.000131626377983	8.97239547454e-05	0.000178005168714	6.30835573338e-05	1.29917624217e-07	1.22715366724e-05	2.26469752382e-05	1.29126860903e-05	1.52978945062e-08	6.85406458148e-10	5.94893565205e-09	4.55804229188e-08	7.32468183113e-08	7.420531176e-06	0.000261319231528	7.36483786833e-06	4.90573238563e-05	5.09296049041e-05	3.43187313808e-05	5.81181425857e-05	2.01619477513e-07	2.64386652384e-08	3.5394128446e-08	1.96601691396e-08	1.93301162628e-06	7.20212633891e-05	4.20304511475e-05	9.47151029864e-05	0.000235795637871	0.00010796376033	0.000145145877478	0.000178274306459	0.000127302274809	0.000661256593036	0.000218553582597	0.000111247032512	0.000166513444498
6.69230715997e-05	1.91830257556e-05	2.7034611001e-05	2.31611113091e-06	1.1474917534e-05	1.11548336456e-05	4.49468451177e-05	0.00013430020396	8.03118318291e-05	0.000108478971901	0.000145425587744	0.000358245324052	0.00021857580789	0.000234385523001	8.64662980209e-05	8.50474897842e-05	3.20756783606e-05	1.80759949657e-07	1.35133393295e-05	3.49726012926e-05	1.2917184952e-05	5.7648445602e-09	1.81036259288e-10	2.17860956853e-09	7.12115176335e-09	2.59096405457e-08	1.76173536702e-06	6.75768504628e-05	3.08457513554e-06	1.83825389764e-05	4.76751004632e-05	3.68999288788e-05	7.1708202977e-05	2.37203118453e-07	2.61737240097e-08	3.85065751425e-08	1.70068562844e-08	1.27284220874e-06	4.54349949005e-05	2.12241309974e-05	4.93865416052e-05	0.000140953035684	1.87176292846e-05	6.69519293475e-05	3.46903275193e-05	5.03749920667e-05	7.16174897422e-05	7.61172027683e-05	8.58126003636e-05	0.000186854040757
0.00020680157422	5.33545622582e-05	7.90875967786e-05	1.02432959143e-05	2.42154820829e-05	2.76045972913e-05	9.27331877841e-05	0.000119556856624	0.000115940832865	0.000174016596246	8.50244504164e-05	8.36088126353e-05	0.000150928790769	0.000327200121523	0.000128110587253	0.000142593057974	4.19167146358e-05	7.25296797135e-08	5.14011663729e-06	1.0991091811e-05	1.161275916e-05	7.04785889608e-09	1.70558869691e-10	1.50262020592e-09	2.94422531238e-09	3.10520146357e-08	2.07020915697e-06	7.35027192575e-05	2.50456193215e-06	2.49032031494e-05	3.99082123391e-05	1.68411051719e-05	4.05684571562e-05	1.56787499467e-07	1.84508316445e-08	2.70658993983e-08	1.33998796807e-08	9.05417630168e-07	6.02156161924e-05	2.98612606558e-05	4.60893989343e-05	8.07332419894e-05	3.42309101244e-05	0.000195967042764	0.000152780890193	0.000157780125586	0.000156680919769	0.000114663153978	0.000104564246639	0.000123634073822
0.000302163222418	4.89770456205e-05	3.15189897882e-05	6.09196138874e-06	1.62173086853e-05	4.98139298528e-05	9.26569543752e-05	0.000182567831326	0.000294044822094	0.000306337697146	0.000532458819236	0.000330845656409	0.000370357263286	0.000422477096921	8.50543118483e-05	0.000126429085264	7.3476890207e-05	1.26701475387e-07	1.25577461637e-05	3.61425127612e-05	1.39727727587e-05	8.22448045724e-09	3.0206965463e-10	3.87834715627e-09	2.91258025705e-08	5.16230680784e-08	4.86092585264e-06	0.000642325525748	2.1308286338e-05	6.31280808297e-05	5.47583246532e-05	3.06239792392e-05	0.000115863656224	2.58131224897e-07	3.82604080813e-08	5.89060349654e-08	3.44208176743e-08	3.28830676416e-06	0.000134255866884	6.25170832284e-05	6.63206311444e-05	0.000139555255499	6.74417012406e-05	0.000199958673264	0.000111801487628	0.000475499408407	0.00416707953904	0.0113417174077	0.000390315359235	0.000253778322425
0.000106107993699	4.40685348111e-05	3.92800715229e-05	7.41209574951e-06	1.80049718704e-05	1.67521851686e-05	5.78764006723e-05	0.000114052053478	6.81896773689e-05	0.000125083439697	9.46170384348e-05	8.82159294873e-05	8.15495442485e-05	0.000105929385911	7.75537087253e-05	0.000119137840608	5.31040308982e-05	2.83574836169e-07	1.07708515162e-05	2.24628818458e-05	1.47164212904e-05	8.27725883704e-09	4.39880369503e-10	3.17761410295e-09	1.98976296177e-08	5.04245173054e-08	6.70904835661e-06	0.000153984659954	3.37338589076e-06	2.16953446287e-05	2.77286903004e-05	2.61722243122e-05	0.000100000508644	2.32787026095e-07	3.55538908965e-08	4.80802639361e-08	2.24172380606e-08	3.17898349163e-06	8.30493573578e-05	4.01954362761e-05	5.30754040009e-05	0.000189889092208	5.8893870855e-05	0.000167315444881	0.000164415704676	0.000144339839338	0.000163103892825	0.000164860969108	0.000217047647498	0.00035718186464
0.000162577643737	7.3130182662e-05	9.20101439725e-05	9.76807369514e-06	3.7037476149e-05	2.79460775193e-05	6.05875954133e-05	0.000114472571776	0.00010643743039	0.000179773157001	0.000145561870907	0.000136280930732	0.000123046265024	0.000170203739207	8.60866140032e-05	0.00012712277888	0.000108939893465	2.07036448624e-07	1.25749621995e-05	3.29571574797e-05	1.05525096694e-05	8.9280435098e-09	4.20485462448e-10	2.5720946419e-09	1.3170560869e-08	3.77581630155e-08	2.02873055635e-06	7.94074761032e-05	2.76306425244e-06	2.29857307484e-05	3.52226276646e-05	1.79053407329e-05	4.57660904657e-05	1.90468128774e-07	2.44313795905e-08	5.1006154274e-08	2.54013801373e-08	3.70963459086e-06	0.000134630010056	6.49805077203e-05	7.99170208152e-05	0.000224825390358	5.54301655852e-05	0.000107722095985	8.34271222713e-05	0.000104809271476	0.000226637335288	9.94612286662e-05	6.89268111548e-05	8.66750495964e-05
0.000309377830958	0.000258457754565	0.000195109816211	1.78424880276e-05	3.32481197333e-05	2.66732096042e-05	6.44268385691e-05	0.000166413162351	0.000144196262797	0.00025529283695	0.000345360443938	0.000377772162986	0.000291568511474	0.000388549799656	0.000281616618804	0.000135996988113	7.57175202054e-05	2.15439690375e-07	1.42940932737e-05	1.85889275246e-05	1.62369940162e-05	9.35973394421e-09	3.92172174521e-10	3.04532741223e-09	2.09397535125e-08	3.66774931922e-08	3.42611510532e-06	0.000166310409499	8.539663738e-06	4.64691985014e-05	8.01577985371e-05	5.76256179189e-05	0.000276658917449	4.04315217263e-07	5.99724382198e-08	7.0116487349e-08	2.72052973797e-08	3.15611902189e-06	9.00580197236e-05	9.91915550446e-05	0.000152245968174	0.000249516019878	0.000101198984291	0.000137361530987	0.000233494293348	0.000292607317348	0.000300394931348	0.000173175751836	0.000138644315425	0.000155529203443
2.32625520551e-05	2.57021166183e-05	3.45407246144e-05	2.27102551139e-06	8.56942082018e-06	9.91619403372e-06	2.17041079363e-05	9.39296516939e-05	0.000120217648768	9.22912357354e-05	5.2730452577e-05	8.64979327491e-05	7.87766271533e-05	0.000135529585341	6.87897169958e-05	0.000119545040938	4.90447254413e-05	1.31410641853e-07	8.09349170318e-06	1.50472068004e-05	8.67124617652e-06	5.80965776659e-09	2.47034956401e-10	3.16850710627e-09	1.68430392836e-08	7.24157848306e-08	5.43691875726e-06	0.000180801150768	7.04194995996e-06	5.86317691458e-05	9.94482105773e-05	4.37778925022e-05	0.000112898197162	2.83284842706e-07	3.61950441379e-08	5.35780990639e-08	2.60068535789e-08	2.54559721507e-06	0.000118053467058	0.000240433019644	0.000781424558157	0.00108426125694	0.00014697198048	0.000176516578767	0.000105510662286	0.00016202180121	0.000250433460374	0.000260636524219	0.000323041936423	0.000241915170558
0.000176347588372	6.6397789078e-05	5.10764366856e-05	9.4588295121e-06	3.53490766364e-05	5.51128864102e-05	0.000102314479497	0.000180065905613	0.000131513377674	0.000231741436603	0.000203622448503	0.000132092271672	0.000101215030017	0.000149993768483	7.72871291443e-05	0.00010309935873	5.87095193419e-05	1.43686809435e-07	1.58138691905e-05	3.48073052052e-05	1.61422444939e-05	1.4434571228e-08	4.3500257318e-10	4.95560545446e-09	3.45277886726e-08	5.87057380615e-08	5.88792312226e-06	0.000126218608858	7.95465642525e-06	3.87587967004e-05	4.90119754983e-05	2.5566052182e-05	5.78845984403e-05	1.92801084564e-07	2.48430696654e-08	4.54939658057e-08	2.3101525737e-08	1.44214888819e-06	7.95264753571e-05	6.474701562e-05	0.00012485364765	0.000259834400005	7.63315269651e-05	0.000117738289382	7.27184738923e-05	9.58644732735e-05	0.000146329253882	8.08535361131e-05	7.61252908863e-05	0.00018638156579
0.000289733381503	0.000109497808834	7.30079173088e-05	8.70495859971e-06	2.01578692905e-05	3.06757077137e-05	0.000103033553965	0.000190891941533	0.000225492372409	0.000231845156435	0.00010622354124	9.51635455236e-05	0.000134028902466	0.000153146616317	9.21739807893e-05	0.000104944031759	6.68439283349e-05	1.63132363187e-07	1.24344424347e-05	2.20833821523e-05	1.7016501112e-05	1.21138189642e-08	5.35856289067e-10	3.76345892426e-09	1.91043309915e-08	4.10391263698e-08	3.20658054792e-06	0.000119824802335	4.32257202249e-06	3.01013538239e-05	4.86318561373e-05	5.40787883404e-05	0.00011156077075	4.04598588706e-07	5.54055141495e-08	9.75377248976e-08	8.67204657296e-08	2.40533799332e-06	0.000325959094271	9.6413745575e-05	0.000177965376879	0.000579111570583	0.000134608038376	0.000155889223876	5.53808876e-05	0.000146138674266	0.000342279482761	0.000383682589761	0.00060312473873	0.000278106421093
0.000373239514157	0.000127154605955	0.0001087296346	2.63957330391e-05	4.35120239372e-05	4.70429052519e-05	0.000157625193459	0.000263577760699	0.000305006174747	0.00042015421494	0.000480901522306	0.000531091599227	0.000519181246927	0.000679183907107	0.000169924578853	0.000128290140764	6.90041557816e-05	3.60579400033e-07	1.60637288062e-05	2.77054832528e-05	1.91071689138e-05	1.27116231038e-08	5.59078186599e-10	3.46809691563e-09	1.8551300281e-08	4.01449028344e-08	4.3780330884e-06	0.000190861982074	6.47878262927e-06	3.95035747663e-05	5.37333334953e-05	4.43854033745e-05	9.03417862344e-05	3.079202097e-07	4.58155804817e-08	5.78217868603e-08	3.14747246373e-08	3.09114128838e-06	0.000115561837154	6.57673985011e-05	0.000124080995574	0.00019988543817	8.23469216866e-05	0.000151388111065	0.000110434650747	0.000149488786962	0.000192638075888	0.000151105386398	0.000176894644997	0.000205651363193
0.000274718361991	0.000125070914421	9.96984112755e-05	2.28112411113e-05	7.00066835973e-05	0.000102907450562	0.000141629176679	0.000201374191594	0.000193523074395	0.000274984311137	0.000365724836221	0.000235512501115	0.000181669057814	0.000332289267506	9.58521005671e-05	0.000109126975633	8.52891922843e-05	1.220770279e-07	1.09150241708e-05	3.35469581123e-05	1.76073511133e-05	1.64417220545e-08	4.30779782018e-10	4.60053741329e-09	5.01821086734e-08	5.97117608197e-08	5.4709881653e-06	0.00013279462629	7.29745152696e-06	3.07182627971e-05	4.68235901671e-05	3.37990647879e-05	6.93047942481e-05	2.60759132627e-07	3.28698745376e-08	5.64220292931e-08	2.74376634504e-08	2.31225659781e-06	9.62689080189e-05	5.50038875165e-05	9.68354890175e-05	0.000231929887348	7.80162014002e-05	0.000136952417459	9.61032079646e-05	0.000147013468209	0.000214680481535	0.000124366312334	0.000112008489255	0.00015219931967
0.000265825995704	6.89050047507e-05	5.44622001946e-05	1.79264468977e-05	7.84100302348e-05	0.000268174846604	0.000170358308255	0.000177081301286	0.000150827508266	0.000255718701219	0.0002530951929	0.000145154496908	0.000138485589836	0.000212513588443	8.67516762666e-05	0.000105483360582	5.17598185094e-05	1.14173499514e-07	7.45429953929e-06	1.8055860621e-05	1.34270737819e-05	9.0943565625e-09	2.96371237115e-10	3.72298715323e-09	1.64288479541e-08	4.14017616799e-08	3.50558376267e-06	0.000202982599812	5.53961104363e-06	3.69674628346e-05	3.94158532558e-05	2.82359639174e-05	6.44976940428e-05	2.12576697682e-07	2.87549671915e-08	6.00546834668e-08	2.61924675277e-08	2.3917685932e-06	8.86995990383e-05	4.91490788217e-05	0.000103512190746	0.000301386327769	8.90512665911e-05	0.000167866679193	0.000195408466047	0.000238834935837	0.000293662083911	0.000108851875842	0.000158042302342	0.000160904409227
0.000154892365963	5.84611224486e-05	0.000102579300448	7.37529957711e-06	1.69933389134e-05	1.53788084439e-05	3.7979463433e-05	0.000127297317554	0.00017935166458	0.000156563114182	0.000161588881996	0.000113162708466	0.00010042211608	0.000148975584219	6.29166621419e-05	0.000116142168894	5.71483001368e-05	1.18077921866e-07	1.15047681164e-05	2.26565147928e-05	1.13627646351e-05	7.51417612469e-09	2.07454494343e-10	1.74589865352e-09	6.62506733086e-09	2.60228882342e-08	1.55579210728e-06	0.00010260680808	4.60621099841e-06	5.26648477503e-05	8.39882204792e-05	5.13810289211e-05	0.000969526996091	2.71422118659e-07	3.57834870191e-08	2.72629327089e-08	1.57950188766e-08	2.28816642366e-06	4.77153934943e-05	3.4352810272e-05	6.14276652327e-05	0.000212683836447	3.592475549e-05	8.42447753386e-05	5.32491879539e-05	0.000103028633944	0.000290253779459	0.000213511827905	0.000162668139052	0.0001200422412
0.000126740338332	4.92720821982e-05	4.05923064126e-05	7.31160163984e-06	2.13346606009e-05	2.11943267638e-05	3.75075243189e-05	0.000120811206294	0.000140441615574	0.000161883272737	0.000104447265333	7.61733535511e-05	6.72915065723e-05	0.000130377302667	6.1589156273e-05	0.00014864843125	7.03051736036e-05	1.07375093398e-07	9.33237290132e-06	2.17580167187e-05	9.71467044765e-06	6.97820378171e-09	5.47408295603e-10	3.38044064987e-09	1.04921631249e-08	7.44156460135e-08	3.57521075471e-06	0.000104114561364	3.98652809284e-06	4.73724368328e-05	6.45613336413e-05	3.43571973289e-05	0.000160373085932	2.21098808701e-07	2.69041524426e-08	3.93092441412e-08	1.61786217151e-08	2.26707839944e-06	7.57729227041e-05	4.75987872157e-05	7.41304758181e-05	0.000383431968836	4.36663707504e-05	9.3348226376e-05	5.95144903637e-05	0.000105006368106	0.000375804958142	0.000249648614966	0.000200750636261	0.000140667825677
1.10645743228e-05	3.29577026508e-06	6.73126736637e-06	1.99347294365e-06	1.66573617116e-05	2.66620242337e-05	6.68963373771e-05	0.000230694353247	0.000305957500142	0.000278754752586	0.000105107246791	7.14674981262e-05	8.60744832615e-05	0.000178610396708	6.78857982548e-05	0.000108800998598	2.53777605156e-05	7.57555698817e-08	7.40859268274e-06	1.17929413487e-05	7.52985911401e-06	9.96847146102e-09	4.71514140633e-10	4.60897414244e-09	4.24951721487e-08	6.40673303418e-08	5.27591118726e-06	0.0001365161842	6.45722711558e-06	3.20704872459e-05	6.95669793715e-05	5.76999698768e-05	0.000470064306001	2.76947906543e-07	3.07062618294e-08	5.3308775349e-08	2.50132815698e-08	3.29922105647e-06	8.98343356578e-05	0.000119555412144	0.000140445958912	0.000278258885863	7.8970787792e-05	0.00013779757004	6.5620493073e-05	0.000143898043284	0.000133219351	0.000106021516153	7.22409073291e-05	0.000125499878096
0.000271319283369	0.000122991910326	6.31292109796e-05	1.51025948149e-05	2.71291763331e-05	3.33915280133e-05	0.000100113976188	0.000184479467461	0.000155149232584	0.000291014280351	0.0002125107371	0.000230429239901	0.000165955350967	0.000248561571237	0.000104935602697	0.000132410151854	4.84649847577e-05	1.30609308995e-07	1.00319904262e-05	2.61719021124e-05	1.79019028551e-05	1.09084443873e-08	3.54136925989e-10	3.29933775586e-09	1.3465888254e-08	4.75753504549e-08	3.26021874214e-06	0.000171924825078	5.2794725123e-06	3.91338531721e-05	6.03223840477e-05	5.0245148162e-05	0.000117567317141	2.78164178574e-07	3.76764752441e-08	5.74322398982e-08	2.61592176688e-08	1.90267991217e-06	0.000107803752283	5.46475287278e-05	0.000135981291005	0.000261779246991	8.25047556732e-05	0.000162192150902	0.000113228653399	0.000162874265386	0.000233519495756	0.00022057788092	0.0002980309702	0.000299764216106
0.000389682521082	0.000121361176708	8.79404541186e-05	2.80156254084e-05	2.754063864e-05	6.1155882473e-05	0.000324475337784	0.000550950019066	0.000451505324598	0.000423706077727	0.000231382066249	0.00016416080218	0.0001947417741	0.000277769461316	0.000159743569331	0.000183918380408	5.15627334196e-05	1.33436760451e-07	8.25800130743e-06	1.42267474255e-05	1.07581744799e-05	6.5686870113e-09	2.63989913968e-10	2.99233835239e-09	1.31063645244e-08	4.04430475e-08	2.33607449037e-06	6.67467005088e-05	3.05153423344e-06	3.02313044385e-05	4.71539912362e-05	2.5632909657e-05	5.67875128335e-05	1.81071687565e-07	2.49826606584e-08	5.1843800038e-08	2.04261736898e-08	2.53420636923e-06	0.00014096708031	6.52739993934e-05	9.9918591827e-05	0.000541277712489	8.77047920543e-05	0.000160065059697	0.000153176291881	0.000167411360832	0.000189264236623	0.000178526121449	0.000249946903711	0.000245838537613
8.34126138956e-05	4.66097722152e-05	1.70807338762e-05	5.04772078533e-06	1.04247670674e-05	1.8788074311e-05	4.79141188114e-05	0.00011581488825	0.000140632770606	0.000175824936732	0.00013505304487	9.18939545967e-05	0.000123615727197	9.01478582784e-05	8.10917087424e-05	0.000141461849554	4.12718678114e-05	1.8769473933e-07	7.83179167137e-06	1.25209577249e-05	1.20440079917e-05	7.05641042203e-09	1.85493675127e-10	1.55349868819e-09	4.84190624511e-09	2.02727917894e-08	1.042602569e-06	5.51428166583e-05	2.32022678955e-06	1.86289989665e-05	2.95611318244e-05	2.10174276277e-05	6.500372904e-05	1.96238538507e-07	2.28753669457e-08	3.14223405851e-08	2.11315271585e-08	2.20453630164e-06	9.48510762887e-05	4.60825287286e-05	8.95335541825e-05	0.000159706723015	4.9010728956e-05	0.000151928290859	6.95040439683e-05	0.000142785284691	0.000163445147574	8.14030972363e-05	7.56770988687e-05	0.000123187907223
0.000315277827061	9.80788137828e-05	5.55782440659e-05	1.73548692001e-05	2.45578009872e-05	2.97878539681e-05	0.000109598280372	0.00016158680108	0.000141239889955	0.000203999740595	0.000224776755199	0.00020850943218	0.000220319350918	0.000267149876088	0.000120474779292	0.00014863579344	7.98185939131e-05	1.24265281951e-07	9.22870522079e-06	2.30548984066e-05	1.39195486834e-05	7.7552294664e-09	3.48237933586e-10	4.79394150608e-09	4.36426084663e-08	3.95019611322e-08	5.22322891241e-06	0.000185558349883	1.28796118467e-05	5.1229611884e-05	6.80345429013e-05	9.46776457848e-05	0.000120196936939	4.35833558393e-07	5.63995103975e-08	4.72375008283e-08	2.60294470287e-08	1.89241614929e-06	9.08345613309e-05	0.000132553212885	0.000140389368248	0.000251682844736	8.59300150656e-05	0.000121172042641	0.000148216741857	0.00014147605951	0.000177740834988	0.000179422306677	0.000154551633101	0.000239681729762
0.000136819713359	3.72968608835e-05	3.59913013349e-05	5.80707184584e-06	9.42965304473e-06	9.62487884584e-06	2.68897050383e-05	7.87994887078e-05	7.48518865294e-05	0.000121415950678	6.52841099257e-05	5.65733186263e-05	5.67224713005e-05	9.68562732855e-05	6.86955694993e-05	0.000125757206971	5.01604526412e-05	1.8629824375e-07	1.09301707128e-05	2.06403331556e-05	2.61926498757e-05	2.78945921262e-08	4.91295503946e-10	3.2919758826e-09	1.80516174897e-08	2.87700403032e-08	2.77112177504e-06	0.000113670991066	3.03196433264e-06	3.49343112721e-05	4.87407546229e-05	4.7505913232e-05	0.000130780496614	3.56101205658e-07	3.76190760726e-08	4.52251951756e-08	2.7583475155e-08	3.73875686706e-06	0.000128090631942	5.28155145605e-05	8.12456479796e-05	0.000324950952332	8.13671425015e-05	0.000172703397353	7.88889977761e-05	0.000234850552477	0.000177589334056	0.000243632506872	0.000186467901261	0.00024095719406
0.000254587944097	5.12361917542e-05	4.12886355461e-05	5.42411389524e-06	1.44943480656e-05	2.08980322561e-05	7.50041402532e-05	0.000164785944594	0.000187021961466	0.000245223972296	0.000160421710214	0.000152019140847	0.000127350743449	0.000225577076237	0.000117472811692	0.00012136829161	6.25735377262e-05	1.63042267237e-07	1.42186178047e-05	4.41928481654e-05	1.51583877283e-05	8.74120302175e-09	3.80955048329e-10	3.1959528604e-09	1.47683047398e-08	3.88846203724e-08	2.45160639272e-06	8.16120580385e-05	3.4337047695e-06	2.5291246281e-05	3.65627350881e-05	3.22631240899e-05	0.00013640761037	3.25827030311e-07	4.06299848884e-08	6.70921287757e-08	2.86929402875e-08	2.10467408019e-06	9.08087761643e-05	0.00012910168305	0.000118671822432	0.000329105113502	6.52937023505e-05	0.000129979273841	6.5407781476e-05	0.000177260864204	0.000344946802389	0.00026697522271	0.000305704628548	0.000253006827836
0.00018950475809	6.14980508688e-05	5.22393968034e-05	1.05078730899e-05	4.82816085667e-05	6.23556241368e-05	0.000272325631048	0.000238032503915	0.000152701953804	0.000223864461712	0.000127773752216	0.000108166264296	0.000108618692938	0.000155168976975	8.49132263889e-05	0.000115557490105	7.15731735887e-05	1.89954351748e-07	1.59804506162e-05	4.6060967734e-05	1.30045371778e-05	1.33076730649e-08	6.43016501711e-10	5.39718915043e-09	4.80902156982e-08	6.2258254329e-08	4.99662116424e-06	0.000227907363997	7.81519159243e-06	3.58879318757e-05	5.15957398241e-05	2.93621733665e-05	6.82198430874e-05	2.14894556926e-07	2.7422914753e-08	7.05491121781e-08	2.95595639817e-08	2.30272840053e-06	0.000130263116279	8.59942488398e-05	0.000136438037085	0.000267032583632	7.58876808536e-05	0.000135494997096	8.26220820441e-05	0.000136410265384	0.00015620766766	0.000112265379565	0.000110981324607	0.000127582078983
0.000451287908678	0.000159173867914	0.000195652473458	4.35894587594e-05	3.83196012026e-05	0.000106267215663	0.000593049340026	0.000326072658252	0.0002674740055	0.000444717870401	0.000244495913298	0.000166601759671	0.000163357156326	0.000239419684798	0.000163706481339	0.000265918456729	0.000371139856584	9.90688474795e-07	8.69331241782e-05	0.000176605036143	2.02526745758e-05	2.98778073191e-08	1.52715545527e-09	1.44501645935e-08	9.39429511775e-08	1.6602337683e-07	1.67143654562e-05	0.000215599960715	1.89074861251e-05	6.89717411256e-05	0.000104242487764	6.31575951463e-05	0.000430760801958	4.10785123199e-07	6.50091600325e-08	7.6677637786e-08	6.06431246594e-08	3.4807267003e-06	0.00014297383644	0.000139961359027	0.000201241146975	0.000300656933094	0.00010444903447	0.000203493791503	0.000114702104109	0.0001372091681	0.000244683686742	0.000250853297699	0.000263657526508	0.00031983458213
9.31870040418e-05	4.38347338966e-05	3.28694523933e-05	6.02378072837e-06	1.45650033983e-05	1.68076228277e-05	3.97572179911e-05	0.000145623876798	0.000197030493918	0.000190748263764	0.000255766800456	0.000159064657596	0.000128659865438	0.000155259444098	7.11532911835e-05	0.000111162453708	5.33978461936e-05	1.5622790452e-07	1.24548886882e-05	3.00995115477e-05	1.3948744869e-05	1.19355404451e-08	5.22359546641e-10	9.20747015319e-09	1.05353000058e-06	9.68173290828e-08	8.12987433492e-06	0.000101556426244	6.55284566598e-06	4.12998774085e-05	5.25770526492e-05	4.38054754499e-05	0.000140329601474	2.91323233147e-07	4.44073132246e-08	6.58976031033e-08	4.30869237974e-08	6.45421280157e-06	0.000116882542933	0.00012952868937	0.000102333928823	0.000296079080383	5.54596201223e-05	0.00014000631653	9.16538978644e-05	0.000122659111717	0.000164280741801	0.000165315585591	0.000147789905826	0.00023302487404
0.025676141076	0.0002244016825	6.15193029386e-05	1.33455239776e-05	1.78259453959e-05	2.06078890242e-05	6.37833421502e-05	0.000147999703441	0.000133722342403	0.000187846460749	0.000138907916667	0.000170027522055	0.000155516759691	0.000118093753189	7.38668845592e-05	8.5728687369e-05	3.85609055579e-05	1.31720171191e-07	8.76131270891e-06	1.68799855083e-05	1.10513037357e-05	1.86514331035e-08	6.79823776899e-10	4.44422144875e-09	8.50678876164e-09	6.74417435197e-08	2.30898326706e-06	6.10651029556e-05	2.97707357377e-06	2.80952047164e-05	3.59645375941e-05	3.17593901076e-05	8.57175361823e-05	2.26259577778e-07	2.97069773437e-08	5.39775460935e-08	2.76985975787e-08	5.2163591237e-06	0.000120841090831	0.00030215929663	0.000216075534863	0.000878155535077	9.6013996922e-05	0.000108200545928	0.000109288493269	0.000127723540086	0.000274988190595	0.000157818396667	0.00010103808916	0.000236704408937
0.000110550507559	3.27872601479e-05	4.66368789226e-05	5.36915919787e-06	1.23806158797e-05	2.11793340567e-05	6.56816504728e-05	0.000224474751795	0.000246517288312	0.000221265716265	0.00015926320782	0.000163342941624	0.000125729986719	0.000156421324191	0.000105068085965	0.000137963466094	5.30696349699e-05	1.30456938667e-07	1.0979118834e-05	2.83342307913e-05	1.86683927004e-05	1.40496467044e-08	4.09339332575e-10	3.99138474692e-09	1.6666707004e-08	5.16733605114e-08	4.34046336332e-06	0.000147262719105	4.76927021137e-06	5.49565483032e-05	0.000125336315354	5.0822594228e-05	0.000129439424994	3.09162517951e-07	3.87644187963e-08	7.11049489238e-08	3.44179934531e-08	3.37704991238e-06	0.000147779169984	8.07225060229e-05	0.000162106331368	0.00038693097338	0.000182338383465	0.000234168888378	0.000133738771806	0.000291462378203	0.000225029509691	0.000155456632131	0.000145339151503	0.000207516734831
0.000302808400621	0.000335614511493	0.00013455006902	1.88805370581e-05	3.85875158692e-05	8.59357951291e-05	0.000147409374391	0.000204111445249	0.000172513572645	0.000241784536678	0.000296251341975	0.000825206885575	0.000299905601939	0.00027926221533	0.000137841437858	0.000145466674862	4.17990957571e-05	1.46365683696e-07	1.48121927828e-05	2.81736782389e-05	1.60236731668e-05	8.39420894696e-09	3.99544458843e-10	3.71241365466e-09	1.82737437059e-08	4.25484595657e-08	2.49893090024e-06	9.21375802774e-05	3.14225390355e-06	2.52592308831e-05	4.18843861433e-05	3.12761949472e-05	8.32339015599e-05	2.70693611417e-07	3.46683038205e-08	7.30356173722e-08	3.91751721213e-08	3.72527968041e-06	0.000159698727194	0.000137576110913	6.21136666674e-05	0.00018660439867	9.42091974124e-05	0.000155617287739	0.000300919796149	0.000202035276278	0.00051112518259	0.000312045423603	0.000271679698655	0.00052113267693
0.000639374549848	0.000181257848092	0.000102295666129	1.72092346168e-05	4.20641490744e-05	5.44633708891e-05	0.000114708449949	0.000193428120249	0.000202406490309	0.000228568730447	7.01432922616e-05	9.46268206365e-05	8.60886612172e-05	0.000135797116425	6.64841298448e-05	0.000126683601619	8.69804790752e-05	2.87606976389e-07	1.22183166668e-05	2.42752308996e-05	1.46929191831e-05	1.53597854165e-08	4.42632324792e-10	5.07466553191e-09	2.09207727249e-08	3.52981807843e-08	2.62139184146e-06	9.88406639997e-05	3.66226567659e-06	2.14927968877e-05	3.049049036e-05	2.95807409114e-05	6.35929762575e-05	2.84611153802e-07	3.18385181336e-08	5.60258705567e-08	2.68265573614e-08	1.84988946362e-06	0.000202639833496	0.000653891779511	0.000161672133652	0.000298441136311	6.31922150966e-05	0.000104915586479	7.24345113823e-05	0.000143946559999	0.000225150466474	0.000271405183027	0.000273495767609	0.000250994191633
0.000153656516067	0.000139375584422	4.27391981766e-05	6.79549606376e-06	1.44706480789e-05	1.23253256838e-05	3.68313944803e-05	8.51776439114e-05	9.95766514413e-05	0.000166554805098	8.29311955417e-05	0.000102165854274	7.16813815132e-05	0.000125347375065	7.03462395885e-05	0.000184671597301	0.000199406178565	1.91676979743e-07	1.58990947441e-05	2.90596311472e-05	3.09791622187e-05	3.73157957007e-08	6.00783216066e-10	3.88551872182e-09	1.31069108531e-08	3.38180904063e-08	2.08037486312e-06	5.74199786167e-05	2.35349673768e-06	2.17811206175e-05	4.36436561702e-05	2.64736130783e-05	0.000130633685573	2.3478860266e-06	8.78909939035e-08	1.13663239879e-07	4.59192339326e-08	1.90057132851e-06	0.000117303173346	6.02533877161e-05	0.00011142701147	0.000226663567173	7.3135203751e-05	0.000160994825023	0.000149020293342	0.000167561198576	0.000169251976606	0.000128973900716	0.000106144618333	0.000105653794225
0.000384495579546	5.13778941161e-05	2.33448879674e-05	2.76681404033e-06	8.15919330328e-06	1.33194198766e-05	3.85822159842e-05	0.000120569261775	8.56775770696e-05	0.00015598721672	9.23342331293e-05	0.00010846625451	0.00010317129519	0.000129596549727	9.27770905997e-05	0.000135483793424	8.43404140961e-05	2.10122711185e-07	1.25519086427e-05	1.51128894192e-05	9.91386875808e-06	7.07456650871e-09	1.90872814835e-10	1.32648098357e-09	5.13003538776e-09	2.02861563413e-08	1.08177208554e-06	4.41997495938e-05	2.03050492713e-06	1.61287210901e-05	2.28304250534e-05	1.67642376324e-05	6.45732454366e-05	2.45902264126e-07	2.09457508833e-08	3.44638579738e-08	1.59019994568e-08	8.64060470779e-07	9.64074726623e-05	2.98540658674e-05	6.56715004844e-05	0.000117391902281	4.35620289342e-05	0.000150298694021	7.66358399996e-05	0.00024075907374	0.000151238498133	0.000241924113068	0.000177687512688	0.000168538067686
0.000182913073801	7.60603431232e-05	6.53525301792e-05	6.63816319435e-06	1.69209968683e-05	1.41585428068e-05	3.42588987273e-05	0.000162504195227	0.000147249930261	0.000199972545169	9.30414213051e-05	8.17481139022e-05	0.000116900230011	0.000161459282815	7.73842142531e-05	0.000142138782929	0.000231159750905	3.19483125523e-07	2.4555035992e-05	6.70963645697e-05	9.60950847163e-06	8.73422872471e-09	3.19639754256e-10	2.88203190534e-09	1.38876336273e-08	3.23301491507e-08	2.72960615764e-06	0.000111744998024	7.40182377054e-06	4.1509505368e-05	4.488886861e-05	3.20246071954e-05	6.24394260776e-05	2.35646806437e-07	3.45030264336e-08	5.67292892128e-08	2.92071736679e-08	3.16698179225e-06	0.000110916007016	7.29813398907e-05	0.000115790811024	0.000318877543147	6.06989082921e-05	0.000132123228306	8.1168437848e-05	0.000130471737372	0.000229988359889	0.000197779259429	0.000173685558963	0.000217723229564
0.000396687690209	0.000106029663352	6.38896396078e-05	9.29823111367e-06	2.4997575934e-05	2.71883948315e-05	0.000125748954212	0.000283104660279	0.000276426595329	0.000490085957535	0.000350019371201	0.000261311681708	0.000196832261339	0.00055659307415	0.000239548385361	0.00026963306133	0.000100665513389	2.74898208707e-07	1.24830729475e-05	3.09017915697e-05	3.07539522709e-05	2.75245197596e-08	7.01928705923e-10	5.15705026596e-09	2.41188627853e-08	4.594846611e-08	4.19947426837e-06	0.000251498532697	1.31037489612e-05	6.46067006934e-05	8.2376021354e-05	6.73581272769e-05	0.000223014651855	4.23450290374e-07	7.3429912834e-08	1.10096350835e-07	6.77490838655e-08	8.45980569409e-06	0.00021941345928	8.6273335511e-05	0.000159182559644	0.000241267959616	0.000106280098685	0.000165162904766	0.000127208048146	0.000257676530958	0.000237623506967	0.000191280001519	0.000280727830804	0.000295545524927
7.44441183445e-05	2.87408068369e-05	2.0418880972e-05	3.86268809687e-06	8.54272961689e-06	1.60290196988e-05	3.58847392416e-05	8.5935794114e-05	0.000112751056573	0.000137164581255	0.00011180210338	7.15137054484e-05	7.95571219309e-05	0.000139896776065	6.88728664033e-05	0.000137757539284	4.25515302888e-05	9.28496417181e-08	1.00600479907e-05	2.20596015386e-05	1.82148471048e-05	9.11561849493e-09	3.54129739362e-10	5.85910710943e-09	3.19495191909e-08	4.91066579498e-08	3.37948978685e-06	0.000110786233811	5.04906012698e-06	2.14131818226e-05	1.91998427548e-05	2.25256906465e-05	3.82983163993e-05	1.57137413219e-07	2.43096115518e-08	3.38328956949e-08	1.84952896903e-08	1.62891930577e-06	7.17696558789e-05	3.3915829231e-05	5.19861517767e-05	0.000208543781671	4.44400148256e-05	7.39159864156e-05	4.23261650748e-05	0.000101194811823	0.000240563066054	0.00014157495697	0.000143839306185	0.000195575775128
0.000367678367874	0.000191785263277	0.000165321769596	1.90628724967e-05	4.06160017134e-05	6.06208569625e-05	0.000173323901972	0.000353444876792	0.000260860705776	0.000464113145536	0.00034935228913	0.000330850901826	0.000237678865084	0.000413330692326	0.000136554945737	0.0001054313767	4.02622881474e-05	1.18966149141e-07	8.58503497425e-06	1.27888549369e-05	1.1286761604e-05	1.980963764e-09	4.24316707534e-10	1.09110361281e-09	2.04044021192e-09	2.14093991927e-08	1.1615874279e-06	2.9350271272e-05	2.05323021919e-06	1.81446048968e-05	2.38374755745e-05	1.68801015217e-05	4.4725915241e-05	1.87104564361e-07	2.7410459902e-08	6.08519833042e-08	2.68307911837e-08	2.78377872784e-06	8.49878105827e-05	3.53293708825e-05	6.60068322385e-05	0.000170400110859	7.49030596545e-05	0.000151276794249	0.000107933503526	0.000145356765892	0.000237203340303	0.000207897028669	0.00011404836662	0.000171462090239
0.000319862308831	0.000371031631055	4.72008861845e-05	9.02024064008e-06	2.64430155283e-05	1.96232758253e-05	9.36414051391e-05	9.64572735669e-05	0.000153440881225	0.000439797413204	0.000102537872621	0.000180966908262	8.43735655241e-05	7.17167112838e-05	5.9419105573e-05	8.80337199608e-05	3.61371143051e-05	1.62013802463e-07	1.19676223432e-05	2.50453904178e-05	9.40040210025e-06	5.78302738592e-09	1.52660745501e-10	2.4489255352e-09	7.10166152634e-09	2.43224108733e-08	5.31583022876e-06	0.000266348793738	9.57744631506e-06	5.76565627042e-05	8.06309200143e-05	2.08163014377e-05	8.25919447668e-05	2.7056603207e-07	3.00640736561e-08	4.21697171843e-08	2.77091962064e-08	3.25613368343e-06	0.000129323741019	1.97478881988e-05	3.11263767978e-05	5.56339214385e-05	2.0112176011e-05	0.000125163736021	0.00130159407842	0.000153895181608	0.000123770842712	7.70916201624e-05	0.000194822697372	0.000344694682102
1.73757224175e-05	3.17115343478e-07	1.00745548502e-05	3.48416234789e-06	1.25412367613e-05	1.43571769548e-05	4.30069806495e-05	0.000109276991547	0.000159091363816	0.00019301454513	7.84182457641e-05	9.66472318119e-05	6.9400550469e-05	0.000129060916782	7.86191091948e-05	0.000130710450846	4.17610537488e-05	3.34573522861e-07	1.6755255365e-05	6.66626738563e-05	2.27500062782e-05	1.90700063065e-08	3.38694721249e-10	2.62571010107e-09	8.36610762748e-09	2.61582881814e-08	1.82232241186e-06	6.70161804518e-05	3.05998693162e-06	2.77356772291e-05	2.85700594477e-05	3.19780485069e-05	0.000149935073018	2.17455140433e-07	2.79775274972e-08	4.97658631754e-08	2.49635178995e-08	2.00268994981e-06	6.11911815948e-05	3.88340151885e-05	5.95507536519e-05	9.83141043321e-05	3.99195688478e-05	0.000119659139712	8.9077458238e-05	0.000346652970378	0.000189355111187	0.000163480154048	0.000147518706738	0.000133654390164
0.000179149377412	9.13923040836e-05	6.03691948629e-05	1.01901214879e-05	2.97486893101e-05	2.82988706009e-05	9.71215736484e-05	0.000166698053955	0.00018175312932	0.000245766729478	0.000172969309081	0.000170349754506	0.000145650071919	0.000213851588056	0.000100055584783	0.000164128665176	0.000103851208981	1.48628498603e-07	1.33889853136e-05	3.0789162366e-05	3.76610849025e-05	1.14915208895e-08	2.25957914156e-10	2.54238244139e-09	1.07843519944e-08	4.58588067302e-08	2.55220539749e-06	7.05461438508e-05	2.36923009164e-06	1.77792847778e-05	2.54511545708e-05	2.16188966366e-05	5.99040385928e-05	1.80167607294e-07	2.65390290335e-08	4.8351682861e-08	2.20566454411e-08	4.12597316994e-06	7.43046658845e-05	8.22112377218e-05	0.000105617376096	0.000330551732536	0.000116431296074	0.000124820913757	6.21195436636e-05	0.000150049088619	0.000196566356147	0.000155160127438	0.000148780295467	0.000200399558943
5.51398719939e-05	2.89009074868e-05	2.79196329419e-05	1.21138541915e-05	3.06715348303e-05	2.81045410568e-05	7.95019400363e-05	0.000138082373134	0.000143218317697	0.000155287797299	9.3773271504e-05	7.53820987401e-05	8.04226030679e-05	0.000121630434824	7.11293290775e-05	9.09331040211e-05	2.47035761466e-05	3.0799124726e-08	3.67494966319e-06	5.90301581016e-06	9.88715722902e-06	4.89865262976e-09	1.87750482982e-10	1.24960890127e-09	5.81744132514e-09	2.02029744769e-08	1.25602739746e-06	7.32706598675e-05	1.78086569398e-06	2.0353049119e-05	2.79243397092e-05	2.15927457162e-05	4.27337498648e-05	1.51527359123e-07	2.06215972515e-08	2.72644248938e-08	1.64920628537e-08	9.51145164814e-07	6.7265530994e-05	2.69515236382e-05	4.52919457498e-05	0.000100908773068	3.42158002235e-05	8.62107753864e-05	5.46469519747e-05	6.8459729187e-05	0.000143436209426	8.12880529764e-05	0.000100498551257	0.000176612999198
0.000228569667192	4.10540575533e-05	2.39314402541e-05	3.20331629817e-06	1.45673042614e-05	2.31233624869e-05	6.87155862833e-05	0.00125227724449	0.000330431932016	0.00059150755559	0.000153405994504	0.000142735031348	0.000122506986005	0.000171764923051	7.85090955904e-05	0.000139707809974	8.26632125452e-05	3.11103221769e-07	1.34305300864e-05	4.00632028059e-05	4.22907254456e-05	1.49292746118e-08	5.72913570978e-10	6.02044668501e-09	1.88629734107e-08	5.84784079988e-08	4.49303437004e-06	0.000140668832287	7.94400997599e-06	4.51346150024e-05	6.41458354005e-05	0.000374464882703	0.000118375349676	2.55903589112e-07	2.82841474487e-08	5.25524386479e-08	3.43987799983e-08	1.62516936403e-06	0.000194324869149	5.68362846344e-05	8.59913830901e-05	0.000199127290151	0.000128025714031	0.000989150007052	0.000203054343899	0.000139496979052	0.000106421548202	0.00012778551087	0.000213578998725	0.000342119582241
0.000326979045754	0.000348144856531	0.00110545021877	2.58294717221e-05	4.87275035136e-05	9.49242368623e-05	0.000148498353518	0.000334276245412	0.000364675255373	0.000427747400847	0.000384156976215	0.000230034961905	0.000184832275072	0.000275130315085	0.000142940796111	0.00016697181866	5.39475830261e-05	1.84393001484e-07	1.30814349918e-05	3.92123659835e-05	2.39032550047e-05	9.65098080958e-09	3.27744851334e-10	3.25679783783e-09	1.7555325681e-08	3.42420107732e-08	3.30352037679e-06	0.000154809086528	6.6975364869e-06	5.49531893504e-05	0.000117751400268	0.000101334561689	0.000129867575447	2.36707704418e-07	2.56532176443e-08	5.03806618127e-08	5.16727677552e-08	2.08410810003e-06	0.000492447811021	5.34465697559e-05	0.000304391050999	0.000915761172867	9.48873141175e-05	0.00016237683113	0.000216864845849	0.000191479086661	0.00032565509463	0.00021229489097	0.000387203289115	0.000160345610353
0.000315001822213	0.000124417876663	0.000111694689337	1.79776127037e-05	2.10509766143e-05	3.52189320821e-05	0.00014287820073	0.000207841008567	0.000230805702371	0.000318764011015	0.000174216707992	0.000139193263748	0.00016871775811	0.00184058927906	0.000210217911839	0.000385881069577	0.0220809512875	0.027799702443	8.10274881906e-05	0.000262462994632	4.74079655566e-05	1.18572969807e-08	3.86561329664e-10	2.61741332655e-09	1.17174109337e-08	5.91070383647e-08	2.4565555869e-06	6.1499962332e-05	3.28085024874e-06	2.83504116762e-05	3.59207573185e-05	3.31734648908e-05	0.000102115056589	2.58069285237e-07	4.85342253432e-08	5.22467438832e-08	3.23053101513e-08	1.81765432479e-06	8.51527121869e-05	8.70906141532e-05	0.000267826210063	0.000867930714679	0.00020116528991	0.000260612148556	0.00012151058352	0.000181417242035	0.000169296554692	0.000190286203815	0.000238075636908	0.000338867683702
0.000144787442431	5.99517936482e-05	5.08870463096e-05	1.01269898389e-05	1.60586933723e-05	1.65776790646e-05	4.79227782984e-05	0.000159486050947	0.000266998460351	0.000256419302447	0.00032558568984	0.000189156223182	0.00010443253361	0.000148371726256	7.32120847959e-05	0.000122384134137	6.17143004127e-05	1.19248534217e-07	1.8588959844e-05	2.94430125483e-05	1.16678467432e-05	1.07249997316e-08	3.86612192804e-10	3.27845820795e-09	1.41540705912e-08	4.95065855271e-08	4.8388984629e-06	0.000303762247238	8.61852771673e-06	2.31836913817e-05	2.71888793736e-05	2.25713332969e-05	4.29127114221e-05	1.66579541629e-07	2.32879712139e-08	3.73032434296e-08	1.87792083316e-08	1.75953708981e-06	0.000123529127177	0.000187855604419	0.000130290746726	0.000631948430926	0.000216699064708	0.000198639276102	0.000150367691175	0.000175539522398	0.00106815432869	0.000340958538982	0.000234699934788	0.000188964620764
0.000160355087166	4.36664290137e-05	4.65674598058e-05	5.370250036e-06	1.37156150029e-05	1.21728736079e-05	3.8318267525e-05	0.000127449407474	0.000109639333031	9.16755326054e-05	6.70126131649e-05	7.55251720968e-05	5.43867088353e-05	0.000102043172889	5.40995386044e-05	8.89872113514e-05	3.11088443773e-05	8.06441899417e-08	8.10431330427e-06	9.48028903598e-06	7.07963495372e-06	7.2862240377e-09	1.79608176571e-10	1.09797089272e-09	2.28565505361e-09	3.01564298757e-08	1.25740519824e-06	5.73923238628e-05	1.75751970589e-06	1.46576249032e-05	1.89847330104e-05	1.94048765739e-05	4.32747060104e-05	1.39573616621e-07	1.95258491447e-08	4.08709356819e-08	1.98702065249e-08	1.25682653654e-06	6.96265093391e-05	3.79783696161e-05	4.91751548597e-05	0.000102086996941	3.49008955159e-05	0.000101925463628	6.68421217894e-05	0.000160560684352	0.000171622134222	0.000102529982402	0.000186777278184	0.000251454786759
0.000253372824795	0.000107289615017	0.00019690164744	1.01153524107e-05	3.06095059737e-05	3.80473858445e-05	9.64180568982e-05	0.000167967138291	0.000197784639293	0.000233791388662	0.000185404862897	0.000189309685119	0.000151538697389	0.000290016361185	0.000109102490434	0.000139644893639	3.94689958929e-05	1.31168589631e-07	1.13217921142e-05	2.07081273969e-05	1.02297589056e-05	1.07988330304e-08	2.98446722535e-10	2.57999394022e-09	1.03768638929e-08	3.1909039038e-08	2.42549524917e-06	0.000113086740525	3.47184140931e-06	2.58512404855e-05	3.67936920914e-05	4.59726257362e-05	0.000115228777936	2.58583673167e-07	3.26232752058e-08	4.51094769959e-08	2.6085912598e-08	2.52704395756e-06	0.000113887444095	5.36190862184e-05	8.23766443619e-05	0.000173013689932	5.51369587962e-05	0.000117218912511	8.27674757243e-05	0.00010426877437	0.000158362921856	0.000183161596418	0.000158061688747	0.000214304066632
0.000459286126693	0.000121560561178	6.24664009393e-05	1.62368423105e-05	1.96758189329e-05	2.48665385299e-05	9.31670258921e-05	0.000211945157932	0.000299453691401	0.000261751493331	0.000154992646064	0.000189764735479	0.000186458854525	0.000221229325346	0.000115431546442	0.000146630895318	5.40382666636e-05	1.93763438192e-07	1.49226493102e-05	2.63536851231e-05	1.03649487835e-05	8.07749887445e-09	3.31558403587e-10	2.24563101472e-09	1.33635159587e-08	4.45539314287e-08	3.41900729069e-06	0.000154396741576	4.98563474575e-06	4.51455377262e-05	0.000115147012662	4.33596754851e-05	5.72043225882e-05	5.8764544321e-07	3.37141117989e-08	5.09910378368e-08	2.82341668566e-08	1.85973619762e-06	0.00011226372765	4.21572640104e-05	9.06154993355e-05	0.000576483436093	0.000145742155213	0.000226649822688	0.000222858075228	0.00156858216045	0.0139664915832	0.00908029716828	0.00489535236201	0.00157652106661
0.000147439043271	6.46812935902e-05	6.65561410153e-05	1.4157983956e-05	2.79105386421e-05	2.62417603761e-05	5.74469552068e-05	0.000125278113895	0.000154513102915	0.000208346232797	0.000182980387075	0.000147194985585	0.000106389348638	0.000135839707868	6.50601055407e-05	0.00011893416552	4.64501881334e-05	1.16833043224e-07	8.69839488514e-06	2.11633883068e-05	1.74848297857e-05	1.65382190086e-08	6.42894589595e-10	6.71859886189e-09	3.49208295354e-08	6.20843595924e-08	4.23872805863e-06	0.000130440352633	6.3551047978e-06	5.98053949322e-05	6.88273775993e-05	4.93044978732e-05	9.11741862828e-05	3.62700014928e-07	4.73305437903e-08	7.74057874819e-08	4.29321790183e-08	2.22695151673e-06	0.000107352795904	7.64838056398e-05	0.000110660845236	0.000329083195931	9.59365054685e-05	0.000163351104625	8.35855720304e-05	0.000166541009078	0.000204578222655	0.000168559925109	0.000148121194766	0.000236599018597
9.25194544537e-05	3.95910263439e-05	2.53870781454e-05	4.08221412363e-06	3.30772584385e-05	2.17909545234e-05	5.91256643732e-05	0.000232608117194	0.000320833773257	0.000425509851184	0.000259064678776	0.000109740067086	8.62530072151e-05	0.000183545344414	7.62096963113e-05	0.000124538743906	7.69157603315e-05	2.2791806246e-07	1.34857793503e-05	2.03238399311e-05	9.93963291164e-06	5.83193141996e-09	2.46271275168e-10	2.47762137483e-09	8.70219593701e-09	2.70257683675e-08	1.80804487134e-06	9.40917446639e-05	3.37311230494e-06	2.38780111589e-05	3.29298348514e-05	1.71385539894e-05	5.05348041167e-05	2.0173760976e-07	3.16055100073e-08	4.56501788939e-08	2.27170153715e-08	1.88399897071e-06	6.58330210356e-05	4.92403793727e-05	8.86456723139e-05	0.000603198628201	5.54714770598e-05	0.000105727880831	5.26424169532e-05	8.39988374797e-05	0.00011126400031	6.41250977738e-05	7.30632074159e-05	8.9688585124e-05
0.00014064524537	5.74576831496e-05	4.27918741712e-05	1.11897915044e-05	3.26873076878e-05	4.48654802072e-05	0.000101406549961	0.000175115375435	0.000142965849326	0.000227091303421	0.000131826224413	0.00012309637301	8.18779820294e-05	9.31155376977e-05	5.61507902594e-05	0.000111499618814	3.62073419303e-05	1.12794758446e-07	8.42436153807e-06	1.7677117849e-05	1.19909594188e-05	9.9086011971e-09	3.34211040487e-10	2.76753262364e-09	1.30516590139e-08	3.94999119875e-08	2.9864372605e-06	8.99969920042e-05	3.45943755247e-06	2.7642858578e-05	3.46243627344e-05	2.29425339011e-05	4.74011677448e-05	2.22081400593e-07	2.53588854993e-08	1.14129722671e-07	4.3990070339e-08	5.93304109193e-06	0.000153277351672	6.61729958096e-05	0.000133746917517	0.000217824079019	0.000109883220399	0.000167761808132	0.000109313291491	6.27483098257e-05	7.9785792619e-05	6.09947656511e-05	8.15526912695e-05	0.000165124296097
0.000155468254602	3.13510930875e-05	3.73534054906e-05	6.10924659175e-06	1.33888353778e-05	1.71473003794e-05	4.77842832884e-05	0.00015170017645	0.000114304119723	0.000192031117907	0.000217653926619	0.000140427822197	0.000133732290121	0.000184165360336	6.03321879622e-05	0.000123592237592	5.15191695203e-05	2.27163815753e-07	1.76056056708e-05	2.56219344053e-05	1.23061273758e-05	7.5263286683e-09	2.14425983327e-10	2.0672001707e-09	8.42623711236e-09	2.75596346287e-08	1.4850635406e-06	7.73134191802e-05	2.61451869462e-06	2.37883262025e-05	2.90844959406e-05	1.98460664923e-05	5.89942603543e-05	1.87634096148e-07	2.49500313132e-08	3.65069173693e-08	2.14630783078e-08	1.95468895434e-06	0.000112190537335	0.000149744339801	0.000146315481694	0.000230373740195	9.93794956657e-05	0.000165565886126	0.00011628255153	0.000204878167649	0.000191405679682	0.000106213488628	0.000113250589552	0.000137673439779
0.000176506642516	8.90682588387e-05	6.65241735869e-05	9.48394584545e-06	2.05179733376e-05	2.70391740993e-05	6.81585348112e-05	0.000171709187121	0.000168385033091	0.00023817825644	0.000192588872627	0.000125391439413	0.000104364345286	0.000135361148238	7.95998194734e-05	0.00012898258923	5.88098232335e-05	1.73175696918e-07	1.37630572122e-05	2.95316065033e-05	1.99949089737e-05	1.40939962703e-08	5.0479901162e-10	4.00271012722e-09	1.47291383974e-08	4.99924916822e-08	4.7287909201e-06	0.000127482408605	4.74548967395e-06	3.47426285203e-05	4.15511189072e-05	2.77415506558e-05	6.7901590463e-05	2.53428541936e-07	3.42528508875e-08	6.52912390962e-08	3.6985628748e-08	3.21006665449e-06	0.000106473616468	6.39813649335e-05	0.000128046940152	0.000243052593584	8.86060338081e-05	0.000176956759042	0.00013242243882	0.000261673334541	0.000202156129608	0.000196061676463	0.000159512780401	0.000219468127022
0.000299870395696	6.92544057844e-05	5.06453885174e-05	2.05563120328e-05	2.95482268649e-05	9.12996071385e-05	0.00157375143264	0.000166686414859	0.000365524413723	0.000394357769011	0.0011202318388	0.000767439163348	0.000859803111766	0.00017124380993	0.0059177860022	0.000101762198862	3.68175294563e-05	5.06513791263e-08	5.22215933985e-06	9.28571069553e-06	7.51397610932e-06	7.37786984215e-09	2.5496334876e-10	1.9359359168e-09	1.07165450225e-08	2.59133274004e-08	1.7161153428e-06	6.26611187619e-05	2.47158245271e-06	2.16630350262e-05	4.85900275098e-05	4.18012076611e-05	8.36219627161e-05	2.88960582327e-07	2.28557316311e-08	3.46227071984e-08	1.95520816541e-08	1.80067606812e-06	9.30580065901e-05	0.000154084705113	0.000475160771995	0.000224527492562	7.56428495488e-05	0.000141942653066	9.58751691548e-05	0.000140266021697	0.000174883269549	0.000198678555004	0.000141770908648	0.000220839314369
6.3315984805e-05	5.72500744488e-06	8.15264103954e-06	4.30131221421e-06	2.56274483905e-05	7.30711441173e-05	8.14970200922e-05	0.00014570815392	0.000130033091061	0.000156892791926	0.0001211808889	0.000155585836595	0.000121395881815	0.000148457842402	8.69726135429e-05	0.000139003233847	7.52403498818e-05	5.13597320108e-07	1.95814466726e-05	8.19633963625e-05	1.63633978116e-05	1.09226568235e-08	3.96549240646e-10	1.92389059931e-09	8.87396432568e-09	4.00209105074e-08	1.93859932006e-06	5.65014808692e-05	2.02428369388e-06	1.81142021897e-05	2.57997450067e-05	2.58091637979e-05	5.32964179601e-05	1.85559493251e-07	2.70489331369e-08	5.05895450107e-08	2.87797432572e-08	2.48179186964e-06	0.000119786837778	8.04934258951e-05	0.000150324118636	0.000220001397327	4.24937459642e-05	9.82640688025e-05	7.86584992987e-05	8.90282432232e-05	0.000285441678762	0.00010591829223	0.000100615629514	0.000185914354934
0.000111512895693	2.55703381798e-05	1.66204501727e-05	7.26458533967e-06	1.79012425613e-05	2.30073432946e-05	0.000107560906981	0.000213728895837	0.000191790395625	0.00027431084491	0.000346818162176	0.000129573865213	0.000107243199443	0.000287679711086	6.63621100509e-05	0.000106068829343	3.67191684505e-05	8.91755732234e-08	8.57406526468e-06	2.22859092233e-05	8.33032851611e-06	7.86575416981e-09	2.68627939273e-10	2.99359506457e-09	1.77657606439e-08	8.14427075739e-08	5.84030736502e-06	0.000256846430443	2.67948929322e-05	0.000443863564563	0.0269604900394	0.000116425344303	0.000181417329619	2.74899375372e-07	3.01281257356e-08	5.86639092663e-08	2.93884990632e-08	1.629961551e-06	9.50321718779e-05	9.0395525955e-05	8.48003419536e-05	0.000181821802614	6.8752914185e-05	0.000113405762912	8.0066155198e-05	0.000209022116731	0.000588338604441	0.000343292676761	0.000506095396507	0.000319940669019
3.62822848975e-05	2.33074679461e-05	2.88998770366e-05	1.02444975224e-05	2.36571012877e-05	0.000805586519919	0.000351098779078	0.000306421095463	0.00855104297239	0.000665199635562	0.000214132169716	0.000201658873066	3.52697480188e-05	8.09519446998e-05	2.8772798362e-05	0.00012917609946	7.38848756418e-05	1.61436206199e-07	7.92854879757e-06	1.32224718248e-05	1.16867313661e-05	6.83061202348e-09	1.9969007669e-10	1.5743586985e-09	7.71788914395e-09	3.63786034731e-08	4.47987859641e-06	0.00115864143559	0.000203314492463	2.70547167635e-05	5.08650882337e-05	3.34803688807e-05	4.34178108469e-05	2.26052787945e-07	2.89922844256e-08	4.31615193207e-08	2.00157383675e-08	1.7645873761e-06	5.28160007339e-05	3.27669608587e-05	4.98936906008e-05	0.000137382112773	4.6438685006e-05	0.000102391104363	5.96329264834e-05	7.04534799518e-05	0.000117330489611	0.000148426622217	9.26790066176e-05	0.000129371544306
0.000142252566351	5.26618823905e-05	3.8667593745e-05	5.15328994613e-06	1.40982038947e-05	2.56081089886e-05	0.000100504596827	0.000177105193876	0.000225246426151	0.000147803067196	9.25592525096e-05	0.000101043115289	9.83720214059e-05	0.000149562380707	7.30247964588e-05	8.50796533653e-05	6.44957614771e-05	2.6477994245e-07	1.46820232555e-05	2.72507783401e-05	2.00458895242e-05	9.41765569905e-09	3.23552406186e-10	4.10706304515e-09	2.62871341799e-08	5.89739149502e-08	5.13290329047e-06	0.000211359884774	4.31643050402e-06	3.17410034251e-05	4.87032250883e-05	3.4540791127e-05	0.000231165296386	1.74373939361e-07	2.79148939631e-08	4.79845978108e-08	2.36854967375e-08	1.72140822592e-06	0.000110742365536	3.16210398236e-05	4.93585033237e-05	0.000108741864032	3.08704666176e-05	7.98715287101e-05	6.9422326923e-05	6.33444804326e-05	0.000104947167147	7.55447934033e-05	0.000133570568319	0.000145963555922
4.69956241467e-05	2.33904027027e-06	7.58646080442e-06	1.16561299847e-06	8.67750594756e-06	1.79015211329e-05	6.17668085623e-05	0.000250543835823	0.000207254456204	0.000235122325923	0.000158851029486	9.18887633923e-05	4.93618587603e-05	0.000101057496306	6.89098865882e-05	0.000155137714538	6.23387495147e-05	1.06641283406e-07	9.52599643905e-06	1.99059451603e-05	6.84380020685e-06	8.1576060405e-09	2.44727549565e-10	2.08444211704e-09	1.13689505612e-08	2.6899087404e-08	1.6879620408e-06	0.000131964033585	4.8448567427e-06	4.85139263943e-05	4.03698672588e-05	2.45908577844e-05	3.94788934116e-05	1.77684367813e-07	2.00406956581e-08	1.53070876357e-08	1.17333660427e-08	4.09579358814e-07	5.26088850107e-05	1.94317436286e-05	3.02966659971e-05	8.0275851511e-05	3.5114674408e-05	0.000102586459973	7.46291241227e-05	5.97159287497e-05	0.000301482427334	0.000129670617145	4.58957327456e-05	8.52634424714e-05
0.000163595274221	0.000102878752057	4.70903597659e-05	6.04655856159e-06	1.55402366534e-05	1.71008617759e-05	4.76227436777e-05	0.000144718858784	0.000125160017111	0.000171698387425	0.000167354390084	0.000117269514283	6.86241530129e-05	0.000117921149088	7.71779235819e-05	0.000165754502136	5.60811100114e-05	2.2511049193e-07	9.69368430745e-06	1.67779960816e-05	1.12082445731e-05	6.24648007903e-09	2.27418745552e-10	1.27262917523e-09	4.70936735373e-09	2.89449171785e-08	1.79493802665e-06	0.000142504085785	4.92495611051e-06	2.7175868211e-05	4.62586989996e-05	1.73484497189e-05	9.37737409794e-05	1.53897116061e-07	2.16636346365e-08	5.30462233449e-08	1.87861495984e-08	3.65025450331e-06	0.000163925008939	4.33632206679e-05	7.00515992632e-05	0.000193798950491	0.000114478210303	0.000183438564557	0.000152923630485	0.000155564444503	0.000112398290803	0.000121717887693	0.000102095464754	0.000159915261767
7.46454747962e-05	4.62824720062e-05	2.84303291965e-05	5.74527001496e-06	2.24667877272e-05	2.98262776334e-05	6.09585237238e-05	8.49200975951e-05	9.63203150953e-05	0.000115412776112	6.59439944314e-05	7.96287223934e-05	4.82260626727e-05	8.92971520126e-05	5.11587327416e-05	9.40091182569e-05	4.00201345498e-05	2.71783681931e-07	1.72687107623e-05	4.0521421564e-05	1.67661578706e-05	1.12960906822e-08	4.04665518605e-10	2.91139500172e-09	1.64556573892e-08	5.56066591735e-08	2.95916386104e-06	8.04018867988e-05	3.20316013835e-06	6.77117613409e-05	5.57260843884e-05	5.34269287287e-05	7.76358617905e-05	3.6797178309e-07	4.78030793592e-08	4.11630881661e-08	3.26102965417e-08	2.20767002631e-06	6.59673112892e-05	3.17739071597e-05	3.45243004549e-05	4.20395379217e-05	2.10596924492e-05	9.71586769647e-05	5.32517769123e-05	4.07127324135e-05	7.56200560499e-05	7.33544126073e-05	7.94623325894e-05	0.000261942983545
0.000437265054255	0.000160102324523	8.66953261472e-05	1.48654194872e-05	3.84335781667e-05	6.65450365149e-05	0.000204052621433	0.000208195125923	0.000204735880272	0.000257176612263	0.000206984908513	0.000200315554899	0.000153740963135	0.000151532492199	0.000112162842152	0.000224600627935	3.34330157183e-05	1.50544777081e-07	1.1291947593e-05	3.45877929408e-05	1.36492910331e-05	7.69594728914e-09	2.05021419616e-10	1.50281973118e-09	4.81788636659e-09	2.08226222812e-08	1.04599952332e-06	4.37815692107e-05	1.99886156148e-06	1.88142809062e-05	3.15703958274e-05	2.22035220939e-05	5.67840622111e-05	2.09075327964e-07	2.86289405081e-08	3.81010728703e-08	1.92184605371e-08	2.11989946162e-06	5.953057571e-05	5.50503527069e-05	0.000116695539126	0.000348796773193	6.75448900029e-05	0.00019240728173	0.000158164622033	0.000176414982801	0.000221260245449	0.000181381077688	0.000134163096654	0.00020516274983
0.000144421607171	5.40113133199e-05	4.75183602005e-05	7.7732798831e-06	1.1249045525e-05	1.44062654066e-05	4.05249461942e-05	0.000109572990342	0.000118011712593	0.000135877915668	0.000151070619315	0.000175023154346	0.000283535416604	0.000522072744203	8.16209533819e-05	0.00010106747501	6.11831356514e-05	8.74191599961e-08	1.07426692267e-05	4.35118199224e-05	1.05147686212e-05	8.83659131476e-09	3.88731072691e-10	3.49331887749e-09	1.51374025838e-08	6.02936466948e-08	4.20135202068e-06	0.000117412658966	3.87803778589e-06	3.45340855149e-05	5.18541833417e-05	3.96704066654e-05	6.07193085465e-05	1.72489707554e-07	2.85828744819e-08	6.3777388189e-08	2.02884117814e-08	3.07370493228e-06	0.000102064941198	2.76964105212e-05	4.95882075873e-05	0.000167620162486	0.000122569054847	0.000233335348288	0.000150971542182	0.000323463145867	0.000229895981534	0.000137907729352	0.000162622044913	0.000177929823842
0.000178477921254	9.99484518232e-05	5.55850818125e-05	3.24790471921e-05	0.000695816024127	2.9914195432e-05	0.000136430000449	0.000140923768279	0.000134930089958	0.000652465735206	5.06289579044e-05	5.73615128222e-05	4.75990872325e-05	6.61330199956e-05	5.08937997684e-05	8.72634136724e-05	5.07826263997e-05	1.49424416308e-07	1.25941590873e-05	2.6702085688e-05	1.31773311661e-05	7.57614087148e-09	2.56009491138e-10	2.33704485969e-09	1.05925877165e-08	3.41298171304e-08	2.48005273423e-06	7.44477426477e-05	2.65901321402e-06	2.00316597281e-05	2.43200180742e-05	1.94893318504e-05	4.98726685415e-05	1.87320285154e-07	2.49583416208e-08	4.21688015081e-08	2.20584143591e-08	2.66324466331e-06	9.60328014718e-05	4.73399955266e-05	9.23791578257e-05	0.000451788552212	0.000301424512159	0.014486164969	0.00578390753034	0.000278710622023	0.000355625246577	0.00020654168432	8.13991198439e-05	0.000158601935739
0.000151481525853	4.28462007577e-05	3.87720680909e-05	8.28950182423e-06	1.46653468426e-05	1.61992128925e-05	4.24468881805e-05	0.000115665155018	0.000110086417943	0.00015973395813	0.000102172171937	9.36228709798e-05	0.000109347766837	0.000153904358397	0.00010237382055	7.72238236375e-05	4.96371233814e-05	1.10469254029e-07	1.56520548083e-05	9.72729036934e-05	1.65529759072e-05	1.26325224534e-08	5.78101368556e-10	3.25379261877e-09	1.15432981488e-08	3.35526778902e-08	2.1674115477e-06	0.000133047333205	3.93550492985e-06	2.83899650895e-05	3.2561730874e-05	3.67432436396e-05	6.90510950561e-05	2.15614589733e-07	2.56857813601e-08	4.57757724139e-08	2.39953675711e-08	2.44704957033e-06	0.000135071401616	0.000141631888478	0.000146215968916	0.000323428963973	7.96923454663e-05	0.000144582718348	6.632747716e-05	0.000167595068476	0.000271782637144	0.00019854143217	0.000190147527752	0.000171006203032
0.000246395980487	5.51933013785e-05	5.13877903961e-05	9.88782876126e-06	1.48623757216e-05	2.7102314899e-05	5.97815024863e-05	0.000795625382961	0.000308715246397	0.000280061089	0.000201851214916	0.000146876210818	9.49520065708e-05	0.000102649837591	8.28740829697e-05	7.10418296955e-05	2.90586367373e-05	1.33038648261e-07	1.41292839582e-05	5.17004393022e-05	2.1061680886e-05	6.99113504843e-09	3.35577791474e-10	3.43521950371e-09	2.11904771837e-08	9.55452160502e-08	6.96065731304e-05	0.000651777954896	8.35916699142e-06	3.67512853528e-05	5.22323358692e-05	4.98228035604e-05	0.000118019343867	3.60119877718e-07	3.8775823398e-08	5.44121676071e-08	2.83823369681e-08	3.29618467284e-06	0.00011452191817	8.7978830906e-05	9.49247934594e-05	0.000225126327219	0.000181686943912	0.000222362176446	0.000141695273718	0.000147558736641	0.000205612699151	0.000254816107457	0.00123660767431	0.0140309426797
0.000232070127502	4.53797490743e-05	4.12640033462e-05	8.1824140865e-06	1.86402476022e-05	3.73110638112e-05	9.41100500801e-05	0.00069969566238	0.000428368941922	0.000415073298046	0.000423681406427	0.000408687569854	0.000265260096528	0.000585754511669	0.000141089947275	0.000137901320551	7.27152660025e-05	2.58361131275e-07	1.79450700726e-05	3.12607992758e-05	2.04639955816e-05	1.62871215066e-08	1.46863075121e-09	1.59201033959e-08	1.18154328087e-07	3.42694401012e-07	9.18212413097e-06	0.000310115275797	1.34078642013e-05	0.000117229003808	9.72115032111e-05	5.60869707998e-05	9.71135576133e-05	3.10578816421e-07	3.46650597874e-08	8.13795312258e-08	3.30662255207e-08	3.00128927729e-06	0.000188051218097	7.21122224613e-05	0.000136373019232	0.000206577501981	0.000140751305474	0.000220670271292	0.000142231830005	0.00022905600366	0.000401228717587	0.000286630978949	0.000131883173996	0.000153290904732
5.85969978078e-05	1.2315278184e-05	2.69767347502e-05	4.80072459116e-06	1.48349330995e-05	1.62579699515e-05	5.37208371e-05	0.000175730161265	0.00010343301366	0.000126159597196	0.000126462040552	0.000132098466079	0.000117665730728	0.000132029551188	4.92995708257e-05	6.74863584539e-05	6.05151270708e-05	1.95160275241e-07	1.20976342604e-05	2.03940466994e-05	1.07576473089e-05	8.29186893384e-09	3.10008447026e-10	2.64094353657e-09	1.15419587944e-08	4.45673931482e-08	2.11085577883e-06	6.21778015481e-05	2.13346388851e-06	2.17262213835e-05	3.98247162008e-05	2.60315851221e-05	5.2156878803e-05	1.58184308164e-07	2.22018596578e-08	4.01750645598e-08	2.34346393027e-08	3.72873718998e-06	5.30459379259e-05	3.46344178393e-05	4.55475862748e-05	8.59029296493e-05	3.32778892858e-05	7.90963952598e-05	5.22978643141e-05	4.0932594363e-05	7.85702705195e-05	4.57722433511e-05	4.97879676651e-05	0.000148078691319
0.000235523637651	6.44501783527e-05	2.43519488405e-05	4.13222753578e-06	8.67521695735e-06	1.25809716151e-05	4.21245271899e-05	0.000139178390413	0.000115391740965	0.000126113307719	4.70725109e-05	5.64626105045e-05	4.48719999364e-05	8.13170864219e-05	5.34339113619e-05	9.18374135207e-05	3.99985031188e-05	1.35550420451e-07	1.30927003039e-05	2.81864427204e-05	8.32193459906e-06	5.47381228482e-09	1.99836318315e-10	2.0741833664e-09	6.97560337012e-09	2.13711236017e-08	1.37007066239e-06	9.80445009729e-05	3.1806656729e-06	4.06040624507e-05	5.78954287613e-05	4.11905925568e-05	6.79292151163e-05	2.0641740432e-07	2.58989550722e-08	3.25913679799e-08	1.67630447866e-08	1.40216960478e-06	9.08529152022e-05	4.3039610706e-05	6.273877949e-05	0.000166663051311	4.21597058735e-05	0.00011779134641	8.27181115779e-05	0.000261728145026	0.000578221476225	0.000290341174707	0.000142372354162	0.000190198140383
0.000123627509972	8.34288799589e-05	2.75407118815e-05	1.11481900203e-05	2.04068531303e-05	2.50331037715e-05	9.20055288752e-05	0.000272257102083	0.000236807853453	0.000697478142168	0.000224091436176	0.000159624013591	0.000127000538504	0.000179923117398	0.000103928837762	0.000149267115542	6.86666686149e-05	2.24639538415e-07	1.6637524422e-05	3.79409315953e-05	1.61543881339e-05	9.08260038085e-09	2.88765261364e-10	2.11582868242e-09	7.33754918374e-09	2.6811019041e-08	1.49635315401e-06	4.73168946917e-05	3.12658855246e-06	2.93865477944e-05	3.19567086757e-05	2.45470627757e-05	5.00977349369e-05	1.83395031032e-07	2.70396702344e-08	3.63930704282e-08	1.66504257784e-08	1.30174313011e-06	7.24797873716e-05	3.13806519541e-05	5.16920111312e-05	0.000106302801267	7.23003845765e-05	0.000177706697167	0.000117949466253	9.50883698024e-05	0.000117128568369	7.31680900802e-05	6.37326514627e-05	0.000119303241914
7.78312989219e-05	1.37428406298e-05	4.53184744831e-05	4.50882087828e-05	0.0144607210351	0.00429240498238	8.26018198838e-05	0.000278790212495	0.000291297500617	0.000280046361355	0.000123640265159	9.87348964669e-05	7.96993275934e-05	0.000287546076736	0.000102581180391	0.000114487997453	6.33646086701e-05	2.35732293563e-07	1.37056060864e-05	2.58228256657e-05	1.63405499994e-05	9.43242850338e-09	2.85498561512e-10	4.17155309022e-09	1.31257940827e-08	3.5860687435e-08	2.5057147084e-06	7.71825714051e-05	3.56462745369e-06	2.92308814019e-05	3.59092349239e-05	2.33171044855e-05	6.20332099725e-05	2.23808185125e-07	3.36639520269e-08	5.6309508922e-08	2.35538719574e-08	2.76639292762e-06	9.71311543479e-05	5.86157483764e-05	9.06265266281e-05	0.00014277358043	6.17605297176e-05	0.000120124882384	5.50615033552e-05	9.28214511946e-05	0.000113845431645	7.88051925937e-05	7.74553510298e-05	0.000144661993464
0.000291744087261	0.000158878464098	4.09270286827e-05	1.59721555829e-05	6.86721629402e-05	2.27336123586e-05	0.00260737994372	0.000204422280082	0.000472543753214	0.000514065407617	0.000192281651919	0.000128689486651	0.00014467159846	0.000243260712635	0.000104902868463	0.000387972753728	0.000111735377993	3.61927704759e-07	2.14034847017e-05	0.00163889176396	2.56786341123e-05	9.34888021772e-09	3.07183082319e-10	4.07998099111e-09	1.82023564926e-08	5.88531137064e-08	5.90921528191e-06	0.00205715854928	1.62414311612e-05	5.3125573314e-05	6.53549572928e-05	4.53477487176e-05	7.00804502154e-05	4.1399611591e-07	3.67647348184e-08	4.35223946581e-08	2.58168667677e-08	2.47184478896e-06	7.81150217444e-05	0.000105524213343	0.000144925108433	0.000309374697208	5.33319467142e-05	9.53465106202e-05	5.88559932822e-05	0.000115620957749	0.00010250099739	7.95089729888e-05	0.000816322278969	0.0011530765009
8.78988353727e-05	1.67539761602e-05	1.32876517366e-05	3.55475316831e-06	9.86468891776e-06	1.62837698967e-05	4.00836363687e-05	0.000118121769663	0.000125909527337	0.000164393080955	0.000217774919397	0.000158592632561	0.000122465740216	9.90149748792e-05	6.11819502743e-05	0.000124769815348	5.07682772217e-05	3.32480568868e-07	2.09810344155e-05	2.65949117957e-05	1.24651975223e-05	7.79992652952e-09	3.21556105402e-10	4.12163259174e-09	1.99346251797e-08	4.61321299221e-08	2.55205249886e-06	8.36066673174e-05	3.50172233025e-06	3.71773240632e-05	5.81832725539e-05	5.62487078557e-05	5.25217493994e-05	2.27794133152e-07	3.31170677296e-08	4.08209716844e-08	3.48877429021e-08	3.29166673632e-06	0.000139138268821	6.27802763742e-05	7.10807688888e-05	0.00053259012917	8.37613368695e-05	0.00011722967859	9.4057432188e-05	0.000149366618598	0.000313542539327	0.000778761259544	0.00022289137141	0.000140724880321
0.000333050079311	0.000172279545046	0.000127541171784	2.17258934934e-05	4.61654405026e-05	4.02200924032e-05	0.000154927200361	0.00046396604516	0.000354367883118	0.000552442088994	0.000676703168708	0.000307955665662	0.000218670780967	0.000344146323871	0.00021529277346	0.000125846308918	5.69990757753e-05	2.07874835802e-07	1.25424046739e-05	2.18234027969e-05	2.03576785969e-05	9.67968091536e-09	3.19253262313e-10	1.84947581819e-09	3.87685483407e-09	2.2503632656e-08	1.13364380224e-06	3.07134038163e-05	1.63416884236e-06	1.53101710557e-05	2.45312567596e-05	2.1047053882e-05	6.13359538345e-05	1.76770306539e-07	2.71127154785e-08	4.06360878616e-08	2.23638082524e-08	1.80576769099e-06	8.33623464704e-05	3.90244681652e-05	7.05486878412e-05	0.000136901368617	6.98954390294e-05	0.000107812042438	6.95983336739e-05	9.6928886596e-05	0.000130729860946	8.63008890899e-05	6.50268884912e-05	0.000106517412065
0.000115226659253	1.00271367506e-05	1.79953590503e-05	5.78190583109e-06	6.14494799062e-06	1.39266787032e-05	6.26276508047e-05	0.00011444250188	0.000227973454965	0.000155776102842	0.000109183612919	8.17151220231e-05	7.65313179395e-05	0.000116662267796	7.92666956371e-05	7.72627394265e-05	3.93526671834e-05	1.70155264529e-07	1.9867308622e-05	3.4877653585e-05	1.18823117567e-05	5.78855175457e-09	3.37726452739e-10	3.54624665413e-09	1.24277889996e-08	2.34038224209e-08	2.53763452409e-06	0.000104062509621	5.23527903289e-06	3.84923884205e-05	7.46748111757e-05	2.02674857213e-05	0.000109802962397	1.42656816168e-07	2.41445802858e-08	4.37597337063e-08	1.80667491202e-08	2.46108183961e-06	6.21800484894e-05	3.58672906687e-05	0.00017532259033	0.00022869658293	0.000111482596516	0.000116994752593	5.81469733392e-05	9.56509832617e-05	0.000156053620937	0.000103116621215	0.000119402808038	0.000231758279195
0.000356222268146	0.000209145510255	0.000232622160388	2.77344294338e-05	0.000100503993117	6.95220368111e-05	0.000189841260735	0.000287788112823	0.000309425075265	0.00044388700456	0.000480397419609	0.000298123326586	0.000250264478819	0.000333828294768	0.000169821622292	0.000213796971555	6.76289503027e-05	2.60013489908e-07	1.25728440651e-05	3.17978421666e-05	1.96101770527e-05	1.63795569406e-08	3.877309e-10	2.19709015669e-09	9.55370237944e-09	2.85112481553e-08	2.45229661198e-06	0.000365830810008	5.71354968979e-06	4.60472418888e-05	5.90976145275e-05	4.27069684063e-05	9.01238308053e-05	4.57655316135e-07	1.10385588131e-07	1.64172649992e-07	1.62590270668e-07	4.63597253743e-06	0.000212353026357	4.79914397188e-05	8.07981625274e-05	0.000138188706409	5.51889273469e-05	0.000122677445971	6.48626844258e-05	9.59351596007e-05	0.000123704492415	8.89927423704e-05	0.000132196183766	0.000176575608904
0.000215191528687	0.00014340203748	9.84438589389e-05	2.20789215957e-05	7.78574013873e-05	5.15717194632e-05	0.000296605332718	0.000264363641045	0.00030450343766	0.000367133490212	0.000645824572934	0.000374944551438	0.000231891852035	0.000328743306943	0.000166237767198	0.000101262251249	2.96782712608e-05	1.0964607482e-07	8.2307574268e-06	1.26677006782e-05	1.64467026243e-05	7.60315713286e-09	9.05530317373e-11	1.25474082126e-09	4.03789698312e-09	1.59482446048e-08	7.91658187298e-07	5.27756804217e-05	1.53391767062e-06	1.21643385243e-05	1.57894981171e-05	1.61557448255e-05	4.89933295899e-05	1.62816979506e-07	2.02638580558e-08	2.9134493394e-08	1.54058555392e-08	1.34174216002e-06	5.69377648951e-05	3.26540523146e-05	8.74035048499e-05	0.000139241051214	4.50815487411e-05	9.17113315732e-05	6.09103176401e-05	0.000101709811103	0.000170602498846	0.000151414946164	0.000104854705931	0.000134063617234
0.00029764544974	8.39464092339e-05	7.21067504502e-05	1.58935427124e-05	2.14146530608e-05	3.35363582212e-05	0.000100925397724	0.000288846678148	0.000179563846322	0.000693113606348	0.000442244286572	0.000817639520021	0.000994389284444	0.000234168889043	0.000167097132591	0.000313852304087	6.13347371183e-05	3.54575854251e-07	0.000474454060507	9.6512287684e-05	3.68247106688e-05	1.30081272621e-08	4.46442579141e-10	3.64218048151e-09	2.25338574728e-08	3.48840940027e-08	3.16498057375e-06	0.000153371302024	5.88326199155e-06	6.314243105e-05	5.4479520267e-05	6.86333742505e-05	0.000129360128202	2.67724157877e-07	4.03379906574e-08	8.05463146476e-08	3.07703566846e-08	2.81976431124e-06	0.000112773069265	7.35820902473e-05	0.000235346386242	0.000261318013796	7.28834985959e-05	0.000132702624614	8.6801211481e-05	0.00012845971803	0.000171211304202	0.000133668036039	0.000118334460743	0.000205949305041
9.55444028584e-05	2.50886265847e-05	2.77498516814e-05	4.71528897205e-06	9.28223612994e-06	1.27868335846e-05	3.52794903259e-05	9.23974227133e-05	0.000155419465781	0.000217560284896	0.000149327469798	0.000122116252299	6.0534224417e-05	8.75394372041e-05	9.69493911803e-05	0.000146660823718	7.09938772916e-05	1.14523008654e-07	8.49820504981e-06	1.86012942109e-05	6.53021583373e-06	8.36627106033e-09	3.11865053303e-10	2.03913206644e-09	8.23569168494e-09	3.93839195817e-08	2.48355974092e-06	9.50281329543e-05	2.84445804586e-06	2.09294403563e-05	3.21803641131e-05	2.04198237573e-05	5.30782272478e-05	1.90441952837e-07	2.73887740622e-08	6.10431276455e-08	2.37310378e-08	1.62325294968e-06	8.15161506077e-05	5.31439290822e-05	0.000168133108014	0.000328383967464	8.33521476057e-05	0.000176074391865	9.06474840889e-05	0.000120327556792	0.000115441640729	9.31783970432e-05	7.64719776151e-05	0.000115799207972
7.8981636215e-05	1.60796653437e-05	1.54391533045e-05	4.30667454582e-06	2.70058692979e-05	1.77772220491e-05	5.85504838365e-05	0.000416596064703	0.000425804074813	0.000398463237923	0.000718469176837	0.000310765936991	0.000284432866106	0.000236642143719	8.95531268529e-05	0.000111674382478	5.86806654557e-05	1.41632741314e-07	1.23291536482e-05	2.55135542816e-05	3.59963263377e-05	1.2635770535e-08	2.31048098058e-10	2.98684399591e-09	1.02978448177e-08	5.17009351942e-08	5.58257417477e-06	0.000211793936783	4.13051448849e-06	2.85294447631e-05	2.76770213387e-05	1.87230439049e-05	5.89818944385e-05	2.12925803746e-07	2.06662354918e-08	4.13433513914e-08	1.99101801205e-08	1.90227527067e-06	8.83104760803e-05	0.000121792068247	0.0001332869287	0.000359545439511	0.000125204045073	0.00015039893453	7.40809488387e-05	0.00016661522837	0.000135744013861	8.67799080883e-05	6.28828965402e-05	8.60086860217e-05
4.11563802234e-05	7.69601702938e-06	9.28001488213e-06	9.14314907035e-06	2.72047931209e-05	2.70291764136e-05	8.00025842518e-05	0.00017684166985	0.000230803275986	0.000166900479504	7.33702346761e-05	7.1713621794e-05	5.72018983488e-05	0.000129745161242	6.56312586556e-05	9.19976376637e-05	5.8471532048e-05	1.14301045669e-07	8.97497201875e-06	1.55336744543e-05	9.33948461122e-06	9.48339510141e-09	2.25151491145e-10	1.99373706295e-09	6.38727649356e-09	2.48987888518e-08	1.54740790745e-06	5.50913852152e-05	2.81344192272e-06	2.24893192595e-05	2.82159561864e-05	1.85138621759e-05	5.28974044798e-05	1.96053196032e-07	2.68541021726e-08	4.00009359346e-08	2.23605857496e-08	2.29261154027e-06	6.96209172182e-05	3.56910591492e-05	7.97023340727e-05	0.000151585112966	4.59574016266e-05	0.000109746823138	9.79183604093e-05	0.000134938884063	0.000172537116744	9.94173305097e-05	0.000135714326431	0.000162149103209
0.001202188506	0.000265894514617	0.000106555385398	8.87533829442e-06	2.19765677805e-05	2.58618988133e-05	7.29469265152e-05	0.00023077701453	0.000173355962084	0.000319114741888	0.000271193669414	0.000235518578275	0.000274858577712	0.000272659295888	0.000152505803427	0.000129368212081	0.000127433848129	3.10232048899e-07	1.20334727646e-05	1.53989654104e-05	2.17877387249e-05	7.27018723429e-09	3.33690054743e-10	2.83458722792e-09	1.11240545617e-08	5.37966660778e-08	6.50942781494e-06	0.000125113134536	4.60966444693e-06	3.50290923961e-05	4.18119345892e-05	3.60427528375e-05	0.00011800067838	3.55354432522e-07	1.0006226228e-07	2.39519627625e-07	1.03563409084e-07	1.08843883829e-05	0.000255203287581	6.12911317423e-05	8.23313170692e-05	0.000139959085244	6.3483505673e-05	0.000109733633499	6.35572196279e-05	9.4313632258e-05	0.000155434005939	0.000105227947088	7.67182735895e-05	0.000140900005025
0.000112479064236	5.15128206446e-05	5.29449736085e-05	1.10528272801e-05	2.24675416373e-05	3.67208643546e-05	0.000230534105923	0.000320900920637	0.000841252442369	0.000316941295438	0.00027475451699	0.000156402449497	0.000127736157772	0.000214482723849	9.94308664103e-05	0.000139428861238	9.92260623786e-05	4.97916503333e-07	1.53067449152e-05	3.34990497847e-05	2.48335823192e-05	1.49235759664e-08	6.18325958178e-10	8.7793060389e-09	3.21937485662e-08	4.87891901553e-08	7.61291812529e-06	0.000288456007128	1.00107361162e-05	6.2524460876e-05	8.14726185905e-05	5.52521578219e-05	0.000125440415127	5.18849772021e-07	8.69793060244e-08	9.1223269811e-08	7.73361901051e-08	2.54738924369e-06	0.000171844229144	7.86741822866e-05	0.000146908584076	0.000483733294519	0.000149217837409	0.000200018024087	0.000102054421339	0.000203861634301	0.000257828819569	0.000414819553617	0.000216813940118	0.000272231175977
0.000367789323941	0.000187946209717	0.000195673205955	2.0954163871e-05	3.84054932756e-05	6.71405650161e-05	0.000269126204766	0.000310640711756	0.000647540221896	0.000387644438109	0.000304787711177	0.000227069512674	0.000225081892359	0.000261511021194	0.00013725027794	0.000134171122993	8.5380217125e-05	2.73058073375e-07	2.40053166285e-05	9.03777404383e-05	2.53111753621e-05	8.84867964654e-09	2.81681473498e-10	2.5035922267e-09	7.48025603512e-09	2.93346518271e-08	1.93258603512e-06	0.000109310219356	4.97923593699e-06	3.83579849446e-05	5.62817765643e-05	4.23278257156e-05	7.45715011183e-05	2.38485697966e-07	3.82945709476e-08	8.85036587552e-08	3.39746989383e-08	3.81898917407e-06	0.000242099829544	6.70435525616e-05	0.000163292019465	0.000254348838574	0.000134425671115	0.000184451732576	0.000130475510809	0.000170260035256	0.000283170405987	0.000157015112651	8.38294413973e-05	0.000123853157817
0.000106602840822	4.1002212581e-05	5.98515121574e-05	7.00464601786e-06	2.72477452851e-05	1.38721182155e-05	4.06366704999e-05	0.000181090560352	0.000158487180106	0.000189806556798	0.000102779669157	6.4075177693e-05	4.6279844191e-05	8.5016198372e-05	0.000174514134869	0.000195976548692	4.66724691451e-05	3.02584720043e-07	2.19805503021e-05	3.48116752444e-05	1.43411225617e-05	1.84363772526e-08	5.02068000339e-10	2.81484423446e-09	1.08975491434e-08	4.90143937659e-08	3.14347503679e-06	0.000132024242219	3.14692727134e-06	2.41976218623e-05	2.83478821405e-05	2.61038847205e-05	5.83519288862e-05	1.95736458224e-07	2.58172233167e-08	2.89339522063e-08	1.97119306395e-08	1.66201657231e-06	6.98312994378e-05	4.04762120645e-05	8.05448942518e-05	0.000287781110393	7.20188650059e-05	0.000157578388597	0.000101095586017	8.71639559295e-05	0.000103118320035	0.000114083748718	0.000112515389763	0.000155984012607
0.000284448088254	0.000111015926366	5.07341145141e-05	9.77012581107e-06	2.24852127675e-05	2.21575724409e-05	8.43598910697e-05	0.000140207292072	0.000128340673221	0.000191749012978	0.00024608435493	0.00156550835009	0.0119672011556	0.000331487166308	0.000123509766166	8.96579913654e-05	5.96157227654e-05	2.33685619201e-07	1.49069978171e-05	3.51136773966e-05	1.64748883247e-05	2.04382667804e-08	5.60342794194e-10	3.67272913712e-09	2.34723393894e-08	8.46598566476e-08	7.0238217941e-06	0.000118809976722	4.1883634988e-06	2.34816026608e-05	3.21521643082e-05	2.5836346639e-05	0.000104100190784	3.90480152072e-07	5.48410116865e-08	1.58962217478e-07	6.19468604048e-08	4.30394852361e-06	0.000116627817712	3.90010765132e-05	9.88077357651e-05	0.000155968822264	6.17497346955e-05	0.00011505617515	6.67435219503e-05	0.000140227833625	0.000239251772365	0.000157529408627	0.000463650414567	0.000486028071009
0.000167618895823	4.9821336699e-05	3.95666128268e-05	7.36927009553e-06	1.7836995254e-05	2.0455586378e-05	6.52367029488e-05	0.000115059529752	0.000113828431815	0.000178083873966	0.000153827716068	0.00012950887484	0.000162903975678	0.00027289260781	7.8345070894e-05	0.000111418361348	3.64876067436e-05	1.58879812814e-07	1.15527108336e-05	2.01021244287e-05	1.44907750988e-05	7.28463077018e-09	2.28598288159e-10	3.05038922272e-09	1.49403956609e-08	4.18176788859e-08	2.67870462547e-06	9.99644107055e-05	3.26473574682e-06	2.3665455742e-05	2.79796016156e-05	1.89533834205e-05	4.58497586337e-05	1.86351332724e-07	3.10648897229e-08	3.88270331224e-08	2.39264891635e-08	1.65584790817e-06	8.41534896982e-05	3.97624319724e-05	8.13594860097e-05	0.000188812445437	4.46349990652e-05	0.000100975581726	5.46853299959e-05	0.000108709327211	0.000538028034969	0.000239959824337	9.19073857071e-05	0.00015406598226
0.000191945913479	0.000102769442402	5.6521713836e-05	1.89293017343e-05	4.0204325114e-05	4.51121099831e-05	0.000146221975813	0.000151242373837	0.000142722905746	0.000223211041583	0.000182947937277	0.000135497854207	0.000109392486374	0.000283267847705	9.87953193407e-05	0.000131375597133	5.23129618514e-05	1.4083912429e-07	1.02824852397e-05	2.28028372356e-05	2.08470961933e-05	1.56490787587e-08	7.51401596466e-10	4.39225393052e-09	5.69497600587e-08	3.82403679017e-08	4.91743147773e-06	0.000127471369371	3.5594655299e-06	1.97136027216e-05	3.62841109697e-05	3.16137668561e-05	5.78180574687e-05	2.33694116361e-07	3.06580900226e-08	3.96273592553e-08	3.21307596391e-08	3.15134645141e-06	0.000190174846794	0.0236817794262	0.00680388066624	0.000526852798703	0.000147376012918	0.000171467814697	9.74392013971e-05	0.000220208719392	0.000168182823001	0.000113413707441	8.70121749675e-05	0.000146468078725
0.000258427551058	0.000141629228531	0.000117024716724	4.05042320677e-05	5.88564034853e-05	5.94109950413e-05	0.000197230101735	0.00026025567323	0.000283247282076	0.00048548407348	0.000322008253553	0.000408032083976	0.000338468738002	0.000504448221399	0.000176197174668	0.000156821493731	9.05304149258e-05	5.29966069459e-07	2.73960221597e-05	4.51885093207e-05	1.89361171559e-05	1.7672724101e-08	4.90136538042e-10	4.42138542831e-09	2.02161225798e-08	4.39357691491e-08	3.13271574692e-06	0.000231864695081	1.04400159244e-05	5.16892363766e-05	5.25925291787e-05	3.63789028137e-05	7.94511762498e-05	2.50434060868e-07	3.851372234e-08	6.85943093105e-08	4.01736662398e-08	2.67287840713e-06	0.000180506083638	6.19828363726e-05	8.83715647446e-05	0.000197891801643	8.63977928916e-05	0.000144273946396	9.13613415076e-05	0.000121109288639	0.000165255553317	0.000140547518934	0.000108662086067	0.000152830719324
0.000267114039982	3.39754410968e-05	1.21676378041e-05	5.49440182996e-06	9.43527516887e-06	1.47363674319e-05	6.5268432881e-05	0.000185015904476	0.000240787592536	0.000247028453322	0.000234962393614	0.000182426613559	0.000172459065364	0.000220499011869	0.000115046670135	0.00012085398855	4.74852689126e-05	1.61498508995e-07	1.43786346757e-05	2.4570986319e-05	1.65865292311e-05	1.21975573345e-08	4.33165952302e-10	6.78030303445e-09	3.2888719584e-08	6.39876431781e-08	4.61158657339e-06	0.000143880963015	7.27055969984e-06	8.55665800035e-05	0.000227899447352	6.18549635011e-05	0.00016332305836	3.73253790034e-07	4.33954462444e-08	8.61846641686e-08	3.89403750719e-08	3.29116880974e-06	0.000222202648944	5.60240072745e-05	7.7581160234e-05	0.00020281011474	5.71887087447e-05	0.000127987281708	9.29076086236e-05	0.00019750139772	0.000209726625187	0.000171911666753	0.000198011562212	0.000216452262636
0.000365503394777	9.3854667443e-05	0.000121727904842	9.83979251796e-06	2.51989763849e-05	2.44653910828e-05	6.52431169309e-05	0.000196797943658	0.000151365770296	0.000307773136825	0.000213226590918	0.000159900620601	9.51359460484e-05	0.000213432207003	0.000105596596284	0.000105723210033	5.55075069983e-05	1.22852528292e-07	1.05959597449e-05	1.63190692946e-05	1.21749885559e-05	6.29102588284e-09	3.06876986374e-10	1.94387936658e-09	1.72135894932e-08	1.34558931563e-07	2.92953865868e-05	0.000108523925153	3.30007771748e-06	2.28790100499e-05	3.39142882101e-05	3.95430739385e-05	0.000163224076013	4.56702156392e-07	6.27837477795e-08	9.12207898621e-08	3.50850134148e-08	4.30472190268e-06	0.000116424499269	0.000123437405027	0.000222363933216	0.000189662791619	0.000100135028194	0.000145741039386	0.000132157393146	0.000636903341264	0.000833599271767	0.000675130246016	0.000188232354036	0.000283384078065
6.09275577461e-05	3.16094473301e-05	2.15775728781e-05	6.98401365453e-06	4.23608316542e-05	6.57004452492e-05	0.000150363392919	0.000132751296834	0.000128830335376	0.000504314814103	0.000251516050927	0.000145527539596	5.23764255457e-05	0.000173050839842	9.19605694528e-05	9.7915056011e-05	4.17981657659e-05	1.54026799166e-07	1.61125985706e-05	2.32581700508e-05	1.48678428824e-05	6.72149852436e-09	2.26506129618e-10	3.90491724277e-09	9.80395838543e-09	8.80192892802e-08	7.29270387181e-06	0.000151676110913	1.24802266276e-05	5.23110339292e-05	9.01649795296e-05	7.89975056494e-05	0.000174417270461	2.29460978223e-07	5.25106900885e-08	7.31747070829e-08	2.68836519695e-08	3.97966212778e-06	0.000109932878204	6.97923000177e-05	0.000102823649849	0.000197914666447	5.5518162517e-05	0.000117382647559	5.72742828402e-05	0.00010205231374	0.000139843013419	9.23858494547e-05	0.000143225311075	0.000285556912155
0.000166948646135	7.01809779176e-05	2.89659783179e-05	5.27946865912e-06	1.86153977012e-05	2.25231989666e-05	5.84490775741e-05	0.00012730774056	0.000164760788678	0.000177079392894	0.000189232349273	0.000138599081117	0.000103487112418	0.00011288392336	5.70464079383e-05	9.81471790915e-05	6.37705271552e-05	1.16038662553e-07	8.59029912125e-06	2.0311953838e-05	1.17208611337e-05	8.77103548284e-09	3.15076019972e-10	2.12370654022e-09	1.031649417e-08	4.22683684572e-08	3.10984560702e-06	9.68304388081e-05	3.64830812674e-06	2.61557778978e-05	3.21279851337e-05	3.59688702915e-05	4.24123259731e-05	1.55549565388e-07	2.23063809491e-08	2.08163992323e-08	1.20913454673e-08	9.27739919156e-07	7.62547991513e-05	5.70654041954e-05	7.308240086e-05	0.00013078460027	2.5624415149e-05	6.73575102576e-05	4.14391332959e-05	6.08037970613e-05	0.000136593827019	7.45292441468e-05	4.18226327854e-05	5.88088910099e-05
0.000212717888076	0.000140376101065	5.26723591125e-05	1.73783560219e-05	2.56624639492e-05	6.11993662264e-05	0.000143714809139	0.000277501156809	0.000193234184823	0.000292386115835	0.000268789112711	0.000288883473601	0.000299977870003	0.000510134597311	0.000176471141239	0.000111253145515	5.60252891884e-05	1.06675124426e-07	8.27073996997e-06	1.03311061756e-05	1.70398282868e-05	9.37048055752e-09	2.73642369417e-10	1.36145471642e-09	3.8417982256e-09	1.9826839245e-08	1.03844027066e-06	7.64449351864e-05	3.6018170347e-06	2.1492229851e-05	2.62442227303e-05	1.87644994072e-05	5.55434937041e-05	1.67496786433e-07	2.65952582898e-08	4.33201211049e-08	2.28876078115e-08	1.92071680169e-06	8.69639026363e-05	4.07835963425e-05	7.60975038237e-05	0.000187691589804	8.2478926927e-05	0.000196623864723	0.000121671310066	0.000108736063853	0.000118000958952	9.18362293206e-05	8.81615468497e-05	0.000151015301478
0.000530448935187	0.000133895994297	0.000142691633239	2.82315689121e-05	3.17805167852e-05	5.7707063584e-05	0.00032014877928	0.000354596557384	0.000544355127368	0.000608354299049	0.000926135287064	0.000793322443607	0.000714037729621	0.000610780885783	0.000169538139129	0.000196723483105	0.000143250782827	5.47924613211e-07	3.77545929499e-05	6.99523218372e-05	6.50026529462e-05	2.06235736839e-08	6.64417685659e-10	4.92123650698e-09	2.55392688421e-08	4.85156414172e-08	5.29164863336e-06	0.000219015765027	9.1114788749e-06	4.99763474906e-05	5.60482991781e-05	4.64634270507e-05	0.0001435165527	3.01613932148e-07	3.94904533683e-08	6.55836218957e-08	3.91660424854e-08	2.95195255284e-06	0.000175512519397	5.47104752365e-05	9.14905268234e-05	0.000301885213504	0.000106598616362	0.000152210767382	0.000109645503546	0.000165610079349	0.000335262667239	0.000211423254139	0.000811969681632	0.000312050041007
0.000132985928401	3.01358393529e-05	2.44703256985e-05	7.51617931626e-06	1.85791932154e-05	3.19338497186e-05	0.00023947909818	0.00115921491025	0.0160876577934	0.000434286079725	0.000151225938717	0.00013396547492	8.80940208271e-05	9.6666298884e-05	0.000106946287089	0.000147880232953	8.22925968928e-05	2.36797361009e-07	1.64490021694e-05	2.37575757651e-05	1.46049623479e-05	7.77641205773e-09	2.37398094644e-10	1.72300511677e-09	5.05437046778e-09	4.95753695889e-08	3.16756143282e-06	0.000122190452709	5.38731923553e-06	3.49752798224e-05	4.68929435667e-05	3.39937882835e-05	6.08432179577e-05	2.7908975277e-07	2.34738029088e-08	4.99906614319e-08	2.62204778565e-08	1.55336428489e-06	9.39088236976e-05	3.77050945151e-05	7.277572848e-05	0.000199495714996	5.44805923586e-05	0.000107840112569	0.000110539039855	0.000144470284124	0.00177487743635	0.0104833200993	0.000151918814891	0.000178883370316
0.000121298849439	4.41588607908e-05	4.26776180769e-05	6.79030292935e-06	1.70414869564e-05	1.31384192812e-05	3.67170178018e-05	0.000139494589364	9.97472723766e-05	0.000148733484328	0.000161274715893	0.000140125350607	0.000153390319951	0.000206800011928	9.07419614217e-05	9.38303029496e-05	6.99730624306e-05	1.12679463065e-07	8.68934372479e-06	1.81886360691e-05	1.51873952384e-05	1.01558031075e-08	3.20612254408e-10	2.264301381e-09	1.01865491566e-08	3.24408466805e-08	2.49092383326e-06	9.54121994234e-05	3.20363289744e-06	2.65860887695e-05	3.76335177127e-05	2.14998936774e-05	9.80582401519e-05	2.10307132705e-07	2.80645595561e-08	4.33930094164e-08	2.20196068091e-08	1.97794252244e-06	8.13871165977e-05	5.60466884741e-05	9.62896934575e-05	0.000217886510446	5.43161662516e-05	0.0001434316361	8.50384874186e-05	8.33108883692e-05	9.72913216889e-05	8.75822984291e-05	7.81559347878e-05	0.000146110639157
0.000374069977997	0.000431370201636	0.00024725365276	2.15217589694e-05	8.10069443813e-05	5.44689033921e-05	0.000185430431662	0.000419051725975	0.000310941449597	0.00031694240742	0.000429243848941	0.000452890992399	0.00026910288231	0.000476259152799	0.000272493216372	0.000121522884263	9.32159181083e-05	2.84204765134e-07	1.81289778461e-05	3.75904044225e-05	1.72867687975e-05	9.7011917144e-09	3.89182539805e-10	3.72480768009e-09	1.82461608529e-08	3.10798537938e-08	2.39087533574e-06	0.000175996112483	6.96601191766e-06	6.91368763993e-05	5.64037337593e-05	3.467219661e-05	6.97429507073e-05	2.03378408504e-07	2.44790962966e-08	4.49465724932e-08	2.41146078716e-08	1.36397798133e-06	0.000101066894677	5.19464319728e-05	9.03195361048e-05	0.000197117968805	7.85377467907e-05	0.000185488259333	0.000181465704845	0.000146806190446	0.000177189886612	0.000149953678767	0.000107205401836	0.000151309313226
0.000225545976107	0.000123931078346	9.37868222109e-05	2.81262930139e-05	9.45164780574e-05	4.87075150494e-05	0.000128078789105	0.000300374543055	0.000260725001263	0.000391760068496	0.000296437549289	0.000195235782984	0.00017655634493	0.000212450997911	0.000105270064754	0.000103118772401	8.352796182e-05	2.81402717535e-07	1.79854720307e-05	2.71880213704e-05	1.29362776939e-05	6.6868959429e-09	4.17698462189e-10	2.59990056826e-09	1.12634537046e-08	4.04472134317e-08	2.7583998165e-06	0.00015519087224	4.30529461198e-06	3.48547061139e-05	3.65505608186e-05	3.20607793065e-05	6.40044457222e-05	2.91628792964e-07	3.63220547082e-08	5.54198558367e-08	2.71023966177e-08	2.38261857868e-06	8.69022476381e-05	4.34705306645e-05	8.89756203478e-05	0.000211134637869	8.95172713088e-05	0.000231711343164	0.000107262628576	0.00013017210103	0.00010837829229	9.0955526642e-05	6.72493450304e-05	0.000114030356873
0.000331895828323	8.02199480041e-05	3.44032379624e-05	1.66627985869e-05	4.14773439737e-05	4.00573712238e-05	0.000111765747009	0.000134561575586	8.86148274083e-05	0.000159792808856	0.000222358724811	0.000197680745587	9.77542177074e-05	0.000237712874207	8.45922719605e-05	0.000125041447085	0.000172168542628	2.10106772578e-07	1.10901736888e-05	2.07290837529e-05	1.16599681065e-05	1.12842026528e-08	4.07895887421e-10	1.36072454483e-08	2.97223871122e-08	4.3458509988e-08	3.3878425742e-06	0.000120219482842	5.61160365474e-06	3.9202436737e-05	4.5426726701e-05	2.53568384312e-05	9.03924960642e-05	2.45404565175e-07	3.07538269097e-08	6.71699642057e-08	3.6009969058e-08	3.32300802254e-06	0.000312424139178	0.000159558381937	0.000107994768645	0.000189143487683	6.95557588711e-05	0.000156144992665	8.28918767028e-05	0.000105782311253	0.000135661294989	8.55466460324e-05	9.82116824174e-05	0.00013065787274
0.000154638006788	4.52870558565e-05	5.01952962994e-05	1.35877613238e-05	2.3652603391e-05	4.74392153175e-05	0.00044291204391	0.000217567475425	0.000143360116672	0.000418267431272	0.00186905769495	0.00069415325857	0.00550003293216	0.000307865285374	0.000124465708959	0.000111358213587	0.000132548769615	2.61821015861e-07	1.78021312112e-05	2.42750367807e-05	1.07168115865e-05	7.57332931046e-09	3.22073226463e-10	1.81431620058e-09	8.6702887259e-09	3.92180966466e-08	1.90858034554e-06	7.00094114059e-05	3.05241917553e-06	2.56875101953e-05	3.32267846874e-05	3.13129731482e-05	0.000172725011871	2.80894601068e-07	2.1696761888e-08	3.34382720203e-08	1.5891737314e-08	9.89692124833e-07	4.7098749669e-05	4.08391403592e-05	9.24066573971e-05	0.000173833624738	9.11546477133e-05	0.000157498119495	0.000205475009566	0.000199570982673	0.000125708272458	0.000136660832845	8.62617050815e-05	0.000124416070358
0.000152254374958	6.67915334197e-05	4.86365622741e-05	1.26082295618e-05	2.67873767255e-05	2.8491098157e-05	0.000153467710094	0.000340107785987	0.000242689906191	0.000245433264061	0.000514564081606	0.000872259537149	0.000347768451101	0.000372360903204	0.000141730346063	0.000206298318581	8.97683184689e-05	1.38810259527e-07	9.43433607616e-06	1.70895308913e-05	1.72275388912e-05	9.81750378884e-09	2.73827656928e-10	2.51287395494e-09	1.10540569451e-08	3.27653439996e-08	2.55787716757e-06	0.000191143891901	9.9460454943e-06	2.73572067799e-05	2.37320086356e-05	1.79579992005e-05	4.11785206939e-05	1.44649518455e-07	2.1042308145e-08	4.04056501186e-08	2.34374139639e-08	1.08563632084e-06	0.000677391235877	0.000176220365115	0.0002284696208	0.000320548411927	5.26237279649e-05	9.70247692952e-05	8.25546241123e-05	0.000121770273876	0.000171344368978	0.000154189076729	0.00014880810233	0.000174628823812
0.0096754725931	0.00517041429497	0.0141093434228	2.63244885666e-05	0.00456757850263	2.56208979501e-05	2.4031929376e-05	0.000485684098581	0.000266427280283	0.000251703217257	0.000564651314013	0.000120103677394	8.54674252002e-05	0.000101400523613	7.16933316787e-05	0.000135642442886	4.64769389277e-05	1.51490548024e-07	8.441208762e-06	1.16993873592e-05	2.85909791209e-05	8.65591501837e-09	1.8418458508e-10	1.69796847004e-09	4.40799189701e-09	1.92558945473e-08	1.22257742927e-06	5.95433537991e-05	1.77991555458e-06	2.05695142897e-05	2.32918968737e-05	1.58075047473e-05	3.93334466397e-05	1.37096549602e-07	2.37163355592e-08	2.58670739548e-08	1.29371469716e-08	9.8273565611e-07	5.71738078538e-05	2.47777900352e-05	3.99920275181e-05	7.76001146652e-05	4.6145617468e-05	0.000147486401683	8.95868198092e-05	0.000236741754397	0.000359335467192	6.1262066579e-05	4.71997799092e-05	6.35906017288e-05
0.000332386968284	0.000164718935239	0.000119889793197	1.21841180041e-05	3.40098148457e-05	4.08025683996e-05	8.89491360455e-05	0.000315227053399	0.000210636785658	0.00033033579516	0.00016614701333	0.000168503613563	0.000124579965328	0.00011734803698	9.12467620998e-05	0.000219601041183	0.000137358753633	7.18551657972e-07	2.62684483694e-05	3.21755222019e-05	1.86201464363e-05	1.28639454071e-08	3.04733969967e-10	3.10063671313e-09	1.32200920732e-08	3.51071216996e-08	1.87555546539e-06	5.88765207573e-05	2.82218747361e-06	2.09634640733e-05	3.75474142193e-05	2.70256528583e-05	8.94838606192e-05	2.19615835198e-07	3.79004703522e-08	5.95712199801e-08	2.45697464659e-08	2.70979480172e-06	6.96861327934e-05	7.49778037103e-05	6.06344807038e-05	0.000372721969867	7.2295016554e-05	0.000155229468063	9.31318018265e-05	0.000112541603986	0.000128080992746	0.000147654830561	0.000181479072672	0.000190046751671
0.000103032711607	2.24283904603e-05	2.17037748162e-05	7.84401684338e-06	1.65627511104e-05	1.69883566657e-05	8.01378208831e-05	0.000268130276465	0.000638073541712	0.000974168222005	0.000349650092486	0.000128117973584	5.81370173622e-05	0.000116154671468	9.75930138416e-05	0.000152937917268	5.17640942299e-05	1.7292384597e-07	1.00215527312e-05	2.60349923395e-05	1.32345742104e-05	6.27992625138e-09	3.33946616886e-10	1.60358593536e-09	8.87024011615e-09	4.3367307335e-08	3.79107330613e-06	0.000137873324805	3.31725320503e-06	3.39524279279e-05	3.51881445257e-05	2.30195716567e-05	7.6084330957e-05	2.1465525362e-07	3.81197581028e-08	4.76863298712e-08	2.71072790682e-08	1.48443325358e-06	7.70446544039e-05	3.32285758586e-05	6.77481836997e-05	0.000139775480774	5.93922985153e-05	0.00010685228275	6.42171326141e-05	9.52176795845e-05	9.94281961534e-05	9.79372170037e-05	0.000151798061444	0.000225275556786
0.000254037595588	0.000110800925337	6.72826682231e-05	1.19939369011e-05	2.05957519313e-05	3.99201464984e-05	8.12009735512e-05	0.000149947557342	0.000189613838955	0.000237940840032	0.000241206245479	0.000151191792031	0.000146553001499	0.00017119788416	9.96769436451e-05	0.000156731097461	3.53960890604e-05	1.05664643814e-07	1.17967009836e-05	2.14073136886e-05	1.34936391926e-05	2.45692330905e-08	5.97925614329e-10	7.13989249412e-09	4.84699689322e-08	6.70839019896e-08	4.50767943564e-06	0.000118782242491	8.37739558407e-06	3.84098979781e-05	3.99905875115e-05	3.01452656258e-05	9.62713031992e-05	2.06972423394e-07	3.55365979409e-08	7.07394333508e-08	2.59232120223e-08	3.48550554233e-06	0.000100825552416	0.000118121568866	0.000108333748358	0.000185398098091	7.16503047577e-05	0.000104996064084	7.48181079415e-05	9.82756626677e-05	0.000136609938174	8.37902193822e-05	6.35773541534e-05	0.000144784151021
0.00108039667019	0.000123551747944	7.2863097149e-05	5.81228721313e-05	3.76127723336e-05	0.000637768526295	0.0289516954875	0.000288552316257	0.000343564048698	0.000515979982174	0.000160943839167	0.000168271777514	0.000459858834202	0.000614247328093	0.000103875609226	0.000153581749511	5.25899537951e-05	7.33560096262e-07	2.95742328768e-05	9.20210552981e-05	2.28641823687e-05	8.31124297352e-09	2.46776654931e-10	6.87674432569e-09	2.1017275672e-08	4.12601259133e-08	2.90410096015e-06	0.000181242869605	8.35631706824e-06	3.08441439125e-05	8.31776493475e-05	3.48945323378e-05	0.00010937617608	5.63624228427e-07	5.06608087028e-08	7.39447002612e-08	5.15995398236e-08	2.81543575909e-06	9.09754873536e-05	8.78140648494e-05	0.00021133414491	0.000435152651092	0.000120149656032	0.000192892921591	0.000133933497006	0.000115684989835	0.000339873100337	0.000243173484114	0.000146310221722	0.000383376187039
8.76127531239e-05	2.5312463582e-05	2.85324921266e-05	5.23542011179e-06	1.48826927707e-05	1.33332293097e-05	4.85449308381e-05	0.00012336303799	0.00010470492855	0.000192555461483	0.000128627905594	0.00019841135257	0.000172608372194	0.000342051640791	0.000149334485496	0.000194143789894	0.0184497838595	1.99103388236e-07	1.17732743921e-05	2.33353630373e-05	2.23522097317e-05	1.48651971414e-08	4.06974382634e-10	3.48081939564e-09	2.01778644582e-08	6.0385558455e-08	3.76652341813e-06	0.000127083124304	4.29740843778e-06	2.99963792583e-05	3.97261590217e-05	3.3425890417e-05	8.46219714505e-05	6.83527781059e-07	1.3787749448e-07	1.03226099402e-07	1.37037217435e-07	2.15896608382e-06	0.000154634190546	7.71147060989e-05	0.000113727389336	0.000121488107097	4.64425301428e-05	0.000144067400527	7.73696843502e-05	0.00011232032728	0.000130710334126	0.00011078675983	0.000127753186725	0.000172528958258
0.000411828847983	0.000135097822409	9.37868546945e-05	1.04985384417e-05	2.78439567201e-05	3.41011868806e-05	0.000147313099017	0.00032897356561	0.000337636631304	0.000332275635187	0.000318933344468	0.000184192435934	0.00012487541318	0.000161733803951	9.1635350308e-05	0.000122676101253	4.18337072557e-05	1.57494873585e-07	1.09523450402e-05	2.28928975527e-05	2.16216870388e-05	6.07503813357e-08	1.32418985525e-09	5.75939624954e-09	6.62432495858e-08	8.59341746615e-08	6.23437818235e-06	0.000113962085745	7.18536686602e-06	0.000110129166474	0.000248135210808	0.000149898079955	0.000167888808352	3.1956947743e-07	5.72251700248e-08	1.70240380757e-07	7.19768811683e-08	1.50061687602e-05	0.000220710090946	6.72476422277e-05	0.000139057458272	0.000418879617672	7.84354618056e-05	0.000166155845163	0.000129059309768	0.000135894415923	0.000202348743749	0.000161976822581	0.000152618016421	0.000193498853163
0.000423223163133	5.48412207028e-05	7.57164633615e-05	1.1016232124e-05	2.59654150751e-05	4.31788686664e-05	0.000176845590129	0.00975214461737	0.00199233551864	0.039266907643	0.0282500630329	0.00115349540881	0.00238306473719	0.000853682796242	0.00104604199631	0.000105969390613	4.54264556657e-05	1.78338298193e-07	1.64596922545e-05	2.3942678656e-05	5.35271540116e-05	1.16062281435e-08	2.68917385336e-10	2.36526130085e-09	1.53357901641e-08	4.06164374049e-08	3.3320215959e-06	0.000247828921659	5.69005966446e-06	3.2740531349e-05	4.95243045128e-05	8.39066894595e-05	0.000126062257455	2.57015657837e-07	3.53993809235e-08	4.37452217251e-08	2.60481002668e-08	2.33186832649e-06	5.74055937992e-05	3.87436958951e-05	6.04729671962e-05	0.000111701066065	4.78306825745e-05	0.000112941299013	7.03496173747e-05	0.000161175586646	0.000580951077556	0.000264713528308	0.000294057787118	0.000247845390639
0.000206608952842	7.74672653773e-05	5.44467242833e-05	1.44490609289e-05	2.17893933759e-05	3.16844571079e-05	0.000104553360514	0.000174979741466	0.000147132414895	0.00019466727144	0.000104455683305	0.000123550536751	9.13495978576e-05	0.000182686656463	8.19445495918e-05	0.000116650296391	5.16203610191e-05	1.3525699172e-07	9.42961114144e-06	1.8543571154e-05	9.37422153273e-06	7.58579186491e-09	2.27994055365e-10	2.62276240132e-09	1.26230352238e-08	2.76080156976e-08	1.84785653089e-06	7.34216003063e-05	2.6494418702e-06	2.16555216209e-05	2.74274193327e-05	2.05320365051e-05	5.33537672768e-05	2.07563863332e-07	2.68897036172e-08	3.58525469173e-08	1.98660291694e-08	1.60684343024e-06	0.000104532016564	5.35660242912e-05	0.000110190027119	0.000265063266439	5.24962282765e-05	0.000112751701988	6.63571100136e-05	0.000115163379733	0.000120995506251	8.92204512628e-05	7.27856232613e-05	0.00013034867738
0.000155567457831	8.22098513875e-05	7.07143972275e-05	1.12354658146e-05	1.82914647208e-05	3.21996278929e-05	0.000104417609703	0.000207082056832	0.000188824650367	0.000321328408559	0.000259380047232	0.00013816182462	0.000139823505668	0.000409148261635	0.000107055847751	0.000128294466983	5.31802527115e-05	1.36865794303e-07	1.86802611732e-05	3.31894280757e-05	2.1179786971e-05	1.08429729609e-08	3.68303406352e-10	4.12992719659e-09	1.91380663398e-08	9.95103398389e-08	5.48046107705e-06	0.00010016323853	5.37903807902e-06	3.12171445908e-05	5.15807465433e-05	4.48592697636e-05	0.000228595638096	2.89411965633e-07	4.73639839865e-08	5.18032711198e-08	2.59946084284e-08	2.57229386289e-06	8.10812668112e-05	4.10081905487e-05	6.55154242195e-05	0.000127867159509	5.67484427575e-05	0.000146191309007	8.11133920607e-05	9.97887364248e-05	0.00015252498194	0.000103825943358	0.000146359564757	0.000273035891401
6.71699640563e-05	2.7835724468e-05	2.76215345222e-05	2.70417747378e-06	8.0687151673e-06	1.15601917019e-05	3.93169400371e-05	0.000154027752537	0.000155318724065	0.000153542615456	0.000141531294679	0.000134974862934	0.000282941552134	0.000771866420566	0.000116603559105	0.000106438425275	4.94342122677e-05	1.44369767002e-07	9.29321907785e-06	1.77882749035e-05	8.25189418748e-06	8.92279715097e-09	2.5746268951e-10	2.83235638523e-09	1.21242391057e-08	3.39250066512e-08	3.77693471159e-06	0.00011304697654	3.83826549791e-06	3.19393756053e-05	3.34477777458e-05	2.78467393563e-05	4.50636011469e-05	1.86005059459e-07	2.4565354012e-08	3.84906728323e-08	1.84460254355e-08	1.66979454146e-06	6.18908509668e-05	4.02689692871e-05	6.81707448147e-05	0.000143467961624	9.39111648092e-05	0.000121960654904	7.05964171112e-05	0.000118803550355	0.000116900795538	9.81061651164e-05	9.48159915857e-05	0.000131985572342
0.000249758077219	6.99874455582e-05	5.21193007371e-05	6.77332906949e-06	1.7521036023e-05	1.77533272793e-05	6.53034466573e-05	0.000132827111468	0.000107699708344	0.000147332178557	0.000132746546039	0.000116966286721	0.00010082590062	0.000236423928829	9.69979472038e-05	0.000259079899543	8.62171818188e-05	2.77144317891e-07	1.43188470108e-05	2.02925740961e-05	1.55074570478e-05	1.39549441837e-08	4.96298212702e-10	4.46796250713e-09	2.48720450845e-08	5.77811400602e-08	4.25877085517e-06	0.000196543348439	4.85349342757e-06	2.95559360197e-05	3.93523902826e-05	1.97457284293e-05	6.13787263414e-05	2.05761317766e-07	2.5775581608e-08	4.60489978862e-08	2.38491624569e-08	1.52255997253e-06	0.000129368355101	6.03563742922e-05	0.000105744598764	0.000233659773206	8.91489190247e-05	0.000142995548638	7.88398959812e-05	0.000108374945841	0.00020519914693	0.000156433928653	0.000115270849327	0.00014962076871
0.000202083720235	7.55802908431e-05	6.39831429989e-05	6.70803093533e-06	2.71843194825e-05	8.70552155658e-05	0.000157340746176	0.000132763322491	0.000109717837708	0.000157985110495	7.47301630341e-05	8.2961877128e-05	0.000102379517512	3.83128356085e-05	4.21033062825e-05	9.78826512857e-05	3.22596267159e-05	9.86753074183e-07	1.02229317495e-05	2.03549718982e-05	0.00156154039533	7.77161660115e-09	3.49536695558e-10	3.68475999918e-09	3.0066098441e-08	4.5703776056e-08	3.09108323572e-06	5.62138427688e-05	5.53507974624e-06	1.48670999737e-05	2.11269676526e-05	1.3425779045e-05	8.47546602867e-05	2.82607835925e-07	2.48134444404e-08	5.07385872904e-08	1.78992084396e-08	1.8163285637e-06	6.23494288561e-05	2.8792977368e-05	5.34997139811e-05	7.70397021179e-05	3.52533035618e-05	9.02221874865e-05	2.33693678664e-05	3.63669731925e-05	5.77851397602e-05	6.29634127142e-05	0.000163479129495	0.000297067953184
0.000276007526292	9.65820581482e-05	2.52235908488e-05	7.30269578836e-06	1.58756987398e-05	2.18696414592e-05	0.000107307824853	0.000180013729828	0.000283142693049	0.000213747884041	0.000122160429542	9.35727563406e-05	7.94950785991e-05	0.000117427365202	6.855981167e-05	7.57247949254e-05	2.90011242458e-05	1.01085668186e-07	9.28797502267e-06	1.97754902607e-05	1.18918472744e-05	9.24475523282e-09	2.83061909447e-10	2.62219611371e-09	8.5184655019e-09	2.82361143038e-08	1.81018983821e-06	5.59185029598e-05	2.03030768102e-06	2.34053415242e-05	2.80001045815e-05	2.5543549023e-05	6.77571633231e-05	1.86280421815e-07	2.38338583974e-08	3.09623896297e-08	1.77797321166e-08	1.53391461532e-06	6.1728440331e-05	5.8433929669e-05	7.45146206954e-05	0.000276570789627	4.91537289454e-05	0.000106798987851	7.0133616309e-05	0.000121954001094	0.000266965877197	0.000124934449665	0.00011368995972	0.000134782809135
0.000267270578089	0.000103337913529	0.000109781684123	1.8106270451e-05	2.172029935e-05	2.70371821568e-05	0.000175299530039	0.000169680618994	0.000130839135577	0.000222795804032	8.13450056561e-05	0.000135532048158	0.000125494423429	0.000328738321077	0.00016274312068	0.000123962427883	2.98835899056e-05	6.71944172521e-08	5.53357187212e-06	1.22788774976e-05	8.84383588207e-06	4.72163376301e-09	1.22032602782e-10	5.73738126383e-10	1.28771057165e-09	1.48115513499e-08	6.96802999593e-07	3.75529390936e-05	1.71866981171e-06	1.80332564799e-05	2.99142760963e-05	2.93036961116e-05	4.33906729535e-05	1.86285231093e-07	2.56527164478e-08	3.0392314397e-08	1.19443023581e-08	9.74624868566e-07	4.46335060527e-05	2.13453942524e-05	3.3992698566e-05	5.9529873476e-05	3.27466893885e-05	0.000102072515967	5.90441364055e-05	0.000143412321901	0.000111097992834	0.000168124384331	0.000102385776122	0.000143929867023
1.90898676147e-05	8.26464223308e-06	2.27923594927e-05	4.75713715639e-06	1.40224975602e-05	1.05611570385e-05	2.69176849014e-05	7.03237858422e-05	7.73724562266e-05	0.000103097583746	0.000103391322776	0.000102361709885	0.000125766058059	0.000219606890668	5.02581126127e-05	7.76932313008e-05	3.87089649861e-05	1.30527345864e-07	7.67102649243e-06	1.66379809316e-05	8.5197635092e-06	5.45299276138e-09	1.77574128984e-10	2.32599170753e-09	1.01896109335e-08	3.04638138101e-08	2.06993634102e-06	0.0001003659869	3.35044786922e-06	2.96329581523e-05	3.71077018235e-05	1.89721229407e-05	4.36339434483e-05	1.34420091119e-07	1.56978078732e-08	3.23715593032e-08	1.48627695352e-08	1.35893315789e-06	7.1988819797e-05	3.37822883865e-05	5.14467757377e-05	0.000135162996919	5.28838973795e-05	0.00013164723274	6.38918166994e-05	0.000153409566332	0.00018209665898	0.000116650114226	0.000106126450426	0.000137260938109
0.000505039219177	0.000141303626983	9.12027114291e-05	1.58302698646e-05	2.74236675659e-05	3.05322725759e-05	0.000135903008917	0.00023636284694	0.000180925848571	0.000272471231371	0.000202026058932	0.000228062895471	0.000253495893733	0.000331188397019	0.000134593716631	0.000129783800931	7.09911551839e-05	2.33465118113e-07	9.88387841019e-06	1.40478757841e-05	2.24831775771e-05	1.41865693838e-08	2.48760980912e-10	1.60616235945e-09	6.95570549286e-09	2.5162151568e-08	1.44825377098e-06	5.46121431795e-05	2.66474983285e-06	2.56654422686e-05	3.84804636361e-05	2.84120923482e-05	6.22803400376e-05	1.92822616816e-07	3.47024393824e-08	4.56324305685e-08	2.32982599871e-08	2.02767925476e-06	6.99204815591e-05	3.13825461733e-05	6.7333732203e-05	0.000156169042268	9.58118679658e-05	0.000238655381603	0.000132950020676	0.00018990162687	0.000175410904342	0.000154284427439	7.20143792682e-05	0.000131851655184
0.000212032423211	7.69414515023e-05	7.30319161864e-05	2.65390923136e-05	4.14622443132e-05	3.46076167332e-05	6.05200532894e-05	0.000159684276066	0.000121587771706	0.00020628748875	0.000116405801962	9.93781862927e-05	0.000100060619152	0.000166694554915	6.82617196519e-05	0.000114381463079	5.70553291236e-05	2.27692612405e-07	1.42596483897e-05	8.02423070051e-05	1.63845156132e-05	8.91465848946e-09	2.78095758905e-10	3.91310289661e-09	1.27521378606e-08	3.68164083842e-08	2.09905352124e-06	8.78260077748e-05	3.89970696165e-06	2.41004609204e-05	5.04469016194e-05	2.96864050085e-05	8.89883546862e-05	3.18168812113e-07	3.71079102062e-08	3.23327502749e-08	1.99275387961e-08	2.51082491593e-06	6.23797160196e-05	3.78729656186e-05	6.99693512586e-05	0.000103002744545	5.19961327334e-05	0.000127917150281	8.87991445506e-05	0.000100936691265	0.000178005603653	0.000125215415495	0.000179400987546	0.000418603542838
0.000184962667921	3.62703573088e-05	4.17082560421e-05	1.51600354767e-05	2.18982704352e-05	3.16203377718e-05	0.00017332285251	0.000576596033449	0.00310282967428	0.00560041455282	0.0124364467731	0.00152718045126	0.000611218115111	0.000709799999494	0.000411196080182	0.000240190802289	0.00012828892329	1.76849761495e-07	1.15228669067e-05	2.60521343196e-05	1.54482454395e-05	1.1502112116e-08	3.82706608194e-10	4.17807765826e-09	1.44315643524e-08	4.85051060518e-08	2.70315038315e-06	7.51271708503e-05	3.73086036214e-06	3.47164213806e-05	7.43571224115e-05	5.47731467493e-05	9.73181941266e-05	3.19635001963e-07	5.23464971721e-08	6.20598823626e-08	3.94793734897e-08	3.29285975933e-06	8.24330909726e-05	6.54606973982e-05	0.000107206942377	0.000212458914255	8.82525114039e-05	0.000156178369182	0.000123171295556	0.000222511022012	0.00021822899546	0.000338236576471	0.000288042519915	0.000283857862213
0.000501138648808	0.000122076148192	4.2047539458e-05	1.92795750481e-05	2.76726731518e-05	2.48331676958e-05	0.000118217558635	0.000196013934833	0.000167774391345	0.000277261756661	0.000185479331618	0.000149039243434	0.000107930187929	0.000147536449478	9.48944628561e-05	0.000202560210395	6.70782619337e-05	1.87773648956e-07	1.49197324513e-05	3.39742734004e-05	1.17538449595e-05	6.79431896339e-09	2.33602374315e-10	2.15055712326e-09	7.5778987411e-09	2.84872369509e-08	1.90490864943e-06	6.61393482109e-05	2.88611513307e-06	2.28418902091e-05	3.52410385617e-05	2.88772998632e-05	6.56783362136e-05	2.45754088785e-07	4.02198587035e-08	5.15608634036e-08	2.35977240822e-08	1.92521117671e-06	8.18884428284e-05	5.20180363621e-05	8.62493907149e-05	0.000192619905792	6.57637884935e-05	0.000144022736088	0.000101212918755	0.000149896276514	0.000183261796935	0.000127156858442	0.000129006629822	0.000177279531301
0.000297907664863	0.000143143870446	9.46737679841e-05	1.5919544397e-05	4.30694631722e-05	3.78682252907e-05	9.55954270827e-05	0.000231704940301	0.000236818928629	0.000269090035221	0.000400166956242	0.000211198807113	0.000311036382422	0.000235938110767	0.000103476972595	9.07031724103e-05	3.05209284385e-05	1.00352652971e-07	9.8148491266e-06	1.26300538071e-05	1.39402843513e-05	6.20973200061e-09	3.13690199462e-10	4.78598173695e-09	1.95214945372e-08	2.13130345631e-08	2.79722155894e-06	3.1533613059e-05	1.09305163239e-06	1.07677339149e-05	1.99035255114e-05	2.45851395998e-05	5.90730402726e-05	1.61755415419e-07	1.92256626552e-08	2.48859143146e-08	2.35543754914e-08	7.55110983776e-07	5.21783278799e-05	3.49429662275e-05	5.08468115721e-05	8.716939325e-05	6.95970015213e-05	0.000153990930239	0.000128548232186	0.000137488562154	0.000318008830028	0.000134863717725	8.90119611137e-05	0.000115187727681
0.000132744058519	3.34625979491e-05	3.44781301869e-05	6.03471805527e-06	2.13790846018e-05	6.51303697582e-05	0.000310079575316	0.00041050876791	0.00021874871863	0.000321264515708	0.000188686932462	0.000158048200865	0.000150420375483	0.000287980078121	0.000135623982045	7.2205404932e-05	0.000159179248288	1.23514570372e-06	0.000199580755005	0.000129151751248	1.51207629909e-05	1.15463847496e-08	2.41784942706e-10	2.09769064498e-09	6.78026731557e-09	2.51640571561e-08	1.94117737131e-06	7.23471679847e-05	1.85395211711e-06	2.42207421401e-05	4.30352765476e-05	3.25308961526e-05	5.13930909258e-05	1.72498098577e-07	2.17926657757e-08	2.73335847363e-08	1.592786327e-08	1.58940212299e-06	6.52039583075e-05	3.61993326868e-05	5.64938146233e-05	0.000113818894496	5.33561414694e-05	0.000110407984227	6.7452792341e-05	7.84206596784e-05	0.000109078403281	8.68164211613e-05	7.47046877198e-05	0.000126223917632
0.000100356608456	4.7349213787e-05	3.16716518462e-05	6.15378855025e-06	1.55061968135e-05	2.09420232875e-05	5.57999064003e-05	0.000140221016446	0.000178531699135	0.0001918599661	0.00022843230332	0.000127564967897	0.000109081932423	0.00026316531097	8.11377041819e-05	0.000150321887294	4.55671238403e-05	9.83391335486e-08	1.01842498056e-05	1.89565382881e-05	1.281054896e-05	8.07195599167e-09	2.86773021346e-10	2.74190768402e-09	1.38265965849e-08	3.37297489812e-08	2.70357864117e-06	0.00013129702989	5.46808504626e-06	3.55471031687e-05	3.53614554127e-05	2.34189838979e-05	6.69668088114e-05	1.92229876769e-07	2.70665406631e-08	3.26734247091e-08	1.39878321422e-08	1.32634469817e-06	4.82542843883e-05	4.88741855206e-05	8.50731477588e-05	0.000169467819346	5.92996563065e-05	9.83457419093e-05	5.99777684782e-05	9.27250784873e-05	0.000182247810768	0.000120027736327	0.000111680007937	0.00016706728638
0.000229028473333	0.000103043750447	7.49450677077e-05	1.37710385653e-05	3.04967935996e-05	5.19047243645e-05	0.000168972386828	0.00032827301652	0.000413312796292	0.000675062745107	0.000558413754417	0.000290396502418	0.000241496068808	0.000209344201752	0.000117890566743	0.000135003170656	4.61695387279e-05	9.24297551695e-08	7.44565156191e-06	1.94016543155e-05	1.4477885593e-05	8.24344812151e-09	2.11877107194e-10	1.97377716196e-09	7.41890325427e-09	2.29581657328e-08	1.35643302665e-06	6.89911475559e-05	2.74942956732e-06	2.98265144382e-05	4.67142361216e-05	2.19515965996e-05	8.67754539619e-05	2.08113599824e-07	2.45329103815e-08	5.37739946741e-08	3.27646889332e-08	4.08014632933e-06	0.000146786214296	4.41487462734e-05	0.000133985490817	0.000211967569403	6.48210965449e-05	0.000211603777706	0.000101163220994	0.00010092366774	0.000189485398643	0.000120255247628	9.0628275301e-05	0.000155392023047
0.000360711270432	0.00106931581123	0.000156941062154	8.96621281963e-06	2.20120932094e-05	2.05030514261e-05	9.3645800876e-05	0.000493215088572	0.000647262385352	0.000411811508156	0.000500710671431	7.28623994662e-05	9.69044570603e-05	0.000125818535588	5.47769010352e-05	7.29677784479e-05	3.96805795685e-05	4.9324533995e-07	2.74476146627e-05	4.11135468099e-05	4.70428304421e-05	0.0130570362116	2.44667807744e-09	7.06182977993e-09	4.4277397252e-08	0.0108613838813	9.42968216283e-06	0.000166538793254	4.94392798413e-06	6.05833549604e-05	8.73516872647e-05	0.000207552365886	0.0118148939285	6.09263735173e-06	2.04859027551e-06	1.12498667423e-07	3.90798847935e-08	1.59925770722e-06	0.000102001008361	0.00067393745864	0.000379736756145	0.000421869310339	7.33408703696e-05	0.000132186017752	5.22797065819e-05	0.000982698031482	0.00302977880352	0.0117433228181	0.000260750474778	0.000150167570165
0.000721020558491	0.000192337225865	6.68619175702e-05	9.23673654205e-06	2.23458656154e-05	2.07841599962e-05	9.31181207313e-05	0.000136401756013	0.000167296662552	0.00026372325671	0.000143804062336	0.000121254799005	0.000101552632348	0.000140443409711	7.94894914585e-05	0.000122133092354	4.34076306065e-05	1.88391774513e-07	9.52868047571e-06	1.9290979381e-05	1.60082688647e-05	1.2799368446e-08	5.16857272676e-10	6.91957994723e-09	3.72794812066e-08	2.8608709209e-07	1.13804902582e-05	0.000174935710868	7.26863645441e-06	5.39933405218e-05	7.96396293924e-05	5.55244729466e-05	0.000591702416136	3.413594103e-07	5.24843271757e-08	6.79231018289e-08	2.8217180287e-08	3.1645099017e-06	0.000137989593511	0.000116502378984	0.000131957021891	0.000240082872174	0.0001325128673	0.000210074366504	0.000159591685184	0.000217033760997	0.00029732780544	0.000223970605536	0.000138442730485	0.000161998386564
0.00017106068475	6.26882729357e-05	8.69374099391e-05	9.66954728134e-06	2.4394778394e-05	4.60992772188e-05	0.000254225169487	0.000339874084161	0.000297454404639	0.00024674137634	0.000122792296786	0.000121518670982	0.00014067984025	0.000131716089382	6.53922517866e-05	0.000147125881209	9.14267635827e-05	9.66603827883e-07	2.18610206634e-05	4.63581838427e-05	5.91847099055e-05	2.53551046269e-08	5.70184625158e-10	5.21472589258e-09	5.32370203328e-08	1.47765381194e-07	8.94209565544e-06	0.00015359725444	3.80215343563e-06	3.29400863977e-05	4.2427643323e-05	3.61649002113e-05	5.08016907082e-05	8.13466094576e-07	1.13276655461e-07	1.76595178029e-07	8.21141819044e-08	2.89573715896e-06	0.000125397272623	5.28026767494e-05	9.73420662722e-05	0.000251841347999	8.53289955897e-05	0.000134225240832	9.40487742509e-05	0.000119871646419	0.000256387223499	0.000112131115183	0.000104806444968	0.000182829814534
7.64949377464e-05	3.03288972226e-05	2.49317573806e-05	3.27787123069e-06	9.88800748899e-06	0.000589890871052	0.000141411607004	0.000408288945482	0.00228467620982	0.000369763469669	0.000323888357986	7.87113057319e-05	8.39772699981e-05	0.000104724866336	7.4905243079e-05	0.000170781591798	9.73542492463e-05	1.11563992201e-07	7.62428161554e-06	1.28565969636e-05	8.59038163291e-06	6.27601477778e-09	2.03568928149e-10	2.82657123804e-09	8.70122044688e-08	7.77277860178e-08	8.8130284233e-06	0.000189823428969	4.92634918992e-06	2.52625160822e-05	4.52172637109e-05	2.84861740066e-05	6.23636469564e-05	3.17600244235e-07	4.25667009411e-08	4.23246536083e-08	2.11478256605e-08	1.49927875179e-06	0.000118513943704	9.48111528485e-05	0.000115290922322	0.00021941142323	3.71213770748e-05	8.73789895435e-05	4.31554095744e-05	6.97961916953e-05	9.0030133569e-05	6.83169244841e-05	7.06646191837e-05	0.000143758505037
0.000102944694649	3.51146284152e-05	5.7676278313e-05	7.04420751837e-06	2.41842931031e-05	3.43670095781e-05	0.000140437055561	0.000169947462853	0.000169412444081	0.000233879935322	0.000171049818504	8.51017420959e-05	0.00010322287959	0.00014761667973	8.35102982559e-05	0.000127276344742	4.39500602483e-05	1.99772103685e-07	1.14565304908e-05	1.53619109408e-05	8.75870582188e-06	7.08957926703e-09	3.59619039894e-10	3.4308477054e-09	1.0909898933e-08	4.24266054691e-08	2.14224936567e-06	8.24928189529e-05	3.49131517624e-06	2.68527068248e-05	3.45449294297e-05	2.11155510912e-05	4.53984857039e-05	2.41273832562e-07	3.170728135e-08	9.13348260682e-08	4.91900470682e-08	1.08976757628e-05	0.000100240890732	3.00461323801e-05	7.92986792286e-05	0.000224136191411	6.34591699373e-05	0.000141969258226	7.90997361256e-05	0.00011254902993	0.000122117959084	0.000125463572522	0.000110495451406	0.000133177976195
0.00022458481901	6.54207117282e-05	3.7267741095e-05	2.79193562115e-05	3.67916890908e-05	5.06958359133e-05	0.000119288511593	0.000199122999129	0.000125119481279	0.00047139368755	0.00239411564525	0.000290280819504	0.000167185680504	0.000169142823948	6.3820908043e-05	0.000147396349238	3.60110806444e-05	8.49867726448e-08	6.11306105425e-06	1.14687879402e-05	7.14135961783e-06	5.49509724876e-09	3.11166111998e-10	3.52379667195e-09	1.62332103831e-08	3.49016362531e-08	3.3620399382e-06	8.94752366848e-05	4.58773641787e-06	2.27929395169e-05	2.36649517891e-05	1.45204522072e-05	4.77028879274e-05	1.6754251451e-07	2.45077416255e-08	4.2494561225e-08	2.19583576843e-08	1.18724261658e-06	0.000100713609095	3.2452530709e-05	4.85492644936e-05	8.40447569816e-05	4.11536711115e-05	9.12966418377e-05	9.60097691148e-05	0.000146618875671	0.00023487293102	0.000106440410859	0.000158614011161	0.00030545668362
0.000277630430834	0.000128525402419	7.79679837163e-05	1.93011256414e-05	5.38944498388e-05	3.98840726809e-05	0.000144425424663	0.000188746937481	0.000178786575649	0.000327531014063	0.000517223061264	0.000244982289331	0.000228405489406	0.000282172798138	0.000102251233912	7.81304581234e-05	5.49605679251e-05	2.6006619592e-07	1.74346364361e-05	4.25690988823e-05	1.38859661304e-05	6.97881677903e-09	4.26888064467e-10	2.24628253401e-09	9.10894531203e-09	3.53975502278e-08	2.28763732082e-06	6.73824528799e-05	2.4431493922e-06	2.21760763104e-05	2.85109890294e-05	2.35061290141e-05	6.43671802121e-05	2.17404791377e-07	3.64136521155e-08	7.1979694547e-08	3.36971886246e-08	2.3607139994e-06	0.000102236712425	3.93128181963e-05	7.56510721192e-05	0.000153741004148	7.96070010488e-05	0.000150208680591	9.35637977064e-05	0.000121426368303	0.000228080259233	0.0001328781958	7.82020448048e-05	0.000118182368577
0.000217734295522	9.95735097099e-05	5.05716434121e-05	1.5039903794e-05	3.7557355228e-05	4.58565051231e-05	0.000410458886093	0.000621653018438	0.000775006355228	0.000871301318788	0.000236907525091	0.000172530140371	0.000513464454652	0.000369656878773	8.7002941253e-05	0.000159501032098	6.68757717139e-05	1.77471835743e-07	3.90525265889e-05	0.00029366566514	3.53858727083e-05	1.58712097127e-08	3.02545094645e-10	2.60898267164e-09	1.46061699799e-08	5.97324278582e-08	4.04434891289e-06	0.000167636148833	3.65084693465e-06	3.88206445759e-05	6.39909313139e-05	7.56090389711e-05	0.000144063081631	2.28988527861e-07	2.76635407903e-08	3.76385146125e-08	2.5525744291e-08	1.40867479994e-06	7.51512716645e-05	3.58605409561e-05	8.81752836669e-05	0.00016653050239	5.19901014095e-05	9.7182268582e-05	5.41758109613e-05	0.000102191757139	0.000201810746104	0.000153591516429	0.000218036857432	0.000327721019594
0.00018633603312	2.93623194572e-05	2.58066759663e-05	7.38919627558e-06	1.77896616193e-05	2.66260052051e-05	0.000135053154013	0.000134827916046	0.0001757791279	0.00034047426252	0.000167881278334	0.000125299698043	0.000112803945472	0.000136393948004	7.14637359371e-05	8.96756963191e-05	4.46098354976e-05	1.29711170923e-07	1.05482304642e-05	1.72399735718e-05	1.33364914665e-05	1.24683068731e-08	3.01210274846e-10	2.22668392833e-09	1.58593475744e-08	4.5822134148e-08	2.66107476018e-06	0.000168432446423	5.72570444733e-06	2.34045480109e-05	3.77305667347e-05	3.10325005555e-05	5.48638219905e-05	2.12293633057e-07	3.50264833945e-08	5.21113930546e-08	2.35312842375e-08	1.80725755519e-06	0.000145109130331	4.13126977296e-05	5.451662616e-05	9.38570399466e-05	5.8950495579e-05	0.000123944148169	9.30664737378e-05	0.000128827602712	0.000120056011446	0.000119194694512	9.09283438351e-05	0.000149008284817
0.000331196962156	9.3920580591e-05	6.85555949487e-05	1.07160399979e-05	4.17394489212e-05	3.36026219269e-05	7.56990788903e-05	0.000160410605719	0.000118304892184	0.000261116616373	0.00020525967951	0.000182729142726	0.000135234526295	0.000144269189207	7.99125131402e-05	9.64586131021e-05	3.64275057527e-05	9.77139479528e-08	1.08194221756e-05	2.98944397382e-05	1.38978081624e-05	7.6868138203e-09	2.40789256374e-10	2.95785793723e-09	1.71089190156e-08	4.73716357943e-08	4.07778003706e-06	0.000186808435054	3.19169755122e-06	3.13547667551e-05	4.4082221927e-05	2.59295770226e-05	9.4604539784e-05	3.5360631748e-07	4.89051350639e-08	8.2613585357e-08	3.68454465672e-08	3.64738616267e-06	0.000212047686447	0.000131120770528	0.000266220086695	0.000436528529235	6.59984814555e-05	0.000119117083463	5.82246557422e-05	0.000103096578177	0.000191168389756	0.000152847452909	0.000148527523916	0.00027204896941
0.000257823500323	8.67550460739e-05	6.16592550749e-05	7.03014312019e-06	1.81006434785e-05	2.03037628782e-05	6.91420009655e-05	0.000155543679638	0.000118350077609	0.000216291549168	0.000111148963038	8.64568535424e-05	7.32508787835e-05	0.000110014248786	5.22018692748e-05	0.000108313454996	5.24180066283e-05	1.86358327045e-07	1.29311466423e-05	2.01949271868e-05	8.46678199618e-06	6.37877604431e-09	1.80951832461e-10	1.62585101137e-09	1.05729489358e-08	1.87630642802e-08	1.22000878251e-06	6.93224164118e-05	2.71020593204e-06	2.55701194304e-05	3.02136945213e-05	2.75478289449e-05	5.39751006028e-05	1.92665086665e-07	2.92936081285e-08	3.73142170905e-08	2.1905247294e-08	1.55856918071e-06	7.61799694124e-05	6.20800624557e-05	0.000118502207645	0.000235413770719	7.1613266307e-05	0.00010954521258	5.84170744001e-05	0.000136445640127	0.000201415996959	0.000145280403114	0.000108766515344	0.000129962513506
0.000183738532072	4.27898488479e-05	3.19028992129e-05	7.06507427031e-06	2.57857389065e-05	5.2329118533e-05	0.000142831484893	0.0013051939719	0.00386496522837	0.000933602403302	0.000387262828171	0.000110773324886	0.00011543755113	0.000147647029876	8.77579623565e-05	0.000135245487199	5.47932691973e-05	1.28556133469e-07	1.37598176004e-05	2.39401716072e-05	2.05561359809e-05	1.0114838689e-08	3.39411009581e-10	3.51198703114e-09	1.61423955684e-08	5.48537342452e-08	4.77221163537e-06	0.000192112880677	8.29622906685e-06	5.96820907717e-05	5.28533568291e-05	3.38825693581e-05	5.58286365005e-05	1.91231137952e-07	2.7377161035e-08	4.45837504668e-08	2.23161356713e-08	1.92771753557e-06	9.95446084875e-05	4.36650349538e-05	8.32931606616e-05	0.000205325029181	6.73274500264e-05	0.000149718319157	9.75881897635e-05	0.000183753539295	0.000176320467003	0.000169839781121	0.000287249947829	0.000194547914383
9.97906312063e-05	1.82618770255e-05	2.25854307145e-05	5.8283207115e-06	1.47585622383e-05	1.17795447033e-05	3.63788693989e-05	0.000138170388875	0.000125584822717	0.000151022019737	9.17517895745e-05	0.000120479689191	0.000163870657947	0.000248109327232	8.36552154868e-05	0.000100907334824	2.85083262047e-05	7.25692720662e-08	6.36959892062e-06	1.36462087536e-05	9.94322541741e-06	9.28607779335e-09	5.15912623215e-10	4.57415736858e-09	3.0829692187e-08	0.00869671521399	0.0525799144375	0.000146410350837	4.2897344214e-06	4.56050156967e-05	2.968197491e-05	3.0537519345e-05	6.60686607795e-05	1.71304365812e-07	2.74127658135e-08	3.90232650527e-08	2.14845652597e-08	1.97773745561e-06	7.08162669629e-05	6.2463093533e-05	0.000105847180296	0.000590094951938	7.8400291252e-05	0.000210835530116	0.000148078462712	0.000122640781875	0.000138243278153	0.000165257506532	0.000125635321072	0.000180060721889
9.87276049555e-05	2.16178358255e-05	1.7930406053e-05	6.50596129554e-06	1.1989190053e-05	1.19562591919e-05	3.13189092323e-05	7.98546304878e-05	9.7659040302e-05	0.000112624588717	7.7773726174e-05	6.08998666262e-05	0.000110639678728	0.00019074356359	6.55058232e-05	0.000261455259629	4.40371123761e-05	6.56572653416e-08	9.43131069352e-06	1.60691899371e-05	9.59140211501e-06	5.81184070121e-09	1.57122986227e-10	1.57899669686e-09	9.40505694389e-09	2.94555868817e-08	2.97684290225e-06	8.97680473703e-05	2.50015662127e-06	2.11391825121e-05	2.59074931987e-05	1.80073737235e-05	4.78475039528e-05	1.74785337638e-07	2.3969682741e-08	2.95224027835e-08	1.48972767125e-08	7.59828316418e-07	6.17616403517e-05	1.97689577517e-05	3.05355679648e-05	6.84798505882e-05	2.56643469037e-05	5.95271638427e-05	4.52263471862e-05	9.38199860637e-05	0.000512943394936	8.50771992221e-05	7.75735974764e-05	6.61396049376e-05
6.34728231825e-05	1.23884130351e-05	1.77138462441e-05	2.906101533e-06	5.94601013431e-06	8.45053779954e-06	2.14428657565e-05	0.00012718942718	0.000162124326327	0.000150465286156	0.000205062986733	0.000203497584334	0.000132073777116	0.000142135368188	6.66701338093e-05	0.000113599287641	9.87398801567e-05	1.10650477657e-07	7.60446778422e-06	1.526323205e-05	9.01990771388e-06	5.66393402362e-09	2.83720091631e-10	1.68214938852e-09	6.24181146473e-09	8.87995528635e-08	2.97644930001e-06	9.03357395628e-05	4.1754956566e-06	0.00012953566099	7.33660594553e-05	6.51372277168e-05	0.000172519238395	2.20223052542e-07	2.99414441648e-08	5.9050385657e-08	3.09503991156e-08	4.51163349685e-06	9.43543150247e-05	7.64373125861e-05	7.76285736227e-05	7.93867658834e-05	4.68308333896e-05	9.19157985824e-05	4.90191945765e-05	6.29875657722e-05	9.67528918553e-05	0.000107673338511	0.000100706748395	0.000171203310883
0.000285680917011	6.89403469907e-05	6.65962500518e-05	1.19736609344e-05	3.74330186376e-05	4.45505830178e-05	8.62986710146e-05	0.000399278149443	0.000262142284869	0.000576572907526	0.000397935155898	0.000324567792394	0.000274593324684	0.00084422334727	0.00015068608267	9.47663738076e-05	4.15824469985e-05	1.26839736577e-07	2.29365740753e-05	4.41837105555e-05	4.94299726274e-05	0.0320306724921	1.37388835891e-09	8.27399296579e-09	3.1548539374e-08	1.01531707637e-07	3.96104667949e-06	9.13546442129e-05	3.12594270992e-06	2.24858366741e-05	3.98103950608e-05	2.9497444408e-05	7.10401149739e-05	2.40718898489e-07	2.81909894712e-08	8.07883183865e-08	3.4802476071e-08	1.03108708485e-06	8.75759841796e-05	3.6314729108e-05	9.81120216039e-05	0.000210597101934	5.84465921974e-05	8.38921974707e-05	7.90405270475e-05	6.45336635057e-05	8.19024024767e-05	8.63429572682e-05	8.90455007701e-05	5.63871466916e-05
0.000795767246592	0.000194391442206	6.7549821937e-05	9.00802663854e-06	2.05979223632e-05	2.26688021392e-05	4.8911672797e-05	0.000189898091359	0.000129240473949	0.000135848653516	6.17566028388e-05	7.75315430804e-05	8.19254024269e-05	0.000119941038847	7.44094026226e-05	0.000122615484614	3.83214312721e-05	1.33437912272e-07	1.13974205139e-05	1.8582560329e-05	1.59280853608e-05	5.91817496661e-09	3.56235384894e-10	2.03455893063e-09	1.57916383081e-08	7.30128514326e-08	3.841601874e-06	0.000111528689441	3.95626065609e-06	2.26667258887e-05	3.38384220982e-05	2.70701762929e-05	9.4026175914e-05	2.20664868279e-07	3.47263110347e-08	5.26286810661e-08	2.0866440588e-08	2.75547839028e-06	9.48950616938e-05	0.000489451863056	0.000158646356699	0.000294731933086	0.000111347010306	0.000119081079876	0.000244281036963	0.000242696492499	0.000340127412845	0.000154214922639	7.47410634216e-05	0.000120901976218
0.000283057971856	0.000277899554858	0.000394941682352	1.08203761484e-05	3.46658645147e-05	4.56025127342e-05	0.000190589160599	0.000306003064697	0.000237897989827	0.000398348223051	0.000173951630819	0.000103994652538	8.37654163341e-05	0.000119111411037	8.34568797694e-05	8.52507689703e-05	5.38893546477e-05	2.13087593779e-07	1.36352797234e-05	3.15826371751e-05	0.000109879107443	1.44842744817e-08	4.90951729834e-10	5.14767253943e-09	2.19938829108e-08	5.74698741359e-08	4.04038291589e-06	0.000140308277876	4.14578705645e-06	2.33068656585e-05	3.67281583763e-05	2.4606456124e-05	8.61299586846e-05	2.33601158716e-07	2.83960259357e-08	1.15323547568e-07	3.29406713432e-08	3.34615677598e-06	0.000249422994393	7.24572916152e-05	0.000190749851196	0.00017532799381	4.899286938e-05	0.000116257932091	7.29861542667e-05	0.000350454338883	0.000401935087193	0.000450668506058	9.41572446726e-05	0.00013384818562
0.000126333090645	0.000101325459922	0.000123549045955	0.00327946064371	6.607204773e-05	2.5621423797e-05	7.47493308268e-05	0.000150769315194	0.00015060909954	0.000359390755216	0.000212650973984	0.000113317351334	9.70232951985e-05	0.000293687360269	0.000120754342925	0.000137611888732	4.35400858578e-05	3.95281363728e-07	1.68572804149e-05	3.29941356557e-05	1.10442658306e-05	1.51918149014e-08	7.01821940137e-10	3.33881908838e-09	8.92092035586e-09	2.36730678196e-08	1.44518796032e-06	5.61818226328e-05	1.45776652853e-06	1.39285331698e-05	1.62913120407e-05	2.15688658231e-05	4.5410224559e-05	1.68896030244e-07	2.57807045549e-08	3.90007846801e-08	2.49116384204e-08	1.40035285616e-06	8.16953092253e-05	2.18909395924e-05	4.19027206513e-05	7.10313986769e-05	4.18230724094e-05	0.00118429991412	0.000486324293024	0.000144251329759	0.00027791172138	0.000206802865575	0.000125755965274	0.000162525906455
2.54386261041e-05	2.88372477658e-06	6.18214575449e-06	2.17777692218e-06	4.91941613583e-05	4.79792543473e-05	9.18073270991e-05	0.000167508530525	0.000138611763403	0.000260313146235	0.000365755686931	0.000322033584635	0.0102899014007	0.000235927614535	0.000104966052252	0.000110210739208	3.74742367037e-05	9.95458397002e-08	7.16027688219e-06	1.7404968397e-05	1.47084074274e-05	8.00059350014e-09	3.66256284406e-10	3.5281089344e-09	1.567258995e-08	3.25110032588e-08	2.14454337006e-06	0.000108059663333	8.44973777007e-06	6.50511699902e-05	6.46450605276e-05	0.000163665637631	0.000158563930417	3.32081792587e-06	3.08431983648e-07	1.58131888884e-07	3.9096124126e-08	2.50745651209e-06	8.58566456059e-05	9.50646645569e-05	0.000239555410945	0.000349813732912	0.000201728163781	0.00015075025731	0.000115099457566	0.000204167367833	0.000499635831234	0.000431505207038	0.00039659432985	0.000267110807646
0.000271917252368	0.000136177947325	8.21813821113e-05	1.96131174155e-05	5.31751167653e-05	3.41813056032e-05	0.000123217079799	0.000197092033732	0.000211724638622	0.000386924941365	0.000322126392494	0.000631832150113	0.000357557342437	0.000547386404211	0.000181043637007	0.000130248709039	0.000124655680506	3.22476248429e-07	2.47755405759e-05	5.07916858363e-05	1.95297813796e-05	1.01651749868e-08	6.52855449747e-10	6.72532456993e-09	5.31983231475e-08	7.38615944608e-08	6.13371143477e-06	0.000335044793144	8.90378479699e-06	5.79868572311e-05	8.82788821282e-05	5.07047589188e-05	0.000143694031551	3.77718600167e-07	9.13767680143e-08	1.12911643993e-07	6.91985542139e-08	5.23137279246e-06	0.00027635993355	0.00016571491699	0.000282064573994	0.000517037249533	0.000249306889725	0.000319986786929	0.000216412117343	0.000248001112716	0.000380483581599	0.000312644434785	0.000168566818489	0.000207251089817
0.000605925769218	0.000110372896595	7.54100202784e-05	9.12434961414e-06	2.61838058853e-05	2.40608304612e-05	9.25822500931e-05	0.000214906332213	0.000155570232991	0.000305043004708	0.000185393381447	0.000149836018047	0.000172430322737	0.000201671396802	0.000120384334699	0.000103719398398	6.74708621949e-05	1.87316320053e-07	1.33506026243e-05	2.13927585696e-05	1.849324654e-05	9.45715333667e-09	3.50658022076e-10	1.82182476383e-09	1.38539748052e-08	2.7543163392e-08	1.96949055185e-06	5.35742021701e-05	2.65789158502e-06	1.7352878648e-05	2.12870317039e-05	1.60171146324e-05	3.78661000691e-05	1.2451280514e-07	2.01071666678e-08	3.45294263737e-08	2.22956092237e-08	2.30816432768e-06	7.83574651257e-05	6.07894545111e-05	0.000114210524702	0.000230123101072	6.45076537049e-05	8.90172802673e-05	5.95469901494e-05	8.98257996339e-05	0.000161888632032	0.000118194169771	8.32787519664e-05	0.000140049590694
7.86265935848e-05	9.35047718353e-06	1.30880698509e-05	1.92216670655e-06	8.85558397991e-06	1.23162906005e-05	5.40146244741e-05	0.000129568941613	0.000110118990265	0.000158495322508	0.000100319511565	8.02091980544e-05	0.000165308364204	0.00156388882345	0.000169347232262	0.000139090810544	0.0055913273953	1.96462165636e-07	1.54959602941e-05	5.49455467979e-05	1.25932794001e-05	7.50566101794e-09	2.96965985101e-10	2.42575523216e-09	1.01607322061e-08	3.04642478667e-08	1.59812332974e-06	4.59489620082e-05	2.12821323055e-06	1.49141138298e-05	1.87097453017e-05	1.50817683675e-05	3.90404078228e-05	1.62984951623e-07	3.20306251516e-08	3.48661171813e-08	1.32467770561e-08	1.4641321149e-06	4.59423828047e-05	5.28879767431e-05	0.000113583381543	0.000455749578602	7.59462893463e-05	0.000114460993445	8.35865990026e-05	8.60478909166e-05	0.000106780724835	9.44640771879e-05	8.756412595e-05	0.000159829203417
0.000487728831268	0.000130820994973	8.66198517258e-05	1.08308664211e-05	3.28884032344e-05	3.61760516662e-05	7.63560944675e-05	0.000261517508185	0.000184687021095	0.000245582078951	0.000180966281827	0.000171441361918	0.0001210483181	0.000135189143878	0.000104733651274	0.000112130297278	4.42630709623e-05	2.22286557076e-07	1.54105993429e-05	3.97367893473e-05	1.58324634744e-05	8.54039481167e-09	2.83764679044e-10	1.56241521692e-09	6.53937511871e-09	3.74435441618e-08	2.13299080259e-06	0.00014745791794	3.79073783297e-06	2.57942053525e-05	3.85949119894e-05	4.10321788195e-05	0.000161011491987	4.64994307459e-07	5.60938562008e-08	6.35819596759e-08	3.24043990325e-08	2.81205937253e-06	8.0896999841e-05	5.61217437943e-05	0.000105298460771	0.000275229129712	0.000110925881991	0.000170700471927	0.000158591711959	0.000275814490244	0.000290257952905	0.000175062407731	0.000256201828295	0.000525145139979
0.000713881444228	0.000264014481941	0.000198359869741	1.15353320029e-05	1.94929020867e-05	2.3100008291e-05	7.29693239297e-05	0.000193972676866	0.000139877289715	0.000205544101146	0.00018442943655	0.000209104799272	0.000128068488677	0.000191891032378	8.74464391417e-05	0.000108895352254	5.01287985152e-05	2.47218221925e-07	1.07779418549e-05	1.93189432305e-05	1.4144148862e-05	7.91066657011e-09	2.31283089289e-10	1.79089953981e-09	9.28012484247e-09	2.55662064859e-08	2.05385525671e-06	8.2493561446e-05	3.00890160852e-06	2.80712398794e-05	3.83964939993e-05	3.83003885929e-05	0.000129316175759	4.11728007897e-07	4.86734967151e-08	8.95047310609e-08	3.78937139044e-08	2.53149125754e-06	0.000106089305952	5.84025862693e-05	0.000134045390738	0.000155755753233	7.50757940303e-05	0.000132543774538	7.22073151401e-05	0.000130109236332	0.000164270232221	0.000155751231939	0.000138030902945	0.000269791312168
0.000474153552479	0.000245179921031	0.00202130286025	2.46215637265e-05	0.000156380432369	0.00011195852619	0.00108829283526	0.000707253993957	0.00178888844621	0.00099176241521	0.000598225288983	0.000275831054641	0.000156918690938	0.000392362452942	0.000222650504196	0.000709424491975	0.000259518875934	4.34362177602e-07	3.03346794431e-05	0.000127238447049	3.28681307319e-05	2.0151077553e-08	1.22735526667e-09	1.13187044246e-08	2.11644661043e-08	3.39924214314e-08	3.07346374159e-06	0.000326074745728	7.99325163102e-06	3.97839693851e-05	4.83151524915e-05	3.4742849017e-05	0.000164683209323	1.30258633343e-06	2.01553950173e-06	2.29142494092e-07	1.69522160763e-07	6.5024104248e-06	0.000142403182031	0.000264112452805	0.00014691627716	0.000213394359438	0.00137449275162	0.000297595406615	6.0488156771e-05	6.73332076341e-05	0.000107180968606	0.00138029904055	2.69247365625e-05	0.000428356510179
7.22213682415e-05	2.07975261148e-05	2.85973534491e-05	6.49462923196e-06	1.96544275204e-05	1.87214880074e-05	6.57425449012e-05	0.000114173822101	0.000100744400717	0.000122191688062	6.72585092443e-05	8.43540703433e-05	9.23072457165e-05	0.000118069300832	5.90325374626e-05	7.7671514587e-05	4.63116504647e-05	1.08611816727e-07	7.83095988716e-06	2.67861332071e-05	1.40334761844e-05	7.2778432691e-09	2.60776276527e-10	2.56325834966e-09	1.01764615758e-08	5.91818332912e-08	8.44914831419e-06	0.000111512134635	3.02773320518e-06	1.40862890128e-05	2.07640772938e-05	1.00250737451e-05	2.9238717534e-05	1.43914293777e-07	1.63280186728e-08	2.70357259063e-08	1.42325674453e-08	1.63303143687e-06	5.76784401661e-05	6.121566134e-05	8.62162725691e-05	0.000302583297624	5.78276878828e-05	9.61009291569e-05	6.61974057177e-05	0.000207175863608	0.0001423919095	9.85655887454e-05	0.000334084852796	0.000473802735923
0.000226807073389	0.000107797311551	6.47977250992e-05	1.3060443984e-05	2.81311962661e-05	3.48520020117e-05	0.000151626526585	0.000357075930858	0.000337827546705	0.00034293242214	0.000191059057541	0.000120673184577	0.000127140369513	0.000146454073608	0.000102124565136	0.000141929515336	5.87915822663e-05	1.36068615155e-07	1.15838667979e-05	3.0187883266e-05	2.84640560901e-05	1.2501831665e-08	3.67793023049e-10	3.41090189264e-09	1.38437145415e-08	3.9067549716e-08	4.79165332942e-06	0.000138399928948	6.20078087048e-06	3.4258425468e-05	4.62955339375e-05	2.1825528591e-05	4.56194225717e-05	1.56081470938e-07	2.32106974486e-08	3.76133340739e-08	2.63438200198e-08	2.22606337276e-06	9.81840213733e-05	3.9489590207e-05	5.94850170448e-05	0.000132762214014	4.84235350801e-05	9.90315852553e-05	5.98425190162e-05	9.83280127203e-05	0.000129535525881	9.31511389718e-05	7.95315824411e-05	0.000114020556857
7.33784574789e-05	4.58287844651e-05	2.01437987521e-05	8.41839501421e-06	1.44160926294e-05	2.01081355842e-05	4.86251268726e-05	0.000224923782239	0.000306334726586	0.00048916637649	0.0283460759493	0.0159826172841	0.0101424783439	0.0106499955362	0.000964447700266	0.000132780028888	7.24632453169e-05	8.48044793521e-07	1.39840300019e-05	0.000109456885909	2.57363575335e-05	9.2918314219e-09	2.13425835953e-10	1.78091489691e-09	1.23267181574e-08	5.00041373018e-08	2.42122821731e-06	0.000108538743681	4.90945860566e-06	2.77428115605e-05	0.000113215215487	3.5850122535e-05	3.6311727252e-05	2.37643241123e-07	2.58795716741e-08	3.69590739319e-08	2.42300314085e-08	4.35168720757e-06	0.000148172359137	6.93599162954e-05	0.000138912023028	0.000177220724406	9.29440850975e-05	0.000308013299891	0.000339357293034	0.000289820404175	0.000142284151708	0.000146891180634	0.00019200412881	0.000197132024085
0.000313630724194	0.000125883493012	8.09171517884e-05	1.30157308081e-05	2.61369420991e-05	3.32749894744e-05	0.000103426566722	0.000186389134479	0.000152823974531	0.000222009751721	0.000198565590185	0.000193770090167	0.00018970968038	0.000234841990017	0.000110732950994	8.81036643316e-05	0.000101343414561	2.5396053184e-07	2.2650521434e-05	6.42679237021e-05	1.34269895526e-05	8.03543091317e-09	2.61467589794e-10	3.02395403627e-09	1.29380829685e-08	3.06003388084e-08	1.61760090791e-06	5.33319148031e-05	3.6833913474e-06	2.04582650117e-05	2.49902583421e-05	1.81998229069e-05	4.62737927365e-05	1.74390988846e-07	3.39793407135e-08	5.07580827095e-08	3.06604133319e-08	2.31723501371e-06	8.30656392635e-05	3.83497249851e-05	7.03754555853e-05	0.00016071963136	7.08069228361e-05	0.000149886369186	0.000100519344766	0.000115548179619	0.00013078096488	0.000107310838722	7.64395162773e-05	0.000117669463351
5.94918647566e-05	3.51431858226e-05	4.84089452743e-05	1.03656433883e-05	2.690245287e-05	2.35940982894e-05	7.01511919693e-05	9.58256219539e-05	8.90945818333e-05	0.000144871104971	0.000116956162883	8.75551330276e-05	9.79063697431e-05	0.000157191809902	6.62423862747e-05	0.000124589631857	6.025136162e-05	1.589441714e-07	9.16256836704e-06	1.51864954148e-05	6.70176296785e-06	4.43982616516e-09	3.22227560951e-10	1.91062470663e-09	5.56021858677e-09	4.67500697212e-08	3.37691011825e-06	9.64079331626e-05	3.48180461565e-06	2.13199046368e-05	2.72740940218e-05	1.52921535108e-05	3.57634767113e-05	1.33988555475e-07	2.30235428078e-08	3.8359612003e-08	2.49931402398e-08	1.43866205736e-06	7.45817945059e-05	3.6900750067e-05	0.000134507130837	0.00041821899688	0.000306369468646	0.000167430543519	6.39228995108e-05	0.000102356973147	0.000164553065056	9.41228295947e-05	0.000137531548954	0.000173836752071
0.000368347910816	0.000110112671204	6.9573440384e-05	1.10339065779e-05	3.22440463506e-05	6.03554867714e-05	9.35096979062e-05	0.000296253568943	0.000200791452563	0.0001815131125	0.00028869959336	0.000246870037775	0.000356797874012	0.000357951404852	0.00043763682505	0.000344914391983	0.000110783408038	2.41472605737e-07	1.3292203888e-05	3.49728568651e-05	1.7071718793e-05	1.94001636383e-08	4.00951576306e-10	1.10054793897e-09	9.33488800764e-09	4.9906746878e-08	3.60933548537e-06	0.000202908043128	3.73764367592e-06	1.24941521739e-05	1.68923953458e-05	1.37970773439e-05	4.92941049259e-05	1.74291382415e-07	2.81884769989e-08	4.82855742825e-08	2.62084737949e-08	3.82957578972e-06	7.73926303016e-05	8.76585164072e-05	0.000165922080909	0.000208009062718	7.94421854291e-05	0.000149074427373	0.000139416438387	0.000660540135162	0.000132186310412	0.000107696221726	0.000115020253612	0.000217960024937
0.00024420773968	7.97928001049e-05	4.21509077782e-05	4.54113718789e-05	0.000649967156576	0.00440431270248	0.000151513987614	0.000128395052761	0.000118608495448	0.000146862301228	0.00016098365744	0.000118863336695	0.000156168773301	0.00017582386955	7.55889073396e-05	0.000190915922057	6.29538808911e-05	1.08921971282e-07	7.15015752622e-06	1.41001287523e-05	1.22725402914e-05	9.41661186611e-09	2.97678255644e-10	2.77616278345e-09	2.42181112376e-08	4.75783778096e-08	4.13423488542e-06	9.25531714789e-05	2.90295064451e-06	2.00864890775e-05	2.78111804185e-05	2.18933850733e-05	6.25081811531e-05	1.93627421989e-07	2.66979219835e-08	3.8464091927e-08	1.74916743709e-08	1.53148987734e-06	6.28577929581e-05	3.71639629697e-05	6.17869882132e-05	0.000119347282343	4.38063366139e-05	0.000120610589288	0.000106027802893	0.000111813917027	0.00017933638869	0.000191789398934	0.000101603572387	0.000141343138354
0.000157438690712	0.000107079703796	0.000117628354134	1.16420542674e-05	3.06798296047e-05	2.7938850571e-05	7.49959807897e-05	0.000112751056484	0.0001197513309	0.000220069710731	0.000139920784046	0.00012660480093	8.80812172382e-05	0.000137161078803	7.7771153237e-05	0.000154693313263	4.10861635539e-05	9.98206784984e-08	1.06086627992e-05	1.7805886291e-05	1.27189266096e-05	6.68810169705e-09	1.70578694295e-10	1.23278991473e-09	3.30531312278e-09	1.48043979064e-08	7.40165695147e-07	3.27833408455e-05	1.733126708e-06	1.28363096098e-05	1.53374452423e-05	1.20574093792e-05	3.06107061372e-05	1.21977716978e-07	2.03386457769e-08	3.61156533438e-08	1.775562611e-08	1.29100111226e-06	8.01067444862e-05	4.58018750232e-05	9.26706322335e-05	0.000167397324056	6.89495718331e-05	0.000104613245528	7.74215142685e-05	0.000117911962146	0.000130421162867	0.000109152245503	8.55705490773e-05	0.000124035834098
8.99052546288e-05	2.95970337671e-05	2.91664710024e-05	5.98240775339e-06	1.34370874564e-05	1.58289728129e-05	5.58968164681e-05	0.000130597708671	0.000111326633807	0.000181461433177	9.31728396647e-05	8.29842134624e-05	0.000106828683258	0.000127096449131	5.38656891933e-05	8.64459789311e-05	4.37881889236e-05	1.13368004344e-07	1.15330266899e-05	2.7703151258e-05	1.0709376021e-05	6.73726758566e-09	1.67112903441e-10	1.44927394169e-09	6.38794463596e-09	2.21180154485e-08	1.56929620724e-06	6.75315205459e-05	2.17492910975e-06	1.84163816509e-05	2.41634725762e-05	1.67208693521e-05	4.55329677236e-05	1.61543912588e-07	1.80391012439e-08	2.83086033058e-08	1.46811659203e-08	1.3538931468e-06	6.93144383131e-05	4.29146355667e-05	7.25447384822e-05	0.000199057142267	5.8457819348e-05	9.36852925302e-05	7.50624406716e-05	0.000215401394874	0.00030130820022	0.000125396425562	9.83098972222e-05	0.000138785698937
3.94347940103e-05	2.50541137587e-05	2.60605365751e-05	3.8573871446e-06	8.29411658323e-06	9.23986038983e-06	3.90860273562e-05	0.000100987422875	0.000182799234084	0.000113433759875	4.69495160694e-05	2.56439992989e-05	2.93888801086e-05	9.58177169011e-05	6.62175438256e-05	0.000247908605128	5.19476819666e-05	1.11525462071e-07	5.54428852091e-06	9.72575127789e-06	6.8472958739e-06	5.03975779608e-09	2.21044386119e-10	2.27023266185e-09	6.91306500424e-09	1.9848216482e-08	9.99602709131e-07	3.41082762359e-05	1.55009931145e-06	1.21134682966e-05	1.35607279708e-05	9.48187317582e-06	2.04032653961e-05	9.35733693698e-08	1.28417186968e-08	1.6421303756e-08	1.25508541325e-08	1.0288160172e-06	5.9055269445e-05	4.5492556488e-05	9.63893061441e-05	0.000196077554222	7.15025102436e-05	0.000186078225947	0.000160014741484	7.86245942633e-05	0.000201257963923	6.89168597159e-05	0.000233829051121	0.000149282923011
0.000392755449629	0.000151140939435	0.000103297453864	2.12288652637e-05	2.50801489931e-05	1.82959711187e-05	6.93081782437e-05	0.00018988517461	0.000160498276189	0.000228260973725	0.000132631098295	0.000373963283329	0.000219162304078	0.000255790392749	0.000238660079687	0.000112310122426	5.42819996061e-05	1.6377562654e-07	7.77271900385e-06	1.71232219864e-05	1.19059752914e-05	1.02801153467e-08	2.64824762438e-10	2.27120345417e-09	9.47093531712e-09	2.94040881207e-08	2.08674262246e-06	9.99062049203e-05	4.52838343853e-06	2.66469529104e-05	4.26331349532e-05	2.9552437756e-05	8.34756723929e-05	3.21046089062e-07	3.74743183969e-08	6.24825102736e-08	3.0079077558e-08	2.51970372906e-06	0.000146913180347	6.35275197347e-05	0.000122291792604	0.000256184544517	0.000101511942531	0.00019684236106	0.00016966627171	0.000191024450031	0.000189565422004	0.00014094803383	0.000104081265303	0.00017823078059
0.000183623096055	6.90454375305e-05	4.60416808631e-05	1.56182741581e-05	3.40444816003e-05	3.58765302858e-05	0.000106328861046	0.00018068816705	0.000145319651713	0.000240627384455	0.000236444726451	0.000210327303184	0.000177747613976	0.00027650415597	0.000128676447041	0.000105788297669	7.59886893371e-05	4.65557026558e-07	3.04360869612e-05	0.000147888622747	3.70750316593e-05	1.20925603407e-08	4.73388700473e-10	3.33839959777e-09	1.65136991417e-08	4.91692229291e-08	3.87446287989e-06	0.000289818550975	1.12511574688e-05	6.00861906177e-05	6.28994724607e-05	4.72736607493e-05	7.55947802868e-05	2.56949928491e-07	4.00349614228e-08	4.9886883606e-08	3.06017098612e-08	2.44778092868e-06	9.26165231651e-05	4.79641735705e-05	8.74143197268e-05	0.000122218637373	0.000101355449886	0.000119555849628	6.8589672492e-05	0.000108941129194	0.000145862609126	0.000107388505568	7.15396777964e-05	0.000103313131288
0.000357539594293	0.000187015335051	0.000218007984014	2.95254844079e-05	7.16334522358e-05	7.04711443316e-05	0.000164501585511	0.00031125928605	0.000265763262076	0.000415516375904	0.000368083519409	0.000387103031753	0.000280886293136	0.000382165064073	0.000134365894979	9.1437686322e-05	6.31190611973e-05	2.26097509402e-07	1.65050669404e-05	2.96228747534e-05	1.34881844756e-05	6.91778197605e-09	3.08456016896e-10	3.77389614215e-09	1.1353273327e-08	3.20357282079e-08	2.95807790771e-06	0.000113112194297	7.64504619137e-06	5.86670380245e-05	5.71991205823e-05	3.47617262239e-05	6.98818805384e-05	2.01350054281e-07	3.35340342916e-08	5.09529039554e-08	3.19585586981e-08	2.12236039331e-06	0.000146040391544	3.64715796682e-05	6.87746263948e-05	0.000139845323078	8.12582817992e-05	0.000155838130885	9.14572105751e-05	0.000151665174067	0.00019833811813	0.000122426317495	8.83980579278e-05	0.000124329339541
0.00017241513623	0.000126817340235	9.35585133115e-05	0.00214581718856	0.00763864998696	0.000216799757635	0.00728828135656	0.000138177160339	0.000191076900417	0.000136519600228	0.0001151381221	0.000138793899045	5.38315978046e-05	0.000201014215304	7.72293031523e-05	7.42983428313e-05	3.38522888869e-05	1.52562164694e-07	7.90934396906e-06	1.24797179973e-05	1.19327297063e-05	5.2256469383e-09	1.96313486254e-10	1.49362815454e-09	4.49119775329e-09	2.44352944064e-08	1.24226313353e-06	4.90999436003e-05	1.579114928e-06	1.27883369093e-05	1.84161449206e-05	1.42166140783e-05	3.02754961453e-05	1.44592231994e-07	1.70879774109e-08	3.45507029735e-08	2.83669458417e-08	1.82113159287e-06	7.74639895576e-05	3.72245409476e-05	6.8558224669e-05	0.000170505410314	4.11299170608e-05	9.33039872048e-05	5.76958925251e-05	0.000112265805666	0.000166278513408	0.000129503143849	0.000129382293342	0.00018066548114
0.000270668537225	0.000149044467305	6.47601509827e-05	1.31386127457e-05	3.01534577019e-05	3.60473241727e-05	8.04916689686e-05	0.000149873839045	0.000148672641661	0.000167938696636	0.00017936724891	0.000178925796339	0.000152323861872	0.000195977880473	0.000102539943714	0.000107014705564	7.88176213471e-05	2.55324586472e-07	1.91815349963e-05	3.2817613294e-05	1.22153768499e-05	9.16580828366e-09	3.71849456763e-10	2.6896736315e-09	1.59102333299e-08	4.36165800808e-08	2.56985380613e-06	7.19194298921e-05	3.16391747917e-06	2.85747058738e-05	3.38067109179e-05	2.87029520704e-05	6.12327675061e-05	2.51273260324e-07	4.03453290151e-08	3.94490808255e-08	2.01290136187e-08	1.78296255496e-06	7.15497382324e-05	4.49469475541e-05	8.69265160925e-05	0.000143490026873	9.14160922284e-05	0.000210441688935	0.000152122658568	0.000127989436079	0.000149604405396	0.000105298893585	6.15044050988e-05	0.000100670360564
3.49755972079e-05	2.80976202563e-06	4.1413272248e-06	1.4493521111e-06	5.56908737228e-06	2.11449223232e-05	0.000114912687894	0.000237408669263	0.000171943850006	0.000148995304649	0.000178697804578	0.000159578712262	9.07272141037e-05	0.000103716177604	3.84261206584e-05	6.51280372021e-05	2.68512238822e-05	9.30862062937e-08	8.12550998453e-06	3.08084464198e-05	6.45660220861e-06	4.4791152406e-09	2.22331878568e-10	2.02177381278e-09	7.66520864491e-09	3.21781168351e-08	1.66854718664e-06	9.65637015481e-05	3.65112531191e-06	3.63679852002e-05	5.64430769778e-05	4.8753042624e-05	9.48575343613e-05	4.0844869657e-07	3.79337888756e-08	6.62653003056e-08	2.25417843214e-08	2.57408120253e-06	9.60455555594e-05	5.44624619267e-05	0.000377721330791	0.000264224148319	8.75099889746e-05	0.000104088992624	7.33036280183e-05	9.68871020569e-05	0.000135705415558	9.72643788058e-05	0.000390620099029	0.00123409224374
0.00147722049954	0.000220752197954	0.000307856725819	1.88055166166e-05	6.84000121295e-05	4.19322503916e-05	0.000127411351359	0.000498366252611	0.000652760021715	0.000371813445105	0.000274603409425	0.000123462169088	0.000112322225104	0.000159382259972	9.64980348246e-05	9.60274113148e-05	4.42881374479e-05	8.14708783085e-07	6.83411871137e-05	0.00010308909047	3.05326541529e-05	1.83697243109e-08	5.33230439321e-10	4.31879021152e-09	3.58693438312e-08	9.85712341305e-08	7.02196295351e-06	0.000738126984576	1.57144958619e-05	5.22196542764e-05	7.14529691675e-05	4.01606053738e-05	8.54470642964e-05	2.177064518e-07	3.02097905427e-08	5.39687161511e-08	2.3924769241e-08	5.35055982578e-06	8.53066165669e-05	6.70687217327e-05	0.000118704121384	0.000274119783614	0.000114831681511	0.000192733491495	0.000142271876995	0.000252206548728	0.00021642204778	0.000166969964715	0.000194304149622	0.0001493716213
0.000211450727474	5.7756934874e-05	7.90182690834e-05	1.1165389665e-05	1.61998535179e-05	2.52019886256e-05	0.000165355279939	0.000227504844024	0.000219157150483	0.000280756261082	0.000222420446591	0.000147018494649	9.76054013214e-05	0.000127011258925	7.38907977481e-05	0.000112312562591	4.47371500227e-05	2.00204558446e-07	1.48057895117e-05	5.68007767554e-05	2.88816605759e-05	9.24788458551e-09	3.3676622642e-10	2.65028929522e-09	1.29407884296e-08	2.70044675959e-08	2.26239002783e-06	7.16022568826e-05	2.8373516681e-06	2.44265839335e-05	2.71613997123e-05	2.03473475598e-05	4.38470634173e-05	1.88139901579e-07	2.8437247808e-08	3.48893866378e-08	2.79324939716e-08	2.1902642582e-06	8.96137590201e-05	4.05566053277e-05	5.5850569924e-05	0.000108108962601	4.23818027051e-05	9.88175225441e-05	6.81616786096e-05	9.1344771892e-05	0.00011096242798	8.94076522718e-05	0.000117236330395	0.000152330979818
0.000216282449186	0.000135021709019	0.000122288601145	1.68698050305e-05	4.77491253744e-05	3.33045301181e-05	0.000106810586185	0.000147043092267	0.000132476014233	0.000275741482005	0.000147766973225	0.000156724940589	0.000167245341581	0.000195937141832	0.000103530631382	9.30747434392e-05	7.39254407261e-05	2.62041358164e-07	1.70689205343e-05	2.45254769728e-05	1.28253877284e-05	8.73507415417e-09	5.11128680568e-10	5.83928265861e-09	2.48096360815e-08	8.39735952146e-08	5.19627135382e-06	0.000307763426756	8.06719034618e-06	9.42781161792e-05	6.79816485052e-05	5.62150832249e-05	0.000121528835309	2.6919233923e-07	5.21741519804e-08	8.71660193466e-08	5.29792088587e-08	2.5954134751e-06	0.000150881611327	6.46393993188e-05	0.000122065790365	0.000318610615944	0.000132874133106	0.000196948091724	0.000110432366854	0.000102943393614	0.000151512632103	0.000104738451301	6.46475914935e-05	0.00010091102772
2.86776150069e-05	1.3563871006e-05	2.6039782308e-05	4.01173861119e-06	1.16587184895e-05	1.96071870299e-05	5.66844495393e-05	0.00017404347254	0.000171325470853	0.000375056358795	0.000207575062045	9.23473709606e-05	9.20686865826e-05	7.17150264492e-05	7.44012327561e-05	0.000275501861487	0.00010543060856	2.74374745227e-07	4.16998191954e-05	0.000196788098415	0.00133021451604	0.129277896033	0.0215277349533	2.8812948613e-08	5.51854139943e-08	1.1245203295e-07	1.74778465156e-05	0.000663949742996	1.26013915064e-05	3.29980398498e-05	8.46457720838e-05	4.2400939057e-05	4.81344150094e-05	1.94984892837e-07	1.94787046784e-08	3.38434192542e-08	1.97184893699e-08	2.88451941027e-06	8.50450389574e-05	4.35885169062e-05	0.000178757298148	0.00158512192158	9.39032013552e-05	0.000205402458965	0.000129303917149	0.000120238821653	0.000129085084071	0.000103550846798	0.00013963447698	0.000168913320082
0.000221207414	0.000106660144748	4.18856038315e-05	6.28535346357e-06	1.34781024175e-05	1.7620724324e-05	6.28813409631e-05	0.00017355476124	0.000280756589089	0.000483685196728	0.000261772459084	0.000157363797491	0.000179837011775	0.00023774789914	0.000108796395201	0.000159483372766	0.000116842540482	2.64595021101e-07	3.07899537868e-05	0.000139165495225	3.68366235166e-05	1.02595029708e-08	3.63412273859e-10	2.77406304526e-09	1.11680634977e-08	3.1350700179e-08	2.58032112561e-06	0.000112335855923	4.29508966113e-06	3.05479108691e-05	4.25270907497e-05	5.45529326895e-05	9.37949628049e-05	2.24302708886e-07	3.97157472916e-08	4.67239120809e-08	1.98990527289e-08	1.43450226655e-06	5.08513568699e-05	3.88545262576e-05	7.71708037347e-05	0.000186632831025	0.000102164978489	0.00018194791783	8.25238485316e-05	0.000434764943726	0.000174579720724	0.000192506530035	0.000295013037984	0.000465994167625
9.47664177735e-05	4.09882346155e-05	3.02336050924e-05	8.08804134784e-06	1.76084133657e-05	2.77385836907e-05	0.000101999306676	0.000121937151447	0.000106785165773	0.00019799663247	0.000165406454063	9.83905782107e-05	0.000132842310973	0.000386361674996	9.93465140683e-05	0.000133307368254	9.4908119267e-05	1.18572125356e-07	9.1494352261e-06	2.29507005305e-05	9.65211576986e-06	7.90379078655e-09	2.29016279695e-10	3.34025489557e-09	1.33608928277e-08	3.26231038371e-08	2.35553870418e-06	7.82679094325e-05	2.13258958123e-06	1.82867868592e-05	2.50247863503e-05	1.97466620891e-05	5.00970819485e-05	1.40847116154e-07	2.10218004119e-08	2.97716720582e-08	1.46267535202e-08	1.152041247e-06	6.87611616116e-05	4.00578620552e-05	6.98711726458e-05	0.000158598300516	5.4854460887e-05	0.000130444447183	5.31583659362e-05	0.000117124686151	0.000153376555503	0.000111431108385	0.000130830124508	0.000176539692083
0.000143602219934	7.27313987292e-05	2.71516131176e-05	4.49980326465e-06	1.00038746486e-05	1.31878099453e-05	4.25382931256e-05	0.000193297427511	0.000198529397078	0.000251212582933	7.53125336422e-05	8.49313411652e-05	6.92675189077e-05	0.00022419290949	9.51538113905e-05	0.000106944126626	2.7932154929e-05	9.96290026859e-08	1.20280684074e-05	2.42397248984e-05	8.54205798421e-06	7.83152796014e-09	2.11113740323e-10	1.72498709192e-09	9.75298442867e-09	5.52045453295e-08	2.87563934168e-06	0.00013126062343	3.8263742493e-06	3.15499206393e-05	3.00851531183e-05	1.58369162649e-05	4.11398887811e-05	1.17657985048e-07	2.91418182137e-08	5.44223409779e-08	6.11517855676e-08	8.73581080569e-07	0.000513354180217	9.38716573894e-05	7.59483609622e-05	0.000204450267049	6.35194547648e-05	8.83394874018e-05	7.93029349132e-05	0.000125345041746	0.00012165799429	8.75649113628e-05	0.000123324825994	0.000130318425549
0.000303233450071	0.000174326538651	0.000127898930345	2.16909403349e-05	5.6788254584e-05	6.77258085358e-05	0.00051261201168	0.000321941989445	0.00028413640055	0.000375504057936	0.000183920660928	0.000145433519722	0.000129732284478	0.000113315053661	8.52192169158e-05	0.00014163376625	4.80930993382e-05	2.01119332985e-07	1.02339063531e-05	2.30508784211e-05	1.58485568581e-05	1.38818421932e-08	5.04218885435e-10	4.25636769494e-09	1.76140089825e-08	8.31816770234e-08	4.51154825563e-06	0.000116902492164	6.35061863664e-06	5.65886712312e-05	8.39385175027e-05	6.85678500175e-05	0.000132726074375	2.73963194326e-07	3.86344506374e-08	7.55929177094e-08	3.26928667199e-08	2.3774474137e-06	0.000106265522443	5.99298886608e-05	0.000142257694654	0.000293932767898	0.000144594429753	0.000205624012543	0.000148549072423	0.00022790288305	0.000527705681808	0.000317768578357	0.000218696165405	0.000295033307504
0.000191416341661	6.81876877486e-05	4.36950299186e-05	6.05410493315e-06	1.62211740807e-05	2.89325448992e-05	8.15620422782e-05	0.000233488821175	0.000209126798658	0.000261135793689	0.00016530555956	0.000163411395854	9.96563943909e-05	0.00017741487366	0.000120374087354	0.000189844389652	5.50736180341e-05	2.30175218748e-07	1.35651483449e-05	2.38308114027e-05	1.87667407608e-05	8.59497949604e-09	3.54336711192e-10	2.17480297384e-09	2.84130728045e-08	4.02654102821e-08	4.04130472356e-06	0.000184495446662	4.06449737511e-06	4.0012483078e-05	5.83359553317e-05	4.48229566745e-05	9.96353138518e-05	3.29743517863e-07	4.00948343513e-08	7.20369809447e-08	3.42479951668e-08	4.65872871846e-06	0.000118011134636	0.000251399327915	0.000892589175997	0.000276876498176	0.000263659520221	0.000195074910776	0.00013515308315	0.000156388518501	0.000203182474051	0.000271664469896	0.000315363719159	0.000527041262841
0.000292764105393	9.5983860278e-05	5.68204712003e-05	7.70980775317e-06	1.76738552695e-05	3.14398005167e-05	9.73305896618e-05	0.000148214054562	0.000201879468788	0.00019431200839	0.000160835427285	0.000138311960849	0.000118781496481	0.000212561615677	0.000106865999813	0.000108465995804	7.09512227303e-05	1.3980705775e-07	1.48145762534e-05	4.37710053778e-05	1.66988863532e-05	9.43196385892e-09	3.82167375504e-10	3.97426351606e-09	2.00206994098e-08	4.17061314614e-08	2.64459329964e-06	0.000107402082345	4.31634069921e-06	2.83934169872e-05	3.84785203113e-05	2.71387081478e-05	7.56748745429e-05	2.29162610998e-07	3.73766861684e-08	7.50899025396e-08	3.38154229953e-08	3.3473311406e-06	0.000118075460205	6.97223322431e-05	8.40544179255e-05	0.000298461623193	8.76327727805e-05	0.00015039613133	7.46244849081e-05	0.000176139004576	0.000254144619205	0.000199184491395	0.000188448631041	0.00016621124262
0.000144475886289	5.48387557725e-05	2.48086988271e-05	1.01291760065e-05	1.80567622336e-05	2.49507601e-05	0.00020792805606	0.000240958717875	0.000294185910729	0.000324740501942	0.000420231133938	0.000148182307223	8.62673021826e-05	0.000101090901976	9.22905914016e-05	8.17658506272e-05	4.36078751354e-05	1.55717053412e-07	1.01587899361e-05	2.02159305237e-05	1.51604817316e-05	7.61851428384e-09	2.35426661538e-10	2.57081195617e-09	1.23527136556e-08	2.89903763351e-08	2.16411864066e-06	0.000547710125552	3.34930912539e-06	1.91836631965e-05	2.77304734555e-05	1.74623684752e-05	4.66439626833e-05	1.97959435305e-07	2.58017339125e-08	3.33645447449e-08	1.783585475e-08	1.43193934899e-06	6.09032981794e-05	4.23830856375e-05	8.25908687155e-05	0.000143816876931	5.1847175061e-05	9.24218456532e-05	5.94823963266e-05	0.00011508296726	0.000220552943821	0.000142226993041	0.000106534449795	0.000137972974114
0.00103957824989	6.61435643888e-05	3.55802904545e-05	5.36871116806e-06	8.31446205075e-06	5.96415162807e-06	2.08790927282e-05	0.000110580310588	7.30420056023e-05	0.00114646900764	0.00384435735752	0.000468433084362	0.00010334924068	0.00023918664297	6.15773680253e-05	7.22778384773e-05	4.54990450187e-05	1.52780653526e-07	9.75517460586e-06	2.47677917039e-05	8.70428055658e-06	7.25801674774e-09	6.66322366976e-10	6.97213179131e-08	5.38633638254e-08	0.0301348385982	0.0777397324098	0.00306851389593	0.0475028238403	6.4285934705e-05	0.000102300783159	3.99316228365e-05	4.15291344588e-05	3.61738576378e-07	4.06687772268e-08	6.94974899334e-08	4.72791717919e-08	5.08217816301e-06	0.000130327424779	0.000366061024275	0.000586312185437	0.00504897236182	0.000386555255525	0.000131359605609	6.75927966084e-05	9.80744360177e-05	0.000117392058491	0.000110856973348	0.000130803553226	0.000174815502733
0.000333836577159	0.000110642530783	6.27835985252e-05	8.0175069333e-06	2.93526554242e-05	3.47464519353e-05	0.000117258182412	0.000207225765271	0.000188663147515	0.000271424570533	0.000283442308556	0.00027161015192	0.000210097555643	0.000221401890609	0.000128417799637	0.000140169715393	6.51890686207e-05	2.62788446603e-07	1.32278532924e-05	2.67982378209e-05	1.43880566462e-05	1.12397354687e-08	3.31884105264e-10	4.20246302167e-09	1.69350878837e-08	3.48597550638e-08	2.52511920929e-06	7.48254007708e-05	2.38350646352e-06	2.17105779623e-05	3.05341964992e-05	2.23727298017e-05	5.51819575574e-05	1.46052437256e-07	2.17972780033e-08	4.614089513e-08	2.23056463018e-08	1.96476339341e-06	8.95979545716e-05	3.8044980323e-05	7.34492514895e-05	0.000141545618786	6.31236505648e-05	0.000130136709964	8.2041796482e-05	0.000136173750393	0.000165488853838	0.000127829960399	8.21231934439e-05	0.000138855092937
0.000125963837597	7.01866040604e-05	6.98772652934e-05	5.5492715585e-06	2.82863393489e-05	2.64735565486e-05	6.82669576687e-05	0.000185816254141	0.000135383527428	0.00027242435948	0.000217032210739	0.00012952264926	0.000138897087994	0.000173777528404	0.000104031410195	9.60800352011e-05	3.80284760856e-05	1.68785536364e-07	9.0011227118e-06	1.81047189289e-05	1.19674394863e-05	7.27501258695e-09	2.47021008323e-10	4.77349092716e-09	2.57173687776e-08	3.72221505272e-08	4.24613335355e-06	0.0001024907975	6.031913548e-06	3.75774455215e-05	3.11868057195e-05	2.19162629193e-05	6.11897676323e-05	2.86509813506e-07	4.01952283199e-08	6.9375199997e-08	2.6687232012e-08	1.23912042061e-05	6.79879249597e-05	3.18690083968e-05	5.01592207296e-05	0.000110945913389	3.78795096403e-05	0.000129078047886	0.000160532137444	0.000129829582549	0.00022519640204	8.10771165221e-05	7.53820925499e-05	8.65074520766e-05
0.000110942779253	4.46949374442e-05	0.000106977258368	8.92924405927e-06	2.03763773141e-05	1.59646659244e-05	4.29665246136e-05	0.00015889119531	0.000132402816699	0.000190956637427	0.000150073361807	0.000122584314419	9.90418704979e-05	0.00028884100139	0.000107078807567	9.05585215342e-05	4.26312345743e-05	1.43472179808e-07	1.06337393426e-05	3.1919342043e-06	2.70258320131e-05	1.5485846236e-08	3.5155509018e-10	4.58175793574e-09	8.67717757818e-09	3.39267596644e-08	2.24047253752e-06	6.63802810359e-05	2.4455276669e-06	2.42448734489e-05	3.32736530069e-05	2.03279400675e-05	8.43942735931e-05	2.6220106547e-07	3.23415986722e-08	5.57809202764e-08	2.68541973958e-08	1.96515130872e-06	8.70071858347e-05	0.000131379640684	0.000206360179262	0.000397729789405	8.95679242251e-05	0.000165092762918	0.000112103432272	0.000143991961439	0.000244631307274	0.000115102973422	8.96804039024e-05	0.000148423129362
0.000106221410793	5.06195788454e-05	4.7831573583e-05	4.8534224545e-06	1.22423782524e-05	1.13261254352e-05	4.26478204196e-05	0.000113507418635	0.000110687033196	0.000182338783034	9.52454525313e-05	8.05217361798e-05	9.20924325141e-05	0.000133488582681	7.29301583188e-05	0.000108930076957	4.05366822345e-05	1.23975449266e-07	1.00303233113e-05	2.19718137699e-05	1.71850833267e-05	8.25499843713e-09	3.21827117309e-10	3.09887503073e-09	1.36044395734e-08	3.79351194472e-08	2.31293847491e-06	6.09224585041e-05	2.12082722722e-06	1.97787603991e-05	3.19244844791e-05	1.5846661861e-05	4.38550473854e-05	1.69815969882e-07	2.12367566957e-08	4.24074729172e-08	2.27716087356e-08	1.58103927772e-06	9.56799296683e-05	9.75963697811e-05	0.000133842262251	0.000227135063489	6.07095070907e-05	9.55759344981e-05	5.73510173685e-05	9.6828724181e-05	0.000198049120033	0.000195936054753	0.000172806445958	0.000239422719514
0.000246574051294	5.98959771001e-05	5.29764680576e-05	4.71142809883e-05	0.000141291790045	4.16669320408e-05	8.79423469228e-05	0.000158816819837	0.000127185409997	0.000242091443718	0.000176608877138	0.000183150641656	0.000136968534226	0.000144014022621	8.20020080974e-05	0.00011180389216	5.35485790843e-05	1.61519062317e-07	1.15967035741e-05	3.50504922856e-05	1.70415603487e-05	9.30679953341e-09	3.63536572319e-10	6.68093504327e-09	8.76437209085e-08	2.96767569842e-07	5.70009366794e-05	0.00195719125207	0.0292102150578	4.92595435383e-05	8.47579649518e-05	0.00243281013624	0.000183247525059	2.91953512782e-07	4.83371864367e-08	5.32034373067e-08	2.46900464122e-08	1.85356451277e-06	9.71234497937e-05	3.97457007225e-05	8.2274808862e-05	0.000178725320131	6.78244081692e-05	0.000107745302155	8.68072121197e-05	0.000149593639321	0.000192922078756	0.000129541241312	0.000121097934035	0.00019074474346
0.000114491307215	6.76951795795e-05	7.08278949446e-05	5.5777321129e-06	1.65156676259e-05	2.77912130324e-05	7.9895882635e-05	0.000112372914805	0.00014346843435	0.000245860248435	0.000111782494082	0.000121931113909	7.33075457338e-05	0.000113369984877	5.67208564522e-05	0.00011159249716	6.11455815864e-05	3.52101714392e-07	1.12974244851e-05	2.39027375336e-05	1.58115829109e-05	1.39446548535e-08	3.8133314906e-10	5.38475485805e-09	1.71032025541e-07	3.5431328295e-08	6.78114336733e-06	0.000104685921905	2.06652142764e-06	5.15055104626e-05	5.68605700186e-05	0.000131948925185	0.000568465570377	3.66813349588e-07	5.05567445713e-08	5.6605303489e-08	3.78112602988e-08	2.62687513268e-06	7.63503239091e-05	7.53276988637e-05	0.000243979080156	0.000760561365048	8.89066584017e-05	5.82530917654e-05	4.87996645101e-05	7.75699354925e-05	0.00145118232915	0.0126666199278	0.00564759195428	0.000363321931356
0.000609784466954	0.000460544823908	0.000286355647173	2.15739081723e-05	2.55474214355e-05	2.8489672469e-05	0.000106209983227	0.000239450658328	0.000190662743936	0.000307523558438	7.71676383055e-05	6.61801458906e-05	6.90310477976e-05	0.000147547927595	0.000309109643834	0.000116387535782	2.71180175956e-05	1.25297155818e-07	8.29886452571e-06	2.36207018604e-05	1.58757783481e-05	1.21306878688e-08	4.50558287679e-10	2.89952704535e-09	1.88297937952e-08	5.82877506809e-08	3.92476709953e-06	0.000129637414348	0.00433230155982	0.000172885257663	7.71822588458e-05	7.50915253436e-05	0.000138831192413	7.08943373361e-07	9.77659128353e-08	2.45736919416e-07	7.73493451805e-08	2.18317707591e-06	0.000105418935877	4.07459972539e-05	9.12699124369e-05	0.000269735790287	8.93354776581e-05	0.000137267143288	6.62676348683e-05	8.8436783403e-05	0.000129398480604	0.000126265599977	0.00011463343895	0.000216495838594
5.06685286703e-05	1.01229100017e-05	1.01570306218e-05	3.17630613513e-06	8.47002472043e-06	1.0006748949e-05	2.64688639784e-05	0.000108712509528	0.000124840596275	0.000150819064554	0.000118142678817	8.06500686572e-05	7.48320600912e-05	0.000100444158607	8.15858790587e-05	9.88648620709e-05	4.98618990436e-05	5.75901540402e-07	1.66667150846e-05	2.73374661922e-05	1.50246887246e-05	1.21655384357e-08	5.54383617985e-10	2.43696070584e-09	8.08400115212e-09	5.63364432865e-08	8.89207688923e-06	8.61027049128e-05	3.14099379477e-06	2.32224891984e-05	5.94917179281e-05	7.54561972004e-05	5.30466951953e-05	3.46823488755e-07	2.22528776219e-08	2.73335371448e-08	1.78963728239e-08	2.12706251861e-06	5.6324224664e-05	2.52628553435e-05	3.79856939003e-05	7.19016468847e-05	4.0589101372e-05	0.000111653380555	5.13070528466e-05	5.37719570595e-05	0.000124652700437	0.000117411484141	0.000379336671219	0.000560939919252
0.000606038353432	0.000121522965872	0.000278849207188	0.000112282264474	0.000128169605958	4.18906787389e-05	0.000105341236795	0.000116203679893	0.000161912698829	0.000234860587415	0.000116390799151	0.000102974873585	0.000105211905303	0.000164522345064	8.43591089437e-05	0.000223266813823	6.95663942131e-05	0.00347353089648	1.49221130321e-05	2.36701208832e-05	1.43139860163e-05	1.37324368596e-08	4.14106965199e-10	3.70964366437e-09	1.13084801612e-08	6.0493428873e-08	5.27961808786e-06	0.000250845145918	1.02862908941e-05	2.8797246316e-05	3.5088597886e-05	4.26168840131e-05	6.47191559362e-05	2.06965204547e-07	3.73148044038e-08	4.11162416763e-08	3.01792457313e-08	3.24528097491e-06	8.63145082037e-05	9.66441605616e-05	0.00843192489759	0.000274653680989	8.32638760547e-05	0.000140609991583	0.000100382137862	0.000100136609318	0.00018869421766	0.000220611530266	0.000207762054247	0.000189747675873
9.84743296431e-05	3.03707356469e-05	3.1625521466e-05	4.07978229281e-06	1.60333595229e-05	3.1626925013e-05	4.54720299687e-05	0.000129538775537	0.0001187254807	0.000171597053687	0.000240758587276	8.88015452595e-05	7.24515171375e-05	0.000136189717015	9.63282263499e-05	0.000250751585446	7.84599157622e-05	1.82733539755e-07	1.23411590528e-05	1.46865992518e-05	5.96198827107e-06	6.8425580343e-09	1.67847654944e-10	4.06745002014e-09	3.28685015213e-08	2.87341444744e-08	2.44268346063e-06	0.000100315058437	4.23881252237e-06	3.04429087934e-05	3.12623305232e-05	1.87760699693e-05	3.9488884259e-05	1.68213458168e-07	3.82133346106e-08	3.26646423733e-08	2.23067494671e-08	2.13935821542e-06	5.98828988486e-05	0.000173812290083	0.000210929054439	0.000199294706729	7.33689783754e-05	8.93753106407e-05	5.31812989824e-05	7.53924729015e-05	0.000135230081748	0.000131901882824	0.000129570695309	0.000126278993015
0.000842938150451	0.000201061634512	0.000146144865903	1.44915805603e-05	3.21049028512e-05	3.75956898482e-05	9.50916786781e-05	0.000180401358267	0.000205599816968	0.000220226957343	0.000156622349031	0.000144673273272	0.000114972193647	0.000147338696651	9.82403265009e-05	0.000107826931118	5.6167695529e-05	2.23352979357e-07	4.89047113894e-05	0.000144773368316	3.91484066514e-05	1.16728565633e-08	4.53363383634e-10	3.24470526614e-09	2.37678451779e-08	4.77698743777e-07	1.20253440677e-05	0.000169884016924	4.44416928962e-06	3.45275974661e-05	4.61975338615e-05	3.40640136465e-05	0.000196042764216	4.33249583633e-07	1.03011777819e-07	2.82247277505e-07	5.30248388113e-08	0.0196290255235	0.000251841984179	0.000262327983557	0.000351732047191	0.000212416607288	9.37049388209e-05	0.000133522699119	9.22214181427e-05	0.000139739160327	0.000133715539064	0.000128474667845	0.000239631173343	0.00100895777511
0.000706303433796	0.000184218441571	8.69538111313e-05	5.80904255594e-06	1.47415352991e-05	1.62479711733e-05	6.36387236975e-05	0.000243443030282	0.000197618463302	0.000283133037694	0.00015491426352	8.40077383679e-05	0.00012069566107	0.000207353690654	6.37386819587e-05	0.000104833197927	5.59636835469e-05	1.57078877531e-07	8.64796771271e-06	2.2547314867e-05	1.30299161378e-05	7.53966346463e-09	2.53283806034e-10	2.85966492666e-09	1.29948362671e-08	2.99526472026e-08	2.16948062411e-06	8.53009477155e-05	3.87588721406e-06	3.13062736333e-05	4.49388196344e-05	2.02749251422e-05	5.14646449798e-05	1.67587368625e-07	2.50596224914e-08	2.97064668177e-08	1.46667745302e-08	1.19797741283e-06	0.000199881260097	6.42210060374e-05	8.04462536003e-05	0.0001640559189	4.15623947077e-05	0.000109484449951	9.31717641383e-05	0.000172160618358	0.000141868320235	8.40274820689e-05	5.12270518912e-05	6.56939996054e-05
7.64586723898e-05	1.61580601696e-05	1.41664479035e-05	2.16788790591e-06	6.62785928943e-06	1.10956197536e-05	4.04209070474e-05	0.000121618636505	9.67425439665e-05	0.000155072836897	0.000145470293204	8.70910030312e-05	9.89370296111e-05	0.000162405206604	6.9597041733e-05	8.52522115824e-05	3.32435773301e-05	1.62755553834e-07	8.65263295399e-06	1.25870008e-05	1.7360967565e-05	5.49736419927e-09	1.80219742327e-10	2.39450608502e-09	9.22303183619e-09	2.34266165835e-08	1.698616216e-06	9.68736350991e-05	3.70381125145e-06	2.91456978933e-05	3.16069674644e-05	1.67717993135e-05	3.69232715256e-05	1.40358498837e-07	1.9652779689e-08	3.19481179668e-08	1.23268287863e-08	1.01229314285e-06	4.39910006295e-05	1.79693374325e-05	3.03284247235e-05	5.79485938093e-05	3.25033414435e-05	8.32720704054e-05	5.33491899804e-05	0.000167942232749	0.000182103991681	5.73194417311e-05	7.2030457759e-05	0.000104594503669
7.9139513156e-05	4.78682672726e-05	5.11744504052e-05	6.57259354091e-06	1.7260572049e-05	3.36397007015e-05	7.47293184559e-05	0.00016929251823	0.000116531830134	0.000203092868224	0.000237441915964	0.000234887531718	0.000115164262837	0.000236377230986	0.00010754511152	0.000284008977528	0.000178462821105	2.63992218779e-07	3.16885570937e-05	0.000184850397246	0.000115517775633	2.35482149646e-08	4.94823168781e-10	2.3224003047e-09	5.10903161665e-09	6.15132027905e-08	2.77259490429e-06	5.66806536859e-05	5.90974098687e-06	2.89735302418e-05	3.05896539275e-05	1.65779205177e-05	4.15460579498e-05	1.59459817551e-07	2.26949767662e-08	2.88672053248e-08	1.93071043333e-08	1.30432628879e-06	0.000113283174046	8.01213822538e-05	0.000169089294228	0.000196506660917	0.000120902750459	0.000148582211998	6.50377487836e-05	0.000117498156325	0.000198106590796	0.00019548689874	0.000112303212424	0.000179284516049
0.000164323324904	4.58948353971e-05	3.05759234954e-05	7.05054662282e-06	1.60710982165e-05	2.31850641859e-05	5.18083701322e-05	0.000164228931387	0.000129232658399	0.00014053336774	0.000135443796443	0.000119647088543	0.000104580814182	0.00024996555796	7.21317209264e-05	9.04784043858e-05	2.78427289021e-05	8.23160274768e-08	7.83815310669e-06	1.17325599886e-05	8.42297112941e-06	5.28651236843e-09	1.6897311755e-10	8.6171388915e-10	3.88639206164e-09	2.56231991553e-08	1.3855020927e-06	5.87234810654e-05	1.70251130507e-06	1.42368342572e-05	1.69133508967e-05	1.90226607367e-05	4.80210788075e-05	1.75880175866e-07	2.45795124448e-08	3.54288638908e-08	2.84282207227e-08	1.57558080461e-06	0.000208619817167	7.53127901723e-05	0.000129738066078	0.000911709524907	0.000404504530915	0.000234018388994	0.00538605429985	0.000271750469402	0.000206683943268	9.22088825316e-05	8.19127739612e-05	0.000152598634021
0.000186371462197	5.54973718279e-05	3.18783451171e-05	8.35136236911e-06	1.60283286475e-05	4.16855752261e-05	7.9879944027e-05	0.000172387260791	0.000158725209283	0.000324388468727	0.000295767182045	0.000228074315407	0.000231000190706	0.000288830575763	0.000124668983831	8.03163523281e-05	5.50810837806e-05	1.59941355691e-07	1.22115665528e-05	2.22475068759e-05	1.76556051519e-05	1.11219348242e-08	2.5984221097e-10	2.94508956269e-09	1.28362813161e-08	2.82631630232e-08	2.18930427509e-06	0.000132561459828	3.43169468364e-06	4.17007991265e-05	3.34454023705e-05	1.98971626873e-05	0.000100339179417	1.45932034436e-07	2.78555308865e-08	4.42208121942e-08	3.00471861832e-08	2.94467341452e-06	8.78765230572e-05	4.08990832909e-05	9.36934711958e-05	0.000146421409224	5.55185599019e-05	0.000117113827113	8.1857933488e-05	0.000107947721698	0.000159620856081	0.000102631758897	7.10422849686e-05	0.000119124540268
2.46242493514e-06	0.000835774784327	0.00717372597482	3.31447847146e-05	0.000170819276114	0.000270185680397	0.00119841890774	0.000287037196389	0.000436485355767	0.000360703094243	0.000177580744456	0.00022382474116	0.000103409766044	0.00022966076345	7.77017545622e-05	0.000163172607896	6.73111382158e-05	2.67298804102e-07	1.37751153641e-05	3.24236035305e-05	1.57552861049e-05	1.04719346036e-08	3.27145909748e-10	3.91162683222e-09	4.54721714052e-08	3.95199031525e-08	3.87623396633e-06	9.01385133013e-05	4.65333060128e-06	2.51965894002e-05	2.6068066072e-05	2.36518281751e-05	6.92859818333e-05	3.0001090606e-07	2.68516275149e-08	8.37537296203e-08	3.23457396183e-08	1.76760952954e-06	0.000124430931317	3.68267012815e-05	9.04634245632e-05	0.000297278993082	0.000148196940491	0.000291087412036	0.000310960951601	0.000225744510855	0.000257759718107	0.000194206215883	0.000102519701942	0.000256002566492
0.000205429932668	2.45241798496e-05	2.64771854913e-05	1.70062248317e-05	1.42705235016e-05	2.88288610527e-05	0.000142285199355	0.00016775761512	0.000187517695625	0.000415201445495	0.000414582994122	0.000264080856336	0.000179018638268	0.000125321073244	6.13958799267e-05	0.000109376716458	4.20312923649e-05	1.06998202569e-07	7.8369676565e-06	1.55601228263e-05	4.69789542559e-05	9.52297529448e-09	8.74388667841e-10	2.87605002319e-08	4.12261430657e-08	2.06807586657e-07	1.90050834782e-05	0.000523607031552	1.03329289195e-05	0.00012721601602	0.000119709106598	8.4539191662e-05	0.0106202139909	5.43477535377e-07	1.54721493161e-07	0.00860852444018	5.0467719872e-08	0.0329215311209	0.00030210475403	0.000116608685715	0.000211005050699	0.000220223919504	8.15817996977e-05	0.000136047694042	0.000139253417277	0.000286252730245	0.000537574429527	0.000223885613869	0.00015880689584	0.000149224721645
0.000256530811513	7.37983306185e-05	4.45614627978e-05	7.84437777178e-06	1.47687636883e-05	1.83736108168e-05	7.0345375404e-05	0.000159145517697	0.000181498760979	0.000363439047837	0.000241629797593	0.000168605988027	0.000161634009843	0.000166582228897	0.000117643344856	0.000105886497489	4.38577371662e-05	2.19187204653e-07	1.45731588467e-05	2.47886525439e-05	1.27043873741e-05	1.47534349098e-08	4.56881608451e-10	4.78133561163e-09	1.877549665e-08	2.45144756212e-08	2.17013299381e-06	0.000164197472178	5.95957860218e-06	4.28892831964e-05	5.00711624643e-05	3.55539754606e-05	7.81039693382e-05	2.48454875101e-07	3.73131512357e-08	6.00115913546e-08	4.53418174531e-08	2.72401936309e-06	0.000135778243071	5.68765276847e-05	0.000111267114298	0.000168998959159	6.8182369278e-05	0.000127673644711	8.11646918154e-05	0.000118827729307	0.000184482818562	0.000202126400307	0.000150159258208	0.000164635321565
0.000247676901679	3.53847966749e-05	5.66708007428e-05	9.32579797778e-06	4.47842934567e-05	3.1202602093e-05	6.3788497711e-05	0.000120520526655	8.78019469421e-05	0.000144130809896	0.000118655440792	7.40704869004e-05	7.50363786536e-05	0.00013547840685	7.37208355984e-05	0.000127624412636	6.26655617878e-05	1.47137060772e-07	1.15246961003e-05	1.7030270314e-05	1.14349721491e-05	1.21542150754e-08	4.07965925786e-10	3.44478648837e-09	1.10360272298e-08	4.95104519028e-08	3.13818830992e-06	0.000176931463946	4.38848081109e-06	6.81521555504e-05	8.24915644633e-05	7.81560580006e-05	0.000156352754847	3.25072009799e-07	3.11285800094e-08	7.66926769845e-08	4.73532353332e-08	4.00732933836e-06	0.000299977614574	0.000237369369853	0.000319083533617	0.000602243368994	0.000107980695854	0.000161583408292	8.56876677993e-05	8.86123787522e-05	0.000147760710033	9.68468080385e-05	8.28223688934e-05	0.000123561102023
2.80423300985e-05	1.7044220206e-05	3.6436024198e-05	4.8098081433e-06	1.06980688522e-05	1.35717048333e-05	3.00045206431e-05	0.000161454471984	0.000246658521365	0.000416667987471	0.000266436434326	0.000111298894545	9.95931988903e-05	0.000121502179923	7.72701129593e-05	0.00011546299993	3.86547134344e-05	1.37942591966e-07	9.71114450847e-06	1.59610193137e-05	1.03372205149e-05	8.68078114936e-09	3.5754632434e-10	3.17851641395e-09	1.59355725912e-08	3.95798039476e-08	2.26351293481e-06	9.08565296553e-05	4.33062295173e-06	2.56006972819e-05	2.64520787009e-05	1.4245791853e-05	5.57096553812e-05	2.10681077511e-07	1.6984819254e-08	2.13950670216e-08	8.38428342591e-09	6.57220543696e-07	5.18927756922e-05	4.08516628643e-05	4.68379680102e-05	9.92756863127e-05	3.32860369676e-05	0.000113624300891	5.69507209619e-05	0.000124213744161	0.000101591533827	7.06984852248e-05	5.20405726823e-05	0.000127307828177
0.000156433611458	0.000122159295565	5.53908824462e-05	1.0738017512e-05	1.99995384298e-05	2.23412159797e-05	7.52224218559e-05	0.000142901773671	0.000167736771929	0.000217215286548	0.00031273708031	0.000470810499469	0.00195385911087	0.000318026329421	0.000322425937656	9.69945925969e-05	3.61445383076e-05	1.14200279049e-07	7.57236990204e-06	1.48346783876e-05	1.59733532961e-05	6.14233820543e-09	3.82789041758e-10	4.46712630323e-09	4.90810513245e-09	1.9415849757e-08	8.83748409704e-07	9.86355431095e-06	7.72296128441e-07	1.2849214083e-05	2.13862636135e-05	1.25519322605e-05	5.17353509834e-05	1.51378462127e-07	2.27684554297e-08	3.91535210598e-08	1.9641729151e-08	1.74980161728e-06	0.000101358540229	4.78888934566e-05	7.41398971878e-05	0.00213475295695	3.62939565938e-05	0.000148768907442	0.00547618198263	0.000147210101656	0.000427879100663	0.000583204544259	0.000126835093977	0.000101193053049
0.00065068944843	0.000193106697273	0.00074404434606	3.36076745684e-05	2.69437104406e-05	5.59949393937e-05	0.000112631439284	0.000240119203664	0.000347703074387	0.000422213464538	0.000446548913778	0.00035599220797	0.000414341703227	0.000495691831482	0.000147922174456	9.36703319856e-05	5.99212710124e-05	6.82155085626e-08	5.48966920853e-06	1.36523093626e-05	7.69386298832e-06	4.93452925645e-09	1.44066882163e-10	1.99110652637e-09	4.93694285584e-09	2.03176665085e-08	1.23595997602e-06	0.000118077511023	3.4881978322e-06	3.8391892343e-05	3.79452365823e-05	2.47457594686e-05	5.96570369686e-05	1.76630492247e-07	2.74591984407e-08	3.56154971855e-08	2.01386399134e-08	1.93143996969e-06	8.07714802826e-05	8.14873018397e-05	0.000193315540585	0.000254486684498	8.65306342046e-05	0.000149156502734	0.000108844362791	0.000217642530219	0.000446151190912	0.000348348956476	0.000262048641427	0.00043100373555
3.50680655248e-05	6.73123262219e-05	5.75856198346e-05	5.14363769615e-06	1.33298597264e-05	1.71835603184e-05	3.40246860767e-05	0.000201482812331	0.000168738255143	0.000205124442005	0.000164322023224	0.000111465691113	8.38028243264e-05	0.000130873756064	0.00010668568354	9.90318859987e-05	4.25706424813e-05	1.45512218976e-07	1.1449991938e-05	1.89865606083e-05	6.02848901938e-06	5.6735113866e-09	2.23814665252e-10	3.18900893735e-09	1.61259390544e-08	4.10416993486e-08	1.9596786058e-06	6.95073074967e-05	2.27687392605e-06	3.12264408879e-05	3.4319683033e-05	1.71492553293e-05	4.29261574278e-05	2.00778231607e-07	2.1310177204e-08	2.38421308338e-08	1.2693013637e-08	6.41415542342e-07	7.63892382469e-05	3.47048021833e-05	7.10788432935e-05	0.000166879938399	3.36944037619e-05	9.02078195966e-05	5.571163066e-05	9.83007639936e-05	0.000129312296138	7.51923800144e-05	7.81306414011e-05	0.000177381618723
0.000401130281238	0.00111039745046	0.00011511910349	1.63898651724e-05	3.08949148157e-05	2.99036048327e-05	0.000129418290342	0.000239666605667	0.000176776559389	0.000271287344348	4.88965776438e-05	5.47866339118e-05	4.61381798718e-05	0.000103218398807	7.28039317481e-05	9.41171903207e-05	3.78604020588e-05	7.63456373174e-08	1.53662402456e-05	8.20239350864e-05	2.21688972781e-05	7.9405007469e-09	2.50838535e-10	1.3507576394e-09	6.96007888164e-09	3.03511749847e-08	1.58128299718e-06	7.07433971915e-05	2.41739112666e-06	1.70918800128e-05	2.46059069334e-05	1.8206522799e-05	4.60785771864e-05	2.26925016586e-07	3.11750474467e-08	3.49378367769e-08	1.97712140538e-08	2.44687600678e-06	9.05023689924e-05	6.4192936412e-05	9.69510970441e-05	0.000241376638653	7.75618252267e-05	0.000179868969533	0.000136635909272	0.000150052793406	0.000258402712146	0.00019311264795	0.000116699414973	0.000174420954807
0.000235598121256	8.62507874523e-05	4.32207283654e-05	6.05051458828e-06	2.12866577668e-05	3.15019612429e-05	8.68766602414e-05	0.000162544421256	0.000172302131301	0.000268073119704	0.000304980776114	0.000567672525033	0.000479411343836	0.000383386518764	0.000120039039118	0.000147762572263	7.70849995735e-05	1.74470128289e-07	1.32438067024e-05	2.91310723345e-05	1.50647807826e-05	9.72029014135e-09	3.45538819776e-10	2.80611241163e-09	1.130587259e-08	4.86668447635e-08	3.23226471254e-06	0.000112043448949	4.24187741686e-06	3.74983863727e-05	5.03855715908e-05	2.48253390798e-05	5.98022822069e-05	2.45482519525e-07	2.56625467929e-08	4.90992816632e-08	2.55332051861e-08	1.60102390023e-06	0.000114600292724	5.20745925721e-05	9.82102706385e-05	0.000205236046185	8.61915756041e-05	0.000135977875948	9.8122741464e-05	0.000236070612282	0.000180188544238	0.000110625543799	0.000107072999062	0.000108261496614
0.000382387683488	0.000126757120307	0.000119239818749	3.02592987204e-05	3.29934718442e-05	3.85340380349e-05	0.000127600608197	0.000196171954105	0.00018523692215	0.000256293099095	0.000200919984261	0.000286446502967	0.000198404080729	0.000276611332634	0.000106260617014	0.000142246833963	0.000266584150633	6.2273581003e-07	6.27578579844e-05	0.000112131828726	1.96245248082e-05	8.23190124732e-09	3.30622611868e-10	4.01159664371e-09	2.1030927483e-08	4.48380595889e-08	3.01854701996e-06	0.000120922310242	4.24495763902e-06	3.26814462472e-05	3.33928930121e-05	3.03438764205e-05	6.66424697389e-05	2.10626853781e-07	3.29576113838e-08	5.01480325236e-08	2.72982711849e-08	1.97411137506e-06	9.26327013675e-05	4.90728710331e-05	0.000111528819647	0.000174858500449	0.000147921212948	0.000217923031473	0.000117261539588	0.000140771850469	0.000126181894387	0.000100899491671	6.15266455799e-05	9.53954582616e-05
0.000427318622773	0.000248630627594	0.000142278456981	1.56566199077e-05	3.54853534644e-05	3.1392439511e-05	8.27241592242e-05	0.00016095335303	0.000130417634231	0.000217977271667	0.000221796655868	0.000180155076036	0.000155624986991	0.000196814182505	0.000131546660229	9.65732548049e-05	5.63203136025e-05	2.06083786726e-07	1.46874839608e-05	2.42876905882e-05	1.53361992875e-05	9.42749845717e-09	4.15115062389e-10	2.31087688782e-09	9.75296555655e-09	2.53924228037e-08	2.34362741358e-06	0.00011159698835	4.19110077137e-06	2.32437959479e-05	3.47285434855e-05	2.45937580254e-05	5.33388864014e-05	2.02665829794e-07	3.38845927688e-08	5.55094882304e-08	4.14250676147e-08	3.31650843762e-06	0.0002903976617	7.61202326128e-05	0.000126165883826	0.000197176679016	8.76532824018e-05	0.000143876665082	0.000101659978569	0.00013253910079	0.000232585378871	0.000165856444093	0.000101547843198	0.000140136291068
0.000546240265237	4.94775604881e-05	3.86947374939e-05	4.68436669533e-06	9.48204259653e-06	1.35283988859e-05	4.26783257892e-05	0.000138880057512	0.000162902568581	0.0002362625035	0.000253858308691	0.000191191131591	0.000324914900106	0.000523037791691	8.7793469952e-05	0.000133340112858	4.93732284293e-05	2.93510346621e-07	1.6414259458e-05	2.28755964521e-05	4.76945891145e-05	1.5688913733e-08	3.85763235089e-10	3.17792969961e-09	9.83241323707e-09	6.50956166396e-08	4.36765898573e-06	0.000131381232582	7.03792143868e-06	5.531005177e-05	0.00112940621605	0.00010031732023	0.000107407578012	3.1539096219e-07	3.49703988371e-08	4.73731849405e-08	2.46052489066e-08	2.74917162895e-06	8.02461755419e-05	8.639378068e-05	0.000196483428068	0.000460711127947	0.000145044784425	0.000185899357518	0.000189718203117	0.000123846444143	0.000145218867244	9.72054020344e-05	0.00012193320643	0.000175267678927
0.000110676841443	3.85131313903e-05	2.68480289523e-05	5.76958234724e-06	1.24441207602e-05	1.48206248406e-05	0.000118432079257	0.000229230224829	0.000124741280593	0.000100997831098	6.87810781329e-05	9.30124405979e-05	0.000103118941829	9.94283207046e-05	5.88778713066e-05	7.94279667522e-05	5.34162415642e-05	1.72975948837e-07	1.05602002784e-05	1.43958253258e-05	7.73681746056e-06	6.71434866561e-09	3.58870472807e-10	2.73309971612e-09	1.09940874835e-08	3.26102017488e-08	1.38063787375e-06	4.6505711258e-05	3.08107960889e-06	2.51942670178e-05	4.26446511906e-05	1.3725031483e-05	2.97934951741e-05	1.2864636608e-07	1.5944047914e-08	2.02760979441e-08	1.15600200376e-08	9.09973225504e-07	4.36962664281e-05	1.94718871152e-05	4.90151200569e-05	9.72941669002e-05	4.94087815815e-05	0.000264319040642	0.000534596119829	0.00012962691714	0.000170922605822	0.00012777008282	7.63756174899e-05	0.000173375625062
0.000182463206086	8.50860531554e-05	3.83794993875e-05	3.68133032948e-06	1.13752467257e-05	1.38848477179e-05	4.62255037167e-05	0.000126607430233	9.71441158471e-05	0.000156559156157	0.000185381592493	0.000182140109166	0.000155362119446	0.000269954087158	0.000188021651437	0.000226395004403	7.72991852101e-05	0.0109219852798	1.69810836124e-05	2.79650966012e-05	1.21354588344e-05	4.18008809127e-09	2.57283030244e-10	2.29479573247e-09	7.95094692928e-09	2.62065953651e-08	8.14403443176e-06	0.0375606434645	5.57910436729e-06	3.42892783137e-05	3.25315342374e-05	2.7069509721e-05	6.40202209853e-05	2.10819096008e-07	2.35908458843e-08	5.17499835495e-08	3.67159672281e-08	1.76769311806e-06	0.000186301290493	3.46799567612e-05	6.59850308387e-05	0.000133461173018	4.47331444359e-05	0.000117799146537	6.88171038217e-05	9.24245593613e-05	0.000157874285736	0.000111051545908	0.000104020116946	0.000185528506295
0.000281976154612	0.000160498341836	0.000109297183059	2.67731061424e-05	5.66330144032e-05	8.12579389721e-05	0.000199291962611	0.00029966322276	0.00023608866823	0.0003088724662	0.000313472808699	0.000221945694182	0.000179582478717	0.000227894362501	0.000108704719264	0.0001299995627	0.000115459568374	3.05615878976e-07	1.98381308896e-05	4.12249900352e-05	1.68195735564e-05	1.0483590085e-08	4.66086591837e-10	2.68252361396e-09	1.20674655064e-08	3.31666578941e-08	2.54462443498e-06	0.000178482885384	7.4174256206e-06	6.26770306579e-05	4.97039149013e-05	2.71549056577e-05	5.16434161653e-05	1.9623965368e-07	2.6551067729e-08	4.88571352949e-08	2.66321301981e-08	1.53998490912e-06	0.000125617206576	5.84893240429e-05	0.000104888654048	0.000343902928564	8.58506775027e-05	0.000150866308091	8.47147039031e-05	0.000131164531538	0.000222017020913	0.000134158057934	8.4967227228e-05	0.000127176754197
0.000289637127003	0.000140397969582	8.93310745396e-05	8.24379680053e-06	1.69559724581e-05	2.51671675995e-05	9.35823265285e-05	0.000255248850928	0.000309177540168	0.000235046877401	0.000208239242064	0.000154405515342	0.000160012273982	0.000324967273099	0.00012555678324	0.000117772282255	6.15572515157e-05	1.58366224332e-07	2.10724186973e-05	8.0969461747e-05	1.41532682623e-05	1.58407134802e-08	9.01437337128e-10	3.8530014338e-09	2.68339596911e-08	4.16131108989e-08	3.34046965706e-06	0.000132258486936	5.91268966537e-06	3.33599616202e-05	4.25353071251e-05	3.50047871755e-05	7.96136606174e-05	3.10526135223e-07	3.00075004326e-08	5.98089379064e-08	2.80170202652e-08	2.02546385332e-06	0.000126305692781	0.0001401615709	0.000160999696198	0.000432577484582	7.11759514994e-05	0.000129031833515	7.55673331198e-05	0.000158211630384	0.000397826177984	0.000222661583521	0.000199142458791	0.000159008356415
0.000287564144822	0.000106820754266	5.85638431217e-05	2.76507307062e-05	3.94715611957e-05	5.92374553339e-05	0.000158121848533	0.000329137804375	0.00029119566044	0.000316769230259	0.000531545284718	0.000286795838407	0.000210490381195	0.000264912451098	0.000134205925392	9.88375567881e-05	7.14155566545e-05	2.35224619762e-07	1.372608069e-05	3.27590579513e-05	2.76137402038e-05	1.02348026558e-08	3.57632584098e-10	2.9868601894e-09	3.14859950096e-09	3.0224822064e-08	1.17861024499e-06	5.15640948941e-05	2.50382995345e-06	5.949197132e-05	6.58923628114e-05	3.31394126389e-05	0.000144391293906	2.93785895943e-07	3.74979300465e-08	5.35234537033e-08	2.70511325856e-08	1.96884532327e-06	8.88426172779e-05	4.64304952637e-05	0.000116481876776	0.000267954419922	0.000111270488874	0.00018458018423	0.000138649792309	0.000135421720996	0.000165312744043	0.000115955877462	9.31659838494e-05	0.000139409258424
0.000202329527182	6.95621870806e-05	5.13838840832e-05	1.61020931564e-05	3.12286974331e-05	3.95368586554e-05	0.000133755085952	0.000209413410046	0.00016431581119	0.000196922079327	0.000156834236301	0.000192081351858	0.000138419052632	0.000153241824099	7.83149701976e-05	6.793776757e-05	3.94767403179e-05	2.01135118223e-07	1.4595682886e-05	3.52480597142e-05	3.72141271858e-05	9.44495073977e-09	2.86160694105e-10	2.69835795608e-09	1.89650320689e-08	3.68429470385e-08	3.54215727031e-06	0.000155174459181	4.52937621642e-06	2.23463597699e-05	2.77185910779e-05	2.66734864449e-05	6.94147422308e-05	2.37484711505e-07	5.92021112424e-08	8.84215141941e-08	3.76656798155e-08	2.01722577616e-06	0.000124762159733	5.4396515057e-05	0.000191725891496	0.000270856850104	9.7689997603e-05	0.000139819312409	9.6800717161e-05	0.00015625120992	0.0001471233877	0.000125291399981	9.62474229848e-05	0.000134479004478
1.51502004628e-05	5.50784862079e-06	2.45401859339e-06	7.3045519011e-07	8.71853173659e-06	7.26112099706e-06	1.92494870963e-05	0.000163786934105	0.000112024790392	0.000422398462886	0.000250049072836	0.000143754793794	5.68570427484e-05	7.14616236688e-05	8.86835268387e-05	0.00012386571975	0.000249432325115	7.5869668721e-07	3.11404870111e-05	5.51480712276e-05	3.52101522387e-05	9.73743573674e-09	2.7436862357e-10	3.38768608043e-09	1.23482387864e-08	3.16606282251e-08	5.7636718659e-06	0.0014711670556	5.52802771633e-06	2.29106420949e-05	5.33275331484e-05	1.48088981217e-05	4.79899100179e-05	1.74006580721e-07	1.6743422555e-08	3.68117092238e-08	2.07291547883e-08	1.96974317862e-06	9.88992488027e-05	0.000144670669715	0.000259103733265	0.000975770274681	0.000103755746344	0.000147039731808	6.87831125246e-05	6.85345603068e-05	6.86086482202e-05	7.22344485294e-05	5.24079393564e-05	0.000110782406614
0.000166888664029	7.26572457471e-05	7.45332167646e-05	1.40689972816e-05	0.000108538937218	7.80265335815e-05	0.000138948791144	0.000425707299721	0.000212917766881	0.000402050571191	0.000133013623777	0.000107011505202	6.85224508941e-05	7.43599463081e-05	5.30103633925e-05	0.000190107215378	5.84318640184e-05	2.47728213329e-07	1.05795036215e-05	2.21592708648e-05	1.41284059049e-05	7.1170099598e-09	2.49812754776e-10	2.23320143981e-09	1.36440860773e-08	6.71428506173e-08	3.804846303e-06	0.000206513898393	5.93053765248e-06	2.49376571628e-05	3.60716298387e-05	2.29362739231e-05	6.5475252699e-05	2.31468366237e-07	3.35451476529e-08	6.53267161865e-08	2.78129752075e-08	1.87909256959e-06	8.29788497604e-05	3.45783222819e-05	6.43818462091e-05	9.36777720163e-05	3.65269080776e-05	0.000107669571649	6.91093875061e-05	8.70992020123e-05	9.30502548521e-05	7.92506353511e-05	0.000116231702269	0.000142782081804
3.29267925779e-05	1.13248618562e-05	1.41080703424e-05	9.74997474574e-06	2.20967303259e-05	4.05277077505e-05	8.3478271279e-05	0.000192073133777	0.000136688143807	0.000146134394525	8.08099188597e-05	5.19818254481e-05	0.000102668140416	0.000157006914276	9.71828819604e-05	7.55600500066e-05	3.40778802152e-05	2.36492139359e-07	1.94973213244e-05	3.03864792359e-05	8.59632753323e-06	8.30614269692e-09	3.51960267919e-10	2.67512210719e-09	5.41021376025e-09	1.04748860686e-07	2.32537106211e-06	5.37620382937e-05	2.5194131737e-06	3.40941867798e-05	4.38873046821e-05	5.43716271269e-05	9.86556785453e-05	2.59349302281e-07	3.86052024709e-08	4.87567957014e-08	2.61977348138e-08	1.99314559044e-06	6.16556356364e-05	2.61376543861e-05	9.01885292107e-05	0.00022053534765	6.83579055562e-05	0.000144050246706	5.99305738564e-05	0.000118908773694	0.000212101387711	0.00022049861326	0.000495879006047	0.000329361354315
0.000266661847435	4.72191995607e-05	4.47072720153e-05	8.27471299567e-06	1.72681331184e-05	3.47211645577e-05	9.68802201867e-05	0.0001958302592	0.000161340532997	0.000233074118959	0.000224477515469	0.000166625378704	0.000216955992031	0.000357160680696	9.59544155642e-05	0.00021062643815	0.000127020027641	1.45355947948e-07	9.37053530131e-06	2.28760964134e-05	1.1181518556e-05	5.65494796868e-09	2.53886262696e-10	2.32507014216e-09	1.17876600932e-08	4.15921666775e-08	5.0385126272e-06	0.000558936132992	4.47666638611e-06	1.96633334591e-05	2.29588086754e-05	2.01570020504e-05	3.86443720477e-05	2.42032069439e-07	2.8207335251e-08	6.15421815975e-08	2.29532261538e-08	2.52415034504e-06	8.63934813897e-05	7.80847151074e-05	0.000142598172034	0.000190363374962	6.19028354428e-05	0.000139009991865	7.17989642577e-05	7.18222019211e-05	6.66737607151e-05	4.33732339758e-05	3.42620456746e-05	8.54469240882e-05
0.000150404580767	8.17121212209e-05	4.3871744938e-05	1.90096350221e-05	0.000231099491807	2.67980251948e-05	0.000111353314818	0.000176103938004	0.000169499697901	0.000321837076826	0.000354121758633	0.000132429005786	0.000181148432718	0.000178957130339	7.94528304647e-05	0.000116320277765	7.10012258443e-05	1.52275097256e-07	2.17657589611e-05	0.000108366170548	2.95709178051e-05	1.66833277383e-08	4.80723935295e-10	4.74051683972e-09	2.53808339411e-08	6.12139673423e-08	3.09081160695e-06	9.75754217645e-05	4.26021771911e-06	2.06417355879e-05	3.12310114194e-05	2.11606535528e-05	4.5511640832e-05	1.61147486152e-07	2.00230850313e-08	3.47309589047e-08	2.24301548547e-08	1.00434772514e-06	8.97980278939e-05	3.46247056595e-05	0.000173723209568	0.000299061165793	7.24020722828e-05	0.000148026616985	0.000128822832427	9.46287987128e-05	0.000397112604244	0.000172174751845	0.000137843203437	0.000128579241932
6.7899598353e-05	3.08079211986e-05	5.690633296e-05	6.49684546766e-06	1.41236912699e-05	1.26021787967e-05	0.000100072930816	0.000144033012826	0.000201087743266	0.000204235350821	6.93138618104e-05	7.34969064237e-05	8.45598696423e-05	0.000112959465554	5.1080993639e-05	8.63735604418e-05	3.56238673499e-05	8.49609904686e-08	5.79836247651e-06	1.39266401725e-05	9.76952516625e-06	5.82706248229e-09	2.26993979599e-10	1.95626700186e-09	1.08959307418e-08	3.07744932689e-08	1.62114279819e-06	8.20399522403e-05	2.73634109335e-06	3.09662595651e-05	5.85099118769e-05	2.16467207355e-05	3.83968979747e-05	2.10637029362e-07	2.15584745791e-08	3.40528119568e-08	1.84526038283e-08	1.56019928048e-06	0.000125620426717	8.81461066086e-05	0.000101912564269	0.000102547695878	4.17631775649e-05	7.93882623489e-05	4.13040331658e-05	5.1774556635e-05	0.000116368817517	7.90753002835e-05	8.82046088375e-05	0.000168352783866
0.000190973862	8.92446723949e-05	8.3474651417e-05	1.29775063647e-05	2.60355321552e-05	2.66738116059e-05	9.90646759546e-05	0.000202055771898	0.000209158915417	0.000334031793215	0.000241863883407	0.000144083655503	0.000115655883377	0.000177319920368	0.000110366886308	0.000179912623102	9.90566127116e-05	3.87597956191e-07	2.36667303681e-05	0.000104046096077	0.000138112069281	0.0242215321558	0.0334111652351	5.64253159636e-09	1.14017511683e-08	3.55817233783e-08	3.41484703118e-06	0.000110612549882	1.82766513506e-05	7.63573163533e-05	0.000281165250172	5.98518369265e-05	5.9014711605e-05	4.97286921475e-07	1.76830527951e-07	7.02172435067e-07	1.07623199627e-07	3.32403777345e-06	0.000139689611996	4.7523911192e-05	8.90471276786e-05	0.000231134443106	6.80096606215e-05	0.000163578283703	7.33772134004e-05	7.53717110546e-05	9.10601776648e-05	7.22382628859e-05	0.00012841917467	0.000189941337436
0.000323755261472	0.000100427418457	0.00011399791543	2.38001410077e-05	8.21413925701e-05	7.09454977152e-05	0.000144763554806	0.000106416403356	0.000196134476685	0.000151989181783	6.08015353226e-05	5.84134739929e-05	5.24288934915e-05	8.65040804777e-05	5.50450952561e-05	0.000275041953659	0.000157329215118	3.80028078051e-06	3.1225056058e-05	2.57433152496e-05	2.29625357952e-05	1.51829057805e-08	2.72524969227e-10	2.07477159765e-09	8.10789660456e-09	3.32504797373e-08	1.74515033225e-06	7.99735392286e-05	2.84850469117e-06	2.52097330153e-05	5.16000815703e-05	4.47796043947e-05	0.000751226249397	4.0545681055e-07	3.84214532956e-08	6.69571326453e-08	3.19718886161e-08	7.90954111999e-06	0.000248156024711	6.478346045e-05	6.27029810631e-05	0.000133921294417	8.38541274789e-05	0.000371297431749	0.000390940180294	0.000229126028176	0.000280424146554	0.000139914024528	9.61390593137e-05	0.00010812760388
0.00239681036499	0.000322418523759	0.000106339202077	6.24070924088e-06	1.44140014915e-05	1.97665990428e-05	5.972090085e-05	0.000132725387495	0.000121608355953	0.000173363776013	0.000167631070465	0.000176973075733	0.000153414414069	0.000175502788158	0.00012746350823	0.000190970378708	4.21133929247e-05	2.33531964523e-07	1.14555334593e-05	2.96930948324e-05	1.26348714294e-05	8.86958871683e-09	3.42555886096e-10	5.48680071998e-09	2.59831470144e-08	4.26777688505e-08	3.62495479907e-06	0.000110318459089	4.02814624302e-06	3.08457342257e-05	4.46574703026e-05	4.40158853786e-05	7.09815575923e-05	2.13114941666e-07	2.28861038802e-08	4.5248443745e-08	2.80554329175e-08	2.25615838178e-06	8.70966840588e-05	2.40807891742e-05	7.28892104271e-05	0.000150880769284	5.75394274806e-05	0.000232100497788	0.000132802984623	0.000319091563362	0.000313103423308	0.000162627714083	8.80307899024e-05	7.32689493927e-05
7.43678797365e-05	6.83122813836e-06	1.34947300404e-05	4.13237972374e-06	1.02581140213e-05	2.67818918747e-05	0.000107200903344	0.000161223010569	0.00010097684435	0.000209078156384	0.000111939945392	0.000198726584339	0.000276628678126	0.000546955239553	0.000100344365303	0.000151702750937	0.000191681122775	8.04374901791e-07	1.13271749349e-05	6.4195516546e-05	1.56525718386e-05	1.02324548829e-08	3.46378970075e-10	4.48230166546e-09	2.04025652908e-08	2.83821930822e-08	2.06158736815e-06	7.34670256206e-05	2.56793292908e-06	4.3607020136e-05	6.93960426663e-05	4.4757548413e-05	0.000227906931734	2.38491737765e-07	1.82141895075e-08	2.5921044757e-08	1.43954264064e-08	1.49655049221e-06	4.35288121126e-05	5.59402721544e-05	0.000116683608643	0.000177163478079	3.64819445076e-05	0.000181411688698	0.0015960254766	0.000187452708547	0.00129061467774	0.00347555901529	0.0107968797059	0.000375509167595
0.000287020753998	7.54315685654e-05	9.59951237612e-05	8.95427769552e-06	2.05162731772e-05	1.99071530052e-05	4.86764232403e-05	0.000131899809722	0.000108720888185	0.000163402951991	0.000119845825504	8.96285460025e-05	7.96151615391e-05	9.7124218252e-05	5.90431203992e-05	8.11564030187e-05	2.42463629506e-05	5.69243953439e-08	9.31843206853e-06	2.89539650479e-05	3.91873468927e-05	6.58767278128e-09	2.50217686834e-10	2.33494288994e-09	8.57597710538e-09	6.46960123361e-08	3.3542006315e-06	0.000224846543161	2.6569415481e-06	1.82402421099e-05	2.38710209958e-05	2.89982889061e-05	6.82348791893e-05	3.7348481335e-07	3.71609880184e-08	5.14244673815e-08	2.8075648909e-08	1.137297205e-06	6.32721136456e-05	3.43526216073e-05	9.71823734756e-05	0.000262300053927	3.96830425449e-05	6.97528427034e-05	4.44853846111e-05	7.16872405187e-05	0.000162291348033	0.000101329132791	9.70736864284e-05	0.000150137925878
0.000265626212093	0.000100618472384	8.22441951905e-05	1.3223958332e-05	4.63233377505e-05	3.07575302217e-05	0.000112207822334	0.000254290128633	0.000204751181427	0.000245483441329	0.000153910306901	0.000135566849249	0.000147671283419	0.000254477241359	0.000151464626635	8.02291068445e-05	5.24559824297e-05	3.20638590791e-07	1.18002733836e-05	1.58423008299e-05	1.19230845838e-05	1.06548011993e-08	2.00296451986e-10	2.64732915181e-09	1.22443723114e-08	2.45954310171e-08	2.04479147441e-06	9.77368342401e-05	3.31625538842e-06	1.89707075056e-05	4.60294283236e-05	7.48955879035e-05	9.24780739268e-05	5.15748724608e-07	6.17168390975e-08	1.01864713991e-07	4.61932258367e-08	3.14577547389e-06	8.81945655456e-05	5.0773070786e-05	7.02842395854e-05	0.000125174474604	7.81130092111e-05	0.00013284741539	8.84723039458e-05	0.000138676141465	0.00128125274912	0.000240142534493	0.00014593656509	0.000217938929997
4.98678617178e-05	4.65212445231e-05	7.85276620076e-05	5.26666437451e-06	1.1649040415e-05	2.6785188845e-05	4.1480747444e-05	8.46867481855e-05	7.74767077504e-05	0.000110636527101	3.59875016899e-05	5.48848170323e-05	4.27969580926e-05	5.40121696419e-05	5.391532644e-05	9.37486892857e-05	3.53581560406e-05	6.63529875296e-08	5.87661582356e-06	1.16611849197e-05	9.83462681696e-06	5.29745049342e-09	1.47439961066e-10	1.45824778536e-09	5.2556611885e-09	2.11652956251e-08	1.59845494917e-06	6.01902472225e-05	1.9617773208e-06	1.65394194301e-05	2.51469221187e-05	1.94358571996e-05	4.05059392144e-05	1.76790470167e-07	2.37749219185e-08	3.5958926078e-08	1.94240174147e-08	2.92779699909e-06	7.37306691014e-05	3.11413428719e-05	4.67687988971e-05	0.000113798475895	3.3810380708e-05	7.3634432742e-05	5.39215343242e-05	0.000223681847269	0.000137990458874	9.94134683247e-05	8.21672118527e-05	5.43944225292e-05
0.000275085885505	0.000127917733167	0.000104890444046	1.83094342362e-05	3.3685824476e-05	4.21069652736e-05	0.000124967537305	0.000246818027277	0.000472477035821	0.000248016426398	0.000213608122382	9.54652215211e-05	7.09050657364e-05	0.000106112065099	6.89273434633e-05	0.00015794138075	0.000101287951893	1.48497849615e-07	1.27005426939e-05	2.87970185654e-05	2.35432683003e-05	1.37184503482e-08	3.73797470862e-10	4.32827624567e-09	2.17443404292e-08	6.9633295517e-08	7.30182180969e-06	0.000122997738554	4.38303795169e-06	2.7657492679e-05	4.78742107837e-05	2.96604822439e-05	0.000106628250345	2.90466321435e-07	3.68855650623e-08	6.40778231312e-08	3.11968071853e-08	3.06145408641e-06	0.000147455599379	3.32538520477e-05	6.30266479546e-05	0.000183067016321	8.5643949181e-05	0.000275259898277	0.00062544597295	0.000224148307744	0.000198565089446	0.000219607422966	0.00035372123592	0.000300736918128
0.000332333294078	6.10820435908e-05	6.57930429759e-05	8.81738906431e-06	1.74469469841e-05	1.63003744996e-05	3.19981403167e-05	9.89600009921e-05	9.03277794486e-05	0.000128829640891	2.71266691147e-05	3.49440352423e-05	2.77426402586e-05	5.55682285773e-05	4.94210248094e-05	0.000150476802021	7.34251336602e-05	7.13832952419e-07	2.02253463051e-05	5.19590931482e-05	4.34707260155e-05	9.11059065257e-09	6.07998034386e-10	2.91071774215e-09	1.26794305929e-08	3.3437227324e-08	2.36058939288e-06	9.27525303509e-05	4.23456594617e-06	3.98047211483e-05	7.05106581554e-05	2.53720006243e-05	5.3053699932e-05	1.81978066441e-07	2.34994033315e-08	5.52082783781e-08	3.04435989604e-08	1.43281846958e-06	0.000221237274607	5.16479687393e-05	9.60675335881e-05	0.000302891341801	9.69254850826e-05	0.000221394373377	0.000204966661335	0.000214134558205	0.000572665285114	0.000118429774481	0.000113944122448	0.000125650557917
0.000159220366113	9.45991313087e-05	5.71015311611e-05	7.27118881356e-06	1.4132444458e-05	2.43893328547e-05	7.29535242448e-05	0.000218063950711	0.000195325096181	0.000245802449015	0.000181967796408	0.000116780306103	0.000103576763222	0.000113346365442	6.49568158223e-05	7.78852510777e-05	5.91760837124e-05	1.14756586526e-07	8.01567437259e-06	1.16460922027e-05	1.17092306466e-05	4.80164610087e-09	1.56574816398e-10	1.88563294791e-09	1.3728299021e-08	3.69374705816e-08	1.89083057721e-06	0.000117803972897	3.23495302402e-06	4.52670470142e-05	5.74825714992e-05	2.70853446287e-05	4.97069891404e-05	1.89103420673e-07	2.36824644136e-08	4.5999662918e-08	2.31229816944e-08	1.78658923072e-06	5.51044516274e-05	3.14534699302e-05	6.97705306504e-05	9.77090310567e-05	3.86643493916e-05	9.39427046942e-05	4.47811933009e-05	0.00010276889901	0.000175168876957	0.000128893569795	0.00022479312615	0.000269562563111
9.46907931984e-05	5.19118991254e-05	4.63390393454e-05	6.25679209773e-06	1.39518388271e-05	1.46704808713e-05	4.87273755992e-05	0.000107488779551	0.000109513322638	0.00012101224352	0.000105303896417	8.9440407377e-05	7.00236167464e-05	0.000129267975971	6.33604235435e-05	0.000153880034602	5.54345458008e-05	2.85391203632e-07	2.11226463591e-05	2.51316178952e-05	1.14586124609e-05	9.11219699981e-09	3.16896610465e-10	2.34706803103e-09	1.11520937976e-08	2.91816597121e-08	2.22784368563e-06	7.61425270755e-05	3.10562130597e-06	1.92342676493e-05	2.63063472716e-05	1.97341572827e-05	5.97562968333e-05	2.39290156775e-07	3.02568172788e-08	3.37044314792e-08	1.71024622684e-08	2.50745061501e-06	0.000388631839336	0.00103782964071	0.000314473134048	0.000474092825495	7.45221316545e-05	0.000103403327074	6.96784772768e-05	6.32778866411e-05	6.31331299168e-05	4.13748086707e-05	3.28584119377e-05	5.52091661374e-05
0.000288179391487	0.000156804225841	5.19414545366e-05	1.3523995876e-05	4.22680107054e-05	4.38897128426e-05	0.000146898840837	0.000296117593045	0.000103702982155	0.0112870336465	0.0121909284411	0.00946590300062	0.00520996053591	0.00666876982351	0.000194525701191	0.000289372770123	0.000120237906862	5.25171414038e-07	1.71583129224e-05	2.31243671117e-05	3.26719359947e-05	1.14380425971e-08	4.26559051197e-10	4.15586317085e-09	1.49689989804e-08	5.08494151611e-08	3.84574634283e-06	0.000143411960977	4.3148130315e-06	3.18803884038e-05	4.39254215768e-05	3.41088992384e-05	0.000104256185112	3.73821158513e-07	7.1506971848e-08	1.13434317168e-07	6.96482739521e-08	4.08996242084e-06	8.79418251104e-05	4.77668601838e-05	8.87803515953e-05	0.000127457896169	6.32914310467e-05	0.000132497889359	8.05216636156e-05	0.000165312037707	0.000398671293249	0.000222845688998	0.000184265054894	0.000249531529995
3.0866972881e-05	3.71265576409e-06	2.02574413408e-05	3.15822661398e-06	8.49562748432e-06	7.91870692209e-06	2.83744236289e-05	0.00014238889092	0.000112759066224	0.00025611459076	0.000132760845642	0.000132703248698	8.34199454981e-05	9.69932493484e-05	4.44483874495e-05	7.66156867463e-05	4.60973936541e-05	1.01328761008e-07	6.69362903642e-06	1.8345922223e-05	1.15070514662e-05	1.05245191688e-08	3.27631492595e-10	2.38171776155e-09	8.73185422642e-09	4.80893498585e-08	4.17452162829e-06	0.000110174803277	1.7912422477e-06	1.17035419511e-05	2.41598951403e-05	1.98032210694e-05	0.000101690180104	1.92966760794e-07	2.61048004062e-08	2.60723483591e-08	1.9468493272e-08	1.75391483454e-06	5.19674635023e-05	4.68051715302e-05	0.000147158990032	0.000428330952332	5.37536090833e-05	4.49197844761e-05	7.10597616956e-05	3.78460972968e-05	0.00028974591125	5.76899637423e-05	5.99007822715e-05	0.000102222548068
0.000102804978507	2.23317980896e-05	2.08020272564e-05	4.4564180558e-06	1.71698328055e-05	2.91220639155e-05	6.06805852342e-05	0.00021018834225	0.000133996029954	0.000272546197565	0.000123819761216	0.000102824300145	7.11984715275e-05	8.87067801905e-05	6.89475314301e-05	0.000203271323526	9.11580162487e-05	1.81470663872e-07	7.14890955914e-06	1.23922659191e-05	1.22470873063e-05	6.9521530541e-09	2.43016466794e-10	2.29415936582e-09	1.21129390502e-08	3.42979839427e-08	2.63242097776e-06	6.46700486249e-05	2.16188093495e-06	1.59947453371e-05	2.40929332148e-05	2.00492525231e-05	4.5757373923e-05	1.83445356267e-07	2.35541567754e-08	3.41352435949e-08	2.01611628354e-08	1.39809088431e-06	8.76927585975e-05	5.13909382695e-05	6.69803657812e-05	0.000143786279833	5.36268513725e-05	0.000109775309545	5.24376461216e-05	8.21816301546e-05	0.000101026980324	7.98316487151e-05	6.20736367087e-05	9.4075338024e-05
0.000533548418911	0.000151503013257	0.0001788368428	3.12432353888e-05	3.06925016249e-05	4.19438458019e-05	0.000230265009437	0.000499933359289	0.000458477293247	0.00100777572195	7.89250254878e-05	0.000160501579728	0.000191125788661	0.000127585250953	6.86045355533e-05	7.26717319394e-05	4.08088503851e-05	1.28002376007e-07	1.55184102465e-05	4.72269200292e-05	4.86331268674e-05	1.08239139532e-08	3.04086080961e-10	2.45176952546e-09	4.77860144348e-09	3.03483401636e-08	1.7578794337e-06	5.75017285861e-05	2.11624624863e-06	2.00804484619e-05	4.97643930592e-05	2.74828291927e-05	8.21790290657e-05	2.66861028585e-07	2.85312582653e-08	6.91119762262e-08	2.5966264131e-08	3.91106132174e-06	8.91266411227e-05	5.14645397501e-05	0.000150358644055	0.000139748897219	6.99732996472e-05	0.000206882741234	0.000119638347073	0.00010830848985	0.000227098804377	0.000163016228544	0.000140332464825	0.000258203490618
0.000432888963649	0.000298111242142	0.000479981043093	2.86628994862e-05	3.97370272287e-05	2.98829648412e-05	8.58181344218e-05	0.000223972796773	0.000276699775569	0.000324601517434	0.000548967545324	0.000230945497253	0.000141849532559	0.000298156670194	0.000138511848993	9.10820346415e-05	6.95890389345e-05	5.96855514167e-07	3.02451177238e-05	5.82811454241e-05	1.65052569112e-05	1.82526744373e-08	3.96228182684e-10	3.4131957747e-09	2.23778157008e-08	3.41583986002e-08	3.00581229412e-06	0.000120215285469	4.57449983401e-06	2.72554608206e-05	3.57032538601e-05	2.65476044317e-05	6.72631503202e-05	3.86272107726e-07	3.71297271605e-08	5.91233332363e-08	3.37190813034e-08	2.00923423603e-06	0.000106916387185	6.74271323314e-05	0.000200402131216	0.000354870608777	0.000160497349362	0.000176408924065	0.000126775422494	0.000161393245538	0.000207814699071	0.000155419849919	0.000110035873839	0.000151840367992
0.000207344650632	8.69499769482e-05	6.43247363002e-05	1.60963990739e-05	5.34736780741e-05	0.000113300283741	0.000260276876088	0.000454737003022	0.000263669487364	0.000317221888627	0.000162182053031	0.000233675390445	0.000131874566478	0.000220661246456	0.000209524486424	0.000104290838522	6.53066892688e-05	2.0267877404e-07	1.18201117975e-05	1.36188534958e-05	1.96701853768e-05	7.93302270346e-09	1.7966686508e-10	1.37525266259e-09	7.23146143068e-09	1.66505218339e-08	1.22213984511e-06	3.78562616026e-05	1.01940056148e-06	1.06234492302e-05	1.62986036604e-05	1.47407711952e-05	3.24448023303e-05	1.22565374969e-07	2.58724309275e-08	3.71048672426e-08	1.77788557929e-08	1.62347052278e-06	6.41743881017e-05	5.16716366276e-05	0.000138057969758	0.000463517811679	8.41230209095e-05	0.000117315031159	7.41622451839e-05	0.000107369322782	0.000148654100558	0.000144914645531	0.000108310463508	0.000156054004414
0.000115053797185	4.53030557087e-05	3.15401371923e-05	1.64272280404e-05	1.97037371875e-05	2.24901423641e-05	7.999496736e-05	0.000128702089162	9.85425533183e-05	0.000196137559034	0.000176264192215	0.000200263524496	0.000209871983122	0.000247927160673	0.000160602971096	0.000110260284078	9.81025150108e-05	3.7171477497e-07	1.68809249798e-05	3.01139841407e-05	1.93512130454e-05	6.34872003372e-09	2.81427469157e-10	3.28166290516e-09	6.02393688753e-09	2.13339574665e-08	1.22961691557e-06	7.69660410563e-05	4.33766821998e-06	3.76035847547e-05	3.19659315892e-05	2.35486262703e-05	4.92098901555e-05	1.55488224434e-07	2.24711693721e-08	4.27312081246e-08	2.21315273795e-08	1.85842932497e-06	8.69666416387e-05	4.09819922767e-05	7.77134003135e-05	0.000144453239891	0.000103013860648	0.000162114549017	0.000125851839335	0.00010172850439	0.000118052717229	8.429556817e-05	5.9435658503e-05	0.000116150557707
0.000311169040819	8.20846512576e-05	5.94141292946e-05	8.07221980719e-06	1.39627500843e-05	2.9855950638e-05	0.000113528615558	0.000411759694356	0.00015892070127	0.000185682316457	0.000140750571625	0.000118938630338	0.000113166946978	0.000110196769534	6.46133524088e-05	0.000120562651038	0.000125669077889	1.18126624818e-07	1.18830079059e-05	2.66887409185e-05	1.29098968652e-05	1.10031458071e-08	2.6317774588e-10	1.86125812504e-09	1.10966775984e-08	3.90674093212e-08	4.05643553505e-06	0.000180416303411	4.93879634784e-06	1.97908755173e-05	2.66607040539e-05	1.90671266036e-05	7.75766756493e-05	4.31206674213e-07	8.94968364945e-08	5.49989832855e-08	3.17542808852e-08	4.29772861909e-06	0.000115497472208	9.14984215008e-05	6.77407322897e-05	0.000183189489732	6.99835135811e-05	9.69359621353e-05	5.71705212262e-05	0.000180526975474	0.00021161966269	0.000166109012651	0.000132348662268	0.000154764392316
0.00245911443078	0.000144048081794	0.000429556807193	9.429575402e-05	3.9347105836e-05	4.08986974747e-05	0.000188483368601	0.00076505848766	0.00164298500801	0.0332597109898	0.0291985789181	0.0016653870516	0.00264250250982	0.000397006837774	0.00020973856133	0.000783526359959	0.000222461960466	0.0121818824673	0.000684806000395	0.00119774205558	2.45040677039e-05	1.70517706909e-07	0.0189626732306	1.1833422814e-06	0.0469965723024	1.5720634349e-07	3.86318775833e-06	7.25395874255e-05	2.50003551811e-06	2.00892089689e-05	4.34923149089e-05	5.1181767832e-05	0.000173010135927	1.95401248582e-06	1.44113390795e-07	1.08399401722e-07	1.31841425978e-07	0.000112669291875	0.000213203415895	5.88469505964e-05	0.00012934970277	0.000202094684662	0.000126679286487	0.000236098234557	0.000112764717139	0.000103195600737	0.000163257033588	0.000111363583466	8.4061533222e-05	0.00014173583411
0.000298053562977	0.000110887052661	0.000110519266408	1.6033226299e-05	3.35749612683e-05	4.81700267014e-05	0.000150627823141	0.00019537412891	0.000144907087083	0.000194975679689	0.000152183477386	0.000118206862029	9.39773273345e-05	0.000152728298457	0.000105173132018	0.000109594812249	4.33361660968e-05	1.47593268168e-07	1.18927535038e-05	2.24886922741e-05	2.47476592375e-05	1.00049293402e-08	2.9710356193e-10	2.77107312468e-09	2.20528823467e-08	4.64411340697e-08	4.0195525671e-06	0.000163350958246	2.74998104779e-06	2.70949823664e-05	3.23072658983e-05	4.16632519961e-05	0.000115130810173	3.37191842223e-07	5.30786748553e-08	6.7144317542e-08	3.59353824704e-08	2.91616904778e-06	0.000129055164298	7.96640709544e-05	0.000137061443209	0.000194790541852	4.99776101374e-05	9.06561759019e-05	6.45911548985e-05	8.60649913351e-05	0.000184961372958	0.000284596445802	0.000207346268477	0.000206141581119
0.000187432269295	7.6087196835e-05	9.12427936471e-05	1.38006827086e-05	2.55990698729e-05	3.63527737519e-05	9.92029997339e-05	0.000220734617809	0.000164741367219	0.000272066639601	0.000230569417875	0.000159565369391	0.000120537137067	0.000120971611082	7.68314063614e-05	0.000109332394321	7.61024242946e-05	1.67838014481e-07	1.58147414031e-05	1.72372304443e-05	1.31511209458e-05	1.58156029863e-08	4.08804939772e-10	1.80265041741e-09	6.45379909556e-09	3.40862451282e-08	1.37097411314e-06	4.42276437853e-05	2.10354603808e-06	2.38880095588e-05	3.64952663185e-05	2.46956440218e-05	5.90716478058e-05	2.71200965361e-07	3.54653251525e-08	5.25077732813e-08	2.74047313763e-08	3.19829457551e-06	7.91767017245e-05	5.14428425229e-05	8.61800773229e-05	0.000226084976148	7.46004643e-05	0.000133465550668	9.2377564798e-05	8.35668880673e-05	0.000124690798876	9.73375958271e-05	7.30538887926e-05	0.000111828566348
0.00014899897728	7.55938932176e-05	3.9967010812e-05	1.06182245284e-05	1.43507913108e-05	1.9062612248e-05	8.29286960713e-05	0.000501806612956	0.000209329977121	0.000307396551383	0.000212618614912	0.000142105166027	0.000111552061109	9.71677579301e-05	5.75957696743e-05	9.1843345438e-05	4.01948874583e-05	1.06267977677e-07	1.08467319292e-05	2.32307419772e-05	1.058455368e-05	9.79706343583e-09	3.35737968001e-10	1.8044390033e-09	6.98295837883e-09	3.22269343132e-08	2.10010773618e-06	7.28626552683e-05	3.38274533683e-06	2.6314041118e-05	3.02637660624e-05	2.5286860862e-05	5.66593184161e-05	1.79243645602e-07	2.43375682568e-08	3.66712592623e-08	2.10907217589e-08	1.52639471508e-06	6.84133248128e-05	6.86807377998e-05	9.7263156643e-05	0.000247824449541	6.86253319012e-05	8.11184617274e-05	4.91550049511e-05	9.51250174406e-05	9.3627983669e-05	0.00013040917593	9.1411968504e-05	0.000133092710229
0.000209460970877	0.000120983281245	0.000161409079989	1.3491793904e-05	5.70777729727e-05	3.71775429509e-05	9.26840400767e-05	0.000153190683846	0.000184757402202	0.000220034704996	0.000157847866601	9.76382188228e-05	0.000105836996548	0.000142299701136	8.89779564934e-05	0.000268246431319	0.000229047523913	3.20961147067e-07	1.65834398434e-05	3.98315940539e-05	1.12109083838e-05	8.89733381663e-09	4.16192802446e-10	3.54368803847e-09	1.46193770502e-08	3.81843040748e-08	4.37979998111e-06	0.000260648491758	6.12069691155e-06	4.29384791269e-05	5.15857141034e-05	2.4620711734e-05	6.39823417785e-05	2.18881926853e-07	3.62731744592e-08	5.86381383683e-08	3.66329339083e-08	1.54688529789e-06	9.88902836112e-05	3.99105972472e-05	7.24396547021e-05	0.000184225197161	7.14300130001e-05	0.000110371011271	7.57594461556e-05	0.000109898789586	0.000156616739192	0.000120638180502	0.000142448766843	0.000206000877963
0.000579323447091	8.31763999076e-05	5.30116293601e-05	2.64703447728e-05	5.72779271493e-05	0.000224169258082	0.0123102964686	0.000934385674164	0.00115951772371	0.00221382319523	0.000756661823183	0.000346947252184	0.000159281215146	0.000141459580133	0.000105603691014	0.000238013332354	0.015111510472	5.72358680477e-07	1.139047274e-05	2.62828544566e-05	8.88865621e-06	1.02475100545e-08	3.25639745316e-10	3.20649063676e-09	2.36181852373e-08	5.11725188397e-08	3.55384529504e-06	0.000158675419379	2.83013110153e-05	0.000466930172877	0.000404079346084	7.09666146264e-05	7.29941568373e-05	2.61249777952e-07	5.53408159549e-08	1.01549407404e-07	4.12015813557e-08	6.4325439253e-06	0.000656512357103	4.27965866591e-05	0.000115725721984	0.00023196366429	4.97538673914e-05	8.8922588817e-05	6.13360978006e-05	9.55129728048e-05	0.000792214546847	0.000405461997337	0.0002543288723	0.000435759169127
0.00019058406724	7.55299166045e-05	3.43387135317e-05	6.64823278434e-06	3.02719903203e-05	2.27270945572e-05	6.55778675509e-05	0.000225631392688	0.000127444231486	0.000353163478465	0.000113185318674	6.66699039302e-05	7.84275659396e-05	0.000142797715169	7.12768290584e-05	0.000136693260328	9.95452090366e-05	3.37230772935e-07	1.23523560356e-05	2.41610731127e-05	1.32832075622e-05	6.70372976952e-09	1.44433661357e-10	1.58272694856e-09	5.70685439668e-09	1.95608630837e-08	1.48080696014e-06	6.81299192025e-05	2.4012133371e-06	2.58454505392e-05	3.89774533051e-05	2.33850652561e-05	3.36238882605e-05	1.50885525408e-07	1.83022213933e-08	2.4640224841e-08	1.21681211982e-08	9.84866826219e-07	0.000128602174308	2.83173986245e-05	6.62563753401e-05	0.000166195591347	9.81066617504e-05	0.000211994966243	9.72941822083e-05	0.0001769024245	0.000132978566444	6.92993597076e-05	5.67942793438e-05	6.36245353219e-05
0.000315276802419	9.89271040068e-05	6.48104068463e-05	1.81032085123e-05	3.32384667641e-05	3.59324221541e-05	9.13802462089e-05	0.000216164081996	0.000193503257611	0.000286517333095	0.000379000534922	0.000310247253324	0.000291624865669	0.000308529453054	0.000148511448115	9.22784419827e-05	7.08688426883e-05	4.14001890575e-07	2.66521065339e-05	5.7307190023e-05	1.96111256945e-05	8.58573532491e-09	2.79065907703e-10	2.55445898234e-09	1.15639648017e-08	3.3180889861e-08	2.69926739913e-06	0.00024641653919	6.1747265344e-06	3.71270131121e-05	3.96376765882e-05	3.58131825451e-05	6.97666463621e-05	2.64472424492e-07	3.52039765466e-08	5.81614574638e-08	2.84320293227e-08	1.87057001234e-06	8.63179100027e-05	4.47286049322e-05	8.71231636438e-05	0.000183365417089	9.19855137673e-05	0.000118413836834	7.17892016822e-05	0.000112506978317	0.000158564058851	0.000112162272453	9.34280611763e-05	0.000136813805549
8.07358457624e-05	3.49756104201e-05	2.65692776551e-05	6.10769346052e-06	8.19253989725e-06	1.19581125494e-05	2.83268169688e-05	0.00019006662685	0.000167092169478	0.000291899327879	0.00014721932058	0.000142012761716	9.69310738949e-05	0.000160603973379	8.24675606568e-05	8.18123553813e-05	2.5880263621e-05	6.77735968701e-08	5.64174871652e-06	1.11452565705e-05	6.17283128033e-06	5.86168326724e-09	2.92583212394e-10	3.83978006213e-09	2.22794033215e-08	5.79762316878e-08	3.14406138224e-06	8.02470228103e-05	4.27636249683e-06	2.63525883782e-05	4.59829116996e-05	0.00608010208995	0.000470549685903	5.95399095678e-07	9.32221047502e-08	3.37153419639e-07	4.1324575799e-08	5.91741248094e-06	0.000196143804675	3.88533341114e-05	5.288957943e-05	0.000113633964995	4.50281494139e-05	0.000108155831683	7.63855889712e-05	0.000116324912095	0.000493045683649	0.000364623329137	0.000350960861792	0.000596545013299
0.000324176870956	0.000207271932422	0.000187300457954	2.79906700037e-05	6.5912326169e-05	5.69882821493e-05	0.000136111953329	0.000205044031908	0.000163429012429	0.000338028491605	0.000230203070925	0.000561710782139	0.000336585128407	0.000431915641621	0.000161332498408	0.000119181186774	5.37808267842e-05	1.08672266931e-06	2.83199949484e-05	4.58611239961e-05	1.5669050248e-05	2.00618142015e-08	4.34134292924e-10	3.60427132247e-09	2.10946951771e-08	4.80636949339e-08	5.49362990959e-06	0.000842775364845	7.24269679665e-06	5.63289167379e-05	7.23136826398e-05	0.000308361888136	0.000209950310807	9.55946567851e-07	1.90826489296e-07	1.85963831137e-07	8.33455450356e-08	3.70391757301e-06	0.000167155784618	0.00019339614897	0.00246637489326	0.000882637947502	0.000188839517554	0.000212071505221	0.000104954013923	0.00016743346342	0.000213933667307	0.000108108306577	0.000135670239966	0.000311205778288
0.000150995880703	7.55203444524e-05	5.6734581064e-05	1.05439714631e-05	7.44033361789e-05	0.000108480118499	0.000195751755249	0.000313271895042	0.000217976584749	0.000372568244735	0.000184948100506	0.00020180633398	0.000132909178782	0.00013522404989	9.85279699054e-05	9.30482119464e-05	9.60461597845e-05	2.63190298425e-07	3.05364315775e-05	2.3480202517e-05	1.2281893099e-05	8.53932492371e-09	1.91682187587e-10	1.45331306059e-09	4.27683509078e-09	2.41336449053e-08	1.18935637671e-06	4.35931585278e-05	2.62719086124e-06	2.09862857137e-05	3.50901006301e-05	3.16376374107e-05	5.66103710005e-05	2.20139970464e-07	2.9338746134e-08	4.51394641653e-08	2.52290436136e-08	1.88657705348e-06	0.000108742830835	4.09206629904e-05	5.90153404646e-05	0.000142110619589	6.94901132631e-05	0.000139081395992	8.56587293109e-05	0.000104949089861	0.000136270117796	0.00010918180064	7.9478060346e-05	0.000136482891525
0.000172046286289	5.83920820899e-05	6.7212830045e-05	6.65664733801e-06	1.77474243986e-05	3.37321865987e-05	0.000136954830438	0.0014337312468	0.000355957343834	0.000341048268358	0.000293788098459	0.000214754102602	0.000190491916537	0.000169784023201	8.71839759856e-05	0.000144899840723	7.98513861602e-05	1.98264188404e-07	1.16755954659e-05	2.66265292072e-05	1.77827888131e-05	7.74041207346e-09	7.62523090649e-10	6.62283312507e-09	3.58369079722e-08	5.4264304322e-08	3.42645233649e-06	0.000174593450973	1.14681309202e-05	7.14874508181e-05	5.0034668151e-05	5.193329863e-05	0.000101145375961	2.18688715179e-07	3.81044342984e-08	5.86258920758e-08	2.61699552483e-08	2.03645360795e-06	9.96763274501e-05	6.33270660354e-05	0.000100001561636	0.000196768383087	5.65668123261e-05	0.000123201815779	6.03692181292e-05	9.57900629059e-05	7.96169960961e-05	8.20305428376e-05	0.000142389382276	0.000234667523108
0.00407019163233	0.000286582842428	0.00010252310931	1.29060750213e-05	2.14704667819e-05	3.21425843786e-05	0.0001679037106	0.000296996560811	0.000420609521742	0.000566184900506	0.000360731012578	0.00283612190075	4.00983921571e-05	6.89737229597e-05	5.60779455884e-05	0.000143645262145	2.78333437882e-05	1.60461113997e-07	1.12032557571e-05	1.80458784677e-05	1.23504769176e-05	1.43568995847e-08	9.77839597401e-10	5.75601877373e-09	1.81634591086e-08	4.08909461574e-08	2.94366723496e-06	8.08565561294e-05	3.31202853054e-06	2.98947187507e-05	4.28335101756e-05	4.7417424601e-05	5.97348981439e-05	2.60356148535e-07	3.62641780385e-08	4.96606245163e-08	2.63458973997e-08	2.29174847418e-06	0.000162801465699	0.000202776480974	0.000242620625699	0.000325249673128	5.55053123796e-05	0.000111937887978	7.42349423469e-05	0.000116454413886	0.000139128649005	0.000125420522468	7.75253322689e-05	9.85769243493e-05
0.000128749114107	5.36983913116e-05	6.20254023284e-05	2.26987600733e-05	8.25213069973e-05	2.17493603938e-05	5.90550293871e-05	0.000187715657112	0.000123846133747	9.81496510451e-05	8.50300848983e-05	0.000113602702646	0.000140114680044	0.000165889655033	0.0098056936044	6.48794327078e-05	3.32158690252e-05	1.30065937498e-07	1.55422453498e-05	1.85207850803e-05	1.09511485826e-05	8.32697902367e-09	2.33475065702e-10	1.53168800366e-09	4.32124165492e-09	4.38657546412e-08	2.12372721168e-06	6.37971191913e-05	1.59962677221e-06	1.38932399962e-05	2.2463430853e-05	1.48722433834e-05	4.61201429073e-05	2.45798257489e-07	2.70727420441e-08	4.22512326516e-08	1.50028679024e-08	1.15885543844e-06	2.84804897505e-05	1.96726995413e-05	7.83433021504e-05	0.000224771851728	5.35706576558e-05	0.000217950458041	4.83229632657e-05	5.84661748222e-05	0.000120837664022	5.63895277139e-05	8.71742542747e-05	0.000149236212537
0.000194662043499	0.000119464896962	0.000141912942902	7.49468570663e-06	2.98326185299e-05	4.30697936731e-05	9.63066799263e-05	0.00023440186917	0.000336606210874	0.000458604128992	0.00025651805521	0.000184795204941	0.000187077610548	0.000301656287743	0.000106772004814	0.000129342631259	5.91962756226e-05	1.05603027869e-07	9.11504886018e-06	2.93709443604e-05	1.6144389757e-05	9.88436070594e-09	3.94899096312e-10	4.19775515218e-09	2.04768430508e-08	6.0062495771e-08	9.34233910933e-06	0.00122067147489	1.17624517372e-05	3.52375710708e-05	4.64640793815e-05	3.0795411061e-05	6.86334023696e-05	2.40106233733e-07	2.87191280958e-08	5.27655742585e-08	2.62088067526e-08	2.92264152561e-06	0.000108604979713	6.38640288812e-05	0.000111744955112	0.000149304599493	6.38940660433e-05	0.000157485202221	7.72893931283e-05	0.000103890100671	0.000154146272864	0.000141260839709	0.000133748087107	0.000186903056699
0.000300415642263	1.23786383773e-06	3.76441231079e-06	7.59539118477e-07	2.63644445904e-06	2.43077832813e-05	5.95597388512e-05	0.000139702051049	0.000102157087719	0.000202410173883	0.000137488037341	0.000152287606577	7.93858992738e-05	8.64244044552e-05	7.38826350258e-05	9.63035391154e-05	3.4353252501e-05	1.16622992217e-07	8.28107887598e-06	1.29560395264e-05	9.25364371934e-06	7.20727052671e-09	2.1039622866e-10	1.26216088697e-09	5.6200654484e-09	2.75357700047e-08	1.64575928983e-06	0.000111110910567	2.52387746574e-06	1.82512941018e-05	3.06623025578e-05	2.49000349295e-05	5.34331237526e-05	2.23014819188e-07	3.38334792758e-08	6.57718797382e-08	4.15978076545e-08	2.80422080395e-06	7.88536357285e-05	6.34099671048e-05	9.41692958668e-05	0.000144700352752	4.43220673614e-05	8.80222138242e-05	6.82722732871e-05	0.000148908474608	0.000178680568232	0.00026476007108	0.00041096657511	0.000653626423946
9.01374627997e-05	1.8690441734e-05	2.94524185449e-05	8.28760571018e-06	1.5903200091e-05	1.45218399866e-05	4.39707940841e-05	0.000126417250666	0.000114236816375	0.000136083818609	0.000153373330393	0.000155104988401	0.000162324698975	0.000256214571364	0.000121274478416	5.82800903794e-05	3.56347150434e-05	7.17141157354e-08	7.65459177006e-06	5.92921242062e-05	1.75803855369e-05	4.8719515219e-09	2.94374236692e-10	3.19681705021e-09	1.26753948662e-08	7.76998906662e-08	2.14571553177e-06	7.3452731797e-05	1.83741601353e-06	2.29979854904e-05	1.93527910062e-05	1.5218924195e-05	4.39409907454e-05	1.31941111287e-07	1.62122789776e-08	3.59501554456e-08	1.73306947858e-08	1.66389792176e-06	6.19499251236e-05	2.72167983027e-05	5.21292706983e-05	0.000126107825881	4.57151426419e-05	0.000117504873858	6.72918818719e-05	8.93132281186e-05	0.000170323112467	8.34187016177e-05	0.000160357379027	0.000198510785573
6.64194241436e-05	1.86767695702e-05	2.28960224338e-05	3.05688054721e-06	1.11315231756e-05	1.30947268367e-05	5.30502015557e-05	0.000158761416381	0.000195444314848	0.000159134409269	0.000139357832293	9.44694076068e-05	0.000110048544551	0.000348318764561	7.42812883598e-05	8.4566891865e-05	4.40718820673e-05	1.38994471022e-07	1.08542853751e-05	2.08903976925e-05	9.28822551723e-06	5.62809305173e-09	1.80377321303e-10	1.51841253332e-09	6.2138636223e-09	3.56292481932e-08	1.87201864446e-06	8.7878534051e-05	2.807063331e-06	1.95287567316e-05	2.7098472163e-05	2.44423673283e-05	3.96739965751e-05	1.51469094299e-07	1.7341668116e-08	3.03172292487e-08	1.51093359454e-08	1.27843316354e-06	7.02135174172e-05	3.31440357053e-05	5.25385682425e-05	9.7741675747e-05	5.13009289003e-05	0.000128952323484	5.97199053161e-05	0.000180157714264	0.000506001304812	0.000114854611587	0.000101073493052	0.000117645208723
0.000935917368105	0.000277934304045	0.000134201901633	0.000500279718379	0.000284364717965	7.50654082168e-05	0.000199357077428	0.0003264343856	0.000274967155452	0.000538869780001	0.000616594154447	0.000405146415167	0.00346784286689	0.0353352884499	0.0366286280542	0.00140838033689	7.88689668103e-05	1.13701331217e-06	4.43044569911e-05	9.13854838903e-05	0.000486354526496	5.58840305987e-08	2.13611201982e-09	1.29191660196e-08	2.04983175575e-08	1.17149831728e-07	7.59400931081e-05	0.000608145662498	7.15048597286e-06	2.79634930145e-05	4.68359757311e-05	5.15873358519e-05	8.53346902758e-05	2.43727408065e-07	3.17766985562e-08	7.12464307598e-08	2.30782847651e-08	2.14900492443e-06	0.000106171918166	4.82686249028e-05	0.000123197500291	0.000277067345177	6.49387931101e-05	9.49784433615e-05	6.39342361838e-05	0.000114101075489	0.000137820049919	0.000121219768168	0.000131526851406	0.000183580578348
4.0831160305e-05	1.17237831465e-06	8.13948848039e-06	1.6410645419e-06	1.43334580519e-05	9.20464058873e-05	0.0014081792666	9.88852503877e-05	0.000147940787098	0.000152688435963	0.000145139538828	0.00031380327064	0.00045455222728	0.000456679990148	0.000274442926685	0.00964090794168	0.00146217357548	0.0306117757886	1.63542266714e-05	3.71232700304e-05	1.07180112482e-05	5.39303171114e-09	2.20530374587e-10	1.6442492662e-09	6.36836535468e-09	4.10063574659e-08	2.27258322742e-06	7.33213518609e-05	3.50129130389e-06	3.01100493026e-05	3.13472839814e-05	2.5142980471e-05	6.43846418954e-05	1.24647862577e-07	2.63959997741e-08	3.86416653914e-08	2.66350400794e-08	1.39129735507e-06	9.25306048909e-05	4.1982358229e-05	4.82282275039e-05	0.000143601052448	3.22530859834e-05	6.19888938022e-05	4.09327226853e-05	0.000258397534089	0.000152509709395	0.000224211902562	0.000298114135331	0.000367846129669
7.96216556773e-05	1.14638423208e-05	2.43871872156e-05	5.83902190978e-06	1.97079425054e-05	3.78125393492e-05	6.80510135989e-05	0.000126261739744	0.00010164704792	8.47731749663e-05	3.50415019218e-05	4.57927079758e-05	6.57709942978e-05	8.5701922232e-05	4.01135429886e-05	0.000139464352744	3.800430664e-05	1.12473800019e-07	7.40669446296e-06	1.95388163375e-05	2.62025036485e-05	8.70419743887e-09	3.4921913234e-10	3.66004872423e-09	1.46713701164e-08	4.31411614308e-08	3.7829032502e-06	9.45917040424e-05	3.58077589382e-06	2.86522225871e-05	3.29920594259e-05	2.60286486702e-05	5.43636879445e-05	2.87019610784e-07	3.24114418791e-08	4.85638322093e-08	3.0482611788e-08	2.88227814579e-06	0.000106519444144	9.49434282447e-05	9.92215651648e-05	0.000144398309836	5.56131066379e-05	0.000104089752465	6.41056185034e-05	8.98409306623e-05	0.000105106897622	5.14086757087e-05	4.24629383723e-05	8.5328757459e-05
0.000163924622075	0.000102909530972	6.67909115128e-05	1.35579728752e-05	3.76648530711e-05	3.40834515674e-05	9.72858101184e-05	0.000186577595148	0.000193379897882	0.000208420613925	0.000220359764995	0.000145770701692	0.000138457304579	0.000142538459385	0.000115883902113	0.00014154795813	6.90629608942e-05	1.64273154275e-07	1.47974071512e-05	3.4883509182e-05	1.82214524334e-05	1.06992612795e-08	3.37114830118e-10	1.75756508302e-09	7.02732402301e-09	2.58418796693e-08	1.65445376891e-06	9.13776508779e-05	3.2710574057e-06	2.04719370957e-05	3.1435162874e-05	2.34685845521e-05	5.43233534078e-05	2.68228248222e-07	3.08196212908e-08	5.48196300392e-08	3.81565547119e-08	1.64685200225e-06	9.67135571195e-05	6.63801727544e-05	0.000115295778303	0.000188449107191	8.36531464471e-05	0.00015798795754	9.67248415452e-05	9.76907294041e-05	0.000169915636018	0.000115985218491	8.28437274789e-05	0.000116019728367
0.000172785718133	6.38856058062e-05	4.19719978943e-05	6.0348874944e-06	1.37292214653e-05	2.02107540793e-05	7.83938984586e-05	0.000201453995525	0.000174215530388	0.00013974815475	6.88105344339e-05	7.5301693663e-05	6.29132112164e-05	7.48102323748e-05	4.67019141255e-05	8.0608828653e-05	4.05671503058e-05	7.57575537008e-08	6.29323132243e-06	1.60011976158e-05	1.57574388656e-05	9.62686472064e-09	2.82905328521e-10	2.72964052366e-09	1.23712442809e-08	4.54458042282e-08	4.01992895866e-06	0.000241066499666	3.92542002697e-06	4.84166749893e-05	4.78727482163e-05	2.54009727591e-05	5.43664841896e-05	1.8399096831e-07	2.97099670626e-08	1.9600831495e-08	1.41824237277e-08	9.97300645584e-07	5.22168351845e-05	4.32776308535e-05	5.44171610032e-05	0.00041436473091	5.72418102353e-05	8.99248294056e-05	5.31962934231e-05	4.88586521909e-05	0.000179936216527	8.88470204401e-05	3.66990583904e-05	0.000100835196165
0.00022140745729	0.00011734894733	5.68221756461e-05	1.26153391982e-05	8.23398279698e-05	0.000711523409103	0.000981298786722	0.000500418822286	0.00155378569812	0.000527466886897	0.000383391489621	0.000326879443687	0.000167616975519	0.000301626619475	0.000158985725129	0.000194334135288	0.000623348691109	2.7625026807e-07	1.70783775419e-05	0.00150187160467	4.03012264471e-05	1.41820094033e-08	1.27813785761e-09	6.95329497717e-09	3.40657009022e-08	7.51069655066e-08	6.09562227722e-06	0.000112940559798	8.97419399487e-06	3.37689121641e-05	3.93333526594e-05	3.30586444316e-05	8.15832380247e-05	3.76994041088e-07	5.33483696777e-08	1.03833533488e-07	3.53173188824e-08	2.77889161789e-06	8.58623286226e-05	0.000165744265313	0.000244203775835	0.000242776044166	0.000108908146546	0.000118996578776	0.000103985726601	0.000120127633596	0.000129013851455	0.00011810387409	0.000102022115881	0.000175771188075
0.000151700432074	3.18429209462e-05	3.39117154616e-05	6.43893657378e-06	1.41188451787e-05	2.19756659454e-05	4.54438326749e-05	0.000177305816368	0.000157259792885	0.000194562650002	0.00018908651612	0.000509713245783	0.000270013097274	0.000487453406015	7.19200407086e-05	8.2063262459e-05	2.86753332869e-05	4.30719966e-08	7.10946610253e-06	2.49732431706e-05	6.36499348802e-06	3.8451828924e-09	3.76406625951e-10	2.54383749631e-09	2.01528492353e-08	5.19971227445e-08	3.95561653861e-06	6.21257826295e-05	1.90793282727e-06	1.58569747349e-05	2.79895987206e-05	4.00715493136e-05	0.00015800904678	4.05869427356e-07	5.29019036354e-08	7.22341443365e-08	2.82221832831e-08	4.78911126264e-06	6.9739240182e-05	0.000134482605997	0.000188360615612	0.000884346714888	0.000102873963995	0.000117016618939	8.89626864778e-05	0.000131323200489	0.000176605381074	0.000103300954395	0.000187748803859	0.00105357453892
9.90847570473e-05	2.31391137563e-05	3.60754394135e-05	5.20157773143e-06	1.05927172582e-05	2.04339612164e-05	7.15477813748e-05	0.000125965776643	0.000110869095458	0.000205939820801	0.000127999106693	0.000120744979468	0.000111525694795	0.00013207303933	6.86710508515e-05	9.85145318332e-05	3.25352473658e-05	8.68378040313e-08	5.84318064654e-06	1.32311099233e-05	1.24865942672e-05	1.08877138865e-08	2.8249189282e-10	5.830881257e-09	1.99746491061e-08	3.69391584348e-08	3.75275741312e-06	0.000259896622666	9.77000230917e-06	4.7247368806e-05	5.55329455784e-05	3.36714766073e-05	0.000103174149228	2.38024304947e-07	2.76971624129e-08	4.18290190405e-08	1.66491727828e-08	1.03049346594e-06	7.45266491466e-05	7.38069428038e-05	0.00010248157682	0.000286883573699	0.000113434653266	0.000159445743867	9.24796239071e-05	0.000764704283031	0.000575742771025	0.0032814696134	0.000319389172063	0.000171719308178
0.000396512001398	0.000244183835379	7.30233690501e-05	1.54333226489e-05	3.10231469382e-05	4.63210634833e-05	0.000237598419936	0.000258649201639	0.000184219388131	0.000267300790544	0.000281079958876	0.000178881867256	0.000150535811833	0.000192172706	9.1036230309e-05	9.2496090804e-05	5.10337286631e-05	1.61971396358e-07	1.18206183197e-05	3.29777176519e-05	1.20112017494e-05	1.03088189362e-08	3.47972997273e-10	2.1702159216e-09	1.73060295365e-08	3.98495482544e-08	3.08310879012e-06	0.000145815186919	7.33711225175e-06	6.08477205363e-05	5.24423725603e-05	4.40039849397e-05	8.95630946415e-05	2.48481783764e-07	3.77540665278e-08	6.37933868237e-08	3.4972799714e-08	1.68887164972e-06	9.6939375698e-05	4.52432837243e-05	9.0384683954e-05	0.000217419631092	8.34931623438e-05	0.000148713710682	9.60439296398e-05	0.000119513958398	0.000175908738495	0.000127635167906	7.73698253206e-05	0.000114614907727
0.000265684004234	0.000115787655053	8.83478192699e-05	2.28612033469e-05	4.50138780629e-05	2.94705259076e-05	0.000121866725785	0.00024276237848	0.000217281514704	0.000350967144788	0.000352917152532	0.000229158273879	0.000191448602528	0.000170365862518	0.000103884084792	0.000107490313607	9.3566340528e-05	2.74401999953e-07	1.94871005579e-05	2.98143053179e-05	1.58049402605e-05	9.10467214816e-09	3.8293481952e-10	3.03648467826e-09	2.42707965333e-08	2.20202153398e-08	2.35858766057e-06	7.87940136981e-05	2.50340160479e-06	1.76927805408e-05	2.18092569369e-05	2.47928790788e-05	5.64223327224e-05	2.26875551745e-07	2.57044435631e-08	4.62838203446e-08	1.77767000869e-08	2.54922871762e-06	7.8928478861e-05	5.18809008212e-05	9.71542846659e-05	0.000197672832257	8.21651714497e-05	0.000117780904014	6.49701762772e-05	0.000119443592653	0.000149032331366	0.000133813483986	0.000127506990271	0.000173706703003
0.000292765122047	0.00015130615114	9.27167610974e-05	1.62649235487e-05	3.69125429019e-05	3.8682187395e-05	0.000132022868212	0.000221324033549	0.000200106762385	0.00032652487509	0.000300249453519	0.000378336025681	0.000214612054351	0.000236411389293	0.000125380826496	0.000100540762009	7.12442301877e-05	2.03030377595e-07	1.54903482293e-05	2.8823812351e-05	1.30547171324e-05	9.97571657479e-09	2.90827269547e-10	2.51941870877e-09	1.04179931452e-08	2.84992990099e-08	2.62437561323e-06	6.29616455566e-05	3.34421011363e-06	2.8016918777e-05	4.42423303001e-05	2.39484146156e-05	5.42612917752e-05	1.67524887028e-07	2.37182093661e-08	3.9726481754e-08	2.28974384603e-08	2.04998681571e-06	8.54643714458e-05	5.28895440017e-05	8.40848348584e-05	0.000172413041454	9.73039616059e-05	0.000139024863273	8.66348837951e-05	0.0001265531544	0.000156378816851	0.000102714765344	7.59189230019e-05	0.000119202569258
0.000165030657052	6.75281799976e-05	4.18289427921e-05	4.41220558291e-06	1.07034454879e-05	1.7411505851e-05	4.46665243401e-05	0.00011986024359	0.000106581730721	0.000162345856906	0.000132274732833	0.000155966143187	0.000116779006106	0.000154290050247	0.000108600389078	0.000142018872798	0.000117629075072	2.1873803995e-07	2.01317780088e-05	0.000103266936338	1.30077364025e-05	8.72125894597e-09	2.97634909385e-10	3.2509363089e-09	1.30892423047e-08	2.76988516627e-08	1.76498922938e-06	7.05663768763e-05	3.07373347041e-06	2.1513258109e-05	2.99747668238e-05	2.40259016678e-05	5.6556395072e-05	1.99655684577e-07	2.43535837802e-08	4.64247381628e-08	2.37087334896e-08	2.01302141691e-06	0.000136086710008	0.00017950272665	0.000119797373483	0.000242269048246	7.8439629229e-05	0.000163584007423	0.000100758664396	0.00013482139957	0.000175574603115	0.000134685150807	0.000111139991403	0.000132271916023
0.00026217701247	0.000136237085755	0.000150525786604	1.37886221649e-05	2.38336610822e-05	3.26570205013e-05	8.70141406823e-05	0.000186304249547	0.000245591852219	0.000285484639174	0.000129233136223	8.53447461289e-05	6.41742142275e-05	9.83923056939e-05	8.17976603091e-05	0.000139230348337	4.56049017322e-05	1.81196229575e-07	7.44051035334e-05	6.47173149115e-05	2.26470366205e-05	9.86754001479e-09	2.02048237045e-10	2.73944506745e-09	1.15678351734e-08	2.77920272569e-08	1.58607802931e-06	5.99175532933e-05	2.08453288078e-06	2.19895672763e-05	3.56408535589e-05	2.6131462702e-05	6.25421318912e-05	2.64492404715e-07	3.45081463069e-08	4.27604523117e-08	2.43672505465e-08	2.40127463743e-06	8.37961925022e-05	5.22139802491e-05	7.06379258152e-05	0.000147542444216	5.09329776554e-05	9.1554579812e-05	5.54440532167e-05	8.71165762009e-05	0.000129148386961	0.000108963660511	7.07281181412e-05	0.000112309072214
0.000218042906261	6.73362058835e-05	4.84734750787e-05	8.46319267591e-06	1.93904620635e-05	2.73207112375e-05	9.37593491088e-05	0.000179880052071	0.000198486656632	0.000265726569018	0.000304913799779	0.000193297661325	0.000159398068302	0.000217620958936	0.000107829326587	0.00014422641025	8.59101902192e-05	2.70243497352e-07	2.38845371657e-05	7.72356148415e-05	9.34764894071e-05	1.49835060299e-08	5.01301076376e-10	2.77535056153e-09	1.49835267649e-08	3.89964803047e-08	3.20587508751e-06	0.000221427534925	3.78250145769e-06	2.58161674857e-05	2.8537963904e-05	2.09508315961e-05	6.1168106154e-05	1.78151525478e-07	2.39664143544e-08	4.84748017837e-08	2.18584727588e-08	1.54660861903e-06	0.000133436522765	6.20764420827e-05	0.000100743423665	0.00015790056348	4.58700160402e-05	0.000106562042926	6.11605801004e-05	9.30866583309e-05	0.000114530041295	9.86120303458e-05	8.70643706509e-05	0.000158582909666
9.22614802777e-05	5.95159431183e-05	4.46014578338e-05	6.32721511943e-06	1.03429106912e-05	1.30103541405e-05	2.78209212398e-05	0.000361050221175	7.27237776543e-05	0.00490173727112	0.00012799758628	0.000275967690212	0.000959750576228	0.000749603488292	0.000117939982612	0.000162893213777	0.000110345473429	2.65989538939e-07	8.61765389143e-06	1.0907413398e-05	2.1044914533e-05	6.79493358835e-09	1.61047229188e-10	1.39883403846e-09	3.51118635064e-09	2.45934702397e-08	1.17558879642e-06	5.30239204894e-05	2.32850748606e-06	2.59014004198e-05	4.12033336667e-05	3.71565914586e-05	5.66884779015e-05	2.22242558228e-07	3.84691968291e-08	5.8881181763e-08	2.32317393637e-08	2.77328793499e-06	0.000141844916161	2.98439337892e-05	6.01729602607e-05	9.97236171125e-05	4.25746877452e-05	9.57318769923e-05	5.79527246488e-05	0.000128603413935	0.000160576046308	7.75676748947e-05	9.15000298739e-05	9.017127925e-05
0.000260202011482	7.92051182232e-05	5.0552154554e-05	7.17480592829e-06	1.52819177201e-05	2.51831903723e-05	7.04864117287e-05	0.000119440207671	9.08727719307e-05	0.000193842347886	9.04573455111e-05	8.89425134302e-05	0.000108947009988	0.000126842224104	5.53511141608e-05	7.71029754847e-05	3.82822432308e-05	1.05554988081e-07	8.98125148537e-06	1.76038953745e-05	1.29569379817e-05	5.19796954359e-09	1.25413143678e-10	1.68099640259e-09	5.92182252941e-09	1.55946822885e-08	9.15795200548e-07	3.92227321313e-05	1.5110889803e-06	1.767819479e-05	3.11628743214e-05	2.36286540959e-05	4.73862174628e-05	2.46125195669e-07	2.63822728831e-08	4.25032287095e-08	1.58568766796e-08	1.38936851904e-06	5.71464936551e-05	3.59326511699e-05	9.89208373392e-05	0.000246647909671	4.79993943618e-05	9.67679669316e-05	5.23447273205e-05	6.96563451994e-05	0.000125367381899	6.47039918174e-05	7.23542252899e-05	0.00017224343764
0.000145869924083	3.53028512641e-05	3.76435792202e-05	5.35224790951e-06	1.39491271833e-05	2.41237703418e-05	8.4186259084e-05	0.000200636173111	0.000203093626399	0.000279767461576	0.000178519570463	0.000171297477214	0.000172186330025	0.000494997077263	0.000118584700279	0.000160622590114	0.000103484829217	2.37853849228e-07	8.41577462894e-06	1.52138232763e-05	9.20615535638e-06	7.00431009543e-09	1.67757267959e-10	1.5284417846e-09	4.86460977528e-09	1.82098443592e-08	1.24663031136e-06	5.22616350097e-05	2.0960028842e-06	1.87385682207e-05	2.81902624357e-05	1.90278655185e-05	3.57892568871e-05	1.74157795548e-07	2.54294607843e-08	4.99933611396e-08	2.38648685083e-08	4.88722196811e-06	0.000143591468941	4.32975429934e-05	0.000101482145504	0.000443527436458	7.31756323554e-05	0.000111015288494	7.4931993555e-05	0.000107555884186	0.000404748679431	8.41553803357e-05	5.64699611375e-05	9.67419124092e-05
0.00036797460983	0.000113827466469	5.47649875396e-05	1.2858191767e-05	2.19022324731e-05	2.87622097489e-05	0.000103176729866	0.000166128678946	0.000119257969399	0.000186887826727	7.77956310129e-05	0.000114055053231	0.000113087824309	0.000183228689484	0.000111805741523	0.000126571921102	0.000115477594805	2.70759029465e-06	2.72036386675e-05	3.55438768475e-05	1.34352898309e-05	9.19389803783e-09	2.86229219318e-10	2.72919115647e-09	1.33137813622e-08	3.57028506199e-08	2.23259156742e-06	0.0001779478152	4.34617197987e-06	5.94059926941e-05	4.64889070612e-05	4.20395741616e-05	0.000139399818298	2.31769155724e-07	3.6956286215e-08	5.12865844507e-08	3.40359097085e-08	2.45000119237e-06	0.000149005048972	5.61209257961e-05	0.000125811174436	0.000328930732579	0.000226535952553	0.00024191148015	0.000154635199997	0.000147651024192	0.000164458362785	0.000110307686083	6.88132798721e-05	9.74361099445e-05
0.00023515640804	0.000108547959599	6.44824204287e-05	9.76657109978e-06	1.66363330504e-05	2.62476654585e-05	0.000110081454696	0.00021647963198	0.000245147458197	0.000247191743693	0.000103382786712	9.91973951415e-05	8.65344143101e-05	0.000168679125147	8.04138534431e-05	8.36448095086e-05	5.48985302468e-05	1.60855144232e-07	2.36200585495e-05	0.000197861699624	3.78480239675e-05	2.75331367041e-08	9.59951311444e-10	6.40171195343e-09	3.92300267376e-08	5.16080259046e-08	3.2275232755e-06	9.31934247193e-05	3.63834121234e-06	2.90614914043e-05	4.18205484539e-05	3.25085490442e-05	8.17021154724e-05	3.6056509566e-07	4.2397736087e-08	9.0683729459e-08	5.66081766189e-08	2.61591715694e-06	0.000122616557794	0.000121079872311	0.000140887855792	0.000293715650372	8.84221313014e-05	0.000118858647093	6.82953996845e-05	0.000104708516462	0.000147232264197	0.000103293525115	0.000139822475263	0.000176468005779
0.0001400812249	4.17782581989e-05	2.77430371179e-05	5.12571657399e-06	9.36727582154e-06	1.25360435248e-05	4.43136030716e-05	0.000134869551455	0.00010669571297	0.000151792987755	0.000120990806075	0.000101361946977	8.77409767909e-05	9.96717107931e-05	6.65559220695e-05	0.000107822246108	4.26038081384e-05	1.18474481607e-07	8.10933193264e-06	1.3549106664e-05	8.13266203782e-06	5.72852877374e-09	3.76198301092e-10	2.69485085137e-09	2.37465847789e-08	5.92562054755e-08	4.05999444278e-06	0.000127991294425	4.08757300334e-06	2.50204367173e-05	3.63825870239e-05	3.07967227242e-05	8.95532282097e-05	3.40754275382e-07	9.19799629108e-08	7.98466922628e-08	3.19537682531e-08	3.65005117644e-06	8.52631058736e-05	5.87039751514e-05	0.000103310929963	0.000507344370394	0.00012125767068	0.000175599785922	0.000135548482234	0.000355913100798	0.000158066978973	0.000429388824732	0.000244847394613	0.00024692500833
9.46880483911e-05	1.91758841474e-05	2.31758365289e-05	2.97555123769e-06	1.41184655625e-05	1.50708286858e-05	5.14121718925e-05	0.000176953520251	0.000224265592196	0.000208656770147	0.000131994208866	0.000152028524022	7.45766941961e-05	0.000124547311312	0.000174524472166	8.52676990148e-05	7.13084858714e-05	9.11383952585e-06	0.0122238423963	0.0327996104161	2.78882079339e-05	0.00279778754477	6.96212504806e-09	5.54213647004e-09	6.78481855869e-08	0.024966255024	0.0427826708802	0.000596048939257	1.53646080291e-05	3.48278724932e-05	7.08943204841e-05	4.58317429228e-05	0.000131672079456	2.4993019206e-07	4.11777484177e-08	5.70624932494e-08	3.45434392108e-08	3.18710410623e-06	9.35845114678e-05	0.00217044677145	0.000137016668434	0.000219534260432	7.26421358855e-05	0.000106725780327	5.86321636926e-05	7.06761138749e-05	0.000157014945073	0.000113035896828	0.000228499705858	0.000143132210754
6.40690981043e-05	6.71904393127e-06	1.17434905787e-05	2.25777068229e-06	1.0294029179e-05	1.4595377722e-05	3.71292807091e-05	0.000119174545623	0.000105009066027	0.000235955603908	7.48061441939e-05	6.93207487313e-05	7.4956415366e-05	0.000115056164139	6.46503663934e-05	8.1572399976e-05	3.95296374027e-05	1.20736180996e-07	8.13363781541e-06	2.81646125813e-05	2.02285893256e-05	8.57585488731e-09	3.24476442485e-10	4.22069216692e-09	1.55212831131e-08	2.98635201703e-08	1.76679051323e-06	6.93179269283e-05	2.67923664531e-06	1.92981193905e-05	2.92152182168e-05	2.45017903019e-05	6.60937925332e-05	2.47908067355e-07	2.89541716273e-08	4.73623748683e-08	3.44874758167e-08	1.67954675355e-06	0.000125497654845	9.57385822322e-05	0.000196875902451	0.000275137208463	0.000134528989954	0.000196423867071	9.80138212788e-05	0.000135759601896	0.000227929152992	0.000121811915735	8.36717181506e-05	8.00927179975e-05
0.000161634496847	7.08824434947e-05	3.10510234324e-05	1.58954177871e-05	2.36596625337e-05	1.94977261261e-05	8.83125509602e-05	0.000177916343674	0.000138653764116	0.00026265203481	0.000161823287691	0.00018136622316	0.000187718211223	0.000262301722616	0.000110795496659	0.000107871139918	0.00014759710788	1.9982174597e-07	2.27341303941e-05	5.2630185799e-05	3.26032243956e-05	1.72619259987e-08	4.1884566943e-10	3.60690658405e-09	2.0577947239e-08	5.80365056035e-08	3.64485876559e-06	0.000240994201965	6.21279410826e-06	3.92555413166e-05	8.66300568913e-05	3.88937202311e-05	9.49606153048e-05	3.46582181691e-07	4.54470233708e-08	8.08561121438e-08	3.27468587607e-08	3.39408491538e-06	9.68517051119e-05	8.8877363374e-05	0.000200308868124	0.000401865986055	0.000916962347669	0.000247699526953	0.000290723173356	0.000304387574981	0.00038114178382	0.00079352561321	0.000349733816874	0.000431103914314
0.000188491084236	6.41509279943e-05	3.30747999795e-05	1.11039214637e-05	2.4378087488e-05	1.88410132033e-05	5.0257395116e-05	0.000150394164756	0.000163894677042	0.000181243211924	0.000240402889933	0.000208735550015	0.000180366823882	0.000126869464446	7.76589081686e-05	0.000109818920702	6.64950007821e-05	1.56419236536e-07	1.59813750338e-05	3.23852578043e-05	1.38076787896e-05	7.20587207211e-09	1.95763899761e-10	2.20400441202e-09	1.32120584481e-08	3.04417265751e-08	2.18389169919e-06	7.32404149293e-05	2.67041680286e-06	2.27758428235e-05	2.86482737726e-05	2.60859463363e-05	3.53710023961e-05	1.23442791825e-07	1.87899172205e-08	2.66968092266e-08	1.54941789577e-08	1.19433913585e-06	6.63330827958e-05	4.93554106471e-05	0.000194271782824	0.00027979269482	9.9599753235e-05	0.000179764247803	0.000135747722687	0.000104574102815	0.000122473001856	8.58169147191e-05	9.79562852191e-05	0.000202323159001
0.000192929129394	8.03627530268e-05	0.000124170654595	1.34769668037e-05	3.37308537647e-05	2.81684027186e-05	8.06638212652e-05	0.000174735714558	0.000144982886429	0.000198784313543	0.000196710307158	0.000218769741832	0.000181260129374	0.000214509303621	0.000122935656985	9.0633123566e-05	5.9855208612e-05	1.74263495253e-07	1.56613735473e-05	3.22598306062e-05	1.52919552826e-05	8.56339955071e-09	2.74175036251e-10	2.78534052962e-09	1.02640293358e-08	2.68187355751e-08	1.9874558402e-06	8.94517468393e-05	5.6083303279e-06	3.09485555919e-05	3.78300342546e-05	3.36555734089e-05	8.80814047564e-05	2.07774608229e-07	2.60080034357e-08	4.94901743767e-08	2.98085848834e-08	2.40249315426e-06	0.000131564114564	5.51714936488e-05	8.65130105097e-05	0.000175662778385	9.36944380717e-05	0.000149409980243	9.89799212416e-05	0.000115967169358	0.000156891325694	0.000125904912472	9.25721388854e-05	0.000151623756545
0.000258269611365	5.22898454712e-05	5.23563777268e-05	9.12233751522e-06	2.00230363309e-05	2.90107781519e-05	0.000143135540882	0.000209197502871	0.000302251499258	0.000597185655542	0.000226322328654	0.000188144616765	0.000167479275471	0.00019755199633	8.61740422412e-05	0.000124231945033	5.6267083549e-05	2.72727534535e-07	1.43218120841e-05	5.95340367721e-05	4.47032553541e-05	2.89655258762e-08	7.91631705647e-10	6.39458888802e-09	2.36626601033e-08	3.8293798152e-08	2.8634680933e-06	0.000123203654342	5.72167829155e-06	3.83151913664e-05	3.54309833847e-05	3.80911285235e-05	0.000127430475551	2.4845048179e-07	5.24926822402e-08	1.0305390034e-07	7.45723295949e-08	4.82456127349e-06	0.00010311163168	5.11110469126e-05	9.25245770757e-05	0.000163953676794	0.000107369173494	0.000148295282311	8.29756163948e-05	0.000110390292759	0.000117556869106	0.000131497452405	0.00011565059272	0.000181862092133
0.000164204310431	3.14778010544e-05	2.17713263174e-05	5.73407417057e-06	1.42087737607e-05	1.51356201668e-05	7.3389270818e-05	0.000331790280311	0.000229244712063	0.000246690357214	0.000104280381095	8.54517251057e-05	5.16513502355e-05	0.000136547978496	0.000104035727721	0.000128970577356	4.26927350054e-05	1.02763579833e-07	6.94669134426e-06	1.08210236871e-05	1.3784782297e-05	5.59711169774e-09	1.78587704053e-10	1.55912143333e-09	4.48900553073e-09	2.30124307447e-08	9.89093064417e-07	3.99407366642e-05	1.55807626885e-06	1.5608740324e-05	1.94265791833e-05	1.39619514989e-05	5.46238734778e-05	1.67806782366e-07	2.3063605294e-08	3.28964731498e-08	1.74022730317e-08	1.54072447316e-06	0.000101638764275	3.83520901992e-05	5.00878467486e-05	0.000103476024203	4.15451116988e-05	0.000102198385509	5.98035037924e-05	0.000104163538782	0.00012784517643	9.66702780381e-05	7.73830960091e-05	0.000107871339468
9.66840807768e-05	3.36468403921e-05	4.25363683248e-05	1.01985995389e-05	3.35941191601e-05	2.91878161472e-05	8.31206381383e-05	0.000230985485255	0.000222149812289	0.000244999900118	0.000224870602261	0.000167162934303	0.000124615653777	0.000137276468661	6.6154478507e-05	0.000121459654438	9.06331001133e-05	1.55128549833e-07	9.83783510783e-06	1.93602556476e-05	1.09659008639e-05	8.11416299827e-09	2.12706981283e-10	1.16348640243e-09	3.77879958633e-09	2.09136276104e-08	9.45389985951e-07	5.79933428e-05	2.66711436966e-06	2.06020049485e-05	4.10842466543e-05	2.03986614587e-05	6.76365749615e-05	2.54875529606e-07	2.62689362621e-08	3.37850534866e-08	1.9066378551e-08	1.16087831485e-06	7.13904302407e-05	2.8224223099e-05	5.2818119489e-05	0.000120088045608	6.44041710004e-05	0.000100941855518	5.86441082077e-05	0.000139992982146	0.000115645078023	0.000133431336829	0.000142568518883	0.000114079289148
0.000106835375401	2.6986481523e-05	2.44338344298e-05	4.52401534435e-06	6.68938192397e-05	6.1630591031e-05	9.3280243318e-05	0.000157706803536	0.00051089952569	0.000140041723738	0.000115885886298	0.00511877058846	2.7305608776e-05	5.94648684498e-05	6.74849001496e-05	8.30339795071e-05	3.36903653567e-05	9.25988318074e-08	7.88772435429e-06	1.2609994421e-05	7.07112338875e-06	1.04182888074e-08	2.79176468935e-10	1.8705147549e-09	1.22863518414e-08	4.19854288863e-08	1.8442922263e-06	5.01350740029e-05	2.38384681657e-06	2.21029425723e-05	2.36031791095e-05	1.309326574e-05	3.92093680744e-05	1.24489465492e-07	1.97070853893e-08	3.15974023028e-08	1.83019981047e-08	1.10281244113e-06	0.000107073383926	4.25738487791e-05	5.55389940222e-05	0.000100304302148	4.56553757869e-05	0.000159252845734	0.000125885840472	7.54272122381e-05	7.97791359305e-05	6.41146831273e-05	3.74322814903e-05	9.09672460586e-05
5.25287851546e-05	5.95365203276e-06	2.21665202999e-05	3.83001910083e-06	1.46353206784e-05	2.06418549454e-05	4.08243539478e-05	0.000127259572926	0.000196616647061	0.000283309183075	0.000333773401696	0.00022004975074	0.000428188524976	0.000497738053056	9.44077414171e-05	0.00014845774015	5.38312237553e-05	1.4139868913e-07	9.40982454798e-06	2.07920165698e-05	2.27423238311e-05	7.08307668452e-09	1.74983257477e-10	1.69898955104e-09	6.6513050736e-09	2.37843413892e-08	1.5998836998e-06	0.000118319347024	3.57830381465e-06	1.92573178594e-05	3.34618890926e-05	2.57267814412e-05	5.13251979627e-05	2.37344596951e-07	3.89427073559e-08	4.88851932612e-08	3.88976809436e-08	5.0394613954e-06	0.00015009295384	7.86156813177e-05	0.000104735993103	9.66935319178e-05	3.42631113921e-05	6.96898303084e-05	5.33568323091e-05	7.29993528153e-05	0.000124552851375	7.73416689238e-05	6.65306137782e-05	0.000106758601367
0.000206359328649	2.85881808197e-05	2.73962444399e-05	3.75649901185e-06	7.84729430244e-06	1.05111344353e-05	4.58964420379e-05	0.000102618143396	7.02959051358e-05	9.76347215341e-05	7.91013880678e-05	0.000111035873154	6.27356216262e-05	0.000134211638263	7.42815645139e-05	0.000141503065439	5.63703586336e-05	1.61083853017e-07	9.02202936228e-06	1.97653468127e-05	1.12537485608e-05	8.29842817858e-09	2.43176425717e-10	1.5438585896e-09	7.61646836054e-09	2.25715626189e-08	1.29697313462e-06	5.43647917125e-05	1.77028777884e-06	1.5819327758e-05	2.08758929578e-05	2.28476124596e-05	7.0946916189e-05	1.61980138905e-07	2.31975401093e-08	3.32271266032e-08	1.9151214307e-08	1.07992992295e-06	6.4052449895e-05	3.62690907209e-05	7.97773072812e-05	0.000210395064513	5.15150691897e-05	0.000120176439891	7.45610991318e-05	8.74418479563e-05	0.000131177020351	6.94150730628e-05	8.65109350345e-05	0.000136414090925
0.000217098400271	7.88436838796e-05	5.85773536709e-05	1.43327166873e-05	2.43584498514e-05	3.88066947214e-05	0.00014747694984	0.000271184992407	0.000344697239267	0.000471966009804	0.000613097573586	0.00140591598231	0.000359471109955	0.000392894429211	0.000155162507783	8.96773088825e-05	4.69053873319e-05	1.83622403282e-07	1.51695238979e-05	3.3795218527e-05	1.56517387241e-05	8.04139997403e-09	2.83589301288e-10	3.26179012505e-09	8.96495498374e-09	2.27089195158e-08	1.59070165129e-06	7.40554926548e-05	2.72290044339e-06	2.26749068174e-05	2.82050749948e-05	2.56707166092e-05	5.83308450558e-05	1.92059871081e-07	3.10953015602e-08	3.96249789238e-08	2.24518612448e-08	1.76506589274e-06	9.25182647365e-05	4.48543600367e-05	8.05242103365e-05	0.000140017780529	7.47223136738e-05	0.000115637903241	7.69983696265e-05	0.000102119420376	0.000153126992363	0.000126845415877	6.75771342742e-05	9.1359467926e-05
0.000116258281139	6.84104438724e-05	5.74400223592e-05	1.37607251021e-05	4.04491273681e-05	3.23766463097e-05	0.000139047556761	0.000180346692024	0.000138205030167	0.000226201706838	0.000110344281061	8.09340343177e-05	0.000104950977062	0.000166674010678	6.42074391169e-05	0.000146189136942	0.000214643647839	1.57532769744e-07	1.26786163224e-05	3.12234622937e-05	1.32705349033e-05	1.18376436914e-08	3.85038591224e-10	4.16596401888e-09	2.29550148203e-08	4.65620701419e-08	6.08410394016e-06	0.000149766916428	3.76824397385e-06	3.43422723478e-05	4.33608378167e-05	6.40451292366e-05	0.000171100385605	3.04313044941e-07	3.34044627757e-08	5.58118773683e-08	2.60221822826e-08	1.75099553723e-06	0.000194109374859	9.5939961046e-05	0.000122678686131	0.000180282817006	5.39740610394e-05	0.000116927351348	8.72327362228e-05	0.000128484553996	0.000148732610211	9.00939892754e-05	9.8995996414e-05	0.000108655286671
0.000762971847829	0.000110113494161	9.05004975718e-05	2.73505178955e-05	0.000100010809838	5.23893441164e-05	0.000189561150475	0.000316969012526	0.000254075096307	0.00033583844997	0.000316388619749	0.000198069092058	0.000223525309589	0.00030160630779	0.000183530874349	0.00016018512606	7.20270893964e-05	2.15878863393e-07	1.4222133988e-05	3.40490987217e-05	3.6089336585e-05	7.8839370412e-09	2.68773261027e-10	2.41667011366e-09	1.03863216861e-08	2.85730379474e-08	2.17048015095e-06	6.5387846127e-05	2.5339045944e-06	2.21624134975e-05	3.11836323473e-05	2.44929718194e-05	7.25655747995e-05	2.29558115714e-07	2.61991885225e-08	6.17034519145e-08	3.12207943302e-08	2.24626071553e-06	0.000145620572056	0.000117234332631	0.000128679069333	0.000195264306456	7.13003357721e-05	9.81184208421e-05	6.24482585663e-05	9.0847967733e-05	0.000112139817553	0.000108438340594	0.000102747677966	0.000153618641677
0.000630744444258	0.000279706380845	0.000174741520012	1.33743655641e-05	2.70678829753e-05	1.69697998104e-05	0.000106124663879	0.00226393882095	0.000261086751586	0.000277635566625	7.45578531909e-05	9.08714305715e-05	9.2168823355e-05	7.75855028447e-05	6.26601389421e-05	0.000175875320601	0.000113955509777	4.95631213073e-07	1.3167854464e-05	3.32250144512e-05	1.07542219507e-05	7.53920892573e-09	2.88549117531e-10	2.96825712251e-09	2.30465017e-08	4.4404395971e-08	4.17200215709e-06	0.000114248163441	3.32632368718e-06	2.72192617605e-05	4.19178245234e-05	2.84163606252e-05	7.61452277143e-05	2.29098735709e-07	2.02462705927e-08	2.94984625601e-08	1.74945334448e-08	1.37657589325e-06	8.33356038373e-05	4.94659319415e-05	9.71564274899e-05	0.00052012286081	0.00023846572893	0.000167097750825	0.000143660173378	0.000141585425092	0.000189154792197	0.00017375005209	0.000133193981241	0.000118887674985
8.60308912764e-05	3.07127772476e-05	2.95357929022e-05	4.04685289795e-06	1.10047857908e-05	1.00868183769e-05	2.40700687299e-05	8.5881584853e-05	0.000115707028325	0.000250273253084	0.000309582000218	0.000131680875388	0.000188738960053	0.00014087650601	9.23687671461e-05	9.35563966615e-05	5.66742511063e-05	1.42497676394e-07	3.24616841274e-05	5.81235357273e-05	1.1718953532e-05	1.05057503279e-08	2.60110375421e-10	3.4107710413e-09	1.60297478784e-08	4.54817958197e-08	3.52361486664e-06	0.00010501428845	3.25334027558e-06	1.54527987398e-05	3.04074980386e-05	2.36004628419e-05	4.29605167707e-05	1.73442541302e-07	2.63988441848e-08	2.55747155348e-08	1.58081368364e-08	2.60883210902e-06	4.98314314121e-05	3.19757323839e-05	4.77310184322e-05	0.00016318090787	6.20190288139e-05	0.0003023615893	0.000174212322076	0.000303241452081	6.91622860344e-05	9.02456451394e-05	6.32750216829e-05	0.000104714332433
9.98436801435e-05	4.78159896595e-05	2.72143904695e-05	5.80271419317e-06	1.39161528882e-05	2.0745208026e-05	6.95003761791e-05	0.000139571708509	9.25092148426e-05	0.000119853440586	9.65311857336e-05	9.01628428324e-05	7.29611063741e-05	0.000126334034021	9.50202936165e-05	6.32024591831e-05	3.6461653787e-05	1.17723550655e-07	1.03782797394e-05	2.17597976173e-05	1.61081533377e-05	2.16963242703e-08	2.15489917124e-10	2.60261176767e-09	8.55888242316e-09	3.03186627748e-08	1.20779057241e-06	6.81632226152e-05	2.26815718938e-06	4.42469359346e-05	4.91797719449e-05	1.92417844924e-05	4.80826007703e-05	1.99628130312e-07	1.61953268851e-08	2.43185050237e-08	1.27748753414e-08	8.50712897021e-07	3.40521007944e-05	2.89169500516e-05	6.50780628979e-05	0.000132053101695	5.32443994867e-05	0.000121600945058	7.89802720003e-05	7.1339776049e-05	8.450898297e-05	3.83212877928e-05	4.34748347243e-05	0.000102606113467
0.000211706803998	5.03437610235e-05	2.13325379736e-05	8.8192192079e-06	2.71924949717e-05	2.10132900362e-05	6.02679994824e-05	0.000155602573706	0.00016650994382	0.000169254465684	8.11787079543e-05	0.000118468856987	0.000153063525935	0.000157071235617	4.99663654986e-05	7.92164394499e-05	9.73740229299e-05	1.03663912124e-06	1.44124170437e-05	2.57639613933e-05	1.11141467778e-05	5.64368452923e-09	2.22027876392e-10	2.79761788871e-09	1.83597139232e-08	4.92529378093e-08	2.75394834459e-06	0.000111734118554	4.21076520248e-06	4.23307258108e-05	5.36463935292e-05	7.25743883602e-05	7.1967446639e-05	2.31647872679e-07	3.05232863602e-08	4.70145926891e-08	2.6784953218e-08	2.26965257246e-06	0.000121019492524	5.60954660392e-05	6.91597317611e-05	0.00022620180708	8.91376280868e-05	0.00010884021376	6.11739477819e-05	7.32415597704e-05	9.68679243029e-05	0.000112941875118	0.000448151558737	0.00186752652468
0.000335710668437	0.000144419188379	5.35400376867e-05	1.47459482081e-05	6.47816552637e-05	3.37353478224e-05	0.000199160417469	0.000281557353125	0.00024348273416	0.00027904239968	0.000321143377853	0.000298565256685	0.00024553641195	0.000211238144172	0.000133879637332	9.7902340877e-05	6.25605128034e-05	2.92656009655e-07	1.94866961628e-05	6.09719592451e-05	3.06683392504e-05	1.23157730149e-08	5.53475744348e-10	8.60785177146e-09	5.24265308884e-08	4.47713230253e-08	3.7166371654e-06	0.000143715745055	4.42126059665e-06	2.97378691636e-05	3.87498414589e-05	2.49591316402e-05	4.28726405774e-05	1.96115233515e-07	2.903556721e-08	4.1563545707e-08	2.53351575734e-08	1.617343785e-06	0.000116362441225	0.000109798179759	0.0001498181357	0.000193201993222	9.31710564344e-05	0.000143801325156	8.74421728937e-05	0.000172992749334	0.000312517298958	0.000287616834569	0.000131155276907	0.000180075209113
6.93092799502e-05	3.65591291458e-05	7.54072303306e-05	7.8661023085e-06	3.61883104295e-05	5.79148100476e-05	9.2417534734e-05	0.000164210099517	0.00014866189492	0.000289729808026	0.000151564025712	0.000169854655527	0.000133549191814	0.000321398179097	0.000104033952535	0.000218143366787	0.000144246160368	1.98790596531e-07	1.11072539631e-05	3.56679764141e-05	1.4191130218e-05	9.2590124004e-09	2.4935912321e-10	3.06572727992e-09	1.16979391979e-08	5.19059132414e-08	4.10373061475e-06	8.62170005116e-05	3.32532830353e-06	1.75506504773e-05	2.21053662946e-05	2.00755158547e-05	5.82116913163e-05	1.6824422512e-07	2.2149238304e-08	4.64301753712e-08	3.10665051874e-08	1.14671449692e-06	7.05878995927e-05	2.71351430382e-05	4.8240558035e-05	6.4926791942e-05	2.52014573763e-05	9.26531424531e-05	5.48532621597e-05	9.63325380196e-05	0.00014886489036	8.35312567467e-05	7.97336487243e-05	0.000122265910883
0.000314270992807	8.85819389873e-05	9.42851432318e-05	9.96511223835e-06	2.05278519008e-05	1.45162200708e-05	5.91069289728e-05	8.39776007089e-05	0.000141006947439	0.000150828181144	7.93470454479e-05	7.41434230261e-05	5.85968291792e-05	8.39093808327e-05	6.94168353313e-05	0.000152603647606	0.000108952928961	7.01893714007e-07	1.26938868324e-05	1.70908200989e-05	1.20052798642e-05	1.22752937312e-08	4.54760566608e-10	3.90727069576e-09	1.68726083871e-08	4.52756113535e-08	4.13629073177e-06	0.000112170219277	4.38232774781e-06	4.06902454553e-05	5.71139130426e-05	3.42753227308e-05	0.000109176949333	3.58186919312e-07	2.78571806662e-08	6.43609557013e-08	3.81910377961e-08	1.41631258618e-06	0.000115883062007	4.00522125299e-05	0.000216149920743	0.000479670179074	0.000103923729788	0.000160976886471	9.05579438178e-05	0.00011458292569	0.000267398078715	0.000200970042529	0.000147027572747	0.000194669809945
0.000141177424949	4.73534066539e-05	5.99657679183e-05	1.34854976368e-05	3.53124211855e-05	3.29590770411e-05	0.000188078698607	0.000141813640814	0.000181215031186	0.000248819153129	0.000393799077919	0.000554337111224	0.000678635598764	0.00239988902467	9.40435614813e-05	8.3574810218e-05	4.7869759738e-05	3.34356136788e-07	5.62417492761e-05	0.000137807965759	7.73465582652e-05	9.61073107444e-09	5.24084236393e-10	6.07116287251e-09	1.72185990262e-08	3.80598714542e-08	2.77770397102e-06	0.00345219510284	1.1037862051e-05	4.44304064482e-05	7.7086905949e-05	4.54243320324e-05	0.000388752721822	5.48274576027e-07	5.08553341318e-08	1.01868501875e-07	3.714625462e-08	1.99600425671e-06	8.84120579786e-05	4.18039164853e-05	8.7822285565e-05	0.000323602684635	8.00203381726e-05	0.000136125573251	0.000100561634957	0.000123416111659	0.000141762512882	0.000187819004063	0.000113158190071	0.000174199546048
0.000383917227084	0.000130143429356	0.000124056864074	2.51832999741e-05	3.21613618945e-05	2.41756798714e-05	8.36987837864e-05	0.000183869043145	0.000148472163463	0.000276953375425	0.000334611528249	0.000208051058387	0.000176350535124	0.000189937786527	0.000118654369091	0.000106377405907	7.17289762277e-05	4.2674379956e-06	4.40422007843e-05	6.05873952605e-05	5.02962210895e-05	3.04778991212e-08	7.6547498109e-10	1.0189993371e-08	3.36522544981e-08	8.5674423228e-08	6.41493472664e-06	0.000192473080723	7.58079709654e-06	4.85269825214e-05	6.11459468806e-05	4.42730205805e-05	0.000123336158502	5.67734815186e-07	9.37355051643e-08	1.34270335007e-07	7.58511438399e-08	4.01707312348e-06	0.000178550606073	8.50594002254e-05	0.000148571342595	0.000204296752891	9.27683583244e-05	0.000146965998839	8.32251217488e-05	0.00012478234584	0.000282080701407	0.000188012336706	0.000182564916179	0.000236002919279
0.000106893615806	3.50336470333e-05	4.45867583626e-05	3.78778022124e-06	7.74776583483e-06	9.38477350589e-06	2.41875556398e-05	6.88047282906e-05	7.42682307969e-05	9.76026230691e-05	5.91670814012e-05	0.000103929402493	7.02212559385e-05	0.000140474975313	7.81572451462e-05	8.4569082492e-05	3.03022716674e-05	9.91358655163e-08	8.13729506149e-06	1.30081546534e-05	1.65276798449e-05	1.36701556702e-08	3.49220861821e-10	3.70960205213e-09	1.40594469432e-08	9.09516464204e-08	6.73764345938e-06	0.0102889228744	2.573641773e-05	6.80340789716e-05	8.30753619989e-05	2.79831651793e-05	4.7870881013e-05	1.51326450586e-07	2.11388686518e-08	2.83721090394e-08	1.79624898106e-08	1.92163658701e-06	0.000104325501851	0.00012302953994	9.29988958703e-05	0.000164688683058	5.12398314202e-05	0.000127495573763	6.53580993193e-05	0.000114459276932	0.00065314684426	0.000436650729791	0.000347318798081	0.000222136753758
0.000223589325038	0.000118776428927	6.83306376894e-05	3.66127394035e-05	2.62581073308e-05	3.37648491214e-05	0.000124380629737	0.000190887706519	0.000237897072531	0.000229740185456	0.000114439665189	9.22271772647e-05	0.000101524907574	0.000194438071066	6.20053093015e-05	9.94993228344e-05	4.67936846351e-05	8.65099936974e-08	6.27064389822e-06	1.41503294763e-05	1.03143588722e-05	7.62519730259e-09	2.65368431039e-10	2.88555329077e-09	1.28792164325e-08	3.00378286789e-08	2.0997592613e-06	7.18422239034e-05	3.05130071207e-06	2.34122893636e-05	3.77354721647e-05	2.5333229431e-05	5.2362453901e-05	2.07342702271e-07	2.91146094689e-08	3.8820350784e-08	1.90016960731e-08	1.1582565281e-06	4.82747001204e-05	3.68853532564e-05	8.69362846213e-05	0.000105348765471	4.31613771582e-05	8.24477671688e-05	4.79219095373e-05	8.99653669646e-05	0.000104017200315	6.1529098594e-05	4.76739243251e-05	6.78765568756e-05
0.000112094569737	3.89994658468e-05	2.92046352531e-05	6.26248769085e-06	1.00126441011e-05	1.41838587548e-05	4.28295951727e-05	8.95977245444e-05	9.23517209793e-05	0.000189924553511	0.000130191620142	0.000121649178826	8.44372584252e-05	9.8014122707e-05	5.67270659412e-05	9.35653517381e-05	4.42316192719e-05	1.29715836031e-07	1.08159606825e-05	2.58008180768e-05	1.84728480947e-05	1.12714063876e-08	2.62274642843e-10	4.37025616553e-09	1.67167223098e-08	4.31095562618e-08	3.06775161057e-06	7.31370238175e-05	3.2050954369e-06	2.5280898937e-05	3.4749417404e-05	2.45817503485e-05	5.81904709329e-05	2.70168198648e-07	3.80779114862e-08	4.95151417143e-08	2.49771123781e-08	1.89751354023e-06	8.51321638471e-05	4.02209871763e-05	7.01864084001e-05	0.00014194109023	6.36264532199e-05	0.000132495331604	5.73510841019e-05	0.000116467269434	0.000114075749273	0.000127803241617	0.00018904358724	0.000172185183082
0.000265696253195	0.000110277816608	8.32644221849e-05	1.12379421023e-05	2.89275789771e-05	2.64325630465e-05	8.5031694341e-05	0.000496377588527	0.000413172309165	0.000653404708877	0.000227180509306	0.000331687452406	0.000155108113924	0.000173670064963	0.000146416603034	0.00018262012897	4.82464015144e-05	2.27433786545e-07	1.1027980252e-05	1.99638721801e-05	1.2950668478e-05	1.72006164064e-08	3.14549689885e-10	4.26356841189e-09	2.24669345715e-08	6.92762925179e-08	2.85803060644e-06	5.20302255083e-05	2.2513835201e-06	3.77280693653e-05	4.10801081995e-05	4.92134155449e-05	6.69557538889e-05	2.0745271744e-07	3.28178347191e-08	1.17014112207e-07	5.67442214561e-08	1.25383769139e-06	0.00013661424191	0.000404554221812	0.000159560420338	0.00033965474842	8.09671267396e-05	0.000137870863017	7.17783069346e-05	0.000117136730288	0.000593120060316	0.000284023403278	0.000125732808069	0.000167823897709
0.000291004598487	9.57922404283e-05	8.53535090947e-05	1.78281550003e-05	3.84585878523e-05	5.61062830371e-05	0.000217817658996	0.000285061390595	0.000175659815756	0.000251100641108	0.000234490685658	0.000216342654545	0.000155410006066	0.000208952097694	0.000143273638823	0.000153147698257	9.08674169957e-05	4.1464091032e-07	1.70203933668e-05	4.68511692569e-05	1.88388394629e-05	9.16664584472e-09	2.27534380983e-10	1.8383911306e-09	8.60150095399e-09	2.64118768028e-08	1.56308348631e-06	5.46769677897e-05	2.11065465035e-06	1.77403914229e-05	2.48678613113e-05	2.21000936218e-05	5.98743787599e-05	3.48866755569e-07	4.58773513563e-08	7.89374146091e-08	5.04928887243e-08	2.46014631537e-06	0.000107345371995	9.59673480933e-05	0.000205465752544	0.000218019597447	6.31978695491e-05	0.000104963501098	6.22889778575e-05	0.000119178176924	0.000169062994064	9.86350210482e-05	8.84585593137e-05	0.000124484953155
0.00181776811376	0.00153144616329	0.00382522027624	1.03903723437e-05	1.29569731391e-05	1.61181828165e-05	4.19984125979e-05	0.000751968386737	0.000813604677582	0.000231677867651	0.000319571310477	0.000207465367384	0.000177533650465	0.000198233605569	0.000118545030955	0.000192248924947	6.11307895284e-05	1.20241468e-06	1.50577408977e-05	4.62481000139e-05	1.19056137183e-05	7.66009799542e-09	3.91328561621e-10	4.64288600714e-09	1.45833533934e-08	3.09825474883e-08	1.71445599526e-06	7.0819096521e-05	2.6437869507e-06	2.94549140614e-05	4.24736939148e-05	2.31070289571e-05	6.63592299111e-05	2.59423583824e-07	2.62732085822e-08	4.05113930062e-08	2.49449208035e-08	2.17219289378e-06	6.92290231745e-05	2.36632471871e-05	5.2527699449e-05	0.000121011611777	3.66191687685e-05	0.000104580640157	9.57516781608e-05	0.000102086532375	0.000120611451105	0.000121762125382	0.000320214006378	0.000725201726405
0.000268153966372	8.56530417977e-05	0.000137069871802	2.31495251652e-05	0.000226480386891	0.000154449868407	0.000160757084721	0.000335802983961	0.000272833178834	0.000315472417569	0.00019668287619	0.000186329047195	0.000155380761922	0.000165345216827	0.000121680798655	0.000134482696627	4.13467414847e-05	1.46724787756e-07	1.10583636633e-05	2.58341375043e-05	3.36940472471e-05	2.68606206748e-08	1.0246380499e-09	1.19844167537e-08	4.0312340286e-08	1.03738616729e-07	1.36270076167e-05	0.000454293573201	0.00410438088736	7.31062151853e-05	0.000115086940664	5.0237689921e-05	9.13388546359e-05	2.66315387211e-07	3.24727857509e-08	7.53947844781e-08	5.11097213856e-08	2.84869951591e-06	0.000133128493668	5.77874470081e-05	0.00012223373545	0.000190277678919	9.78531666695e-05	0.000171231675942	9.18885227829e-05	0.000149325451837	0.00015208459465	0.000172072301408	0.000189956599998	0.000218124014418
0.000363294811624	0.00014951448712	9.40689810506e-05	1.72497348716e-05	3.43173900612e-05	3.24513851312e-05	0.000124971616583	0.000219149885533	0.000169113368425	0.000297666626621	0.0003098303313	0.000231400588513	0.000237040299672	0.000310286578483	0.000122463933585	8.34269557609e-05	5.46815668784e-05	1.90740813051e-07	1.48162428407e-05	2.29577120827e-05	1.15862909013e-05	1.17510753464e-08	2.89459007312e-10	2.99321267677e-09	1.49755742182e-08	3.66602136977e-08	2.90916933184e-06	0.000140818608891	4.47881654932e-06	3.09662482847e-05	3.74865317454e-05	3.31355737997e-05	7.10537417356e-05	2.41754006393e-07	3.53536269052e-08	6.41521666672e-08	5.11525056934e-08	2.67558623541e-06	0.000141407902821	5.93911457969e-05	0.000107582567912	0.000194191194253	9.52784606397e-05	0.000151511184868	0.00011764538716	0.000140259269668	0.000207477733772	0.000157381081491	9.3826100854e-05	0.000140785847326
0.000105952113352	6.41073990408e-05	5.19389544416e-05	1.17101947504e-05	2.77803819167e-05	2.33142304589e-05	0.000111533484572	0.000225220643415	0.000209901939613	0.000217769028405	0.000139056717662	0.000107739623706	0.000105816078618	0.000565276768219	0.000101053997592	8.57146453854e-05	4.69840890994e-05	1.42575811127e-07	8.7556585727e-06	1.72981249481e-05	2.52892299543e-05	7.79066989081e-09	2.41816414751e-10	2.77328103024e-09	8.94747535642e-09	3.55554591936e-08	2.23868014697e-06	9.80548696393e-05	2.54521528016e-06	1.75198228455e-05	1.65455047423e-05	1.58360868767e-05	3.32880994734e-05	1.4178758423e-07	1.94519874213e-08	2.73491033226e-08	1.42259640383e-08	1.1430290992e-06	7.46187607606e-05	3.61030688588e-05	0.000104744325619	0.000399928726431	7.94520778604e-05	0.000214135545987	7.23405453478e-05	8.64464349634e-05	0.000116910509141	8.97969600624e-05	0.000141258277269	0.000177373548765
0.000115745291771	1.54826562076e-05	1.44215035416e-05	5.85888062605e-06	1.57042070221e-05	2.79898521965e-05	9.62285183781e-05	0.00016915548923	0.000146427306698	0.000415904332261	0.000345502916621	0.00046335466166	0.000345535341837	0.000216979760826	0.000192808652077	0.000152809328443	0.000113273145819	0.0074313406243	8.54665839933e-05	0.000484671997652	2.38652474626e-05	1.09125185659e-08	3.35610291558e-10	3.66689934996e-09	1.28742736281e-08	6.36862858757e-08	2.66796679498e-06	0.000140325247977	1.9804065523e-05	4.52448012989e-05	4.30729752092e-05	2.36600068162e-05	5.25101151241e-05	2.54160793424e-07	3.67974097657e-08	9.05537672473e-08	4.20711436685e-08	1.08747299211e-05	0.000297640984449	0.000197985835023	0.00104895933202	0.00171052567635	7.21501956621e-05	0.000146594903195	9.40205694163e-05	0.000105321448133	0.000172463925641	0.00013245826093	0.000240932647003	0.000325719984844
0.00207819003642	0.000108786772872	8.40072696136e-05	1.05247169278e-05	2.15224083485e-05	4.27194662449e-05	0.000182196714454	0.000349201829029	0.000296373241885	0.000340121281313	0.000229502164064	0.000229639905469	0.000164507971179	0.000275569608475	0.000150096969502	0.000168551547092	0.000129177162813	3.73095610128e-07	3.01541709016e-05	6.84760798051e-05	1.84556179714e-05	1.35356774879e-08	4.77820862536e-10	4.17423648252e-09	2.12148584261e-08	3.90846571375e-08	3.7618914038e-06	0.000270736448888	1.56305845312e-05	5.19146218858e-05	6.81379782944e-05	3.28950407939e-05	9.42784182319e-05	3.40859517174e-07	4.20925106082e-08	8.87444526306e-08	3.78841064635e-08	2.78266812871e-06	0.000175334686799	7.00059807207e-05	0.000163731801531	0.000318725576507	0.000132660186994	0.000187036845251	0.000131878268659	0.000147651295454	0.000304638334605	0.00020075424418	0.000127532574756	0.000168621175565
0.0007370626286	4.90178453679e-05	6.03851674044e-05	6.74727138569e-06	2.4494802803e-05	4.73100495742e-07	1.81741668658e-06	4.87367823785e-05	0.00013750713997	0.000565835519436	0.0054560878903	5.30949497045e-05	3.61638863655e-05	9.04801969572e-05	5.26285672015e-05	7.69061398752e-05	4.20821982958e-05	1.10413802954e-07	7.43135564875e-06	1.72641326982e-05	1.12436344896e-05	7.38201170422e-09	1.92682251577e-10	4.76092526659e-10	5.72010876289e-10	1.64203187862e-08	5.16525471516e-07	4.49195450346e-05	1.42457540589e-06	2.97201171831e-05	4.02402062458e-05	4.96523708092e-05	0.000162593062456	1.99092194944e-07	2.17296002472e-08	2.25105154013e-08	1.34424677847e-08	1.65032191265e-06	5.14193290745e-05	2.24553533186e-05	6.45461808219e-05	9.76243518516e-05	0.00105521755382	0.00204993403316	0.00167540584228	0.000180907749698	0.000153129434336	8.36458480706e-05	0.000141939070214	0.000247531569316
0.000419257244806	0.000441519668218	0.000224335179681	3.11622281857e-05	6.80312989188e-05	6.28511938191e-05	0.000154038228392	0.000291814934905	0.000206228001907	0.000294310357578	0.000311465657725	0.000417994747635	0.000266356281256	0.000289900719991	0.000143505642019	9.72961642479e-05	7.28560159541e-05	4.76886233081e-07	4.08171193991e-05	6.07572960042e-05	1.86472957564e-05	8.67191476524e-09	2.33458860524e-10	2.56034249055e-09	1.35151384856e-08	2.91202513616e-08	2.35044345551e-06	0.000121565858561	4.06125964775e-06	2.85934903098e-05	3.69116307355e-05	2.81037376751e-05	7.07505432457e-05	2.45338785389e-07	3.37800496959e-08	7.57729607719e-08	3.71075905845e-08	2.48265575401e-06	9.66255600264e-05	3.1831826405e-05	6.11147788306e-05	0.000116452505408	5.97795482007e-05	0.000125058527436	9.21859230745e-05	0.000114295449698	0.000184911096792	0.000124578465589	8.28533887365e-05	0.000112324244653
3.07677701924e-05	2.48707451897e-05	3.48112184472e-05	5.99186649004e-06	2.59173625098e-05	0.000109850558029	7.92248958636e-05	0.000203117622211	0.000385818599146	0.000169366906931	4.57724869012e-05	8.97497711753e-05	0.000102195495164	0.000136856816065	9.83294129495e-05	0.000165119711553	9.01715759395e-05	2.14039227378e-07	5.25840346566e-05	0.0102252350314	0.0117416358773	0.000280284291637	8.07718530112e-10	5.08776685617e-09	1.88796613529e-08	4.14593617375e-08	2.66598045094e-06	0.000118331276345	4.3708676578e-06	2.81676888057e-05	5.28863002743e-05	5.77151644225e-05	0.000154155005012	2.65518422806e-07	3.59853570906e-08	6.61838042313e-08	2.57344209725e-08	1.97105406455e-06	0.000346442914815	6.90492380081e-05	0.0002076375492	0.000283750151546	8.93273912288e-05	0.000178249546201	0.000101139953275	0.000225830052995	0.000159168828151	0.000186247183558	0.000127818159339	0.000177791598701
0.000121658353792	4.99359066933e-05	3.48525615099e-05	8.84198023098e-06	1.95602280915e-05	1.61365811495e-05	5.58399710835e-05	0.000129774268699	0.000126869808942	0.000213562555199	0.000251239674115	0.000199391117446	0.000140304494713	0.000175922139007	7.65618673133e-05	0.000119441953091	5.94501474037e-05	1.0372808951e-07	1.61490501155e-05	3.08596776747e-05	1.91954227014e-05	7.43295759616e-09	3.78761913535e-10	2.66350717306e-09	8.13660089211e-09	7.51992231035e-08	2.08585599031e-06	7.56166130407e-05	3.17833240191e-06	2.32026233767e-05	2.6189979819e-05	2.16883844721e-05	7.14067219154e-05	2.15498284211e-07	2.5390633997e-08	7.67693335887e-08	3.80752427085e-08	4.92484250835e-06	0.000570059607857	5.12990101399e-05	9.02189294422e-05	0.000174239714904	7.77972110547e-05	0.000302087870034	0.000176932756585	0.000184991027819	0.000328262527474	0.000144621790223	0.000168020944203	0.000214795882557
0.000266557586216	5.99541908221e-05	3.85840587996e-05	9.88973413206e-06	1.13054496647e-05	2.48881523582e-05	0.000119284346428	0.000162050187358	0.000233447985771	0.000154111976515	0.000193294737808	0.000278771850292	0.000149394411519	0.000187786013162	0.000129324268518	0.000114315372152	4.22769744068e-05	1.38449084672e-07	1.39853907272e-05	2.48942407152e-05	1.56215223597e-05	1.52683693027e-08	2.91294355284e-10	3.32089794222e-09	2.71631103156e-08	2.13887400679e-07	4.50139287081e-06	0.000112490261104	6.85191448038e-06	2.04107571286e-05	5.62783276451e-05	3.85106143404e-05	9.6857258451e-05	2.30510369949e-07	2.96642671323e-08	3.39914376315e-08	2.21812392528e-08	1.5243788837e-06	7.26879018696e-05	3.80257818778e-05	8.55359841556e-05	0.000195727309124	6.27584041735e-05	0.000171335661795	5.04005726897e-05	7.75092915555e-05	0.000137651330858	0.000248682329835	9.33550601838e-05	0.000142163658431
0.000470351749182	0.00022972611903	0.000134423627504	2.14537450424e-05	3.60803181828e-05	4.28793120203e-05	0.000139973002858	0.000213222615996	0.000157246090167	0.000361872955334	0.000199113583213	0.000174096593265	0.000170580630616	0.000208150488287	0.000115636823674	0.000102702923257	7.51903082614e-05	3.02267796449e-07	1.43833710254e-05	3.56105946623e-05	3.07925584925e-05	7.9998390212e-09	3.803699108e-10	4.61606968164e-09	2.12031029179e-08	4.86874592373e-08	3.26385421768e-06	0.000138515531837	3.56423311074e-06	3.31138739917e-05	3.84764234377e-05	3.53604196022e-05	8.24419711909e-05	3.39487820692e-07	5.99198793541e-08	7.16620505428e-08	3.70442036533e-08	2.40875552978e-06	0.000156763875723	8.20814722725e-05	0.000135789201131	0.00020513542187	6.69560783557e-05	0.000132556941259	6.48750572064e-05	0.000100989289376	0.000157318396999	0.000121831300836	0.000115678794215	0.000133581323607
0.000112315756372	3.33620309347e-05	2.33628650215e-05	3.75211005282e-06	1.53972813266e-05	2.23050380834e-05	9.62073431162e-05	0.0002584702116	0.000278384498929	0.00015826663479	0.000176229538441	6.28101406863e-05	6.60011789641e-05	0.000120205809701	5.99851611785e-05	0.000105774411787	3.07366597615e-05	1.63289710666e-07	1.01776667598e-05	1.98115540686e-05	2.90891200949e-05	1.52103210272e-08	4.74458821379e-10	2.35724300009e-09	8.79386445878e-09	6.8358566417e-08	3.42799539031e-06	8.71178438097e-05	3.57772148809e-06	3.30117255547e-05	4.14072550874e-05	4.20262672813e-05	7.58050609755e-05	2.42670780541e-07	3.40333370607e-08	3.49758562816e-08	3.1212738374e-08	6.75942468301e-07	8.3372213376e-05	7.58697023978e-05	0.000194025441964	0.00024661837823	9.8872871479e-05	0.000122327362518	4.33044018567e-05	0.000163949219727	0.000256132938966	0.000532327873094	0.000164493269826	0.000107437817438
0.00219911749082	0.000680627053724	5.82318008486e-05	8.38739588499e-06	1.09860960684e-05	1.782773827e-05	6.12076409769e-05	0.000496667806029	0.000180449645496	0.000898228425795	0.000123088969572	0.000112798040382	9.02031244123e-05	0.000102601836941	6.3787556365e-05	0.000136034305589	6.392469343e-05	1.54162739455e-07	1.32686487346e-05	2.36077319564e-05	8.23608732093e-06	6.56288484481e-09	2.09851721651e-10	1.49608178021e-09	8.00401139235e-09	3.79410324422e-08	2.09189830647e-06	8.17410014683e-05	2.03270440509e-06	2.05908256778e-05	2.8448545792e-05	2.54321107015e-05	5.20114663088e-05	2.33742072648e-07	3.41987802205e-08	3.81052895289e-08	2.46167277571e-08	1.58154448419e-06	0.00010378141109	5.29857009673e-05	0.000110607893198	0.000228465278015	7.64690255726e-05	0.000133948279102	0.000159233589001	0.000287461448556	0.000131898655242	0.000122062754233	9.95688860785e-05	0.000187492702097
9.49624904576e-05	4.13060841273e-05	4.22595763698e-05	1.10349290329e-05	2.03817833165e-05	2.50847693899e-05	0.000117690300287	0.000247930815311	0.000269793351071	0.000180117268498	5.67642690059e-05	6.73309232901e-05	5.86760062634e-05	8.73650945244e-05	4.72826434148e-05	0.000160404889071	0.000211524586762	1.48591547732e-07	1.13780280376e-05	1.63654560552e-05	1.23816928468e-05	9.58183318175e-09	2.69151797375e-10	2.21401136969e-09	8.86464894711e-09	3.14881260734e-08	2.41886689842e-06	0.000164650541648	3.68071981239e-06	2.13235599519e-05	4.1309906593e-05	1.93298504695e-05	4.96228837406e-05	1.77883941696e-07	2.47530511017e-08	3.27232130802e-08	1.70358800836e-08	1.19424887433e-06	6.52925533095e-05	7.26647140399e-05	9.94101850082e-05	0.000222361664008	5.83716315494e-05	0.000110562109919	9.07095633457e-05	9.95109034003e-05	0.000128277650715	9.73655589721e-05	8.49696504489e-05	0.000118862684586
0.000104551518254	4.12570465425e-05	4.32979330859e-05	9.25996249516e-06	2.33031466049e-05	3.80902919538e-05	0.000138233001955	0.000326475991393	0.000373338553671	0.000246142633374	0.000134562943891	9.01729327353e-05	7.92883623394e-05	0.00017829836225	9.43366876345e-05	9.34165514086e-05	6.11529626453e-05	1.60383831457e-07	2.02665002189e-05	3.10283715674e-05	1.0854084338e-05	9.06830815793e-09	3.31470373489e-10	6.09891090698e-09	2.40437485964e-08	5.41758676435e-08	3.88655716993e-06	9.46368800238e-05	2.64971438363e-06	2.31375246756e-05	2.90956921095e-05	1.99982504295e-05	6.27768581257e-05	2.18410809233e-07	1.9814986663e-08	3.13262966698e-08	1.07015461254e-08	5.31199639146e-07	7.30945964196e-05	2.21891413713e-05	4.55737554999e-05	0.000197796029598	5.52791607158e-05	9.74295989347e-05	6.97436424935e-05	0.00016039227024	0.000242692316347	0.000123774337217	0.000115942616768	0.000160746157428
0.000968714635288	9.26895801754e-05	3.91822615375e-05	1.32406915705e-05	2.55764579866e-05	2.73914089638e-05	0.000611110407453	0.0003558496517	0.00186828258084	0.00727888633639	0.00042951366566	0.0028953357577	0.000295241105196	0.000222237876886	0.000129630352541	0.000129825526096	4.0597670566e-05	8.48451338634e-08	6.92361734342e-06	1.73891380613e-05	2.05884661197e-05	8.81242891604e-09	2.15752467633e-10	1.71405143115e-09	6.94094180436e-09	2.98279301111e-08	3.07368165661e-06	0.000110048754537	2.47516809875e-06	2.2391669102e-05	3.83763431262e-05	5.01586689678e-05	0.00011894481685	2.54753310922e-07	6.08857325584e-08	7.56334316546e-08	2.45470089727e-08	2.40193361737e-06	5.92087344147e-05	6.06421327669e-05	0.000105490130529	0.00010701346814	4.37609845274e-05	0.000110069289193	6.41205569911e-05	0.000145529532558	0.000274202742871	0.000322510330422	0.000183804829124	0.000293548911337
0.000134593184267	5.81614033977e-05	4.08267631209e-05	8.03014325839e-06	1.8174676122e-05	2.22810237472e-05	7.64290041972e-05	0.00017490521209	0.000175319234429	0.00017007056483	0.000206841822944	0.000123962763903	0.000126670648629	0.000140915280004	0.000112800391923	0.000113545975044	5.07847283631e-05	2.28577732559e-07	1.50935416111e-05	2.92555181846e-05	1.33559583156e-05	9.25108601319e-09	2.91409584285e-10	2.49899473399e-09	1.69272178411e-08	3.78678855246e-08	2.0704204953e-06	9.15943630018e-05	3.43784542022e-06	3.03369340276e-05	5.08813195556e-05	2.71464421927e-05	8.27142854468e-05	3.07163974131e-07	3.97400521184e-08	6.8509444146e-08	3.8264600826e-08	1.88786077357e-06	0.000129070971926	4.95848374287e-05	7.91679839404e-05	0.000183364061831	5.24364052395e-05	0.000119297585414	7.88603492162e-05	0.000161960308504	0.000369072216289	0.00026650302216	0.000169479707288	0.000174401978052
0.000166460957264	0.000107977002296	8.82281551389e-05	9.30141173614e-06	3.63096432952e-05	3.92768250879e-05	0.000109479231314	0.000131800442977	0.000105077026117	0.000189871551118	0.000238589084295	0.000130421048915	7.97655432037e-05	0.000134552367109	5.89872353724e-05	0.000101593455278	4.88260840265e-05	1.46560831784e-07	1.01915686844e-05	1.5304421943e-05	2.07319628676e-05	1.52532521095e-08	3.83278404444e-10	4.30510950626e-09	1.53571930644e-08	6.4870341346e-08	2.86209665911e-06	0.000110405256327	3.1255685427e-06	2.30187968222e-05	3.23678431366e-05	2.52262933552e-05	5.18582037422e-05	1.99636291752e-07	2.67515126833e-08	4.25525556502e-08	2.06620781055e-08	1.73033669599e-06	0.000182164522919	7.42086205882e-05	0.000100663437503	0.000121236260435	3.76553979684e-05	8.64762063787e-05	4.94889920354e-05	6.49294559585e-05	0.00011634721586	8.8505094539e-05	7.98621092355e-05	0.000106096862001
0.00026042581752	0.000371436479996	0.000100307908397	2.75314506714e-05	3.10593992306e-05	3.10865359395e-05	9.15973477604e-05	0.000143232858548	0.000180922384036	0.000228329785617	0.000270358003999	0.000201683371196	0.000192622101751	0.000184369090331	6.65801359129e-05	9.54048047413e-05	4.07556376558e-05	9.57649613656e-08	7.86720367305e-06	1.34455218185e-05	1.58539083067e-05	9.22557521097e-09	3.28211229367e-10	2.45939434491e-09	7.58332726275e-09	3.08549609534e-08	1.87069793974e-06	6.60578498667e-05	3.26830090071e-06	2.36419025474e-05	3.59064473702e-05	2.43765798982e-05	5.81725449945e-05	1.66392415494e-07	3.38301979446e-08	4.71101927977e-08	2.44816589438e-08	2.04518034168e-06	9.06385559725e-05	0.000176937425527	0.000415897256943	0.000405427375953	6.35194358604e-05	0.000171253549268	0.00010818894902	0.00018904023605	0.000142488789855	0.000148587816105	0.000174160957299	0.000414311339591
0.000325267366271	0.000106432252946	5.77891653737e-05	1.07586786384e-05	1.76302805767e-05	2.05301230428e-05	0.000130418362999	0.000201564315837	0.000217255232566	0.000311868478195	0.000268392082388	0.000177116054515	0.00012248222022	0.000181939313791	7.8175557535e-05	0.00022004878537	8.89610294732e-05	2.35438209281e-07	1.66820632196e-05	2.98782154788e-05	1.81433458e-05	1.29359158494e-08	5.13372167249e-10	3.1523973443e-09	1.63860928179e-08	4.36727389747e-08	3.57465196117e-06	8.89719696974e-05	4.8189079201e-06	2.99809796433e-05	4.09856533504e-05	2.66415475621e-05	6.56980073521e-05	1.74497728199e-07	2.63464258024e-08	3.56387098247e-08	1.74336268522e-08	1.19887102538e-06	6.50489042261e-05	4.98224816753e-05	9.35998531806e-05	0.000169184700479	6.61395717815e-05	9.62943478435e-05	6.7813533638e-05	0.000115279232896	0.000306797276117	0.000364149385594	0.000188246527593	0.000165865610929
0.000255241244357	0.00070498214107	0.000273987647557	9.73197340001e-06	6.51260825085e-05	1.98655519994e-05	4.45589952363e-05	0.000123430465721	0.000162112150863	0.000214398675133	0.000325005343012	0.000206555471133	0.000160318327602	0.000263064186738	0.000111285099395	0.000126053644544	3.54247147248e-05	9.2015806995e-08	8.01917655993e-06	1.46783289134e-05	1.24404192862e-05	9.25135779767e-09	6.13014561295e-10	4.47142961593e-09	2.3086773324e-08	5.57851860707e-08	4.03995573556e-06	0.000108349277995	3.9639747074e-06	3.65973329421e-05	5.01481168293e-05	5.03032577228e-05	0.000172467626346	2.78700562298e-07	2.65585449718e-08	4.83859704195e-08	1.83453669315e-08	1.21552135943e-06	9.92941711787e-05	3.04043389748e-05	5.52405197693e-05	0.000197647977577	6.58699400946e-05	0.000100845679123	9.75883565935e-05	8.96657023548e-05	0.000299726219682	0.000105785377613	0.000103892552046	0.000234608535215
0.000108121945256	4.42901068517e-05	2.61241550738e-05	6.23945838707e-06	1.58762181374e-05	1.75280697544e-05	0.000176520795895	0.000113512479737	0.000122745743319	0.000158376707031	0.000128761008646	0.000201629108392	0.00024613866029	0.000317186783612	0.000162398468475	0.00013422978256	3.79179057737e-05	1.22645386576e-07	9.78895057528e-06	1.98064609701e-05	1.37811661598e-05	8.14504543392e-09	2.88681190465e-10	2.05649211362e-09	3.32309991771e-08	1.30155608223e-07	3.35062171846e-06	9.04535801091e-05	3.47768475143e-06	3.61043520699e-05	4.82985889689e-05	2.9616593742e-05	0.000131327066423	2.78704241619e-07	3.69473266476e-08	5.26641738616e-08	2.70150077545e-08	1.16534556086e-06	7.38046506114e-05	3.77590499329e-05	9.66134496869e-05	0.000192831317947	4.96429937733e-05	0.000113016841055	6.43741381698e-05	9.36261889885e-05	0.000155257304644	0.0001710009192	0.000175454111677	0.000252984601367
0.000104806333923	5.64206033987e-05	4.53739232172e-05	5.32876028567e-06	1.49867251559e-05	1.92918401874e-05	6.06976385542e-05	0.000152722725257	0.000122211646078	7.60113192153e-05	6.29273669132e-05	4.33629633277e-05	3.49774736194e-05	8.80076655386e-05	4.90144156719e-05	6.45712694223e-05	3.3487297229e-05	8.72335363121e-08	6.82836647146e-06	1.32967258928e-05	1.02300471397e-05	4.17834512965e-09	2.06115638855e-10	2.07423894269e-09	3.32258039914e-09	3.4889571604e-08	4.10650902954e-06	0.000117105635377	3.21883789837e-06	2.92725562199e-05	4.77856085664e-05	3.17859879733e-05	5.87012108917e-05	1.89623295094e-07	1.83197033814e-08	4.29879766281e-08	3.1881763504e-08	1.99916385528e-06	8.41698393477e-05	5.82557782021e-05	9.74582110848e-05	0.000162410453405	8.00350155833e-05	0.000158288329465	0.000132763573316	0.000177123460682	0.000432049183376	0.000132993309424	8.64116484862e-05	0.000143786263857
0.000139269183656	4.68677888555e-05	5.13191181874e-05	8.18140813849e-06	1.53896055078e-05	2.42913492089e-05	4.85913506181e-05	0.000504185271119	0.00144287931603	0.000426431029713	0.000399542024742	0.000129197554371	9.74963680717e-05	9.25144802124e-05	9.13276530196e-05	0.000106994300006	3.93451513089e-05	1.1606094935e-07	9.28268479447e-06	1.59475153712e-05	1.27151504035e-05	6.94880993028e-09	2.65531511733e-10	2.14064651428e-09	1.6093586626e-08	3.44086466435e-08	2.58386863853e-06	0.000128821694849	2.63668010655e-06	2.2212323243e-05	2.89702582633e-05	1.98992279252e-05	0.000159110776879	1.88249466591e-07	4.02800012775e-08	3.88216491561e-08	1.64418858486e-08	1.55604814564e-06	7.38135427056e-05	4.11829105293e-05	0.000120283461014	0.000226899672884	0.000266863758611	0.000172496415097	0.000230887357806	0.0135251180174	0.00034190253068	0.000212914505431	6.65349424829e-05	0.000151296404206
0.000349574465808	0.00010882695233	9.64647369451e-05	1.22155971287e-05	2.6822213812e-05	4.08244687983e-05	0.00022487736338	0.000287585949584	0.000249278282463	0.000265060182456	0.000207989928848	0.000325005313162	0.000128656585348	0.000261986551529	0.000123773934943	8.43780316596e-05	4.00273185732e-05	1.57481434412e-07	1.10899081761e-05	1.5970517975e-05	1.21224286845e-05	8.05365499953e-09	2.88039190958e-10	2.57587141258e-09	1.07193510427e-08	2.9234443135e-08	1.77168225428e-06	9.10851604485e-05	4.57751157314e-06	4.36352674572e-05	3.40586388807e-05	3.0142138537e-05	6.46267364394e-05	2.82540058696e-07	3.50208169214e-08	7.03875175754e-08	2.95382783798e-08	3.01229685279e-06	0.000103511987082	4.81538172772e-05	8.75912054761e-05	0.000116247700677	4.86674991215e-05	9.91456036984e-05	6.19127777226e-05	8.93253650055e-05	0.000127487694119	9.56648830851e-05	8.85971726304e-05	0.00015203735917
0.000515641046314	0.000113403465126	0.000123723355876	8.72710941726e-06	5.48675438971e-05	5.0296828422e-05	0.000199912003593	0.000493627878498	0.000443647408611	0.000641080987425	0.000259423910315	0.000185829873287	0.000158516543445	0.000256670562333	9.13022745124e-05	9.11561350596e-05	3.14662161582e-05	7.71032628988e-08	7.18317848695e-06	1.32760764571e-05	1.05318681961e-05	6.97646314445e-09	2.98838060707e-10	4.58052434587e-09	1.974911079e-08	7.95911623488e-08	4.22393943703e-06	0.000104111093471	4.12511505788e-06	2.60403778125e-05	3.54645339763e-05	3.10664611798e-05	8.92341405798e-05	2.14702245538e-07	3.3311019805e-08	7.38499116803e-08	3.09338626299e-08	3.60086379288e-06	0.000192427935144	0.000193602176279	0.000142843610167	0.000308998562182	0.000222971693278	0.000153384075033	0.000246419707738	0.0549907141125	0.000558453043698	0.000879144409886	0.000912882768302	0.000213779281855
0.000255131888557	0.000768777843141	0.00017131210608	0.00308729767583	9.78301708768e-06	2.45046322563e-05	9.24984206836e-05	0.000127911198225	0.0107920975099	0.000130942114471	0.000903524610662	0.000228916671495	0.000110993740257	0.00176987191287	8.94600144398e-05	0.000262577510189	0.000261071883011	6.97283467798e-07	3.32221766876e-05	4.95602292283e-05	2.42722480904e-05	1.17548224734e-08	4.52107456557e-10	5.89565113682e-09	2.80003533535e-08	8.04481864274e-08	3.74435971522e-06	0.000248036480584	3.82303639615e-06	3.34189937464e-05	4.23395481731e-05	8.73345191072e-05	0.000148844869603	3.84747581026e-07	6.25436485031e-08	7.22754089711e-08	8.9413945856e-08	1.02786543294e-05	0.000716791947924	0.000316316486771	6.27272345789e-05	0.000186152675586	6.56297133731e-05	0.000210400540629	0.000176086005639	8.7104339416e-05	0.00209477132319	0.000393790115649	0.000171638966191	0.000235119980375
5.40730310278e-05	3.05448241569e-05	2.18685893173e-05	4.92840496892e-06	1.90583533788e-05	1.8313238502e-05	4.88209900809e-05	0.000152259503733	0.000220932744742	0.000185590408174	0.000117432691236	9.28032675886e-05	8.59289572703e-05	0.000114499752234	5.70581072689e-05	0.000108765310667	6.1614460462e-05	2.36356411221e-07	1.2078388099e-05	3.21942155906e-05	1.58051780801e-05	9.80294475952e-09	2.99948663684e-10	2.28088271049e-09	1.14365923448e-08	2.74042808128e-08	1.75858945684e-06	5.42342151187e-05	1.74009425483e-06	1.90003791259e-05	2.29508900134e-05	2.01810523818e-05	3.56895548186e-05	1.38193208778e-07	1.81916928649e-08	2.79251225719e-08	1.59793802872e-08	9.6549341132e-07	6.88557215874e-05	2.22118831255e-05	4.04190513965e-05	0.000106097118188	3.99423210683e-05	9.47401521491e-05	9.00624051476e-05	0.000129440260618	0.00013252733438	0.000138070716075	0.000201498589542	0.000429532579665
0.000130621243888	9.94055131867e-05	8.80834116063e-05	0.000426707885993	0.000249989916248	4.40908548213e-05	7.53866641365e-05	0.000133700482949	0.00011416542403	0.000194458633942	0.00014280497418	9.32703672818e-05	6.0967267064e-05	0.000124762751426	9.1892109543e-05	0.000184248161575	5.04066317902e-05	1.7931666758e-07	1.44504028611e-05	4.67982879375e-05	3.32101904603e-05	1.8235346963e-08	3.42990153146e-10	2.18999043758e-09	8.08005064145e-09	1.17626684912e-07	6.03944272074e-06	7.81488208185e-05	4.85304283951e-06	3.10751363401e-05	4.3159934502e-05	3.14593677194e-05	7.60191922653e-05	2.13881115439e-07	1.94241223793e-08	2.57158511273e-08	1.73786159741e-08	4.77774940716e-07	7.16388898103e-05	2.6989070035e-05	5.98676426777e-05	0.00011318326486	5.0682233535e-05	9.49282693086e-05	6.96605673319e-05	0.000103544069003	0.000121129157747	8.60727788653e-05	7.98506189496e-05	7.53718121102e-05
0.000326368982719	0.000192690968837	0.000123663528856	4.27903164851e-05	5.82767666569e-05	7.74149427896e-05	0.000177180339849	0.000203755711747	0.00014372174085	0.000270704657863	0.000240342299692	0.000201862947308	0.000183046842073	0.000183908047516	0.00013274049847	0.000123397124695	0.000133049021014	4.37198984074e-07	2.76754478687e-05	7.63282900547e-05	1.87642178867e-05	1.08744219856e-08	3.3668634742e-10	7.77323583267e-09	1.9414436521e-08	2.8496230198e-08	2.41951864146e-06	7.95148268692e-05	3.3138814708e-06	2.52087686699e-05	2.62757494406e-05	2.47784494311e-05	6.62092854283e-05	1.92059636818e-07	3.45334851344e-08	5.38667924032e-08	2.80881475856e-08	1.72794347236e-06	0.000110482016769	7.4065985187e-05	0.000106469385445	0.000179321733619	8.56950539931e-05	0.000116033686317	8.30492615795e-05	0.000109043464477	0.000153488207947	0.000120542010469	0.000110170741297	0.000150743892862
0.000377712462424	0.000110077655337	9.25379634486e-05	1.24049509476e-05	1.78145871248e-05	2.5848759159e-05	6.82903361543e-05	9.66366194619e-05	0.000125020751305	0.000245655119391	0.000195667542162	0.000289651414708	0.000230901345683	0.000297598187651	0.000131246629854	9.59415110563e-05	4.24790003736e-05	1.60726070208e-07	1.42900534449e-05	3.26067648452e-05	2.18498700877e-05	1.08069097654e-08	4.69665579255e-10	6.12205235951e-09	3.39501391442e-08	4.89278413201e-08	4.51178695545e-06	0.000302213241384	1.6019261401e-05	5.54225837797e-05	8.66611356322e-05	7.7888731495e-05	0.000145016129457	3.6254211875e-07	6.99207033832e-08	7.65242936045e-08	7.6024576973e-08	5.47938321715e-06	0.000170696423361	9.88185513664e-05	0.000246999265723	0.000210861353082	7.19064622254e-05	0.000105640418578	6.47313646161e-05	0.000126426650868	0.00018085343987	0.000192550501271	0.000280540746465	0.000295225944786
9.37785944294e-05	2.36232030724e-05	3.50297791389e-05	6.84850287056e-06	1.78245181511e-05	2.81640353471e-05	7.23595869578e-05	0.000163034367505	0.000147259002742	0.000165728725968	0.000132026636002	9.90817735834e-05	0.000147955083482	0.000158211835033	8.59237788135e-05	9.64874494835e-05	2.92711748881e-05	5.62520942306e-08	4.91273509123e-06	8.68962086503e-06	7.27383360195e-06	4.50036464558e-09	1.68729501585e-10	1.53104729009e-09	6.8599050331e-09	1.7849901931e-08	8.3077500687e-07	2.29590470781e-05	1.56177854367e-06	1.40141464745e-05	3.59304336204e-05	1.30926355383e-05	2.9071210181e-05	1.22361649303e-07	1.60717305991e-08	2.6323727284e-08	1.60213681791e-08	1.76859372588e-06	8.41212023296e-05	0.000199583337367	0.000114904277324	0.000241477973991	9.04111325805e-05	0.000103610867453	7.6415960821e-05	0.000123563795834	0.00018421693044	0.000108921123952	9.33825480098e-05	9.20167975548e-05
8.86368082614e-05	1.92464182301e-05	2.2095751796e-05	4.94711030683e-06	1.81437378847e-05	2.24181409184e-05	5.5887550447e-05	0.000217645306859	0.000183876572908	0.000257452555103	0.000290709061245	0.000192119597784	0.000168742284638	0.000274456503076	0.000142222595725	9.85040303203e-05	4.92131445025e-05	1.25310257996e-07	1.20389156389e-05	1.99638245039e-05	1.40927423924e-05	1.08749371123e-08	3.57461220043e-10	2.38100576402e-09	1.06526081914e-08	3.47881951654e-08	2.10951456768e-06	7.54514145003e-05	2.87857055867e-06	2.77773561551e-05	4.59179708992e-05	3.42221576344e-05	4.98404935227e-05	2.06852598212e-07	2.92783069282e-08	5.30308264492e-08	2.74215065835e-08	1.66608780015e-06	9.53592409844e-05	5.17613328404e-05	0.000102685893949	0.00022468288929	7.09761803766e-05	0.000104218150002	8.03370380591e-05	0.000135312398164	0.000127432087117	9.43916415562e-05	8.04437741066e-05	0.000117495961528
0.000282395268049	0.000193246270544	8.68317226355e-05	1.37680893155e-05	4.64222556303e-05	2.967708105e-05	8.46626262645e-05	0.000243452639664	0.00019110074117	0.000372350880582	0.000403033222221	0.0124921168595	0.000809189019536	0.000404642952439	0.000200651792351	0.000225867755696	8.307821099e-05	3.03252502916e-07	1.28466770815e-05	3.5333048791e-05	3.21182893917e-05	1.53416623912e-08	8.49489658581e-10	2.50849426733e-09	9.28276745566e-09	2.93862713261e-08	2.26311951716e-06	0.000116397212007	7.5360308939e-06	3.36285094508e-05	3.93425646307e-05	2.69312181091e-05	7.68551193818e-05	1.95635012312e-07	3.59541757207e-08	6.29204486083e-08	2.90143298189e-08	4.83438660261e-06	9.40861039962e-05	0.000205657256064	0.000197979021599	0.000260619158839	6.78721904e-05	8.76489971784e-05	5.25838150651e-05	9.05154992974e-05	0.000141871650198	0.000109975193382	0.0001007129508	0.000168677480474
0.00012117641442	2.86839528869e-05	1.73498123649e-05	4.08772725006e-06	1.15394727039e-05	2.07235166646e-05	5.1438724708e-05	0.000151022481686	0.000211985961966	0.000224635081044	0.000184582514949	0.000183892729462	0.000150946952097	0.000225417428848	7.54508513103e-05	0.000140360342717	5.26767117502e-05	1.75729646966e-07	7.1632075851e-06	1.10765899928e-05	8.72360598339e-06	5.77257069589e-09	2.25932202632e-10	2.76882395331e-09	1.24847945529e-08	3.24224796886e-08	1.95611109134e-06	9.5390134742e-05	4.61709393671e-06	4.4076347509e-05	6.0278069114e-05	2.44055574364e-05	5.03369758135e-05	1.89915634251e-07	2.64846649781e-08	2.48311651035e-08	1.71556111434e-08	1.15984575515e-06	8.38767278437e-05	3.64340444267e-05	5.36904990829e-05	0.000103871889032	5.71882176808e-05	0.00013036613035	7.39443210304e-05	0.000129999772229	7.40753745991e-05	5.88092610715e-05	4.71359023232e-05	0.000119472593864
8.791133136e-05	3.70917104615e-05	5.09508123675e-05	2.59961590379e-05	1.81450358625e-05	2.91233353917e-05	0.000562479721194	0.000420274361363	0.000174032020069	0.000204747245156	9.30754160338e-05	8.2014266841e-05	6.62334035459e-05	0.000124367945155	6.68104131559e-05	9.90161880715e-05	4.03859077549e-05	1.31974910217e-07	1.00156486613e-05	1.95914301577e-05	1.53956309808e-05	4.52928443937e-09	1.07798872732e-10	9.07604691464e-10	5.22452176186e-10	1.8357103026e-08	2.61209436591e-07	1.05350707152e-05	1.50612781901e-06	1.21516805288e-05	1.54840629807e-05	9.30204755786e-06	3.56445941241e-05	2.2194722017e-07	2.98449907508e-08	2.5009670181e-08	1.74117053482e-08	3.28623030911e-06	0.000123715073319	0.000136617223396	6.25136724601e-05	0.00031205756682	5.82203097491e-05	0.00018792874553	0.000100286010701	0.000274705327307	0.000320419758117	0.000139079311862	0.000252074811926	0.000248218514736
0.000232485013548	5.43950305e-05	3.17215274871e-05	8.15517044011e-06	2.35711090217e-05	2.89991888047e-05	7.07073472158e-05	0.000157802912296	0.00013690765477	0.000202367511834	0.000165378577936	0.000102885444364	0.000120700323861	0.000149191580641	5.92794691494e-05	9.52420819614e-05	5.90261338238e-05	9.64416693577e-08	8.54616858091e-06	1.65431025006e-05	1.63692495187e-05	1.31384908572e-08	4.48041923315e-10	3.82938839811e-09	2.05887583269e-08	7.2919621387e-08	4.35173566889e-06	0.000111355914422	3.89381283937e-06	2.84123099864e-05	3.39173452722e-05	3.24791109123e-05	7.19649502581e-05	2.64504188637e-07	2.81344881597e-08	4.39131887745e-08	1.86770228156e-08	1.45866707871e-06	7.07462513085e-05	4.17331352449e-05	6.76041009685e-05	0.00012664193995	7.68280707435e-05	0.000160705824851	9.13333565777e-05	0.000183270879392	0.000136336469423	9.18236654855e-05	9.06413074559e-05	0.000109120578448
0.000168006900071	0.00011190405663	4.98848297459e-05	1.01543679354e-05	2.57934304082e-05	2.59389530376e-05	9.32648841209e-05	0.000132208559514	0.000114496666441	0.000141162861915	0.000115875682223	0.000121066802434	0.00011130550077	0.000160135517711	9.81656704098e-05	0.000144057322965	9.49743767859e-05	6.95687895765e-07	1.97258287139e-05	2.22320472412e-05	2.00202322873e-05	9.45981923876e-08	2.840780396e-10	2.77975147522e-09	3.08846905397e-08	3.44868362709e-08	3.78262039467e-06	0.00101058250043	0.000116985707912	6.88087902997e-05	4.73986987083e-05	4.56665156855e-05	5.9135952107e-05	1.9070494938e-07	2.49333153272e-08	5.29988645927e-08	4.26989498817e-08	3.11198767304e-06	7.95760483537e-05	6.02994679379e-05	0.000182875044885	0.000121411943682	5.09606376663e-05	9.99145405793e-05	0.000114276136827	7.39161962532e-05	0.000106168641917	7.83795728494e-05	7.37860127565e-05	9.74977363116e-05
0.000178583745057	7.31903342667e-05	5.32383174992e-05	1.20230726396e-05	2.52859260274e-05	2.96000868088e-05	9.02933140999e-05	0.000208788061888	0.000203752928842	0.000262801976767	0.000222964966033	0.000181729278976	0.00015626332786	0.000212582766137	0.000100090110524	8.75255781457e-05	4.84316791695e-05	2.28355152254e-07	1.6772950335e-05	2.501794004e-05	2.28037627742e-05	1.0089333966e-08	3.79076180591e-10	2.86077954713e-09	1.62870085883e-08	4.24258929157e-08	2.96478181398e-06	0.000116365271424	6.35752147298e-06	4.5971359967e-05	6.05371165482e-05	4.52893314424e-05	8.73423885191e-05	3.69860001744e-07	4.31641316067e-08	6.99817916766e-08	5.00686798052e-08	2.79870499535e-06	0.000282065550567	0.000101992622771	0.000171522681256	0.000257610974656	5.89488446841e-05	9.585912402e-05	6.67709551654e-05	9.78760631269e-05	0.00013898455752	0.000115343262148	0.000105180442755	0.000165994810291
0.000139223136022	8.45988305776e-05	4.6663955545e-05	9.22749163293e-06	1.76550125656e-05	2.06880553832e-05	9.00614628109e-05	0.000105437836032	0.000146127733465	0.00028941936681	0.000152455481956	0.000244733559728	0.00022530903396	0.00052279435844	0.000198628321296	0.000145670050414	5.33054698058e-05	3.63494130487e-07	1.67071827746e-05	3.39105094677e-05	1.54378947753e-05	1.25097052141e-08	2.92818593195e-10	2.6731931114e-09	1.11049648513e-08	3.35654287395e-08	2.27164988233e-06	9.37695006043e-05	3.14826367073e-06	3.18001907142e-05	4.97061539125e-05	4.7934099534e-05	0.000155816919354	4.39786184573e-07	5.63498607946e-08	9.02071960996e-08	8.2626783049e-08	1.35252134052e-06	0.000110950925036	3.8002133617e-05	6.61750969507e-05	0.000106243995373	4.13757216283e-05	8.15444745379e-05	4.88067093551e-05	7.16630466492e-05	9.3467993605e-05	7.60023118006e-05	6.24011487118e-05	9.20721453711e-05
0.00124930466281	0.000236999174772	0.000333454341131	1.16248435499e-05	1.72324268495e-05	1.47844138578e-05	3.14840312588e-05	7.25496717675e-05	6.7939749326e-05	0.000123933282241	9.0461240059e-05	0.00329603989811	0.00342512267561	0.000172249725166	6.61869102218e-05	0.000273168143661	0.000143670975338	2.66697326464e-07	7.37580782217e-06	2.25417673728e-05	7.63395046195e-06	4.41899424893e-09	2.4951158571e-10	1.6289691453e-09	1.36533215999e-08	0.0155169801199	8.81226186642e-05	9.06409244503e-05	4.06374227438e-06	2.25409718411e-05	3.89775557258e-05	3.73431073201e-05	5.91237413303e-05	2.48056671108e-07	2.23951528335e-08	3.59404784655e-08	1.71737114044e-08	1.19232150771e-06	3.69646164597e-05	2.71639770491e-05	5.28093972936e-05	0.00013671925671	4.42841292209e-05	0.00016166971026	5.72940114617e-05	0.000196517903876	0.000145429880107	0.000122471043702	0.000193886792157	0.000211519679144
0.000483951333736	0.000132179576542	5.51323434727e-05	7.13079941439e-06	2.89972479301e-05	3.21174938411e-05	8.05840594498e-05	0.000300398025995	0.000316708407044	0.00088486534723	0.000531700353277	0.000271657011127	0.000131944934418	0.000191952542425	0.000135409008855	0.00019380136733	7.89077568667e-05	6.75438753784e-07	1.95669361196e-05	2.8120718075e-05	1.67905895251e-05	8.15109569563e-09	2.46333703214e-10	2.01703069964e-09	1.04696161799e-08	2.69653378699e-08	2.13542186732e-06	0.000119522420118	1.75871397994e-06	2.39414154686e-05	2.94014862327e-05	3.35705506914e-05	5.8336906368e-05	2.50282243786e-07	4.63402067874e-08	3.97562552513e-08	2.908009801e-08	2.08325277051e-06	5.38538353193e-05	9.74403944638e-05	0.000311568074678	0.000203465057302	9.00220335384e-05	0.000179683855022	9.70338253374e-05	0.000146816544944	0.000187675609828	0.000241865020051	0.000317968110862	0.000312618304863
0.000378558139652	0.000105399553226	6.92424792916e-05	1.62869672853e-05	3.4635925048e-05	3.08457279172e-05	0.000171876688664	0.000349543910587	0.000723474785442	0.00036756567945	0.000366378916634	0.0003671347771	0.000168725744706	0.0002691719831	0.000118709976292	8.83031025729e-05	5.17918741649e-05	2.61265825209e-07	1.05650928903e-05	2.10781561979e-05	2.86294971056e-05	1.97006106308e-08	4.44783147178e-10	3.18929569874e-09	1.37375961011e-08	3.66464396755e-08	3.29015483807e-06	0.000292565663075	8.8047983312e-06	3.21450640526e-05	5.17678400719e-05	2.74293096176e-05	5.98275998162e-05	3.57496254129e-07	3.67383514581e-08	6.00622332489e-08	3.23833617663e-08	2.40815969025e-06	6.94343313823e-05	5.30367113366e-05	0.000207702365047	0.000159528366442	0.000143653837454	0.000158352244669	0.000108228192435	0.000138670869529	0.000256826210772	0.000172344790853	9.16919587667e-05	0.000138263980134
9.3180391918e-05	3.53215612037e-05	3.36687871615e-05	9.76963152057e-06	3.14082313158e-05	1.51317511331e-05	2.05774506119e-05	8.64171753435e-05	9.79690251919e-05	0.000218481030836	0.000316369109266	9.45575243044e-05	4.85970300802e-05	0.000125537889326	9.15728494567e-05	0.000160467403191	5.38654290934e-05	1.45940917434e-07	6.9837198192e-06	1.54107041755e-05	2.46686052066e-05	1.24147174618e-08	7.78770220066e-10	2.69334287326e-08	4.56475992432e-08	3.02169283028e-08	4.70833909608e-06	0.00691431140199	1.44935276952e-05	5.19822920895e-05	4.84150698975e-05	4.114673367e-05	0.000134088315844	3.5148252836e-07	5.07682625207e-08	1.37886071559e-07	4.62165554175e-08	2.02302666085e-06	0.000106459988919	4.89928362916e-05	0.000104187191093	0.000159781589025	7.27057539178e-05	0.000120198854482	6.69432811071e-05	0.000164450101257	0.000532668460512	0.000219714788517	0.000213013249683	0.000834544093814
0.000293375573184	9.66199009436e-05	5.77038676123e-05	8.16466125499e-06	0.00349750206155	1.76073264229e-05	4.28429138763e-05	0.000240205702556	0.000126910756204	0.000289250549351	0.000131269369194	8.2822129863e-05	0.00010837724226	0.000178267036756	9.93084220909e-05	8.01081354131e-05	3.68989559583e-05	1.53724542648e-07	1.31761594958e-05	1.68412118637e-05	1.21259799565e-05	1.04277644065e-08	2.55286914954e-10	4.87967954846e-09	5.49131469407e-07	7.50362714495e-08	4.93251499745e-06	0.000157880191849	7.76885259601e-06	3.96357103351e-05	0.000114592095099	0.00805464102023	7.63103682117e-05	3.15532369413e-07	2.54099145555e-08	5.52440033581e-08	1.88305766127e-08	1.11100628456e-06	8.78450801634e-05	2.50699359643e-05	6.60165696485e-05	0.000169560013346	5.98450619917e-05	8.19140464903e-05	4.9602956941e-05	0.000129776218754	0.00027634874285	0.00034940465717	7.83170588352e-05	0.000249718711881
0.000235562171273	6.75655388358e-05	8.94410353907e-05	0.000551459043087	9.59681480439e-05	0.0316715310906	0.000340697048959	0.000366256793876	0.000331852880781	0.000479077791866	0.000243134036406	0.000267586710073	0.000176827126982	0.000183145971969	0.000168731997528	0.000113423226713	6.67875311141e-05	3.03402719459e-07	1.43324283662e-05	3.18018349572e-05	1.82359197425e-05	7.13186682777e-09	2.80825925836e-10	2.93806249583e-09	1.84841677726e-08	3.18815006274e-08	3.01155549947e-06	0.000112449802188	3.59071586206e-06	3.01175041555e-05	4.27817177213e-05	3.55601984828e-05	0.00010477448499	2.35189776859e-07	4.37013956483e-08	6.44282699222e-08	3.5138114471e-08	1.97152660006e-06	9.98477051147e-05	3.49547328822e-05	0.00014831696059	0.000121173299707	5.39186682096e-05	8.3021973857e-05	4.3396694382e-05	8.20263649535e-05	0.000108484921283	0.000110213890009	0.000112310471506	0.000122138619848
4.61527851726e-05	3.20241420854e-05	2.12663230956e-05	4.87895352564e-06	1.44841000547e-05	3.4675411949e-05	6.48360982918e-05	0.000483113365012	0.00026082553748	0.00026760664048	0.00016091585572	0.000145322601463	7.74168104737e-05	0.000123512620112	8.50976995502e-05	0.0001108330147	9.28408099682e-05	1.07325109759e-05	1.14629675538e-05	1.60940356828e-05	1.445767367e-05	1.53357510441e-08	2.95629968274e-10	5.05083830395e-09	1.25872055469e-08	3.64913941806e-08	2.54062652345e-06	8.58024658263e-05	4.4919134475e-06	2.77118361625e-05	6.49505472108e-05	4.01681100655e-05	7.20978908609e-05	3.1584244468e-07	2.32746113803e-08	2.63838397007e-08	1.87165608424e-08	1.81363288492e-06	6.95327588435e-05	2.77192752037e-05	8.62924965746e-05	0.00141253345198	0.000245505912162	0.000178229242318	7.45251037069e-05	0.000155684074396	0.000214397907078	0.00011519867029	5.64152576075e-05	5.80116632515e-05
0.000322550857196	0.0124454772155	0.0109839941922	1.20837297426e-05	3.18056295815e-05	2.77908793284e-05	4.03601050381e-05	0.000168510111384	0.000270358336238	9.22267303689e-05	0.000104477903188	8.42749341537e-05	9.39290835679e-05	0.000236134210238	7.47013681274e-05	0.000341655536135	4.63138740275e-05	1.17793690156e-07	6.75322664074e-06	9.94998769195e-06	9.79170994708e-06	1.49149985271e-08	2.81301170233e-10	3.15513591543e-09	1.82302551988e-08	3.40075938812e-08	2.1676394129e-06	8.95963947167e-05	2.53412475691e-06	1.8030303201e-05	2.68178582081e-05	1.89769328174e-05	4.17485107116e-05	1.93879891109e-07	2.48969475208e-08	2.4781110664e-08	1.86523027192e-08	1.16502438223e-06	6.92080335018e-05	2.75158445396e-05	5.89333810937e-05	0.000100309755417	3.82191849874e-05	8.32475426781e-05	5.84014048381e-05	8.76584322412e-05	9.6007961607e-05	6.83019570384e-05	7.47465807e-05	0.000107116339047
7.3912189102e-05	3.70007230677e-05	3.49673962848e-05	6.22229516055e-06	1.29963315914e-05	1.28945453469e-05	2.91448170656e-05	0.000119847043251	0.000229096567542	0.000168839450877	9.50485033242e-05	0.000108948104112	6.80473774251e-05	0.000128077990174	8.34344953159e-05	0.000130168880017	5.85738277464e-05	2.87570750373e-07	2.22391430425e-05	3.3011812736e-05	4.96650871936e-05	8.89098933281e-09	2.56183900482e-10	2.92226067361e-09	1.07557638881e-08	6.3183575607e-08	5.88543605528e-06	0.000226190355524	4.37834721028e-06	3.08806762574e-05	2.64381506222e-05	1.90522501635e-05	4.60854210989e-05	2.22618909716e-07	2.80386780442e-08	6.5556115711e-08	3.71333363422e-08	1.66847051323e-06	0.000138916325099	0.000115248934753	0.000190949522545	0.000362195617137	0.000121013950849	0.000142846782144	7.99912454244e-05	0.000158661781353	0.000137598879633	0.00019842433474	0.000119609477975	0.000155677304674
3.24633208741e-05	6.58389776852e-06	2.65378642617e-06	5.2017871956e-07	2.59038412036e-06	8.8499899275e-06	2.91806207935e-05	0.000149307454913	6.61341007774e-05	0.000126162803799	9.46518643435e-05	6.26736908556e-05	4.27359423349e-05	9.8326257751e-05	6.49046090773e-05	0.000142688430499	4.65476830553e-05	1.08605566499e-07	6.08455574966e-06	9.49926156882e-06	1.199051061e-05	1.04000173085e-08	3.23999883083e-10	2.49069905419e-09	1.25830340571e-08	4.42317600435e-08	2.25919971246e-06	0.00010834242806	5.23889243576e-05	3.41297730567e-05	0.00010917472497	3.81390588955e-05	6.03896227187e-05	3.64062232347e-07	5.1007070209e-08	1.38215208755e-07	3.02081070411e-08	6.70040042026e-06	0.00026168753781	7.52160055275e-05	9.56223291819e-05	0.000177107407267	0.00011605880868	0.000184655487804	0.000185001450756	0.000357836479411	8.37465044384e-05	8.28248210237e-05	0.000122374270315	0.000253851618843
0.000130961445482	2.63016979447e-05	1.21312094524e-05	3.52154108396e-06	4.14235545647e-05	3.03023934334e-05	8.92550195032e-05	0.00024808262722	0.000183642063613	0.000316581179207	0.000143306949491	0.000163784380151	0.000109744808356	0.000108769946296	0.00011817723694	0.000123007074799	7.92845451881e-05	3.97782288069e-07	8.72990552614e-06	1.75589755581e-05	1.47660425469e-05	7.74843326963e-09	4.06623786066e-10	3.28311060351e-09	1.12227028639e-08	7.66075648045e-08	4.3185780776e-06	0.000190347962334	7.05947029452e-06	3.88209205359e-05	4.08119764451e-05	2.37717938676e-05	4.91179104091e-05	1.80402826838e-07	2.75840471605e-08	6.07859868206e-08	3.85231432808e-08	1.41578866156e-06	0.000100212026363	8.42927110797e-05	0.000107321725955	0.000152903004956	8.59620815235e-05	0.000173463977992	0.000127614305948	0.000192967419782	0.000245513202101	0.000180155277627	0.000136143450114	0.000138547932856
0.000228004845878	0.000122364255238	0.000205632889692	5.16811604709e-06	1.42992785374e-05	2.45908611782e-05	7.80855887431e-05	0.000102574407109	0.000107793510908	0.000149538991084	0.000124468070721	8.12760190049e-05	0.00011984488214	0.000192429740486	9.38179487896e-05	0.00268424706228	9.34801349504e-05	2.50528710137e-07	7.28640577841e-06	1.69885071638e-05	6.41127144645e-06	4.17384588241e-09	1.29469539469e-10	2.29420768928e-09	1.0248428558e-08	2.88673810014e-08	2.97547917524e-06	0.000104275205876	6.940662371e-06	3.20530787149e-05	3.35645761143e-05	1.81710592231e-05	4.87145229599e-05	1.43702603718e-07	1.92322313816e-08	2.36123430156e-08	1.28976146313e-08	6.51417464043e-07	6.35832200544e-05	2.48515707272e-05	4.25517986088e-05	0.000116937947856	4.34132022719e-05	0.000151926923591	7.01637506543e-05	0.000226176348556	0.00016407379064	6.60682112698e-05	5.97557179776e-05	6.02871308939e-05
0.000150889383852	7.69371124222e-05	3.91630476339e-05	3.21384145593e-05	0.000263136431764	3.59862061133e-05	0.000112263524966	8.88250827798e-05	9.74137798704e-05	0.000134234787142	0.000102838131228	9.4869017092e-05	9.00288860567e-05	0.000131031496653	8.44945852837e-05	0.000177537325979	6.15822322481e-05	1.28690209114e-07	1.03062731252e-05	1.80927458547e-05	8.76195759767e-06	5.94429291896e-09	2.30155847166e-10	2.60702991969e-09	1.35360019885e-08	4.89991771027e-08	2.64351157863e-06	0.000130997207197	2.74134870069e-06	2.96440474937e-05	3.92296258652e-05	4.99862658908e-05	7.01523459994e-05	2.84537924402e-07	4.69933619325e-08	4.83189106284e-08	2.75252122359e-08	2.16128459523e-06	7.69663016994e-05	4.07160149875e-05	6.72743428969e-05	0.000136216351474	4.14813959387e-05	7.24443878201e-05	4.10479047361e-05	9.23334352463e-05	0.000138033257442	0.000145471993202	8.56043501153e-05	0.00011619938706
7.36700493366e-05	4.79102878149e-05	6.29253659862e-05	3.47937152077e-06	8.99853876598e-06	2.3466811422e-05	8.2667390105e-05	0.000100162692901	0.0004171258397	0.00286809123618	0.000160867939463	6.69354212868e-05	0.000135219069952	0.00026121458578	0.000106445702366	9.44595957453e-05	5.68319156976e-05	2.52258447054e-07	1.14473043204e-05	1.47203896885e-05	8.19786437728e-06	6.68546294149e-09	2.87986548836e-10	2.79855189174e-09	8.08058999158e-09	3.82346390696e-08	2.06332153454e-06	3.55073984524e-05	1.08211605773e-06	9.38572865477e-06	1.23482298291e-05	1.95448540702e-05	6.31688420242e-05	1.73942068572e-07	2.03335537267e-08	3.07606834289e-08	1.70839440739e-08	1.54440707881e-06	8.04017634756e-05	4.00354707104e-05	7.1080928401e-05	0.000167595447158	7.89708192414e-05	0.000135808257516	9.56653697338e-05	0.000107881256584	0.000178166540096	0.00011151192441	8.55791281663e-05	0.000128278993536
0.000353370785756	0.00019147256542	0.000156324477763	1.63191329427e-05	5.86863882523e-05	7.37912526771e-05	0.000200838705823	0.000270168791301	0.000179055199065	0.000257822391715	0.000213318504156	0.000206872380695	0.000206452994031	0.000251304838656	0.000115096563315	9.79727448765e-05	7.62143903506e-05	2.17909632476e-07	1.5541263329e-05	3.36834199867e-05	2.30100560674e-05	1.42091879659e-08	4.1828263469e-10	2.60883370129e-09	9.47397085412e-09	4.56549771985e-08	2.70818012609e-06	0.0001545466066	5.65415718488e-06	3.63410914321e-05	3.87586937836e-05	3.04813725428e-05	6.99910414386e-05	2.0917944419e-07	3.30343278357e-08	5.72631348552e-08	3.21499310217e-08	1.99322670657e-06	0.000124003534735	4.00148238212e-05	8.31982546669e-05	0.00018193357605	6.78361826963e-05	0.00011589815534	8.13873285337e-05	0.000130262709984	0.000157261524114	0.000131052787949	8.11645180169e-05	0.000116335495422
0.000396596467359	0.000175233890494	8.13443755447e-05	2.01264331378e-05	3.81891381193e-05	2.82802310557e-05	8.15555367478e-05	0.000164374695523	0.000147700721752	0.000215197066669	0.000224700881293	0.000183006201328	0.000153935050844	0.000203383069296	0.000121359154677	0.00010608239602	5.97594232456e-05	5.26065409451e-07	1.61790410888e-05	2.47735820667e-05	1.26091379778e-05	9.29118531685e-09	3.11897370226e-10	2.54057038442e-09	1.58315647941e-08	2.254039562e-08	2.12786137398e-06	7.89663974222e-05	2.28463822407e-06	1.65931407776e-05	2.50631655277e-05	2.49834349824e-05	5.3363572992e-05	3.20039277776e-07	1.0711621473e-07	1.44601356297e-07	6.49477047226e-08	3.57571724332e-06	0.000104830823626	4.84693674148e-05	8.13208094728e-05	0.000140592502888	5.18688824471e-05	0.000123575889093	7.53307259554e-05	0.00013162710762	0.000185364325734	0.000137861044637	8.90566379518e-05	0.000125480296799
0.000297992443986	0.000109067182489	7.73490041804e-05	1.74441111281e-05	1.97714598786e-05	2.3517814902e-05	7.36729839734e-05	0.000171931208795	0.000160202554103	0.000264636301841	0.000156306459104	0.000153811372731	0.000144782921582	0.000234207266453	0.000110960215951	8.71898006421e-05	7.35308328273e-05	2.50262655636e-07	3.1269957617e-05	2.8440108495e-05	2.50997968001e-05	2.77749373874e-08	3.19806485981e-10	1.52670323049e-09	7.20075808977e-09	1.85178415947e-08	1.18080365701e-06	4.25570431049e-05	1.14112660182e-06	1.60350076749e-05	3.23255771517e-05	2.74398130528e-05	6.81874862648e-05	1.28866299069e-07	2.21446314005e-08	5.05936184401e-08	1.60297867833e-08	1.03733793617e-06	4.30461668799e-05	2.85590347099e-05	8.57231350499e-05	0.000135103698637	4.56097895386e-05	9.89694716206e-05	7.9974910935e-05	0.000118517134089	0.000170182392555	0.000132248872076	7.09247898973e-05	0.000114870695849
0.000405914698728	0.000557125558222	0.000180770321257	8.25356998987e-05	0.0103550127187	0.00399255349842	0.00045054465282	0.000589751658931	0.00123835325045	0.000588524959792	0.0177620686211	0.00157186391036	0.0003840019083	0.000533898725334	0.000122058686137	0.000122987547336	8.71957268205e-05	3.62103436997e-07	1.21293584733e-05	3.86806071279e-05	2.80716641937e-05	8.64043361934e-09	3.37639009059e-10	3.49901784354e-09	2.07364018824e-08	4.51947792387e-08	6.81513168524e-06	6.76945735635e-05	2.85665635695e-06	1.95594201579e-05	3.10340335025e-05	3.35698964111e-05	7.34779455806e-05	2.78449583533e-07	4.28948658028e-08	5.72986327977e-08	5.39822012528e-08	3.69457261708e-06	0.000166766752483	8.71424685516e-05	0.000220967603688	0.000152175197717	0.000119040145627	0.000149209524723	0.000130550019347	0.000219516720647	0.000149875480363	0.000112351373331	0.000176576395289	0.000222454826739
0.000230467171049	9.78608787397e-05	0.000112835692237	1.27360492575e-05	3.34610183807e-05	4.13442642803e-05	0.000135140030522	0.000231277383038	0.000221389646789	0.000249765901534	0.000152109338077	0.000129663284767	0.000133876644146	0.000185336045898	6.96342420889e-05	0.000292148141831	7.26025917405e-05	1.58923854515e-07	7.99588289579e-06	1.66368297013e-05	1.06111980396e-05	9.47473766624e-09	3.20200000543e-10	2.94683581215e-09	2.30642632307e-08	1.85895978047e-07	9.73632847835e-06	0.000131410319152	4.59961387092e-06	4.52951590653e-05	3.47149649422e-05	4.19651792101e-05	0.000141494652112	2.56537029907e-07	2.82308747348e-08	4.54814478084e-08	2.345674863e-08	1.1234892976e-06	6.15212693245e-05	2.77052875689e-05	5.58473229305e-05	0.000106107152761	4.3488346633e-05	9.67445566175e-05	6.46108399891e-05	8.20396408686e-05	0.000127098393834	9.41125319461e-05	0.000104971270127	0.000131137353806
0.000169835404125	8.35875122211e-05	5.10104450564e-05	6.32309723469e-06	1.63933043578e-05	1.87991429036e-05	5.82702500594e-05	0.00012993328254	0.00012887425397	0.000216270729619	7.5304885059e-05	9.24921530228e-05	0.00010177865523	0.000102646705269	5.996537936e-05	0.00011189237286	5.66839492605e-05	1.59733843183e-07	2.35208919691e-05	0.000150955866322	1.03384643106e-05	5.87942451677e-09	2.05355926637e-10	1.62350599637e-09	8.45999810171e-09	3.72695456106e-08	1.81445653524e-06	7.10356488403e-05	1.91333482234e-06	2.60875871346e-05	2.59476764228e-05	2.44196323757e-05	5.01295315756e-05	4.81257909902e-07	4.34250481375e-08	3.94613157669e-08	2.34006402478e-08	1.3857542398e-06	6.09322249357e-05	2.44201104282e-05	7.00243750636e-05	0.000289290932129	5.64213924672e-05	0.000126820867038	6.13667065221e-05	9.70071954768e-05	0.000107882143354	6.71505767842e-05	8.0382644585e-05	0.00014489968079
0.000271233677542	1.17553883704e-05	8.35006281158e-06	2.89853234186e-06	8.80218983903e-06	1.6648326864e-05	5.66812014347e-05	0.000138099819322	0.000168700863684	0.000312629598592	6.92919449425e-05	7.19897110515e-05	4.89781270791e-05	8.54408609113e-05	5.74428068098e-05	0.000112618856183	6.5800221954e-05	1.64026810624e-07	1.19847735039e-05	2.7669398387e-05	1.25626027319e-05	1.38726199755e-08	6.49048775386e-10	1.38966154448e-08	3.81589974677e-07	4.0576641103e-08	2.63395239956e-06	9.452126721e-05	3.68487356445e-06	3.31642768613e-05	4.86664068623e-05	3.42121850146e-05	5.94273289543e-05	2.50612842852e-07	3.37891544622e-08	8.96682855681e-08	9.75623920083e-08	2.51817161847e-06	9.22838775373e-05	4.78448630536e-05	9.77216571041e-05	0.000200798259544	7.66210737398e-05	0.000166649404716	8.20666463549e-05	0.0012776246977	0.000442928615831	0.000602177139753	0.00494686586536	0.000329588962163
0.000116021693166	4.88715512962e-05	3.74872464835e-05	5.26178749784e-06	1.40368427331e-05	2.54837413571e-05	0.000127634439519	0.000231059995957	0.000542228109762	0.000192549113819	0.000154587785149	5.95928823072e-05	0.000110779467365	0.000229510749483	9.15462348607e-05	0.000131123537743	4.51212022301e-05	1.23911215978e-07	6.56505167057e-06	1.01235782728e-05	7.93010013852e-06	7.18772755302e-09	2.35055904388e-10	1.74978633031e-09	7.21754126767e-09	2.06021965351e-08	1.68055977374e-06	5.81193728652e-05	1.6461751836e-06	1.45233850675e-05	1.64982443831e-05	9.59258510999e-06	2.36255362401e-05	1.07469090993e-07	1.42348881383e-08	1.88725224358e-08	1.21616679317e-08	9.86958791079e-07	5.9367954526e-05	3.40487141538e-05	6.26087899244e-05	0.000125178339535	3.97311072746e-05	7.1239255306e-05	5.38035589079e-05	5.62578765922e-05	0.000269859130205	0.000160275857701	0.000105367055132	0.000170208257061
0.000504904103207	0.000161414921761	8.87581997201e-05	1.77357004893e-05	5.39503195662e-05	3.42082093516e-05	9.10797605174e-05	0.000234895856009	0.000201071717162	0.000246116891136	0.000284426620074	0.000169610846088	0.000166053613377	0.000296976155619	0.00011736381997	0.000130924605204	8.17989197168e-05	2.84390622352e-07	2.34075809661e-05	4.29853207083e-05	2.65201098271e-05	1.76402252668e-08	4.47171665584e-10	4.1330816518e-09	2.89084982413e-08	7.11464406845e-08	4.22381822269e-06	0.00022013230471	7.64113186753e-06	3.91387707345e-05	5.92143638587e-05	8.03997010697e-05	0.000269764346429	5.52975518174e-07	8.40864153388e-08	9.32119410077e-08	6.28988503958e-08	3.7899647682e-06	9.57771443575e-05	5.53460314766e-05	7.28822623131e-05	0.000169523348508	6.86284310754e-05	0.000154978955359	0.000164009566302	0.000180904712835	0.000148414634404	0.00013998250889	0.000115906380975	0.000174307649517
0.000519782635437	0.000184271353332	8.5208937833e-05	9.78959268178e-06	1.96521236673e-05	2.58149565279e-05	0.000109452266116	0.000246646983222	0.000191449977523	0.000235460834817	0.000178982362645	0.000162464339647	0.000130785804668	0.00015092453764	8.66378791208e-05	7.11014692826e-05	4.76979986931e-05	2.11711186373e-07	1.16390162568e-05	2.33485172378e-05	1.31111703967e-05	8.54326920972e-09	2.66335874767e-10	2.50321149327e-09	1.31819263504e-08	3.16298182287e-08	2.26268362454e-06	8.50158448201e-05	3.17630745306e-06	2.11363052167e-05	2.64686897842e-05	2.41919434983e-05	6.38891118396e-05	2.25571607811e-07	4.15933115562e-08	6.5388549366e-08	3.57589179395e-08	2.20221607431e-06	0.000121884824818	5.44564077794e-05	0.000141006454743	0.000186805636247	8.37817770152e-05	0.000127647499822	7.757988807e-05	0.000117452371908	0.000163288051368	0.000147386257873	0.000106923965248	0.000137843407688
0.000386371324569	0.00017074439411	0.000106758484673	1.83354127628e-05	3.64862369068e-05	5.36479274915e-05	0.000239581506082	0.000337480445282	0.000260867419861	0.000381978892222	0.000335428120955	0.000364734077043	0.000274473010844	0.000341050446719	0.000125466293547	9.41241902154e-05	4.68792903866e-05	2.69988347641e-07	1.44516189391e-05	3.10956320094e-05	1.37822973065e-05	1.0467067029e-08	3.83378178786e-10	2.51011546238e-09	1.31207581843e-08	3.88488203909e-08	2.77525067162e-06	0.000139431968515	6.02592130863e-06	3.9725567243e-05	5.10095313511e-05	5.67868776756e-05	7.98460512916e-05	2.347750867e-07	3.59543652451e-08	5.71990669725e-08	3.28365747801e-08	2.14369519032e-06	0.00011357114791	5.78459983767e-05	9.67430210842e-05	0.000197655944704	9.42268253994e-05	0.000158312495863	0.000114792210232	0.000161678777727	0.000153933892572	0.000120233012475	7.21459386553e-05	9.7060940945e-05
0.00454374557738	2.81287747479e-05	4.52605187099e-05	8.64923445516e-06	4.34375032005e-05	4.40355472854e-05	0.000111415048628	0.000200533495243	0.000227439868394	0.000309181775873	0.000281132153497	0.000251576631916	0.000187061852761	0.00021617179546	0.000142946921865	7.6982446296e-05	3.71217681634e-05	1.20926877552e-07	1.89967316976e-05	2.50745374246e-05	9.54264725566e-06	5.40269312855e-09	1.7825237215e-10	2.2127365687e-09	8.4338195197e-09	2.64540684157e-08	2.68453000023e-06	0.000302198477364	6.34538325233e-06	2.47146243069e-05	3.99095441895e-05	2.88028262659e-05	5.31532466467e-05	3.14914215638e-07	2.49469798184e-08	4.6742913745e-08	2.25698929419e-08	3.14581143717e-06	7.54425138995e-05	3.97568367859e-05	9.03592468861e-05	0.000143898521368	5.87844168085e-05	0.00010470839267	6.19140915097e-05	0.000113502251114	0.00017779311723	0.000145813334697	0.000104309080409	0.000148917198396
0.00027824316302	0.000160481074358	0.000106679620158	2.15358187416e-05	3.36142678369e-05	3.73897419205e-05	0.000125804892783	0.000205236864243	0.00022547846673	0.000354713864588	0.000568239260419	0.000250525438416	0.000197187111628	0.000258428753985	0.000125935392988	8.16802545915e-05	6.76145610564e-05	2.3787613958e-07	1.78838916213e-05	3.35326893592e-05	2.35749301437e-05	1.29663820645e-08	3.56698553753e-10	3.66171196648e-09	1.51481495105e-08	2.54955047661e-08	2.59413178526e-06	0.000102703767795	2.5095868591e-06	2.66180729974e-05	3.32455060621e-05	8.23050966788e-05	8.47360732458e-05	2.11763685987e-07	2.54158589151e-08	5.22579669897e-08	2.48637983013e-08	1.73025659233e-06	8.02515513354e-05	4.56778220708e-05	0.000125849543562	0.000153036530335	7.59915605518e-05	0.000137609116919	9.36325663195e-05	0.000137648938224	0.000151925938237	0.000177489402447	0.000121830583497	0.00013870465106
0.000203014988254	7.51604727168e-05	4.9606660217e-05	7.2380998294e-06	1.81558515032e-05	2.67155239433e-05	8.28436240504e-05	0.000265977471362	0.00020763824508	0.00040960344826	0.000204032012737	0.000122309445763	0.000113075697437	8.73176889083e-05	5.62556284045e-05	9.96392940865e-05	5.44313597798e-05	1.61952220761e-07	8.55039935189e-06	1.93742917552e-05	1.42660470854e-05	6.87808376701e-09	2.24666950936e-10	2.55843066971e-09	1.08349150406e-08	1.94686561085e-08	1.33406527235e-06	3.92753747186e-05	1.46251093637e-06	1.70252096767e-05	1.98780059577e-05	1.75577198836e-05	3.77294768173e-05	1.42024079902e-07	2.82125917407e-08	3.61014197848e-08	1.48966567686e-08	2.5367678173e-06	6.45041796514e-05	7.30063662582e-05	0.000144293919752	0.000109329087454	5.17025292912e-05	8.03710369294e-05	6.13409136276e-05	8.8467279025e-05	0.00019304898941	0.000222664643393	0.000121427538499	0.000157001660025
0.000599224861751	0.000150530896441	8.30355893406e-05	1.71439076426e-05	7.35187944148e-05	3.17254813827e-05	9.70971800382e-05	0.000410529452524	0.000354911199909	0.000652184300622	0.0199514490109	0.000811207242795	0.000589879604875	0.000379894112713	0.000194071055549	0.000176813853531	8.89949105665e-05	3.77755122983e-06	3.39954754618e-05	5.87917759773e-05	4.2350978397e-05	1.61959655016e-08	5.59918960984e-10	1.00367403218e-08	2.33935475626e-08	4.76511085211e-08	4.37346570663e-06	0.000165474236575	5.97478557336e-06	2.84994248662e-05	3.22506923974e-05	2.90595983651e-05	7.46067070825e-05	3.29695519376e-07	6.5055701549e-08	7.21613839155e-08	3.73884602663e-08	3.3669472929e-06	7.00165653681e-05	5.53515926681e-05	0.000151296963877	0.000413820385999	0.000164781189763	0.000526348069717	0.000531759366987	0.000476973994744	0.000305789625447	0.00029122821015	0.00028383142961	0.000676931934893
0.000275168314303	9.14955200782e-05	0.000109456908982	4.75961416119e-05	0.000116209856655	5.43543519597e-05	0.000249047215233	0.000301022183737	0.000291780265278	0.000287664792867	0.000231955373896	0.000172255427784	0.00010164807938	0.000108006194163	5.35758026419e-05	9.02193001516e-05	3.19712452631e-05	1.0765728013e-07	1.85183593089e-05	0.000185454123797	3.41538641857e-05	6.79181241497e-08	4.79183883355e-10	4.41116148885e-09	1.66358593947e-08	2.46181831601e-08	2.00659436151e-06	7.95812778901e-05	2.01115581201e-06	1.72319775555e-05	2.80798260773e-05	1.59478941214e-05	3.98695687309e-05	1.63875587283e-07	1.75100667396e-08	2.41259663465e-08	1.14149316468e-08	7.93247355727e-07	3.6350256192e-05	2.40157169589e-05	9.39325099003e-05	0.000245023256394	0.000134828916755	0.000581761278971	0.000253584594368	0.0002001496975	0.000230529216065	0.00012478442611	0.000122018196532	0.000226891078148
0.000774817576569	8.88915928357e-06	2.47001528101e-05	2.05047660315e-06	2.1274406349e-05	7.80057983227e-05	0.00084648868499	0.000428216765416	0.000409204669585	0.000184411908571	6.99552786056e-05	6.50723234874e-05	0.000137914421999	0.000186739984686	5.61614972268e-05	9.82714673243e-05	3.61288367325e-05	1.03159240959e-07	9.85092678704e-06	2.80664554942e-05	1.45257599286e-05	7.62843142157e-09	1.64652588154e-10	2.79814676124e-09	8.98203552942e-09	3.06128856102e-08	2.08259161805e-06	2.47927710939e-05	1.28468720087e-06	1.34029154774e-05	2.06432828311e-05	1.14108561791e-05	2.97551335754e-05	1.36590519216e-07	1.47931292554e-08	1.87834003181e-08	1.27576021622e-08	7.60982243148e-07	6.42705031978e-05	2.69313725042e-05	5.74666371664e-05	0.000145368305168	4.25840700212e-05	0.00013705806248	0.000141472840375	0.000144882409868	0.000167127108855	6.84086274212e-05	6.57881334079e-05	5.10356919655e-05
[truncated: 760 more rows]
[truncated: 3 more columns]
