# Supplementary material for: Real-world datasets for portfolio selection and solutions of some stochastic dominance portfolio models
Source: Data Brief. 2016 Jun 28;8:858–62. doi: 10.1016/j.dib.2016.06.031 (PMC4959918; doi:10.1016/j.dib.2016.06.031)
Supplement: Supplementary file 2 — Supplementary material [file mmc2.zip › Solutions/NASDAQComp/OutofSamplePortReturns_CZeSD_NASDAQComp_List.txt]

-0.0138627463239
0.0987614273
0.00958974786465
-0.0815975576973
0.00812135329279
0.0436957363223
0.0540005366699
0.0063782953063
0.176641145388
-0.0143847204164
-0.0811047875894
-0.0440918829682
-0.0190850584201
0.013851460895
0.0142665049029
0.0836520595471
0.0184544395618
0.0108057986432
0.00693812041471
-0.0417539743122
0.00414971161418
-0.0177910428992
-0.0551746810481
0.0330640461317
-0.0824096627446
-0.00253023403991
0.0849140382472
0.0140304139216
-0.00258964574599
0.0624353445537
-0.00642961849958
-0.0302434275357
0.0556000328818
-0.00425751135554
0.00033520833614
0.00619492556553
-0.0136275419924
0.00498656499929
0.0110374693145
-0.0236265297364
-0.199919432193
0.0420116305422
-0.0107912976041
-0.0179069711947
0.0166702810722
-0.0307959313857
-0.0320437174362
-0.00778934322071
-0.0504940090469
0.0386144838864
0.0413840953212
-0.00307067270914
-0.0188940043394
0.0249637775655
0.00963540963801
-0.000675878709522
-0.0120792201928
0.00801203194548
-0.0490773321084
0.0279630355914
-0.0332554527247
0.0399024777263
-0.0487136993787
0.0217249478015
0.00442562192268
0.0213265840783
0.0113316188966
-0.0155367817361
-0.0164743721568
0.0180869589606
-0.0129110682057
0.00246883299031
0.055456561695
0.0015272030582
0.00733834579262
0.0325894918768
-0.00842317644869
0.00508577751785
0.0155839677874
-0.00513912505794
-0.0181945020679
0.0334697014258
-0.00341223692938
-0.00475349459587
0.0460083714635
-0.0649451390259
-0.0399048313953
0.0123764081435
-0.0102185410605
0.0117424403366
0.0145942621849
0.037142066652
-0.0102421678012
0.0167654175285
0.0309040721036
-0.0423945800875
0.0296260136658
0.00296652031613
0.0911946024165
0.00773814185819
-0.0362544922042
0.024332406532
0.0765998041505
-0.0137253945444
0.00300111049728
0.142809535129
0.0349968032427
0.00532711453182
0.0745096506711
-0.00472765059435
0.0436166106296
0.00768511400499
0.015834900837
0.0748926742646
-0.00388474531874
0.075918490003
-0.0548985998772
-0.116261004064
0.0899286743993
0.00264829183943
-0.0834248441975
-0.00552885207005
0.0299401206445
0.00971589368334
-0.0407930062025
-0.0422350651979
-0.00342923444559
0.0211488839855
-0.00127694680936
-0.0232624622306
0.00174387570587
0.00795254858495
0.0209113827541
-0.010177038014
0.00683809961517
0.00801554980663
0.025407074648
0.0302428103515
0.0634697569545
-0.0273074771057
0.0226772498872
0.0209448781535
0.0112005742745
0.0686081103442
-0.0104362924354
0.018686393907
0.0135549032484
0.0133863938828
-0.00739186357728
0.0308280799276
0.017308179316
0.0303858809458
-0.00554469856727
0.0360868961801
0.025707656433
0.0359948611333
0.0221127883474
-0.0394929217643
-0.0592003868274
0.0834130247936
-0.0187256673142
0.0323246914804
-0.0144675141733
0.0536220805274
0.0458667264571
-0.0121656599249
-0.0240097137738
-0.00832038266503
0.0117495782858
-0.00876460988423
-0.0291480901367
0.0350817496541
-0.0283595513745
-0.00419046292642
-0.0266931363447
0.0208676557004
0.0105813797494
0.00458829408424
-0.00298465058616
-0.0785727374925
-0.02483291085
0.00932607074934
-0.0293118767017
-0.0522338459009
-0.0208405763621
-0.014350977395
0.0150465452362
0.0809808297799
0.0454465671007
0.0199451455819
0.0277289808938
-0.0130747508945
0.029736767381
-0.0482912532825
-0.0965066301367
-0.0232256351999
-0.0355648721257
0.0213794002797
-0.00718071690256
-0.0344804134737
0.0456188217697
-0.00481023852047
-0.0426044088842
0.0174524496756
-0.0389861863913
0.00989404669801
0.0631860275315
0.0815778110398
-0.043491706154
-0.0415870191969
0.0156582219236
-0.0550332431132
-0.00314392472625
0.0948713224772
0.095139430894
0.0495346085086
0.000492704116755
0.0153805847717
0.000538195778482
0.0297948174027
0.0145424797553
0.00599579657212
0.000893109085001
0.0133471851937
0.0392735654326
0.022213346034
-0.0324854543475
-0.0749990405918
-0.0711459569777
-0.00877052557592
0.0590818600549
0.0190694931111
-0.0333133032012
0.00344415257984
0.0158078602825
-0.0297528701324
0.0158306333797
-0.0355793017398
-0.0773907887275
-0.0382198440053
-0.0319998825718
-0.0937770620671
-0.0277161392236
-0.0198985293554
-0.176121990942
0.12053135366
-0.0225692351918
-0.0962461503246
-0.0823625181621
-0.00195431739389
0.0480912386459
-0.0132386329267
-0.00116727820671
-0.00874539516083
0.0355527022612
-0.0018972845146
-0.0332399271359
-0.0725771105916
-0.0215680948011
0.058490960967
-0.0242054636282
0.0205466127643
-0.039601040233
-0.0903522284341
0.0919157344868
0.0606416498356
0.0292690692306
0.0413901488214
0.0318796402354
-0.0194236172824
0.0412401479534
0.0667126672364
0.0808438940374
0.00280881885773
0.042142495046
0.0492581977425
0.0440305493664
0.007897736361
-0.0161964591535
0.0396376640651
-0.0394854517374
-0.0291784988242
0.0479623564624
0.0232045142581
0.0052617752015
0.0132551226698
-0.06008093242
0.0559886017951
-0.00908656915939
0.0175598634161
0.0359111027588
0.0236948653469
0.010896667575
-0.000140293064044
0.0265732930733
-0.0170569409162
-0.0111820484189
-0.0374030902037
0.0526497498284
-0.00737930392604
-0.0431503702128
-0.046198233109
0.0772574529761
-0.00907983676493
0.0186277666778
-0.00731714973166
-0.0112531292419
0.0281198117615
0.0202407487026
-0.0582652785881
-0.00718465301593
-0.00375088918001
-0.0124600310273
0.0218490546258
-0.0212769769827
0.0646448968825
0.0300701759466
-0.0346310145364
0.0741436129965
0.0268097892618
0.0181767918137
0.0536268478431
0.0780623739172
-0.0451911439427
-0.0568523686023
0.0300225416787
-0.0474785822929
0.0635202075291
-0.0580191505791
0.0133476901982
0.0164619930868
-0.0359905078188
-0.0736942663139
0.0869244815793
-0.0645826779516
0.0221793366139
0.00173201260245
-0.0084100274221
-0.0185087827082
0.00832146551971
0.024899919666
0.0291631017557
-0.019810477571
0.133772800085
-0.0559476817307
0.00508086929721
0.0404916081368
0.0192512709295
-0.00786181572958
-0.0125236528291
0.0552126034502
0.00855052114181
0.00603024962065
-0.01029040947
0.057541174135
0.0239978613432
0.00722764600513
0.0135136742476
0.0230867831441
0.00747050343449
0.0262274973617
-0.0200886979832
0.0209151404822
-0.00877526318051
0.0158974907728
-0.00825498692149
-0.0452677135096
-0.00706937669867
-0.0260711327443
-0.0121635120124
0.0458165576528
-0.0226699099983
-0.040193180465
-0.00360538452859
0.0370711229902
0.00374568230845
-0.043357343146
-0.0278589617943
-0.031197133443
0.0415418728958
-0.0282434637982
-0.0069194797278
-0.0429966346301
0.0384419460748
0.0207924399223
0.0257600802487
-0.0116807175148
0.0513783066293
-0.0426350881846
-0.227063913387
0.0727397844319
-0.0968327875001
0.118475006016
-0.0429119836059
-0.0640753882984
-0.0592184907035
-0.109656330533
-0.142078717318
0.0720943496151
0.0694369118702
0.0251032338879
0.0314677734159
-0.0390451920299
0.0120854585272
-0.0831069404132
-0.0277841927623
0.0574826727571
0.00571428285856
-0.0431903870204
0.0380316612715
-0.00126182912793
0.0382480351026
0.0135421695587
0.00233524780538
0.0337690397981
0.0521846071841
0.0234597902049
0.00322154311185
0.0060065502752
0.00979644397646
0.0374351618834
0.01288953301
-0.0227720828719
-0.0559876531594
-0.0436779891437
0.0169782600621
-0.0104698859042
0.015336447233
-0.0315321870853
-0.0274145361847
-0.0449990242696
0.0172503510127
-0.0246737059245
-0.00770665727625
0.0513903243995
-0.00547395638147
0.0299911966386
0.0257300179822
-0.0226670597409
0.0141072325638
0.0679297783771
0.0551635846972
0.0132466444849
0.0570557422082
-0.0112491116428
0.00521131564761
-0.00866449036989
0.00428065669676
0.0126253076938
0.00627427752973
0.00160183624311
-0.00238757017943
-0.0210731505096
0.00127165548628
0.00134818272844
-0.00161865248588
0.0213486731163
0.0478156658341
0.0468524673727
0.0127407995006
0.0403380947843
-0.0167240215834
0.0543531425686
0.0808824667319
-0.00685292180824
0.0100868922073
-0.0165584671314
0.0236974963305
0.0175459426148
-0.0165944254983
-0.0356185178304
0.00135657151946
0.0274584914408
-0.00972381004301
0.012779107713
-0.00647040948758
0.0257803208981
-0.049156839836
0.0085509140452
0.0171258350579
0.043402479101
-0.0138061694278
-0.0124909701168
-0.0369995921524
0.00256069732363
0.00439635068721
-0.0163936446855
-0.0271671733967
0.0533260155553
0.01416816545
0.0365050706381
0.0123620983679
-0.0298388389442
0.0144766990392
-0.035012082823
-0.0430001070899
0.068337382652
-0.0189869031681
0.0311727587766
-0.00932596848667
0.0371421339917
-0.0198560305015
0.00325133625599
-0.0179854572245
0.0212817880373
-0.0088248001858
-0.0306176001979
0.0267830806744
0.0158612032455
0.0334877489671
0.0217416489834
-0.00899201736398
-0.00763535269825
0.00703869902505
0.107391476935
-0.00526592666938
0.048030268487
0.0145668245458
-0.0709979084926
-0.0248607986218
0.0644379921469
0.0578961473397
0.00994033195173
0.0750967858677
0.0366015648045
-0.0113018074858
-0.0480132693357
-0.00872131094957
-0.072597512437
-0.02578349231
0.0341045670969
-0.0529007544611
0.0483089223814
-0.0495147270324
0.0514199400408
-0.012815699061
-0.00807796124023
0.0128345786684
0.0339155099691
-0.00083709124818
-0.0250006519117
-0.0119488524202
-0.0389881323184
0.0397038759423
-0.00501217848965
-0.0122221462632
0.0451456453221
-0.0122986061814
-0.0141135922396
0.0109721264976
0.0429935878104
-0.00532920438965
-0.00502452707863
0.0139761270802
-0.00426891698167
-0.0461030298542
0.00870000879125
0.0442947712159
0.102950950401
0.00322744096264
-0.0225216813096
0.00378245069432
-0.00714344198081
-0.0058746056308
-0.034013327007
0.0506409073402
0.00519321920053
-0.0293413437048
-0.0113963501193
-0.0167512349469
0.0114106463206
-0.0363709158458
0.0445863567281
-0.00405370394419
-0.0171724412629
-0.00288089569621
0.0152379698282
-0.0198403479202
0.00797473374223
-0.0201022241695
0.00985852967835
0.0276482692387
0.0401209366942
-0.0300698868624
0.00507131201067
-0.0280077740811
0.00425045642061
0.00697755800206
0.0182032874962
0.0215880451086
0.0419771442111
-0.00559642814103
-0.0585556870217
-0.00579172255059
0.00407293314726
0.00978086324027
-0.045429063291
-0.00559648359013
-0.0143125867212
0.00673995437179
-0.0996527679838
0.0946788619164
0.00987888927693
0.0273332195032
0.00744538343258
-0.119631712548
0.0711309469861
0.0139786360183
0.036489497006
-0.0240820541472
0.0131652006269
-0.00488530509012
-0.0517513547789
-0.0126031806501
0.042083855766
-0.0406385953909
-0.0225890586882
0.0202496641658
-0.000165484460464
0.00925534651461
-0.0597528241745
-0.0506159370116
-0.000217240592144
0.0268044182134
-0.0776526633063
0.00474817921227
0.0348749309089
0.0247716896292
0.0583166346891
-0.00810815393739
-0.0172368510582
0.00353946386067
0.0512352344586
