# Supplementary material for: Real-world datasets for portfolio selection and solutions of some stochastic dominance portfolio models
Source: Data Brief. 2016 Jun 28;8:858–62. doi: 10.1016/j.dib.2016.06.031 (PMC4959918; doi:10.1016/j.dib.2016.06.031)
Supplement: Supplementary file 2 — Supplementary material [file mmc2.zip › Solutions/NASDAQComp/OutofSamplePortReturns_CZeSD_NASDAQComp_Matr.txt]

-0.0138627463239	-0.0190850584201	-0.0824096627446	-0.0136275419924	-0.0504940090469	-0.0332554527247	0.055456561695	0.0460083714635	0.0296260136658	0.0745096506711	-0.0834248441975	0.0209113827541	-0.0104362924354	0.0221127883474	0.0117495782858	-0.02483291085	0.029736767381	-0.0389861863913	0.000492704116755	-0.0711459569777	-0.0319998825718	-0.00116727820671	0.0919157344868	0.0440305493664	-0.00908656915939	-0.0431503702128	-0.0124600310273	-0.0568523686023	0.00173201260245	-0.00786181572958	0.0262274973617	-0.040193180465	0.0207924399223	-0.109656330533	-0.0431903870204	0.0374351618834	-0.0246737059245	-0.0112491116428	0.0213486731163	0.0175459426148	0.043402479101	-0.0298388389442	0.0212817880373	0.048030268487	-0.072597512437	-0.0250006519117	-0.00502452707863	-0.034013327007	0.0152379698282	0.0182032874962
0.0987614273	0.013851460895	-0.00253023403991	0.00498656499929	0.0386144838864	0.0399024777263	0.0015272030582	-0.0649451390259	0.00296652031613	-0.00472765059435	-0.00552885207005	-0.010177038014	0.018686393907	-0.0394929217643	-0.00876460988423	0.00932607074934	-0.0482912532825	0.00989404669801	0.0153805847717	-0.00877052557592	-0.0937770620671	-0.00874539516083	0.0606416498356	0.007897736361	0.0175598634161	-0.046198233109	0.0218490546258	0.0300225416787	-0.0084100274221	-0.0125236528291	-0.0200886979832	-0.00360538452859	0.0257600802487	-0.142078717318	0.0380316612715	0.01288953301	-0.00770665727625	0.00521131564761	0.0478156658341	-0.0165944254983	-0.0138061694278	0.0144766990392	-0.0088248001858	0.0145668245458	-0.02578349231	-0.0119488524202	0.0139761270802	0.0506409073402	-0.0198403479202	0.0215880451086
0.00958974786465	0.0142665049029	0.0849140382472	0.0110374693145	0.0413840953212	-0.0487136993787	0.00733834579262	-0.0399048313953	0.0911946024165	0.0436166106296	0.0299401206445	0.00683809961517	0.0135549032484	-0.0592003868274	-0.0291480901367	-0.0293118767017	-0.0965066301367	0.0631860275315	0.000538195778482	0.0590818600549	-0.0277161392236	0.0355527022612	0.0292690692306	-0.0161964591535	0.0359111027588	0.0772574529761	-0.0212769769827	-0.0474785822929	-0.0185087827082	0.0552126034502	0.0209151404822	0.0370711229902	-0.0116807175148	0.0720943496151	-0.00126182912793	-0.0227720828719	0.0513903243995	-0.00866449036989	0.0468524673727	-0.0356185178304	-0.0124909701168	-0.035012082823	-0.0306176001979	-0.0709979084926	0.0341045670969	-0.0389881323184	-0.00426891698167	0.00519321920053	0.00797473374223	0.0419771442111
-0.0815975576973	0.0836520595471	0.0140304139216	-0.0236265297364	-0.00307067270914	0.0217249478015	0.0325894918768	0.0123764081435	0.00773814185819	0.00768511400499	0.00971589368334	0.00801554980663	0.0133863938828	0.0834130247936	0.0350817496541	-0.0522338459009	-0.0232256351999	0.0815778110398	0.0297948174027	0.0190694931111	-0.0198985293554	-0.0018972845146	0.0413901488214	0.0396376640651	0.0236948653469	-0.00907983676493	0.0646448968825	0.0635202075291	0.00832146551971	0.00855052114181	-0.00877526318051	0.00374568230845	0.0513783066293	0.0694369118702	0.0382480351026	-0.0559876531594	-0.00547395638147	0.00428065669676	0.0127407995006	0.00135657151946	-0.0369995921524	-0.0430001070899	0.0267830806744	-0.0248607986218	-0.0529007544611	0.0397038759423	-0.0461030298542	-0.0293413437048	-0.0201022241695	-0.00559642814103
0.00812135329279	0.0184544395618	-0.00258964574599	-0.199919432193	-0.0188940043394	0.00442562192268	-0.00842317644869	-0.0102185410605	-0.0362544922042	0.015834900837	-0.0407930062025	0.025407074648	-0.00739186357728	-0.0187256673142	-0.0283595513745	-0.0208405763621	-0.0355648721257	-0.043491706154	0.0145424797553	-0.0333133032012	-0.176121990942	-0.0332399271359	0.0318796402354	-0.0394854517374	0.010896667575	0.0186277666778	0.0300701759466	-0.0580191505791	0.024899919666	0.00603024962065	0.0158974907728	-0.043357343146	-0.0426350881846	0.0251032338879	0.0135421695587	-0.0436779891437	0.0299911966386	0.0126253076938	0.0403380947843	0.0274584914408	0.00256069732363	0.068337382652	0.0158612032455	0.0644379921469	0.0483089223814	-0.00501217848965	0.00870000879125	-0.0113963501193	0.00985852967835	-0.0585556870217
0.0436957363223	0.0108057986432	0.0624353445537	0.0420116305422	0.0249637775655	0.0213265840783	0.00508577751785	0.0117424403366	0.024332406532	0.0748926742646	-0.0422350651979	0.0302428103515	0.0308280799276	0.0323246914804	-0.00419046292642	-0.014350977395	0.0213794002797	-0.0415870191969	0.00599579657212	0.00344415257984	0.12053135366	-0.0725771105916	-0.0194236172824	-0.0291784988242	-0.000140293064044	-0.00731714973166	-0.0346310145364	0.0133476901982	0.0291631017557	-0.01029040947	-0.00825498692149	-0.0278589617943	-0.227063913387	0.0314677734159	0.00233524780538	0.0169782600621	0.0257300179822	0.00627427752973	-0.0167240215834	-0.00972381004301	0.00439635068721	-0.0189869031681	0.0334877489671	0.0578961473397	-0.0495147270324	-0.0122221462632	0.0442947712159	-0.0167512349469	0.0276482692387	-0.00579172255059
0.0540005366699	0.00693812041471	-0.00642961849958	-0.0107912976041	0.00963540963801	0.0113316188966	0.0155839677874	0.0145942621849	0.0765998041505	-0.00388474531874	-0.00342923444559	0.0634697569545	0.017308179316	-0.0144675141733	-0.0266931363447	0.0150465452362	-0.00718071690256	0.0156582219236	0.000893109085001	0.0158078602825	-0.0225692351918	-0.0215680948011	0.0412401479534	0.0479623564624	0.0265732930733	-0.0112531292419	0.0741436129965	0.0164619930868	-0.019810477571	0.057541174135	-0.0452677135096	-0.031197133443	0.0727397844319	-0.0390451920299	0.0337690397981	-0.0104698859042	-0.0226670597409	0.00160183624311	0.0543531425686	0.012779107713	-0.0163936446855	0.0311727587766	0.0217416489834	0.00994033195173	0.0514199400408	0.0451456453221	0.102950950401	0.0114106463206	0.0401209366942	0.00407293314726
0.0063782953063	-0.0417539743122	-0.0302434275357	-0.0179069711947	-0.000675878709522	-0.0155367817361	-0.00513912505794	0.037142066652	-0.0137253945444	0.075918490003	0.0211488839855	-0.0273074771057	0.0303858809458	0.0536220805274	0.0208676557004	0.0809808297799	-0.0344804134737	-0.0550332431132	0.0133471851937	-0.0297528701324	-0.0962461503246	0.058490960967	0.0667126672364	0.0232045142581	-0.0170569409162	0.0281198117615	0.0268097892618	-0.0359905078188	0.133772800085	0.0239978613432	-0.00706937669867	0.0415418728958	-0.0968327875001	0.0120854585272	0.0521846071841	0.015336447233	0.0141072325638	-0.00238757017943	0.0808824667319	-0.00647040948758	-0.0271671733967	-0.00932596848667	-0.00899201736398	0.0750967858677	-0.012815699061	-0.0122986061814	0.00322744096264	-0.0363709158458	-0.0300698868624	0.00978086324027
0.176641145388	0.00414971161418	0.0556000328818	0.0166702810722	-0.0120792201928	-0.0164743721568	-0.0181945020679	-0.0102421678012	0.00300111049728	-0.0548985998772	-0.00127694680936	0.0226772498872	-0.00554469856727	0.0458667264571	0.0105813797494	0.0454465671007	0.0456188217697	-0.00314392472625	0.0392735654326	0.0158306333797	-0.0823625181621	-0.0242054636282	0.0808438940374	0.0052617752015	-0.0111820484189	0.0202407487026	0.0181767918137	-0.0736942663139	-0.0559476817307	0.00722764600513	-0.0260711327443	-0.0282434637982	0.118475006016	-0.0831069404132	0.0234597902049	-0.0315321870853	0.0679297783771	-0.0210731505096	-0.00685292180824	0.0257803208981	0.0533260155553	0.0371421339917	-0.00763535269825	0.0366015648045	-0.00807796124023	-0.0141135922396	-0.0225216813096	0.0445863567281	0.00507131201067	-0.045429063291
-0.0143847204164	-0.0177910428992	-0.00425751135554	-0.0307959313857	0.00801203194548	0.0180869589606	0.0334697014258	0.0167654175285	0.142809535129	-0.116261004064	-0.0232624622306	0.0209448781535	0.0360868961801	-0.0121656599249	0.00458829408424	0.0199451455819	-0.00481023852047	0.0948713224772	0.022213346034	-0.0355793017398	-0.00195431739389	0.0205466127643	0.00280881885773	0.0132551226698	-0.0374030902037	-0.0582652785881	0.0536268478431	0.0869244815793	0.00508086929721	0.0135136742476	-0.0121635120124	-0.0069194797278	-0.0429119836059	-0.0277841927623	0.00322154311185	-0.0274145361847	0.0551635846972	0.00127165548628	0.0100868922073	-0.049156839836	0.01416816545	-0.0198560305015	0.00703869902505	-0.0113018074858	0.0128345786684	0.0109721264976	0.00378245069432	-0.00405370394419	-0.0280077740811	-0.00559648359013
-0.0811047875894	-0.0551746810481	0.00033520833614	-0.0320437174362	-0.0490773321084	-0.0129110682057	-0.00341223692938	0.0309040721036	0.0349968032427	0.0899286743993	0.00174387570587	0.0112005742745	0.025707656433	-0.0240097137738	-0.00298465058616	0.0277289808938	-0.0426044088842	0.095139430894	-0.0324854543475	-0.0773907887275	0.0480912386459	-0.039601040233	0.042142495046	-0.06008093242	0.0526497498284	-0.00718465301593	0.0780623739172	-0.0645826779516	0.0404916081368	0.0230867831441	0.0458165576528	-0.0429966346301	-0.0640753882984	0.0574826727571	0.0060065502752	-0.0449990242696	0.0132466444849	0.00134818272844	-0.0165584671314	0.0085509140452	0.0365050706381	0.00325133625599	0.107391476935	-0.0480132693357	0.0339155099691	0.0429935878104	-0.00714344198081	-0.0171724412629	0.00425045642061	-0.0143125867212
-0.0440918829682	0.0330640461317	0.00619492556553	-0.00778934322071	0.0279630355914	0.00246883299031	-0.00475349459587	-0.0423945800875	0.00532711453182	0.00264829183943	0.00795254858495	0.0686081103442	0.0359948611333	-0.00832038266503	-0.0785727374925	-0.0130747508945	0.0174524496756	0.0495346085086	-0.0749990405918	-0.0382198440053	-0.0132386329267	-0.0903522284341	0.0492581977425	0.0559886017951	-0.00737930392604	-0.00375088918001	-0.0451911439427	0.0221793366139	0.0192512709295	0.00747050343449	-0.0226699099983	0.0384419460748	-0.0592184907035	0.00571428285856	0.00979644397646	0.0172503510127	0.0570557422082	-0.00161865248588	0.0236974963305	0.0171258350579	0.0123620983679	-0.0179854572245	-0.00526592666938	-0.00872131094957	-0.00083709124818	-0.00532920438965	-0.0058746056308	-0.00288089569621	0.00697755800206	0.00673995437179
[truncated: 3 more columns]
