# Supplementary material for: Real-world datasets for portfolio selection and solutions of some stochastic dominance portfolio models
Source: Data Brief. 2016 Jun 28;8:858–62. doi: 10.1016/j.dib.2016.06.031 (PMC4959918; doi:10.1016/j.dib.2016.06.031)
Supplement: Supplementary file 2 — Supplementary material [file mmc2.zip › Solutions/NASDAQComp/OutofSamplePortReturns_KP_SSD_NASDAQComp_List.txt]

-0.0177550828772
0.0364317437965
0.0384927871345
-0.0599173021284
0.0975586998744
0.159322880102
0.0596360060021
0.178036077904
0.15367193793
-0.23748507831
-0.222367556523
-0.136766160198
0.00585355748299
-0.0227945669571
-0.041576358362
0.111162081464
0.0741662304344
0.065986389921
0.124101248632
0.00315768561382
-0.00426717331357
0.0165556760089
-0.147983093138
0.0653695415725
-0.046158518305
-0.0431414920089
0.119176516805
0.0781085101154
-0.00270456892959
0.0184520681717
0.0575564196484
-0.0201576742397
0.0851442820669
-0.0297853350342
-0.0612563739399
0.019137757268
-0.0312001079997
0.120751235216
0.0349185502422
-0.0352753714891
0.105053145307
0.0352613919952
-0.0514818952313
-0.00779845854523
-0.000974669188845
-0.0255100782296
0.0119360898287
0.0162474012541
-0.0799413251997
-0.00170657029671
0.117160288875
0.00160231795019
-0.0392514849308
0.0479161908469
-0.00121944963454
-0.0615077413236
0.014971934948
-0.00149858054094
-0.0192368483224
0.00165506762128
-0.105034466952
-0.0293169919797
-0.0493806990683
0.0750155043779
0.0192531024904
0.0269405442703
0.030564196806
0.0226742015886
0.0433983527349
-0.0301444727461
-0.0343746682834
0.0343067719449
0.0750274454091
0.048146947416
0.0121072000674
0.197689487459
-0.0612719641289
-0.0338382340438
-0.0341314864433
0.0247900349634
0.0606960799865
0.0247526517327
-0.0743346492558
0.0280303179119
0.0901728156715
0.0294015173733
-0.0640938659553
-0.0217679035413
0.0523847684546
0.0846965232116
0.0293899850627
0.0512165835895
0.00842782478498
0.0477905230736
0.0495366072647
-0.0200784826902
0.0112522351482
-0.0429165148285
0.0706943167728
0.0460794723268
-0.128948750845
0.0733854578743
0.0299277450967
-0.0646091096962
0.00431119244122
0.201404320199
-0.037352767467
0.0212852866222
0.102543312208
0.01470200829
0.070414212903
-0.0667347020208
-0.0200029037316
0.0398099707631
0.134442679764
0.0123171563338
-0.0819225575204
-0.0400708770893
0.0436317561683
0.023624967714
-0.0920541393223
0.00530175549416
0.0235595943742
0.00567532518664
-0.0137729064376
-0.0907631491367
0.00182788773118
0.0919425814601
-0.0556154381927
0.000144472610128
0.0134374839876
0.0454330035113
0.039034608019
-0.0254656850747
0.00906316362187
0.0327963735541
0.00871233365122
-0.00849936319002
0.00753866707567
-0.031569213694
-0.0403001715993
-0.0468967586389
0.00207740466252
-0.00291155553795
-0.00663623022546
-0.0164726755262
-0.00973628315851
0.0102701009948
-0.0055002844272
-0.018501556857
0.0386487975881
0.0196906431741
-0.0565428467565
-0.082499467257
0.0761207710616
-0.0161267535786
0.0355089527313
0.0281341545912
-0.110368731001
0.0841320822352
-0.0182864598029
0.0666315122058
0.0440961766729
0.110906603211
0.0861325296597
-0.0253325114154
-0.0569099857808
0.000683112301178
0.0086648451613
0.0242234706626
-0.00174108279573
-0.00509102638031
-0.051017991326
-0.00688814303776
-0.00879853107461
-0.0180332419457
0.0650638424403
-0.00967344161704
0.0656742840373
-0.0399937904915
-0.106803681943
-0.00121522331469
-0.0608292758517
0.0170573534331
-0.0047677118087
-0.0264501593407
0.0660133409343
0.0192932047162
0.0468434553631
0.0642511806734
-0.00819017996209
-0.0427091600975
0.102776004188
-0.112160941911
-0.131867148574
-0.0945018648542
-0.0626635150541
0.221382333833
-0.0862088943067
-0.166983766809
-0.0635171279032
0.0326293933113
-0.0592560206018
0.00242229147606
-0.138995908318
0.0472550978259
0.0773866589441
0.0104358494096
-0.0215845555638
-0.125669312542
-0.0180156802228
-0.0288740537708
-0.00966986652181
0.0548021030556
0.0353845138245
0.055162225998
-0.0184460344846
0.0422557213096
-0.0196786190456
0.0471946686054
0.0340470395731
-0.00944338169841
0.0371185511462
-0.00046310972174
0.00459452820934
0.0593282702874
-0.0371876417752
-0.0951206342446
0.021158726236
-0.124678489448
0.0738944373205
-0.0376299638291
0.0101448104448
-0.0405841415727
0.0190727010532
-0.0630600880887
0.0166277558086
-0.110775779099
-0.157293138896
-0.0197314649389
-0.00802468743343
0.0170503188109
-0.102458931018
-0.0035172871178
-0.142282526312
0.16240613211
-0.0823230254566
0.0192359662277
-0.132651578054
-0.00527802450817
0.0537623018446
0.0278331190764
0.0435830325037
-0.0181691955591
0.0747248924873
0.00895188911014
-0.0146480890342
-0.0830342463089
-0.0478061574207
0.0489876435913
-0.00418603020685
-0.0810084316978
-0.134200907944
-0.0821580004971
0.0176323887209
0.313108319242
0.091613681455
0.15029765413
0.0892688408961
0.00511915455371
0.0488199695134
-0.172949329611
-0.0706535661762
-0.0652214161116
0.191919225308
0.14117756003
0.109974352856
0.0240775642517
-0.0607387627949
0.0239712356421
-0.0693969491726
-0.0280271561599
0.110670704859
0.12949451726
0.0215036678871
-0.0229327552583
-0.0918624239052
0.0487140406416
0.192063056872
-0.0429869848563
-0.0227010580854
-0.0104475685729
-0.0220287928436
0.00645706549203
0.0297811118914
-0.0576805822726
-0.0470529622601
-0.0654193459571
0.0819181813067
-0.0033250615184
0.0131421110743
-0.035979402634
0.076132726278
0.0549020803803
-0.076161153847
0.0398487133102
-0.0224998554443
0.0527086624884
-0.0225307994485
-0.105898768727
-0.0443218443332
0.00831452986104
0.00688809556553
0.0288421041863
0.00143434285734
0.0602723652252
-0.079221090993
-0.059334332162
0.0524829063031
0.0467242271911
0.0442408552261
0.0501676335783
0.108534237084
0.0271918972831
-0.131048545738
0.0428975683635
-0.132272002237
0.096734212804
-0.146483768023
-0.0172043086629
-0.0420779879743
-0.122297197479
-0.107482025955
0.0315471347518
-0.137014972466
0.0486062310142
0.0500862503929
0.00513727181461
-0.0168396179763
-0.0231719732238
0.0445148200918
0.0686969970353
0.0106742614107
0.0625770571836
-0.0777583448723
0.01343483285
0.0341136168783
0.0150107847824
0.0422167340067
-0.00386529753595
0.0576289760006
-0.0572749276321
-0.0162892955089
-0.0211216535301
0.0334251775208
0.0306038026353
-0.015708915302
0.0356746779395
0.0926256974364
0.0405601699726
0.0849251288026
-0.070060562874
0.0246961780714
-0.0360071262998
0.022992763504
-0.0535047151358
-0.00928367400803
-0.0168507820085
-0.0786147464266
0.0119418307926
0.0323526405273
-0.0897664945308
-0.0675602978655
0.0194301109052
0.0650488659779
-0.028042592857
-0.076421801157
-0.0735654490078
-0.0820504333549
0.133124275546
-0.0345480302002
0.163204513016
-0.175933172804
-0.0602318900238
0.0509444196346
0.0229914412478
0.0122682150332
-0.0327304647157
-0.00176244697596
-0.269754770016
0.119495735367
-0.120464178097
0.115972260567
-0.0424836043232
0.111071107842
-0.0503397131091
-0.113660279743
-0.110549074482
0.145251753603
0.169841904766
0.00689238320491
0.0485532678958
-0.00861377221757
-0.0423245176904
-0.0538274087951
-0.00107281227917
0.073897950367
-0.0317749336498
-0.0428927846092
-0.00930989024957
-0.0849592477285
0.0949199326319
-0.0201436779124
-0.0631435284659
0.0181523868689
0.0298279760167
-0.00092948767521
-0.0252632968845
-0.0349826831585
0.0334653418056
0.0236584578882
-0.0162078481733
-0.110817422385
0.00792183150649
0.00204924076194
-0.0171025516876
-0.0328592420259
-0.0242966233303
-0.0797753380608
-0.0164518599859
-0.0886066607691
0.0104388371152
-0.071394313677
0.103448683634
0.117337786644
-0.0684144025541
0.096532108348
0.159792174342
-0.00099309961514
-0.088182410188
-0.0279206077863
-0.046756317823
-0.00817816544769
0.120222604656
0.0331136045108
0.023766953822
-0.00492040685608
0.0366900973666
-0.00849895872034
0.0382990331123
0.00558446194657
0.018657472009
-0.0181364895129
-0.0266050625373
0.00986793312259
-0.00248812273657
0.0137050370688
0.0571698171662
0.0125649336036
0.00800319826102
0.0489597847514
-0.0290248891634
0.0144323513259
0.0591417636639
0.054520253676
-0.012899781275
0.00752902368781
0.0151656027951
0.120202102777
-0.0434758666021
-0.178421842341
-0.00533439755226
0.0879423950705
0.0238647416797
-0.0488764968224
0.179842000983
-0.073516714243
-0.0917616562153
-0.0286305150365
0.0718617655675
-0.0123334295344
0.0342483085328
0.04236060425
0.012865632926
0.0171414307206
-0.0207796184868
-0.0140272846012
-0.0299504342856
0.000283741796695
0.00286137085802
0.013614586909
-0.00653868670613
-0.0649437347679
0.017235612043
-0.102267957063
-0.0935838521135
0.121407735492
-0.0435469856702
0.0302594276047
0.0122566147895
-0.0220380883959
0.00685707407484
0.00703434034355
-0.0566809674353
0.0996785384057
-0.0469726601894
-0.0148091773296
0.0213848945559
-0.0860546772089
0.0836316259073
-0.00156046931239
-0.0347182865353
-0.0101927602901
0.0309864693686
-0.00587357649744
0.010577992003
0.0599464875256
-0.0158155200098
-0.134303429485
-0.0271656303976
0.0772328267856
0.0555910253088
0.0477163946208
0.048497774451
0.0842013141477
0.0204984931197
-0.0303705686441
0.0162808585396
-0.0645642089332
0.0319895612444
0.0271583410038
-0.0964823122835
0.00285921670829
-0.0936924271517
0.0442092738955
-0.0247866152669
0.00368122084229
0.0374361425789
0.0142933557866
0.0857397698531
-0.0472377303694
-0.00354286769266
-0.0223578206493
-0.00568135402577
-0.0211486888687
-0.0653127031251
0.0922047396037
0.0212612757373
-0.0135925145311
0.0434049712931
0.0425548745337
-0.051051792593
-0.0661791737497
-0.0100493277486
-0.0102328442271
-0.147746115684
0.0362447101486
0.0502427125149
0.149028183341
-0.0444804712206
-0.016891952998
0.00022799359532
-0.0381221307534
-0.0112149977393
-0.0585592845277
0.00203599533804
0.0505713751501
-0.0292486391667
-0.0257786718825
-0.0566451850363
0.0390596802589
-0.0528872178007
0.0212328352758
0.105404252381
0.0383831648255
0.0257674530811
0.0241309902894
-0.0297462016866
-0.0153987796161
-0.00890537342676
0.00906381451278
0.0526579693435
-0.0107614516408
-0.0254251875243
-0.00613775657895
-0.0175279470644
-0.00748884249711
0.00752311193385
-0.0429962269319
0.0466052361501
-0.00201994272308
0.0212185859732
-0.0675606068608
-0.000702909181449
0.0126811642544
0.0152910232269
-0.0780559477695
-0.00991316772226
0.0393004179381
0.0236573928101
-0.0977720902893
0.0868959248974
0.00234112701286
0.00261021943555
0.0640144801549
-0.10043904628
0.0108102901734
-0.0331265212962
0.0708887536269
-0.02304270973
-0.0857740417211
0.0259107913323
-0.02282364954
-0.00509086956943
0.0845935704171
-0.00010469407335
-0.0748183952296
0.0146794840229
-5.9986561444e-05
-0.0750304057156
-0.0768176043788
-0.0612213822543
0.0808805020273
-0.0168619339301
-0.110564202878
-0.00326238878455
0.125646954132
0.0190095243848
0.0312598436918
-0.0305519937057
-0.0210464640093
-0.0302032096636
0.0715219482425
