# Supplementary material for: Real-world datasets for portfolio selection and solutions of some stochastic dominance portfolio models
Source: Data Brief. 2016 Jun 28;8:858–62. doi: 10.1016/j.dib.2016.06.031 (PMC4959918; doi:10.1016/j.dib.2016.06.031)
Supplement: Supplementary file 2 — Supplementary material [file mmc2.zip › Solutions/NASDAQComp/OutofSamplePortReturns_KP_SSD_NASDAQComp_Matr.txt]

-0.0177550828772	0.00585355748299	-0.046158518305	-0.0312001079997	-0.0799413251997	-0.105034466952	0.0750274454091	0.0901728156715	0.0112522351482	0.102543312208	-0.0920541393223	0.039034608019	-0.00663623022546	0.0355089527313	0.0086648451613	-0.106803681943	0.102776004188	-0.138995908318	-0.0184460344846	0.021158726236	-0.00802468743343	0.0435830325037	0.0176323887209	0.109974352856	0.192063056872	0.0131421110743	0.00688809556553	-0.131048545738	0.0500862503929	0.0422167340067	0.0849251288026	-0.0675602978655	0.0509444196346	-0.113660279743	-0.0428927846092	0.0236584578882	-0.071394313677	0.0331136045108	0.0137050370688	0.120202102777	-0.0123334295344	-0.0649437347679	0.0996785384057	0.0599464875256	-0.0645642089332	-0.0472377303694	-0.0661791737497	-0.0585592845277	0.0241309902894	-0.0429962269319
0.0364317437965	-0.0227945669571	-0.0431414920089	0.120751235216	-0.00170657029671	-0.0293169919797	0.048146947416	0.0294015173733	-0.0429165148285	0.01470200829	0.00530175549416	-0.0254656850747	-0.0164726755262	0.0281341545912	0.0242234706626	-0.00121522331469	-0.112160941911	0.0472550978259	0.0422557213096	-0.124678489448	0.0170503188109	-0.0181691955591	0.313108319242	0.0240775642517	-0.0429869848563	-0.035979402634	0.0288421041863	0.0428975683635	0.00513727181461	-0.00386529753595	-0.070060562874	0.0194301109052	0.0229914412478	-0.110549074482	-0.00930989024957	-0.0162078481733	0.103448683634	0.023766953822	0.0571698171662	-0.0434758666021	0.0342483085328	0.017235612043	-0.0469726601894	-0.0158155200098	0.0319895612444	-0.00354286769266	-0.0100493277486	0.00203599533804	-0.0297462016866	0.0466052361501
0.0384927871345	-0.041576358362	0.119176516805	0.0349185502422	0.117160288875	-0.0493806990683	0.0121072000674	-0.0640938659553	0.0706943167728	0.070414212903	0.0235595943742	0.00906316362187	-0.00973628315851	-0.110368731001	-0.00174108279573	-0.0608292758517	-0.131867148574	0.0773866589441	-0.0196786190456	0.0738944373205	-0.102458931018	0.0747248924873	0.091613681455	-0.0607387627949	-0.0227010580854	0.076132726278	0.00143434285734	-0.132272002237	-0.0168396179763	0.0576289760006	0.0246961780714	0.0650488659779	0.0122682150332	0.145251753603	-0.0849592477285	-0.110817422385	0.117337786644	-0.00492040685608	0.0125649336036	-0.178421842341	0.04236060425	-0.102267957063	-0.0148091773296	-0.134303429485	0.0271583410038	-0.0223578206493	-0.0102328442271	0.0505713751501	-0.0153987796161	-0.00201994272308
-0.0599173021284	0.111162081464	0.0781085101154	-0.0352753714891	0.00160231795019	0.0750155043779	0.197689487459	-0.0217679035413	0.0460794723268	-0.0667347020208	0.00567532518664	0.0327963735541	0.0102701009948	0.0841320822352	-0.00509102638031	0.0170573534331	-0.0945018648542	0.0104358494096	0.0471946686054	-0.0376299638291	-0.0035172871178	0.00895188911014	0.15029765413	0.0239712356421	-0.0104475685729	0.0549020803803	0.0602723652252	0.096734212804	-0.0231719732238	-0.0572749276321	-0.0360071262998	-0.028042592857	-0.0327304647157	0.169841904766	0.0949199326319	0.00792183150649	-0.0684144025541	0.0366900973666	0.00800319826102	-0.00533439755226	0.012865632926	-0.0935838521135	0.0213848945559	-0.0271656303976	-0.0964823122835	-0.00568135402577	-0.147746115684	-0.0292486391667	-0.00890537342676	0.0212185859732
0.0975586998744	0.0741662304344	-0.00270456892959	0.105053145307	-0.0392514849308	0.0192531024904	-0.0612719641289	0.0523847684546	-0.128948750845	-0.0200029037316	-0.0137729064376	0.00871233365122	-0.0055002844272	-0.0182864598029	-0.051017991326	-0.0047677118087	-0.0626635150541	-0.0215845555638	0.0340470395731	0.0101448104448	-0.142282526312	-0.0146480890342	0.0892688408961	-0.0693969491726	-0.0220287928436	-0.076161153847	-0.079221090993	-0.146483768023	0.0445148200918	-0.0162892955089	0.022992763504	-0.076421801157	-0.00176244697596	0.00689238320491	-0.0201436779124	0.00204924076194	0.096532108348	-0.00849895872034	0.0489597847514	0.0879423950705	0.0171414307206	0.121407735492	-0.0860546772089	0.0772328267856	0.00285921670829	-0.0211486888687	0.0362447101486	-0.0257786718825	0.00906381451278	-0.0675606068608
0.159322880102	0.065986389921	0.0184520681717	0.0352613919952	0.0479161908469	0.0269405442703	-0.0338382340438	0.0846965232116	0.0733854578743	0.0398099707631	-0.0907631491367	-0.00849936319002	-0.018501556857	0.0666315122058	-0.00688814303776	-0.0264501593407	0.221382333833	-0.125669312542	-0.00944338169841	-0.0405841415727	0.16240613211	-0.0830342463089	0.00511915455371	-0.0280271561599	0.00645706549203	0.0398487133102	-0.059334332162	-0.0172043086629	0.0686969970353	-0.0211216535301	-0.0535047151358	-0.0735654490078	-0.269754770016	0.0485532678958	-0.0631435284659	-0.0171025516876	0.159792174342	0.0382990331123	-0.0290248891634	0.0238647416797	-0.0207796184868	-0.0435469856702	0.0836316259073	0.0555910253088	-0.0936924271517	-0.0653127031251	0.0502427125149	-0.0566451850363	0.0526579693435	-0.000702909181449
0.0596360060021	0.124101248632	0.0575564196484	-0.0514818952313	-0.00121944963454	0.030564196806	-0.0341314864433	0.0293899850627	0.0299277450967	0.134442679764	0.00182788773118	0.00753866707567	0.0386487975881	0.0440961766729	-0.00879853107461	0.0660133409343	-0.0862088943067	-0.0180156802228	0.0371185511462	0.0190727010532	-0.0823230254566	-0.0478061574207	0.0488199695134	0.110670704859	0.0297811118914	-0.0224998554443	0.0524829063031	-0.0420779879743	0.0106742614107	0.0334251775208	-0.00928367400803	-0.0820504333549	0.119495735367	-0.00861377221757	0.0181523868689	-0.0328592420259	-0.00099309961514	0.00558446194657	0.0144323513259	-0.0488764968224	-0.0140272846012	0.0302594276047	-0.00156046931239	0.0477163946208	0.0442092738955	0.0922047396037	0.149028183341	0.0390596802589	-0.0107614516408	0.0126811642544
0.178036077904	0.00315768561382	-0.0201576742397	-0.00779845854523	-0.0615077413236	0.0226742015886	0.0247900349634	0.0512165835895	-0.0646091096962	0.0123171563338	0.0919425814601	-0.031569213694	0.0196906431741	0.110906603211	-0.0180332419457	0.0192932047162	-0.166983766809	-0.0288740537708	-0.00046310972174	-0.0630600880887	0.0192359662277	0.0489876435913	-0.172949329611	0.12949451726	-0.0576805822726	0.0527086624884	0.0467242271911	-0.122297197479	0.0625770571836	0.0306038026353	-0.0168507820085	0.133124275546	-0.120464178097	-0.0423245176904	0.0298279760167	-0.0242966233303	-0.088182410188	0.018657472009	0.0591417636639	0.179842000983	-0.0299504342856	0.0122566147895	-0.0347182865353	0.048497774451	-0.0247866152669	0.0212612757373	-0.0444804712206	-0.0528872178007	-0.0254251875243	0.0152910232269
0.15367193793	-0.00426717331357	0.0851442820669	-0.000974669188845	0.014971934948	0.0433983527349	0.0606960799865	0.00842782478498	0.00431119244122	-0.0819225575204	-0.0556154381927	-0.0403001715993	-0.0565428467565	0.0861325296597	0.0650638424403	0.0468434553631	-0.0635171279032	-0.00966986652181	0.00459452820934	0.0166277558086	-0.132651578054	-0.00418603020685	-0.0706535661762	0.0215036678871	-0.0470529622601	-0.0225307994485	0.0442408552261	-0.107482025955	-0.0777583448723	-0.015708915302	-0.0786147464266	-0.0345480302002	0.115972260567	-0.0538274087951	-0.00092948767521	-0.0797753380608	-0.0279206077863	-0.0181364895129	0.054520253676	-0.073516714243	0.000283741796695	-0.0220380883959	-0.0101927602901	0.0842013141477	0.00368122084229	-0.0135925145311	-0.016891952998	0.0212328352758	-0.00613775657895	-0.0780559477695
-0.23748507831	0.0165556760089	-0.0297853350342	-0.0255100782296	-0.00149858054094	-0.0301444727461	0.0247526517327	0.0477905230736	0.201404320199	-0.0400708770893	0.000144472610128	-0.0468967586389	-0.082499467257	-0.0253325114154	-0.00967344161704	0.0642511806734	0.0326293933113	0.0548021030556	0.0593282702874	-0.110775779099	-0.00527802450817	-0.0810084316978	-0.0652214161116	-0.0229327552583	-0.0654193459571	-0.105898768727	0.0501676335783	0.0315471347518	0.01343483285	0.0356746779395	0.0119418307926	0.163204513016	-0.0424836043232	-0.00107281227917	-0.0252632968845	-0.0164518599859	-0.046756317823	-0.0266050625373	-0.012899781275	-0.0917616562153	0.00286137085802	0.00685707407484	0.0309864693686	0.0204984931197	0.0374361425789	0.0434049712931	0.00022799359532	0.105404252381	-0.0175279470644	-0.00991316772226
-0.222367556523	-0.147983093138	-0.0612563739399	0.0119360898287	-0.0192368483224	-0.0343746682834	-0.0743346492558	0.0495366072647	-0.037352767467	0.0436317561683	0.0134374839876	0.00207740466252	0.0761207710616	-0.0569099857808	0.0656742840373	-0.00819017996209	-0.0592560206018	0.0353845138245	-0.0371876417752	-0.157293138896	0.0537623018446	-0.134200907944	0.191919225308	-0.0918624239052	0.0819181813067	-0.0443218443332	0.108534237084	-0.137014972466	0.0341136168783	0.0926256974364	0.0323526405273	-0.175933172804	0.111071107842	0.073897950367	-0.0349826831585	-0.0886066607691	-0.00817816544769	0.00986793312259	0.00752902368781	-0.0286305150365	0.013614586909	0.00703434034355	-0.00587357649744	-0.0303705686441	0.0142933557866	0.0425548745337	-0.0381221307534	0.0383831648255	-0.00748884249711	0.0393004179381
-0.136766160198	0.0653695415725	0.019137757268	0.0162474012541	0.00165506762128	0.0343067719449	0.0280303179119	-0.0200784826902	0.0212852866222	0.023624967714	0.0454330035113	-0.00291155553795	-0.0161267535786	0.000683112301178	-0.0399937904915	-0.0427091600975	0.00242229147606	0.055162225998	-0.0951206342446	-0.0197314649389	0.0278331190764	-0.0821580004971	0.14117756003	0.0487140406416	-0.0033250615184	0.00831452986104	0.0271918972831	0.0486062310142	0.0150107847824	0.0405601699726	-0.0897664945308	-0.0602318900238	-0.0503397131091	-0.0317749336498	0.0334653418056	0.0104388371152	0.120222604656	-0.00248812273657	0.0151656027951	0.0718617655675	-0.00653868670613	-0.0566809674353	0.010577992003	0.0162808585396	0.0857397698531	-0.051051792593	-0.0112149977393	0.0257674530811	0.00752311193385	0.0236573928101
[truncated: 3 more columns]
