# Supplementary material for: Real-world datasets for portfolio selection and solutions of some stochastic dominance portfolio models
Source: Data Brief. 2016 Jun 28;8:858–62. doi: 10.1016/j.dib.2016.06.031 (PMC4959918; doi:10.1016/j.dib.2016.06.031)
Supplement: Supplementary file 2 — Supplementary material [file mmc2.zip › Solutions/NASDAQComp/OutofSamplePortReturns_LR_ASSD_NASDAQComp_List.txt]

-0.00678598266277
0.0176876608422
0.00333143035655
-0.0210815444284
-0.0210924667635
0.023835040597
0.0278648158567
-0.00185667698627
0.0032383200676
-0.00104604173032
-0.0214696492484
-0.0127080656744
-0.0399361745061
-0.00127319902603
0.00415714045061
0.010171439075
-0.0376021951355
0.00679865540908
0.00730573594165
0.0119507933738
-0.0323599616379
-0.00403742612453
-0.0858954294845
0.0587427240543
-0.00484963327654
-0.0281872711468
0.0150692380955
0.0192543694282
0.0209312433702
0.0148973296626
-0.0339623029243
0.00803179021241
0.0455240115948
-0.029704740082
-0.0025214775562
0.00215344761227
0.0184737067425
-0.00708260353052
0.0263389608874
0.0218919959489
0.0312179473418
-0.00134127830251
0.0210257255664
0.0104170990629
0.048535245667
0.0137012089996
0.000961683959282
-0.0238468480671
0.00350466355701
-0.00223929883742
0.063962309543
0.00378881756906
0.00302061224397
-0.0116003654588
1.57530350209e-005
-0.0207449649253
-0.0231618932263
-0.00075048193776
-0.0147871300299
0.0128503162144
-0.020130054173
0.00315233757019
0.000141908706073
0.00385375982429
-0.00288119081988
0.0160034806363
0.00479609289089
0.00665542595047
-0.000981109547108
0.0103319004839
-0.00199811342648
0.00244872557037
0.0143291750472
0.000144557997458
0.00103943734589
0.0261335116471
-0.0221267847188
-0.00715186318367
0.00654594653677
0.0814955052439
-0.0198333828945
0.0321546074406
0.0112507387555
0.00894540338082
-0.0114462685276
0.00218829550286
0.00443885284897
0.0176315040043
0.00266021244529
0.0338275534795
0.0010221154287
0.0105502159091
-0.0191556122269
0.0415712944389
-0.00425401463027
-0.00620075686832
0.00653842590005
-0.00537652645031
0.0333497533436
0.0123483127093
-0.00831487131011
0.0395858635182
0.00549230861582
-0.0360403409976
0.043190448465
-0.00893498320768
0.00920156172913
-0.0154580375132
0.0161154543023
0.00409743297032
0.0180106904933
0.0250269086563
0.00936547616895
0.00566569564218
0.0198887779369
0.028442776558
-0.0257669302309
-0.0221691540569
0.000325237212348
-0.00560047373753
-0.0129425470471
-0.0124917577856
0.00396904620962
0.0128012389718
-0.0185331283208
-0.025069950167
-0.00986719239887
0.00649402028101
0.015056407919
-0.00723223721552
0.0130075696228
0.0027011758118
0.0096576509457
-0.0130024558835
0.0112246127236
0.00288633356402
-0.00590237974771
0.00275591993063
0.0290847788861
-0.00332708590314
0.00521611906707
0.00188025614043
0.0174926308484
0.0235948793383
0.0242902824089
-0.0100294194625
-0.00202529391923
-0.0151059050807
0.0537261098632
-0.0171071938304
-0.0106508189894
-0.00219566372418
-0.0104451895213
0.00982345477963
-0.000520773024871
0.107581870436
0.0138268480776
-0.00119930294174
-0.0265285848372
0.0118079532862
-0.0171206401072
0.0200669514438
-0.0270703300332
0.0518417265099
0.0219131941367
0.0128742138457
0.0158082344205
0.0244538651574
-0.0143884432929
-0.00515564713304
-0.00130375615022
0.0152144817111
0.0181859656303
0.0398536237365
-0.0112173630963
0.00947068204132
0.00401651036728
0.000437410967743
-0.0206918951601
-0.0710615691333
-0.0205920101854
-0.0134933751232
-0.000835416228334
0.038123933094
-0.00661968294988
-0.00468583023542
0.0143804672175
0.00335048122176
0.0141309683697
0.00871584494164
0.0177011452756
-0.0168514579532
0.0144901181694
-0.0478304807875
-0.0206515385085
-0.0247695210929
-0.0209483767624
-0.00331768481825
0.0137152353377
-0.0291908568284
0.0364079892355
-0.00775751569867
-0.0554048190118
-0.0132316115339
-0.0232148404204
0.0382734802924
0.0136712409497
-0.00709465333903
-0.00614176658072
0.0146142124603
-0.027118493261
-0.0399549468864
-0.0211293252204
0.0394398974028
0.00297833345591
0.015106892127
-0.00457172015578
-0.00550125980209
0.00596624792886
0.0153380294474
0.00499400357239
-0.0197645974916
0.0214364782049
-0.02953934847
-0.00150357785083
-0.000457248402173
-0.0598928799296
-0.0111971943807
-0.0359045808844
0.0140488872574
0.0431170444003
0.0145950314543
-0.00430946006437
-0.00218070560564
0.00540989233586
-0.0151003628485
0.0291726992165
-0.0242142136259
-0.0314571219421
0.0183365994765
-0.0321587637854
-0.0956455138413
-0.088087040635
-0.00629702149773
-0.111889246747
0.0855987064863
-0.075335363199
-0.0955769251344
-0.0438860364438
0.0332639891993
0.0202321613841
-0.0330626446578
-0.00379535677074
0.0301361174815
0.051073788454
0.00271288721347
-0.0203396628952
0.0145802668855
-0.0126367527805
-0.0497090530048
-0.0209632750227
-0.0426588921947
-0.0333057675342
-0.0818336878749
0.0425803867531
0.221908087221
0.00371647558605
0.100123378761
0.00045740651717
-0.00210129208719
-0.00110387913372
0.0964923662232
0.0416766804121
-0.00111291743888
-0.0282690867422
0.0296253558145
0.0248276319057
0.020378687807
-0.0068657887449
0.0213505846567
0.0266816240068
-0.0194601491515
0.0439279224771
0.0355525990303
0.0399661388521
0.0140713292224
0.012222262092
-0.0130941113292
0.0143317277758
-0.00217400487579
0.000509781814465
0.0225863245984
-0.00412018725403
-0.0386090593342
0.0200622704719
0.0749223434298
-0.0413663175857
-0.0344013487145
-0.014853657673
0.00155588182168
-0.0021713051961
0.00458811232171
0.028115150388
-0.0115641512903
0.00863727388966
-0.000664956084054
0.00918350390256
0.0059781056899
-0.00296414733198
-0.0224167450725
-0.00386858153735
-0.012319549793
0.00367400838423
-0.0156469277022
-0.0082312400121
0.0183684716733
0.00512699415309
-0.00196299758682
-0.00482253349424
0.0195984887487
0.0128112676723
0.0130966298197
0.173429085942
-0.0412735188142
-0.0117612800306
-0.0278409886855
-0.0431349453469
0.0130887728103
-0.041893493479
5.60568306291e-005
0.0100291746225
-0.0170346537505
-0.0347925583607
-0.00665475077364
-0.0166872315647
0.0145097567167
0.0315674186143
-0.00240447638835
-0.0193990078699
-0.0383529017111
-0.0226285656283
0.013610590829
0.0734050024733
0.0213698688448
-0.00462173057236
-0.0150624072219
0.0239087387413
-0.00957386215325
-0.00168787388738
0.00389520000542
0.0127834243632
0.000390686844371
-0.00891370618545
0.0124332416824
0.0161431710715
0.00153718002596
0.00708081190838
0.0146916352425
0.0152185316045
0.000481531715786
0.0424253656468
-0.017518488264
0.010239858917
-0.00667317972134
-0.000492558858697
0.0309489014393
-0.0159688396414
0.00421709953822
-0.0106292098583
0.0168663575165
0.0114956092232
0.00841783134355
-0.00788752958402
-0.0330752683109
0.0200976258119
0.0514726318167
0.0569020155306
0.0277629050741
-0.0133358159332
0.0141144630621
0.00583780832445
-0.0313522399249
-0.00481184688617
0.0112498116926
0.0221891977648
-0.0133014803488
-0.0157806678292
0.0180172272148
-0.0443322004246
-0.109383421024
0.0483912253588
-0.0368215912786
0.0526518230588
-0.0289136518532
-0.00873852475649
0.0409507972518
-0.0194995061465
-0.00813852789122
0.0604616169275
-0.0225554437073
0.0266795589182
0.0124271870577
-0.0129143876735
0.000768752348129
-0.0178620288712
-0.000429396668542
0.0532920651552
-0.0194318202032
-0.00608047632208
0.0261000734255
-0.000474929295853
0.0158556289109
0.0263239386804
0.0248296884872
0.0144914016374
0.0504864098148
0.00494831565762
-0.00366411534451
0.0392837851187
-0.00783907814466
-0.00502662728655
0.01796811786
0.0160014434251
0.0207125057203
-0.0317276641812
0.0218519703011
0.0106048637375
0.0236511529695
-0.00180009759551
-0.00210830631592
-0.0159678588079
-0.0201632053972
-0.000632207207684
0.00962921860581
-0.0183018000905
0.00197706210495
0.0387145136388
0.0145476007877
0.0104868346174
-0.0289305560448
0.00828481149591
-0.00965850195205
0.0177997937857
-0.00771527480685
-0.00869552751592
-0.00206296814017
0.0452478135584
0.00108346744969
-0.00454654636215
-0.00666976296447
0.00712626927671
0.0207913452347
-0.00612882539961
-0.00324081836353
-0.000283820909171
-0.0246616631573
-0.00647769348071
0.0290627046536
0.0074368491306
-0.0163313223289
0.0351826063316
-0.017594226725
-0.00549669894797
0.0242617738419
0.0130815120244
0.00997975734376
0.0245375833959
0.0357001614445
0.0029590035804
-0.0258886367643
-0.0250181545079
0.0105655854579
0.0326119157517
0.0130922422287
-0.00650855748482
-0.0194628723938
-0.00899301395328
-0.00071754692379
-0.00752840568071
0.0221975363512
0.0393519216299
0.0433073814908
0.000301591104682
0.0199646018651
-0.0060759654473
-0.000454054789909
-0.0291420850736
-0.0217325633632
0.0227907504088
0.00323249805319
0.0686472459442
0.01685725374
8.78376999287e-005
0.0122780016269
-0.0139481677301
-0.0233536658399
0.0126985816558
-0.0255381964451
0.0272753929305
0.00640629464486
0.0129656284172
0.0135213668165
-0.0180288017962
0.0204494585116
0.0225456679406
0.00127789215586
-0.00256058923815
0.00585750353165
0.0426322786188
0.038541874638
0.0314412001917
-0.00893223339224
-0.0194791308445
0.0379781985719
-0.00812329989485
0.0136605663125
0.00658378843374
0.0167249304932
-0.0061597599462
-0.0230559778261
0.0113898007747
0.0121578022849
0.0229830550236
0.0107202970047
0.0375591501279
-0.0192915766845
0.019729842868
-0.0242545483055
-0.0179348958855
-0.0106929534986
0.0166575184778
-0.0176503187809
0.00303835701086
0.00880185421463
-0.0110422566001
0.00755992596082
0.00795266881007
0.0221180526461
-0.00371327041408
0.00287751692172
0.00220600995175
0.0121478000649
-0.0255921377658
-0.0125484732264
0.0266617341699
-0.0128642098857
-0.00425523370743
0.00275654566103
-0.00373324011729
0.0052694253044
0.0118736615177
-0.00948654097983
-0.00844558362999
-0.00723379307201
-0.0239646186931
-0.0332514319844
0.0264787240204
0.000237582315972
0.0400594888466
0.0171275785072
-0.0196139873786
-0.000248859183993
-0.0134886341918
-0.00084047859581
-0.0306281934082
0.0540893710675
0.0157218777921
-0.0132783778061
0.0473272382921
-0.0112509475803
0.0155263797596
-0.00104724978982
0.00380054039709
0.0258040837074
-0.0009895580695
0.0140565649322
-0.00867103947708
0.00311703729132
0.00583683976696
-0.006943470977
0.00689110650237
0.000841609799837
-0.000120594286529
0.00980592477961
-0.00110188386854
-0.00305167379865
0.0175610028533
0.00666299645256
0.0162966011008
0.0213090512993
0.00245823149216
0.0185032715681
-0.0314968587035
0.00274536484047
0.00756576827072
0.000429275995569
-0.0264800673325
-0.00495764028102
-0.0052563619434
0.00174935146066
-0.0527508808408
0.0356838499042
-0.00696867927096
0.0133434854285
0.0137317179336
-0.0470255384143
0.0315778018549
0.0131667730289
0.0125170676786
0.0110100331614
0.00656091926071
0.00565753898627
-0.0270909696618
0.00483298182503
0.0287629001504
-0.00260636026668
-0.0172720192108
0.0242145006821
0.00574592279878
-0.0231295467688
-0.0528658791607
-0.0071347121722
-0.00578255691548
0.0103513897534
-0.0360880473803
-0.00514284847595
0.0661704984169
-0.00146090721216
0.0706556365105
-0.00117174988635
0.011949886114
-0.0148638131879
0.01896020902
