# Supplementary material for: Real-world datasets for portfolio selection and solutions of some stochastic dominance portfolio models
Source: Data Brief. 2016 Jun 28;8:858–62. doi: 10.1016/j.dib.2016.06.031 (PMC4959918; doi:10.1016/j.dib.2016.06.031)
Supplement: Supplementary file 2 — Supplementary material [file mmc2.zip › Solutions/NASDAQComp/OutofSamplePortReturns_L_SSD_NASDAQComp_List.txt]

-0.00950622045216
0.0172288102684
0.0071814491069
0.00262184231565
-0.0030390472222
0.0288088269305
0.0291043483082
0.0264519337032
0.0235572148177
-0.0113997603962
-0.0459896089147
-0.0201554555686
-0.0454236322054
0.0140923066213
-0.0123817817053
0.00244501233347
-0.0201697463843
0.00561706037168
0.0153499201988
0.0293380256091
-0.0396046743754
0.0217027497137
-0.0675662699419
0.0341591508644
-0.00718787262258
0.00770144711109
0.0176601362028
0.00664012472846
0.00439183957133
0.0378039280985
-0.00127739415715
-0.0100576821958
0.0191627991704
-0.00504484748589
-0.0125039753969
0.0341518871539
0.0124647576461
0.0195719433312
-0.00169408094546
0.00251425505945
0.0102976075987
0.00787322406826
0.00396415340898
0.0151056311218
0.00829416328913
0.0100524875181
-0.002862479105
0.00513830282718
0.0238983486484
0.00659015676221
0.0612588374608
0.0206563212278
-0.00638456807315
-0.00664993532089
0.026866680637
-0.0147881801759
-0.0178261521837
0.00155371292247
-0.00821875038338
-0.00859560470748
-0.00408450651517
-0.00544334731253
-0.0024262984301
0.0169412331946
0.0137867018045
-0.00595452894059
0.000222641583123
0.028685632614
-0.020597331036
0.00476418030898
0.00337656659116
-0.00935418396852
0.0215593318012
-0.00669158713109
0.00279224241806
0.00887790803959
-0.0348515011963
0.00358818276987
-0.0140478571673
0.0062974856013
0.0303264593137
-0.00167342676877
-0.000483644175568
0.000531276994923
-0.0109991376914
-0.00803893844824
-0.0084000113775
0.00138667207189
0.056134123028
0.0205089014698
0.0097674922365
0.0203093246615
-0.0180963421461
0.0314365120388
-0.00899054574539
-0.0300275582725
0.0133302020197
-0.0139890005188
0.0217527733693
-0.00183514352479
-0.00323848183372
0.023882753651
0.00622737505939
-0.00907297123807
0.0116933522017
0.0330538025261
-0.00348604015605
0.0104267923517
0.0176028253499
-0.000865444457108
-0.00378052321695
-0.000115874891923
0.0219494879972
0.0180307616168
0.00958234933681
0.0111396428602
-0.0306816243064
-0.00258134676396
-0.00511048989862
0.0181178185856
-0.0326892188169
-0.00561793167664
0.00183538363242
0.0163971982083
-0.00392424745765
-0.0308418472122
-0.00775037387597
0.00995670647358
0.000666590148486
-0.0143432929468
0.00411361286089
-0.00651285682886
0.0127524800066
-0.00358595423106
0.00458284547185
-0.0016357156056
0.028846892813
-5.53222086246e-005
0.0297471877644
-0.0113723429215
0.00833497151941
-0.00428378011777
0.00495163697136
0.0235633230542
-0.0071499722931
0.00243654662707
0.0271794631402
-0.0110174699327
0.0131760361213
0.00201472520947
-0.0111258114519
0.0084297376752
-0.00437929114515
0.0203139333929
0.00806308302528
0.0112607470442
0.0601249488154
0.0278925340382
-0.0601082479566
0.0212781748348
-0.0100860163185
0.0217350295462
-0.0103799770973
0.0089060934823
0.0104398478066
0.00714341758148
-0.0160223803722
0.00718388205974
-0.00597751823202
0.00553479469533
-0.000583727913499
-0.00251811387861
0.007159382105
0.0120962809016
-0.00428869568786
-0.0119632930194
0.00652095577299
0.00465499345672
-0.0103750265189
-0.0398874727586
-0.0220481187104
-0.01296254382
-0.0126965844527
0.00957929892027
0.00967779291186
-0.0114416925908
0.0119021091167
0.00174775858773
0.0119967298231
0.0114139686051
0.00198288253961
-0.0167329531864
0.0154193493779
-0.0337810694939
-0.0158284405198
-0.00499637871888
0.000965193186754
-0.0113577542209
0.0361096148264
-0.022816004173
0.00424076830684
-0.0105938180126
-0.0220597376124
0.0141239411698
-0.042563020134
0.0199424202766
0.0209980111853
-0.00955243918289
0.0150007177265
0.0132119845027
-0.0246615024838
-0.0460879839774
-0.00926682211893
0.00924134029658
0.0191909712426
0.0169354953808
-0.0249021034223
0.0120413281564
0.00778182250362
0.01167851326
-0.00924763162123
0.0010129843223
-0.0182613183046
0.0173257614407
-0.0165493635524
-0.00870215049532
-0.0459701432574
-0.0471648421503
-0.0431103735138
-0.00418651424641
0.059701527854
0.0419846775775
-0.0413680516581
0.0404401397464
0.00912303862093
0.0079691459603
-0.00854956486027
-0.0315068121735
-0.0125535970811
-0.0282208146398
-0.0262831794617
-0.0570697106431
-0.0693937655405
-0.0124560172002
-0.118920066516
0.0413868584274
-0.0642132956124
-0.0354863964206
-0.052198026106
0.0338923719193
0.0180457310959
-0.0479229644712
-0.0249288633526
-0.0130867877449
0.0603639945517
0.00907343236862
-0.0222447927041
-0.0452046757939
-0.0224548744243
-0.0192509740495
-0.0253573528044
-0.0830086659243
-0.0216429120446
-0.0924573454723
0.0655887551995
0.0578549531856
0.00302749119415
0.0514087446702
-0.00581925891175
0.00553527523478
0.00153387208937
0.0286499393557
0.056459137493
-0.00672117961211
0.00324530448953
-9.1881721532e-005
0.0166842823147
0.0109981342416
0.0131585163084
0.0129845391583
0.0111890169146
-0.0251269609283
0.00461689055474
0.00116702331622
0.03663368105
0.031667357313
-0.0169737622129
-0.0362033705943
-0.0247732039632
0.0295425725434
0.00311216808357
-0.00338236762117
0.012967400027
0.010734369209
-0.0138454525549
0.00429716267742
-0.0153338848096
-0.0155678362194
-0.00425920780822
-0.0139030958264
-0.0199619922996
-0.0130344705762
0.0180262122872
0.00737993196105
-0.00640820386157
0.00794455570131
-0.00182332708663
0.00718800270853
-0.0124637674574
-0.00744841447575
0.000568188474867
0.0118494075812
0.0470617555121
-0.002109998724
0.0329598562029
0.0260248991186
-0.015004240257
0.0151237939029
-0.00769751420044
0.0213934911112
-0.00695891442883
0.0341088684794
-0.0100758219172
-0.00803788775586
-0.0234533836348
-0.000755531216504
-0.0440206376711
-0.000768328290571
-0.0375767321545
0.0226374052593
0.0061981300557
-0.0190758137736
-0.0362265848492
0.017301279998
-0.0112926689536
0.0323092210889
0.0283724831587
-0.00404922829898
-0.0236935574864
-0.0209317511619
-0.033977370066
0.0229942402297
0.0333081034121
0.0106298899056
0.00376558961121
-0.00448716085457
0.0163191588771
-0.00749601105981
0.00182899998919
0.0197442316448
0.0189631540776
0.00121043916917
0.0143696307697
0.000152773750864
0.0161473532109
0.00574727092107
0.00372274172053
0.0131580766638
0.0233153208517
-0.000224968586268
0.0179958601377
0.00660718211269
-0.00264703093151
0.0473344400573
0.00904205994711
0.0108618107864
-0.0148145770327
-0.00606247092877
-0.0242955865311
0.003407691064
0.00767918930506
0.0030434319189
-0.00813620794167
-0.0165765166289
0.00712906938717
0.015519938641
-0.0158037917233
0.0145603993726
-0.012946857246
0.0219086227602
-0.0318282424159
0.0323507170184
0.0152874754367
0.00152188325525
0.021851513271
0.00235652398836
-0.0025137748806
0.0115214242694
0.00439212466558
-0.0768875552086
0.0291711515345
-0.035502512126
0.0252179880992
-0.0062727170992
-0.0257445233888
0.0277134821445
-0.029278792111
-0.00923727897774
0.0182898092712
-0.0135040564446
0.00436217351674
0.045076541628
0.00354739530907
-0.0116640885319
-0.0140198823648
-0.00250432859759
0.0188726519601
-0.0219015277202
-0.0151675351834
0.0218375906918
0.00375411798726
0.0215119210394
-0.000443162587399
0.00941456045833
0.0205009338453
0.0266981377557
0.00435624930284
0.0247959283916
-0.0108254852947
-0.00318896892392
0.0180738616975
0.00955291479139
0.0100235242706
-0.00461768527243
-0.0114185914265
-0.0088375281999
0.0046065536854
0.0406139844361
-0.0101163817047
0.00578838509152
-0.0143113822089
-0.000982330443
-0.00212857448973
0.00160769435572
0.0145572653954
-0.00578284359157
0.0339526836541
-0.0183179756836
-0.0122421341434
-0.00738068525513
0.0196169333323
0.0140985350957
0.00810405246112
0.0166851164523
0.00078448139266
-0.00660689771565
0.0705269063502
-0.00818517737266
-0.00150179787899
0.00999846620734
0.000937872686199
-0.0167034845189
-0.0162350444848
0.0136738136669
-0.0208447567939
-0.0160381475262
-0.0163232350268
0.00955336998058
0.0126588956481
-0.00989600023435
0.00615834767677
0.00669270363532
0.0211209400257
0.0139028648881
0.0150334240867
0.0158164623318
0.0228391475233
0.0188302844167
0.00796647792287
0.00982099060767
-0.0180285656801
0.0116253301886
0.00178637766942
-0.0121370689267
0.00225469262795
0.00389444069158
-0.00234266703025
-0.00127933352184
-0.0129297835428
0.0198779682105
0.0414377655447
0.00563550720236
0.052698164569
0.00356099029163
-0.024304793796
-0.0131098600751
-0.0214314302829
-0.0334654834267
0.0421214497389
0.00659422422794
0.0626393329885
0.0364619981085
-0.012660693077
0.018410689725
-0.00851745241248
-0.0141736760849
0.0174359423982
-0.0172963273491
0.0279019862626
0.0204079256745
0.0120219031743
0.00496646250414
0.00791255527752
0.0215467187311
0.00818007798678
0.00428451230339
0.0299751695252
0.0141258074334
0.0161728700521
0.010239492679
0.0156977861476
0.00780743414534
-0.0177384764309
0.0381923572237
0.00242459608059
7.52643591204e-005
0.0163869357191
0.00819638359353
-0.00629462699344
-0.0207441680673
0.0125810140605
0.00268085293072
0.00396899035413
-0.00390696985441
0.0352304424678
-0.0136261328297
0.000853374371551
-0.00227641735131
0.000526551005306
-0.0324478634848
0.0200075004424
-0.0338165860877
0.00461455194352
-0.0124215164384
0.00877524541677
-0.00575001482132
0.00278566653969
0.00500169799348
0.00204142101028
0.0021000727743
0.00369489057684
0.00515032524929
-0.00203333633964
0.00119159954748
2.1444267495e-005
-0.0134002313189
0.0127323714116
0.00873297483553
0.0160215270627
0.00303732150662
0.00146185820248
-0.00567946168555
-0.00325400909773
0.00830304084844
-0.0112549745926
-0.0174044868203
0.0218288640377
0.00871007179709
0.0177489215709
-0.00112594540855
-0.0157540417521
0.00231887428312
-0.0193525186859
0.00432638923874
-0.0122652247506
0.026320600189
0.0133876113637
-0.00667311644427
0.00852143899941
-0.023410236258
-0.00155282157955
-0.0118281449996
0.023815253975
0.0153383435033
-0.00880397067508
-0.00323850575568
-0.0108328993521
0.0142404191799
0.00680703286772
-0.00213086933129
0.0127003533834
0.00738219058439
0.0207309509718
-0.0174714785943
0.0112726322454
0.00140069987085
0.00343472867584
0.00260359726525
-0.00831250199042
0.0126995460498
-0.00228236132689
0.00688963880525
-0.0136331138303
-0.0095795651882
0.00610210877596
0.0023828127053
-0.00740457839893
0.00805966005027
-0.013170578983
0.0226557469159
-0.042980187383
0.0327245571076
-0.00273848597212
0.0206414113841
0.0184082439055
-0.043352199182
0.00504331891416
0.0185860572464
-0.00625783290613
-0.00846274886931
0.00416433726497
-0.00421882129972
-0.00596108536317
-0.0122637994889
0.019994408853
-0.00219564850323
-0.0184861785139
0.0186177325461
-0.0068505363651
-0.0122552360491
-0.0176794093839
-0.0522546247906
-0.0248428923059
0.0254440724587
-0.04822009104
-0.0186717299016
0.0587702088778
-0.0170726066221
0.025227021448
0.0334941602431
0.0104906146573
-0.00744240513585
0.00913873010605
