# Supplementary material for: Real-world datasets for portfolio selection and solutions of some stochastic dominance portfolio models
Source: Data Brief. 2016 Jun 28;8:858–62. doi: 10.1016/j.dib.2016.06.031 (PMC4959918; doi:10.1016/j.dib.2016.06.031)
Supplement: Supplementary file 2 — Supplementary material [file mmc2.zip › Solutions/NASDAQComp/OutofSamplePortReturns_MeanVar_NASDAQComp_List.txt]

-0.0101533501758
0.00935190538521
0.0111192810207
-0.019116575811
-0.00570613754766
0.0163533196977
0.0247945818339
0.00644366850655
-0.00849740012239
0.00382177720889
-0.0143678417321
-0.0174402521024
-0.0094634000859
-0.00727211050365
0.012089829721
0.000236139355654
-0.00508710560209
0.0108476927038
0.00425852236935
0.000852673096971
-0.00690128549878
0.00182591810958
-0.0135674652472
0.00791872196447
-0.0117215850893
0.00347868643892
0.000600171821275
0.0126390169803
0.0121642597974
0.013125406072
0.0087742341544
-0.0055813698744
-9.17634585111e-05
0.000609960508219
0.00553295631232
0.00788465705717
0.003289411914
0.000987031342957
0.00192488392221
0.000213596490534
-0.357372588578
-0.000320754742768
0.00419251682654
0.000979139192208
-0.000281249505865
0.0053679139322
0.000342546106493
-0.00135170281204
0.0199123566444
0.0106202384023
0.0332927632167
0.00643754111548
0.0132751609722
-0.00245944668387
0.00415373643373
-0.00357175672694
-0.015910991233
0.00191384512737
-0.00138655966067
0.00220235159586
-0.0190630671476
-0.00761135072457
-0.00760433821769
0.0104033478826
0.0103249104852
-0.00513441280074
0.00680114591867
0.020261571557
0.000575794894029
0.00140262928621
-0.0112532188493
0.00677013374495
0.00946113026453
0.00523497785196
-0.00387240089066
0.0244499710007
-0.00695860607092
0.00149126663943
0.00486039870633
-0.00386088662849
0.0147915119282
0.0118499499643
0.00383427339354
-0.0003255989732
0.00579566112268
-0.0240794567405
0.00463735877701
0.00249102043218
-0.0038544762722
0.0182488737487
-0.000845243477935
0.00857272392047
-0.0029874559549
0.00251621343505
0.000157847095541
-0.00773057696783
0.018214510369
-0.00620780489199
0.0133035358842
0.0131416736489
9.77968646089e-05
0.0129193872043
0.0124025987419
-0.00832678155595
0.0065042478899
0.00949876956987
0.00475186421285
-0.0016222824722
0.00319764667674
0.0118378398594
0.0193189181719
-0.000455137412316
0.00590934448405
0.0236887334854
0.0105503222178
0.016092252037
-0.0239421925526
-0.0211610028908
0.00890734769716
2.86664520159e-05
-0.0225164591537
-0.00663602321016
-0.000408492355314
0.0180520227476
-0.00128161767701
-0.0483310949248
-0.00944763827275
0.00766991645752
-0.0040660326802
-0.0182393236998
0.0153642054903
0.00357036741292
0.0132186939558
-0.00769855019126
0.00496097085332
-0.00276451421825
0.00589223085773
0.0121091033461
0.0156515161489
0.00327900008439
0.00102998352334
-0.00803592860597
0.00739264403511
0.0161387496744
0.0011960558789
0.0166986778182
0.00409278397843
-0.00016251406721
0.00899846286962
0.0080435625216
-0.00583041008733
0.0110813469197
0.00523440721139
0.0134288363873
0.0124725517734
0.00876975901749
-0.00316700988146
0.00728636356056
-0.0202059866083
0.0109947539523
-0.000413060102225
0.0134620724545
-0.0138194281698
0.0125881000081
0.0101631935108
-0.0010135974928
0.0165366583593
0.0323665827954
-0.00274634968461
-0.00524215752512
0.0116307381829
0.00235415207992
-0.00846650812655
0.00415878864514
0.00302838901406
0.00661528027786
0.00562398850283
-0.00291292817592
-0.0046876482535
-0.0264781788431
-0.0238984731885
-0.00987487841821
-0.0273537190403
0.016368192946
0.00613032160477
-0.0129482242542
0.00277734417352
0.0061519380825
0.0202756395166
0.0187676711936
0.00466072034743
-0.0084938403577
0.0047709683315
0.00291412268254
-0.0428577106346
-8.56024523285e-05
-0.023131322654
0.00396404516869
0.0271908798367
-0.0163639933825
0.00348249649578
-0.00731551881706
-0.0334494206946
0.00608427756311
-0.0347091794619
0.0100625813652
0.00262342655001
0.0179414378294
0.00449587808579
0.0151012810642
-0.0176606776074
-0.0256362950088
-0.0170268183561
0.000108315310094
0.0313057656804
0.0125564309754
-0.000425867938321
-0.00442793467586
-0.00773041099509
0.0100353740151
-0.00894120197344
0.00399908831912
0.00412100700388
-0.00435928944837
-0.0075606052969
0.0188711174392
-0.0241888004724
-0.0299061665681
-0.0198447916269
-0.019174579069
0.018770346429
0.0174546269945
-0.0133723511605
0.0113662637492
0.0391649750351
-0.00236272721155
0.000250847433042
-0.0252464954544
-0.00630222200376
0.0014189407082
-0.0233494957631
-0.059046820757
-0.0635487281295
-0.00113119079876
-0.063936285736
0.0510252114963
-0.0236159698032
-0.0910576233056
-0.0627655194436
0.0265761733908
0.0209034807517
-0.0131146374252
-0.0226000244101
0.0292165205784
0.0372797822436
-3.40480011713e-06
-0.052080185254
-0.0454510385446
0.0524151463991
0.014641388351
0.00502181227922
-0.0450617133209
0.00753624824329
-0.08086823132
0.0385487823622
0.0560508477503
0.0341785582033
0.0453901091001
0.00276901386817
0.000849280007459
0.0162248709475
0.0443017180679
0.0207647020908
0.013068794854
0.00691816271669
-0.00261618552045
0.0283322235133
0.0230609231292
-0.0174923166263
0.00709081433471
0.0126861331084
-0.0198306848652
-0.0184026018105
0.0214562756475
0.024422350377
0.0267753223807
-0.00689762098309
-0.000472253242478
0.000348830831285
0.00622237453894
-0.0262778472055
0.0138493034989
-0.00225218970907
-0.00509077149074
-0.00297933403067
0.00706389263109
-0.0102787534702
-0.00893942317694
-0.0118762865863
-0.00606022792773
-0.00270083323426
-0.0175493349717
0.0147259298856
-0.00453346012476
-0.0149188034139
0.0106342701384
0.0258542111628
0.0148500894647
-0.0199733779229
-0.0148747760041
0.00219558097468
0.0106916870928
0.0196284859772
0.00810869714153
0.0495772097044
0.00778159653561
-0.0027851497615
0.0101979182255
0.0165905578334
0.00329847445143
0.00301917257875
0.0193372541015
0.0539489570252
0.000571210393083
-0.0262042112859
-0.0030965756588
-0.0355808322772
0.0112833710346
-0.0360568518753
0.0062603525744
-0.00110009204701
-0.0182938100181
-0.0327026154006
-0.000876756499132
-0.0113575985407
0.0299310882118
0.0369234092804
-0.00806577533624
-0.0223975888334
-0.0160941954045
-0.00821887881643
-0.00637128394842
0.0377990678522
0.0510793895608
0.00972353817517
-0.00012771029837
0.00844187460482
0.00460132256346
0.00580415215197
0.0154400464109
0.0249182486565
0.00103338582986
0.00783629715472
0.00157762173674
-0.00542748644733
0.0113288101392
0.0213262088067
0.0108706025728
-0.00241764385038
-0.00271883892378
0.00935399022292
0.00768496690752
0.00853306245191
0.0273640693218
0.0112410621158
0.0156956624938
-0.00358072199322
-0.00451682823979
-0.00461177054766
0.00456576105748
0.0193428428002
0.0124092580088
-0.00409594798552
-0.00498092478145
0.00201902335398
0.0142982307245
0.00118174026073
0.00121326333208
-0.00455969451303
0.00126296458424
-0.0187551710108
-0.00680262532556
-0.000238279351872
0.015104811121
0.0155519565078
0.00516704399221
-0.0068784508787
0.00276205772973
-0.0189143371308
-0.0733920421439
0.0340032497048
-0.0337846593058
0.033391058466
-0.014467129233
-0.0203057676134
0.0186830480689
-0.0206213509092
-0.0103601527696
0.0144719026958
0.00630442379477
0.00531346421151
0.0174240565154
-0.00586355375192
-0.0059482398539
-0.0149206959996
-0.00452911819957
0.012036980281
-0.00408099593245
0.000986954792523
0.00463334817132
0.00324640738015
0.00947129502238
0.00540918312054
0.0122515804271
0.0110978141057
0.0082135807147
0.00672308516935
0.00490982353831
0.00473481278282
0.00264105938646
0.0072523706385
0.000759296991445
0.010680540561
0.00242846367592
-0.00700369631207
0.00559814693369
0.00356628188714
0.0141923112325
0.0040620785236
-0.00162641794682
-0.0040793069009
0.00050634275377
-0.0103259254669
0.00831753797613
0.0052860965417
0.00288729252248
0.0126317881749
0.00729534853136
-0.0122806755162
-0.0066192066777
0.0017363689309
0.0124801339182
0.00380877720835
0.0105058757687
0.00987675536858
0.00279245387085
0.0176036412138
-0.00893673191371
0.00754095505533
-0.0069397778593
0.011129597163
-0.00770145587119
0.00337745661356
0.000946615692186
-0.00279639818089
-0.00459935578401
-0.0164615478746
0.0142214659128
0.0278319484012
-0.0203983108409
0.00946380484626
-0.00460279979521
0.00590346510093
0.0242252843386
0.0123822193146
0.0149972316237
0.0201318532951
0.0146437855886
0.0132142545643
0.00905726292842
-0.0089902211476
0.00864940273613
0.0251127002004
-0.0067373521054
0.00768512512807
0.00388740371433
0.0125340599056
0.00287554438335
0.00115461555252
0.0278782937981
0.0335959763383
0.00193479844059
0.0302026685229
0.0137627212174
-0.00421017875655
-0.00248500726514
-0.0115007658302
-0.0196526780531
0.00802672971286
0.00627264724024
0.0382950876047
0.0331980361692
-0.00177353995541
0.0158128043407
0.000296577425232
-0.026433034189
0.0148230596935
-0.0110915394603
0.0225982925855
0.0184801376291
0.00067118130549
-0.000856230218618
7.92465897935e-05
0.0161686179529
0.0107768065667
0.00600847146271
-0.00140091851649
0.0118753452808
0.00380514453159
0.0115072311234
0.0231236279208
0.00289734341362
-0.0053177622661
0.0364134843063
0.00450388387073
0.00766306436078
0.0262995540264
0.00747132632678
-0.00822245585604
-0.0150960996633
0.00873329208627
0.0167338030844
0.0111521692386
0.000154989565483
0.0265853111415
-0.00582183962078
-0.00194185259556
-0.0140994875484
-0.00819265933106
-0.012122234841
0.0144767740894
-0.00300581565686
0.00135623330919
-0.00544658482513
0.00373621705793
-0.00254373969759
0.00265008578641
0.0134213388255
-0.000991993691983
0.00139471142842
-0.000914225998878
-0.000811725856806
-0.0148122329937
-0.00830832999845
-0.000730401753025
-0.0156094804288
0.00324244603974
0.00685462232615
0.00816576438935
0.00667656771977
0.00554560271072
-0.00631062505325
0.00207787659418
-0.010972354889
-0.013533547136
-0.0240575989185
0.0155681459763
0.00606571262606
0.028383584293
0.0104901354359
-0.0012633087959
0.0130662489307
-0.0103809192597
0.00653226816258
-0.0150762264772
0.0232357959533
0.00737353305159
0.00314228058282
0.0179535719957
-0.00900092689287
0.0114481707777
-0.00886604751467
0.011870857265
0.0244587532977
-0.010512809519
0.011324615986
-0.0108245227025
-0.00321643276495
0.00952263244727
-0.00659035881174
0.003931163389
0.00275130241993
0.00392449352446
-0.000434937659424
0.0113084318904
0.000263768246869
0.00849109663976
8.40627174046e-06
0.00352925286619
-0.000934482388096
0.00846497202489
0.0134602996693
-0.0215315943988
0.0091962758661
0.00273128597097
-0.00456925401234
-0.0179001650921
0.0072720126039
-0.0113486321027
-0.00148207798583
-0.0601246139803
0.03281627401
-0.00620397784655
0.0235442432842
0.0013747075394
-0.0437410339471
0.0146012105899
0.0103190720459
0.00512606784409
-0.00193318988421
0.00372926029565
0.00671979017542
-0.0113664378553
-0.00224675709012
0.00909359576556
-0.00299195293283
-0.0212043187715
-0.00411723952257
0.0129827268882
-0.00309540229424
-0.0206556154363
-0.0294578917486
-0.00880274964181
0.0371518223166
-0.0224356563984
0.0114595328055
0.0107008208476
-0.0131588948871
0.0258741145189
-0.00325076923989
0.00181917740719
0.00710053789927
0.000577227682295
