# Supplementary material for: Real-world datasets for portfolio selection and solutions of some stochastic dominance portfolio models
Source: Data Brief. 2016 Jun 28;8:858–62. doi: 10.1016/j.dib.2016.06.031 (PMC4959918; doi:10.1016/j.dib.2016.06.031)
Supplement: Supplementary file 2 — Supplementary material [file mmc2.zip › Solutions/NASDAQComp/OutofSamplePortReturns_MeanVar_NASDAQComp_Matr.txt]

-0.0101533501758	-0.0094634000859	-0.0117215850893	0.003289411914	0.0199123566444	-0.0190630671476	0.00946113026453	0.00579566112268	0.018214510369	0.00319764667674	-0.0225164591537	0.0132186939558	0.0011960558789	-0.00316700988146	-0.00274634968461	-0.0238984731885	0.0047709683315	-0.0347091794619	-0.000425867938321	-0.0198447916269	-0.0233494957631	-0.0226000244101	0.0385487823622	0.0283322235133	0.000348830831285	-0.00270083323426	0.0196284859772	-0.0262042112859	0.0369234092804	0.00580415215197	0.00935399022292	-0.00409594798552	0.0155519565078	-0.0206213509092	0.000986954792523	0.0072523706385	-0.0103259254669	0.00987675536858	-0.0164615478746	0.0132142545643	0.0335959763383	-0.00177353995541	0.0107768065667	0.0262995540264	-0.00819265933106	-0.000914225998878	0.00207787659418	-0.0150762264772	-0.0108245227025	0.00352925286619
0.00935190538521	-0.00727211050365	0.00347868643892	0.000987031342957	0.0106202384023	-0.00761135072457	0.00523497785196	-0.0240794567405	-0.00620780489199	0.0118378398594	-0.00663602321016	-0.00769855019126	0.0166986778182	0.00728636356056	-0.00524215752512	-0.00987487841821	0.00291412268254	0.0100625813652	-0.00442793467586	-0.019174579069	-0.059046820757	0.0292165205784	0.0560508477503	0.0230609231292	0.00622237453894	-0.0175493349717	0.00810869714153	-0.0030965756588	-0.00806577533624	0.0154400464109	0.00768496690752	-0.00498092478145	0.00516704399221	-0.0103601527696	0.00463334817132	0.000759296991445	0.00831753797613	0.00279245387085	0.0142214659128	0.00905726292842	0.00193479844059	0.0158128043407	0.00600847146271	0.00747132632678	-0.012122234841	-0.000811725856806	-0.010972354889	0.0232357959533	-0.00321643276495	-0.000934482388096
0.0111192810207	0.012089829721	0.000600171821275	0.00192488392221	0.0332927632167	-0.00760433821769	-0.00387240089066	0.00463735877701	0.0133035358842	0.0193189181719	-0.000408492355314	0.00496097085332	0.00409278397843	-0.0202059866083	0.0116307381829	-0.0273537190403	-0.0428577106346	0.00262342655001	-0.00773041099509	0.018770346429	-0.0635487281295	0.0372797822436	0.0341785582033	-0.0174923166263	-0.0262778472055	0.0147259298856	0.0495772097044	-0.0355808322772	-0.0223975888334	0.0249182486565	0.00853306245191	0.00201902335398	-0.0068784508787	0.0144719026958	0.00324640738015	0.010680540561	0.0052860965417	0.0176036412138	0.0278319484012	-0.0089902211476	0.0302026685229	0.000296577425232	-0.00140091851649	-0.00822245585604	0.0144767740894	-0.0148122329937	-0.013533547136	0.00737353305159	0.00952263244727	0.00846497202489
-0.019116575811	0.000236139355654	0.0126390169803	0.000213596490534	0.00643754111548	0.0104033478826	0.0244499710007	0.00249102043218	0.0131416736489	-0.000455137412316	0.0180520227476	-0.00276451421825	-0.00016251406721	0.0109947539523	0.00235415207992	0.016368192946	-8.56024523285e-05	0.0179414378294	0.0100353740151	0.0174546269945	-0.00113119079876	-3.40480011713e-06	0.0453901091001	0.00709081433471	0.0138493034989	-0.00453346012476	0.00778159653561	0.0112833710346	-0.0160941954045	0.00103338582986	0.0273640693218	0.0142982307245	0.00276205772973	0.00630442379477	0.00947129502238	0.00242846367592	0.00288729252248	-0.00893673191371	-0.0203983108409	0.00864940273613	0.0137627212174	-0.026433034189	0.0118753452808	-0.0150960996633	-0.00300581565686	-0.00830832999845	-0.0240575989185	0.00314228058282	-0.00659035881174	0.0134602996693
-0.00570613754766	-0.00508710560209	0.0121642597974	-0.357372588578	0.0132751609722	0.0103249104852	-0.00695860607092	-0.0038544762722	9.77968646089e-05	0.00590934448405	-0.00128161767701	0.00589223085773	0.00899846286962	-0.000413060102225	-0.00846650812655	0.00613032160477	-0.023131322654	0.00449587808579	-0.00894120197344	-0.0133723511605	-0.063936285736	-0.052080185254	0.00276901386817	0.0126861331084	-0.00225218970907	-0.0149188034139	-0.0027851497615	-0.0360568518753	-0.00821887881643	0.00783629715472	0.0112410621158	0.00118174026073	-0.0189143371308	0.00531346421151	0.00540918312054	-0.00700369631207	0.0126317881749	0.00754095505533	0.00946380484626	0.0251127002004	-0.00421017875655	0.0148230596935	0.00380514453159	0.00873329208627	0.00135623330919	-0.000730401753025	0.0155681459763	0.0179535719957	0.003931163389	-0.0215315943988
0.0163533196977	0.0108476927038	0.013125406072	-0.000320754742768	-0.00245944668387	-0.00513441280074	0.00149126663943	0.0182488737487	0.0129193872043	0.0236887334854	-0.0483310949248	0.0121091033461	0.0080435625216	0.0134620724545	0.00415878864514	-0.0129482242542	0.00396404516869	0.0151012810642	0.00399908831912	0.0113662637492	0.0510252114963	-0.0454510385446	0.000849280007459	-0.0198306848652	-0.00509077149074	0.0106342701384	0.0101979182255	0.0062603525744	-0.00637128394842	0.00157762173674	0.0156956624938	0.00121326333208	-0.0733920421439	0.0174240565154	0.0122515804271	0.00559814693369	0.00729534853136	-0.0069397778593	-0.00460279979521	-0.0067373521054	-0.00248500726514	-0.0110915394603	0.0115072311234	0.0167338030844	-0.00544658482513	-0.0156094804288	0.00606571262606	-0.00900092689287	0.00275130241993	0.0091962758661
0.0247945818339	0.00425852236935	0.0087742341544	0.00419251682654	0.00415373643373	0.00680114591867	0.00486039870633	-0.000845243477935	0.0124025987419	0.0105503222178	-0.00944763827275	0.0156515161489	-0.00583041008733	-0.0138194281698	0.00302838901406	0.00277734417352	0.0271908798367	-0.0176606776074	0.00412100700388	0.0391649750351	-0.0236159698032	0.0524151463991	0.0162248709475	-0.0184026018105	-0.00297933403067	0.0258542111628	0.0165905578334	-0.00110009204701	0.0377990678522	-0.00542748644733	-0.00358072199322	-0.00455969451303	0.0340032497048	-0.00586355375192	0.0110978141057	0.00356628188714	-0.0122806755162	0.011129597163	0.00590346510093	0.00768512512807	-0.0115007658302	0.0225982925855	0.0231236279208	0.0111521692386	0.00373621705793	0.00324244603974	0.028383584293	0.0114481707777	0.00392449352446	0.00273128597097
0.00644366850655	0.000852673096971	-0.0055813698744	0.000979139192208	-0.00357175672694	0.020261571557	-0.00386088662849	0.00857272392047	-0.00832678155595	0.016092252037	0.00766991645752	0.00327900008439	0.0110813469197	0.0125881000081	0.00661528027786	0.0061519380825	-0.0163639933825	-0.0256362950088	-0.00435928944837	-0.00236272721155	-0.0910576233056	0.014641388351	0.0443017180679	0.0214562756475	0.00706389263109	0.0148500894647	0.00329847445143	-0.0182938100181	0.0510793895608	0.0113288101392	-0.00451682823979	0.00126296458424	-0.0337846593058	-0.0059482398539	0.0082135807147	0.0141923112325	-0.0066192066777	-0.00770145587119	0.0242252843386	0.00388740371433	-0.0196526780531	0.0184801376291	0.00289734341362	0.000154989565483	-0.00254373969759	0.00685462232615	0.0104901354359	-0.00886604751467	-0.000434937659424	-0.00456925401234
-0.00849740012239	-0.00690128549878	-9.17634585111e-05	-0.000281249505865	-0.015910991233	0.000575794894029	0.0147915119282	-0.0029874559549	0.0065042478899	-0.0239421925526	-0.0040660326802	0.00102998352334	0.00523440721139	0.0101631935108	0.00562398850283	0.0202756395166	0.00348249649578	-0.0170268183561	-0.0075606052969	0.000250847433042	-0.0627655194436	0.00502181227922	0.0207647020908	0.024422350377	-0.0102787534702	-0.0199733779229	0.00301917257875	-0.0327026154006	0.00972353817517	0.0213262088067	-0.00461177054766	-0.0187551710108	0.033391058466	-0.0149206959996	0.00672308516935	0.0040620785236	0.0017363689309	0.00337745661356	0.0123822193146	0.0125340599056	0.00802672971286	0.00067118130549	-0.0053177622661	0.0265853111415	0.00265008578641	0.00816576438935	-0.0012633087959	0.011870857265	0.0113084318904	-0.0179001650921
0.00382177720889	0.00182591810958	0.000609960508219	0.0053679139322	0.00191384512737	0.00140262928621	0.0118499499643	0.00251621343505	0.00949876956987	-0.0211610028908	-0.0182393236998	-0.00803592860597	0.0134288363873	-0.0010135974928	-0.00291292817592	0.0187676711936	-0.00731551881706	0.000108315310094	0.0188711174392	-0.0252464954544	0.0265761733908	-0.0450617133209	0.013068794854	0.0267753223807	-0.00893942317694	-0.0148747760041	0.0193372541015	-0.000876756499132	-0.00012771029837	0.0108706025728	0.00456576105748	-0.00680262532556	-0.014467129233	-0.00452911819957	0.00490982353831	-0.00162641794682	0.0124801339182	0.000946615692186	0.0149972316237	0.00287554438335	0.00627264724024	-0.000856230218618	0.0364134843063	-0.00582183962078	0.0134213388255	0.00667656771977	0.0130662489307	0.0244587532977	0.000263768246869	0.0072720126039
-0.0143678417321	-0.0135674652472	0.00553295631232	0.000342546106493	-0.00138655966067	-0.0112532188493	0.00383427339354	0.000157847095541	0.00475186421285	0.00890734769716	0.0153642054903	0.00739264403511	0.0124725517734	0.0165366583593	-0.0046876482535	0.00466072034743	-0.0334494206946	0.0313057656804	-0.0241888004724	-0.00630222200376	0.0209034807517	0.00753624824329	0.00691816271669	-0.00689762098309	-0.0118762865863	0.00219558097468	0.0539489570252	-0.0113575985407	0.00844187460482	-0.00241764385038	0.0193428428002	-0.000238279351872	-0.0203057676134	0.012036980281	0.00473481278282	-0.0040793069009	0.00380877720835	-0.00279639818089	0.0201318532951	0.00115461555252	0.0382950876047	7.92465897935e-05	0.00450388387073	-0.00194185259556	-0.000991993691983	0.00554560271072	-0.0103809192597	-0.010512809519	0.00849109663976	-0.0113486321027
-0.0174402521024	0.00791872196447	0.00788465705717	-0.00135170281204	0.00220235159586	0.00677013374495	-0.0003255989732	-0.00773057696783	-0.0016222824722	2.86664520159e-05	0.00357036741292	0.0161387496744	0.00876975901749	0.0323665827954	-0.0264781788431	-0.0084938403577	0.00608427756311	0.0125564309754	-0.0299061665681	0.0014189407082	-0.0131146374252	-0.08086823132	-0.00261618552045	-0.000472253242478	-0.00606022792773	0.0106916870928	0.000571210393083	0.0299310882118	0.00460132256346	-0.00271883892378	0.0124092580088	0.015104811121	0.0186830480689	-0.00408099593245	0.00264105938646	0.00050634275377	0.0105058757687	-0.00459935578401	0.0146437855886	0.0278782937981	0.0331980361692	0.0161686179529	0.00766306436078	-0.0140994875484	0.00139471142842	-0.00631062505325	0.00653226816258	0.011324615986	8.40627174046e-06	-0.00148207798583
[truncated: 3 more columns]
