# Supplementary material for: Real-world datasets for portfolio selection and solutions of some stochastic dominance portfolio models
Source: Data Brief. 2016 Jun 28;8:858–62. doi: 10.1016/j.dib.2016.06.031 (PMC4959918; doi:10.1016/j.dib.2016.06.031)
Supplement: Supplementary file 2 — Supplementary material [file mmc2.zip › Solutions/NASDAQComp/OutofSamplePortReturns_RMZ_SSD_NASDAQComp_List.txt]

0.0125959903517
0.073511113333
0.0220626167118
-0.0837019884385
0.00506602492646
0.0409885342182
0.0815997885481
0.00110698414049
0.0352919466302
0.000433004433599
-0.0769478825897
-0.0407847733493
0.0315308879223
0.00321525270874
0.0331727567611
0.0436466008963
-0.018195690001
0.0112319105534
0.0545872984994
-0.0010595597044
0.00546047968804
0.00658067464619
-0.0664160836103
0.00566594807486
-0.0530325878444
0.00610751958252
0.0251647598904
0.0063186282607
0.0544496106074
0.0155893006463
0.00460780624639
-0.012859299022
0.0424327329171
0.00624022407772
-0.0223025528899
0.00251036644728
0.00111299526982
0.0286809619565
0.0170616519713
-0.01571996806
0.0499801215938
0.0103389633089
0.0161105966708
0.0108368259301
-0.000653303577296
-0.00360264662668
0.0112325798307
-0.00318293724915
-0.0108776713487
0.0263926147817
0.0361413624433
0.0319154046617
0.0027781700995
0.0521754074639
0.0200281119412
-0.0204621460907
-0.00138116745757
0.00856068124495
-0.00455093083936
0.0323701093764
-0.0543674723606
0.0105366026052
-0.0382301873809
0.0346481396148
0.00622083785201
0.0380154196471
0.0100478182816
0.022527493519
0.0151079989223
0.0271429317906
-0.0114619297452
0.0303783174576
0.00238476676763
0.0189714759637
0.0137693368828
0.0109485962647
0.00893829337298
-0.000636669682468
0.00117973751227
0.0153244647062
0.0092671179941
0.0244250313015
0.0140531850178
-0.00316472538671
0.0261412274339
-0.0344020472513
-0.0264892250707
0.0251974559169
0.0334337863051
0.0617209221095
-0.0131926626175
0.0553062810425
0.031173917694
0.00300910922688
0.00753438251473
0.00172580484313
0.0206694241509
-0.00246265249014
0.0299046693806
0.0395394336927
-0.0125075033826
0.0368844773368
0.0145863862255
-0.0160334516025
0.0223581426205
0.0739815625747
-0.0041826292637
0.00430769140703
0.0180830270141
0.0230273695281
0.028974774168
-0.00327552666749
0.0105815195383
0.0345984059448
-0.0038977393995
0.0229651160221
-0.0294687237294
-0.0543061321829
0.0103988411092
0.015688378531
-0.0414205483108
-0.0227857244951
0.0090560618473
0.00325708041733
0.000423872182041
-0.0406645403564
0.00269929455563
0.0186642474117
-0.0156606581856
-0.0357759903474
0.0111655825821
0.042851277277
0.0355518223781
0.0114043744034
0.00383833945911
-0.0039210231387
0.0336998712187
0.0228644228978
0.00882270835521
-0.00225805903764
7.18583393491e-05
-0.0290771155592
-0.00973387813987
0.0156082507961
-0.0108485175636
0.021792548186
0.012464477859
0.00859908301513
0.00661331283665
0.0108935907731
0.00242640480667
0.00521718059187
-0.0125569343951
-0.00192652681336
0.0175294484767
-0.0120952618031
0.0114100629956
-0.00118731794597
-0.0426392262425
0.0347981262137
0.0157282202789
0.0351605529976
-0.0139604391901
0.0439218730061
0.0103084022676
-0.0141735894031
-0.00289401786969
0.0111070372753
-0.0102700883779
0.00953297055027
0.00111966409896
0.00999357378192
-0.0195757596773
-0.00120299079056
0.00686056167925
0.0217631954951
0.0320358682112
-0.00545081643039
0.00343208994392
-0.0306648326148
-0.0315773708914
-0.0282976381912
-0.0537026315977
-0.000594653701233
0.011345843385
-0.0222120167477
0.0322101387626
0.0520684535865
0.0800727381951
0.0169683026376
0.0188467863512
-0.00664383416562
0.0371858537028
0.0255697358241
-0.0740784040904
0.0216847700727
-0.0495014571325
0.0342260422529
0.0170362573424
-0.0269093247832
0.024817031395
-0.00132873125036
-0.0418025966904
0.00874248696515
-0.0269049841435
-0.0225928455196
0.00776355738271
0.00658157281773
0.00236581940517
-0.00954886673468
-0.0113378865995
-0.0441180972808
-0.0172727674227
0.0354144610987
-0.00127956612577
0.0168832729044
-0.0124485367476
0.00361036267773
0.000331405957303
0.0226715718127
-0.0184205342198
-0.0202729781006
-0.00187416234903
0.00628192419015
0.000438170595328
0.01653646232
-0.0386499131936
-0.0720558424907
-0.0273627579567
-0.0256088427982
0.0347867992086
0.0187189949835
0.00159780263974
0.0108256982047
0.0114933073741
-0.00388078019913
-0.0056441601304
-0.0330503401962
-0.028931105537
-0.00972205397969
-0.0229082757829
-0.0930287606561
-0.0313697821376
-0.015056242607
-0.088156422252
0.144215148051
-0.0365676149047
-0.072676893496
-0.0916579499498
0.0372659626383
0.0492474839324
-0.024556337266
-0.0138889189681
0.0099066158372
0.033486727242
-0.0193504611088
-0.0229497188138
0.00797499158388
-0.0083159090819
0.00249699965536
-0.0198135571793
-0.0403348794304
-0.00214247756162
-0.041229341062
-0.0181455154145
0.0261888950942
0.0269807577856
0.0105056834673
0.00452760417062
0.00120583195493
0.0211500653616
-0.00611594137896
0.0273873112902
0.00275636146513
0.0215785331207
0.0244072414902
0.0056236829335
0.0578232606475
-0.0162266663341
0.0202267105461
0.00812826304994
-0.0142222829205
0.0069739534471
0.0136044670177
0.00169893959569
-0.00482189151005
-0.00837194126629
0.0274956897653
0.0115209801955
0.0152159294703
-0.0246443645092
-0.0115953287662
0.0167437911395
0.00274642713342
-0.000700018381887
0.0360456019845
-0.0257556602295
-0.0012023932367
0.00649702047023
-0.0129662462194
0.0112428051868
-0.0236594360507
0.0338548867514
0.00385614250735
0.0306754341827
0.00682426804971
0.0222482293256
0.00987598276384
-0.00209554128027
-0.0264820558023
0.00397033938011
-0.00546155565759
0.0380046875794
0.00698276550435
0.0157768347578
0.073440261783
-0.0343186057391
-0.00181258519411
0.0412003657078
-0.0251869849058
0.00531324220364
0.0395357543942
0.0416121742205
0.00108015864962
-0.0494391370826
0.00181486733443
-0.085074858823
0.0395320398723
-0.0451222695303
0.00752908050707
0.00493500048934
-0.0239312913346
-0.0704386994598
0.03164808288
-0.0243414039638
0.0333291247732
-0.00891004803338
0.00892799008651
-0.0201275414534
-0.000794493184021
-0.0191255063535
0.0226550244066
0.0241607934518
0.00920015619292
-0.00763246736649
0.0187335322408
0.00773151803111
0.00788679621443
-0.000185820680757
-0.00313877351061
0.0443362198352
-0.0100574185107
0.00959612778335
0.00138390447725
0.00882229271899
0.010553729063
0.0294875021208
0.0163485467696
0.0207564367101
-0.00298268498103
0.0118126654805
-0.0221490373057
0.020065082839
0.0278603461926
0.0460394091508
0.0142490043086
-0.00434055756473
-0.0237577605152
-0.0115371724386
0.00263634357796
0.0215247807114
0.0236435655323
-0.0155088069444
-0.00149682510128
0.0197549096014
0.00555919259066
-0.0202474274207
-0.00951878016567
-0.00901394654107
0.0143996244058
-0.028211919716
0.0100817680491
-0.0216374460781
-0.00149303453162
0.0292798866755
0.0106691313201
0.0091327087719
0.00693898344271
-0.0251775614232
-0.159626573901
0.0747078080988
-0.0714702689981
0.0795519902105
-0.0394618884699
0.00819469114169
0.00998120497912
-0.0534873235648
-0.0180915402435
0.0239026797353
0.0133947656518
0.00937100077936
0.0141868341277
-0.0115469129361
0.00413527473677
-0.030363416436
-0.00430643242622
0.0265913950227
-0.0110654108116
0.000620190532124
0.00160987901483
-0.00177839822374
0.0356373470474
0.0172330824996
0.00179379898781
0.00481225071632
0.0209917162175
0.0143776775987
0.00423691892647
0.0162546872883
0.0127225329503
0.015148359233
-0.0217616540671
0.0189473751806
0.00363626824678
-0.00442794218047
0.00133987700377
-0.000810313356155
0.00556381682538
-0.0113631525198
-0.017661457092
-0.00851014107764
0.0100009322206
0.000554312215563
0.00283199244593
0.00754220536895
0.00194580929948
0.0445590797574
-0.00192543872754
-0.0136612410138
-0.0170872581967
0.00560524565084
0.00235480230839
0.0149820517952
0.0168087144924
0.00256024217264
0.00202484544562
0.0217231940339
0.000888849556206
-0.009647007428
0.000381180730759
0.00211313914927
-0.0147720120558
-0.0062378714089
0.00223674272449
0.00430241573682
-0.0182726199709
-0.0252527825668
0.0317081347996
0.0365796210227
0.00702149952091
0.0312498600652
-0.0230677308326
0.00785047866094
0.0592782227899
0.00925918088072
0.0167254617228
0.0596899918626
0.0221666000802
0.00804910800339
0.0125132298629
-0.0243574553674
0.0188782266941
0.0232862596255
-0.0174501146304
0.0209527370438
0.0167235445794
-0.00423533906799
-0.0105697943602
-0.004808179205
0.0373420559764
0.0257516207612
-0.0210034664653
0.0195857877024
0.0151991956941
-0.000259042885433
0.0116536263506
-0.0213917048821
-0.0169775552891
0.0220569182183
0.00155538351292
0.0343619435775
0.0327326220309
0.00281166432808
-0.000493529398259
-0.0536807384542
-0.0281383650966
0.032597576568
-0.0152042678713
0.0267814449832
0.00604809060638
-0.00540886494139
0.00289425501427
0.00874649648452
0.00256969660079
0.0279643013858
-0.0115801977038
0.00313719592578
0.00712529793382
-0.00466604743843
0.0656255668376
0.0287301910319
0.0213388563933
-0.011032644415
0.0104908265581
0.0542255801078
0.00832903648417
0.0471586724967
-0.00072257147085
-0.043616312472
-0.019132146165
0.0337073393232
0.0557271273687
0.0436072164473
0.000606430559291
0.0187735946879
0.000997441435615
-0.0133499295462
-0.00807434750889
-0.0494584860854
-0.00115090695974
0.034628059379
-0.0249331544726
-0.0141300122216
-0.0476841360574
-0.0116106995536
-0.00201817590271
-0.00483091487554
0.0210859979079
0.0144458883254
0.0249520667313
-0.0248215527846
-0.0172532227396
-0.0103324667117
-0.00472633058121
-0.0212846075371
-0.0298881145729
0.0394901239581
0.0243257750084
-0.0266283094234
0.0255287797548
0.003216989469
-0.0350777951094
-0.00181690326167
0.00145361058704
-0.00254933749832
-0.0569499408036
0.0410976374245
0.0300672016646
0.0640843874409
-0.00580612752908
-0.00858948929814
0.0129534181305
-0.00781323075115
0.0204788681134
-0.0402705836334
0.0418118551658
0.0176000799035
-0.00768911420616
0.00960166238251
-0.0226468284859
0.00971392388427
-0.0179605759691
0.00882897431659
0.0409940308547
0.00992864735333
0.00346497028816
-0.00359676724336
0.0144564340675
0.0118217794188
-0.015056886332
-0.000224618261925
0.0170375599703
-0.00396285160813
-0.0225197998649
-0.0220961684632
0.00972714951627
0.00209950702588
0.006196492308
0.0235903927522
0.00121431945962
0.0212119728114
-0.00781398406484
-0.0330792498184
0.0375506139719
0.012472858359
0.00562634592942
-0.0357877750119
-0.0157948573243
0.0203678121816
-0.00162529641714
-0.0979968162914
0.0712883602138
0.00094117195677
0.0198130048199
0.00710966568345
-0.0843568346281
0.0482653489742
0.00664376164342
0.0181027782308
-0.0146208627669
-0.00849220407402
0.0124643103036
-0.00942761819942
0.00563848338123
0.00471520499553
-0.0114661505831
-0.0313095942795
0.0152936725414
0.0116971852861
-0.00987472943023
-0.0082825587005
-0.041228394246
-0.0118918898989
0.0607578026268
-0.0450706224928
0.0145125342891
0.0167015549095
-0.00471966571779
-0.00227182491983
0.00520354357571
0.0101547612609
0.000839973542637
0.0198451085943
