# Supplementary material for: Real-world datasets for portfolio selection and solutions of some stochastic dominance portfolio models
Source: Data Brief. 2016 Jun 28;8:858–62. doi: 10.1016/j.dib.2016.06.031 (PMC4959918; doi:10.1016/j.dib.2016.06.031)
Supplement: Supplementary file 2 — Supplementary material [file mmc2.zip › Solutions/NASDAQComp/OutofSamplePortReturns_RMZ_SSD_NASDAQComp_Matr.txt]

0.0125959903517	0.0315308879223	-0.0530325878444	0.00111299526982	-0.0108776713487	-0.0543674723606	0.00238476676763	0.0261412274339	0.0206694241509	0.0180830270141	-0.0414205483108	0.0355518223781	-0.0108485175636	0.0114100629956	-0.0102700883779	-0.0315773708914	0.0371858537028	-0.0269049841435	-0.0124485367476	-0.0273627579567	-0.0229082757829	-0.0138889189681	-0.0181455154145	0.0056236829335	0.0115209801955	0.0112428051868	0.0380046875794	-0.0494391370826	-0.00891004803338	-0.000185820680757	0.0118126654805	-0.0155088069444	0.0292798866755	-0.0534873235648	0.000620190532124	0.015148359233	0.000554312215563	0.00256024217264	-0.0252527825668	0.00804910800339	0.0257516207612	0.00281166432808	0.0279643013858	0.0471586724967	-0.0494584860854	-0.0248215527846	-0.00181690326167	-0.0402705836334	-0.00359676724336	0.0235903927522
0.073511113333	0.00321525270874	0.00610751958252	0.0286809619565	0.0263926147817	0.0105366026052	0.0189714759637	-0.0344020472513	-0.00246265249014	0.0230273695281	-0.0227857244951	0.0114043744034	0.021792548186	-0.00118731794597	0.00953297055027	-0.0282976381912	0.0255697358241	-0.0225928455196	0.00361036267773	-0.0256088427982	-0.0930287606561	0.0099066158372	0.0261888950942	0.0578232606475	0.0152159294703	-0.0236594360507	0.00698276550435	0.00181486733443	0.00892799008651	-0.00313877351061	-0.0221490373057	-0.00149682510128	0.0106691313201	-0.0180915402435	0.00160987901483	-0.0217616540671	0.00283199244593	0.00202484544562	0.0317081347996	0.0125132298629	-0.0210034664653	-0.000493529398259	-0.0115801977038	-0.00072257147085	-0.00115090695974	-0.0172532227396	0.00145361058704	0.0418118551658	0.0144564340675	0.00121431945962
0.0220626167118	0.0331727567611	0.0251647598904	0.0170616519713	0.0361413624433	-0.0382301873809	0.0137693368828	-0.0264892250707	0.0299046693806	0.028974774168	0.0090560618473	0.00383833945911	0.012464477859	-0.0426392262425	0.00111966409896	-0.0537026315977	-0.0740784040904	0.00776355738271	0.000331405957303	0.0347867992086	-0.0313697821376	0.033486727242	0.0269807577856	-0.0162266663341	-0.0246443645092	0.0338548867514	0.0157768347578	-0.085074858823	-0.0201275414534	0.0443362198352	0.020065082839	0.0197549096014	0.0091327087719	0.0239026797353	-0.00177839822374	0.0189473751806	0.00754220536895	0.0217231940339	0.0365796210227	-0.0243574553674	0.0195857877024	-0.0536807384542	0.00313719592578	-0.043616312472	0.034628059379	-0.0103324667117	-0.00254933749832	0.0176000799035	0.0118217794188	0.0212119728114
-0.0837019884385	0.0436466008963	0.0063186282607	-0.01571996806	0.0319154046617	0.0346481396148	0.0109485962647	0.0251974559169	0.0395394336927	-0.00327552666749	0.00325708041733	-0.0039210231387	0.00859908301513	0.0347981262137	0.00999357378192	-0.000594653701233	0.0216847700727	0.00658157281773	0.0226715718127	0.0187189949835	-0.015056242607	-0.0193504611088	0.0105056834673	0.0202267105461	-0.0115953287662	0.00385614250735	0.073440261783	0.0395320398723	-0.000794493184021	-0.0100574185107	0.0278603461926	0.00555919259066	0.00693898344271	0.0133947656518	0.0356373470474	0.00363626824678	0.00194580929948	0.000888849556206	0.00702149952091	0.0188782266941	0.0151991956941	-0.0281383650966	0.00712529793382	-0.019132146165	-0.0249331544726	-0.00472633058121	-0.0569499408036	-0.00768911420616	-0.015056886332	-0.00781398406484
0.00506602492646	-0.018195690001	0.0544496106074	0.0499801215938	0.0027781700995	0.00622083785201	0.00893829337298	0.0334337863051	-0.0125075033826	0.0105815195383	0.000423872182041	0.0336998712187	0.00661331283665	0.0157282202789	-0.0195757596773	0.011345843385	-0.0495014571325	0.00236581940517	-0.0184205342198	0.00159780263974	-0.088156422252	-0.0229497188138	0.00452760417062	0.00812826304994	0.0167437911395	0.0306754341827	-0.0343186057391	-0.0451222695303	-0.0191255063535	0.00959612778335	0.0460394091508	-0.0202474274207	-0.0251775614232	0.00937100077936	0.0172330824996	-0.00442794218047	0.0445590797574	-0.009647007428	0.0312498600652	0.0232862596255	-0.000259042885433	0.032597576568	-0.00466604743843	0.0337073393232	-0.0141300122216	-0.0212846075371	0.0410976374245	0.00960166238251	-0.000224618261925	-0.0330792498184
0.0409885342182	0.0112319105534	0.0155893006463	0.0103389633089	0.0521754074639	0.0380154196471	-0.000636669682468	0.0617209221095	0.0368844773368	0.0345984059448	-0.0406645403564	0.0228644228978	0.0108935907731	0.0351605529976	-0.00120299079056	-0.0222120167477	0.0342260422529	-0.00954886673468	-0.0202729781006	0.0108256982047	0.144215148051	0.00797499158388	0.00120583195493	-0.0142222829205	0.00274642713342	0.00682426804971	-0.00181258519411	0.00752908050707	0.0226550244066	0.00138390447725	0.0142490043086	-0.00951878016567	-0.159626573901	0.0141868341277	0.00179379898781	0.00133987700377	-0.00192543872754	0.000381180730759	-0.0230677308326	-0.0174501146304	0.0116536263506	-0.0152042678713	0.0656255668376	0.0557271273687	-0.0476841360574	-0.0298881145729	0.0300672016646	-0.0226468284859	0.0170375599703	0.0375506139719
0.0815997885481	0.0545872984994	0.00460780624639	0.0161105966708	0.0200281119412	0.0100478182816	0.00117973751227	-0.0131926626175	0.0145863862255	-0.0038977393995	0.00269929455563	0.00882270835521	0.00242640480667	-0.0139604391901	0.00686056167925	0.0322101387626	0.0170362573424	-0.0113378865995	-0.00187416234903	0.0114933073741	-0.0365676149047	-0.0083159090819	0.0211500653616	0.0069739534471	-0.000700018381887	0.0222482293256	0.0412003657078	0.00493500048934	0.0241607934518	0.00882229271899	-0.00434055756473	-0.00901394654107	0.0747078080988	-0.0115469129361	0.00481225071632	-0.000810313356155	-0.0136612410138	0.00211313914927	0.00785047866094	0.0209527370438	-0.0213917048821	0.0267814449832	0.0287301910319	0.0436072164473	-0.0116106995536	0.0394901239581	0.0640843874409	0.00971392388427	-0.00396285160813	0.012472858359
0.00110698414049	-0.0010595597044	-0.012859299022	0.0108368259301	-0.0204621460907	0.022527493519	0.0153244647062	0.0553062810425	-0.0160334516025	0.0229651160221	0.0186642474117	-0.00225805903764	0.00521718059187	0.0439218730061	0.0217631954951	0.0520684535865	-0.0269093247832	-0.0441180972808	0.00628192419015	-0.00388078019913	-0.072676893496	0.00249699965536	-0.00611594137896	0.0136044670177	0.0360456019845	0.00987598276384	-0.0251869849058	-0.0239312913346	0.00920015619292	0.010553729063	-0.0237577605152	0.0143996244058	-0.0714702689981	0.00413527473677	0.0209917162175	0.00556381682538	-0.0170872581967	-0.0147720120558	0.0592782227899	0.0167235445794	-0.0169775552891	0.00604809060638	0.0213388563933	0.000606430559291	-0.00201817590271	0.0243257750084	-0.00580612752908	-0.0179605759691	-0.0225197998649	0.00562634592942
0.0352919466302	0.00546047968804	0.0424327329171	-0.000653303577296	-0.00138116745757	0.0151079989223	0.0092671179941	0.031173917694	0.0223581426205	-0.0294687237294	-0.0156606581856	7.18583393491e-05	-0.0125569343951	0.0103084022676	0.0320358682112	0.0800727381951	0.024817031395	-0.0172727674227	0.000438170595328	-0.0056441601304	-0.0916579499498	-0.0198135571793	0.0273873112902	0.00169893959569	-0.0257556602295	-0.00209554128027	0.00531324220364	-0.0704386994598	-0.00763246736649	0.0294875021208	-0.0115371724386	-0.028211919716	0.0795519902105	-0.030363416436	0.0143776775987	-0.0113631525198	0.00560524565084	-0.0062378714089	0.00925918088072	-0.00423533906799	0.0220569182183	-0.00540886494139	-0.011032644415	0.0187735946879	-0.00483091487554	-0.0266283094234	-0.00858948929814	0.00882897431659	-0.0220961684632	-0.0357877750119
0.000433004433599	0.00658067464619	0.00624022407772	-0.00360264662668	0.00856068124495	0.0271429317906	0.0244250313015	0.00300910922688	0.0739815625747	-0.0543061321829	-0.0357759903474	-0.0290771155592	-0.00192652681336	-0.0141735894031	-0.00545081643039	0.0169683026376	-0.00132873125036	0.0354144610987	0.01653646232	-0.0330503401962	0.0372659626383	-0.0403348794304	0.00275636146513	-0.00482189151005	-0.0012023932367	-0.0264820558023	0.0395357543942	0.03164808288	0.0187335322408	0.0163485467696	0.00263634357796	0.0100817680491	-0.0394618884699	-0.00430643242622	0.00423691892647	-0.017661457092	0.00235480230839	0.00223674272449	0.0167254617228	-0.0105697943602	0.00155538351292	0.00289425501427	0.0104908265581	0.000997441435615	0.0210859979079	0.0255287797548	0.0129534181305	0.0409940308547	0.00972714951627	-0.0157948573243
-0.0769478825897	-0.0664160836103	-0.0223025528899	0.0112325798307	-0.00455093083936	-0.0114619297452	0.0140531850178	0.00753438251473	-0.0041826292637	0.0103988411092	0.0111655825821	-0.00973387813987	0.0175294484767	-0.00289401786969	0.00343208994392	0.0188467863512	-0.0418025966904	-0.00127956612577	-0.0386499131936	-0.028931105537	0.0492474839324	-0.00214247756162	0.0215785331207	-0.00837194126629	0.00649702047023	0.00397033938011	0.0416121742205	-0.0243414039638	0.00773151803111	0.0207564367101	0.0215247807114	-0.0216374460781	0.00819469114169	0.0265913950227	0.0162546872883	-0.00851014107764	0.0149820517952	0.00430241573682	0.0596899918626	-0.004808179205	0.0343619435775	0.00874649648452	0.0542255801078	-0.0133499295462	0.0144458883254	0.003216989469	-0.00781323075115	0.00992864735333	0.00209950702588	0.0203678121816
-0.0407847733493	0.00566594807486	0.00251036644728	-0.00318293724915	0.0323701093764	0.0303783174576	-0.00316472538671	0.00172580484313	0.00430769140703	0.015688378531	0.042851277277	0.0156082507961	-0.0120952618031	0.0111070372753	-0.0306648326148	-0.00664383416562	0.00874248696515	0.0168832729044	-0.0720558424907	-0.00972205397969	-0.024556337266	-0.041229341062	0.0244072414902	0.0274956897653	-0.0129662462194	-0.00546155565759	0.00108015864962	0.0333291247732	0.00788679621443	-0.00298268498103	0.0236435655323	-0.00149303453162	0.00998120497912	-0.0110654108116	0.0127225329503	0.0100009322206	0.0168087144924	-0.0182726199709	0.0221666000802	0.0373420559764	0.0327326220309	0.00256969660079	0.00832903648417	-0.00807434750889	0.0249520667313	-0.0350777951094	0.0204788681134	0.00346497028816	0.006196492308	-0.00162529641714
[truncated: 3 more columns]
