# Supplementary material for: Real-world datasets for portfolio selection and solutions of some stochastic dominance portfolio models
Source: Data Brief. 2016 Jun 28;8:858–62. doi: 10.1016/j.dib.2016.06.031 (PMC4959918; doi:10.1016/j.dib.2016.06.031)
Supplement: Supplementary file 2 — Supplementary material [file mmc2.zip › Solutions/NASDAQComp/OutofSampleReturns_Index_NASDAQComp.txt]

-0.0224196030308
0.0250458276879
-0.0238215570026
-0.0346379394458
-0.0151093234323
0.0432849887429
0.0434363661001
-0.00656046789026
-0.021810910781
0.00808738733834
-0.0481399470731
-0.0219990509202
-0.0102475119589
0.0246930684628
0.0331568711063
0.0170530617997
-0.0250566657759
0.00222843770781
0.0230148198422
-0.0065154320682
-0.0347542682866
-0.0274094954877
-0.0237866474151
0.0288577611989
-0.0620742142287
0.00462065545688
0.0313320320388
-0.00120193615054
0.0043506907198
0.0357282269257
-0.00120918351323
-0.0252558868385
0.0497451448481
-0.0121081745544
0.00402331031336
-0.0116084522752
0.0343932206223
0.029991868153
0.026892239794
-0.00425005611029
0.0103971340741
0.0210644225795
-0.00127832655433
-0.00961135676053
0.0123927908452
-0.00096090464298
-0.0256069511883
-0.00435375577004
-0.0379374589901
0.0267386867128
0.00951314239167
0.00042266441886
-0.0116615696309
-0.00335175991684
0.0187598697678
-0.0187397438535
-0.0212233793588
-0.00746696155934
-0.00072772167908
0.000527354638461
-0.0397566411662
0.0197917320118
-0.0113441802766
0.02645373707
0.00745578808589
0.03119688332
0.00927722266793
1.44527467446e-05
-0.00327590858288
0.00926552470807
-0.0205590648092
0.00595051828672
0.0379416439435
0.00442065532469
0.0101964221608
0.0132180141595
-0.0141160072516
0.00122436344651
-0.0118271928529
-0.00175585245236
0.00159988772718
0.0195042665583
-0.0172116014532
-0.0110942263409
0.0160125573897
-0.0354963974706
-0.00414638369923
0.0219919818384
0.00211264610106
0.0273263217469
0.0104258483914
0.018501101797
-0.00102602077915
0.00815854459067
0.00146613277582
-0.0168999756739
0.0120032032536
-0.0196050537472
0.0514075054867
-0.000711608710091
-0.0295937920795
0.0259331901248
-0.0207995560912
-0.00840711882415
0.0189971470794
0.0108747086349
-0.00916703508179
-0.00831135199451
0.0207672593658
0.00063523341587
0.00913809930989
-0.00148497479394
-0.00947597149065
0.0096142196992
-0.0122526120906
0.0174419361417
-0.0454031786916
-0.0293318799921
0.0172629621789
-0.0184358274859
-0.0360892690886
0.00913298777805
0.0110167644355
0.0266020518637
-0.0335550554001
-0.037417392167
0.0118367587303
0.014370659217
-0.00907017552248
-0.00166948130277
0.038041797162
0.0060295658247
0.0150229092424
-0.0090782250269
0.0287587714253
0.0059577323046
-0.00509988573055
0.0331471219163
0.0225238669937
-0.00350277514553
0.00348537078232
0.000922255549398
0.0170882732095
0.0192571414324
-0.0190808571708
0.0176522910155
-0.00225862709781
-0.00298420703602
-0.0141198980116
0.0058762774969
0.00948540340911
0.0265031580674
-0.0286676628763
0.00412164191076
0.0120888619428
-0.00818424674168
0.018744031538
0.00328885434902
-0.0654177247536
0.0263214108721
-0.00328020347252
0.0255678851993
-0.0135891807805
0.0193703400956
0.0199053936935
0.00212045283978
0.000562672615675
0.0181617288889
-0.00953344094595
0.0127040103046
-0.00837602131232
0.0238934142555
-0.0176221885276
0.0211690609024
-0.0188532703876
0.0214273518866
0.0143296736694
0.0102283878023
-0.0025024746694
-0.0398798772012
-0.0139164163389
-0.00199817063357
-0.013236358487
0.0209918719281
0.0137081503172
-0.0143470088894
0.00881165717769
0.0334242309212
0.027376824903
0.0169208935458
-0.0026261314429
-0.00939551446916
0.0230615883483
-0.00790078936907
-0.0755049764237
0.00357954127695
-0.0202014359639
0.0378356467361
0.031026153432
-0.0531418378418
0.0540074423374
-0.0225612677354
-0.0576183510037
-0.00846582861898
-0.0557963119881
0.00422645960291
0.0140175581192
-0.0263507984137
0.00074998060395
0.00244637781032
-0.0295942392631
-0.0395200566723
0.00353563756719
0.068782412575
-0.0204792091974
0.0376157255057
-0.0376390691931
0.0580977405946
0.00679390707796
0.0163834350767
0.00988994042498
0.0110910632552
-0.0283853121311
0.019168231295
-0.0128716090113
0.00622900962
-0.0359789557052
-0.0388810180489
-0.021657406519
-0.0135736319384
0.0301237759109
-0.00671629678048
0.00942487920785
0.0675501846375
-0.00941412733867
-0.0212620708487
0.000815864118465
-0.041292153815
-0.0395856830678
-0.000426623117468
-0.0896061459949
-0.0608802609226
-0.0100431571263
-0.0402440016267
-0.149223459489
0.146377581513
-0.0634814896341
-0.0833096230686
-0.00676765291319
-0.05023708917
0.124221247863
-0.0403374603942
0.0159181616877
-0.0143766110875
0.0779371259071
-0.0548147147166
-0.00614768746873
-0.026070239909
0.00333677977254
0.064994680246
-0.0359395812913
-0.0955707917308
-0.0467457412158
-0.0409797029142
0.106712700214
0.108082505947
-0.0346902177057
0.0698561725929
0.0290033671291
-0.0272786107868
0.0442728250664
0.0501068827743
-0.0183265667173
0.000646935144752
-0.0232919254658
0.0807737542922
0.0075026795284
-0.0141228831958
-0.0276318831962
0.0440892542705
-0.030725681377
0.00325053149827
0.0647330764383
0.0306920373542
0.0206922134875
-0.00814991461757
-0.0308195799703
0.0451306167264
-0.004420261846
0.00483808348183
0.0361604533431
0.022115136391
-0.00341434210772
-0.0293747712062
0.0343253632473
0.0173808165898
-0.0158386634318
-0.0432569974555
0.0511711887566
0.020329053044
-0.0099369838706
-0.0144346763112
0.0209875967546
0.0102712355168
0.0115546313458
0.0238731532047
0.00756848298619
0.00172845496054
-0.0105604109998
-0.033737035564
-0.0179120680297
-0.0207949521002
0.0270360527739
0.0267914798514
0.0140676083728
0.0257920363129
0.0128633356344
0.0140504019541
0.00374050263004
0.0104684822572
0.0116648075965
0.00904848507041
0.0172734273883
-0.00959590955033
-0.0496530251247
-0.00860751178058
-0.0597562685039
0.019647173093
-0.0368358558112
0.0322277933668
0.0201117666982
-0.0298983438834
-0.0580280548488
0.0509467967626
-5.91349915392e-05
0.0446723045359
-0.000465940612167
0.00450038338213
-0.0537019287068
-0.0101930912474
-0.0183642568403
0.05367057081
0.0232613318411
0.0306775575204
0.00591723511459
-0.0106550424725
0.0246574991896
0.0326058451587
0.00410777776882
0.00561655659715
0.0300258699158
-0.0256700451542
0.00723997740491
-0.00268560279935
0.027601555508
0.0115571963683
0.0093907981607
0.00668412868552
0.00909169300446
0.00604862679824
0.0175419159465
-0.0137008674192
-0.00642858457066
0.031076856982
0.0119217382246
0.00595276127191
-0.0182360309815
-0.0131691029267
-0.016265847911
-0.00328770774944
0.0143345876252
0.0214268973296
-0.00633875784726
-0.0130362149153
0.0330849827081
0.0135179130041
-0.00727284154074
-0.0214332190275
-0.00841387192656
0.0137591068904
-0.0337163819426
-0.0232631282932
-0.0037996885998
0.0222918552208
0.047521091553
-0.00476202313186
-0.0133839050603
0.0280965314219
-0.0345398902491
-0.140974491822
0.0837726757971
-0.082114902943
0.0924072005389
-0.0319190042582
0.0059508210601
0.0471886785647
-0.036795352166
-0.0718642343713
0.0985602548131
0.0190448354475
0.0323222125342
-0.00556782147408
0.00403813128397
-0.014110008348
-0.0504587501223
0.00166459253153
0.0508123165067
-0.0163794921228
-0.0341160527666
0.0378496635145
-0.00515152903797
0.0274110895726
0.0127439698718
0.0271150674925
0.0099742472622
0.0320241541427
0.0101309790868
0.0069557445444
0.0048716367751
-0.00528629608652
0.01124562783
0.0317261350154
0.0143747238754
-0.000919114703594
-0.0232778792833
-0.0192577812201
-0.00600655869362
0.0255550505816
-0.0290838902822
-0.0186560099535
-0.0190761322685
-0.0033998194724
-0.0273195349476
0.018014427484
0.0304655607478
-0.0204329040213
0.0405723211232
-0.00659722692834
-0.0118767843316
-0.00234384438806
0.0192653693913
0.0149600792983
0.0109066828099
0.0177633233196
-0.000981727515352
-0.00202720951194
0.0120836267835
0.0240494584442
-0.00562814007116
-0.0149488417416
-0.000378991048745
-0.0154770511029
-0.0154103218479
-0.00961563958422
0.00391907495105
-0.0318036044085
0.00406644033248
0.0208191161392
0.00853942851
-0.00507627739658
0.00791440126416
0.00066431940477
0.0022936997942
0.0262625392862
0.00603134751727
0.00552044907779
0.0062493819205
-0.00733284722442
0.0194272428517
9.39849624066e-06
-0.0237403783799
0.0211087043722
0.0222625179524
-0.00469739030456
-0.00070731624449
0.00119617964331
-0.00522356035651
-0.0017875707968
0.00530391824629
0.0227211578606
0.0259901663734
0.0135043929065
0.0167617097875
-0.0106651641818
0.00180102568847
0.00242398358617
-0.00622954311886
-0.0380547661878
0.0342481841506
0.0146571980119
0.0351982736604
-0.00196812742378
-0.000347184610556
0.0260645598671
-0.00622808323969
-0.0220329977248
0.0190800453597
-0.0185095568916
0.0323995019318
0.00314879471585
0.0127600629396
0.00164396367876
-0.000291662689448
0.0119059617333
0.0274633250071
0.00512238364307
-0.000898447513153
-0.00426765296869
0.00746978792231
0.0115217000458
0.0126897263035
0.0058067961021
-0.00964178187404
0.0296263574818
0.00127744703415
-0.00975398391989
-9.23747107213e-05
0.0204896311964
-0.02715135864
-0.0212189704698
0.0378312517513
0.023108985408
0.011531492473
-0.00365015362325
0.0133612325532
-0.0125736829356
-0.0125141648851
-0.00648307420754
-0.0283973050662
-0.0139861511122
0.0245755949377
-0.0114398709223
0.0156243864127
0.00140162298275
-0.00435342892858
0.0145401398995
0.0122771936614
0.0233739261777
-0.00348919801487
0.0110087454381
0.00904163271286
0.00983399044504
-0.0024957711169
-0.00354020565622
0.00456754130224
-0.0137280619855
0.00397820200781
0.0243062892353
0.0108776903097
0.00502923848289
0.00262429944086
-0.0159811335957
0.00194516364602
-0.00482365179595
-0.0113297158139
-0.0541303762234
0.0243042865347
0.039355246787
0.0341021817104
0.00273986777066
0.00416629045365
0.0179597516592
-0.00579193209517
0.00282187695009
-0.0285886653631
0.0382744573478
0.00533105228154
-0.0321079446047
0.00260931055309
-0.006502011915
0.02964366323
-0.019923466394
0.0105459202983
0.0355119857977
0.013717244536
0.00950015823518
-0.0131107605679
-0.00261611673586
0.0165249690131
-0.0126781840642
-0.00608799702472
0.0144245239277
0.0012729915301
0.0131441957314
-0.00856084185564
-0.0046562339917
0.0169958566717
0.00215026661731
-0.00126342015499
-0.0120599732831
0.00166081531296
0.0246522345064
-0.0379319243224
0.0067500660486
0.015939694788
0.0290544630692
-0.0343140072736
0.0150006547905
-0.00265473923736
-0.00197969344153
-0.111053282794
0.0552908036454
-0.0193844459658
0.0260123998702
0.00482545944866
-0.0590148997194
0.0522208553314
0.0120010206515
0.0138117322223
0.0263440608137
0.0183625638072
-0.00621202812479
-0.0217219790788
0.0236447311932
0.00121313557329
-0.00134281525329
-0.0293190063918
0.0033701988801
0.0145041578452
-0.0273557376626
-0.0540679449082
-0.0322488836759
0.00669946217154
0.0225473554218
-0.0728556371027
0.0125497519697
0.0537405101083
-0.00276987098002
0.0329753507608
0.00892688366166
0.0123340097847
-0.00875049647838
0.0262251955719
