# Supplementary material for: Real-world datasets for portfolio selection and solutions of some stochastic dominance portfolio models
Source: Data Brief. 2016 Jun 28;8:858–62. doi: 10.1016/j.dib.2016.06.031 (PMC4959918; doi:10.1016/j.dib.2016.06.031)
Supplement: Supplementary file 2 — Supplementary material [file mmc2.zip › Solutions/SP500/OptPortfolios_MeanVar_SP500.txt]

2.79436350708e-08	1.11931105195e-08	3.71082809321e-08	2.77569920392e-09	4.60203749102e-08	1.5510148423e-09	6.86220233539e-08	1.00872907206e-06	2.14158239987e-07	2.11645853432e-08	8.83366974164e-09	6.78995173911e-09	5.39473306387e-10	8.07540029709e-10	7.66323791354e-10	7.3669864605e-11	6.4266161239e-10	7.41358262458e-09	9.86332079825e-09	4.18347130379e-09	1.91979092303e-09	6.83000012012e-10	2.47895844142e-08	4.54619078253e-09	6.70922012016e-09	5.05481551699e-07	6.1484909041e-08	7.4252636003e-10	1.20442618244e-07	3.49989242924e-10	0.081758384303	1.67081914039e-06	1.43808807165e-08	1.77612478259e-07	0.0203615431131	0.0715080442784	0.0573475623771	0.0390941838338	0.0459649153307	1.61033877945e-07	1.98304842346e-08	6.13884685081e-08	3.6737458683e-08	1.27011112957e-09	1.94070008733e-09	1.98632947603e-08
4.41907317495e-07	6.72726868464e-08	1.93099650018e-07	7.56656612248e-09	7.08241015765e-08	3.10559151805e-09	2.10041292891e-07	5.14229632364e-07	2.49120981037e-07	1.56807175848e-08	8.08082737187e-08	7.67113289313e-08	1.77148995333e-09	0.00387929787576	3.97829789067e-09	1.61926575644e-10	8.27848242706e-10	2.59851765254e-08	1.71587839886e-08	2.16239922183e-08	1.10537715215e-09	8.28829909777e-10	5.05590021389e-08	4.78209545725e-09	5.34402119122e-09	6.80357205926e-07	2.33326883041e-08	1.18262353208e-09	2.7427355635e-08	3.53636073988e-10	6.83273505286e-09	5.26865340834e-07	8.67408316892e-09	1.04387623713e-07	5.12814885613e-08	2.55831663429e-08	1.35303548057e-08	4.34336829267e-08	0.0141452320323	1.96716886831e-07	2.42070472421e-07	1.22395076864e-07	2.23463649096e-08	1.2545962348e-09	1.76989458038e-09	3.2447200782e-09
9.90808165351e-08	3.40492841993e-08	1.871357418e-07	1.28490557076e-08	2.52925165881e-07	1.15452028813e-08	1.10690112716e-07	4.30645220811e-07	1.0609175704e-07	1.93821329767e-09	1.09521549417e-08	1.51449745843e-08	2.34315786379e-09	2.87038018645e-09	1.85773887817e-09	2.90218327385e-10	2.55734850499e-09	2.0792017979e-08	9.6597000156e-09	2.98832926718e-09	8.73180402349e-10	1.48366920013e-09	1.12738413673e-07	8.41379908814e-09	1.39316149659e-08	1.46428032835e-07	3.2638987815e-08	6.91923934742e-10	1.338587048e-08	1.78333223222e-10	4.08086765978e-09	1.12894043565e-07	4.43325876923e-09	9.15019940315e-08	9.54038059273e-08	2.08020007254e-08	1.87334467873e-08	4.81682003638e-08	2.73646919674e-07	9.22069929509e-08	3.34865365643e-08	1.34134671763e-07	5.57470423737e-08	2.54510100192e-09	2.37338728093e-09	1.45450189286e-08
9.53371663938e-07	1.18935265977e-07	4.04230832624e-07	4.28897785554e-08	0.00449812088867	7.19747673596e-06	0.065493978292	2.35984328217e-07	2.02864236302e-07	6.23615579765e-09	5.01211048056e-08	3.00851868819e-07	6.9229391321e-08	0.0745597758241	5.18109040776e-09	3.25088832082e-10	3.79173302222e-09	1.12784847169e-07	1.54989730559e-08	1.21524023584e-08	3.74252776663e-09	0.158692560408	0.128873826987	0.00591296445092	1.15752654118e-07	2.15188657036e-07	4.96853506095e-08	2.33914464832e-09	9.14729850818e-08	1.66687060115e-09	1.54501089295e-08	0.0337249396493	0.00559917104097	1.28641232087e-07	7.40801477807e-06	5.34969270071e-08	3.80161748392e-09	2.70269144573e-08	1.22310139748e-07	4.25295079574e-08	3.4843951889e-08	1.99033643462e-07	5.81402787245e-08	5.14846693209e-09	2.47820390942e-08	7.36071689395e-09
1.07741376324e-06	9.98919673335e-08	3.21784267854e-07	1.55621045819e-08	9.23489559571e-08	4.82619039944e-09	3.04184550857e-07	1.24847485835e-06	1.67561252418e-06	1.13440088554e-08	1.19378360892e-07	2.22633114638e-08	2.28770195673e-09	5.34763688756e-09	2.57876531389e-09	1.93593128897e-10	8.41537514956e-10	8.91350654615e-09	4.20625134151e-09	2.7665990001e-09	7.27000702098e-10	4.63510818844e-10	4.48166625675e-08	2.96546173865e-09	3.97525842004e-09	7.47900693375e-08	1.243669738e-08	3.29373383156e-10	8.17027923309e-09	1.22301573659e-10	2.90341237309e-09	9.68499043611e-08	4.47412634478e-09	1.34743219546e-07	9.14237212744e-08	1.14016459653e-08	8.41812104006e-09	3.29191719379e-08	1.12248850858e-07	3.67172452634e-08	3.80660251428e-08	1.12805008895e-07	7.62417966577e-08	3.19353188837e-09	2.5809010898e-09	4.90450408736e-09
9.80274858663e-08	3.97599453377e-08	8.97408459849e-08	5.16140507873e-09	3.18739319409e-08	1.56657680565e-09	8.81971412661e-08	5.18118421221e-06	4.06657310496e-08	1.37711050084e-09	7.34954867772e-09	1.01985045622e-08	5.35089137422e-10	7.41196084758e-10	5.65453895983e-10	5.22220420342e-11	5.02555199814e-10	1.05795668412e-08	0.0323423936523	0.00855846293986	0.00745645306998	5.63485781788e-10	3.62502066384e-08	2.79767829339e-09	3.49832893972e-09	4.2534792742e-08	1.29613892422e-08	3.74951960824e-10	1.08327472092e-08	1.86302285409e-10	3.84456239352e-09	3.38369136503e-07	4.4332685081e-09	7.48673060405e-08	5.48576084748e-08	9.14306299556e-09	3.04374609162e-09	2.871328586e-08	1.88407171587e-07	2.29790972816e-07	4.65432523752e-08	0.0194277398964	0.00203444541557	2.05191202458e-09	9.80785286193e-10	2.85461673869e-09
2.61617941781e-07	6.86712553605e-08	2.82920194492e-07	5.36291188893e-08	5.92274386318e-07	0.00619027900097	0.00568114763438	3.11699537565e-07	1.96768792593e-07	2.19491150656e-09	1.86917970692e-08	1.60576187672e-08	6.31960557267e-10	5.24617391676e-10	9.93081067323e-10	3.96554163712e-11	2.30832018311e-10	3.73607873685e-09	4.57260364694e-09	3.84564820183e-09	2.10426255127e-09	6.21207726295e-10	8.44040064353e-08	3.45855209486e-09	4.29221178271e-09	7.60111813355e-08	1.09464914001e-08	3.29961133878e-10	8.36110658208e-09	1.03972026789e-10	2.53238707207e-09	8.63385476592e-08	3.60116421558e-09	8.21551179653e-08	6.7517062701e-08	1.21377506473e-08	4.00552901278e-09	2.52578784704e-08	1.23248080319e-07	7.99942087295e-08	4.65407706219e-08	1.34491583421e-07	6.62963707248e-08	3.62552477954e-09	2.92904940446e-09	1.26289868014e-08
1.47499226273e-07	5.99864584231e-08	3.48193222084e-07	1.69494180171e-08	8.89929657453e-08	4.08516478126e-09	8.67537758238e-08	1.16464326171e-07	1.03339448912e-07	2.3927874467e-09	3.32876363883e-08	3.98860081974e-08	5.34009163211e-09	3.86411213426e-09	1.67668091009e-09	1.42801221654e-10	1.60718984687e-09	1.39879913074e-08	1.10330443964e-08	3.6295916138e-09	9.92977913094e-10	1.66193842254e-09	1.18895380645e-07	7.30640312927e-09	1.00266130306e-08	1.3476317193e-07	4.80418135334e-08	1.50049605591e-09	5.39259121701e-08	6.32435117475e-10	1.2939051028e-08	2.39776046292e-07	1.15701719084e-08	7.71045071226e-08	1.03801843667e-07	3.36291226512e-08	2.58466701703e-08	8.95668449981e-08	5.03510984947e-06	1.33708260056e-07	1.44965541286e-07	6.2236843242e-06	0.100563444162	0.159023560522	0.132845040821	0.0432978491377
3.8471315421e-08	2.02332101193e-08	4.53735976716e-08	4.5397185367e-09	9.10425744659e-08	3.28568766028e-09	3.33849174882e-07	1.93499043798e-05	1.33899302654e-06	1.61129701655e-07	1.50431031153e-08	1.09553839492e-08	7.15473069161e-10	2.8060284963e-09	2.64643800932e-09	1.20110792973e-10	9.76030354726e-10	1.72644376097e-08	1.21530679733e-08	3.79600690325e-09	1.04011049738e-09	7.16694360518e-10	4.79285555837e-08	4.10365745969e-09	5.58655157416e-09	1.64565478693e-07	2.79325826056e-08	1.02615601184e-09	2.65594343057e-08	3.1060092287e-10	5.96839682761e-08	5.51232554036e-07	2.96334281757e-08	1.70600896919e-07	9.54587541819e-08	9.21083469378e-09	6.6227885453e-09	4.63681522611e-08	8.96149211841e-08	4.67801381558e-08	7.13073852504e-08	1.93406622924e-07	5.70972576954e-08	1.94281017357e-09	1.20007179805e-09	3.11470709538e-09
3.4080071527e-07	6.08390146248e-08	2.14604863316e-07	2.54806702445e-08	1.25369616655e-07	9.32037645094e-09	4.99366355259e-07	2.11807455535e-06	0.104944241385	0.099791796711	5.61038403637e-08	3.92356424459e-07	7.19690361505e-09	2.39435869678e-09	2.01661363274e-09	2.18686724769e-10	3.65301496457e-09	2.48173426056e-08	1.45642809088e-08	1.20386771224e-08	1.10945013257e-08	3.9818711262e-09	5.82311955052e-07	1.21478976843e-08	9.36940207584e-09	2.78705522846e-07	8.20018070696e-08	1.81644454948e-08	1.14755013183e-06	0.0950231783273	6.37314390582e-08	4.66318429241e-07	3.03148100461e-08	3.04666577977e-07	2.37434893605e-07	3.38694088262e-08	6.77766829506e-09	3.70747817243e-08	2.06540040013e-07	1.75631111677e-07	7.09257951461e-08	7.61588208788e-07	2.35041877999e-07	0.058568722769	0.0140077495259	0.0644660926472
1.3022207452e-07	4.36916225386e-08	1.9261247917e-07	8.58915839603e-09	6.95356025519e-08	2.79603369855e-09	1.01693802587e-07	1.23958494616e-07	9.80383326665e-08	1.593400715e-09	1.66152755018e-08	1.33987724332e-08	6.71131998878e-10	4.50762042379e-10	6.8762585512e-10	3.38626306479e-11	2.40743991406e-10	2.71243169018e-09	4.67345718369e-09	2.95968491834e-09	1.01495470375e-09	6.47162180154e-10	6.47533657448e-08	5.5441007014e-09	7.57441296114e-09	1.02554188405e-07	1.0856858833e-08	2.80538233952e-10	7.4875074976e-09	9.07819658388e-11	1.82022851446e-09	6.75427384891e-08	2.19305298543e-09	1.07392609896e-07	5.05445360692e-08	7.25183225587e-09	3.2131550254e-09	1.80598547549e-08	1.27971949491e-07	8.70655683862e-08	6.99664357488e-08	1.63994572446e-07	6.49527801792e-08	3.51548960399e-09	3.60249863078e-09	1.08048037185e-08
1.2979029094e-07	3.35131023106e-08	1.75825900488e-07	7.01231072607e-09	5.84888599711e-08	2.98023853136e-09	1.29475236092e-07	2.05651847218e-07	1.3071553755e-07	2.15671793604e-09	1.20401496755e-08	1.53681352373e-08	1.52755056114e-09	2.32168262532e-09	3.11027614994e-09	1.28950603025e-10	4.3709385002e-09	9.49092357369e-08	2.71112170589e-08	4.85336233961e-09	7.91230471891e-10	3.07666709307e-09	9.08285529992e-08	4.87264800468e-08	1.60377232867e-07	2.28079377436e-07	1.18657064084e-07	2.14887578463e-09	4.30992865932e-08	6.32898374074e-10	1.47991264793e-07	2.59522629144e-07	7.67461988532e-08	1.43220040322e-07	3.84445540747e-07	0.0611563758285	0.0513247085332	0.0374820815195	6.30204792928e-07	1.22122683986e-07	1.00595303577e-07	5.1482757729e-06	1.16010970017e-07	3.5542493394e-09	3.00773350857e-08	1.0052062498e-08
3.41782340382e-07	2.95567802003e-07	7.66272514679e-07	2.43796574293e-08	2.29513201828e-07	1.30226737217e-08	2.24863689691e-07	1.48200164774e-07	1.59495659356e-07	2.77476474215e-09	2.01913437485e-08	2.10038730509e-08	2.2616876833e-09	7.20348322805e-10	1.03362923615e-09	1.7555258273e-10	6.62170156394e-09	1.02289584895e-07	2.70976146074e-08	2.15275187055e-07	0.0863915869174	2.73697319335e-09	4.59223224997e-07	2.22967270527e-08	4.11318027146e-08	1.06888154575e-06	0.0290241302776	0.000124171166861	0.0161999799402	0.0621621941835	0.0678416829549	0.100361222079	0.055759395455	0.032912741964	1.56544903542e-05	2.92627796924e-08	1.17284502697e-08	7.89475546766e-08	2.90918017529e-07	6.23695653756e-06	2.85118927074e-06	7.73414480579e-07	1.49442462885e-07	0.036804452	2.93790471675e-08	0.0785974200731
1.73266485409e-07	4.01099674697e-08	1.83180263748e-07	1.14686887321e-08	8.46946328594e-08	6.16743049755e-09	4.14385946768e-07	2.4990537633e-07	1.55626821667e-06	3.38851882161e-08	8.3950719694e-08	5.13637818201e-07	8.68878093031e-08	0.0377058904796	0.0343546529944	3.74674690906e-10	2.01279172118e-09	7.25835784795e-08	6.51540555632e-08	5.29711223137e-08	3.08422068185e-08	1.17360245291e-09	1.72059934827e-07	2.99553760875e-08	3.34426329178e-08	0.00602709195378	3.05641128739e-07	1.47401439677e-08	6.87462882562e-07	1.8350820389e-09	9.01531267687e-09	1.77949039774e-07	5.99493571177e-09	1.01579796196e-07	9.71283290815e-08	2.19129437667e-08	7.93616261641e-09	4.30130616256e-08	1.2555962282e-07	2.17611385111e-07	4.051557661e-08	2.33858420831e-07	1.97460670459e-07	0.000202257383126	1.27937655913e-08	1.29723914093e-08
1.56721199808e-06	1.75221319207e-08	2.87150796514e-07	8.58884021254e-09	7.16079472664e-08	3.86817981327e-09	1.15037755987e-07	1.23506547882e-07	1.01930845243e-07	1.77197480414e-09	1.82232792664e-08	4.29568978186e-08	2.28829973588e-09	4.4501324718e-09	7.74288622878e-09	6.26191011997e-10	2.18541529301e-09	1.54949502418e-08	1.2015231144e-08	6.41845848134e-09	8.48514699789e-10	1.04684322026e-09	2.90283983461e-07	1.05691223242e-08	1.14183105502e-08	1.39884892316e-07	1.98034459016e-08	5.43897343949e-10	1.11752195039e-08	2.23607034106e-10	2.19062468193e-08	0.0818131389995	2.68807311195e-08	0.0342880782973	1.86701886453e-05	0.016856194935	6.46888242451e-09	5.32360016071e-08	2.08139638164e-07	5.79284327433e-08	5.3928931034e-08	2.78261864433e-07	6.76634745929e-08	2.48277590931e-09	6.25889170795e-09	2.6911958869e-08
1.30142480973e-07	4.99894819087e-08	1.84578133512e-07	1.9928788309e-08	1.25734680582e-06	7.48088221277e-08	1.39881429802e-07	3.01168052892e-07	9.24820601493e-08	1.78173273493e-09	9.45925046763e-09	1.72372273696e-08	1.76302169939e-09	1.43444760451e-09	1.20904585462e-09	1.05310054984e-10	1.25162806264e-09	1.18929041727e-08	8.20726504458e-09	2.9249806626e-09	8.21163650403e-10	6.74999140982e-10	7.0932869268e-08	5.84844654364e-09	7.28850801769e-09	9.47147892083e-08	2.12145267432e-08	4.48412282282e-10	9.14456200018e-09	1.22016680333e-10	2.67798299167e-09	1.21814602435e-07	3.81194938338e-09	7.64484525078e-08	1.0221398223e-07	1.84973292383e-08	1.03175311479e-08	4.5603116354e-08	2.61066678364e-07	5.84830454511e-08	2.65250517507e-08	7.95520636068e-08	3.35098568171e-08	1.44285203894e-09	1.28034342274e-09	4.17282030395e-09
1.7175258597e-07	3.39470993827e-08	1.66676549182e-07	6.40284663583e-09	1.02386669619e-07	4.22921288772e-09	2.20010831451e-07	4.67281847625e-07	1.6671222701e-07	4.9214410133e-09	1.53612087697e-08	1.65177465885e-08	7.87237493535e-10	8.34272903486e-10	6.99607431444e-10	5.98403550191e-11	5.88605265009e-10	1.03424855124e-08	9.60004460332e-09	2.99294883492e-09	5.26849924758e-10	6.73130637027e-10	2.96553983201e-08	3.19905898215e-09	3.35613632077e-09	5.37833674446e-08	1.06404333792e-08	4.49169571637e-10	1.17513653021e-08	1.79677865002e-10	6.6300873063e-09	0.000122324109938	1.17301253869e-08	0.00627277262477	5.7533285604e-08	9.07050693005e-09	1.60779952452e-09	1.41422479168e-08	6.90233989345e-08	3.00277700387e-08	1.60150649337e-08	6.8381718593e-08	4.26960035874e-08	2.16120269104e-09	2.82748862118e-09	7.83046308304e-09
1.20740492865e-07	3.35795903352e-08	1.20715952969e-07	6.47912538882e-09	7.40711329014e-08	1.91280494436e-09	9.18751941577e-08	1.19293560879e-07	7.0148397458e-08	2.12031299658e-09	3.0538174747e-08	1.95217444052e-08	9.61804367735e-10	6.84686811617e-10	6.14891100017e-10	5.91102614339e-11	5.55117111561e-10	1.00424694092e-08	7.25202796976e-09	3.26116314892e-09	7.6556809317e-10	5.57779842823e-10	3.91391622615e-08	3.84321127627e-09	5.10619810829e-09	6.16932742722e-08	1.2218352868e-08	4.05823223949e-10	9.84145954229e-09	1.49620106871e-10	7.9482259637e-09	1.64536275448e-07	3.08345976452e-09	5.24545731291e-08	4.04916173506e-08	1.00115705121e-08	2.92532014188e-09	4.92692120731e-08	1.46190370851e-07	5.44422574909e-08	2.28658533282e-08	1.71371224352e-07	6.11796599491e-08	2.59916170612e-09	2.48191851425e-09	4.61861966908e-09
1.73146259049e-07	4.72891340242e-08	2.97418532519e-07	7.35962039647e-09	1.51636416801e-07	4.4002457356e-09	1.53437864142e-07	1.61244456452e-07	1.34828679768e-07	4.08059011586e-09	3.97073344925e-08	2.95687967441e-08	1.32995405168e-09	8.51458082714e-10	5.59921941775e-10	8.74106861376e-11	5.70210658074e-10	5.75343887561e-09	6.51673267523e-09	2.26680602919e-09	6.86276840755e-10	5.26698067903e-10	5.48076133695e-08	5.15718041184e-09	6.89545923124e-09	9.57573267655e-08	1.68065672524e-08	4.4694783404e-10	1.17106825974e-08	1.62571040823e-10	3.43645672691e-09	1.78722729915e-07	4.93093923522e-09	5.10525689125e-08	4.49691530581e-08	1.85301585421e-08	2.90178696165e-09	2.93406705073e-08	1.19016245356e-07	3.91537475343e-08	1.87726641158e-08	1.29501583722e-07	4.88350527704e-08	1.32970111586e-09	1.91214820955e-09	7.16108467581e-09
7.78195045575e-08	2.15583665642e-08	9.97201166102e-08	3.29142422515e-09	3.59730205572e-08	1.26410144779e-09	9.14904054621e-08	1.3605115107e-07	7.47167378557e-08	1.97790789313e-09	9.64275895275e-09	1.12784334611e-08	5.72185451242e-10	8.43891703581e-10	1.07195055572e-09	1.2547683265e-10	9.15083368301e-10	1.12116723618e-08	9.63302413595e-09	3.383857224e-09	7.14552654274e-10	7.95038822458e-10	4.81458865625e-08	4.48510572906e-09	7.63314340243e-09	2.56442879618e-07	2.43956509041e-08	5.37095104031e-10	1.45205953374e-08	1.76188647165e-10	3.27398166733e-09	2.26990810481e-07	4.54450118601e-09	9.46489058121e-08	1.73430254931e-07	2.5712209842e-08	4.40549418381e-09	4.83506101264e-08	2.24908070361e-07	8.75421244148e-08	3.46279123836e-08	1.71766971065e-07	2.20475168338e-08	1.70651782643e-09	1.85063201472e-09	3.46119649033e-09
1.79591409301e-07	3.99187897758e-08	1.331764974e-07	1.06490423604e-08	7.09518569231e-08	3.39432088186e-09	1.66710243672e-07	4.28994423436e-07	0.000217970765491	7.43095005895e-09	2.91716645974e-08	3.06103157297e-08	1.71247619668e-09	7.80818738389e-10	6.415496029e-10	7.86098896211e-11	9.69712970163e-10	1.06454526021e-08	2.60881573708e-08	4.51060090521e-09	1.78330306562e-09	9.57121807253e-10	6.19758857111e-08	1.71779640079e-08	1.37161594396e-08	2.63498222315e-07	3.90546723441e-08	7.64308072841e-10	2.27285447407e-08	3.00988662339e-10	1.1781771149e-08	2.04251279497e-07	6.36228738804e-09	3.56299731971e-07	1.21727093892e-07	9.75168664567e-09	3.04196490379e-09	6.15508315712e-08	7.92206231445e-07	0.0549210947417	0.0898087135993	0.0784827323594	0.0662009159738	0.0617303564873	6.80556587794e-09	4.84761290785e-09
0.0837645238312	0.160114772666	0.09099415792	0.137962464598	0.291347155076	0.138028683672	1.99662615778e-05	4.25552475081e-07	2.44735631065e-07	7.8263769512e-09	4.06790071703e-08	2.52543506911e-07	0.0115422756725	8.20861532478e-09	0.0245086335031	4.86655480134e-10	3.55001514875e-09	3.96583559364e-08	3.20364749998e-08	0.0385170473381	6.20371969622e-09	1.59329483568e-09	1.88284381495e-07	1.24268823987e-08	1.41665273217e-08	0.298452155099	0.187556412869	0.345120926189	0.285998404955	0.249608805032	0.132701492375	3.05348095677e-07	1.38123443921e-07	2.60246093514e-07	0.0393991966828	4.83019278194e-07	4.04937789263e-07	9.66235084505e-08	1.03871331839e-06	0.0534097548708	1.0214067182e-07	1.16409891859e-06	2.56584609706e-07	4.69031912969e-09	5.42061265236e-09	9.95692573832e-09
0.0776515488571	1.80079149279e-06	6.04404924867e-07	1.16338333655e-07	7.13927001229e-06	1.71213405359e-08	1.16217013536e-07	1.08341100481e-07	7.66705004722e-08	2.38364797232e-09	2.05563395922e-07	1.93157728181e-08	8.85121544291e-10	5.17267676142e-10	5.23337018214e-10	7.8236090387e-11	8.80585383773e-10	6.9134438032e-09	6.30783189434e-09	2.10429364047e-09	4.86214637644e-10	5.05793923644e-10	2.88601886078e-08	3.66893807941e-09	4.59876917012e-09	6.21551784121e-08	1.35355730197e-08	4.11340822106e-10	1.13381089825e-08	1.47004120798e-10	4.01984511345e-09	2.53594828582e-07	6.49722649247e-09	8.16992694647e-08	1.02627615621e-07	3.40838346994e-08	1.86678834706e-08	1.89361064794e-07	0.00754096921587	1.6138634751e-07	4.85111958172e-08	1.1352710543e-07	4.40225873146e-08	1.5243001662e-09	1.89196462805e-09	6.16590223977e-09
0.00521029628293	0.00116612735043	3.54024973181e-07	9.36352888072e-09	1.13136887367e-07	4.26224646373e-09	9.42328268643e-07	0.00313582738506	8.86583661537e-07	0.0180550934615	2.88604377831e-08	2.97983034539e-08	3.44376814176e-09	0.0388696555974	1.55368590932e-08	9.70185249739e-11	7.46586278507e-10	6.55222670961e-09	6.01797909107e-09	3.57164234577e-09	7.06790478881e-10	1.18188764963e-09	3.31288192395e-07	4.29358846547e-09	1.71535786107e-08	1.15050786392e-07	2.26974995735e-08	7.99835621089e-10	2.25516042282e-08	6.7138527654e-10	0.138840415033	0.000285878497768	0.0305819748961	0.0446044877927	0.0379724812756	0.0250367909049	0.105739079016	0.0618866101152	2.74444620793e-07	4.49243722664e-08	2.13151328144e-08	1.79966809695e-07	3.01021408974e-08	2.35538341073e-09	7.85710508265e-09	8.93067681823e-09
2.52403052281e-07	3.73251426801e-08	7.64569355766e-07	8.67056627256e-09	3.22651902016e-08	1.25979972344e-09	8.00466381417e-08	1.16159434531e-07	8.07903485423e-08	2.15871646397e-09	1.9288806508e-08	2.0340018996e-08	1.15666210393e-09	2.23949184937e-09	1.12653881929e-09	9.38811198813e-11	7.24554918753e-10	1.13765415621e-08	8.15282145248e-09	3.0124964893e-09	8.60845536066e-10	7.09658769954e-10	4.33628077872e-08	3.89952207788e-09	3.43862287316e-09	1.75664463513e-07	1.06719069818e-08	5.95394466547e-10	1.01956054075e-08	1.63644678801e-10	4.79080436368e-09	1.0617066898e-07	3.81854751801e-09	1.71940087335e-07	4.95263020508e-08	7.37064058958e-09	4.37824451253e-09	1.82190094937e-08	9.08821913197e-08	4.63958331865e-08	2.46494118736e-08	1.37210593734e-07	2.64322705252e-08	1.9360226052e-09	3.27255156811e-09	6.87443480167e-09
2.40912812157e-07	9.57624080448e-08	1.59297192446e-07	1.1144726497e-08	7.43126685545e-08	5.32139477883e-09	9.83273712707e-08	1.496268362e-07	1.09891836669e-07	1.80891789599e-09	1.50731280116e-08	1.35773526731e-08	5.14510472009e-10	4.24666828411e-10	9.60252120093e-10	4.19308685057e-11	1.72259605794e-10	2.77815985783e-09	2.88600120783e-09	3.45691483606e-09	6.95181934829e-10	4.97391236912e-10	6.29382447498e-08	3.77996275668e-09	3.84155214714e-09	7.52209604793e-08	6.2804925018e-09	1.98556615185e-10	5.23205103928e-09	5.48523286661e-11	1.61104987971e-09	3.99621557251e-08	1.662615564e-09	4.11012680666e-08	3.39154987121e-08	6.11293130093e-09	2.53506012953e-09	1.79489314591e-08	1.7974610589e-07	0.00769541736314	0.010195953406	1.78279068745e-07	8.00450648015e-08	5.17469568e-09	4.97886478272e-09	1.85045448683e-08
2.43540711614e-07	1.27025047108e-07	1.06642648222e-06	1.77429510166e-08	9.82806109524e-08	6.1971045559e-09	1.59567017129e-07	1.37669525911e-07	8.172666624e-08	1.33532826655e-09	1.65760324907e-08	9.09303685827e-09	5.52806200705e-10	4.0952373718e-10	1.27633658728e-09	3.50294645087e-11	2.04296675235e-10	2.60332705413e-09	2.43321233615e-09	3.37902097712e-09	8.23460523086e-10	7.48722827333e-10	5.52109829642e-08	5.07173389949e-09	6.4397880387e-09	6.52315073522e-08	7.11478152321e-09	2.06108423768e-10	5.46915411659e-09	5.93082126278e-11	1.48601309993e-09	5.62980522366e-08	1.75796317738e-09	4.29947909528e-08	2.79144704702e-08	4.83377415834e-09	1.88160461112e-09	1.6556277942e-08	1.30126563593e-07	5.96936236311e-08	6.82043852342e-08	1.47103322908e-07	6.28947452686e-08	3.63299675379e-09	2.36219948814e-09	7.07256769046e-09
6.52169869458e-08	1.28385315219e-08	4.88234392844e-08	4.70509411429e-09	5.24256204099e-08	2.51664704491e-09	8.97087796482e-08	1.27419359548e-07	1.0685509458e-07	2.11803777282e-09	1.27939883691e-08	2.22929371492e-08	8.62341949246e-10	9.81687692852e-10	7.839499013e-10	1.46300521746e-10	1.24462702668e-08	3.69722626934e-07	8.1980529509e-09	2.92838637072e-09	4.3786143917e-10	1.37830581492e-09	2.95522608497e-07	7.57050192779e-09	3.77681714947e-07	1.85280460488e-07	3.15979230961e-08	1.00793546901e-09	2.63588617104e-08	3.67502581604e-10	7.13444529967e-09	0.0139385341698	0.0417444117878	0.0141981134747	5.28400999449e-08	1.64134921953e-08	4.06578212594e-09	1.77236943612e-08	1.08911427511e-07	2.95201849325e-08	0.00137797072909	0.0057757394533	4.67598846338e-08	1.74149719684e-09	1.41606568452e-09	7.55253266219e-09
2.98088457549e-07	4.43391348252e-08	1.67688614459e-07	9.46751449403e-09	1.02229687432e-07	3.6824047092e-09	1.3684019443e-07	4.08247782459e-07	1.21857580457e-07	2.78060124557e-09	1.889463588e-08	5.14456298244e-08	9.9040508858e-09	7.40123570682e-09	0.0876690371745	0.0777605524181	0.278604419449	0.211259355337	0.00521386617597	7.8195788055e-09	0.00798615372322	1.13806462334e-08	5.00110398433e-07	0.0230584720073	1.16144285407e-07	1.23968032678e-06	0.00913014565804	0.0399766655053	0.181447061571	0.0588437491737	0.109565345355	1.66823589924e-07	2.84047388434e-08	1.25758224208e-07	5.79804895961e-08	1.05753440071e-08	5.90681331404e-09	3.72998979336e-08	1.29435103669e-07	1.41586748649e-06	3.31273983461e-08	5.77646413729e-07	7.26033678978e-08	2.67390702773e-09	6.21475768822e-09	7.1056752826e-09
3.07133837046e-07	9.61617890914e-08	2.89826651805e-07	2.43923710663e-07	0.00385078285715	0.0122715349528	0.015970703883	1.18402475972e-06	3.20302420268e-07	6.16744212225e-09	0.010562045178	6.555741689e-08	1.49321267184e-09	1.8702385672e-09	8.74380191587e-10	5.74109624171e-11	3.23217499255e-10	6.44570106608e-09	6.98580522509e-09	6.01188252154e-09	2.8015135509e-09	1.33222269674e-09	6.01241102547e-07	2.37356290253e-08	3.56508707905e-08	6.11485371265e-08	1.36296330911e-08	3.54363542446e-10	1.00810879511e-08	1.61009782302e-10	9.12450376932e-09	2.05844219026e-07	7.47860541847e-09	1.70819391641e-07	3.24698100571e-07	1.21463152148e-07	5.13558024393e-09	1.10663498175e-07	2.94527844917e-06	8.18028610477e-08	3.27766413882e-08	8.23365511083e-08	4.25004634603e-08	9.0716387465e-10	1.61816666959e-09	3.90737366374e-09
3.18506819942e-07	5.20110025822e-08	2.08626634092e-07	1.21881799658e-08	9.44229502129e-08	5.36675422268e-09	1.0554256214e-07	1.44721032189e-07	5.68731157516e-07	4.36635127593e-09	1.73924708481e-06	0.0765236191115	0.00282881575712	0.0453916289355	2.08384573445e-09	9.3751796097e-11	1.37434229107e-09	1.08577427209e-05	8.38364268974e-09	8.64615473609e-09	1.02599465644e-09	2.12368144194e-09	4.13530205966e-07	6.15769156454e-09	1.2750339858e-08	1.69299861657e-07	3.12672375887e-08	1.06835488892e-09	2.46687591694e-08	4.04634270764e-10	7.01351244092e-09	5.27606238919e-07	1.75010681276e-06	8.2510879715e-07	0.0187417425533	0.0333294444566	0.0144132895402	2.66236424125e-08	9.48815191163e-08	4.49998528338e-08	2.32545348581e-08	1.16359712647e-07	2.93187332786e-08	1.17335170206e-09	1.22415947104e-09	3.56644369662e-09
6.02888371387e-08	2.52514187705e-08	1.06566610061e-07	7.09953879658e-09	0.0165355085195	5.62585583113e-08	0.00280602184878	4.16005122202e-06	4.04569689332e-07	4.52518233266e-07	2.10318448256e-08	5.42005955013e-08	4.19224737099e-09	1.36805792199e-09	6.73067165122e-10	7.69265264329e-11	6.59049863181e-10	6.64350466472e-09	1.40224795036e-08	9.44591148473e-08	8.85268483463e-09	0.025718442245	8.99406663126e-08	4.12163038834e-09	5.75649364634e-09	8.12008550363e-08	2.93351226385e-08	5.08410765603e-10	1.33051273224e-08	2.17797715954e-10	5.22279913631e-09	2.1564751262e-07	7.73816409958e-09	1.5045868624e-07	2.102461692e-07	1.82885589467e-08	7.04058902672e-09	3.58414065405e-08	1.60295730141e-07	3.67644764335e-07	2.42304713256e-08	1.15075103241e-07	5.03976600659e-08	1.5672807099e-09	3.49006752613e-09	8.34683921495e-09
1.02636382955e-07	3.40985370542e-08	1.39893614804e-07	1.86446191512e-08	0.000555210414992	0.00140398376676	1.25463937465e-07	2.23804320099e-07	1.02114927106e-07	2.1417726103e-09	9.03879975707e-09	2.30449739193e-08	1.0543497735e-09	1.11734870499e-09	6.64086254159e-10	1.17247455067e-10	1.85675596199e-09	1.14343101873e-06	3.59283872831e-08	6.73382406599e-08	9.88489040117e-09	1.40231592553e-09	4.24350348234e-07	8.65532244439e-09	1.09997818843e-08	2.26773784546e-07	5.43835588441e-08	1.63097548325e-09	0.000618146578305	3.40349271357e-09	2.37285256006e-08	1.33363345336e-07	8.03392988253e-09	4.28065978139e-07	2.86179093099e-07	4.95938976506e-08	4.09017301168e-05	0.000158519155841	0.00041220871935	0.0380903803897	0.000396514185102	5.90114973321e-06	3.35289746343e-07	5.52934132908e-09	6.76904269766e-09	6.10547413726e-09
5.38688887724e-07	3.17697467547e-07	1.6762377053e-06	4.90201813467e-08	1.5373414388e-07	8.82445811871e-09	1.17674172551e-05	2.22042151609e-07	2.24329137311e-07	3.71152143189e-09	2.05844546052e-08	1.81354959738e-08	1.85658116359e-09	1.32944210742e-08	3.20295519776e-09	1.42409335981e-10	2.23349929978e-09	1.33534445297e-07	1.53423064101e-08	5.43119414914e-09	7.40911597823e-10	8.91983407466e-10	1.99704782527e-07	1.03599472289e-08	5.35914334937e-08	5.30566312523e-07	6.46044264329e-08	1.58120359142e-09	3.62681540714e-08	5.99978205255e-10	6.61160565203e-09	2.84400222178e-07	9.98185686459e-09	0.00165083059754	0.0244457558831	0.0555344163159	2.57913945187e-08	2.90252960082e-08	7.61453706123e-08	2.26836355044e-08	1.54423874041e-08	1.83682875534e-07	4.6021567866e-08	1.18430135917e-09	3.81855571113e-09	4.926932402e-09
1.03524064492e-07	3.34239994849e-08	1.66290611156e-07	9.98484959607e-09	4.25575008663e-08	1.6637337706e-09	6.62727130291e-08	1.10180097901e-07	7.86434690683e-08	1.70697956593e-09	1.18941595111e-08	3.17521238311e-08	5.14100712292e-09	1.94213626628e-09	1.31040418585e-09	8.91316208054e-11	1.05653353515e-09	4.59298963486e-08	0.0430959328656	1.48833750904e-08	8.66193428909e-09	3.72613789155e-09	1.29645639392e-07	0.00195680928113	1.57690615614e-08	6.35819695933e-08	1.87450751366e-08	6.63888884892e-10	1.63212745393e-08	4.99199029737e-10	1.0790742386e-07	1.62630720076e-06	1.34779578931e-08	4.14320001358e-07	8.74801316378e-08	2.71227385272e-08	6.26408382699e-09	3.42890818415e-06	9.71673115477e-06	5.45423297945e-08	5.35950391694e-08	1.05784714825e-07	2.90884630615e-08	1.57848020813e-09	1.34995848399e-09	6.92447185946e-09
6.0920634524e-07	0.0720186542008	0.104864122999	0.114191209437	5.07181158956e-06	0.0127488988637	0.000288703848562	0.0158750158966	5.48759903347e-07	3.98316303242e-09	3.11657575061e-08	5.9546104531e-08	3.82705768505e-09	1.97859980036e-09	1.88313697172e-09	1.58255485788e-10	1.65376818621e-09	5.96128583864e-09	8.68189572374e-09	3.56008423732e-09	8.9634805946e-10	8.43916357027e-10	1.05276651873e-07	5.32649307545e-09	6.41824132589e-09	1.02199245096e-07	1.53684750091e-08	5.03535231384e-10	1.18254398054e-08	1.92001069006e-10	4.82152029976e-09	1.25334293843e-07	3.47888959982e-09	6.2166261011e-08	5.81985791337e-08	1.06356846777e-08	8.29561890042e-09	6.52962922061e-08	1.08375223215e-07	4.66309168471e-08	1.96284671077e-08	6.16901380176e-08	2.8733781418e-08	1.30921986734e-09	1.70127016706e-09	4.85816735337e-09
1.15382410631e-07	5.41555792106e-08	1.20322475891e-07	7.55363691062e-09	8.97226846418e-08	2.9919938295e-09	2.13314343573e-07	4.98106788465e-07	3.06679315691e-07	4.13210241535e-09	2.11278717097e-08	4.21110621195e-08	2.88955699982e-09	0.170916014902	0.223792175775	0.142317556184	2.20965049761e-09	0.000296166164946	9.82340142705e-09	5.95013535798e-09	7.7927333128e-10	7.26078685038e-10	4.94930346733e-08	3.96484076431e-09	4.94654663521e-09	8.19359850294e-08	1.39769074636e-08	5.28842369407e-10	1.18355088793e-08	1.96668474137e-10	4.87322362049e-09	1.74165639261e-07	5.9787728673e-09	1.5425637913e-07	1.57296486511e-07	5.30516894538e-08	3.82844208697e-09	2.23673237612e-08	9.91514613939e-08	2.7942665399e-08	1.87152949204e-08	7.12062049979e-08	3.29704410056e-08	1.95308844202e-09	9.58788985883e-09	9.82538031405e-09
1.91754260956e-07	7.29002066732e-08	1.46130975178e-07	1.60791657347e-08	1.83292293298e-07	6.36298103696e-09	2.04202504498e-06	1.58327856122e-07	2.61301488186e-07	0.0654720496085	0.069860055767	0.0654385558131	2.03762926291e-08	1.32483195067e-09	5.5044606742e-10	5.79931617213e-11	6.18208154899e-10	6.53120588974e-09	1.27647311043e-08	6.41732381201e-09	5.9634007794e-09	1.68164198334e-09	8.37015070718e-08	5.54580034982e-09	5.92194715444e-09	7.97606600233e-08	2.20574888976e-08	7.34785646849e-10	1.01769141341e-08	2.36884037916e-10	4.67258934624e-09	8.08184566321e-08	3.09806013995e-09	5.6747000831e-08	1.92143243815e-07	2.49967089682e-08	3.12352136529e-09	2.67611312842e-08	7.0144729641e-08	4.28089786829e-08	2.16251133829e-08	0.0398104036668	9.53523696847e-05	1.46003360857e-09	1.70329732511e-09	4.43300510997e-09
9.19744454746e-08	1.1666010625e-07	3.52271745903e-07	8.64284987349e-09	5.35132235037e-07	4.97065937267e-09	7.32714959716e-08	2.40295576861e-07	0.00196315641823	3.14149722777e-09	8.91370249163e-09	1.20156489049e-08	8.21321163071e-10	9.44378098203e-10	1.37708538425e-09	1.64447829348e-10	8.44705724027e-10	7.3998274646e-09	5.1912172507e-09	1.64681098713e-09	4.96037920026e-10	5.34897461166e-10	6.28159216914e-08	4.96631960442e-09	8.37265876249e-09	8.46105083608e-08	1.37571754301e-08	3.93168152818e-10	8.55687345939e-09	9.95472737535e-11	2.12730352948e-09	1.10041085536e-07	3.07593649074e-09	4.69360456975e-08	5.69611800397e-08	1.12473435099e-08	7.44771116642e-09	4.18472893137e-08	2.77718180795e-07	6.50114333747e-08	6.59089909458e-08	2.37976749113e-07	1.38961415292e-07	6.95955353514e-09	7.43312904808e-09	6.29576589431e-09
1.89431590765e-07	3.80714382298e-08	1.01825574568e-07	1.07461953837e-08	5.1876928871e-08	3.40940702614e-09	1.43383558864e-07	1.23308983189e-07	1.39804577448e-07	2.65418993863e-09	5.0271097422e-08	1.68685162975e-08	1.07841009382e-09	7.34337811524e-10	5.99849502098e-10	5.06615426571e-11	3.18948130173e-10	2.35748912852e-09	4.02100148862e-09	2.50481769191e-09	4.6837727689e-10	4.51638635616e-10	2.90649881763e-08	2.65463249529e-09	3.69934824645e-09	6.35598630756e-08	1.18826348385e-08	2.96894325371e-10	8.24235229652e-09	1.40623669038e-10	1.46043561948e-08	0.0562781627807	0.0467844126694	1.41952995485e-07	7.40157817772e-08	1.27710826261e-08	2.41943897188e-09	2.32462437809e-08	1.14396723009e-07	3.07281621792e-08	5.2057664709e-08	1.20941476291e-07	6.90579625299e-08	1.12570239748e-09	1.27283492957e-09	3.70670893871e-09
1.2981942842e-07	3.08842907312e-08	4.13500367413e-07	1.0909513679e-08	1.05271485291e-07	3.53966611399e-09	1.78333373176e-07	3.32482402987e-07	1.92445346712e-07	2.80092224592e-09	2.21818202073e-08	1.8453851047e-08	1.69117484596e-09	1.49701368292e-09	1.17052023072e-09	1.46301899427e-10	8.8845776543e-10	7.25260821449e-09	5.71176996264e-09	2.09266437384e-09	5.72286714518e-10	4.25420075985e-10	2.50423928634e-08	2.71443893716e-09	3.55045417973e-09	5.84318543657e-08	1.16168841258e-08	3.41237317786e-10	7.72437403331e-09	1.08230048621e-10	3.75161608352e-09	1.46480015435e-07	5.68999606994e-09	1.21212366045e-07	8.61564305931e-08	1.59016127386e-08	6.24493154103e-09	3.44063804403e-08	1.56872725194e-07	4.18987331066e-08	2.79109100159e-08	7.92812432401e-08	3.27527660315e-08	1.22624182501e-09	1.45079170835e-09	3.66118490083e-09
1.14894539591e-07	6.19157119467e-08	2.54047996408e-07	0.0163122696339	6.98837036943e-07	0.00250303305503	1.85892440781e-06	5.58671893957e-07	1.09025986467e-07	2.06991720355e-09	9.99842555529e-09	8.74050194313e-09	7.54390832207e-10	4.91725550709e-10	4.44610176829e-10	5.7909580647e-11	5.15832422337e-10	7.57507038841e-09	1.11327436822e-08	6.29694305157e-09	1.96369395095e-09	6.82373453221e-10	3.9653687171e-08	3.23734888223e-09	5.7492499075e-09	5.40607914463e-08	1.05482362768e-08	3.37409266868e-10	1.12278671067e-08	3.42628139684e-10	0.0356160115011	0.105674449842	0.100515916693	0.032759732289	9.79384175559e-08	0.034926607854	1.8927663454e-08	5.06749503958e-08	1.65703247291e-07	6.32375301089e-08	1.17663618193e-07	1.75044532225e-07	6.47401211697e-08	1.4735198722e-09	2.23978555069e-09	6.15853180582e-09
1.20562071038e-07	6.98557028585e-08	0.0370271311934	0.00767636896484	2.75325305183e-07	9.54555749973e-09	3.47101336963e-07	1.9763820444e-07	1.62152477557e-07	4.79447817927e-09	1.73896105543e-08	2.06567473592e-08	1.80463285317e-09	1.79123155603e-09	8.61567535447e-10	1.52503382296e-10	7.86884317038e-10	7.97135348454e-09	6.31450985067e-09	3.31169851355e-09	5.93083767281e-10	3.77936284744e-10	2.55106782036e-08	2.70306637528e-09	4.01842896394e-09	7.72123360496e-08	1.03792160175e-08	3.27372595736e-10	7.9178465107e-09	1.30955067109e-10	3.4032491012e-09	6.63908076219e-07	1.78945939813e-08	0.0448847738218	0.00921650798275	2.96514653913e-08	4.09167428595e-09	1.37207682667e-07	2.72779669848e-07	6.27412508435e-08	2.06545132507e-08	1.51946213428e-07	7.9595060687e-08	1.74004266943e-09	2.78906916268e-09	5.23420407998e-09
1.57308187724e-07	6.18455537643e-08	1.02418188013e-07	5.46432372619e-09	5.01141998389e-08	2.36987489027e-09	1.02853017006e-07	1.54437471303e-07	2.36040697527e-07	2.70980729466e-09	1.38686859825e-08	1.7996205961e-08	1.46647900642e-09	1.03439706569e-09	9.7282317024e-10	1.12359328071e-10	8.16886339223e-10	1.12652845214e-08	9.19696288349e-09	4.00986396566e-09	7.03641656644e-10	5.69658508571e-10	4.15132548326e-08	3.41910114911e-09	4.79579194859e-09	6.75244267759e-08	1.32221294608e-08	4.50574009293e-10	1.09152529998e-08	1.85414389141e-10	5.09476357588e-09	3.26171352183e-07	1.03147887851e-08	3.28040557257e-07	1.20825832808e-07	2.2144708546e-08	8.33644051288e-09	3.53440752689e-08	1.09357275355e-07	4.79181388187e-08	3.00764178164e-08	9.10244835337e-08	5.39638191115e-08	3.05344467681e-09	5.57556022674e-09	1.26508466707e-08
1.85289088279e-06	7.94260522379e-08	5.36650626487e-07	2.05057715868e-08	7.48828221647e-08	4.56505611136e-09	1.51151158019e-07	1.6705350294e-07	1.20675867093e-07	2.4194725281e-09	2.34122623502e-08	6.43425890625e-08	2.53867852973e-08	2.06722550162e-09	1.45910129572e-09	1.18714658872e-10	1.28402963943e-09	1.00711493918e-08	8.13238177328e-09	3.55179320384e-09	1.017833728e-09	2.27282651279e-09	8.92422853533e-07	1.73697240259e-08	2.7502469916e-08	2.2712128949e-07	5.06339536924e-08	2.45872294186e-09	3.55086899191e-08	5.73600701422e-10	4.12576076409e-08	2.10470815051e-07	7.01618991532e-09	5.98833296774e-07	3.49088839228e-07	1.98772467911e-08	3.7771822747e-09	3.41096413958e-08	9.87767230993e-08	7.66075814547e-08	5.18321529072e-08	1.53187900104e-07	1.91083927968e-07	1.64295299297e-09	3.82275149902e-09	1.02090024464e-08
2.05971484602e-08	6.32749445456e-09	4.99305665322e-08	3.18652495468e-09	1.131523102e-07	1.97466349052e-09	6.18983644647e-08	1.66624973541e-07	1.48365750537e-07	2.98851072885e-09	0.00524031097694	0.020226400629	0.00805609852495	0.0114034809499	1.0312741957e-09	3.90560623494e-10	1.98608474921e-09	9.76283143801e-09	6.71704902783e-09	2.5671403144e-09	4.95620973336e-10	7.1144436339e-10	8.27810892914e-08	2.63931757847e-09	5.6535409665e-09	7.75562159784e-08	1.69104175846e-08	6.09688962779e-10	2.27853571029e-08	3.48442013804e-10	5.70564081943e-09	9.75234781986e-08	2.33460598934e-09	4.03918363836e-08	2.64277698597e-08	7.87050190733e-09	1.74056182212e-09	1.53063882127e-08	7.21909365667e-08	2.02869944626e-08	1.24972669699e-08	4.34542810394e-08	2.27040119414e-08	7.46126025332e-10	1.00621682251e-09	3.42243329163e-09
6.92790553401e-08	2.63841303858e-08	6.37609586567e-08	4.11134968174e-09	3.93483783834e-08	1.33479013707e-09	7.2582244305e-08	1.38780218239e-07	7.18399133135e-08	1.71439471968e-09	1.48906553279e-08	1.5772355912e-08	8.90570911638e-10	7.14248083439e-10	6.6564244757e-10	6.81808652202e-11	8.56342198538e-10	1.40686857531e-08	1.24078303926e-08	2.4367077129e-09	5.65870414313e-10	8.0655843968e-10	5.99000877248e-08	9.51688665037e-09	1.03133130883e-08	1.0201309507e-07	1.79793802427e-08	5.43294322063e-10	1.1798620827e-08	1.65726443733e-10	5.62162499874e-09	1.73877662675e-07	5.67459081345e-09	2.43008474574e-07	2.37857080977e-06	3.55857951634e-08	0.00668138052063	1.13580703321e-07	3.37716714651e-07	8.82079391782e-08	1.25609637503e-07	1.17161788552e-07	2.71120731551e-08	4.54000183886e-09	2.06118470819e-09	5.05104207689e-09
1.86095190024e-07	4.22751319994e-08	2.13975704744e-07	1.97972987463e-08	1.11062324315e-07	3.69253389022e-09	9.065818814e-08	1.84373437185e-07	1.41742979696e-07	3.3406198658e-09	1.85675905659e-08	1.88276105238e-08	1.43881752893e-09	7.04278154328e-10	6.19836500329e-10	1.29930373042e-10	1.07669552398e-09	2.12972040826e-08	2.52820309402e-08	2.27105787737e-08	2.5570612192e-09	8.89049035815e-10	7.60408535956e-08	9.89162124212e-09	8.3489026884e-09	1.0483588527e-07	2.25272901703e-08	5.05897174079e-10	1.37576006417e-08	1.60257470228e-10	4.34561604633e-09	1.03739199295e-07	3.98359072325e-09	7.50451500454e-08	9.47732063515e-08	1.00651393857e-08	2.18783245058e-09	3.05225029871e-08	9.52144302597e-08	3.86298006941e-08	1.86471664034e-08	7.47269446613e-08	3.00316580623e-08	1.15609279801e-09	4.04240283135e-09	4.55847347636e-09
9.99907281113e-08	2.08995456538e-08	1.66192907578e-07	9.10775772868e-09	1.47363643374e-07	1.2670166396e-08	1.96318751418e-07	9.15862416598e-07	1.35901626246e-07	2.82784332411e-09	2.66620131821e-08	2.79725554233e-07	6.22250440344e-09	0.171021006109	0.325568132429	0.101021426168	0.0437555651009	1.73913500706e-06	2.46751870822e-08	7.36005044878e-09	1.65979707666e-09	1.08452132788e-09	1.03307605449e-07	1.09440769456e-08	9.74150145849e-09	1.17375604285e-07	4.03320063173e-08	1.2889266552e-09	3.68565523555e-08	6.27619176793e-10	0.0681155034265	2.65107575389e-07	1.24029094491e-07	2.72160277782e-07	8.23488691355e-08	1.87617704599e-08	9.68499275936e-09	5.02677934262e-08	1.39465206399e-07	1.00760541421e-07	3.00141687357e-08	8.68661612038e-08	3.45853947612e-08	1.10063435194e-09	2.50460526372e-09	2.88910793785e-09
0.072478708481	2.21133732363e-05	7.83021389933e-07	4.76838271676e-08	8.03802476752e-07	8.34980207972e-09	1.10868769411e-07	4.35328074006e-07	1.48604375938e-07	7.67795354447e-09	3.25513202945e-08	3.80946450014e-08	1.96811869312e-09	6.96111248466e-10	6.32441511075e-10	6.85057812076e-11	6.52816916589e-10	8.11224484411e-09	6.5123186095e-09	4.774148259e-09	1.07907546385e-09	1.0530452514e-09	1.06554961445e-07	1.04254655424e-08	4.21366129581e-08	0.0435332786355	5.33302262079e-08	4.25935525057e-09	3.35711262885e-08	4.16206892118e-10	1.03085478992e-08	2.53613593237e-07	5.65516624024e-08	2.34440808927e-07	1.26878027313e-07	4.14925239576e-08	5.36164847203e-09	2.71522723884e-08	1.4393482915e-07	6.19595278152e-08	2.28474374101e-08	1.1174841225e-07	5.42870652095e-08	2.13673117356e-09	5.23782130116e-09	2.47708461947e-08
1.73432434497e-07	8.69495060972e-08	2.86167672413e-07	2.6910915084e-08	1.14572356631e-07	8.71328359294e-09	8.5436318109e-07	3.10331550931e-07	2.68569168612e-07	1.16141258089e-08	4.71064341837e-08	5.49440012166e-08	2.68207153063e-09	9.25051703868e-10	1.11265399229e-09	7.95219343828e-11	6.76575441961e-10	9.16793517538e-09	6.53895909057e-09	2.55399947501e-09	6.2377436289e-10	5.242075867e-10	5.23776172991e-08	3.7087848644e-09	4.4587269713e-09	1.12221152524e-07	1.95904424923e-08	6.07903898694e-10	1.50426814134e-08	2.30883298752e-10	6.10479786475e-09	4.57806988031e-07	1.23865061404e-08	1.49461720678e-07	1.80788546245e-07	5.95558246362e-08	2.10728744767e-08	1.37055858125e-07	1.76051351922e-07	4.44870859931e-08	3.51308903132e-08	1.91314228595e-07	4.90382102019e-08	2.741819502e-09	7.29006037618e-09	8.18181494348e-09
0.0577405739167	0.00116352298117	0.000126188282758	5.12007555224e-08	1.94039134338e-07	1.63208546078e-08	8.51288724495e-07	2.09197097058e-05	1.35582824164e-07	4.44895479228e-09	1.6679001089e-08	1.66391580266e-08	1.88694891387e-09	1.72297974214e-09	2.03904263571e-09	4.9001188798e-10	1.95947637222e-08	4.07051135908e-08	1.28200780147e-08	6.34999782406e-08	4.62826437251e-09	2.04189293133e-09	1.88069468404e-07	9.29132783081e-09	1.36261865566e-08	7.31334951124e-08	3.01816792832e-08	8.40672863414e-10	2.00612502931e-08	3.45545052498e-10	1.43609141778e-08	1.78445292992e-07	9.03061135146e-09	8.9547042939e-08	1.32411839001e-07	1.03357468861e-08	4.79971401161e-09	5.39947577807e-08	1.82828730593e-07	2.07115779333e-07	6.40333913788e-08	9.13378315596e-07	1.76599113303e-07	2.54284025836e-09	4.30112292736e-09	1.20368465609e-08
7.17884016037e-08	6.09179593596e-08	3.00874389508e-07	1.02310521328e-08	1.59718648345e-07	3.02332815296e-09	5.59647196498e-08	1.07062910457e-07	6.20179891172e-08	1.18529914933e-09	9.69416052901e-09	1.01871522008e-08	5.98248637291e-10	8.55189579489e-10	1.26653944715e-09	5.21234199606e-11	3.51273321223e-10	3.96235807943e-09	5.70273969002e-09	4.50625031308e-09	1.64079164851e-09	1.92365279758e-09	9.53474653042e-07	1.30542351703e-08	0.00895237399446	2.86955455132e-07	1.11691289238e-08	4.8491111007e-10	1.12088320548e-08	1.35902905133e-10	2.18244365564e-09	6.75421688943e-08	1.93334789955e-09	6.05534417113e-08	4.06664222498e-08	5.29127298325e-09	3.04022323588e-09	2.06515216863e-08	1.31007006908e-07	3.28758953811e-07	6.01234785076e-08	1.73759455621e-07	6.25369403453e-08	1.82998557426e-09	2.52640409148e-09	1.41513132849e-08
2.11602911132e-07	4.06778234227e-08	1.72209707807e-07	1.62484394352e-08	1.79019835117e-07	1.20791496145e-08	5.14759592593e-06	8.4544877341e-07	1.55893859338e-07	2.04030970458e-09	3.47075914818e-08	3.44588581704e-08	9.26119556177e-10	1.05094974237e-09	0.00419264786023	9.61488198445e-11	5.20254839508e-10	7.06062985394e-09	6.04700752134e-09	7.54787033292e-09	1.660149223e-09	7.22392737328e-10	7.08501622882e-08	3.58308741207e-09	3.85637217352e-09	7.29700557764e-08	1.14479666416e-08	3.89733750789e-10	1.06364335299e-08	1.3037043606e-10	4.05851999192e-09	9.13215600386e-08	3.80808352036e-09	7.81380281615e-08	1.74662056749e-07	1.74458324866e-08	7.89098313054e-09	4.30144703088e-08	1.96070679796e-07	8.82489131392e-08	5.53754756261e-08	1.27337818159e-07	5.81819408085e-08	3.0336084186e-09	3.62242878492e-09	1.67503913955e-08
1.6202353023e-07	4.81736973731e-08	1.53630648494e-07	8.04102369685e-09	8.8224667119e-08	2.85090693701e-09	1.13943846766e-07	1.57113674765e-07	1.10269658872e-07	1.72065932939e-09	4.07892853235e-08	2.58296526622e-08	8.47992619658e-10	5.01505168019e-10	4.66471820282e-10	4.94720893047e-11	4.27986148208e-10	6.65147280587e-09	5.24571415307e-09	3.39386773894e-09	6.34647876158e-10	6.17297705113e-10	4.7162233507e-08	3.77540412816e-09	5.95500310022e-09	7.9390334526e-08	1.41073163705e-08	8.32584887092e-10	1.53724656091e-08	1.97931632392e-10	7.27659721293e-09	8.13176426441e-08	2.11690770783e-09	5.15292518818e-08	2.61007285725e-08	6.97433758716e-09	2.41230958242e-09	3.86397662903e-08	1.08318432415e-07	4.9303076402e-08	2.83675067798e-08	9.19355562566e-08	4.62188551925e-08	2.02270757091e-09	2.39262913272e-09	4.48490253769e-09
2.36237344951e-07	4.92005311238e-08	4.55685997742e-07	1.21476071921e-08	6.41174518491e-08	3.50551766423e-09	2.63675414952e-07	2.02196854688e-07	2.01574031058e-07	3.55166839116e-09	1.56030448244e-08	1.61974370025e-08	1.39976930296e-09	1.54669471839e-09	1.14943281871e-09	1.46348312696e-10	1.47242277729e-09	1.89035132544e-08	1.15903479655e-08	3.71620127886e-09	1.06766668056e-09	6.68107229411e-10	4.90018138561e-08	3.65211053071e-09	4.07496921852e-09	4.92847268863e-08	1.03968089353e-08	3.40179654049e-10	8.4484811647e-09	1.37990511607e-10	4.54144975979e-09	1.47331256205e-07	4.87192711015e-09	1.37510659933e-07	1.70242889707e-07	1.5688166397e-08	6.04817379625e-09	3.35953784e-08	1.70728710334e-07	4.35349813963e-08	4.2672601091e-08	1.45216862892e-07	5.12468746281e-08	2.21897127577e-09	2.92619539091e-09	5.84482265818e-09
9.22894745156e-08	2.5863953855e-07	3.3914288842e-07	1.30526076375e-07	1.38887659954e-06	1.59099838972e-08	1.4312542738e-07	1.41255430091e-07	1.3545584988e-07	2.80097323457e-09	1.24959712609e-08	1.61881225727e-08	1.32774442498e-09	8.39006698839e-10	9.62058777192e-10	7.22450047707e-11	7.55520511188e-10	1.06633243212e-08	5.00071556394e-09	1.6561708745e-09	3.7977234734e-10	3.35758293587e-10	2.22258347571e-08	3.15327052409e-09	4.05872823597e-09	6.89170798082e-08	1.21819873075e-08	3.32624568268e-10	8.55288478353e-09	1.19422728568e-10	2.54532993128e-09	1.22508931168e-07	3.63831557245e-09	4.48770322089e-08	5.71235521149e-08	1.22210237279e-08	4.06436154794e-09	2.17910331412e-08	2.94259191836e-07	4.74990843233e-08	3.23828981694e-08	7.1844090657e-08	2.39859206047e-08	1.5902645306e-09	2.91433617129e-09	9.52763655147e-09
1.12286725733e-07	4.06639968778e-08	2.23982604175e-07	3.32625673603e-08	8.43226828247e-08	1.21000320053e-08	1.18919973141e-06	0.0223641385251	5.61495061365e-07	0.0192417107715	0.244742887125	0.221012844772	5.04305067306e-09	2.0233901549e-09	1.44261217536e-09	1.54287105122e-10	1.07353316532e-09	1.36559452405e-08	4.61627678216e-08	1.97567587111e-08	4.13123505703e-09	4.48648683636e-09	4.1874999228e-07	4.2728541536e-09	6.35886610023e-09	2.96910122237e-07	4.87153086451e-08	1.56665581318e-09	4.24796122513e-08	9.96224603569e-10	1.16723202422e-08	2.06523067948e-07	3.71267682072e-08	2.12754800305e-07	1.371201884e-07	2.82477194271e-08	6.98949852823e-09	4.37083833437e-08	1.59709491126e-07	9.73640642701e-08	8.94919359007e-08	0.0992503529211	1.96049937038e-06	8.2479895609e-09	3.12946848611e-08	1.11214529055e-08
8.34343870252e-05	0.0782379856207	4.87767410461e-07	1.34436479952e-08	1.11977072296e-07	4.93099772236e-09	9.04212861974e-08	2.02148802013e-07	1.0468822589e-07	4.64111970474e-09	2.48810214774e-08	3.30872132192e-08	1.5448321218e-09	1.40841640153e-09	1.07559693347e-09	2.88330471348e-10	1.42570729989e-09	1.00971904623e-08	2.59244680596e-08	0.0175641893352	0.03608589229	1.07393928007e-08	1.55006939199e-07	8.4718391963e-09	9.41050748584e-09	2.95865490376e-07	0.0173259715227	2.64799100447e-09	0.0413885206835	0.112812511025	1.14534804613e-07	0.00347007773422	1.17967928514e-08	1.47004830825e-07	9.7239088664e-08	1.38585440534e-08	3.41875234412e-09	3.49370031987e-08	9.57917437043e-08	3.0590153753e-08	2.44570373165e-08	1.07786502517e-07	5.66758090872e-08	2.13364971592e-09	7.89440330235e-09	4.84680351997e-09
6.48010996054e-08	1.52522164585e-08	7.15261888985e-08	4.7403985844e-09	9.83367910648e-08	3.62079226029e-09	6.03230464577e-08	9.03730071734e-08	6.81287134385e-08	1.26115239262e-09	1.0500659459e-08	1.04364184186e-08	5.48620917537e-10	4.03674652815e-10	4.3944772781e-10	4.99823762266e-11	3.16681174476e-10	2.84674495907e-09	3.87275920544e-09	1.53444840067e-09	5.03503972133e-10	3.51207203843e-10	2.14235053474e-08	2.86438430968e-09	4.14088594062e-09	6.79508404246e-08	1.2976635191e-08	3.46807906721e-10	8.57553663528e-09	1.43392757186e-10	5.0786770698e-09	4.18757653458e-07	8.30886561667e-09	1.72336252501e-07	4.40419311578e-08	8.01756703766e-09	4.35479772126e-09	2.37730422447e-08	1.04140470835e-07	1.21051158632e-07	2.52725316417e-08	1.12265666169e-07	5.76026348707e-08	2.21371093993e-09	2.63674386927e-09	6.35509307331e-09
0.0375017338618	8.3279094677e-08	3.21492572969e-07	1.45396134908e-08	8.25829190535e-08	3.02402466116e-09	1.69288084079e-07	1.95243472866e-07	1.4256779719e-07	3.76313172209e-09	2.09939859394e-08	4.04958949966e-08	3.0473949108e-09	1.71267461873e-09	3.68538236268e-09	2.51667912535e-10	0.0591412907743	0.0698801204014	0.00849329997948	0.0755833576884	0.077696766155	0.0465331685304	2.5451807386e-05	4.55486118237e-09	9.01590098514e-09	1.59010634449e-07	4.73660552215e-08	1.84555443521e-09	2.79039793937e-07	9.87070459012e-10	1.66893570073e-08	2.142821422e-07	7.66321427845e-09	9.02079210301e-08	7.12032659673e-08	7.5246379194e-09	3.72106587922e-09	2.36138555207e-08	7.35911924477e-08	6.60951214424e-08	3.13920305953e-08	4.44501161127e-07	7.71703058605e-08	1.93814339373e-09	3.22301405465e-09	1.00549215016e-08
8.07799458321e-08	7.8898792991e-08	9.21379617305e-08	3.0239201301e-09	1.40081925124e-08	8.62356993428e-10	1.99195334841e-08	9.35583410954e-08	5.81344898501e-08	9.11091875089e-10	4.64199093187e-09	5.96205292878e-09	9.09499370314e-10	8.94919716824e-10	9.09556231831e-10	1.9132235671e-10	1.15629011879e-09	1.35852286837e-07	1.65503645583e-05	2.73891995431e-09	5.14139246453e-10	2.7921195537e-10	2.32440769931e-08	3.88879915024e-09	4.27258915166e-09	1.52365313548e-07	4.70649316388e-08	5.08026160727e-10	4.72920955442e-08	2.34570610128e-10	2.85924774821e-09	1.36018545112e-07	3.35688991548e-09	7.8412461663e-08	3.70988566952e-08	6.33394529501e-09	2.31921565854e-09	2.1560880815e-08	9.35746106177e-08	5.53985517784e-08	2.81311111149e-08	1.29768013713e-07	2.87166533388e-08	9.14246645813e-10	1.22468199945e-09	2.50562250199e-09
2.62397369939e-07	3.98060178625e-08	1.31880417296e-07	1.10900874955e-08	7.71202161838e-08	2.93392420756e-09	0.00842092214195	0.0642097474326	0.0997691948844	8.37473810539e-09	3.18381632922e-08	8.9294129653e-09	5.46179967152e-10	5.79375516138e-10	4.7760247933e-09	3.22920584168e-11	1.9702467138e-10	6.38933732679e-10	7.14471347151e-10	1.51725474919e-09	1.38694071231e-09	2.8445034635e-10	1.33651615771e-08	2.58897486411e-09	2.88140109235e-09	9.58683405576e-08	8.28278282312e-09	3.03325878644e-10	6.98115182905e-09	8.42155892148e-11	2.23456985969e-09	1.0925867283e-07	2.47977471427e-09	5.34839119387e-08	2.8381939733e-08	5.50670483128e-09	3.26301698169e-09	1.95201117403e-08	1.04615544477e-07	6.45185164645e-08	3.49853776994e-08	1.33181318459e-07	7.18148825264e-08	2.9844524846e-09	3.3444507101e-09	9.70029998422e-09
1.50789019856e-07	3.18033593994e-08	1.3846057698e-07	7.06568398288e-09	9.74979096749e-08	3.35559941615e-09	1.61532008031e-07	1.43200943796e-07	9.99855709245e-08	1.86989375238e-09	1.81925766707e-08	1.41378862141e-08	1.02320151329e-09	1.00494665644e-09	8.72623354391e-10	6.96840984394e-11	4.11253799212e-10	4.2757617533e-09	3.99591958585e-09	2.51932643122e-09	5.6876637547e-10	4.22524027406e-10	3.81224582628e-08	3.28106902251e-09	4.44752939528e-09	6.71498554874e-08	1.56930673482e-08	3.60393016428e-10	1.12675354791e-08	1.68511964315e-10	3.9079292917e-09	1.42498893529e-07	5.37503323751e-09	1.38057680506e-07	9.60410031616e-08	1.51726087047e-08	4.84884558512e-09	2.56345802965e-08	8.80167240155e-08	3.40381428667e-08	2.40139535371e-08	5.95865023316e-08	3.83260273323e-08	1.47891047347e-09	2.71816472579e-09	1.32762949533e-08
9.30276865865e-08	6.35231005078e-08	2.85357211366e-07	9.17251633291e-09	8.098141103e-08	5.38472660449e-09	1.38299381322e-07	1.75839495239e-07	8.78098365045e-08	1.48262369811e-09	1.395604876e-08	1.79938680043e-08	9.31584335297e-10	7.40065164635e-10	8.58858126118e-10	7.33073613479e-11	5.36793514714e-10	5.72963333132e-09	4.58069282022e-09	2.20026936276e-09	4.17970810646e-10	3.74492070129e-10	2.29393905445e-08	2.32043618975e-09	3.93569912872e-09	7.9379455737e-08	1.21161771927e-08	3.52244166698e-10	8.01504050774e-09	1.20840714847e-10	3.18323325701e-09	1.14395212702e-07	3.55518650911e-09	6.94890526788e-08	7.87708056577e-08	2.61034015658e-08	4.31047396824e-09	3.82709373002e-08	1.13868352098e-07	6.54167122823e-08	2.98544783501e-08	4.33362197657e-07	3.91093820644e-08	5.7923505756e-09	5.61492943183e-09	3.44327120762e-08
8.0541887338e-08	2.97903441162e-08	1.31508535247e-07	5.52620162364e-09	5.54603490867e-08	1.70591856091e-09	7.91726228895e-08	1.64787114001e-07	1.00616823083e-07	1.90581148145e-09	1.42584688325e-08	1.91996373422e-08	1.06152909015e-09	1.06718785005e-09	3.49010678152e-09	8.59846514755e-10	7.53650729341e-10	6.31909034197e-09	3.3049455753e-09	1.09518247852e-09	3.00840488107e-10	3.13931749632e-10	2.41006226503e-08	2.46555113485e-09	2.99969645903e-09	6.18697693893e-08	8.34887828196e-09	2.35767620377e-10	5.97386885655e-09	7.6649552982e-11	2.41052510771e-09	2.26627110109e-07	5.7532955109e-09	6.67284174764e-08	4.33008722872e-08	7.67102727427e-09	4.87795454834e-09	3.28963094049e-08	9.99667219021e-08	9.46692132402e-08	8.20395446561e-08	1.38148867824e-07	3.45054258111e-08	1.01808141889e-09	1.12237126784e-09	3.14497856033e-09
5.8420137479e-08	1.85716498455e-08	8.4308375246e-08	4.81346162065e-09	6.11676181415e-08	2.6177199831e-09	2.13578645841e-07	4.1214014744e-07	6.96120669371e-05	0.0113665753858	1.41084850042e-07	3.68204162646e-08	1.69825613662e-09	0.0317635825267	1.68787353213e-08	3.99282542857e-09	2.02282884178e-09	3.0378225494e-08	2.4238123389e-08	5.94655944076e-09	9.23103069443e-10	8.59265336655e-10	4.2168682555e-08	4.14948613032e-09	8.14645507992e-09	1.03963956532e-07	1.73334953411e-08	5.32735690077e-10	1.30991908759e-08	1.60854356264e-10	2.91177279583e-09	2.66253976382e-07	1.10490294653e-08	0.0298150299484	1.19438665463e-07	1.35443461078e-08	3.40167461274e-09	2.08566722112e-08	1.10900113543e-07	3.51607385577e-08	2.51585578344e-08	6.93982506625e-08	2.05625779141e-08	1.16446357667e-09	1.81008834197e-09	4.52781100781e-09
8.06186828374e-07	4.83988305421e-08	5.6943875669e-08	4.00699030018e-09	5.74569401397e-08	2.16765822844e-09	1.01364204601e-07	1.28207726504e-07	8.83076997825e-08	2.43772577358e-09	1.07632654046e-08	1.20522481265e-08	2.60691168445e-09	1.78269217592e-09	9.55868342452e-10	1.23394824746e-10	1.89661192074e-09	1.06288634685e-08	1.38867399496e-08	7.1129237948e-09	1.28090718687e-09	9.39268320393e-10	4.18504809399e-07	4.72378432901e-07	6.30372431895e-08	7.04263046869e-08	2.41141023892e-08	4.28118478667e-10	2.03292647126e-08	2.05058388396e-10	5.79297823137e-09	1.44180535902e-07	3.72840307045e-09	4.1085924524e-08	3.13976934307e-08	4.62040235882e-09	1.39720883211e-09	1.40866893715e-08	1.07698190717e-07	2.97308855046e-08	2.08221421795e-08	4.5858939988e-08	4.33611953979e-08	1.02140200412e-09	1.56910460674e-09	3.39058333878e-09
1.1873013357e-07	1.63251385738e-07	0.0026306958842	1.10744430766e-08	4.08202297771e-07	0.00419381846113	8.72756893877e-08	2.09200239019e-07	1.03813006382e-07	1.72039152664e-09	9.83868052296e-09	7.73281959573e-09	3.83171624832e-10	3.3926598521e-10	4.01079160471e-10	4.42848123045e-11	3.03340826035e-10	3.38028710792e-09	5.30652609273e-09	2.7553913995e-09	5.0540677115e-10	7.87240889879e-10	5.8570322854e-08	2.99906676305e-09	4.71116427436e-09	6.08110734982e-08	8.57776054889e-09	2.78379166103e-10	7.16343330837e-09	1.02156511571e-10	2.76252741937e-09	9.11613403942e-08	3.16135994112e-09	7.36269898938e-08	2.94882858041e-08	4.26053673772e-09	2.20649031046e-09	1.47697788747e-08	8.33002877915e-08	3.50996737439e-08	1.72559584846e-08	5.97592898745e-08	2.64149308508e-08	1.23551700327e-09	1.59316311921e-09	4.32274240266e-09
2.14596979633e-07	2.92387887932e-08	8.13857449255e-08	9.50680702821e-09	5.75698280424e-08	1.94162958328e-09	1.46624863147e-07	7.64296834158e-07	4.6166937539e-07	6.91570806521e-09	3.2951108965e-08	3.88035368605e-08	1.52392592998e-09	6.70937922628e-10	7.29864780119e-10	5.48764665207e-11	5.55259540238e-10	5.65081745849e-09	7.75408283831e-09	5.24868648246e-09	9.54266350618e-10	1.06454697987e-09	3.78057637787e-08	5.48025910385e-09	7.95839750358e-09	2.31379951958e-07	2.56163634482e-08	5.5000902878e-10	1.43627929878e-08	1.82899296504e-10	3.70691872292e-09	1.36238613588e-07	5.11094258835e-09	1.14708809077e-07	8.0316976655e-08	1.12954679018e-08	4.75499705969e-09	2.48036937671e-08	1.91898606145e-07	4.75011755764e-08	4.0574641107e-08	1.03523548428e-07	4.393766962e-08	8.12031687158e-09	1.31891439449e-08	1.41128453167e-08
1.47547507312e-07	5.1205506124e-08	3.3357793813e-07	3.94187739563e-08	3.27515381744e-07	5.43537720933e-09	1.76600174313e-07	1.19532838642e-07	2.7092272884e-07	5.00412645658e-08	4.61524128357e-08	1.18299604977e-07	3.46615118601e-09	4.29096864975e-09	2.60602159933e-09	1.69871623705e-10	1.63277958829e-09	2.2724240451e-08	1.30945416914e-08	9.76665163356e-09	2.60548262722e-09	3.14215248396e-09	4.80191983791e-07	2.30981538597e-08	2.62253724458e-08	3.561522392e-07	6.07695356821e-08	2.00720580735e-09	4.1722616305e-08	8.19941848289e-10	1.13561684485e-08	4.37732002753e-07	2.25642501799e-08	2.26338603411e-07	1.16454267881e-07	1.70935725874e-08	4.07434969419e-08	6.65666269898e-08	6.45509314718e-07	0.125053203323	1.03961987487e-07	3.23680450505e-07	1.14858240651e-07	4.69314715266e-09	1.0448661997e-08	2.90362591527e-08
3.59052251988e-07	1.83971420895e-07	0.0315292178024	0.0640693420404	0.0106283069934	1.6653997958e-08	1.46295796796e-07	1.43028306609e-07	1.09533080767e-07	2.62789747645e-09	2.57852879778e-08	2.33134869711e-08	1.02620557668e-09	7.58020871681e-10	7.34908389678e-10	7.15047807522e-11	6.03579071561e-10	8.18739345351e-09	7.24498174781e-09	2.71029536156e-09	8.13685267157e-10	6.28651949891e-10	4.57694044739e-08	3.31862408027e-09	4.0934717142e-09	7.00505205023e-08	1.25245658025e-08	3.49804149405e-10	9.4288094972e-09	1.32821052294e-10	3.69207438045e-09	1.68082426571e-07	3.36546871884e-09	5.52895625887e-08	5.66490530152e-08	2.2032423519e-08	5.58190215773e-09	3.85981528294e-08	1.11604092206e-07	9.96636484378e-08	2.5350472675e-08	0.00031601260218	6.02300767692e-08	1.92050261027e-09	3.22637987666e-09	8.21254773496e-09
2.37213222288e-07	7.90431854501e-08	3.28596586032e-07	3.71028523111e-08	5.44398106587e-07	1.70643741456e-08	1.84980955049e-07	7.59807883514e-07	0.011558446094	8.63909661184e-09	1.75660784392e-08	2.4782411831e-08	3.08538815387e-09	1.66529176938e-09	1.08640631345e-09	9.31279502398e-11	1.02643275053e-09	9.57404624045e-09	9.4125085552e-09	2.39461468598e-09	9.96331928699e-10	1.61161958655e-09	2.11268299125e-07	2.20669308018e-08	1.27807345033e-08	1.57610279581e-07	2.21864471962e-08	6.74841105128e-10	1.49781319256e-08	3.18613119375e-10	1.96959771009e-08	6.75463328002e-07	1.40373773462e-07	9.34688642702e-08	9.47129440565e-08	1.74719069295e-08	8.16185396949e-09	6.79355717066e-08	2.94515548787e-07	5.74241070727e-08	5.00247878152e-08	7.99771361428e-08	3.38241064526e-08	1.80785951899e-09	8.67638240164e-09	1.39002405332e-08
3.78143409967e-06	8.06990349362e-08	3.57506629614e-07	1.76306915636e-08	1.36763282646e-07	7.88269438577e-09	8.14836197712e-08	2.403139349e-07	1.48064371114e-07	3.43291362248e-09	1.61937301811e-08	2.02349721785e-08	1.20277699885e-09	1.12546795603e-09	6.6712187976e-10	1.30207035221e-10	1.12708596966e-09	8.07876555833e-09	1.12676230649e-08	5.84026450074e-09	1.11570604898e-09	1.31587495426e-09	5.1812550865e-08	4.14614201164e-09	4.85248294193e-09	5.86794796681e-08	1.05374787777e-08	3.78093725492e-10	9.66201240996e-09	1.54687834347e-10	2.96367601472e-09	9.98826375175e-08	3.0999052606e-09	7.3651725825e-08	5.10443601939e-08	1.15977547759e-08	3.55818381643e-09	2.68167272609e-08	1.10709676516e-07	4.59487014178e-08	5.74526888334e-08	9.85333151651e-08	5.001640951e-08	2.08312147002e-09	5.30562963423e-09	6.77597772191e-09
1.18572070803e-07	4.06973879751e-08	1.62043316493e-07	4.39461104715e-09	4.50801431243e-08	6.14798416177e-09	4.58226213927e-07	0.00504407326474	0.0247583114784	0.0111037880131	0.00910306075864	1.69911453697e-08	6.23295941583e-10	8.04396107887e-10	6.47816674035e-10	5.63765417392e-11	2.59140478152e-10	6.57339663902e-09	4.70295305904e-09	2.52490697486e-09	3.73408881018e-10	3.28555049207e-10	1.93006283001e-08	2.23334432055e-09	3.03640521854e-09	5.38412213877e-08	7.1953039589e-09	2.34294101145e-10	6.26546757608e-09	8.47482576935e-11	2.30487938547e-09	1.5162647077e-07	4.49697247982e-09	2.51613020924e-07	4.39424906212e-08	8.29511215703e-09	4.88915204558e-09	4.78100636802e-08	4.54874219133e-07	0.00896220030524	2.04046835548e-08	7.03763502899e-08	3.54503524582e-08	1.36427686047e-09	1.67509461127e-09	4.59296520193e-09
9.06427747428e-08	3.25629721169e-08	1.89903250981e-07	6.25848012017e-09	4.5672606388e-08	1.52407912537e-09	1.40612815331e-07	0.00508115455727	1.82349640338e-07	3.08807755449e-09	1.88170353468e-08	1.35845494316e-08	9.37258899704e-10	4.37027114038e-09	1.73690520164e-09	9.50755137805e-11	8.76494967863e-10	2.91505717114e-08	1.48442941198e-08	3.05655667768e-09	1.07350614845e-09	6.74333011707e-10	5.67455755472e-08	6.65588356414e-09	7.77271253095e-09	8.9511866939e-08	1.80676457464e-08	5.77516099263e-10	1.13960509404e-08	1.49105092283e-10	3.08421677546e-09	8.75528265375e-08	3.3938599322e-09	1.86077841098e-07	1.06814295632e-07	1.40896580057e-08	2.84408548144e-09	2.09416903992e-08	1.14713966733e-07	5.3835963629e-07	4.10364296276e-08	1.49638074468e-07	2.9507341146e-08	2.12110377304e-09	1.90085453547e-09	8.07478527396e-09
2.49102599701e-08	5.84489145092e-09	2.05285248087e-08	2.81281817873e-09	1.95060694615e-08	9.7739169906e-10	4.08164695704e-08	8.70854224569e-08	1.22101555613e-07	1.28696552509e-09	6.98025689752e-09	9.38833034961e-09	4.97824058412e-10	6.05821631948e-10	6.91502724241e-10	8.98762373142e-11	8.87532705268e-10	5.74015109432e-09	1.12316208967e-08	1.45224945563e-09	3.80636259495e-10	2.65236313509e-10	2.25402068456e-08	4.4445548415e-09	9.84647145703e-09	1.06367078889e-07	1.33999165812e-08	3.04967331722e-10	7.83894870656e-09	9.39412717488e-11	3.26816404686e-09	1.17136910233e-07	2.63605046907e-09	4.80173608526e-08	5.34949206075e-08	2.97233290059e-08	3.69673500315e-09	3.69241554643e-08	1.66837369279e-07	2.19978063714e-08	2.10073679158e-08	7.57061742504e-08	2.13830843729e-08	8.48850734083e-10	1.04340151776e-09	3.44460177302e-09
0.00306969225377	1.03631741348e-07	5.04980528133e-07	1.97053803671e-08	1.47355576197e-07	2.27932607932e-09	1.06240693702e-07	2.51104869594e-07	7.1585304451e-08	1.41901892025e-09	1.34187327703e-08	2.21099786698e-08	1.29111290862e-09	7.18196832039e-10	8.76637928549e-10	7.63225617979e-11	6.45945561745e-10	1.19614200378e-08	1.57186312123e-07	1.86091576039e-08	2.53059450323e-09	2.98200115165e-09	1.2283632204e-07	9.67128221766e-09	1.97397796981e-08	2.23692663019e-07	3.29739730893e-08	5.0940188464e-10	1.31864486386e-08	2.42263289142e-10	2.15780877822e-08	8.19953080376e-07	1.42129389202e-08	8.60737704855e-08	4.64795112678e-08	6.96285950353e-09	3.54164553884e-09	2.91401358774e-08	1.5640788092e-07	4.66532705206e-08	3.22107549298e-08	1.57958548407e-07	4.4660992569e-06	0.0190394389112	4.2044855991e-09	6.23992036664e-09
1.14778184769e-07	3.50295921173e-08	2.04007531973e-07	9.69875051689e-09	9.89419422217e-08	3.27229521464e-09	6.14852848792e-08	1.00116754736e-07	6.26755136249e-08	1.17587144646e-09	1.20399913464e-08	9.1363837177e-09	4.92055176657e-10	3.61756695476e-10	3.25077538895e-10	2.98258831511e-11	2.04395996907e-10	1.48556772135e-09	4.89292359657e-09	2.51268180069e-09	9.65523371925e-10	6.53369768949e-10	8.51142138966e-08	4.14323230851e-09	4.76160377611e-09	7.9118256606e-08	8.30607140503e-09	2.40236564765e-10	5.93868220916e-09	6.1273121806e-11	1.20431374872e-09	6.02641370324e-08	1.54504187987e-09	3.93005738232e-08	2.75519466557e-08	4.57591634982e-09	2.51392151797e-09	1.65274096806e-08	1.0300570296e-07	1.58856305452e-07	3.20911423339e-08	1.00697169568e-07	4.4870687049e-08	1.65368189403e-09	2.01455495943e-09	1.00436198788e-08
6.07332933808e-08	1.7607603613e-08	1.21446209558e-07	8.92568063539e-09	1.77849401845e-07	4.59528200416e-09	2.11771833821e-07	1.88101587691e-07	1.46510537852e-07	2.58047730334e-09	6.91405636293e-09	8.14857156513e-09	6.08756915781e-10	5.48857366174e-10	4.32104374946e-10	5.43723337575e-11	4.66347170687e-10	3.59025104466e-09	6.96513246786e-09	1.87871759298e-09	5.92362281063e-10	7.23282763384e-10	7.79678955863e-08	3.67859240651e-09	4.1442770976e-09	5.2450539737e-08	9.1118112191e-09	2.25971360432e-10	6.14124766972e-09	7.91142154311e-11	1.8196451262e-09	1.12178253273e-07	2.73677629647e-09	7.33274413358e-08	8.74236481883e-08	5.19386165305e-08	7.05655016157e-09	6.04755765841e-08	1.78926147252e-07	3.88421425814e-08	2.73400233244e-08	2.5208050687e-07	8.75489406696e-08	1.88976242663e-09	1.51725935095e-09	4.41285583789e-09
1.29609912663e-07	7.40843679535e-08	1.79904081252e-07	1.61428746549e-08	1.43655080195e-07	3.30610253643e-09	1.24009532192e-07	2.4454709626e-07	1.006100814e-07	1.90224337331e-09	1.88312893462e-08	1.78537350468e-08	1.06820736123e-09	7.47552753015e-10	5.39505976373e-10	5.58700500319e-11	4.728083485e-10	6.02492967106e-09	8.37936158989e-09	6.34391151556e-09	1.75432678144e-09	2.31750615307e-09	3.12719332646e-07	4.99633295639e-09	6.90291311992e-09	6.08630315551e-07	3.36545650126e-08	4.89173368595e-09	3.59211717392e-08	5.096409416e-10	1.0854266804e-08	1.692649105e-07	5.92201381722e-09	1.31612481332e-07	1.18214534255e-07	2.07881544287e-08	2.18822825438e-08	3.195329124e-06	6.62166631028e-07	3.26050325069e-06	8.52929095549e-08	5.57541319405e-07	3.44668802433e-07	2.986825468e-09	2.14345059152e-08	1.45368721153e-08
5.49253891743e-08	1.52715952666e-08	1.20392761867e-07	9.14915933406e-09	0.0179844516029	9.2760186841e-09	3.03299307802e-07	9.41704045029e-07	9.71840578663e-07	4.20264486218e-09	1.67407120815e-08	1.20014506345e-08	6.09819370599e-10	5.77357096397e-10	6.02924413093e-10	6.29048227124e-11	5.66474247964e-10	1.03954376657e-08	6.58481843883e-09	2.16462510292e-09	7.42077885595e-10	6.21115558222e-10	5.27764976358e-08	4.7301425993e-09	4.41328329189e-09	7.77558117062e-08	1.41759586672e-08	4.83445631432e-10	1.1878373765e-08	1.53363334077e-10	3.28981120185e-09	1.08603358561e-07	3.36681602381e-09	7.08477635422e-08	1.01429311534e-07	3.77986976688e-08	3.34931483464e-09	1.59795266384e-08	8.9219563212e-08	3.25361905322e-08	1.75631438325e-08	7.48329781718e-08	3.27948495255e-08	1.06137188326e-09	2.38131719856e-09	4.94020067991e-09
4.92555224228e-08	3.06490995624e-08	1.69729028132e-07	2.11051023138e-08	9.04743086536e-06	2.67876942641e-08	3.25988337254e-07	1.91624039979e-07	1.34020934127e-07	2.00148839317e-09	9.20838494478e-09	1.30498459897e-08	1.09337584215e-09	9.02318089392e-10	9.95753115745e-10	2.30785545522e-10	1.66338834882e-09	8.70800282524e-09	6.97674646996e-09	2.85172185938e-09	5.84857831001e-10	5.38895901183e-10	3.90552781228e-08	3.44646704345e-09	5.21895242844e-09	1.43987275751e-07	2.0599744205e-08	4.88978640276e-10	9.77236742705e-09	1.24763016622e-10	3.63276903454e-09	1.94065560845e-07	6.96147596351e-09	1.01507908188e-07	8.43815669324e-08	1.45264298343e-08	5.12601510116e-08	1.24961065113e-07	0.00739940975197	1.01864559964e-07	2.89071271485e-08	8.58179694984e-08	3.80857729075e-08	1.08827198337e-09	1.06584996625e-09	2.59348228435e-09
2.06228277145e-07	9.0113700005e-08	2.79320955839e-07	1.46090581356e-08	1.36117120061e-07	7.74336334682e-09	6.77081790903e-07	4.15755462534e-07	0.0533582910851	0.100878779106	0.0277293746268	0.0294145216989	0.151262999118	3.44083989228e-09	2.53915450988e-09	2.47862856707e-10	1.68222860031e-09	1.77965909143e-08	4.55733221776e-08	2.81110505666e-08	0.175944242333	0.204751799587	0.055108734841	0.100224945119	0.131831814269	0.0737512884694	0.0857097639977	0.0520212262954	0.0192398129509	1.42822137312e-08	0.0674444257042	3.02839247691e-07	0.0534300362056	5.41716369057e-07	3.31174148001e-07	1.52002267884e-07	2.40672535786e-07	2.46750848521e-07	6.72074689865e-07	2.77092203422e-07	2.05587857114e-07	6.04874597172e-05	8.21008354461e-08	2.38213148593e-09	6.10307775676e-09	4.9370216628e-09
1.04119628776e-07	3.31774025986e-08	1.05130813469e-07	6.18679409316e-09	5.8576886629e-08	2.83192383253e-09	1.08752809839e-07	1.54196260367e-07	9.25631574751e-08	1.80605864168e-09	1.1881025677e-08	1.62325260556e-08	1.26914639968e-09	6.09615114228e-10	5.38968487539e-10	3.20012349152e-11	2.25361969345e-10	2.05015252498e-09	2.89727145858e-09	1.95513414749e-09	4.2296132874e-10	4.14233456344e-10	3.50227269914e-08	2.82576915007e-09	3.41543252793e-09	5.2298349932e-08	9.47054976945e-09	3.10519114243e-10	7.4933105944e-09	9.85594662546e-11	2.09715850364e-09	1.0721120319e-07	2.4452710056e-09	4.9911267491e-08	3.28595532049e-08	5.25767356694e-09	1.84220175319e-09	1.45684909236e-08	8.51897239958e-08	3.61160553631e-08	2.64514947719e-08	6.42804814815e-08	3.36193446277e-08	2.19176227335e-09	3.49411358586e-09	8.74241303498e-09
6.98389809322e-08	1.65158163029e-08	1.01926653357e-07	6.85283809942e-09	9.91162301049e-08	4.01467797098e-09	1.8741393394e-07	3.50986951203e-07	2.5064091261e-07	2.9968924333e-09	1.18737919885e-08	1.48210706793e-08	1.26354352728e-09	8.96644065043e-10	8.60079525974e-10	2.02141664789e-10	8.88294472691e-10	6.96437344328e-09	4.20529054456e-09	1.51481329324e-09	3.59439927172e-10	3.09732999216e-10	2.07659880334e-08	2.06896143282e-09	2.63552111168e-09	5.45690369495e-08	1.14667807277e-08	3.06842489612e-10	8.11343200194e-09	1.14924406087e-10	2.9969122869e-09	1.11731611076e-07	3.33972074235e-09	7.12791407516e-08	9.76581610144e-08	1.4911146507e-08	1.91116695612e-08	8.84668335595e-08	2.86402730097e-07	5.55845368344e-08	4.28379758327e-08	6.61515591278e-08	2.65297775363e-08	1.4360101311e-09	1.22728808293e-09	3.08784910717e-09
8.9935802839e-05	3.51849765954e-08	0.00680466291552	2.5809336229e-08	5.78591314188e-08	4.68913485948e-09	4.11440141377e-07	2.71535997503e-05	1.09967148756e-07	1.49140379551e-09	5.73072640258e-09	1.16927099217e-08	3.47487768015e-10	3.22396530953e-10	2.0913179562e-10	3.09805447934e-11	3.92207100812e-10	5.02521001013e-09	7.35268785165e-08	1.10888825615e-08	8.69075040278e-10	3.29684814033e-10	2.17631771372e-08	0.0226766462616	0.012777049575	0.0127449747671	0.00221255994621	0.0144889628285	0.0133234553851	0.00395005994235	7.40455407839e-09	0.00324012924421	0.000526052548778	3.09853906908e-08	1.24594657647e-08	5.30695336758e-09	0.015299050856	0.00602192751894	0.0347185798874	0.0471908544433	0.0526054439308	1.14386773661e-07	3.45820597802e-08	6.81292365482e-10	4.53231956162e-10	1.9567352525e-09
7.23195676893e-08	1.81657243194e-08	8.33368961657e-08	4.61197295792e-09	4.92819072133e-08	2.15970760325e-09	5.10889047346e-08	8.24754624309e-08	6.20673907105e-08	1.2138925714e-09	1.01082477548e-08	1.02660442139e-08	6.42530898117e-10	4.64420988524e-10	4.58841006778e-10	6.93942271541e-11	5.06837621736e-10	6.65754568906e-09	7.27761938028e-09	2.56143057109e-09	5.26358912756e-10	4.31971133499e-10	3.30819827014e-08	3.75729461586e-09	5.33226156951e-09	9.91299150944e-08	1.44968807479e-08	4.402165308e-10	1.11340853689e-08	1.7545225906e-10	7.29341786866e-09	2.27355964815e-06	6.85119168403e-08	6.93382246032e-06	1.73790520375e-07	1.96987625473e-08	9.85726211803e-09	3.59741650443e-08	1.34189695647e-07	5.6208890931e-08	2.95737642168e-08	1.02659195931e-07	4.66131668152e-08	1.67367972491e-09	2.97499220402e-09	4.00434811255e-09
5.33152752416e-06	1.85789485348e-06	3.95377286208e-06	4.32262661787e-08	1.98582187465e-07	1.02661102355e-08	5.23550678708e-07	2.99600238927e-07	2.46689492173e-07	9.16168903604e-09	3.78833038824e-08	1.20287800088e-07	1.14041086136e-08	2.50844275741e-09	3.26791902556e-09	2.42776373441e-10	4.80526327652e-09	2.91318743627e-07	1.65368565621e-08	5.30361991329e-09	2.13656708296e-09	3.17106053335e-09	1.3500324796e-06	0.0195415917268	8.70655209562e-08	0.320563577943	0.431197473003	0.232976984946	0.329946475879	0.157023103192	0.047714913886	5.92634647367e-07	7.45404577812e-08	1.15989441712e-07	1.36090160257e-07	3.12051502806e-08	1.93250066756e-08	6.2475134372e-08	8.52351912186e-07	0.000162198727287	0.073671682469	3.83798663525e-07	0.00643638893086	2.1288711395e-08	2.15785102953e-08	3.11520093433e-08
1.287833714e-07	8.11243935807e-08	1.07312401101e-06	3.51489478772e-08	1.06420117456e-07	3.55239492278e-09	2.22401067717e-07	1.64222729123e-07	1.54128438144e-07	2.691085851e-09	1.60161728693e-07	4.34815915275e-08	1.83992923513e-09	1.05937596194e-09	8.16617131023e-10	8.46791029866e-11	5.00172914075e-10	5.35639297866e-09	4.19337998891e-09	1.55304988138e-09	3.76749513954e-10	4.09855897841e-10	3.90518193243e-08	3.06267441036e-09	4.30125172867e-09	1.02927904213e-07	1.29583330779e-08	4.4065042158e-10	1.18563593485e-08	1.73986942639e-10	3.75820292597e-09	1.82604609902e-07	5.49987211343e-09	2.63853711491e-07	1.33458761713e-07	1.10696563938e-08	3.01760391097e-09	2.83636895726e-08	1.05806226953e-07	9.36873044606e-08	6.84766386388e-08	7.43101435064e-05	0.126036093086	0.0914349501073	2.62303080959e-08	2.76163511895e-08
1.22018826739e-07	2.36480888957e-08	4.7300053319e-08	4.67759018161e-09	6.39796853611e-08	3.21528586251e-09	7.90658659772e-08	1.81265481309e-07	9.89057019733e-08	1.99690457257e-09	9.52089249227e-09	9.75922907176e-09	7.63385497289e-10	7.19779390804e-10	5.01113338566e-10	7.18310170002e-11	7.19662636243e-10	7.55893357034e-09	1.1235791205e-08	3.17239751208e-09	7.43782320979e-10	6.67848271123e-10	9.60432184312e-08	6.46867779739e-09	1.0338685324e-08	9.86470409466e-08	1.45593688367e-08	4.19291846574e-10	1.17099260347e-08	1.75226818446e-10	4.67652770145e-09	3.52266805936e-07	5.29449611092e-09	9.19513522789e-08	7.72235592366e-08	7.89861905316e-09	3.01767285117e-09	3.40188080275e-08	1.35783367932e-07	8.95622722389e-08	4.70285199188e-08	1.19572830947e-07	4.64323552598e-08	2.32687615433e-09	2.05983763521e-09	5.22934806102e-09
1.70264067429e-07	8.64728550916e-08	2.39861665322e-07	2.36695732562e-08	3.65852455778e-07	0.0638009620141	1.32565088741e-06	4.15196044944e-07	3.204237309e-07	8.0314798612e-09	1.96687251732e-08	2.30482481532e-08	6.02551041383e-09	2.09768807824e-09	3.01614562903e-09	2.98116689354e-10	2.72999233511e-09	1.18483773961e-08	1.07567347163e-08	3.43888564233e-09	1.18287406257e-09	6.79660297837e-10	6.43701852209e-08	7.863212298e-09	8.86711598786e-09	3.55749552726e-07	5.37002705234e-08	2.30224714316e-09	4.20951374033e-08	6.39369220738e-10	9.51851379996e-09	1.87327312705e-07	2.03460519753e-08	1.09201886221e-07	1.19996767317e-07	1.75352753627e-07	2.5799607155e-08	6.4278729248e-08	1.07200157745e-06	8.68499006297e-08	3.29648399141e-08	7.98224847677e-08	4.16208134873e-08	3.09239868005e-09	4.62882773138e-08	0.0627686698503
3.02008913597e-08	1.03330416248e-08	8.97596022599e-08	4.80924815092e-09	5.65509146461e-08	2.18427533247e-09	1.59910361477e-07	1.29040688642e-07	7.45061017225e-08	1.4095195866e-09	8.95176292961e-09	1.21337338524e-08	7.68511244941e-10	5.15091178143e-10	5.49204029458e-10	5.59004018634e-11	5.51230547589e-10	5.72156589528e-09	1.39524386756e-08	3.2573228378e-09	1.25328840702e-09	8.89276396276e-10	7.02002940149e-08	7.1338419345e-09	1.13426587627e-08	6.79065674602e-08	1.45765595898e-08	4.50423352806e-10	1.36400390077e-08	1.98912095744e-10	3.80700204976e-09	9.31948547994e-08	2.71490482739e-09	5.01884363646e-08	6.10508531849e-08	2.76951028371e-08	2.70762567453e-08	0.0461588228476	0.110427633015	0.103691907694	0.077166209664	0.0269392910266	3.26156987609e-07	3.13353355502e-09	3.59921110233e-09	3.83970732144e-06
4.60179173512e-07	0.00934756544995	2.06473859724e-06	0.053033455772	1.18823998624e-06	2.01101778943e-08	3.48157230209e-07	2.21487159054e-06	2.61744954738e-07	7.07942221859e-09	2.21660364829e-08	3.32391340626e-08	1.37820034772e-09	1.08438340752e-09	8.76568564923e-10	1.44355281963e-10	1.34851117955e-09	1.2239475196e-08	7.32548803125e-09	4.356317941e-09	6.78722599026e-10	5.3679062895e-10	3.76955378994e-08	3.42938985453e-09	5.72950539676e-09	2.82968999258e-07	2.11871531016e-08	9.2419239654e-10	1.36101268905e-08	1.85581317632e-10	4.102164356e-09	1.98424524249e-07	6.50312607973e-09	9.42531950036e-08	7.7805525007e-08	1.42497190703e-08	9.67612244036e-09	5.51710010589e-08	2.30051668624e-07	8.58268043788e-08	2.49658300453e-08	9.03676454661e-08	2.97488187418e-08	1.39166012385e-09	4.62909198846e-09	8.9584824534e-09
9.2747057388e-08	3.44190357882e-08	1.25639667591e-07	8.76601716919e-09	9.78518441966e-08	1.284382269e-08	1.95377218205e-07	2.50055020679e-07	1.12361555751e-07	2.35042661888e-09	1.40272399122e-08	1.61611174382e-08	7.14717559246e-10	7.59092427653e-10	1.28781715165e-09	5.12239789014e-11	3.98630830479e-10	5.85472738483e-09	5.45007219042e-09	1.68925002371e-08	0.00836134754155	6.21203106096e-10	6.01617633219e-08	3.05914492117e-09	3.58218890598e-09	7.45983300853e-08	1.3142538409e-08	4.01328554806e-10	1.01220581714e-08	1.38287195787e-10	2.70894604117e-09	8.52328489771e-08	2.69199641265e-09	6.51721672963e-08	4.96194521016e-08	9.96277618162e-09	3.96805968439e-09	2.81516546103e-08	1.52332244999e-07	1.03762495387e-07	5.05187050077e-08	1.03964937597e-07	6.50711061063e-08	5.57163388036e-09	5.09613668264e-09	2.52761319495e-08
1.55966505706e-08	5.14906261142e-09	1.92228647458e-08	4.19421022808e-09	1.1082849968e-07	1.42205522311e-09	5.02509921114e-08	8.84172316414e-08	8.33944381765e-08	1.11277691957e-09	2.58376363458e-08	1.18556801663e-08	2.98451540517e-10	2.67770085349e-10	3.57858897903e-10	5.53184859792e-11	3.53535930698e-10	3.27383597576e-09	4.91493505385e-09	4.33741839417e-09	1.11180807001e-09	7.45575467979e-10	3.8005352285e-08	2.49270977584e-09	1.94801707729e-09	2.46693146442e-08	4.83527196174e-09	1.48856884824e-10	6.10360486336e-09	1.52788816378e-10	0.0163977858306	5.85294147287e-08	2.59154912184e-09	5.06483822848e-08	1.68489224167e-08	3.25081582085e-09	1.2344805989e-09	1.23547966535e-08	1.21346705033e-07	3.87017571039e-08	5.64559307856e-08	1.24995941874e-07	3.84412509377e-08	6.89964245375e-10	1.10872930176e-09	4.28267285801e-09
1.6133971548e-07	2.63223754213e-08	2.24191401937e-07	8.64468552167e-09	8.75766826128e-08	1.82976835e-09	7.04223930806e-08	1.39587060833e-07	5.90353923043e-08	1.65472865214e-09	1.07164851225e-08	1.28104678644e-08	8.01829125497e-10	8.88937120071e-10	9.10470232365e-10	4.2519687276e-11	3.62367479608e-10	4.44364651041e-09	6.24126723548e-09	3.77534670779e-09	1.85542312393e-09	1.08001403714e-09	6.89269943044e-08	4.46515341289e-09	5.26264483995e-09	6.67214498117e-08	1.16120762041e-08	4.2230087472e-10	9.26419921669e-09	1.12396479416e-10	2.11490268588e-09	8.52193185355e-08	2.62875687917e-09	6.48289153483e-08	5.6965243379e-08	7.08230130868e-09	3.86849564152e-09	2.15098887484e-08	2.30361663649e-07	1.6070822445e-07	5.78250525252e-07	3.33187543961e-07	9.96383629954e-08	2.74577314315e-09	2.67474526049e-09	9.98835806099e-09
3.72294153773e-08	1.85443127409e-08	9.06273449767e-08	2.41452111948e-08	0.017665932714	0.0230691451593	0.00313277007169	0.000233677932795	8.20485471497e-08	1.77953138967e-09	1.40052927427e-08	2.51594537514e-08	1.39531757265e-09	2.35451762009e-09	2.70285678897e-09	8.94210177038e-11	5.8510379159e-10	8.72684567643e-09	7.02224307734e-09	6.65154892149e-09	1.59277833907e-09	7.41462884455e-10	5.85861499037e-08	4.30704405464e-09	5.49416757376e-09	4.25030356844e-08	9.20964874951e-09	2.38144681467e-10	7.16365049388e-09	1.69152354521e-10	8.02016860861e-09	2.41293765627e-07	5.20003556896e-09	0.00645689498093	1.27642658118e-07	2.87752724115e-07	1.22839843259e-08	4.27121649976e-07	4.12160347711e-07	9.18923044634e-08	2.66587658395e-08	6.88744266477e-08	4.16844996552e-08	1.06217515843e-09	1.50520301349e-09	4.96708612392e-09
3.9055450445e-06	0.097674304522	0.00746021329248	4.10598673798e-08	3.82811177383e-07	5.20747827327e-08	1.36944243384e-07	1.48835680846e-07	1.19398489499e-07	4.49574651137e-09	1.69114945446e-08	2.81123188264e-08	1.91496047643e-09	1.44980554369e-09	8.13467056837e-10	1.16695349683e-10	1.30205404383e-09	3.1141334016e-08	1.19243924928e-08	3.30929023904e-09	9.71939916925e-10	9.90794226767e-10	8.83759627286e-08	6.97597542293e-09	1.13054522174e-08	1.04985114052e-07	2.58532703518e-08	5.76627334838e-10	1.3329894978e-08	2.04260773101e-10	4.22888890596e-09	1.79213691255e-07	7.33717739516e-09	1.11948265579e-07	0.0858286080589	2.66272690118e-07	7.87180128734e-09	4.52996327209e-08	1.31161340911e-07	5.80651031351e-08	2.63080373474e-08	1.11456092274e-07	4.16504708709e-08	1.82103770402e-09	4.39366588163e-09	7.96263974683e-09
2.20386806599e-06	0.0386336530384	8.13039391659e-07	2.67709855299e-08	6.46747352111e-07	5.09627633765e-08	1.9439735654e-06	2.00581802222e-06	3.30489804788e-07	1.37804144763e-08	7.22408156357e-08	5.75687335014e-08	2.72183068305e-09	1.51738387438e-09	1.24008999054e-09	2.20232006245e-09	0.0841360054011	0.1279216286	0.124852290039	0.123119909575	0.102419905701	0.0421431032375	0.127946316196	0.0824463431002	0.0926507524324	0.124690166821	1.04010641885e-06	4.53409106978e-09	6.94026777589e-05	0.0601537353909	2.22116562948e-08	5.64084039898e-07	0.01922624159	0.192053949351	1.17788084516e-05	1.14458139874e-06	4.33245785632e-08	6.52479979446e-08	1.78052691823e-07	6.53940996606e-08	2.45368426345e-08	9.27233292448e-08	5.48336161239e-08	1.86071985021e-09	5.80028695121e-09	8.66933797678e-09
2.44918343141e-07	2.58585939132e-08	1.12210049105e-07	5.46307577371e-09	3.9264800435e-08	2.28990964729e-09	2.24321288401e-07	1.14890439031e-05	6.4540410276e-07	2.74797926259e-09	1.3287695373e-08	1.81742562383e-08	2.01795404236e-09	1.32055954963e-09	1.38767571866e-09	5.26997032103e-10	0.000934232823363	1.21318554947e-08	1.52932128392e-08	5.0575544703e-08	1.06790739814e-08	2.08283558781e-09	2.36151428461e-07	9.11630141651e-09	1.08804275793e-08	5.85749887053e-08	1.19162353908e-08	4.01182640001e-10	8.20617577639e-09	1.53308752113e-10	2.71808088777e-09	1.45398342069e-07	3.16603593368e-09	5.80454506695e-08	4.94280416415e-08	6.30674975526e-09	1.86296252924e-09	1.63636727628e-08	6.31816057773e-08	3.09845889788e-08	2.57016007977e-08	1.11834540031e-07	4.14185357728e-08	1.64711018264e-09	2.52948547836e-09	5.43625519495e-09
5.6122677135e-08	2.02400758902e-08	1.6758428575e-07	3.17144816027e-08	9.21585705455e-08	2.77014149183e-09	5.41092174896e-08	1.2450256013e-07	7.59819402764e-08	1.60576916197e-09	8.87130001507e-09	7.09342696566e-09	5.25648660207e-10	4.89487974413e-10	3.78551359056e-10	6.00028708477e-11	4.57531862264e-10	5.20420676016e-09	8.29469211332e-09	3.2286034879e-09	1.06831826267e-09	3.95707040676e-10	5.33529855482e-08	5.2493977337e-09	7.62826081742e-09	1.15275906857e-07	2.18206628344e-08	5.51824818708e-10	1.57912539979e-08	1.61540292828e-10	5.52387967772e-09	1.55761462208e-07	4.1398277191e-09	0.0273925042861	1.93640200911e-07	1.73828801813e-08	4.14353398858e-09	1.91906453055e-08	1.01802349569e-07	3.21627545562e-08	1.52988691671e-08	5.13233980829e-08	3.10759164348e-08	1.01235274036e-09	1.75246663496e-09	6.01098013132e-09
3.22694343024e-08	1.05537248547e-08	6.04649913845e-08	5.41417790267e-09	1.01361517475e-07	3.03184208599e-09	1.19579912731e-07	1.82649596862e-07	1.9705431765e-07	3.41340837863e-09	9.28281583901e-09	2.66079168571e-08	1.5864484042e-09	1.18865944871e-09	1.24590824982e-09	1.43561265362e-10	6.81818734579e-10	8.48308691075e-09	4.40191683808e-09	2.14754775487e-09	6.67702744025e-10	5.11435734598e-10	8.79822102457e-08	1.01915621204e-08	6.82064664979e-09	4.10176966003e-05	1.57082175113e-08	5.80680235335e-10	1.14798637409e-08	1.08047997058e-10	2.67924684298e-09	8.72971108162e-08	2.90567704749e-09	6.03090026505e-08	4.43668740973e-08	7.95934346179e-09	2.38049038506e-09	1.88656250659e-08	8.28367452808e-08	7.05912383709e-08	2.39753203165e-08	1.80456455283e-07	4.85538423912e-08	1.01119940239e-09	1.06663198956e-09	2.53404499528e-09
3.69569522878e-08	1.14632832456e-08	5.88469141553e-08	3.18140791723e-09	4.61935164e-08	2.7543226103e-09	5.54748824698e-08	8.57570463308e-08	8.70976685903e-08	1.51766388309e-09	5.57319467462e-09	6.03769467165e-09	4.27800529642e-10	4.20053622132e-10	4.71665123198e-10	8.84453954166e-11	1.55354774854e-09	2.31319124192e-08	2.2237196925e-08	4.50528227231e-09	4.41406340801e-10	1.57854490197e-09	1.30338969608e-07	1.81481717415e-08	1.33533575329e-08	9.44504389084e-08	1.18154599143e-08	4.154559851e-10	9.34538279781e-09	1.34713541469e-10	2.89921322506e-09	2.04151917547e-07	4.16257670943e-09	6.36162755686e-08	1.07904330697e-07	2.04823865968e-08	3.10713292232e-09	4.43216821274e-08	2.01602629231e-07	6.64153571532e-08	3.3744650038e-08	2.82240211966e-06	4.11935203313e-08	4.04366914205e-09	4.06749480601e-09	1.98474837844e-08
1.93667393073e-07	1.17233253112e-07	4.7969246888e-07	1.68773488443e-08	1.51841993404e-07	4.74268087759e-09	1.60712709875e-07	2.30984745335e-07	1.87823451318e-07	3.88551510989e-09	2.00308243233e-08	3.7011430426e-08	2.52574975469e-09	1.71383815944e-09	1.06244780357e-09	2.30472842568e-10	2.0090982366e-09	2.44829501977e-08	8.69916253382e-09	1.51347486654e-08	1.02203080709e-09	1.10159863487e-09	6.42993848591e-08	6.23661643972e-09	7.32452059377e-09	1.63036853953e-07	2.16641788853e-08	8.33591023995e-10	1.55995255985e-08	2.35587649802e-10	8.4588448623e-09	1.70006614978e-06	0.0170831050249	1.46664058473e-07	1.82121084873e-07	3.34259016937e-08	4.23090411067e-07	0.000421224300578	0.0300225797675	2.05560690521e-07	8.25126559358e-08	1.03799553321e-07	3.31187818459e-08	2.92898752216e-09	8.03522725991e-09	2.10258264678e-08
1.30342162915e-07	5.14754466967e-08	2.1287313596e-07	1.48273714292e-08	2.7438546337e-07	1.29954968e-08	3.96270042044e-07	5.85389322262e-07	1.93350182815e-07	2.41706298491e-09	1.96128982907e-08	1.51138277183e-08	6.15893707457e-10	5.46286030911e-10	6.04544447943e-10	6.56574768832e-11	2.41666468089e-10	1.90769685472e-09	3.08972905615e-09	1.89284321158e-09	7.12080530023e-10	5.51637968254e-10	5.14121762726e-08	5.96157187974e-09	5.46788924981e-09	7.46964205708e-08	9.66083466866e-09	2.58008838051e-10	7.2044821241e-09	8.34891681853e-11	2.45851920689e-09	8.44353924781e-08	2.75498341172e-09	5.26900667278e-08	4.34507451999e-08	6.47286037519e-09	3.76536495818e-09	2.02720085819e-08	1.51613537292e-07	6.40961693001e-08	4.28143153828e-08	9.59995663741e-08	6.21574710569e-08	1.72833573516e-09	2.45075877602e-09	4.33818380268e-09
3.92451833484e-08	1.73728539353e-08	4.31431604503e-08	3.01916333289e-09	3.75633544706e-08	1.3071043287e-09	5.51939645174e-08	8.49093987996e-08	5.19956003016e-08	1.06565556899e-09	7.60690744057e-09	1.13233706092e-08	6.38956356487e-10	5.12653572451e-10	4.9612112265e-10	4.38007779817e-11	3.82019358133e-10	6.20040511436e-09	8.09561072826e-09	3.61176374989e-09	1.68570482591e-09	1.13697794705e-09	1.41209345166e-07	5.30762278913e-09	6.43360485243e-09	6.38914780657e-08	9.54521570853e-09	3.69513476132e-10	9.51629196475e-09	1.04630072034e-10	2.05868981694e-09	8.40103873935e-08	2.54243617979e-09	5.41094086619e-08	8.00010052687e-08	1.52301938034e-08	4.03548422059e-09	2.07589841894e-08	9.14848037165e-08	4.66068555695e-08	3.33772696579e-08	8.97011758054e-08	5.19631335221e-08	1.86759818542e-09	3.00430648706e-09	7.61842305609e-09
1.43741443058e-07	4.44149752337e-08	1.71307063381e-07	7.09553968085e-09	8.65140286363e-08	3.61972389339e-09	1.1517361514e-07	3.0474922108e-07	1.71972839631e-07	2.80248910218e-09	1.61138123466e-08	2.33494403428e-08	1.41223443084e-09	1.04367131301e-09	8.66968637401e-10	1.14477490869e-10	7.71803664238e-10	1.32788125269e-08	7.67206941785e-09	2.84472321858e-09	5.49607178332e-10	4.95314580756e-10	3.82783593574e-08	3.01420568801e-09	3.88974737213e-09	5.06326635364e-08	9.76052126945e-09	3.02618937753e-10	7.86818326839e-09	1.19939742704e-10	4.69339644963e-09	3.02584521999e-07	8.95311340813e-09	8.41887618601e-08	4.87393060302e-08	7.83871378423e-09	4.0170661356e-09	3.48538791844e-08	1.68362543836e-07	3.90743707887e-08	2.35404504714e-08	9.45489995042e-08	3.58317002767e-08	1.53873051099e-09	3.05048605775e-09	4.11192279303e-09
7.86183697596e-08	3.37608995461e-08	9.81396977348e-08	6.56058612307e-09	9.76545010661e-08	3.9417188108e-09	4.51826459267e-07	3.55759548358e-07	1.01566060737e-07	2.52198031696e-09	1.56517449497e-08	1.10375652411e-08	6.43099574773e-10	5.74290507248e-10	4.69849286524e-10	3.37363641156e-11	1.75956978823e-10	1.39430929015e-09	1.95656264676e-09	1.68585891095e-09	3.49607691509e-10	4.09743379602e-10	3.62626844859e-08	2.66941592579e-09	3.7464676032e-09	5.46179702415e-08	9.7185174151e-09	2.89551177237e-10	7.29321941727e-09	9.47208751337e-11	1.90640437797e-09	7.9756522832e-08	2.08176681455e-09	4.60340608158e-08	3.60451472304e-08	7.24319130765e-09	2.39494551488e-09	1.5298127521e-08	9.50977260387e-08	3.97217238593e-08	3.84815882581e-08	7.78329028626e-08	4.40518898291e-08	2.26359861106e-09	2.80146608184e-09	6.6406907855e-09
5.81243832511e-08	5.05566512712e-08	1.53064958543e-07	0.00495397492309	1.42302403054e-07	6.60249132458e-09	0.066442288906	0.0604336877956	0.011939035321	0.0223066601344	1.1708336323e-07	0.00128077610442	1.57961846161e-08	0.0246713648803	1.16731110379e-08	6.32616909337e-11	5.1495557194e-10	3.23284772491e-08	8.379878613e-09	1.10891927984e-08	2.04046366964e-09	1.02941442629e-09	8.82099584622e-08	4.46068376276e-09	7.08716716287e-09	4.63182316833e-08	1.13523755037e-08	3.32644400997e-10	8.73519333661e-09	1.6418378739e-10	1.53023692916e-08	1.87916531357e-07	2.10020188648e-08	0.0399622929807	1.13795879815e-07	0.0635010788628	7.11523087332e-09	1.04378168352e-07	0.016624961963	0.0420905653264	4.9256755533e-08	1.28930256533e-07	3.66159798815e-08	1.34496722807e-09	4.07736490928e-09	1.09365078814e-08
1.90928453046e-07	7.2563905137e-08	1.93089327406e-07	7.22012838223e-09	6.13513025594e-08	8.6272418449e-09	1.65319003258e-07	2.53428296947e-07	2.42637802127e-07	2.37044762698e-09	9.74099721914e-09	1.19762205943e-08	1.14837143271e-09	1.56971626479e-09	1.1980710417e-09	1.18586430012e-10	1.42647748538e-09	1.57026969535e-08	5.98876402004e-09	2.63008517302e-09	7.24722471782e-10	5.18656409106e-10	3.3595393697e-08	3.76757573237e-09	4.99960807276e-09	7.36024613167e-08	9.56227291018e-09	4.38791935276e-10	8.48357432415e-09	1.32338913425e-10	4.66526712646e-09	1.17166007016e-07	5.06138218164e-09	1.41298395072e-07	1.00210030518e-07	1.40639544469e-08	5.4955220053e-09	2.6916351962e-08	1.34515288468e-07	3.69678035922e-08	2.74748847076e-08	7.03414980398e-08	3.0962310545e-08	3.5258886936e-09	5.085231126e-09	4.76641141511e-09
0.0149036242234	0.051820094981	0.0725455143772	1.35160477412e-07	4.63462392899e-08	1.73570383785e-08	2.2830616128e-07	2.04987991507e-07	1.22419807377e-07	3.18364197019e-09	1.56371244955e-08	2.20777415318e-08	1.3395118551e-09	1.62729393446e-09	2.26340251982e-09	3.81240937975e-10	0.170497985138	0.0488770689229	8.59973823192e-09	1.10081938554e-08	4.0693912612e-07	0.0077828462167	0.0212186144744	1.55704517955e-08	1.56344230985e-08	3.09070022394e-07	1.02297976982e-07	9.81157247202e-10	1.87311139368e-08	4.3531320705e-10	7.91739686123e-09	7.63464346715e-07	1.2878007359e-08	1.65270704755e-07	4.06743056095e-07	2.30431054026e-06	1.12972229707e-08	6.9300309139e-08	2.40519430519e-07	1.86027214337e-06	2.37609986784e-08	0.0152367936113	7.75511696424e-07	1.640879012e-09	2.71996999253e-09	6.68461419793e-09
1.40861506231e-07	5.61240321156e-08	2.14438015558e-07	2.04841705019e-08	2.28548897387e-07	4.63594990264e-09	2.5569746158e-07	2.45228918007e-07	2.95971783523e-07	1.09979984859e-07	1.589504668e-07	0.059232807572	4.95026078994e-08	5.37749451596e-09	1.5987227712e-09	8.67983696664e-11	1.23530875716e-09	1.31882257937e-08	7.17688511134e-09	1.01425121545e-08	1.1457084918e-09	5.41480680311e-10	3.55897211146e-08	4.16984859091e-09	6.04602674638e-09	7.51540001309e-08	1.62965572565e-08	5.31692135647e-10	1.07820470632e-08	1.8235333929e-10	4.39243532508e-09	1.59380965657e-07	8.31076024778e-09	1.0376505596e-07	9.96117854497e-08	2.10642139381e-08	9.44169915208e-09	5.48215323888e-08	1.60481071257e-07	9.17850762e-08	2.67573584586e-08	9.58932877849e-08	3.70825982423e-08	1.02173263612e-09	2.1211993158e-09	4.53785840057e-09
1.68725837416e-07	2.32747994853e-08	8.76401559845e-08	3.28861813938e-09	3.95403274292e-08	1.09697979664e-09	1.34730210345e-07	3.00810823134e-07	1.71889331308e-07	2.17065514979e-09	8.66430767734e-09	1.44198912935e-08	9.30090963132e-10	7.0515273389e-10	5.8816508248e-10	1.86128078686e-09	1.78515261675e-09	2.50909851278e-08	1.87761083499e-08	2.80534163244e-09	1.32921683532e-09	1.15059713412e-09	9.23349980357e-08	6.81724213243e-08	6.13575016142e-08	1.0494417433e-07	9.98279549469e-09	2.95959997522e-10	6.34438613943e-09	1.02995340824e-10	2.62954231668e-09	0.0610539152716	3.95102953284e-08	0.00444264971143	3.00448018678e-08	9.63226063833e-09	2.61123821304e-09	1.78492590561e-08	1.66052722666e-07	4.08925874981e-08	2.2741516737e-08	6.67134423011e-08	2.82321347505e-08	1.51795721517e-09	1.13234592864e-09	3.23738000916e-09
6.7402069661e-08	4.01411454444e-08	1.25507105922e-07	2.57027134464e-08	1.7199629983e-07	7.64862411305e-09	4.57523139531e-07	5.88661596487e-07	2.20298051566e-07	2.5971564593e-09	3.76282947066e-08	2.09822327441e-08	9.15342378694e-10	9.98351564968e-10	1.33048097397e-09	6.32025580891e-11	3.32596679269e-10	4.85934349386e-09	4.67529317728e-09	5.38690204453e-09	1.10493903958e-09	6.50799172395e-10	5.81480090318e-08	5.66061022694e-09	1.67376220705e-08	6.29451526366e-08	1.16751121456e-08	3.27807252994e-10	8.33935816724e-09	1.5156985623e-10	1.05293776404e-08	2.29928196797e-07	5.33658394043e-09	1.82494559109e-07	0.027924965192	0.0111327121481	0.0883979377415	0.0178176430205	0.042872780196	3.56386469635e-06	5.17435465361e-08	8.00451363455e-08	5.65839420777e-08	1.28622142567e-09	3.8013237291e-09	1.42159309699e-08
3.92444764819e-08	2.25671894192e-08	2.64482460246e-07	1.76735200257e-08	4.16925780612e-07	6.39757252359e-09	2.03173716665e-07	1.66544202981e-07	7.69376169841e-08	3.10703386611e-09	1.33091372236e-08	2.31658295564e-08	1.98499124302e-09	2.18914082857e-09	1.28147807512e-09	0.12428781927	1.94196807764e-08	2.19621069412e-06	2.07763247238e-06	9.80573124536e-09	5.02250956652e-09	6.11588463931e-09	5.84774115887e-07	0.0489154355512	0.0750217094086	3.32749290483e-07	2.23250409922e-08	5.87979288854e-10	1.27421786383e-08	2.01256439668e-10	1.89621352356e-08	0.00282201568119	5.72600546751e-08	2.29772381745e-07	1.76725751895e-07	1.20500978097e-08	6.05469128474e-09	4.38968532455e-07	3.21787561293e-07	6.86425471605e-08	4.62290596152e-07	8.47004225099e-07	5.24244699934e-08	2.19298465759e-09	6.81924428108e-09	1.76802377855e-08
1.28134265112e-07	3.42630654866e-08	1.31372826086e-07	1.07749002213e-08	1.03421686275e-07	3.51292346917e-09	4.12529129402e-07	2.54978883983e-07	2.76013171379e-07	4.33064253819e-09	2.05043236488e-08	2.89370653184e-08	1.63628149716e-09	6.82187708066e-09	4.08064915159e-09	1.10023380176e-10	1.46994658462e-09	3.61619539227e-08	1.66621897603e-08	1.84243441547e-07	5.3208411728e-08	2.03931795326e-09	7.1631509626e-08	6.5002113334e-09	9.9554850921e-09	1.507208705e-07	2.23811725787e-08	8.70095590236e-10	1.72854042134e-08	2.39090264826e-10	8.9764495303e-09	3.94469146543e-07	1.30196842535e-08	1.29134207493e-07	7.32085147503e-08	1.13756946065e-08	4.11712404655e-09	2.58770271342e-08	2.32068641126e-07	6.79362728474e-08	3.89126543827e-08	4.70783309588e-07	6.89037569735e-08	4.63847654308e-09	7.82887183703e-09	1.16712163121e-08
1.28992952083e-07	4.39114018332e-08	1.32692077992e-07	6.37251284812e-09	5.29413246855e-08	2.17029923488e-09	1.20526109118e-07	1.91803474705e-07	1.37997438648e-06	2.02122805784e-08	1.51185121368e-07	1.90242035678e-07	3.80898064059e-09	2.12147133891e-09	2.19687551328e-09	3.02119669978e-10	4.33019253394e-09	2.01634533985e-08	1.10899897638e-07	3.86227051815e-08	1.65206228329e-09	1.64030509174e-09	2.04831805472e-07	2.53000607096e-08	3.35625090416e-08	1.10608707867e-07	2.28096727015e-08	6.98447729878e-10	1.42226596911e-08	3.39284029893e-10	5.25689688581e-09	2.13797919723e-07	8.32975692361e-09	1.07876630778e-07	9.81878346703e-08	1.86349438944e-08	3.96435965602e-09	2.30071361809e-08	9.14072554662e-08	5.66619197565e-08	3.65346284997e-08	3.59894498162e-07	8.19718260103e-06	2.94373313054e-09	7.49698098385e-09	7.61990843452e-09
1.09777798981e-07	3.47600408607e-08	1.02936100056e-07	1.19278911334e-08	1.7804055223e-07	1.05681462399e-08	1.01249322002e-07	2.45105471089e-07	1.28745575213e-07	2.44077807993e-09	9.77508404479e-09	1.85573091837e-08	6.30663126432e-09	1.40020859942e-08	1.83116432977e-09	0.0153289207853	2.45430593987e-07	1.84292076479e-08	9.52512647136e-09	2.5811578905e-09	6.08428146521e-10	9.50302349987e-10	7.44811534654e-08	5.53263180021e-09	6.20895844953e-09	2.08621980942e-07	6.60765426349e-08	3.69906103912e-09	2.87943809814e-08	7.93444967084e-10	8.35574833441e-09	2.66029771141e-07	6.0708465661e-09	6.8540217537e-08	1.17487195425e-07	3.86731152949e-08	0.0094555313092	0.097248626065	0.0246739389816	0.0615077812959	1.29175397634e-07	1.13725615187e-07	3.65007564422e-08	1.98774807846e-09	3.83435673961e-09	4.96457200378e-09
2.9826515305e-07	6.24257030955e-08	1.51178988875e-07	1.20879322632e-08	9.93004719238e-08	5.04724420999e-09	1.76905321748e-07	1.76863427376e-07	7.57700745494e-08	2.0666023655e-09	1.0072112658e-08	1.84629984664e-08	1.02922684643e-09	1.00836966521e-09	6.52566959387e-10	6.40678244774e-11	5.89717984798e-10	1.6904058875e-08	9.25147961357e-09	7.9535447695e-09	1.31594380294e-09	6.49118353697e-10	3.83855622757e-08	4.18739194705e-09	4.97061205446e-09	1.14346317641e-07	1.9215719945e-08	5.06272903182e-10	1.43759733852e-08	2.93948430739e-10	2.66590333762e-08	2.72598045543e-07	2.72948913634e-07	0.00193734964078	4.51293713774e-07	9.76467540059e-09	2.82735473975e-09	3.2464845136e-08	1.60382506845e-07	3.44530529397e-08	1.94470466486e-08	5.26889945161e-08	2.63137811012e-08	1.23905390451e-09	2.19307544423e-09	4.12304808089e-09
2.58799691608e-07	1.01619993432e-07	1.42746977729e-07	6.58697150005e-09	4.07005734075e-08	1.53731501584e-09	6.74529551206e-08	7.23712528754e-08	6.08172095858e-08	2.25530348092e-09	6.96098170939e-09	1.099784934e-08	5.61209538758e-10	5.10156915304e-10	3.78530317831e-10	5.38394528011e-11	5.86521005015e-10	6.80802378235e-09	9.46324621853e-09	4.91051801198e-09	8.22313446093e-10	1.61295155913e-09	4.25650099749e-08	7.9641515464e-09	9.49034277326e-09	9.48788088276e-08	1.37177392886e-08	4.67129518659e-10	1.71887291332e-08	1.82455476223e-10	1.40354181841e-08	1.1519154958e-07	4.46248608187e-09	1.36374147227e-07	4.97566372998e-08	5.62520014169e-09	1.52464090941e-09	1.81043923319e-08	9.35631440974e-08	1.79930815177e-08	2.13104458126e-08	7.71494841838e-08	2.36595678859e-08	1.04758386751e-09	1.58545460838e-09	3.90034410719e-09
2.11749713259e-07	1.39108693517e-07	7.46578013765e-07	0.0301606231586	0.00111099445329	2.48761628801e-08	3.03270707251e-07	3.93505892781e-07	5.33621960571e-07	4.94976516975e-09	1.94226967941e-08	4.77494862213e-08	8.89375678004e-09	2.78410187026e-09	4.17588732001e-09	5.54658209461e-10	3.30857515388e-09	1.83714875169e-08	1.2365173343e-08	4.0686405275e-09	1.04601606056e-09	1.16112057995e-09	1.46542530142e-07	9.5754131996e-09	1.02121214085e-08	2.37428940182e-07	2.64020495223e-08	6.57559100912e-10	1.44609547771e-08	3.09399776255e-10	8.71934102123e-09	1.64789220067e-07	8.87973150889e-09	8.08350874849e-08	7.7836174029e-08	1.35641366328e-08	5.26381905726e-09	5.4452503307e-08	2.85297252392e-07	6.51388526615e-08	3.10582399221e-08	7.23573270565e-08	3.68823980065e-08	2.35201115811e-09	5.07189461939e-09	8.90495989573e-09
3.910847866e-08	0.0324184052763	0.0266326272448	0.0292798668691	1.70005731084e-06	8.51054953816e-09	0.0206687098887	0.0252755863357	0.0167465063658	0.00421808923105	2.58710669386e-08	1.08596353054e-08	8.48673325904e-10	8.74342379511e-10	1.12209179919e-09	7.18355968051e-11	3.07834816433e-10	5.32745416577e-09	1.16552600856e-08	8.28556660964e-09	2.60787713302e-09	8.01464567607e-10	6.06155147477e-08	7.75401455341e-09	8.16689482487e-09	6.84436349403e-08	1.28646112861e-08	5.38595571952e-10	1.53129629964e-08	2.07470346442e-10	4.60936242667e-09	7.91556252354e-08	3.84623816426e-09	4.8436297786e-08	3.50845650802e-06	0.0669716278569	0.0978934691069	0.104991349617	0.0301022022475	0.0407905417528	0.0687008321678	0.0179903907016	0.0392560641889	4.84648705661e-09	3.47839375914e-08	0.0018466740501
3.47509550003e-07	4.71221194107e-06	4.64221230027e-07	1.28822436076e-06	9.57132574539e-08	6.59514720207e-09	1.320162365e-07	1.81759202219e-07	1.4320906133e-07	2.2220852284e-09	1.19784159484e-08	1.64328413634e-08	1.05420046624e-09	9.43237810397e-10	1.12553789785e-09	1.58566963701e-10	1.42360701411e-09	2.90209959979e-08	1.08063436398e-08	6.24123486232e-09	3.83967770751e-09	2.26070920427e-09	3.44378544697e-07	8.80686686347e-09	7.23558112159e-09	1.40556129876e-07	1.99802729303e-08	4.98028164862e-10	1.20536089341e-08	1.72971192327e-10	6.00178600569e-09	7.54456993412e-07	8.35516625637e-09	1.17943491416e-07	5.7470353497e-07	3.51277090316e-08	3.32843911114e-09	2.78514181417e-08	1.14982175457e-07	5.14768522158e-08	1.0396163002e-07	3.212254799e-07	7.28436239129e-08	2.65225588303e-09	1.66973112561e-09	5.06270346324e-09
7.63390108024e-08	4.39328767549e-08	2.07318638168e-07	1.14356177781e-08	1.10886046673e-07	4.18101638991e-09	1.12597352503e-07	3.16784771743e-07	5.79306684865e-07	3.20228788683e-09	1.1991258592e-08	1.3146041581e-08	1.22724975689e-09	9.85239758939e-10	6.54015055363e-10	7.35006250804e-11	5.89353058326e-10	5.61647755302e-09	6.39788322042e-09	2.56860241565e-09	5.03364919273e-10	5.57053028169e-10	4.40186863409e-08	3.34240007336e-09	5.47083393341e-09	1.01059961206e-07	1.40039037258e-08	3.77883300785e-10	9.19962701656e-09	1.39897875253e-10	3.26232118797e-09	1.58687045715e-07	4.84388735518e-09	1.25712219348e-07	2.52182434895e-07	2.09243799869e-08	3.19764323891e-09	2.21372964058e-08	7.2996771776e-08	3.34673358557e-08	1.93599509218e-08	8.46199151396e-08	3.2518777327e-08	1.0689188691e-09	1.86082226176e-09	3.7329601246e-09
1.2564749587e-07	7.64413816065e-08	1.70347034307e-07	5.13667387853e-09	5.39235927935e-08	2.27408643125e-09	1.63417648211e-07	1.90780069645e-07	2.96709531734e-07	4.41554294184e-09	2.34699624408e-08	1.79818575326e-08	8.68966136686e-10	1.05286570103e-09	1.45366569736e-09	7.98862490755e-11	5.46097108148e-10	1.22328104981e-08	4.73818284848e-09	1.46964547925e-09	4.54179606802e-10	3.89297329135e-10	2.28254492515e-08	2.40600060288e-09	3.71610240501e-09	7.46213780897e-08	9.94642937393e-09	5.0964229236e-10	1.19255805502e-08	1.68630875807e-10	3.58841734466e-09	1.09746775509e-07	3.7608305296e-09	5.99132574567e-08	4.86177479051e-08	4.25882463647e-09	1.8086335189e-09	1.6712721769e-08	7.21543457545e-08	3.22226523422e-08	3.31415661368e-08	9.11870982612e-08	3.15643121438e-08	7.67012436498e-10	1.56365196556e-09	4.88652228634e-09
0.00628646571082	0.00715672609017	0.00658891530711	1.95701292299e-08	0.0109205327521	0.0212775136849	2.85420866292e-07	2.69592768293e-07	5.54118544856e-07	8.51031567309e-09	1.48467968022e-08	1.99630799816e-08	1.46817310703e-09	1.45369842357e-09	1.19717696029e-09	1.54878035191e-10	1.32127113567e-09	8.79971597521e-09	6.56947883832e-09	1.50582819831e-09	5.07367323989e-10	4.16695055204e-10	4.25519373819e-08	4.89052888512e-09	6.5972127543e-09	8.66245285837e-08	1.0888248286e-08	2.39007843749e-10	5.74811416367e-09	6.90625294868e-11	1.75748059004e-09	1.02589067777e-07	2.72305091058e-09	3.51203418835e-08	3.25887218925e-08	1.29012509012e-08	3.17295322185e-09	3.24243765885e-08	1.37694081413e-07	4.48849429391e-08	9.84745502691e-08	1.89942025667e-07	5.26753568924e-08	1.22576037646e-09	1.2328664731e-09	3.11339084046e-09
2.41276766202e-07	4.99990360435e-08	2.29202565035e-07	1.80957759018e-08	7.181259623e-08	6.82400584908e-09	7.23659402729e-06	1.78807720474e-06	1.51353918747e-07	5.03705477959e-09	8.94727080059e-07	1.4286395953e-07	1.36194864991e-09	6.40650957841e-10	9.17144583864e-10	1.17394639627e-10	3.36748080435e-09	1.16553395016e-08	1.37499509681e-08	1.03761616861e-08	1.24264048558e-09	1.01080201682e-09	5.58230093768e-08	3.98583726023e-09	5.99465624975e-09	1.02945139598e-07	1.88358796813e-08	4.89839099306e-10	1.03869054212e-08	1.83454287931e-10	4.56718500357e-09	2.43188935677e-07	7.69484627686e-09	3.93063394287e-07	2.22569277168e-07	1.60705881945e-08	4.53685864599e-09	2.40153438599e-08	1.30322741611e-07	5.24525467292e-08	2.93237247015e-08	1.46455024952e-07	5.08795477692e-08	2.37361415579e-09	3.54070765087e-09	1.25719314498e-08
1.02977333843e-07	1.75989301566e-08	9.10137287095e-08	4.40778850463e-09	6.20622792265e-08	2.5615258135e-09	1.14432561355e-07	1.59980473946e-07	1.00040807582e-07	2.18242202872e-09	9.1416033084e-09	1.0296183967e-08	1.06676103996e-09	1.13087095264e-09	8.53792791539e-10	1.20738124166e-10	9.21944547195e-10	1.19597088931e-08	5.0490055302e-09	2.42691282135e-09	5.35466980898e-10	4.06347568583e-10	2.21504580081e-08	2.79191370844e-09	4.21629754078e-09	6.32840520769e-08	9.31949965717e-09	3.00637635952e-10	7.14403947145e-09	8.76337112499e-11	2.7683903286e-09	8.5654656794e-08	3.34172794124e-09	7.27445068544e-08	4.11908546021e-08	7.58115606536e-09	2.62160379527e-09	1.76908667781e-08	7.76474189811e-08	2.48652872578e-08	1.65678417426e-08	5.42650994746e-08	2.10156463707e-08	1.144183891e-09	1.5500012405e-09	3.77122489689e-09
6.20357981387e-08	2.42581959711e-08	9.8352487391e-08	7.49408450225e-09	7.75700011084e-08	2.79497914117e-09	9.33937110485e-08	1.90834258553e-07	1.19154292192e-07	2.67031312257e-09	1.00031277126e-08	1.22129134193e-08	1.03525012024e-09	5.86923732184e-10	5.4912469304e-10	5.1826654978e-11	4.8038156201e-10	5.17140200083e-09	6.55091082503e-09	4.00061251972e-09	8.85745420755e-10	8.58568674013e-10	6.59633210282e-08	5.6188443071e-09	8.93058827772e-09	1.55054180507e-07	1.46682692105e-08	4.12673818661e-10	9.25749489302e-09	1.50029645256e-10	4.22931071406e-09	3.09915508026e-07	1.1979897633e-08	1.6718208199e-07	0.0617989644252	8.06004523251e-08	6.73723118609e-09	6.15083160725e-08	1.28916131936e-07	5.2036744481e-08	3.51876690636e-08	1.32792265156e-07	4.16036972751e-08	2.84633225378e-09	3.55356688966e-09	1.3487060067e-08
1.441707974e-07	5.28807276099e-08	3.08043867565e-07	1.40042595329e-08	9.67029948978e-06	0.00165952372104	1.60052203622e-07	1.62928605991e-07	1.7952908313e-07	2.41533190744e-09	1.71322413866e-08	1.73092518214e-08	1.39538768215e-09	8.31948268792e-10	6.89908625813e-10	7.58314820029e-11	4.42566727645e-10	2.96856142758e-09	3.73291312554e-09	1.60922857917e-09	4.84658969409e-10	3.99557853625e-10	3.04734310937e-08	2.41433064896e-09	2.84222142421e-09	6.86334144212e-08	8.26062255205e-09	2.22143906379e-10	6.51282588713e-09	8.72877864269e-11	2.62408095007e-09	1.3057032159e-07	3.3966428137e-09	5.91495982251e-08	6.67128316979e-08	1.81348048827e-07	1.16093099218e-08	6.0176578299e-08	1.47492630525e-07	3.25439525365e-08	2.18492717147e-08	4.62708576109e-08	2.31351132262e-08	1.61055894025e-09	1.72240447606e-09	4.00771459521e-09
1.00979345139e-07	3.74671555955e-08	1.72707821439e-07	9.06197864596e-09	1.33961085636e-07	6.19813626385e-09	1.8602432825e-07	1.96840918709e-07	1.30875244076e-07	2.1629050602e-09	1.49081982674e-08	1.60917020596e-08	1.20839283443e-09	9.2713976169e-10	8.38678591264e-10	7.87662837307e-11	7.43330760845e-10	1.14704956031e-08	6.24822406084e-09	3.32560957891e-09	5.19631573155e-10	4.51759976842e-10	2.8589674724e-08	3.17675466285e-09	4.00927487231e-09	7.28628030123e-08	1.45096100431e-08	4.22751114499e-10	9.48531187371e-09	1.28709035444e-10	4.726351027e-09	1.30964063621e-07	4.87278632432e-09	9.07185203212e-08	6.12931095558e-08	3.5416386563e-08	3.84275452712e-09	5.22478537539e-08	1.00612633316e-07	4.11568134758e-08	1.87287128754e-08	8.01985099818e-08	3.63565765252e-08	1.18834588257e-09	1.63276769571e-09	3.30878382539e-09
0.00322346289828	0.0231085655355	1.00499995193e-07	6.94971704571e-09	1.2911610716e-07	6.0710470851e-09	6.9787488046e-08	1.01404885673e-07	5.70080634906e-08	1.33940487741e-09	7.19223654986e-09	8.61931481421e-09	7.25058231048e-10	5.10992578024e-10	3.7285399754e-10	4.82386399205e-11	4.19490313755e-10	3.05383334555e-09	4.6029873085e-09	1.81825743688e-09	3.4649866583e-10	3.96569090939e-10	7.70976528085e-08	4.93227596279e-09	6.97265163288e-09	2.27598074554e-07	1.79357289567e-08	4.99454990893e-10	1.30599468429e-08	1.85717532629e-10	4.64589779377e-09	3.11012993387e-07	9.20071571735e-09	1.90938948597e-07	2.26507354492e-07	1.11973432575e-06	3.5709808043e-09	3.08713271547e-08	2.13041533329e-07	4.94485527223e-08	6.05521514726e-08	2.60724954037e-07	1.23525127928e-07	2.95183090621e-08	1.10117787976e-08	3.06592403178e-08
1.04393165819e-07	2.97817948644e-08	2.12928656541e-07	9.25712479844e-09	1.06349432865e-07	3.36720847617e-09	3.52778507533e-07	3.03976861867e-07	2.04636837545e-07	3.18181370842e-09	9.97246153267e-09	1.1644418974e-08	1.04725567727e-09	1.2836343589e-09	1.04461100825e-09	1.67741489702e-10	1.55143262291e-09	1.516730182e-08	5.41989269926e-09	2.24254615977e-09	4.40623897779e-10	3.41472296076e-10	2.14333523554e-08	2.62868111118e-09	3.71639080842e-09	5.93147808218e-08	9.12549172007e-09	2.77311532049e-10	6.69472528111e-09	8.55919668478e-11	2.05760018885e-09	8.17919854744e-08	2.68237673772e-09	5.24380294553e-08	4.06667642052e-08	6.44657306811e-09	3.05106458576e-09	2.07359330845e-08	1.03392659631e-07	3.43464488556e-08	1.85663049564e-08	4.67555043977e-08	2.2364683409e-08	1.32197816891e-09	1.50064516624e-09	5.24319255505e-09
2.68782613252e-07	3.48454389884e-08	1.36231403234e-07	7.58875515666e-09	8.31739101774e-08	1.19483982937e-09	1.60416507582e-07	1.26951084788e-07	1.27126312604e-07	1.35128665109e-09	8.13348506541e-09	1.12551229167e-08	1.65964419534e-09	5.01223549085e-09	2.2759840177e-09	4.79901634538e-10	1.43205198716e-09	2.04861381538e-08	5.80054535371e-09	2.83662032686e-09	5.08728161308e-10	6.36996237332e-10	5.73628692528e-08	3.87530441427e-09	6.87613381607e-09	5.15329392832e-08	7.78540870357e-09	2.34304863988e-10	6.78666917049e-09	1.02645181963e-10	9.01140119202e-09	0.000166631386588	2.4419942131e-08	6.07582229243e-08	4.07242727607e-08	6.46285682299e-09	7.1904450221e-09	5.195775919e-08	0.0473669583501	5.96442518722e-08	1.08936037625e-07	9.61486698386e-07	5.41477523231e-08	1.80490774617e-09	2.0764905504e-09	7.1763513568e-09
8.68816713703e-08	2.33941829396e-08	1.08032579231e-07	4.04909569154e-09	4.71546986006e-08	1.71388301966e-09	9.29427303667e-08	1.3730688495e-07	1.21160751043e-07	2.09119086678e-09	9.37741425341e-09	1.18239370419e-08	8.05274171638e-10	8.88956060704e-10	8.04010668714e-10	1.81479830791e-10	7.18157024505e-10	7.55016552574e-09	4.82283209764e-09	2.21979943133e-09	3.64782202113e-10	4.69868455532e-10	3.59112263282e-08	3.52220572018e-09	4.3950198285e-09	6.57498586756e-08	7.97890853341e-09	2.58011585769e-10	6.29453203913e-09	8.76849644706e-11	3.36702451231e-09	1.22424979271e-07	4.48574234373e-09	8.29112943399e-08	5.61191012587e-08	7.72017930254e-09	3.96680955404e-09	2.16793476338e-08	1.01700575909e-07	4.21416327581e-08	2.83895925375e-08	8.20471931182e-08	5.07468274224e-08	1.96476614559e-09	2.52463099403e-09	8.79750056075e-09
0.0173156226953	1.00851033941e-07	1.64940415219e-07	1.4542519735e-08	8.12257000653e-08	1.69470533935e-08	0.163682183651	0.199874677999	0.176206482468	0.131374372449	0.128681529512	0.0611183925541	0.0150985941626	3.03225122439e-09	1.71206696564e-09	3.11950044276e-10	2.08312183164e-09	1.78148795954e-08	3.47863109698e-08	6.49000941348e-09	7.60815079101e-09	0.0415608624302	0.146643825764	0.0162093939497	0.0916321216236	2.56297391093e-05	0.0526811077228	0.0654656070706	0.025285218792	0.0487596563492	5.23563903978e-08	0.0663807301067	0.128438974135	6.42219764993e-05	0.0429100056861	4.51201430558e-08	4.56883381505e-09	5.3014043915e-08	1.54628116826e-07	5.01298925677e-08	2.09127376176e-08	9.87673605894e-08	7.8075802051e-08	2.73488881045e-09	8.31674350378e-09	1.74128325712e-08
7.92824937136e-07	2.79517613618e-07	5.44182679399e-07	2.1913539672e-07	2.09242481978e-07	9.72761829857e-09	1.19919977439e-07	1.39444076961e-07	9.756410701e-08	2.7362790942e-09	2.36261665833e-08	8.17593031364e-08	9.17633407197e-09	0.0733972292444	1.20520718044e-08	2.37737625539e-10	1.47447114916e-08	0.15446999655	2.29642765384e-07	4.08186680214e-09	1.42276156547e-09	1.24676574068e-09	1.11169357615e-07	7.2600805441e-09	1.05993244437e-08	0.0428331395501	4.60647194212e-08	0.0488260118194	0.00737462488848	1.98274698155e-09	5.51281487877e-09	2.22280256929e-07	7.3574913971e-09	8.52668143647e-08	9.92311975137e-08	1.27823597507e-08	7.20306465819e-09	3.28799437599e-07	6.31408488097e-06	2.17558616296e-06	7.46949680042e-08	1.19387584602e-07	4.59616077578e-08	2.3617699317e-09	1.06339043239e-08	2.41091053734e-08
8.26029129657e-07	1.82935450307e-07	4.22109950426e-07	1.05752532483e-08	8.99152292811e-08	3.16131884396e-09	0.04042131459	3.74134085538e-07	0.112007467743	0.0824747408134	0.0380744719513	0.025004928915	0.0260565332148	1.1926538767e-09	8.90518754405e-10	9.67137799725e-11	2.12719206568e-09	1.20741895415e-08	5.65409692561e-09	5.37261157474e-09	9.44347354125e-10	3.90475374534e-10	2.33104942898e-08	2.54786358444e-09	3.21297532898e-09	7.30269359498e-08	4.92141128432e-09	2.89424993017e-10	6.85437386164e-09	1.14836021165e-10	2.61685259547e-09	1.17787023236e-07	2.72529333744e-09	5.01311202276e-08	5.04904213705e-08	7.10345438603e-09	7.80852158729e-09	5.62958185342e-08	1.38003987082e-07	5.59572714867e-08	2.35982150746e-08	5.04128420312e-08	3.03388225229e-08	1.27401522724e-09	1.64751865339e-09	3.78789106709e-09
2.59282428557e-08	1.25298129026e-08	8.3550533641e-08	7.86955909128e-09	6.97865448673e-07	3.93051193045e-09	1.5682996465e-07	1.9142635016e-07	1.43172139855e-07	3.01467074689e-09	1.14291521926e-08	1.40710457e-08	1.005041943e-09	7.09960123748e-10	4.46764817323e-10	7.83783109801e-11	5.13298443774e-10	3.941070622e-09	5.34944955368e-09	2.53500932987e-09	8.16661926006e-10	2.18396737782e-09	7.50515553236e-08	3.61362976499e-09	4.97879243649e-09	5.7420245941e-08	8.17858863752e-09	2.20507385892e-10	5.26761386108e-09	6.98327737865e-11	1.94182966281e-09	8.61557684858e-08	2.86063091094e-09	1.90568282688e-07	3.61356172625e-08	4.09888784226e-09	2.71295553732e-09	1.79823324592e-08	6.69404677627e-08	4.70978025029e-08	2.5027962981e-08	5.32377764979e-08	2.84145465178e-08	1.09577416e-09	1.06798287422e-09	3.91580611602e-09
7.06238967406e-08	6.28599522768e-08	3.83066558887e-07	7.81444931575e-09	6.29114554188e-08	3.61092941446e-09	6.65772389676e-06	3.24557612235e-07	1.43175691985e-07	3.99610552479e-09	1.79232840865e-08	2.39179279608e-08	1.39233445839e-09	8.83564235348e-10	9.6926410758e-10	1.20964266885e-10	0.0204701532714	0.00602207005449	0.0802238018259	0.107431640186	0.105276716948	4.63393451812e-08	3.77875482887e-05	8.80555754915e-09	1.08304801082e-08	8.16915899642e-08	1.55814015435e-08	5.4566890493e-10	9.92158115212e-09	1.52141042818e-10	3.46121957869e-09	1.60916292358e-07	6.85007758786e-09	5.02906604243e-07	0.0430803400495	3.39468889907e-08	7.58263478068e-09	2.04142871318e-08	1.41268846385e-07	3.71200595209e-08	2.33104943517e-08	2.00311577909e-07	4.75289816329e-08	2.86184814658e-09	2.47913978883e-08	0.0475072751581
4.38342248525e-07	9.46769264783e-08	0.0165674934885	7.73398369028e-09	8.91008612938e-08	3.47622568368e-09	7.13586709879e-08	1.08497548144e-07	1.12685609591e-07	2.53742287692e-09	1.29083707824e-08	1.69945737427e-08	1.55415245221e-08	4.83303575646e-09	0.0131931748323	0.0824689489558	1.34235999416e-09	4.2633798164e-08	1.74985204654e-08	4.60495447871e-09	7.76228597471e-10	1.18768515956e-09	6.09785766785e-08	4.54737592804e-09	7.89469293119e-09	1.05634833935e-07	1.29414792984e-08	5.88634641042e-10	1.20856358122e-08	1.85613396464e-10	4.02061455489e-09	8.14770513457e-08	2.47776179589e-09	4.82319402577e-08	7.94083622327e-08	3.38829951373e-08	4.68736378196e-09	4.59953267955e-08	1.63925287287e-07	3.82787495816e-08	2.86225986261e-08	9.30007405237e-08	3.11413146355e-08	1.62866655914e-09	1.82402508167e-09	3.91467337307e-09
3.06516391692e-08	1.04815400551e-08	4.23620687477e-08	5.08233654573e-09	1.20912275954e-07	3.23035518043e-09	6.26332994536e-08	1.73662221997e-07	1.344746972e-07	2.56819121046e-09	8.34417879772e-08	3.24630251638e-08	1.26604536185e-09	1.57436976246e-09	2.38152021119e-09	4.49734865318e-11	3.60755168106e-10	8.37983573944e-09	4.82697295119e-09	1.8290797838e-08	2.56419341508e-09	8.82947253652e-10	1.53022336829e-07	1.3620499439e-08	1.05586518052e-08	5.30236469161e-08	1.15242763754e-08	2.77391837903e-10	9.26119505553e-09	1.97799903187e-10	6.01142805683e-08	2.65543486032e-07	9.09030780552e-09	2.86209994639e-07	0.022399971435	0.0389159076384	1.64545256528e-08	0.0452194856849	2.20056426754e-07	6.12182580376e-08	3.17786757878e-08	6.77265058504e-08	1.40117621475e-07	2.6115197515e-09	2.96755655676e-09	5.9476036747e-08
8.27015128203e-08	4.84425034961e-08	0.0031282528713	1.21284721934e-08	0.00126102694296	0.0407119081821	5.70902152469e-08	1.01504116907e-07	4.95004105778e-08	1.38265270408e-09	9.46377776944e-09	2.59622693458e-08	1.47929475369e-09	1.27321689128e-09	9.34653102734e-10	2.16857804747e-10	2.89865458892e-09	9.5798697774e-09	1.74674922889e-08	3.73070519747e-09	8.27228059875e-10	6.35605751339e-10	3.52062209415e-08	3.08324983208e-09	3.67025652117e-09	5.69557929054e-08	8.66460432505e-09	2.59446157395e-10	5.75542700444e-09	8.04153883603e-11	1.67069073579e-09	7.67983965603e-08	2.89094678689e-09	4.64653155122e-08	1.44083601378e-07	0.0190167264095	1.25569078664e-07	2.85524421247e-08	1.00695927532e-07	0.00382437711458	1.97538045398e-08	2.12668368225e-07	7.249773336e-08	1.28582066658e-09	2.47781729657e-09	6.77552190755e-09
7.31252550182e-08	1.7601610836e-08	8.18800821888e-08	5.6882250646e-09	1.44101596148e-07	4.35017681505e-09	7.72716258949e-08	1.13957556427e-07	8.39887571904e-08	1.58967833574e-09	9.46186519192e-09	9.15819617963e-09	4.50391683041e-10	4.21422467572e-10	4.46764086217e-10	1.00813602588e-10	6.6958362021e-10	5.8587987001e-09	4.96116876545e-09	2.13822669154e-09	4.83108092301e-10	2.86732166623e-10	1.62246350996e-08	2.29300425375e-09	3.13813271294e-09	7.81926066129e-08	1.607023241e-08	4.65718688212e-10	8.77058638194e-09	1.50239358901e-10	4.01833329246e-09	1.87271831109e-07	7.99478574585e-09	1.07568524722e-07	9.05469955573e-08	9.1002346252e-09	2.21027376977e-08	4.32088995312e-08	1.23319162525e-07	1.22290033349e-07	2.01384353524e-08	8.71941776328e-08	4.16185760867e-08	1.69748330016e-09	2.30550141182e-09	1.45140435692e-08
1.38986626814e-07	5.89427094258e-07	6.63564251732e-07	1.01542603313e-08	5.55274003648e-08	5.66334469748e-09	3.01581758124e-07	3.02178045148e-07	1.84049339526e-07	2.37258576376e-09	1.37423224483e-08	2.78688624969e-08	1.44356446759e-09	9.66806787988e-10	5.72096724171e-10	8.2652365211e-11	6.89424109665e-10	1.58895751487e-08	8.63694956331e-08	1.4760617375e-08	1.2307630782e-09	4.70708075882e-10	2.54298939243e-08	3.6711390106e-09	4.24351963444e-09	1.02832402466e-07	1.5892501821e-08	4.11507383973e-10	1.08295451161e-08	1.31065930875e-10	3.59384814682e-09	1.15603210784e-07	3.55081586941e-09	7.56721474856e-08	1.27837239466e-07	1.48172512665e-08	8.1747769559e-09	3.60852615835e-08	2.99884273154e-07	1.71754872437e-07	6.52396704559e-08	1.68873990287e-07	4.58974853644e-08	1.8155635828e-09	3.00964350555e-09	7.62444558164e-09
2.33014540976e-06	4.44018192106e-08	6.963618367e-08	3.95338844999e-09	5.80534248342e-08	2.1634473453e-09	2.83496862147e-07	0.0689463009195	0.0347379410011	4.42690371189e-09	1.48101057709e-08	1.17708782819e-08	6.99511118162e-10	7.44125905694e-10	5.90733691012e-10	6.46007114701e-11	4.17171673241e-10	6.26798738358e-09	4.2910277034e-09	1.84014398891e-09	4.74812700098e-10	4.54531986863e-10	3.06709858918e-08	2.5957709644e-09	4.29504162352e-09	5.40315737024e-08	9.14131441833e-09	2.65769152624e-10	6.36351166629e-09	8.68187254712e-11	2.16815671314e-09	7.83518952017e-08	2.86164876405e-09	5.75456624666e-08	5.75174469392e-08	9.9533425123e-09	1.74377010388e-09	1.40394154195e-08	8.51603721816e-08	3.06201458581e-08	1.69587715651e-08	5.57948490431e-08	2.10518847935e-08	9.58393079286e-10	1.62788041337e-09	9.18764074743e-09
1.60593669978e-08	4.7944642895e-09	1.30156204091e-08	1.1012019706e-09	7.72151785934e-09	5.58653830563e-09	1.79265772709e-07	4.30690927929e-07	1.73504793769e-07	1.97535246533e-09	9.27678087156e-09	1.20254963498e-08	6.93103699148e-10	1.02808063785e-09	8.22267941511e-10	5.83824075838e-11	7.00023758924e-10	1.88046174771e-08	2.70173850227e-08	7.79410537554e-09	4.51030308146e-09	1.22626548608e-09	8.98402033053e-08	1.91157642596e-08	3.95883484307e-08	9.37796641664e-08	1.2162905538e-08	2.72604321955e-10	7.10620670339e-09	1.29182083442e-10	4.5141759874e-09	5.54806024581e-08	1.93612045347e-08	0.0079040784335	1.70584309648e-07	8.31131321963e-09	2.18897732905e-09	1.03708048349e-08	6.07950655901e-08	2.35476542693e-08	9.0690548816e-09	4.64619009621e-08	2.71004961664e-08	1.8467014385e-09	0.00668158612573	0.0338158497005
1.12829671675e-06	0.056222832649	0.00298814834338	2.22747844993e-07	0.00447837147916	5.44180127859e-08	1.10152314645e-07	1.88263793764e-07	1.56106245881e-07	5.5355968972e-09	1.16353257787e-07	3.90948295198e-08	1.85787840306e-09	8.56750606823e-10	7.99071908448e-10	7.71219125633e-11	9.55867268817e-10	9.27710578549e-07	1.13088116725e-08	2.45839624821e-08	4.99457841063e-09	1.17486253613e-09	3.5693568758e-07	1.37913638584e-08	8.12713691183e-09	1.23841091858e-07	2.51871739883e-08	7.07054439053e-10	1.53437436346e-08	2.37280862437e-10	0.0383562088149	0.0358578730857	6.01247917954e-09	6.50848543625e-08	5.7111161909e-08	1.29850802247e-08	2.41727305246e-09	3.23838693799e-08	8.87463810414e-08	3.93915656224e-08	1.94519619072e-08	1.84734135209e-07	4.72534657346e-08	1.55277557291e-09	2.23000002626e-09	4.69253849995e-09
3.59392063567e-06	1.97891623452e-07	3.59749695614e-07	5.81016985017e-07	1.27885143018e-07	7.56097461439e-09	2.06704521096e-07	1.61139800393e-07	9.79737043536e-08	3.79422140948e-09	1.92153684705e-08	3.20155264691e-08	1.57830008936e-09	1.31588297055e-09	9.28642768267e-10	1.07513454646e-10	1.48813422504e-09	1.0076766016e-08	1.08099015852e-08	3.84538153468e-09	1.28917637551e-09	7.06469160951e-10	4.87088486469e-08	5.75646942226e-09	9.65453252064e-09	4.96381756297e-07	0.0683863140587	0.0555020546843	4.96975743511e-07	3.63380890515e-09	3.85350543056e-08	2.18715105146e-07	9.48125309289e-09	2.29082421258e-07	0.0053408991914	6.73063425678e-08	6.91705272033e-09	4.49634699247e-08	1.95472635172e-07	5.10515275797e-08	5.69258958312e-08	2.24558123604e-07	9.48939162886e-08	1.00456381414e-08	2.39563287185e-08	1.56843515191e-08
9.15851303547e-06	4.27320303177e-08	4.702935785e-06	3.19614536494e-08	0.0251388394289	0.0173487454712	0.00827939598853	6.30312874467e-06	3.49860140486e-07	1.48276565678e-07	6.11575866003e-08	3.37185065052e-08	3.7942384078e-09	9.90093852951e-10	6.06942339098e-10	5.76718168921e-11	6.86386986346e-10	7.45959107656e-09	9.12552640276e-09	4.62571886819e-09	1.15804223196e-09	6.50569138966e-10	2.97155922192e-08	2.38852654473e-09	3.52703561954e-09	8.72316884549e-08	1.37513193221e-08	4.01093837813e-10	1.68310199889e-08	2.55449486406e-10	0.0120633684277	0.0403785981947	0.0519709480989	0.101406291312	0.00764218266715	1.80556654426e-08	2.49603435466e-08	5.1705939631e-08	1.92761543112e-07	8.93163667516e-08	5.17801936161e-08	1.08918237475e-07	3.90970211939e-08	2.30123874338e-09	2.57981946364e-09	5.32448655797e-09
2.90972992938e-08	2.21603289793e-08	7.05279332986e-08	4.75823918574e-09	8.08648625338e-08	1.51427708419e-09	5.13206048662e-08	1.36225733477e-07	5.67228746173e-08	9.92566782126e-10	7.22671084821e-09	8.7312433358e-09	5.06091860701e-10	4.8967172929e-10	8.12122364443e-10	1.23701392438e-10	4.19744234571e-09	1.93999546085e-07	3.9751323493e-08	2.85677525733e-09	1.07841753482e-09	7.29097259535e-10	5.42750521961e-08	4.42644438575e-09	6.84842164787e-09	0.0198614316922	4.33370001459e-07	4.19559349069e-09	1.56368280098e-07	4.18337261386e-10	2.86972226555e-09	8.83518445465e-08	3.00752185851e-09	4.17272885893e-08	2.7664091005e-08	6.44012814585e-09	2.27167413918e-09	1.55080822306e-08	6.7341110402e-08	2.01203535493e-08	1.50209053658e-08	5.71742982094e-08	3.87673842038e-08	1.01016824507e-09	1.27275359486e-09	3.57034945243e-09
2.28572959466e-07	3.33738306768e-08	8.16852117635e-08	8.93922294253e-09	9.92133406309e-08	8.35850877465e-09	2.3121261093e-07	4.03834522293e-07	5.00846326926e-07	3.80227757853e-09	2.48889672029e-08	2.5014854967e-08	1.30503118602e-09	8.96755351689e-10	1.96183600004e-09	4.63094796004e-11	3.1759943718e-10	2.91572265871e-09	3.07745047508e-09	2.05763107211e-09	4.60574803002e-10	3.53206491556e-10	2.90665220448e-08	2.31200897767e-09	3.2942914849e-09	5.93327431963e-08	1.00348202098e-08	3.93542711001e-10	9.17182250731e-09	1.16718018618e-10	2.08707146848e-09	1.13103728978e-07	3.97692215376e-09	1.02546863253e-07	1.68491938125e-07	2.10555575766e-08	7.82070770125e-09	4.00705135344e-08	1.30092010631e-07	4.17382431238e-08	2.42769028828e-08	6.79327426333e-08	5.1500904455e-08	2.44904869294e-09	2.71393510375e-09	1.26755371111e-08
0.0251877292122	2.18357987407e-07	2.28064714679e-07	3.94040041373e-09	3.07745361399e-08	6.7892100172e-10	8.00816815982e-08	1.46431339761e-07	2.43519000603e-07	1.93615332635e-09	1.65535877636e-08	2.09741687297e-08	8.30653228494e-10	5.79297143633e-10	4.77885424597e-10	5.14724029369e-11	4.0458324905e-10	3.50381699917e-09	5.09014520327e-09	1.72326431466e-09	4.37138453472e-10	3.23828253986e-09	9.3813408922e-08	3.10322711936e-09	6.79744951239e-09	1.2481858915e-07	1.35097639444e-08	5.58034621309e-10	1.12059002377e-08	1.8697654695e-10	4.0191445131e-09	1.43989196623e-07	3.1081557735e-09	5.64593225605e-08	2.89400787824e-08	4.92186699428e-09	3.59331629006e-09	2.6259568272e-08	6.7108710975e-08	3.37848953249e-08	2.83330422091e-07	1.21354812664e-07	5.40762183544e-08	1.15695862584e-09	1.48959124288e-09	4.06082871365e-09
1.19853467908e-07	4.60367893517e-08	2.8752537673e-07	2.53024499397e-08	1.07319904635e-07	2.95685295491e-09	1.58696852402e-07	1.46833710898e-07	1.24051159738e-07	3.77472906581e-09	1.34026359829e-07	4.66121596187e-08	2.8996218961e-09	1.21667199004e-09	1.06911807574e-09	1.65617606958e-10	5.13619756983e-09	1.41274159681e-08	1.1970885594e-08	4.06511308699e-09	1.04806325756e-09	1.04423441296e-09	1.68376635099e-07	8.9827983772e-09	2.25126320336e-08	8.17437279897e-08	1.47758425267e-08	5.37728717791e-10	1.14169984625e-08	2.1507359153e-10	4.9059806607e-09	1.33429878409e-07	4.05547161633e-09	8.86893329946e-08	1.36564911996e-07	2.80740578429e-08	1.48015209071e-08	1.14750093791e-07	2.38297694435e-07	5.10072086305e-08	3.9346493874e-08	1.40547734895e-07	4.87692093618e-08	1.73799307003e-09	2.43948832792e-09	7.22998610924e-09
2.35338183185e-07	6.69370556816e-08	1.2067883462e-06	3.13520346943e-08	2.47552983491e-07	1.81070033573e-08	1.81734913259e-07	1.84642512784e-07	1.06033376486e-07	7.27463388017e-09	1.11733438711e-07	1.49358079377e-08	6.78266822374e-10	5.11697099324e-10	5.39365246316e-10	4.35990704391e-11	4.11112381565e-10	5.22901031931e-09	5.9290507978e-09	2.70471788445e-09	5.0159959534e-10	6.68401105998e-10	3.5533908226e-08	4.3620464012e-09	6.66026488704e-09	8.53195868791e-08	1.45889709139e-08	4.40726355405e-10	1.19287685032e-08	1.88620969549e-10	8.12293879931e-09	3.68069582371e-07	3.92230059863e-08	1.82562027116e-07	1.03684603118e-07	1.79213132761e-08	3.17136005057e-09	1.97868387792e-08	7.80325619442e-08	2.95232932253e-08	1.77976315895e-08	7.95759898617e-08	3.48840643901e-08	1.13090388868e-09	1.97929238035e-09	6.03733736072e-09
5.28058796844e-08	1.9140128812e-08	1.77815777873e-07	1.55616304763e-08	0.0113475353035	0.0175328329643	2.20904823685e-07	2.02384565221e-07	1.04752571843e-07	2.5546275046e-09	1.75212070411e-08	2.7442471539e-08	1.03548406704e-09	5.89933771302e-10	3.99786255063e-10	3.83106135562e-11	4.20667670421e-10	9.50027775948e-09	0.0125287278561	1.44820450634e-08	1.36082720914e-09	1.82301613353e-09	1.20789208253e-07	8.88387812843e-09	1.22567910335e-08	1.76855560386e-07	4.09736279874e-08	8.57906078329e-10	1.33458607486e-08	5.8366401542e-10	3.14094881773e-05	4.01080788251e-06	4.08250184843e-08	8.55908454972e-07	1.46674277008e-07	2.03801468493e-08	9.70967134871e-09	4.1800306103e-08	1.12957976698e-07	3.21499136224e-08	1.89186787219e-08	8.12716000445e-08	5.43424949458e-08	1.30948440848e-09	2.09014117344e-09	4.85516482317e-09
8.61219307772e-08	2.29918037739e-08	1.34232500246e-07	8.34414436438e-09	1.15148624204e-07	3.21676981564e-09	1.08133551665e-07	1.53874576459e-07	9.60139986501e-08	2.95755233955e-09	1.51571884667e-08	2.74256526712e-08	1.52407633706e-09	9.49430513342e-10	8.34474670701e-10	7.95101998781e-11	8.82656226614e-10	9.40083422561e-09	1.28011468407e-08	5.7299425151e-09	8.27533797161e-10	9.86746937885e-10	6.92857989405e-08	3.96080905665e-09	6.48084848143e-09	1.10931212281e-07	1.69739844721e-08	6.9453951755e-10	1.57563852808e-08	2.64805211454e-10	9.82453980016e-09	3.21676070557e-06	2.27671398263e-08	1.31746822727e-07	3.83199968086e-07	0.0191796229632	4.46918541495e-05	0.0246321588056	4.41767778728e-07	9.06348143839e-08	3.96910737844e-08	8.28536823293e-08	3.11956610294e-08	2.7565320645e-09	7.4057145536e-09	3.28163115458e-08
1.88631345657e-07	5.83832532531e-08	1.16350058679e-06	2.68076744715e-08	0.00208507102212	1.38174504472e-08	6.51104550257e-07	2.81156958916e-07	2.28279522603e-07	6.66411618648e-09	2.85044811425e-08	2.19696768929e-08	1.76464893897e-09	8.90334925353e-10	6.51239916519e-10	8.46387535948e-11	1.27969078324e-09	8.9565146439e-09	1.43220477596e-08	6.64002867854e-09	8.22046784809e-10	8.17014073274e-10	6.79144300432e-08	6.32966020973e-09	1.02587988937e-08	1.15053425707e-07	1.13505392422e-08	4.26326421164e-10	8.89530443437e-09	1.70636079787e-10	4.93223475183e-09	0.0382118313101	0.0425685266837	2.2324376002e-07	7.21859201215e-08	1.2669599268e-08	3.55595119181e-09	2.46689826466e-08	9.78110591795e-08	5.50177515443e-08	4.66364725735e-08	2.8655960163e-06	0.00425333265299	2.09861207817e-08	1.0913455987e-08	1.34946356733e-08
1.42661066664e-07	7.04469695428e-08	1.32706647864e-07	9.52398706721e-09	6.24057367093e-08	3.63720377392e-09	2.27001728433e-07	2.26172622862e-06	1.43643301209e-07	2.51634778497e-09	3.99174686434e-08	5.36609781576e-08	3.33060209201e-09	9.61836792742e-10	1.17736219544e-09	6.79237968524e-11	4.46549246232e-10	3.99114196628e-09	6.63978226177e-09	8.7141091445e-09	1.06854386203e-09	7.73406500278e-10	5.00837631077e-08	3.96152273186e-09	4.9121196037e-09	7.87601750417e-08	1.48242976757e-08	6.08410630211e-10	1.2145988498e-08	1.88277168102e-10	5.83528727459e-09	3.1612532599e-07	8.56627321049e-09	8.01483802383e-08	5.86946331953e-08	1.07999964733e-08	3.42646065355e-09	1.94978754342e-08	1.27489616809e-07	7.95818152368e-08	3.16223899293e-08	3.32459431203e-07	8.55311338534e-08	6.68568128984e-09	3.44798389117e-08	4.32589986618e-07
2.24849782325e-07	2.77131843849e-08	1.71404891237e-07	5.79550205962e-09	5.15425633859e-08	3.37154505633e-09	1.08038150709e-07	2.99069534928e-07	2.60095846762e-07	4.05304127765e-09	1.25709607884e-07	0.0341846960794	0.0811377552218	3.25511521975e-09	1.75358563518e-09	1.3646457244e-10	9.51345117626e-10	6.6369097975e-09	6.80501111151e-09	2.14417785279e-09	6.45255970366e-10	8.1334164096e-10	5.28459529484e-08	3.84292519073e-09	6.58273747638e-09	1.45582768492e-07	1.61345014304e-08	5.98263688178e-10	1.10210604354e-08	1.48900707629e-10	2.52803568549e-09	1.61276380171e-07	4.44217235381e-09	9.28105847799e-08	6.15838023067e-08	5.22212128633e-07	4.72183651702e-09	2.47867902238e-08	9.24933809539e-07	3.43550067683e-08	1.82568377519e-08	4.93890577992e-08	2.17106211895e-08	1.18939473879e-09	1.66892355814e-09	4.29207399972e-09
6.93960208052e-08	1.77175204319e-08	6.97363760346e-08	4.51161629636e-09	7.51254065262e-08	2.8522624903e-09	6.81948636189e-08	1.00164108315e-07	7.51932613901e-08	1.66649349849e-09	1.10675980969e-08	9.64182611082e-09	5.83677969899e-10	5.65229143932e-10	5.72948692343e-10	1.19541410028e-10	6.5555026409e-10	6.49293723875e-09	5.59091848841e-09	2.0209561946e-09	4.70877852706e-10	3.05668037243e-10	1.69205046869e-08	2.31212033197e-09	3.09301146029e-09	9.38527978385e-08	2.19707732005e-08	5.81517728317e-10	1.12536598999e-08	1.8957769408e-10	4.36603404043e-09	1.59668665793e-07	6.8569953553e-09	8.87826213782e-08	8.72143984592e-08	8.84829682831e-09	2.3681058443e-07	4.10723863682e-08	1.3996728307e-07	1.41419018751e-07	2.4153421007e-08	9.54633737885e-08	4.23631504024e-08	1.77372104991e-09	2.40370903047e-09	5.5936129982e-09
1.10525035473e-07	3.13384087222e-08	1.08027673769e-07	6.53617725139e-09	7.46020283436e-08	2.94981566045e-09	1.0783772775e-07	1.36013318024e-07	8.12537286462e-08	1.55146762369e-09	1.78555747506e-08	1.72891046569e-08	6.81557549083e-10	5.76775310974e-10	8.0155084957e-10	8.42675885308e-11	4.19781920441e-10	6.87629288101e-09	7.4626546653e-09	7.09977754125e-09	2.00329491225e-09	7.20082942779e-10	6.23124487577e-08	3.65513074009e-09	3.84601234862e-09	6.98670773325e-08	1.39884376221e-08	4.04544359845e-10	1.17654273678e-08	1.42521642814e-10	3.14867565504e-09	7.19552280363e-08	2.89305299997e-09	7.63745523182e-08	7.3766044185e-08	2.6945786418e-08	1.20716038023e-08	1.03108657361e-07	1.14102522008e-06	6.1242125552e-07	9.14749233734e-08	1.02028426886e-07	1.43211019098e-07	6.56086549657e-09	2.92058552305e-09	1.84213583126e-08
6.20862830482e-08	3.31331161949e-08	1.78004103195e-07	9.41695649682e-09	3.62316673941e-07	9.1850804002e-09	1.00670836249e-07	1.13532666545e-07	8.96123081652e-08	1.66078491714e-09	1.0617295091e-08	1.07070357666e-08	8.20425022468e-10	6.51245087479e-10	9.11929096971e-10	1.22945689934e-10	9.30937733098e-10	9.45037583314e-09	4.05332324678e-09	1.53357688069e-09	3.6663860861e-10	3.27727520099e-10	2.01759746693e-08	2.540314478e-09	3.57839759159e-09	7.43777177298e-08	1.15701137684e-08	3.32242448549e-10	7.34467914102e-09	1.02217839756e-10	2.38874234389e-09	9.32542980827e-08	2.27275692774e-09	3.87945275658e-08	3.0700471935e-08	4.86009901502e-09	2.69333403636e-09	1.91378252498e-08	1.55519438761e-07	9.23667401516e-08	3.92886648692e-08	2.01908835608e-07	3.83821961682e-08	1.93758598584e-09	1.52176268737e-09	5.26923842457e-09
5.9998281102e-08	1.2304082483e-08	8.77758082582e-08	4.8198598062e-09	8.75868965116e-08	2.10428087777e-09	4.89384667829e-08	9.27965158514e-08	7.2454930842e-08	1.30856518172e-09	1.14989783532e-08	8.68388810568e-09	7.77434572501e-10	2.99854439847e-10	3.84170510988e-10	2.69720557827e-11	1.26104554718e-10	1.41428444042e-09	4.04822999684e-09	2.42662230473e-09	1.98381797288e-10	8.95925980445e-11	3.94305788542e-09	2.35200117942e-09	4.59601119086e-09	5.59919211482e-08	8.61265575911e-09	2.44350883456e-10	6.36357349988e-09	8.57245507072e-11	4.00685173877e-09	3.00001465186e-07	9.22383982404e-09	1.95522826943e-07	4.50868509973e-08	7.05723168171e-09	2.04040783414e-09	1.56296773868e-08	6.94992187444e-08	3.27198218956e-08	1.84934318477e-08	6.38833937526e-08	3.24512171075e-08	1.49774606748e-09	1.68856061523e-09	4.18485085186e-09
3.36153318993e-07	9.42874526002e-08	1.08946022046e-06	6.00767532278e-08	0.0123780982534	0.010251747152	1.92871728047e-06	2.01522128114e-07	1.25322267182e-07	2.09524234768e-08	3.26119593471e-08	5.67687935594e-08	1.29123472147e-08	0.0807708332503	0.0326754943791	0.030398009118	0.030374216026	0.106804395057	0.0797622434801	2.12730509184e-08	7.83103822211e-09	2.02986622032e-09	8.12912661427e-07	0.0834492730155	2.28588633715e-08	1.50933418424e-07	8.45713036695e-08	1.88531916717e-09	4.90061433993e-08	5.69721805737e-10	6.53388348727e-09	2.57924784309e-07	1.01847750641e-08	1.16241541234e-07	7.05341153982e-08	1.04268249086e-08	4.06102178234e-09	2.90231914148e-08	1.30027817407e-07	1.01576647566e-07	2.76834842736e-08	9.23661517e-08	5.88905135204e-08	8.18941700561e-09	4.20627188423e-09	3.97884502671e-09
1.12124927303e-07	5.20915106548e-08	2.24497086149e-07	1.01715891044e-08	7.50138831145e-08	6.31500209307e-09	5.38777496235e-08	1.03409478635e-07	6.42084734548e-08	1.27044532903e-09	1.82456861634e-08	1.65366957171e-08	9.05990330214e-10	5.90396958781e-10	5.81029249886e-10	5.38116987793e-11	4.08495736385e-10	3.75763244354e-09	3.94709065413e-09	3.50326724003e-09	9.18576079261e-10	3.9506608834e-10	1.57820666766e-08	2.3543044524e-09	3.50998755448e-09	5.77213740747e-08	1.05776938048e-08	2.12536527022e-10	6.55842485847e-09	8.96645179405e-11	2.15537506649e-09	6.94054874371e-08	3.16532935173e-09	7.76605109186e-08	7.5162518887e-08	1.74058722613e-07	1.8325455621e-08	2.0865216056e-06	1.16722994905e-06	1.03045930174e-07	4.12858803672e-08	2.51406092955e-06	1.32820936562e-07	3.07265716901e-09	3.74070858201e-09	1.5063783595e-08
2.86078509915e-07	1.03742263656e-07	4.48292289315e-07	3.49041034883e-07	5.53127607546e-07	6.428571138e-09	1.37929067731e-07	3.01508740452e-07	2.74543172131e-07	7.52887715817e-09	1.51139728463e-08	2.2031623118e-08	5.33137973649e-09	4.32890358045e-09	4.63942816546e-09	2.66096837548e-10	2.00183130424e-09	1.31285176514e-08	9.97155443547e-09	2.12792569335e-09	1.02863022565e-09	0.0850319055286	0.0832546218192	0.0515044107745	0.0671793493536	1.96468836463e-07	4.35062468814e-08	1.4189582654e-09	4.5255921622e-08	7.88553110114e-10	1.81315248558e-08	0.0679799750978	0.133380374338	1.82065573911e-07	0.0982465783876	0.128295193568	0.137160671187	0.107274298205	0.087759290148	1.37432090715e-07	4.81225707043e-08	9.53047261474e-08	3.17909187249e-08	1.463602455e-09	2.26345752063e-09	5.41301936103e-09
7.32893740783e-08	2.69719229695e-08	2.95761216366e-07	1.55845187922e-08	2.85069987435e-07	8.55100169892e-09	1.68588403111e-07	1.10912164351e-07	1.05119089015e-07	3.19229592069e-09	8.01706563302e-09	1.07702847872e-08	1.14485407376e-09	5.37786319969e-10	6.57159966791e-10	4.98584527266e-11	4.8620984006e-10	4.50654067705e-09	5.07559239519e-09	1.82707536611e-09	9.31516161669e-10	4.03987954439e-10	3.42391566095e-08	2.9533095143e-09	3.96880345547e-09	6.21620204914e-08	9.87120390417e-09	2.73899682467e-10	7.39020396206e-09	8.3546721546e-11	2.16678402646e-09	7.06072248179e-08	2.06258964142e-09	3.93259319465e-08	4.51356870719e-08	8.51809660351e-09	3.31473486306e-09	1.13342618274e-07	0.0431364554665	1.04285256499e-07	2.07701356228e-08	1.65967493472e-07	3.13157238575e-08	1.07818581243e-09	9.67839280482e-10	2.30939936856e-09
8.43160246238e-08	3.03079506787e-08	2.38708905024e-07	9.7848863644e-09	1.41132161115e-07	6.84933415943e-09	7.47034738176e-08	1.01206896099e-07	7.05141398643e-08	1.16966706729e-09	8.30490454874e-09	9.93958649317e-09	5.40827194724e-10	4.84895527802e-10	5.30716766767e-10	6.28682714431e-11	4.10097524839e-10	4.00057198232e-09	4.59076607758e-09	2.17992320369e-09	5.83992111377e-10	4.35255243975e-10	2.48685005302e-08	2.96946010276e-09	3.93728878521e-09	7.10311427414e-08	9.63818755657e-09	3.41922416402e-10	8.33701580469e-09	1.17710663631e-10	3.19851606685e-09	2.54589384665e-07	5.16339940288e-09	1.55524662206e-07	3.5723848196e-07	2.44187526535e-08	9.64905244356e-09	0.0557484806793	0.110502897506	1.44902334791e-06	6.98706803787e-08	3.64998721352e-07	0.101661820372	2.49459496796e-09	5.67681986784e-09	1.14000149532e-08
0.000883070758948	6.42408973715e-08	2.13304216406e-07	7.43429000099e-09	7.8868451959e-08	7.53301033612e-09	1.05329937453e-07	2.41099588892e-07	1.70369032805e-07	4.80979848048e-09	2.47586446543e-08	8.82313492132e-07	0.0183226933118	1.7926849035e-09	3.05926091799e-09	1.29085735776e-10	8.7597211384e-10	1.11754724779e-08	6.25435366261e-09	5.37063370355e-09	7.32384647863e-10	4.43599147758e-10	3.54793722738e-08	3.70881131728e-09	4.76472940655e-09	6.17221441835e-08	1.14066070127e-08	2.8401694228e-10	8.18150121584e-09	1.24193495387e-10	5.71264188713e-09	1.55412306966e-07	3.57043165386e-09	6.20239375575e-08	4.55073208525e-08	9.34388038912e-09	4.26422813787e-09	5.08858502589e-08	2.82031193968e-07	2.61001217893e-07	7.67122514688e-08	2.54609823788e-07	7.66786908758e-08	2.60627553988e-09	2.31078248518e-09	6.37287985799e-09
1.65395947055e-08	5.70053061237e-09	2.09998444963e-08	2.34890619035e-09	1.60546050137e-08	4.87897279812e-10	3.12805886238e-08	7.16408473188e-08	1.22850605539e-07	1.12250963407e-09	8.22530970547e-09	5.61097144623e-09	4.7982385513e-10	3.25906412116e-10	4.0625834336e-10	3.37468702144e-11	4.08374812627e-10	3.45147530295e-09	6.6579191565e-09	2.0690102215e-09	2.26084424022e-09	2.51852503765e-09	9.65795852935e-08	0.0224487205789	3.18225919641e-08	5.16699931332e-08	6.12695604256e-09	3.70916553847e-10	9.05246656458e-09	5.05925090867e-10	0.018750537543	9.0611740499e-07	1.61569945695e-08	2.1071060175e-07	0.0122702048517	0.00916398059669	6.65352022451e-09	1.30620847961e-06	1.26023255726e-07	2.07800936353e-08	2.01727024874e-08	4.16147411522e-08	1.95951721503e-08	8.86721575736e-10	7.45677190244e-08	0.0263785738443
6.92570111731e-08	6.83511529662e-08	0.018371752226	2.60148804247e-05	2.05652762453e-07	1.53737000374e-08	8.69026492513e-08	1.13143735032e-07	7.45118924078e-08	1.45653246381e-09	1.21404066135e-08	2.32519988369e-08	1.03505511954e-09	5.8668992376e-10	8.09814877526e-10	1.09430522942e-10	1.35500136666e-09	1.17319309768e-08	5.88035630532e-09	2.15125314162e-09	4.30618124956e-10	3.62252648273e-10	2.54827594987e-08	2.45946347319e-09	3.0687726567e-09	5.8568276798e-08	1.35765425433e-08	3.73308595847e-10	1.02857817205e-08	1.59026627726e-10	3.3887106159e-09	1.20621995018e-07	2.85130694086e-09	4.32044128835e-08	3.2459283146e-08	6.41881392501e-09	3.01180764631e-09	2.3100535682e-08	2.36738269345e-07	8.12157630127e-08	4.62970837473e-08	1.39809888175e-07	4.19183046928e-08	2.65778420074e-09	1.9856277773e-09	6.95964543743e-09
1.09475841155e-07	3.14111467903e-08	1.16206254618e-07	7.70898985223e-09	1.48464078286e-07	3.4419785453e-09	9.87273273913e-08	1.62740757726e-07	1.0391913045e-07	1.83562110502e-09	1.30835640673e-08	1.41475196248e-08	7.3128512089e-10	6.26614082563e-10	6.75378204606e-10	1.03702988425e-10	7.15211555598e-10	9.25480414729e-09	8.62250861883e-09	3.40437101871e-09	7.44964762679e-10	9.7807348695e-10	4.97286965471e-08	7.36888005481e-09	1.50006373611e-08	1.21790391231e-07	1.28065373458e-08	4.28561688593e-10	9.22495110687e-09	1.43275095286e-10	4.82830997136e-09	1.87392002046e-07	7.88151950781e-09	7.83104932655e-08	5.27362359686e-08	1.0466533167e-08	1.35366851802e-08	7.692626981e-08	0.114865065531	0.0248055539684	5.46742323703e-08	1.32005723462e-07	1.86902366682e-07	2.80673611472e-08	0.0258592102852	1.17799164032e-08
8.99650273523e-08	4.1635519559e-08	1.35168238483e-07	8.99539310408e-09	8.18275595796e-08	2.63576925437e-09	1.02194664313e-06	1.70401992548e-06	5.98126526386e-06	3.56549444294e-09	1.58767543884e-08	1.21949731002e-08	8.71133311151e-10	6.6635182934e-10	9.99394192261e-10	7.17235061117e-11	5.20996679262e-10	5.29942963726e-09	4.19764361864e-09	1.93746906792e-09	3.88414558092e-10	4.31058406904e-10	3.87836855481e-08	3.29970055486e-09	4.87101052594e-09	7.47378499027e-08	1.35566691959e-08	3.58698417722e-10	7.66638946227e-09	9.58521321895e-11	2.14914957312e-09	8.12168086843e-08	2.15183358401e-09	4.09121988274e-08	3.68728934588e-08	4.97958831358e-09	4.37010451155e-09	3.06230429128e-08	1.64761665751e-07	5.72970040187e-08	3.35152194553e-08	1.18390265437e-07	6.67451297335e-08	1.23465855642e-08	4.28906032475e-09	5.52947253645e-09
1.02833899468e-07	2.88802154116e-08	3.04517265609e-07	0.00289503713598	0.00185424888891	4.08832120718e-08	1.49704494635e-07	4.45892893335e-07	1.03289177026e-07	3.0985650793e-09	1.48115737253e-08	2.90905225065e-08	9.40953680498e-10	7.0158517908e-10	6.3027602748e-10	5.32131215734e-11	8.24519588466e-10	4.83993119259e-08	0.087085986539	0.0575021420124	0.148869104484	2.07536745743e-09	0.0227968980836	0.108179004492	0.124405234757	5.35017214054e-05	2.11007761366e-07	1.43707360239e-09	2.44878891319e-07	1.83059750852e-09	2.20226648585e-08	0.0160488512163	0.0107956838208	0.000791680320299	1.80138120124e-07	1.91541561517e-08	6.35809066738e-09	9.09011357713e-08	3.21271722836e-07	6.07064087965e-08	3.06757284804e-08	2.35447322422e-07	2.00297889977e-07	3.15199389798e-09	9.27876356814e-09	1.19776778703e-08
2.13869109441e-07	9.87606301612e-08	2.05923594402e-07	1.39472642413e-08	6.45966816314e-08	2.87670108062e-09	9.16591618809e-08	3.3097543326e-07	1.16430989634e-07	3.2470228158e-09	3.14146097296e-08	2.28736282164e-08	1.34075601636e-09	1.08356497303e-09	1.81433898019e-09	2.84932230947e-10	2.3927977711e-07	2.33053369989e-08	0.0524544066583	2.83690168781e-08	5.45678837687e-09	0.00657809949298	1.0392400979e-07	5.62284033604e-09	1.40144832491e-08	8.55534233756e-08	1.51149640257e-08	4.27178652124e-10	1.10783773897e-08	2.16521260746e-10	2.91806594253e-09	2.3755952682e-07	1.41585301386e-08	0.0393734035865	6.65617136921e-06	1.39350594117e-08	2.59737524509e-09	2.07041035734e-08	8.84200866805e-08	9.64785574933e-08	3.92539558814e-08	3.75520632203e-07	2.45397489039e-07	2.1180093388e-09	3.35431152873e-09	5.5507589641e-09
2.68254002958e-07	8.54075308424e-08	1.83365090814e-07	8.56028119411e-09	6.88901660676e-08	7.75869151431e-09	1.67259318471e-07	2.26451882647e-07	9.08972280057e-08	2.35180003602e-09	2.54928287444e-08	2.47396257146e-08	3.74529369173e-09	1.06712926909e-09	1.01922141854e-09	7.35920730254e-11	3.85569694942e-10	2.11663100948e-09	2.12097607712e-09	9.09264440602e-10	3.37438971235e-10	3.01713045916e-10	2.5719570758e-08	2.11279056703e-09	2.42453378787e-09	4.12877029112e-08	6.79177784318e-09	1.78206862294e-10	5.35638549778e-09	7.21923810133e-11	2.14211552567e-09	1.19390365837e-07	3.79485640271e-09	7.49565895195e-08	5.17354437296e-08	1.34783330069e-08	2.41960518868e-09	1.89427411643e-08	7.50642886726e-08	3.66348847456e-08	2.47904929988e-08	1.41895256014e-07	3.43187937164e-08	1.49555852607e-09	1.29008937943e-09	4.18889546731e-09
5.94442454027e-08	8.58666401514e-09	4.57345142599e-08	3.10533778571e-09	4.14989458922e-08	2.22302924449e-09	1.03344617123e-07	2.40418123788e-07	1.42709201096e-07	1.9533734143e-09	1.2450512681e-08	1.44252496518e-08	8.52138241713e-10	1.16158721234e-09	1.27976367983e-09	9.18189990787e-11	6.76748046511e-10	1.66707541931e-08	6.00388718526e-09	3.19824957012e-09	4.09353007494e-10	4.04684206387e-10	2.72528034027e-08	2.64168076972e-09	4.90012424183e-09	1.19295933378e-07	9.41703347019e-09	5.67845282587e-10	7.62690568095e-09	1.17964870115e-10	4.18286104409e-09	8.12621279719e-08	2.78045656441e-09	4.55859387403e-08	3.27325083238e-08	4.94394244838e-09	1.87538233779e-09	1.88569198435e-08	9.02528182984e-08	2.93654595934e-08	1.17621508101e-08	4.54224559484e-08	2.18050822375e-08	1.520463433e-09	1.99354336301e-09	6.3617545474e-09
2.09368977092e-07	5.72516307579e-08	1.16327642379e-07	6.93760644399e-09	8.31099021291e-08	3.81214367326e-09	2.45534823524e-07	3.43458798411e-07	1.46506097093e-07	6.39932371529e-09	1.33687390616e-08	1.75445469387e-08	3.89071557593e-09	2.23589866175e-09	2.83588556759e-09	2.78169611505e-10	1.45019948592e-09	6.93645087212e-09	7.41362911379e-09	3.06145400087e-09	7.69405158908e-10	8.33744266834e-10	7.75080667361e-08	6.28602617417e-09	8.69190806518e-09	1.18740297288e-07	1.83183564871e-08	5.79982524748e-10	1.38890391579e-08	2.27324536029e-10	6.90506802149e-09	5.13063186339e-07	5.01804530857e-09	7.63464399816e-08	1.6101555334e-07	2.74240912122e-08	5.50762652364e-09	9.70440913729e-08	1.02081415857e-06	5.26403360261e-07	5.4160998415e-08	1.28670302556e-07	4.90590560411e-08	3.04562589036e-09	1.45593094044e-08	2.88435891852e-08
6.01051681037e-08	2.06371893455e-08	1.00070892623e-07	4.10623857996e-09	3.48418970884e-08	9.75586413698e-10	3.00337625692e-08	7.04794310313e-08	5.859015656e-08	1.66569717761e-09	9.27326081176e-09	8.27682765073e-09	7.21413624346e-10	6.73341155606e-10	4.46078331732e-10	4.38892893258e-11	4.4777821599e-10	3.70743501858e-09	4.36039907141e-09	2.7033798835e-09	4.70421714032e-10	4.85168886655e-10	1.3484800461e-07	5.4714712604e-09	9.39903092903e-09	6.2546466915e-08	1.04449594875e-08	3.09076959867e-10	7.9600637513e-09	1.10726537646e-10	3.7053966575e-09	5.54280134781e-08	2.21386917994e-09	4.56849900537e-08	3.09797416478e-08	6.1084541692e-09	3.26947471426e-09	1.76909288561e-08	1.469741393e-07	6.79074549726e-08	2.32434384186e-08	1.0355504758e-07	3.90209970662e-08	1.33283906725e-09	2.94189101685e-09	4.03643631359e-09
0.0204718699407	5.19785038627e-08	2.01910285165e-07	1.55562657859e-08	2.60592513912e-07	8.02783114798e-09	2.7524640696e-07	3.30881946489e-07	1.18926570432e-07	2.71451004236e-09	1.29431683615e-08	1.52584440464e-08	1.02612608922e-09	6.55019035213e-10	6.16754177735e-10	7.11597757407e-11	5.17347473389e-10	8.39016436098e-09	9.36652086255e-09	3.63974318155e-09	7.56501569161e-10	6.9478762915e-10	5.49926568837e-08	5.07074470886e-09	8.2662960728e-09	1.06183830038e-07	2.27939556285e-08	7.53120361716e-10	1.59054778944e-08	1.96294473913e-10	4.74820536764e-09	1.46860408896e-07	5.20661466635e-09	8.91079944784e-08	2.84653246001e-07	1.7015502424e-08	4.88035682469e-09	5.95719001095e-08	1.762363149e-07	1.64692467818e-07	2.19520314197e-08	9.90788070515e-08	3.90983300516e-08	1.01344609918e-09	1.63323701946e-09	3.46666732375e-09
7.1349556349e-08	3.17819031994e-08	7.70412837141e-08	5.65004926546e-09	8.48745628594e-08	1.77076592772e-09	4.77308801757e-08	7.75612705581e-08	5.22454654788e-08	1.24682666778e-09	1.09117444743e-08	1.30506684671e-08	7.06836082917e-10	5.0568924637e-10	4.43308243096e-10	4.41011103686e-11	3.42448658745e-10	3.06342130603e-09	5.05493874237e-09	2.77963772609e-09	5.00794157865e-10	4.80979427119e-10	3.46203885065e-08	2.95753409946e-09	4.05318391496e-09	5.98503301582e-08	1.00495357854e-08	3.9061637976e-10	9.48158507899e-09	1.30240969066e-10	2.37041399611e-09	9.42469117725e-08	2.88539743413e-09	5.16693693647e-08	3.7000722726e-08	4.65371243219e-09	2.25987642911e-09	1.71311367036e-08	8.95940302068e-08	3.0415211918e-08	1.81649128119e-08	5.52571622072e-08	2.40655416769e-08	1.50505689172e-09	1.67402282004e-09	5.55980741587e-09
7.53876570528e-08	2.42592874396e-08	7.80361674722e-08	5.47560437713e-09	6.00437700521e-08	2.60706571415e-09	1.36419641392e-07	2.6900420781e-07	2.25925606924e-07	4.26782995111e-09	1.49120600527e-08	1.74006093856e-08	1.14976693473e-09	6.68616915989e-10	5.67650878393e-10	6.37748962179e-11	5.60074145266e-10	6.82036287823e-09	1.22867494181e-08	4.70633825036e-09	7.92387853244e-10	8.99034771556e-10	5.41457545095e-08	3.7698151477e-09	4.42514558247e-09	1.3838731106e-07	7.90366056731e-09	4.04535929727e-10	8.70990366339e-09	1.34957384746e-10	3.17064442878e-09	1.47029793391e-07	3.73542841487e-09	1.4541743847e-07	6.47761436197e-07	0.0168583259052	0.0113297286273	0.0161521381992	0.0326772767918	1.26857411688e-07	3.01762597441e-08	6.76600378386e-08	1.9595708209e-08	1.48829928537e-09	1.35874350854e-09	3.16502009552e-09
1.15811424097e-07	4.14659358269e-08	8.03613511747e-08	2.29103079131e-08	8.97277870203e-08	2.99635890919e-09	1.30456845226e-07	1.29082728021e-07	1.30125652354e-07	1.82031885206e-09	1.67567049759e-07	3.76443595241e-08	1.28322622297e-09	4.67743074893e-10	3.31805834692e-10	3.10287816419e-11	4.31546229649e-10	3.71338302371e-09	0.0621213963434	4.19741695253e-09	1.20651823962e-09	6.18384868901e-10	6.40361360463e-08	5.22414101722e-09	1.19459364659e-08	5.67338240815e-08	8.96525396949e-09	2.73398925868e-10	6.68360256241e-09	9.81212518713e-11	3.44922940118e-09	1.26193787257e-07	4.87743398081e-09	1.93652300366e-07	1.64542139772e-07	1.17418923474e-08	2.23488151126e-09	3.83797144485e-08	1.27458869757e-07	5.71459110511e-08	1.69440430479e-08	6.48547524052e-08	3.8759541456e-08	8.38209302368e-10	1.80933513805e-09	3.94660079857e-09
1.12102281767e-07	3.19470477299e-08	1.35797910568e-07	7.59980150198e-09	1.07034871371e-07	2.9460835808e-09	8.09190842297e-08	1.01469778231e-07	6.3286590788e-08	1.39355074995e-09	1.11579945896e-08	9.34677108385e-09	6.9329707935e-10	3.88993629962e-10	3.34273201997e-10	3.71504439973e-11	2.61841886182e-10	2.10580733911e-09	3.11985201299e-09	1.35093676598e-09	3.02602647748e-10	3.13043494146e-10	2.13269841484e-08	2.42260539178e-09	3.8326223291e-09	4.84506897175e-08	8.52285289021e-09	2.41541175867e-10	6.50207900887e-09	8.51985969901e-11	2.59515467368e-09	1.27856941646e-07	3.34442916689e-09	7.92404029226e-08	3.7263792655e-08	6.39964846725e-09	3.05827808325e-09	1.82763753179e-08	7.55374595211e-08	2.9444262588e-08	3.2005473419e-08	6.09209824616e-08	3.70540171737e-08	1.80889222573e-09	2.4270566297e-09	5.07094882623e-09
7.819711118e-08	3.08985293652e-08	9.02041709934e-08	8.82273143249e-09	1.56018958424e-07	5.12902842686e-09	1.28577153892e-07	1.90976617964e-07	8.33695232413e-08	2.01603307453e-09	1.19413875062e-08	3.72248916938e-08	4.57128233874e-09	1.02083173842e-08	4.97877741974e-07	1.76682836305e-10	1.48596536785e-09	1.69865244402e-08	8.61877648857e-09	2.34722296324e-09	6.6966615488e-10	8.40895066809e-10	7.23429430527e-08	5.62049942306e-09	6.09686721823e-09	1.2646122689e-07	1.60582595488e-08	5.2237586956e-10	9.81964708414e-09	2.40443443049e-10	7.55004885961e-09	5.57621250035e-07	2.1398604517e-08	2.04259827015e-07	3.16257259538e-07	5.11208549127e-06	0.04634324724	4.87841291444e-07	4.30195633854e-07	1.73458289603e-07	3.12898806573e-08	6.51290956065e-08	2.66487908603e-08	1.26552231076e-09	2.65372882923e-09	6.35989187486e-09
1.08921347994e-07	3.44831123459e-08	1.66378965917e-07	8.13779986226e-09	9.20947317175e-08	2.77243528169e-09	8.91832948526e-08	1.91830710745e-07	9.46490819865e-08	3.1911576104e-09	1.19673588715e-08	1.22384904376e-08	6.79324064694e-10	1.04948936532e-09	1.59320351368e-09	4.08847053193e-11	2.68602313771e-10	3.3293600612e-09	3.42983008078e-09	5.12178346676e-09	9.22752911425e-10	7.54842896524e-10	4.49216192972e-08	3.36175309608e-09	3.73205015029e-09	6.26960649772e-08	1.26696111619e-08	3.96140416593e-10	1.01367570719e-08	1.109863262e-10	2.2821195542e-09	9.58664432447e-08	3.13118988826e-09	8.13189434131e-08	4.41314433927e-08	7.87026621733e-09	3.28776755777e-09	1.85736897144e-08	1.19098860819e-07	4.45742850337e-08	3.3708536542e-08	9.91308588965e-08	3.74566754456e-08	1.33858771796e-09	2.24298596293e-09	8.54360192752e-09
2.81946238838e-06	0.0327183457248	1.1037961024e-06	9.04923502968e-08	2.20403596662e-07	1.44739216324e-08	2.79869174795e-07	2.14222186096e-07	1.86173502962e-07	7.8873905046e-09	3.09576142706e-08	6.13822259007e-07	6.19839471707e-09	5.9839755523e-09	2.30473396684e-09	1.2676282451e-10	1.89184241178e-09	3.38131837977e-08	1.98169816811e-08	1.23850851786e-08	2.97445525731e-09	1.79119283484e-09	1.7059558253e-07	1.31482304054e-08	2.09789563472e-08	8.0294328526e-07	8.65450466441e-08	4.18948960459e-09	4.17776130118e-08	9.5349664968e-10	3.08587295071e-08	4.9915819307e-07	2.45495602052e-08	1.14004142704e-07	1.05789440032e-07	2.49694982368e-08	6.13029057314e-09	4.79070742338e-08	1.80427036261e-07	1.13387243368e-07	5.44683863543e-08	6.15984037193e-07	8.72183087971e-07	4.78610774796e-09	1.92154936274e-08	2.69295317267e-08
0.0338298519894	3.00566852284e-07	2.05411630218e-07	1.88742193067e-08	9.20426305451e-08	3.41370880267e-09	1.43102712286e-07	2.32678116947e-07	1.11028683324e-07	3.29126506609e-09	2.09371056322e-08	1.73871561069e-08	1.30967540596e-09	5.74679924697e-10	4.60197057486e-10	4.85138655921e-11	5.45176931506e-10	7.63391001493e-09	1.31639194765e-08	4.37694842387e-09	1.58130452676e-09	7.38552937555e-10	1.00976614547e-07	9.24153736934e-09	7.58644435799e-09	1.3602904529e-07	2.01772037636e-08	5.61301985708e-10	1.21638335002e-08	1.56225028543e-10	2.54543294026e-09	1.66310511022e-07	5.34613945572e-09	3.39927008788e-07	4.24215355312e-07	5.73587929982e-08	7.646770672e-09	3.79456002864e-08	1.22628581761e-07	4.30176019762e-08	1.62224178559e-08	7.14242770197e-08	3.21393745203e-08	1.16023758518e-09	1.68474466222e-09	4.12166087671e-09
1.27091360117e-08	6.43175108055e-09	1.93006626411e-08	3.08805916897e-09	3.59450693749e-08	1.97817637301e-09	5.20477620894e-08	9.14509614114e-08	5.41281300797e-06	6.37124055675e-09	6.43214364122e-09	5.06152778228e-09	4.63875255167e-10	5.39462716658e-10	9.25591269932e-10	1.36701981069e-10	8.36452656752e-10	5.4460212848e-09	1.39862496799e-08	3.18002102299e-09	4.21289048023e-10	6.4084254163e-10	5.13769974421e-08	3.36454515119e-09	3.91612124553e-09	6.61866715152e-08	1.23119839133e-08	3.45000714962e-10	1.02671877896e-08	1.42283999927e-10	3.6248158086e-09	1.24416826781e-07	6.59703045153e-09	1.98738948854e-07	0.0746138475554	0.040036283406	0.0754503019755	0.0495000616779	1.08069569989e-05	0.00632902750591	3.84314831115e-08	0.019012092794	5.12929131188e-07	4.74414065301e-09	0.00251698091705	1.60221743749e-08
7.7130180939e-08	1.77480725233e-08	2.38217068362e-07	1.3074492729e-08	0.00134699862933	4.80899973519e-09	1.8985415715e-07	1.45136987407e-07	1.69224381774e-07	5.40897474006e-09	1.28453506634e-08	2.25895959701e-08	1.64268656266e-09	5.91870972933e-10	7.21088231209e-10	6.14975392534e-11	4.5451774106e-10	3.33383754191e-09	2.0806955008e-09	1.12131575062e-09	3.98038507183e-10	2.9128119127e-10	1.68395421757e-08	2.37385714384e-09	3.38408781754e-09	6.1634717155e-08	9.82943091073e-09	2.87713991294e-10	7.49979444583e-09	7.48033182212e-11	2.26413838827e-09	8.45920095805e-08	2.00687025935e-09	4.59615415338e-08	2.64128921767e-08	8.55519954423e-09	3.57072752603e-09	3.79588934535e-08	6.32976400285e-08	4.25822439773e-08	1.7656288821e-08	1.63119672012e-07	8.63072518609e-08	1.11261218312e-09	1.22497165817e-09	3.04664764337e-09
1.78060129138e-07	3.26347157271e-08	4.41198335463e-07	5.52960343516e-08	9.35576775101e-08	2.262244193e-09	1.20437229726e-07	1.69922369267e-07	1.11474888141e-07	2.48421398542e-09	2.40870614976e-08	3.6785913668e-08	1.86136761899e-09	5.67743007037e-10	4.54314079813e-10	4.90571356801e-11	7.18061515258e-10	1.53476694863e-08	3.15382642098e-08	0.0505546841101	2.36185761908e-09	3.65014734638e-09	5.78511299429e-08	8.03936788506e-09	9.85035442014e-09	1.00498859288e-07	3.05764207769e-08	4.79951915136e-10	1.24453627374e-08	2.4741772439e-10	1.55207122041e-08	3.18690165262e-07	4.18625735183e-09	4.11218637581e-08	3.88440996592e-08	9.25912584323e-09	1.05645648714e-08	2.57615516084e-07	2.27137711333e-07	5.16515431694e-08	3.87738318013e-08	9.9901741792e-08	8.15014482969e-08	3.21021740172e-09	2.25778711101e-09	4.11180168469e-09
0.0425872003675	1.60433283566e-07	3.38853043328e-07	1.35433338165e-08	3.36498102526e-07	4.66629550927e-08	2.30709315655e-07	1.57353150349e-07	8.65812814019e-08	2.74619250521e-09	2.64680922177e-08	3.87921625113e-08	2.34317737087e-09	2.03625043878e-09	4.58102365494e-09	0.125343727318	3.1647162371e-08	1.98527752992e-08	1.63894837826e-08	8.25748321423e-09	5.25994463898e-09	0.0293048417552	0.118698320692	0.149340675763	0.137219364707	1.83923641273e-06	7.96466757779e-08	0.0489468007553	9.15356124348e-07	0.0824914709019	0.0567446374537	0.0734457597115	1.65622285572e-06	1.97293624418e-07	1.1253800184e-07	1.58834414575e-08	3.44737557659e-09	1.94186608413e-08	7.25239623409e-08	3.08065599042e-08	3.53302723314e-08	2.18409511755e-07	7.38696206154e-08	2.21375477614e-09	7.10718895849e-09	5.53790216652e-09
3.82591158157e-08	2.33951862069e-08	1.09043536346e-07	7.67140579138e-09	2.82273746204e-07	0.00347153723661	5.70274875596e-07	2.58482710058e-07	1.48090179324e-07	2.57127835576e-09	1.17301823386e-08	1.45132945356e-08	2.2830995907e-09	1.50733357908e-09	9.03666782971e-10	2.8468583303e-10	8.84069709709e-10	1.66647227134e-08	8.69278022222e-09	3.4804614545e-09	6.29531593482e-10	6.75022097058e-10	5.83647183188e-08	3.19995352016e-09	4.34222070143e-09	5.75161935522e-08	8.62886489443e-09	2.484255406e-10	5.49194679149e-09	8.79751779008e-11	2.85660608249e-09	9.81146926921e-08	4.16366480006e-09	4.20764517167e-07	3.91662948062e-08	2.00244715935e-08	1.30989793434e-08	6.54895988062e-08	5.5898451984e-08	1.85154335345e-08	1.33261178197e-08	5.65083084181e-08	3.02962850235e-08	7.508500305e-10	3.88592680558e-09	5.57773715851e-09
8.22943524223e-08	1.95278035657e-08	7.45110714833e-08	5.75796250986e-09	5.59223784792e-08	1.73078391146e-09	6.37648060231e-08	7.63471272616e-08	6.88722783504e-08	1.38158905069e-09	9.11872456157e-09	1.04056149806e-08	6.12254107243e-10	5.91018323121e-10	5.36531429178e-10	7.80342602487e-11	4.34298025481e-10	4.20248632501e-09	6.56939239965e-09	2.32678830198e-09	5.79168812589e-10	4.50536522081e-10	3.04182215653e-08	4.11329238674e-09	5.8669083743e-09	1.22774550018e-07	1.38546189597e-08	4.53476092821e-10	9.51992861007e-09	1.43188877082e-10	4.6700947334e-09	2.51534223537e-07	8.20829096287e-09	8.99578430611e-08	3.98144414571e-08	7.13173052058e-09	4.61200382314e-09	3.38661103464e-08	2.95723958308e-07	0.0897766677154	0.0817406417416	1.51728305964e-07	5.14616285963e-07	2.60006893743e-08	4.50310371048e-08	6.34720737151e-09
6.46117949959e-07	2.03616515095e-06	2.49996630767e-06	0.0214339407771	2.97580277608e-07	1.78774970107e-08	1.59373700754e-07	1.921670353e-07	2.31397847879e-07	4.45314421084e-09	2.53199589365e-08	7.16834841141e-08	3.61389483536e-09	1.84517971311e-09	1.71395650174e-09	1.41138231302e-10	2.28200640435e-09	4.44370749046e-08	2.44242365059e-08	4.59404591953e-09	1.06815064933e-09	1.56986263344e-09	1.26721643993e-07	1.22317171986e-08	1.30433286578e-08	1.99181672618e-07	3.42600401097e-08	1.6228293412e-09	3.21867075661e-08	5.7586819823e-10	9.54852225841e-08	6.48082111059e-07	1.35246229377e-08	7.79492285146e-08	7.26263815068e-08	1.36602572881e-08	5.71582497543e-09	4.61985282915e-08	3.30891295612e-07	1.30410596631e-07	3.17367338709e-08	7.96366653026e-08	4.83317716076e-08	3.05673398272e-09	2.37824166579e-08	1.83856233971e-08
0.00398374878333	3.18200360829e-08	1.95285306236e-07	6.28202584685e-09	7.93334557789e-08	1.3085554986e-08	1.27778777443e-06	7.39175999498e-07	1.58449468884e-05	5.06987961987e-09	1.07788931109e-07	1.06707236443e-07	6.56362484321e-09	7.88915780251e-10	7.30367409267e-10	1.18929422764e-10	1.01815764021e-09	7.57067897561e-09	1.98223857131e-08	1.00176414127e-08	1.31701472652e-09	2.82001449369e-09	2.64288763744e-07	1.80401708753e-08	1.25026347695e-08	7.82556612575e-08	2.16741165163e-08	5.17968504897e-10	1.16729899142e-08	2.05023225891e-10	3.32726801792e-09	1.79453809371e-07	6.14762238375e-09	7.81382693731e-08	4.28372469987e-08	7.25483750497e-09	2.81135312212e-09	2.14948657332e-08	8.97028337879e-08	4.52391888254e-08	3.34776212854e-08	4.22725461247e-07	8.25944616047e-08	8.02193810808e-09	0.0979442292927	2.0721668179e-07
1.3229134092e-07	6.06782526002e-08	0.00573905809043	0.0356274704445	2.66233726954e-07	3.97468716855e-09	2.35595955971e-07	2.77476578961e-07	1.53090351106e-07	4.83530305569e-09	7.00177026087e-08	1.47162031146e-07	7.10691680338e-09	1.70349557098e-09	1.63472397004e-09	1.3877689998e-10	1.5728131652e-09	1.59126255614e-07	3.15723274862e-08	0.138236567814	4.0895519632e-09	1.74840422683e-09	1.87474626786e-07	1.46855414253e-08	1.49956556786e-08	1.11383194635e-07	1.78755161823e-08	5.70563424911e-10	1.19672772877e-08	2.16475828014e-10	7.5539343918e-09	4.54127922028e-07	1.48167011489e-08	8.85548019366e-07	1.57844083757e-07	3.96999382165e-08	4.27194653885e-09	2.98485476892e-08	1.34870562521e-07	4.87669480974e-08	2.71723070755e-08	6.78500479214e-07	6.90359784653e-08	1.39319040333e-09	5.20570331051e-09	0.0360323082681
3.673057745e-07	1.30957790553e-07	3.39627632483e-06	0.00129015157311	0.0159145082674	4.18290397081e-06	2.76357239576e-07	5.53068495572e-07	1.64750776639e-07	3.43449062673e-09	2.13882710894e-08	2.88206857037e-08	1.49767806318e-08	2.05554663921e-09	1.20588490159e-09	3.12629187909e-10	4.2271157294e-09	2.34620255923e-08	1.81965230578e-08	5.38114643376e-09	1.05428755558e-09	1.29499160511e-09	5.66110467172e-08	5.31357970649e-09	8.82284874885e-09	1.57262928565e-07	3.35563653241e-07	1.20132018085e-09	7.01682346164e-08	1.09435446659e-09	6.47433750846e-09	1.68781605625e-06	1.64198892381e-08	0.00372542681073	8.66596675656e-08	8.52387573565e-09	2.96019340389e-09	2.20540714946e-08	9.54453543933e-07	0.0325168806364	0.0407539947366	0.0638106801601	2.68452764375e-07	1.65031173837e-09	1.94946780043e-09	3.73255471257e-09
2.26674221394e-07	5.17779889764e-08	1.75938420613e-07	7.84093294511e-09	1.43627697545e-07	6.99242010941e-09	1.44686060867e-07	5.40186872672e-06	1.70926384533e-07	2.25826780107e-09	2.66100405524e-08	2.47201149871e-08	7.86964580286e-10	6.17752830236e-10	4.01344209224e-10	9.34405832181e-11	6.59650135308e-09	0.112050052865	0.127754395065	1.19690998276e-08	1.09778250513e-08	0.0729788592313	0.116968656623	0.0907691391528	0.107279884391	1.86459704987e-07	1.81408511862e-08	3.14938208339e-10	8.91896438371e-09	1.72307021802e-10	7.38511746707e-09	1.10529586627e-07	3.01079089381e-09	4.39710485138e-08	4.14246154144e-08	1.19728217572e-08	5.34229451423e-09	1.1422470137e-07	2.41686430132e-07	2.22674807512e-07	1.62347150628e-07	3.26347126506e-07	3.22825183671e-05	3.31642398195e-09	4.9613591325e-09	1.20335480344e-08
5.59299394017e-06	8.03043894806e-08	1.20039139358e-06	4.49858931377e-08	0.0140918607773	0.022770316054	1.57299702152e-07	2.16784688982e-07	8.09253869904e-08	3.06888698031e-09	1.70556018008e-08	5.9143841986e-08	4.89515092997e-09	2.10779242511e-09	1.58266533511e-09	1.20907294833e-10	1.67767638817e-09	1.39189486174e-08	1.57071199007e-08	4.48425413224e-09	1.12526979472e-09	1.07419663753e-09	1.93162421923e-07	0.0205654084157	7.73093039957e-08	1.83845419831e-07	1.95887251529e-08	6.65172130299e-10	1.28949392362e-08	2.34356065064e-10	1.01923468415e-08	1.6688216726e-07	1.22462036518e-08	1.47902443654e-07	1.0142849926e-07	1.40293931553e-08	7.88371027128e-09	3.8836972173e-08	1.34177524346e-06	2.08417976492e-07	3.08126131936e-08	6.26019276222e-08	3.88246546545e-08	3.22740444536e-09	6.76323357791e-09	1.07455678701e-08
1.65722921233e-07	9.9271500755e-08	0.0163092552185	1.72603837651e-08	1.48479288047e-06	0.0137125924462	1.22808913296e-06	5.51411539727e-07	7.39049785711e-07	0.0161353176867	1.2208717056e-07	3.39709382196e-08	2.02791241656e-09	1.25134496398e-09	1.14468560542e-09	1.23621075674e-10	9.22604559974e-10	1.82166226978e-08	9.18386948645e-09	2.28583512282e-09	4.822993792e-10	5.42553773947e-10	3.42323507581e-08	3.10404032422e-09	4.17861377285e-09	7.01803825787e-08	1.38747763544e-08	3.59055620087e-10	9.24486169485e-09	1.26785680326e-10	2.56832089581e-09	8.07038976365e-08	2.99012192811e-09	6.3255479398e-08	7.74396072863e-08	1.40967227115e-08	3.8900747971e-09	3.46338614629e-08	1.03126450601e-07	3.55177275718e-08	3.27779326283e-08	9.48556709268e-08	3.56845204186e-08	1.70501338202e-09	2.08952987454e-09	4.89888246215e-09
2.29301750572e-07	0.0468581072824	2.09091833679e-07	1.45593378901e-07	2.31927952674e-07	7.49150266852e-09	1.06180070634e-07	2.92885447642e-07	6.90398760731e-08	1.67969554781e-09	1.4647648993e-08	2.09020243448e-08	1.16524745023e-09	6.84397229964e-10	3.99497085556e-10	6.95667650141e-11	4.03882785388e-10	4.84753800541e-09	1.35382790088e-08	5.0361667689e-08	1.55313936965e-08	1.0551076864e-09	5.0072090422e-08	4.55952659183e-09	5.45721126612e-09	1.07167419716e-07	1.72605054761e-08	4.70148407879e-10	8.84661708784e-09	1.97450779396e-10	9.61874818528e-09	1.60045482247e-07	1.59536691815e-08	2.14023583966e-07	0.00905039693884	1.28230451748e-07	1.32090619404e-08	9.32888392724e-08	0.0149406547405	0.00355030776874	9.96178081997e-07	2.24409091369e-07	1.03909303791e-07	8.04610884449e-09	2.30711038532e-09	2.65690932838e-09
1.54152469014e-08	4.16942648211e-09	1.33774287356e-08	1.66928891093e-09	3.24836403793e-08	1.3829128843e-09	6.35822136559e-08	8.95870403057e-08	5.08144475892e-08	1.34829193211e-09	1.60368766653e-08	1.14417102258e-08	0.000207067402214	4.11255978875e-10	2.4245374627e-10	4.51135735163e-11	5.75911776906e-10	4.73671705535e-09	7.1638407579e-09	2.05794698938e-09	3.60706710725e-10	4.66010332585e-10	6.44102272471e-08	3.94141187719e-09	6.91649123655e-09	5.04860565984e-08	1.27012915998e-08	4.76525784676e-10	9.97696708877e-09	2.72965964575e-10	0.0159314121388	0.0131888534613	0.00541953952847	2.76447941634e-08	2.36910689147e-08	1.22789591339e-06	1.76250320122e-09	1.5488313584e-08	7.94500575153e-08	3.92920173287e-08	2.28751055617e-08	7.11950537166e-08	4.51215200625e-08	1.16022806223e-09	8.74335285548e-10	2.45852054665e-09
7.49752377563e-08	2.00285219027e-08	9.00130528997e-08	4.39045273367e-09	3.01280380056e-07	0.000427057636863	0.0217471846117	3.38836654479e-07	2.41535787219e-07	4.8071568402e-09	4.75783139187e-08	5.70776258681e-08	3.04961498043e-09	3.75547958056e-09	1.10735613323e-09	2.86860746447e-10	1.46320322001e-09	1.74909370689e-08	2.30121348902e-08	4.34803674015e-09	7.50682838059e-10	6.46258595445e-10	3.68945594428e-08	3.50360081929e-09	6.46812498812e-09	9.2897155441e-08	1.49913357722e-08	3.93129088696e-10	8.93606744574e-09	1.40131484474e-10	2.78004344811e-09	1.78488206107e-07	7.83039920304e-09	2.0633929453e-07	1.04404696556e-07	1.40801569709e-08	3.55781940743e-09	2.07664271954e-08	1.52304597258e-07	3.88821200125e-08	3.73730589512e-08	9.47702129639e-08	2.79026382258e-08	9.93130624653e-10	1.81111906638e-09	5.03978468178e-09
9.35272868051e-08	2.34109389391e-08	7.80155037943e-08	5.48965319315e-09	9.30403866615e-08	3.25132572308e-09	7.56380007712e-08	1.00069484086e-07	6.59289739303e-08	1.50230612858e-09	9.72899927324e-09	8.47425434863e-09	5.53271629214e-10	5.01600906014e-10	7.0387450419e-10	1.12137817113e-10	6.42212533113e-10	6.25649098557e-09	5.13729563025e-09	1.82959082064e-09	4.87045225836e-10	3.3791039621e-10	2.27763228408e-08	2.32180539595e-09	3.15577221354e-09	5.83651572202e-08	1.18236622857e-08	3.48334466102e-10	7.70465506605e-09	1.34899475639e-10	4.43681438065e-09	1.68797915646e-07	7.07563792302e-09	9.48293622621e-08	4.11991509145e-08	7.88038870114e-09	3.28248309329e-09	2.10006546101e-08	1.24330317291e-07	7.80946898463e-08	3.87125707068e-08	1.19563803052e-07	5.51388554394e-08	2.65215757716e-09	3.29982510402e-09	6.6691540183e-09
5.65655042108e-08	2.12735379901e-08	0.00925742263077	0.00790729105119	0.0052464607011	3.04546601155e-08	5.01869862651e-08	1.79554234111e-07	8.63250161373e-08	1.2409899971e-09	3.88629625432e-08	1.38291594935e-08	7.38427252685e-10	3.01527263137e-10	3.12448673648e-10	5.10142185402e-11	7.13795390712e-10	8.5446663996e-09	0.0221389920933	9.42407533166e-09	4.14250435602e-10	4.36167992818e-10	1.05437692946e-07	4.92010478255e-08	0.00711037091638	5.44335275805e-08	5.68314845371e-09	1.6344292953e-10	6.09613513458e-09	7.25413170269e-11	2.25446160983e-09	1.47046210181e-07	4.58332063592e-09	9.16897345458e-08	3.89132126616e-08	2.70655175647e-08	2.46631678235e-09	1.21571426742e-08	8.65058950836e-08	2.22776120139e-08	1.39904562457e-08	7.30828635934e-08	2.23181894349e-08	1.24630442757e-09	1.90970904772e-09	4.41522697853e-09
3.45446545331e-08	1.19397180083e-08	6.99382176023e-08	4.43189947398e-09	3.6915865331e-08	9.32823035722e-10	3.88309720166e-08	6.5580541856e-08	5.14824120335e-08	2.6226906658e-09	1.10185900527e-08	8.25565775264e-09	5.09386331878e-10	1.16093992617e-09	1.06395780949e-09	6.7196524672e-11	4.8261039233e-10	5.01725396542e-09	4.87982398728e-09	3.13956204492e-09	6.65520147538e-10	1.19310925932e-09	6.1370629911e-08	0.00171830277701	3.0168148626e-08	7.68725355065e-08	1.02144134017e-08	3.09567833182e-10	7.09412796195e-09	1.00345661824e-10	2.36528818634e-09	1.23285737408e-07	3.71324642453e-09	9.99996352075e-08	8.6975582291e-08	3.0189023437e-08	4.8496388775e-09	8.76136955402e-08	0.00916499150432	5.01848002997e-08	2.2854375628e-08	6.32514622802e-08	2.17859397272e-08	7.99895199257e-10	9.55698904677e-10	2.36708549215e-09
3.01587096976e-07	6.71300105071e-08	4.92471583029e-07	2.71446994994e-08	1.02484764439e-07	5.73153772409e-09	1.73028115335e-07	2.75959616964e-07	1.34260024781e-07	2.73634011194e-09	2.56419766235e-08	3.63830032203e-08	3.89972585347e-09	1.19234513031e-09	8.20447604112e-10	9.64111422069e-11	1.01048769192e-09	1.53720381065e-08	9.16597257986e-09	6.44425205474e-09	1.31091662108e-09	1.11989638971e-09	9.71057912355e-08	7.79017022928e-09	1.13945034161e-08	1.39016862485e-07	2.34877155806e-08	7.75372327399e-10	1.71494517851e-08	2.64298992e-10	7.23761499559e-09	1.24035787691e-07	6.24699659251e-09	7.78219008521e-08	1.10585582426e-07	2.57981984199e-08	8.17785804484e-09	3.85969542797e-08	1.47931370395e-07	1.0049695029e-07	0.0352871556504	7.45973731237e-07	7.5802292353e-08	2.55366419197e-09	2.76510423656e-09	5.93776594813e-09
0.0351463654733	1.3430059819e-07	1.69030381584e-07	7.79619850345e-09	9.85960992521e-08	3.28667091684e-09	1.99560032169e-07	1.74085644717e-07	2.63338996578e-07	1.09518986429e-08	7.27645447023e-09	9.09522950763e-09	7.61781304861e-10	6.2782478669e-10	7.16617354787e-10	5.54255656401e-10	1.537138362e-09	8.41448618957e-09	7.30357913536e-09	0.026622708354	1.99362275037e-09	7.11328107103e-10	5.72522133457e-08	6.59714826728e-09	1.06126447351e-08	8.97116841791e-08	1.3847496941e-08	3.78183580099e-10	1.00079159272e-08	1.50019273082e-10	7.02927258264e-09	2.80874235452e-07	9.88297500593e-09	1.09113762092e-07	2.02268518118e-07	0.0153401460368	9.75918093243e-05	6.76319225465e-08	0.00660988794101	0.0108529094825	8.60111328698e-08	1.02881429019e-06	6.27726273235e-07	3.66083903364e-09	0.003679340518	0.0654804900512
0.0919584047895	0.00721978597042	1.50484340537e-07	1.29422850766e-08	7.02355733361e-08	1.23736606481e-09	5.31522824557e-07	1.42583988703e-07	1.20402703817e-07	2.94587936135e-09	3.37763484429e-08	3.84818053145e-08	1.79904042973e-09	7.63219318747e-10	1.06499365171e-09	5.29272502104e-11	6.27336051644e-10	7.15372281245e-09	7.60366157757e-09	3.6422226689e-09	1.06236387709e-09	6.53257099157e-10	3.28332523398e-08	5.22060623303e-09	9.78590575929e-09	1.45459288385e-07	1.55272529041e-08	5.6446042592e-10	1.2702143624e-08	2.43310719222e-10	5.75241963103e-09	4.8119738037e-06	3.99005023045e-08	1.04195783132e-07	7.32009107764e-08	1.30059126661e-08	2.77403667861e-09	2.09656776238e-08	1.21917059272e-07	4.84957919421e-08	6.50588798119e-08	3.73991525758e-07	6.00684006877e-08	2.06331762953e-09	2.32448211887e-09	5.18638213288e-09
1.66831938502e-07	1.09784864341e-07	7.10359378883e-07	1.09980237963e-08	2.55328815746e-07	4.7560885866e-09	1.46415696166e-07	2.10122099018e-07	2.79569186602e-07	4.35302511507e-09	2.79241688744e-08	2.38154331683e-08	3.15383539786e-09	1.60436227999e-09	1.23062558242e-09	1.468255356e-10	9.8826087926e-10	8.06670018638e-09	5.39592967236e-09	1.69036970927e-09	5.34193653514e-10	5.74275177044e-10	3.85461079212e-08	6.45795269424e-09	6.48011523591e-09	9.48416035448e-08	1.22057620107e-08	3.25324161231e-10	6.3394629116e-09	8.16096303671e-11	2.47179345323e-09	6.11922151412e-07	1.17769258482e-08	7.18309883737e-08	3.56442726508e-08	5.80804020188e-09	5.91273720548e-09	4.24895204547e-08	6.98810492024e-08	4.20864488204e-08	1.70376665046e-07	7.15818511777e-07	1.12213871263e-07	1.20074317761e-09	9.04756724826e-10	2.8875452788e-09
5.54052276588e-08	1.30434545813e-08	7.61982366202e-08	9.20032922608e-09	9.07957746845e-08	2.95154380122e-09	7.58002971087e-08	1.28781038103e-07	1.16541384221e-07	1.85699254858e-09	1.86367292425e-08	1.99545613919e-08	1.23203738871e-09	2.18648423186e-09	1.51480038986e-09	6.60626014722e-11	5.96414800415e-10	1.51020047219e-08	1.23622008673e-08	2.31851689843e-09	6.22920380319e-10	5.65349223497e-10	5.28024592681e-08	9.44427795285e-09	1.44230607965e-08	6.65288330645e-08	1.35761579914e-08	3.25389545704e-10	9.86690538981e-09	1.18749280971e-10	2.75115408722e-09	1.90127488534e-07	4.73316693487e-09	7.71335315356e-08	7.08589264424e-08	1.01580696001e-08	4.00561974779e-09	2.66229314488e-08	1.2766915212e-07	4.08989015487e-08	5.15396150834e-08	1.20484354075e-07	3.33984949289e-08	1.04571229885e-09	1.3703307836e-09	4.02447949678e-09
8.81896136043e-08	1.8431451638e-08	6.97906317177e-08	3.73430523602e-09	7.35051916802e-08	2.26323027572e-09	7.45556171491e-08	1.4568443331e-07	2.32920553406e-07	1.53258131938e-09	6.9872033704e-09	5.21094675271e-09	3.47122560564e-10	5.89455893115e-10	5.65507046819e-10	6.27286897936e-11	5.39203286447e-10	7.85975903177e-09	3.13826796778e-09	1.99407443966e-09	3.51761586048e-10	2.6342800417e-10	1.28765420979e-08	1.51321442505e-09	2.01341525184e-09	4.49334164629e-08	7.54001805066e-09	2.34231523161e-10	7.14602485196e-09	8.71267144675e-11	2.47277060205e-09	1.44285116226e-07	4.05965917496e-09	8.35909364494e-08	4.65594257868e-08	7.57515574121e-09	2.14765270253e-09	1.55862032263e-08	8.12248921437e-08	2.87538410778e-08	1.67637111548e-08	6.36086036071e-08	2.60093691985e-08	1.73965471142e-09	3.97799233235e-09	1.08879249386e-08
8.24440631936e-07	0.0107497844597	5.19766929962e-07	0.016206034812	0.0791788924331	0.0272177374456	5.93589872304e-07	3.86640469807e-07	1.56578496562e-07	1.25881474315e-08	0.116802591293	1.1680691509e-07	0.0331592941282	3.5312517188e-09	1.02697660051e-09	6.89843635735e-11	1.46045052725e-09	5.69764663889e-08	0.038795498998	0.0664730433713	0.0408454781928	9.39691129267e-10	1.08530643754e-07	6.16823938614e-09	9.88883791349e-09	7.90058690012e-08	1.50594782343e-08	3.92378090977e-10	6.8153733663e-09	1.21215806663e-10	3.7578649224e-09	9.13724090791e-08	1.2707655265e-08	0.00266184291291	6.75033137571e-08	0.027074790171	0.00197158768547	3.29244299403e-08	1.48007069582e-07	1.13418712594e-07	1.82687679087e-08	4.49162330731e-06	6.90858545706e-08	1.08826693378e-09	1.54375008543e-09	3.97468397959e-09
6.55174474103e-08	2.00891719586e-08	6.62402509182e-08	5.60728726803e-09	6.14162143786e-08	2.67104677957e-09	2.89069000144e-07	2.55295486756e-07	2.23392784582e-07	3.62865627949e-09	1.94834083662e-08	1.24191526527e-08	8.42356888743e-10	6.18256197909e-10	4.26197054496e-10	3.24944804579e-11	1.8059844376e-10	8.0131435419e-10	1.37972595675e-09	1.10786972884e-09	2.93525436327e-10	3.10803973093e-10	2.75685293875e-08	1.86118188764e-09	2.20555732743e-09	4.01153857014e-08	6.31962006356e-09	2.01367577627e-10	5.17007731956e-09	6.39094277788e-11	1.82332809486e-09	7.19495021265e-08	2.36150174714e-09	5.67547211462e-08	2.82363410291e-08	5.22387046273e-09	1.84157525174e-09	1.33554952298e-08	7.55661467907e-08	3.61625332655e-08	2.49972523432e-08	9.70840593127e-08	4.47260744601e-08	1.96188607433e-09	3.80972872941e-09	5.93064513734e-09
0.0200865128644	0.0342854348298	9.77841822795e-07	1.36292449188e-08	1.24316806794e-07	0.00584026717142	4.8811528044e-06	4.77078728931e-07	1.45025572587e-07	1.80274066968e-09	9.32585431913e-09	1.07782667211e-08	1.36233142864e-09	7.78656663953e-09	3.81422475512e-08	0.0956755087588	0.113788973683	0.0403794456637	0.0593284291934	0.0626475210682	0.0832205386733	0.0169436545259	6.75396206523e-08	5.54468364283e-09	6.3424482769e-09	1.17814665714e-07	1.4751416127e-08	7.02883991099e-10	1.05747801051e-08	2.16014220172e-10	2.87336281519e-09	7.4797207848e-08	4.50079274826e-09	1.36661470218e-07	8.10976155059e-08	5.43560058801e-07	6.94611407132e-09	1.97586638033e-08	9.40264432876e-08	2.48001753694e-07	3.79995851833e-08	5.38376547295e-07	1.00263814838e-07	1.10879011144e-09	6.62529511165e-09	6.72154831198e-09
7.66107260271e-08	2.23760609926e-08	1.07711581348e-07	5.27938792319e-09	5.88343350746e-08	2.42694107851e-09	5.42333728068e-08	1.3053845575e-07	6.76364675279e-08	1.38566919974e-09	9.39535430482e-09	8.89083849116e-09	5.96110235225e-10	4.49193236102e-10	5.15229389726e-10	4.36397928555e-11	3.67446666418e-10	3.49434373973e-09	4.27274250476e-09	1.57488298933e-09	4.10140907714e-10	4.05022484496e-10	1.97303203245e-08	2.10897500862e-09	3.25207302701e-09	5.65994757378e-08	8.52334723835e-09	3.1807545658e-10	7.85884415777e-09	9.57006933078e-11	2.18461139334e-09	9.14569061352e-08	3.27118359801e-09	6.75993673131e-08	4.72752414041e-08	8.43538051247e-09	2.74970643108e-09	1.61281594593e-08	1.00071644854e-07	3.18563727747e-08	1.61960384829e-08	5.32136518115e-08	2.63253790399e-08	1.47407358152e-09	1.94299211703e-09	6.02971329132e-09
8.37942417412e-08	2.31147493113e-08	1.38335860957e-07	6.07301178366e-09	8.1890882204e-08	2.95536796906e-09	1.37864622547e-07	1.79709808607e-07	1.97072235419e-07	3.59438558974e-09	1.21036881666e-08	1.40992669769e-08	1.07147998976e-09	9.85296231971e-10	5.6902221337e-10	9.8103159846e-11	9.95882763182e-10	1.77758869783e-08	7.39575610325e-09	3.60542573711e-09	8.27535547275e-10	5.13530346701e-10	3.8570522455e-08	3.90607381847e-09	4.89469463479e-09	8.72869481343e-08	1.17741238269e-08	3.31313345336e-10	8.57806542938e-09	1.15092290482e-10	3.75816532797e-09	1.41057375212e-07	7.09117017531e-09	1.91163789199e-07	3.67041387029e-07	1.09984060177e-07	1.35205453798e-07	4.59706726483e-08	2.4378111644e-07	6.34025772099e-08	3.17465478162e-08	7.87583342864e-08	4.21599603221e-08	1.3581777117e-09	1.48671847375e-09	5.43377358866e-09
3.25789759071e-07	8.4796776872e-08	1.284735585e-07	4.2013596468e-09	3.98529193005e-08	7.70521975779e-10	8.44346774955e-08	1.51841283696e-07	1.45264399371e-07	2.80152011949e-09	4.28796541373e-08	2.33066135117e-08	1.60222983267e-09	1.09883393184e-09	1.06963287539e-09	1.55127311035e-10	1.13263027131e-09	1.03964291093e-08	1.57198751207e-07	0.0260469283506	0.0464635223957	0.0696776001942	1.93150253095e-07	4.55478687927e-09	4.78662722687e-09	6.35333544283e-08	1.17246058123e-08	3.63559504755e-10	7.83315199922e-09	1.51687351133e-10	2.47778101979e-09	9.59442861947e-08	3.35314956655e-09	1.49268130644e-07	4.14746378511e-08	1.16173567121e-08	2.42895217733e-09	1.99963630302e-08	9.98011165624e-08	3.73833587221e-08	1.90765089235e-08	1.00320419647e-07	3.98747964185e-08	1.95905365003e-09	5.86131334061e-09	9.15828305905e-09
1.22365385035e-07	4.0754564765e-08	1.3256114675e-07	1.27914640456e-08	5.58207470934e-07	0.0317824059947	0.0875608348943	0.0244533699986	1.0570814827e-07	2.51368117681e-09	4.60239443566e-08	1.98371995012e-08	6.34634169174e-10	6.98441294199e-10	2.01814214465e-09	1.05326787277e-10	3.6091116478e-10	3.53946620608e-09	6.27522502035e-09	2.39290615092e-09	4.59082732761e-10	3.60571534356e-10	3.25857661292e-08	2.01604839904e-09	2.90989963843e-09	7.05406233047e-08	8.98857359478e-09	2.91355287605e-10	7.71998249166e-09	8.43456162615e-11	1.70922112903e-09	6.352786486e-08	2.16507895863e-09	4.92210068885e-08	3.20903762524e-08	6.14089410553e-09	2.32281595842e-09	1.64479287154e-08	1.00385437589e-07	5.70668981264e-08	3.80583778113e-08	9.42879767826e-08	4.98468386998e-08	2.40964516623e-09	2.40924882849e-09	7.00415099149e-09
1.16451327144e-07	5.12364368194e-08	2.43347162434e-07	1.07178002096e-08	9.69595852757e-08	2.38183965187e-09	6.86509581526e-08	9.75367664658e-08	6.84672832534e-08	1.28626382246e-09	8.21344532986e-09	7.76579686643e-09	4.36746501137e-10	4.80115173643e-10	5.0054823829e-10	4.53744873235e-11	3.50480043834e-10	4.53744103423e-09	5.60795278285e-09	4.27414307883e-09	6.07846897157e-10	6.12903932965e-10	3.30767527708e-08	2.62132255533e-09	4.03585687432e-09	5.71130777471e-08	8.75375364053e-09	2.9375994314e-10	7.11873829607e-09	9.74479224263e-11	2.69453427969e-09	1.37726879114e-07	3.77347447501e-09	8.10900102324e-08	4.12670224659e-08	6.32034179453e-09	2.83340133351e-09	1.59633353414e-08	9.13847590543e-08	3.17121629272e-08	2.06875443946e-08	6.31559433308e-08	3.16412527181e-08	2.61571898489e-09	5.74871053748e-09	9.9889309315e-09
3.19618365952e-07	5.2456051216e-08	2.42147336367e-07	1.68746218926e-08	1.68794631327e-07	3.94822116601e-09	1.31431344017e-07	1.39824417255e-07	1.23738371319e-07	7.04347015192e-09	3.51418026206e-08	1.43221574324e-07	5.5329928348e-09	2.30390617537e-09	1.64015769678e-09	1.99278073621e-10	3.16162028999e-09	5.2930250538e-08	1.97859432298e-08	6.46396341846e-09	1.39659165123e-09	1.10458720056e-09	1.15819969358e-07	2.26890944339e-08	4.20675514683e-08	2.93321292924e-07	3.34563971029e-08	1.40934719816e-09	1.90089593428e-08	3.88235475144e-10	1.51924888897e-07	0.0622116615596	0.0489721108045	4.03674507706e-07	1.38189040043e-07	2.17325056846e-08	7.79203820552e-09	4.93996570681e-08	5.73642245116e-06	0.00463996882409	4.818551282e-08	8.09017797233e-08	4.25692967598e-08	2.52650085293e-09	6.52506687828e-09	1.39635568384e-08
1.12460265169e-07	3.46280274511e-08	1.15106781077e-07	6.71932697115e-09	7.86337471996e-08	2.23118828694e-09	7.86852632776e-08	1.60392612582e-07	1.76835559558e-07	3.57322557774e-09	1.09835916788e-08	1.22657059279e-08	5.85848851627e-10	5.11780789432e-10	4.73712846987e-10	6.44101387846e-11	6.86305207335e-10	7.7356370705e-09	7.8343487836e-09	3.24689437533e-09	6.64702536488e-10	3.96896492517e-10	2.50916696382e-08	3.12888840505e-09	4.65501858358e-09	6.71276837059e-08	1.03415917881e-08	2.99367026103e-10	6.80154426718e-09	9.30878518887e-11	2.80282072767e-09	1.7392624527e-07	4.42263865189e-09	6.54399438953e-08	4.85414080823e-08	7.8745232402e-09	2.59631876434e-09	1.98852935116e-08	1.18477837923e-07	6.9568973053e-08	2.5698894461e-08	7.59721269804e-08	3.98091044779e-08	1.46884641187e-09	2.65685808715e-09	6.50477491577e-09
6.41151035131e-08	3.48693487082e-08	1.36048636945e-07	9.38944539523e-09	1.99070921197e-07	4.49586798858e-09	2.11166668098e-07	3.18155176521e-07	0.00109377161286	7.87003056662e-09	7.72538482236e-09	1.1795501618e-08	1.40313265021e-09	8.42900069078e-10	6.65636751977e-10	7.37055898694e-11	5.27172386902e-10	4.80942119258e-09	4.24945842481e-09	2.03881535284e-09	5.82585481257e-10	5.01440849487e-10	3.05240038433e-08	2.77099265896e-09	3.4971173688e-09	5.35860450752e-08	9.95923798797e-09	3.19279608309e-10	7.90599798169e-09	1.0223757645e-10	2.26301370535e-09	1.19284250018e-07	2.55103843102e-09	8.3944858882e-08	6.36505143921e-08	7.65950476499e-09	3.98450339089e-09	2.65236156988e-08	2.03130788239e-07	4.69902914564e-08	2.32368460899e-08	1.19260437188e-07	4.5409215621e-08	1.35062779542e-09	1.10403619962e-09	2.16463112654e-09
1.05908087235e-07	3.05310228011e-08	3.83424353136e-07	2.31151113789e-07	0.0275719570368	0.00305946688199	2.84872833121e-07	1.83677510509e-07	1.31886960847e-07	8.44520999881e-09	4.8608932936e-08	5.21532185827e-08	1.63688833384e-09	1.33794621094e-09	9.25972165573e-10	9.85344124591e-11	9.47979155169e-10	1.0635271664e-08	1.59829498171e-08	5.20239310023e-09	1.52982049971e-09	1.49434102597e-09	5.72056410608e-07	0.0105792319012	1.24544225253e-07	1.45208492529e-07	1.31051816065e-08	6.00648023304e-10	1.06078588642e-08	2.37987028611e-10	1.96537192494e-08	6.39680630663e-07	8.41956422198e-09	3.3675410344e-06	4.88632266288e-08	6.9913403387e-09	3.45506012254e-09	2.41103713473e-08	2.06071589432e-07	6.2406919648e-08	2.68035281035e-08	3.58043158709e-07	3.41232518686e-08	1.36693740341e-09	1.4560021004e-09	3.97738928317e-09
1.93454680529e-07	5.23479653278e-08	3.1292258208e-07	2.28586427764e-08	2.70543136585e-07	1.52056953712e-08	6.86033513848e-07	7.92847600702e-07	2.61802182971e-07	6.14163907133e-09	2.19223427807e-08	3.75133284483e-08	6.5044537366e-09	1.21015261716e-09	1.40544231997e-09	1.03453677546e-10	1.06543140811e-09	7.80466953731e-09	8.16322441208e-09	2.70078117235e-09	6.48682147435e-10	6.69291610952e-10	5.61367060336e-08	9.17549966598e-09	1.05708932901e-08	1.58349445948e-07	1.96162199715e-08	5.97281164172e-10	1.24186883787e-08	2.416931531e-10	8.12790395969e-09	3.33093654388e-07	2.55424813694e-08	1.44784660198e-07	1.12463182045e-07	2.48686682468e-08	7.87486022266e-09	3.34008984751e-08	2.55910895207e-07	9.32363176495e-08	3.31706140056e-08	7.98866128035e-08	4.85763156133e-08	2.7347582659e-09	7.69752057474e-09	1.41127590784e-08
5.36413123127e-08	1.62529710887e-08	8.03995005534e-08	4.59126250969e-09	2.74413193877e-07	8.27174195602e-09	1.40571683736e-07	3.15296877474e-07	1.44787489647e-07	1.79283084139e-09	7.07591847552e-09	7.28198082701e-09	5.17229460861e-10	3.87229350901e-10	5.35896791878e-10	6.25343280513e-11	5.70359378708e-10	4.53398546462e-09	6.38136534835e-09	1.76885479973e-09	5.25440509516e-10	4.87319783248e-10	4.12321454215e-08	3.67481939611e-09	5.97899873055e-09	5.78758143531e-08	9.81676047428e-09	3.1459036172e-10	6.50000368141e-09	7.8867182381e-11	1.96671959933e-09	7.42451480497e-08	1.78820570948e-09	3.58603997128e-08	3.01983795944e-08	5.3765318867e-09	1.91360682794e-09	1.83947329737e-08	1.31474158705e-07	4.35588322492e-08	2.66277573646e-08	9.87119537355e-08	2.84335227094e-08	1.09410225927e-09	1.19379496622e-09	2.52780909453e-09
8.35984242117e-08	3.58070688629e-08	1.15160418038e-07	6.66723204915e-09	6.3191353552e-08	2.28269168575e-09	7.13455381207e-08	1.27665208299e-07	7.98465264711e-08	2.39005209403e-09	1.82099932944e-08	3.32740684996e-08	9.28924212178e-10	1.19637419531e-09	2.49047808083e-09	1.374087268e-10	2.98708655854e-10	3.64870709066e-09	2.25957573365e-09	1.92424273559e-09	2.51203194673e-10	3.14455451581e-10	2.3701204031e-08	1.85766453978e-09	2.01270509391e-09	4.79653377434e-08	8.30237648714e-09	2.3110086247e-10	6.73933398905e-09	9.61366658145e-11	3.29762333273e-09	9.71186102176e-08	3.08297563566e-09	7.25938660947e-08	6.01747813508e-08	8.90172837304e-09	2.5482162408e-09	2.73595343097e-08	1.6725924899e-07	1.6853301804e-07	4.66575468682e-08	1.41194399199e-07	5.92329460172e-08	2.83897793658e-09	1.92011576316e-09	7.71297474506e-09
1.38683835514e-07	3.316235835e-08	1.75319389317e-07	1.46413065647e-08	1.3004266213e-07	5.49428315657e-09	3.23582245543e-07	1.49373647145e-07	1.32196009522e-07	2.37616953223e-09	3.75330618466e-08	3.42469114038e-08	1.20789309945e-09	8.42739267075e-10	1.53400800161e-09	7.0141656098e-11	4.09289827189e-10	5.76079207934e-09	5.54886327869e-09	2.98327716265e-09	7.99592151186e-10	4.80041083368e-10	4.32557331978e-08	3.33354987993e-09	3.72563614856e-09	1.05270550841e-07	1.58068315064e-08	4.43523603751e-10	1.16797693961e-08	1.59067270539e-10	3.54130557462e-09	1.68959112529e-07	6.71866679869e-09	9.78151730279e-08	1.30326640389e-07	2.02919551808e-08	1.95683618745e-08	5.26171138664e-08	4.03381187697e-07	1.19565296253e-07	6.98217724402e-08	1.64803112711e-07	1.53337067369e-07	3.70324532205e-07	0.143435069051	1.33973599506e-05
7.84289810002e-08	2.90817276788e-08	1.60143973481e-07	1.04791685101e-08	7.60161043354e-08	7.0838061194e-09	1.34652368687e-07	1.22858757386e-07	6.87494470664e-08	1.50796444489e-09	1.428977682e-08	1.39164408205e-08	8.36349938848e-10	8.54927338699e-10	7.46541670117e-10	7.22743388202e-11	4.18850843737e-10	6.02281418194e-09	4.55627444628e-09	2.30307385617e-09	6.1977805064e-10	3.07158511207e-10	2.10932559567e-08	2.04003411032e-09	3.11954745334e-09	6.13075057193e-08	8.39852234235e-09	3.39306076088e-10	8.83231378234e-09	1.12322221631e-10	3.49151037072e-09	2.22448371903e-07	4.82488228435e-09	7.05604778066e-08	3.85450083627e-08	7.3505022655e-09	3.5342098426e-09	2.84315134965e-08	1.23932429475e-07	4.92969492582e-08	2.2131808443e-08	6.41980940693e-08	2.17551283611e-08	1.15568779238e-09	1.36405690274e-09	4.22490457908e-09
7.9471775341e-08	2.01429893054e-08	1.03795029888e-07	1.2748596964e-08	1.73469550933e-07	3.24159174743e-09	0.00637936200889	1.29147168606e-07	9.10228282438e-08	2.18185755017e-09	2.38939302666e-08	9.79439325393e-09	4.78515814627e-10	2.92395163711e-10	2.86272101023e-10	2.79024628476e-11	2.73490915529e-10	3.7682689023e-09	5.84716779064e-09	3.87221710106e-09	7.58107807486e-10	7.94545159562e-10	2.71741904278e-08	3.93327335652e-09	5.07343819972e-09	6.70807611825e-08	1.18489798088e-08	2.48229472534e-10	7.36796989994e-09	9.72414468655e-11	2.27027535466e-09	8.48237954306e-08	3.04502324469e-09	4.57005286172e-08	2.98194632613e-08	5.01617327676e-09	2.60112075447e-09	1.70139476414e-08	8.00356257742e-08	3.27561531723e-08	1.8576652624e-08	7.40469890255e-08	3.47712219956e-08	1.24933951467e-09	1.67695879469e-09	4.28150818673e-09
5.07116587174e-07	1.43112650401e-07	2.2439638691e-06	7.1105590665e-09	5.27802310943e-08	2.33790654221e-09	1.95047971949e-07	1.86687394698e-07	4.70829492652e-06	5.36646682827e-09	2.04972312082e-08	1.67075253151e-08	8.11160981152e-10	5.97687212837e-10	7.18587519548e-10	5.34772146705e-11	2.61245663804e-10	2.05898498592e-09	2.19804717739e-09	9.40472832925e-10	2.54470168164e-10	2.13455673818e-10	1.05054759432e-08	1.20600069287e-09	1.9117751229e-09	4.19293836536e-08	6.5648441747e-09	2.38549060398e-10	6.17643117295e-09	6.76058055591e-11	1.81567111686e-09	6.83315098292e-08	2.43975460705e-09	4.43226393301e-08	2.74936290568e-08	4.27144907981e-09	1.79182895746e-09	1.64714421404e-08	9.57715708489e-08	2.72120690372e-08	1.85848814339e-08	5.58770793612e-08	2.82281062771e-08	6.69804987276e-10	1.10156686552e-09	3.44025478414e-09
1.00681654547e-07	2.08388803774e-08	8.27566769196e-08	8.45811743545e-09	1.13314215439e-07	4.23777874421e-09	7.05749049135e-08	1.07270435394e-07	5.76437766637e-08	1.43204478792e-09	1.24343916419e-08	1.14812227442e-08	6.92332284391e-10	5.55139853026e-10	4.94487903788e-10	6.56983045711e-11	4.76290149494e-10	4.45985644328e-09	3.7441593869e-09	1.59329252799e-09	3.96605147528e-10	2.88058963258e-10	2.1907651162e-08	2.51206834619e-09	3.70784288721e-09	6.07986625119e-08	9.39405349188e-09	3.27894349994e-10	7.64982884714e-09	1.1392465826e-10	3.38489261001e-09	1.18973129426e-07	5.17286707802e-09	8.48934683389e-08	4.04876676481e-08	7.9231345729e-09	2.88809217719e-09	1.72402569803e-08	7.63316708875e-08	5.55031883335e-08	2.69557455137e-08	8.58891203196e-08	4.09082241934e-08	1.87891649386e-09	2.16583359683e-09	6.67192572469e-09
0.0770744524803	0.0604437069273	0.0259691760959	3.46137614443e-08	3.31387627831e-07	1.32731705826e-08	2.42422191174e-07	2.81282001439e-07	2.51506518049e-07	1.86789155567e-08	2.22212529984e-05	0.0514903764916	1.16190829351e-08	2.13656320908e-09	2.49825398094e-09	8.55148021168e-11	1.28064515146e-09	4.23935089968e-08	3.73100075266e-08	0.10534452816	3.10340956749e-08	2.7258789019e-09	3.02521756262e-07	2.46318749292e-08	2.41636263974e-08	4.26056458617e-07	2.29784494908e-08	9.05763342966e-10	1.79027403148e-08	4.02509640808e-10	0.0221586164138	6.42307857655e-07	3.90140559457e-07	4.76999858387e-07	2.46917388356e-06	3.25564986936e-08	2.18333263078e-08	9.71676537105e-08	1.0660682372e-06	0.00914558722909	0.0258830311164	2.85103145403e-06	4.28118136458e-06	4.42362118932e-09	4.95233831771e-09	1.04711454792e-08
2.16018717348e-08	6.51104229812e-09	2.57728760034e-08	4.18838774725e-09	2.91704484879e-08	1.24765997892e-09	9.55359250543e-08	1.61476837752e-07	1.76373644977e-07	2.53401565874e-09	7.71374788216e-09	9.52682042883e-09	4.04412029142e-10	4.22204088192e-10	4.22564453008e-10	6.37136592653e-11	3.47927173152e-10	6.50414789239e-09	6.09678085096e-09	2.79594085763e-09	7.15046146962e-10	5.69375492087e-10	3.09227808943e-08	2.52965771965e-09	4.71172755088e-09	5.40631334412e-08	7.76887113093e-09	2.55728738487e-10	7.60381196328e-09	1.19784840723e-10	3.07908109195e-09	1.69423767114e-07	3.97105217924e-09	7.41359480142e-08	9.32923529389e-08	7.79759655789e-09	2.48780915255e-09	2.11396493592e-08	1.43156963e-07	7.15485743074e-08	3.2155313235e-08	1.66635861774e-07	8.05479934944e-08	4.18267205869e-09	1.03707529709e-08	5.11308346359e-09
0.0179774364806	6.41003285401e-08	7.51916594684e-07	3.63976499685e-08	1.47952549048e-07	6.35759448687e-09	3.92488904262e-07	2.02766099037e-07	2.24156053074e-07	4.7750655824e-09	1.59584544305e-08	2.20359522001e-08	1.40933284983e-09	5.77427048708e-10	4.37391653341e-10	6.41173652755e-11	5.49523413601e-10	5.12297081541e-09	7.14742207035e-09	2.39905738656e-09	5.36499087316e-10	4.55510025818e-10	3.92025123787e-08	4.04572185277e-09	5.23983375714e-09	1.22835002753e-07	1.17501175027e-08	4.28222537461e-10	8.61584660638e-09	2.01083327466e-10	5.34130823983e-09	1.66188681413e-07	1.08719590561e-08	4.30975097886e-07	6.34992556035e-08	1.26656395964e-08	4.52883418669e-09	2.72409778854e-08	1.83932159275e-07	3.67210684849e-07	2.69953609999e-07	0.137939556903	1.4470812562e-06	1.13892699443e-08	7.81486052745e-09	1.76515464918e-08
5.455701882e-07	5.84503463775e-08	5.95420133734e-07	2.67528309328e-08	2.23856832554e-07	7.5643616527e-09	0.0156749206918	8.0381939219e-07	1.09850932787e-06	7.7295059774e-09	1.25262172692e-07	5.69972947817e-08	6.0835208905e-09	7.94597719146e-10	7.580735743e-10	7.82467971069e-11	7.7025222351e-10	5.74737059426e-09	1.52935056459e-08	1.09648940989e-08	3.11028741425e-08	1.79389494992e-09	1.42082395612e-07	1.9510771956e-08	1.45256042406e-08	3.77497824775e-07	2.5018905798e-08	6.59990246115e-10	1.08246592926e-08	1.84333719223e-10	5.45933609786e-09	3.73724310287e-07	1.4450743821e-08	1.40483619419e-07	0.00203333131849	0.012321673615	0.052700953413	5.02656291625e-08	2.91341376412e-07	6.59024753345e-08	0.00811250990055	5.12702584866e-07	8.67445125888e-08	1.74619693914e-05	9.32778110369e-09	9.15728068221e-09
4.97476400174e-08	2.97556139498e-08	8.16951703778e-08	8.31189865886e-09	1.69659526928e-07	6.12886749111e-09	9.96014810358e-08	1.86757812593e-07	1.03785203338e-07	1.56439693486e-09	1.5120716392e-08	2.3278236539e-08	7.73531021005e-09	1.46306783426e-09	1.53252985436e-09	2.68029257802e-10	5.33514080108e-08	0.0480089034665	0.097332307684	6.16165742069e-08	2.16228134804e-09	2.89580939078e-09	1.54642585502e-06	0.0205471944182	4.66722785963e-05	7.08205718371e-07	2.24427183149e-08	8.08344656219e-10	1.74975447865e-08	2.22080068026e-10	1.33463515496e-08	3.82375914655e-07	8.69197703715e-09	8.17298988908e-07	3.53964423973e-06	1.06395233786e-08	2.53038122625e-09	2.59265665068e-08	1.32923772399e-07	6.51775259474e-08	6.40104225111e-08	4.2007281787e-07	3.6328543178e-07	3.25962230295e-09	5.0411921426e-09	1.03688331686e-08
8.02222807448e-08	2.14073215222e-08	7.25532703077e-08	5.43142125763e-09	1.54199274983e-07	4.26481391064e-09	6.15527215501e-08	1.10014387849e-07	8.36329717373e-08	2.00501214481e-09	1.58309648102e-08	1.62286094602e-08	8.89527896947e-10	9.13967065742e-10	7.45777252815e-10	3.61278483444e-10	1.76552802992e-09	1.33095032478e-08	6.20970389876e-09	2.40612333093e-09	5.17826387603e-10	3.59337669863e-10	2.23032318636e-08	3.04062628147e-09	4.16582387309e-09	1.00961972057e-07	1.55653772661e-08	3.79011614908e-10	8.25572019692e-09	1.38685885078e-10	3.68169333211e-09	3.44742895631e-07	9.2074836614e-08	2.09437524673e-07	7.63280359654e-08	8.75619038375e-09	4.2228447803e-09	2.4781021304e-08	7.74459116721e-08	4.45096223038e-08	1.93163350987e-08	9.78012569348e-08	4.40055808798e-08	1.60247782276e-09	2.64003135294e-09	7.35984140362e-09
6.23635692038e-08	2.00776775487e-08	9.11029934474e-08	5.54971560051e-09	1.27745183519e-07	5.64223541115e-09	9.12194929055e-08	1.10937485696e-07	7.7769737742e-08	1.76517431287e-09	8.92371603803e-09	9.36686722705e-09	6.40514667694e-10	4.41399798446e-10	3.82180712132e-10	4.84340782102e-11	4.19358724272e-10	4.73072393332e-09	6.34251788331e-09	2.3386988764e-09	5.49983303516e-10	4.69182502361e-10	3.15759569181e-08	3.86196665268e-09	7.32369058978e-09	1.75843981747e-07	1.74994777927e-08	5.48905719091e-10	1.24297948437e-08	2.09251074056e-10	1.03144872624e-08	4.31307437074e-07	1.33537587157e-08	9.92058361093e-08	4.28300717109e-08	6.93537829407e-09	4.14689767086e-09	2.46924016658e-08	2.15576277278e-07	6.54165788995e-08	2.78004219038e-08	9.80360801569e-08	3.93802021982e-08	1.39359672918e-09	2.40039838809e-09	7.37734912005e-09
3.09946581317e-06	6.51144171318e-08	2.13913146934e-07	3.87020382494e-08	5.92741894865e-07	1.33515578949e-08	3.11185345773e-07	2.01059836743e-07	1.58300210499e-07	3.79118968943e-09	1.5273135175e-08	3.10101863946e-08	5.97653502924e-09	1.11207775013e-09	1.44526917622e-09	6.16265743948e-10	0.0568876750043	1.23695574858e-08	8.72540224886e-09	3.37508279978e-09	1.25816877225e-09	2.17000717193e-09	1.4752221574e-07	7.62183501567e-09	8.60546004399e-09	8.55938025576e-08	1.89804384061e-08	5.46590463627e-10	1.19512084921e-08	2.45009401472e-10	5.0178776622e-09	0.0361982738335	0.0748403995049	1.44238723763e-07	2.50033250686e-07	4.01876752284e-08	9.30363420494e-09	3.1401014929e-08	1.23419702222e-07	4.18676419404e-08	5.32843579468e-08	1.15185624063e-07	6.57829257353e-08	2.93615815009e-09	2.34043766363e-09	7.56721622687e-09
1.09791283303e-07	2.4460218135e-08	1.09377440065e-07	6.31407668841e-09	7.90879351968e-08	3.51138373335e-09	8.64739910027e-08	1.14002910184e-07	7.68570993785e-08	1.31465874604e-09	1.0295183607e-08	9.98236795786e-09	6.15331811305e-10	5.98148754791e-10	5.79579078534e-10	7.62646028624e-11	4.85801537329e-10	5.97272030736e-09	5.97380492483e-09	2.25719695326e-09	4.3560619945e-10	4.43916699125e-10	2.96377779926e-08	3.29248042699e-09	4.6894703026e-09	7.76891560528e-08	9.53977820873e-09	3.08136099759e-10	6.74346947081e-09	9.95510388275e-11	3.7189492903e-09	1.33248395647e-07	5.7381540299e-09	6.60845472489e-08	4.14164099028e-08	6.91121501812e-09	6.84839455323e-09	4.00429257884e-08	5.0425660791e-07	2.44598094483e-07	0.142638432097	0.127865241453	0.163727935218	0.117206251879	1.73967984958e-08	4.61457298019e-09
0.0178640698486	1.34582664906e-07	0.0779899193537	0.0482068956281	0.00778060306682	1.44906047223e-08	6.53117942842e-07	6.22182853733e-07	4.69588633769e-07	0.0325437695695	2.7568919904e-08	0.0199288642582	2.36858132691e-09	1.42321154806e-09	6.38506147669e-10	1.96815927974e-10	1.24301536255e-09	1.01740314565e-07	3.0301221213e-08	1.03395695415e-08	1.44422450986e-09	1.10074746926e-09	7.86690916264e-08	5.36534298149e-09	7.23215386557e-09	1.74761712493e-07	2.91210951347e-08	7.78249791579e-10	2.71086883074e-08	3.99174389676e-10	2.74207678933e-08	2.89412274307e-07	6.6530928518e-09	1.0360556605e-07	5.81148131766e-07	6.5377637341e-08	4.70605758725e-08	3.57675553089e-06	4.07002540415e-07	7.50514528652e-08	4.29330686693e-08	1.04801867851e-07	3.87767867574e-08	1.57082372353e-09	1.6621647995e-09	4.09741555788e-09
0.033458046147	0.0325140487312	0.0399337573044	3.81820964627e-08	2.56760845971e-07	3.56620180968e-09	2.00900149508e-07	1.02057527543e-07	1.24199527615e-07	2.42320346724e-09	2.67836532833e-08	1.80233435637e-07	0.121015682737	1.21731607583e-08	1.2992596805e-09	4.77579811435e-11	6.89336706874e-10	9.48297592537e-09	1.56934197741e-08	3.26687364581e-09	8.01892661449e-10	6.8041841928e-10	5.60919341819e-08	6.14561509157e-09	1.13283979944e-08	0.0511347150295	0.0557283167796	0.096550321792	0.0653662016969	0.0691714328429	0.0372243754632	0.035989017945	0.0632799110251	0.0486735963693	0.00826220899796	0.00614017322118	0.00819055538608	0.00599149716701	0.0343464585919	9.77863658792e-08	0.0345793399454	0.0245395184123	0.0267754753476	1.84803705896e-09	1.53805872288e-09	3.31151557991e-09
9.89798159195e-08	2.7966353423e-08	1.36159458756e-07	8.37250464862e-09	6.90522678755e-08	2.51646082386e-09	8.62246243769e-08	1.81595006522e-07	1.03298816107e-07	2.19885226169e-09	9.07724250921e-09	1.03966389603e-08	6.38052365677e-10	7.15194863518e-10	4.71016741864e-10	5.11821089719e-11	5.33201518251e-10	6.36013306554e-09	8.91241425749e-09	3.06095414236e-09	2.3743084754e-09	1.29052826791e-09	8.93128927961e-08	6.13434348298e-09	6.59769213963e-09	1.10044149856e-07	1.34433359473e-08	5.02834946222e-10	1.14607461177e-08	1.37758543471e-10	2.54872653449e-09	1.1654091849e-07	3.73699825992e-09	7.59542828376e-08	1.07987336983e-07	9.51798698258e-09	3.25466363925e-09	1.96459974271e-08	1.23095921471e-07	6.39785137497e-08	1.05906646185e-07	1.79313782817e-07	9.79375784811e-08	2.48428933143e-09	2.89072089442e-09	9.17426042407e-09
4.5387767084e-08	2.02126455424e-08	5.43888333963e-08	4.23301432732e-09	4.09473111324e-08	1.94179950971e-09	8.01232844456e-08	9.62443027893e-08	7.06690196799e-08	1.25601302107e-09	7.82562289439e-09	9.74367604074e-09	8.64806646877e-10	1.00567076326e-09	7.14263289658e-10	6.9072735805e-11	5.23176436181e-10	4.56945090289e-09	4.49392100036e-09	1.69762106505e-09	5.76093834431e-10	6.7967343337e-10	5.74189007301e-08	4.45182122478e-09	4.60979633028e-09	8.66761901734e-08	1.02218422911e-08	3.21135996727e-10	7.3683704526e-09	9.88054680452e-11	2.65038785197e-09	1.34569343659e-07	3.34950890897e-09	5.70695022187e-08	6.00528725714e-08	9.07092355641e-09	4.12040945057e-09	3.1774399922e-08	1.17989619583e-07	3.26993246229e-08	7.32879483136e-06	9.65716490736e-07	4.89371302874e-08	0.0177963649835	2.57069630942e-09	4.23003397496e-09
1.23607068903e-07	3.01268947751e-08	1.27468104734e-07	5.49613798126e-09	7.40173432018e-08	2.71268667175e-09	6.67929583325e-08	1.02406472072e-07	7.0724417294e-08	1.59279077926e-09	8.87290505711e-09	1.36847994637e-08	1.46784403565e-09	8.95294092715e-10	5.22094436178e-10	5.85731202478e-11	5.33006515593e-10	5.91218325989e-09	9.20039540169e-09	4.17603128997e-09	7.58741371308e-10	7.13157801781e-10	4.39756265395e-08	5.53991051542e-09	9.25190877926e-09	1.44238560715e-07	1.27699350201e-08	5.40257323813e-10	1.01359061997e-08	1.78126906992e-10	1.800191729e-07	2.064842748e-07	5.95104947353e-09	5.43465057182e-08	2.93852931915e-08	5.40085575175e-09	4.23790415552e-09	3.5167743119e-08	8.57532673459e-07	0.00519741113464	2.29787772627e-08	6.49549535022e-08	5.51540642752e-08	4.61763491397e-09	6.23292492153e-09	1.21403200993e-08
2.68043450932e-08	6.98475708359e-08	1.12472802543e-07	8.28382927013e-09	1.36336714343e-07	1.07319694754e-09	7.22783107615e-08	1.09398122207e-07	2.98123437317e-07	3.49300847069e-09	1.5577127518e-08	1.16061736623e-08	9.3199704557e-10	4.88941366163e-10	2.59742564384e-10	3.25386185485e-11	2.09492297254e-10	2.00743371261e-09	2.00635512104e-09	2.71091675358e-09	7.10072281e-10	2.8248768817e-10	1.29913029662e-08	1.67087733046e-09	2.76933935025e-09	6.68640308727e-08	1.05179733845e-08	2.89357956104e-10	8.47104488041e-09	9.08600864277e-11	2.35810266454e-09	9.01014471572e-08	2.52982344351e-09	5.75952874621e-08	3.42718462712e-08	5.94510002689e-09	1.86375264129e-09	1.0876284164e-08	5.40291855754e-08	2.78424314015e-08	3.08860488414e-08	4.20564775425e-08	2.18957438243e-08	2.96883475522e-09	9.60936925305e-10	3.10643825007e-09
1.59755226884e-07	3.73250618194e-08	2.75699467576e-07	7.65733117071e-09	4.70352904671e-07	5.36792245587e-09	1.05583393447e-07	1.15532994502e-07	8.49403943649e-08	2.08821401546e-09	1.78653401339e-08	2.30113294732e-08	1.40618443257e-09	1.066819133e-09	7.27145619728e-10	7.16960853896e-11	5.63255537448e-10	9.6832073513e-09	5.02374597708e-09	3.98614564023e-09	6.25365396754e-10	4.08416638041e-10	3.08851534061e-08	3.55027117261e-09	5.20221630946e-09	9.84250262362e-08	1.09026350619e-08	3.02772049946e-10	6.95724274054e-09	9.17586073795e-11	2.46797491797e-09	8.27359988688e-08	3.74538494735e-09	1.00553552551e-07	7.28419830105e-08	4.37294141994e-08	2.81515675884e-09	1.9968784661e-08	2.69387577706e-07	2.87460908895e-08	2.33754683335e-08	9.04235209431e-08	3.70863090958e-08	1.74893800506e-09	8.3661223216e-09	8.5319664403e-09
8.96566309489e-08	4.13210032385e-08	4.35593200901e-07	9.01933149643e-09	8.8988762292e-08	5.69996163098e-09	1.0156582898e-07	1.08214844816e-07	6.65660521346e-08	1.3334041886e-09	9.66673255982e-09	1.22205930599e-08	7.01053404901e-10	9.7607348133e-10	5.49718753483e-10	8.03370729471e-11	3.36664808215e-10	2.85165184355e-09	2.08581406814e-09	1.09600125905e-09	3.0120142097e-10	2.30313720903e-10	1.29805426402e-08	1.40771334387e-09	2.22402673791e-09	4.90584957392e-08	7.9680958813e-09	2.45523672308e-10	6.84372771074e-09	7.86207899753e-11	2.09888944844e-09	1.01524573747e-07	2.75664159806e-09	6.75680434504e-08	3.29579443181e-08	5.74049899578e-09	2.64093517903e-09	2.20040331364e-08	9.74197545879e-08	3.64573075159e-08	3.70004777579e-08	8.56876768756e-08	2.53225959475e-08	1.57070299573e-09	1.25894911877e-09	3.88280847975e-09
8.18131520248e-08	2.74873164604e-08	1.0398902342e-07	4.18839382955e-09	4.37852983499e-08	1.81238174691e-09	1.05184559982e-07	2.44487721764e-07	1.3334377283e-07	2.21432262445e-09	1.85235538394e-08	3.53338572208e-08	1.10991081339e-09	7.4213589641e-10	4.9513251114e-10	9.53452201376e-11	5.31042600211e-10	7.20028429043e-09	6.79978751335e-09	2.5893979031e-09	8.4036256479e-10	5.44182849884e-10	4.59375992675e-08	4.33375655489e-09	5.75098087626e-09	6.18218495945e-08	9.36772455902e-09	3.38244689002e-10	8.4059884046e-09	1.19069914649e-10	5.55325703641e-09	1.48002347537e-07	4.96859598295e-09	1.13664275808e-07	5.91287611789e-08	7.58149768585e-09	2.67052429076e-09	1.94987356456e-08	1.06489063567e-07	4.77169653628e-08	3.17175930653e-08	1.22988618963e-07	6.53696960407e-08	3.14434713255e-09	2.65705868484e-09	1.0371658111e-08
8.58815202979e-08	1.60425082927e-08	1.22310204763e-07	4.5697736486e-09	5.25040294185e-08	1.99199644603e-09	1.26082957034e-07	1.69542236555e-07	2.11061964199e-07	3.92122561377e-09	1.44415195825e-08	2.03736647904e-08	9.4959039611e-10	6.6089176699e-10	4.8916142547e-10	6.82482610768e-11	7.71381565322e-10	1.32794996651e-08	1.03055817468e-08	4.58821047419e-09	1.00585216928e-09	6.52127506868e-10	4.01694278038e-08	2.70744585697e-09	3.74670662605e-09	5.89498744358e-08	1.2854282018e-08	3.31596883361e-10	9.89271200481e-09	1.65471738443e-10	4.34478053245e-08	2.75249653475e-07	1.49140336621e-08	9.20701832485e-07	2.02327798062e-07	6.29649571448e-08	4.25381826894e-09	3.24613181889e-08	9.60855642772e-08	3.65135189325e-08	2.84029821453e-08	1.82489761595e-07	5.12844538937e-08	8.80052640802e-09	3.72714164984e-08	1.18646804617e-08
7.58536818044e-08	2.47007611325e-08	1.00956322943e-07	5.28771679558e-09	1.12667154262e-07	4.37381749284e-09	7.57923929991e-08	1.2845741984e-07	5.08239995668e-08	1.07556830289e-09	6.3812309861e-09	8.46024125227e-09	7.64863785962e-10	5.40019165748e-10	6.81148260881e-10	8.12207677724e-11	6.04721832742e-10	4.75032095423e-09	3.50733921289e-09	2.44529048214e-09	4.95800660692e-10	4.39437847154e-10	2.66383621285e-08	2.16888301648e-09	3.2569547032e-09	6.48741082175e-08	9.06368397054e-09	3.1756428578e-10	6.68212024561e-09	9.34102972653e-11	2.71535694173e-09	1.2416661673e-07	3.33797793977e-09	4.84459794093e-08	4.62542881368e-08	7.12025824993e-09	3.91067448579e-09	3.26916643961e-08	1.25622558607e-07	2.7873056577e-07	2.77008092869e-08	6.45376012652e-08	2.26589326688e-08	9.80074213373e-10	1.35105829792e-09	3.04330868141e-09
0.00019958137433	8.49795885024e-08	1.26988661296e-07	6.01977247014e-09	5.79757405468e-08	2.11552817638e-09	9.31742428983e-08	2.36779036639e-07	1.45717895064e-07	5.26531625925e-09	9.88962419268e-09	1.60415769954e-08	8.76576629673e-10	8.20538269355e-10	3.92316123913e-10	4.37883791389e-11	5.01259423277e-10	5.41971080598e-09	4.76128948025e-09	1.89531833595e-09	4.702879848e-10	4.31621755099e-10	5.22990828017e-08	3.27004241987e-09	3.49455926262e-09	4.97590013e-08	1.14292696259e-08	2.68942869323e-10	8.18350863251e-09	1.15034978222e-10	3.37311356467e-09	1.85839228794e-07	8.87809182995e-09	6.78963443237e-08	7.31850787435e-08	1.41162977764e-08	2.59432877467e-09	1.69366290688e-08	8.59824570531e-08	3.23571082432e-08	2.61264950541e-08	3.33326303268e-07	4.91452025149e-08	1.24297756802e-09	1.79886053441e-09	7.2034740795e-09
3.42655960288e-07	5.39336031616e-08	1.86962964594e-07	1.01947495501e-08	6.97975258031e-08	6.74186495262e-09	2.81432494863e-07	0.0084037713622	5.73513057491e-07	1.0967604864e-08	3.13013556954e-08	3.7997121723e-08	3.91370909966e-09	1.89707035065e-09	2.03875344168e-09	3.38676741446e-10	0.0495491169157	1.82180574884e-08	8.45905941422e-09	6.25944520219e-09	5.13392997533e-09	3.80565206098e-09	2.06302600844e-07	1.14980175517e-08	8.97324143511e-09	7.82245286827e-08	1.84114078387e-08	6.89552078472e-10	1.26925189379e-08	2.86529303061e-10	0.0284422405275	1.92406114314e-07	8.89059088699e-09	1.38356633362e-07	1.44219836961e-07	1.55166030151e-08	2.74762279566e-09	2.0564821067e-08	7.23242688736e-08	2.67456956853e-08	1.85695042358e-08	1.08510505236e-07	7.51526556204e-08	1.76066037049e-09	3.44533592477e-09	7.10568698057e-09
2.87470195285e-07	2.54009879786e-07	3.27824366447e-07	8.41608795593e-09	8.02316182147e-08	3.21133369654e-09	7.51567330193e-08	1.40739360525e-07	9.503201049e-08	2.3453481712e-09	2.38158097903e-08	2.75026294021e-08	1.24592286816e-09	9.48009288433e-10	1.11708910185e-09	1.07455850758e-10	1.05164157755e-09	7.64716238405e-09	1.00415320527e-08	3.75217209755e-09	8.37567747164e-10	1.16014342267e-09	9.27970258182e-08	6.44508886375e-09	9.10678973509e-09	6.91047870389e-08	1.21121828591e-08	3.35299823605e-10	8.46179620768e-09	1.21177362379e-10	3.29012078666e-09	1.24399374457e-07	4.70535859709e-09	1.73608157036e-07	2.47149927438e-07	2.64449106891e-08	1.51939267372e-08	5.6305179357e-08	1.76322997969e-07	4.42613723567e-08	3.30653859104e-08	1.1151541759e-07	3.5917289208e-08	1.79822264274e-09	1.77277761703e-09	3.34350881022e-09
1.48698015751e-07	6.00189678968e-08	1.98971736346e-07	1.94487265625e-08	7.02990530397e-06	1.59809994886e-08	1.19321055613e-07	2.12266653741e-07	1.06026749406e-07	2.72211516597e-09	1.26072116171e-08	2.85439862398e-08	2.9871876142e-09	7.12181250612e-09	0.0396999906404	0.133103323472	7.38279004811e-08	2.17442680373e-08	1.88498673149e-08	4.14977761188e-09	9.77686934612e-10	1.43238907465e-09	8.5455459138e-08	5.02040058761e-09	6.08856896e-09	3.77405682063e-06	2.61036821189e-08	1.08808324331e-09	1.98977373642e-08	3.14825421682e-10	9.72947861036e-09	5.34097992627e-07	1.4593543362e-08	0.0172630272762	2.14133602938e-07	6.67226875599e-08	0.00525792689889	0.03429214545	1.59557985279e-06	4.33137253909e-07	0.0178646557679	1.34618713284e-07	6.44417925529e-08	7.68101614973e-09	5.92672263373e-09	8.68725835885e-09
0.00180999856019	4.01965967913e-07	3.69981961746e-07	1.31285961901e-08	1.16576324292e-07	4.26657158524e-09	2.86191176007e-07	2.56154685346e-06	1.1796604312e-07	4.07053307021e-09	1.97303822072e-08	2.69410250914e-08	1.5282049308e-09	8.97247661193e-10	6.8555760123e-10	8.62997407119e-11	1.16811478249e-09	1.52263266031e-08	9.95292636543e-09	9.88162284936e-09	9.06650644425e-10	7.10208140213e-10	5.63367505891e-08	4.11226770873e-09	8.7909251455e-09	1.68574027426e-07	1.64964296241e-08	4.41548437447e-10	1.00618022068e-08	1.33755177438e-10	3.85360224924e-09	1.01550631304e-07	4.48201010459e-09	1.22385135987e-07	9.09425656853e-08	8.46972549714e-09	2.8090058519e-09	2.86373603341e-08	1.58156786594e-07	6.57220917032e-08	4.76538464939e-08	1.10586939936e-07	4.77682861093e-08	1.80760142587e-09	2.35181969208e-09	4.20787872193e-09
7.32928096277e-08	1.76423734668e-08	5.05578086018e-08	3.44441054183e-09	4.53979491258e-08	1.43571182154e-09	7.09630698402e-08	1.1035060014e-07	7.57017943069e-08	1.34916455319e-09	7.4976850832e-09	1.2250980671e-08	8.54730061e-10	3.78374022143e-10	3.78184577661e-10	4.88109230978e-11	5.37793343273e-10	6.4583223757e-09	5.5152980597e-09	2.44010253921e-09	4.99260888723e-10	3.62175940375e-10	2.14269229263e-08	2.36863810708e-09	3.59609518589e-09	6.46625008928e-08	1.18181192666e-08	2.91777417222e-10	8.68790416497e-09	1.54726538335e-10	7.16967849987e-09	2.18180901024e-07	3.22696669191e-09	0.0254305087853	2.12428740159e-07	1.52435039141e-08	4.87155174992e-09	7.58769399011e-08	1.09973717409e-07	3.17434454607e-08	2.30723967568e-08	7.49388344928e-08	2.68419713526e-08	2.17929293531e-09	3.71067196007e-09	4.33235630496e-09
6.95160608515e-08	1.68887764265e-08	1.14446111624e-07	6.4537794129e-09	7.47567187401e-08	3.21046505701e-09	5.98096314332e-08	8.2453705705e-08	9.48070527631e-08	1.01757061137e-09	4.88342079149e-09	5.46823156366e-09	5.22559906768e-10	7.59095759486e-10	1.00343187727e-09	1.05569106603e-10	5.15374081363e-10	2.75805780826e-09	3.73869296882e-09	1.26452805023e-09	3.73702048363e-10	2.95581531084e-10	1.90280989096e-08	1.79058511364e-09	2.50575384034e-09	6.53832696403e-08	1.01839027808e-08	2.79849961354e-10	6.38057052718e-09	7.56942273111e-11	1.78823152184e-09	1.64461496139e-07	2.91230860993e-09	5.18066939938e-08	4.0010785269e-08	4.24758381823e-09	2.47108219335e-09	2.20366147653e-08	9.75608661439e-08	3.24517575359e-08	1.50209470582e-07	6.30864004623e-08	1.90040474611e-08	6.81362901291e-10	3.41610525544e-10	1.28948195252e-09
1.11592541438e-07	4.32828639315e-08	2.50066712618e-07	1.14328873961e-08	1.8210024216e-07	5.68427500653e-09	3.02814785722e-07	4.63126517575e-07	1.83564081239e-07	3.75818471319e-09	1.63643206145e-08	1.98644320446e-08	1.15675155729e-09	8.95242659854e-10	6.47348798093e-10	6.41295086166e-11	6.94331183496e-10	1.0323941577e-08	7.15508599855e-09	4.29510313248e-09	8.6936995847e-10	6.98321033515e-10	4.34751289574e-08	5.4487337656e-09	8.40508250332e-09	8.58041886749e-08	1.71622002899e-08	3.6974797105e-10	8.97832947182e-09	1.65852773742e-10	4.37025089595e-09	3.66927390621e-07	1.07779934058e-08	8.97651693578e-08	4.26229736071e-08	5.58344231644e-09	1.90776732734e-09	1.93912623882e-08	8.73248451812e-08	3.8823412593e-08	2.43662184337e-08	1.13288953465e-07	6.65457168146e-08	4.36483728547e-09	4.80150468247e-09	8.08286981969e-09
1.42736665421e-07	7.07732478987e-08	7.45596337844e-07	1.62903713632e-08	9.27659884835e-08	5.10981480957e-09	2.40796083655e-07	2.909233015e-07	2.2161109181e-07	6.16706743796e-09	1.84660882148e-08	2.63634908414e-08	1.58017962505e-09	1.89143685928e-09	2.75195232329e-09	1.51984924439e-10	1.04284641144e-09	9.56156832866e-09	1.74532243199e-08	5.46623941919e-09	1.90557726502e-09	5.39881093727e-08	1.03452264285e-07	8.32851852633e-09	8.95952453505e-09	6.88443856481e-08	1.53414194258e-08	4.15848474715e-10	1.19391062419e-08	1.62764190871e-10	3.70028305284e-09	1.25024957671e-07	5.74273099423e-09	1.0674540934e-07	1.36914732086e-07	1.45340484081e-08	4.82357360206e-09	2.59247957538e-08	9.351983106e-08	3.79789458666e-08	2.19563770656e-08	1.07737194972e-07	3.38783088723e-08	1.32304676875e-09	2.01465725696e-09	3.85154903535e-09
2.41490585153e-07	1.0528857404e-07	1.27297517052e-06	1.0888845846e-08	8.38032852158e-08	2.41978783731e-08	0.0632495192772	0.0334441443098	4.15478464262e-06	5.81415125779e-09	0.000127976573341	3.26859871463e-08	1.29200783595e-09	1.03554633058e-09	6.83261633527e-10	7.36084685017e-11	9.76862011807e-10	1.90972377689e-08	1.69351699808e-08	4.92803591465e-09	5.08547500031e-09	0.0533973642362	1.62714574825e-07	8.4325962499e-07	1.9913304061e-08	8.12361810908e-07	0.061038559009	6.24365090586e-09	0.013733844538	8.7564826842e-10	2.19860368653e-08	8.44725233527e-06	1.82971078698e-08	3.39128916378e-07	3.43850927893e-06	8.84326573059e-07	1.39734995967e-08	5.03273022179e-08	2.25183071415e-07	1.35927826965e-07	3.97008305813e-08	4.33726627682e-07	1.61598717159e-07	3.55893318682e-09	0.0256950629956	0.00406094058416
1.12618925916e-07	3.14050202413e-08	1.58238595384e-07	9.94009032745e-09	2.1914959449e-07	6.05471893525e-08	1.7836583873e-07	4.09753384084e-07	1.38051357744e-07	2.70572328594e-09	1.9177359571e-08	1.99670387365e-08	1.25016045644e-09	4.71835384273e-10	5.3493901355e-10	5.47317381774e-11	4.71097060323e-10	3.76926731536e-09	5.79354126406e-09	2.69564574894e-09	5.96624573247e-10	8.11744259051e-10	8.34825549827e-08	6.05236627913e-09	8.46932466584e-09	2.27388770782e-07	2.77508159614e-08	8.81255867929e-10	1.60173106528e-08	1.87930026051e-10	4.55539201225e-09	2.16986046871e-07	7.79806535466e-09	1.08284866646e-07	7.88562133721e-08	1.22534080874e-08	6.15534440859e-09	3.04582790507e-08	1.56774922145e-07	4.31057417748e-08	4.87967983024e-08	1.4584792854e-07	5.10373195838e-08	8.07841534554e-09	3.56227561803e-08	1.82787771307e-08
1.00795234609e-07	2.65083176629e-08	1.10399828111e-07	5.71750021581e-09	6.99616906866e-08	1.30065318639e-09	7.10333523661e-08	9.71500386247e-08	6.95853091138e-08	2.31880520878e-09	2.74367110474e-08	2.23823597047e-08	1.01690299244e-09	8.3591074267e-10	5.80080688952e-10	5.7268736067e-11	4.00830417715e-10	5.65003602523e-09	2.60383450434e-09	1.45691134951e-09	2.59757339428e-10	3.070137463e-10	1.70898678637e-08	1.61412150532e-09	2.35902605058e-09	4.56547716768e-08	7.31329855173e-09	2.04052294026e-10	5.52587582412e-09	6.82558044161e-11	1.62689934292e-09	7.55443463178e-08	1.99808395079e-09	4.31367250551e-08	3.04089290225e-08	5.13969623229e-09	1.42366528256e-09	1.75430001219e-08	7.8758095175e-08	2.39538686642e-08	1.65157373444e-08	8.01835638014e-08	3.28795973336e-08	1.17099328367e-09	1.70847793324e-09	3.70474042311e-09
5.13174416882e-08	1.87244319723e-08	1.2423073547e-07	5.69500658689e-09	7.41000563277e-08	1.99372041926e-09	1.62191096684e-07	9.76351284864e-08	1.23089046048e-07	6.13628447513e-09	2.06348042562e-08	1.21508968808e-08	5.53391047019e-10	9.36788244152e-10	6.48751829759e-10	8.58198827109e-11	4.73042762093e-10	1.09321603221e-08	6.99381661634e-09	6.32516761075e-09	1.71998204681e-09	1.70212807731e-09	9.81710878986e-08	7.96003314033e-09	8.41148893081e-09	1.16022157186e-07	3.38749053183e-08	9.46993813849e-10	2.27979743801e-08	2.82473372744e-10	5.43140930173e-09	1.85899092982e-07	6.10642728577e-09	2.1760963437e-07	9.60175395701e-05	2.05644513097e-07	1.27045709404e-08	5.36395303522e-08	1.8847405421e-05	7.86824489259e-07	6.56644880984e-08	1.79898839165e-07	4.90612938839e-08	2.28062571441e-09	2.86906369216e-09	1.02934924336e-08
1.16813503709e-07	5.90160694824e-08	6.98671502122e-07	1.16597976701e-08	1.06791924279e-07	2.53894886443e-09	9.76407177812e-08	1.36296434415e-07	6.06457237239e-07	9.33327840842e-09	1.17045903701e-08	1.13709263913e-08	1.34719077695e-09	5.79456327709e-10	5.0010400239e-10	3.84178278373e-11	4.09947670134e-10	3.22870096026e-09	4.99907458371e-09	2.65254791125e-09	9.33301675996e-10	6.64235121981e-10	5.56411051098e-08	5.16730965737e-09	1.04875475197e-08	1.59762858885e-07	1.91494554657e-08	4.34758800483e-10	9.88753733959e-09	1.1232263213e-10	2.21969906238e-09	1.05403170716e-07	3.07515515865e-09	5.49456704189e-08	7.45936818674e-08	1.04455696978e-08	6.11990042646e-09	3.44823952961e-08	1.27808415871e-07	3.58624169545e-08	1.62102234665e-08	1.02501718145e-07	3.10235530325e-08	1.19569740537e-09	1.28358909454e-09	2.92302314407e-09
9.82431785422e-08	2.63641362143e-08	1.14130624067e-07	4.00566557335e-09	5.80782492599e-08	2.78001811351e-09	2.59562100875e-07	2.60738596598e-07	1.44180779077e-07	3.62904713856e-09	1.32644306698e-08	1.18082811688e-08	1.1178466335e-09	7.60260844428e-10	6.72737361281e-10	7.17926738004e-11	4.09770650675e-10	4.2304485726e-09	4.54351815366e-09	2.0911111321e-09	4.50161252952e-10	4.17536168528e-10	2.12043641401e-08	2.85725503201e-09	4.41455703288e-09	6.04248251909e-08	9.93425120743e-09	3.00042439726e-10	6.65626770236e-09	8.43941768817e-11	3.30329092378e-09	8.66683442993e-08	6.39295018028e-09	2.3463561767e-07	7.05797339201e-08	9.18692588172e-09	3.66611031276e-09	1.90043370876e-08	1.02595149741e-07	3.17494236923e-08	2.32388927846e-08	5.25438568587e-08	2.33370549316e-08	1.10345591778e-09	2.10261696075e-09	6.52356080044e-09
4.86225078951e-07	3.40342995803e-08	1.27897676699e-07	1.04420883598e-08	5.5758166027e-08	1.52445390882e-09	5.70261096912e-08	1.74541087948e-07	7.06700674437e-08	1.35377096434e-09	9.39198314046e-09	1.04616781738e-08	6.13799819867e-10	8.0384494592e-10	1.59569684529e-09	3.42692172688e-11	4.48339808536e-10	1.38880851888e-08	5.95399444709e-09	1.41886655242e-09	3.51907197843e-10	3.51096033732e-10	1.93725973185e-08	4.86425095189e-09	6.15634103886e-09	8.69634941446e-08	9.18681025163e-09	2.5611161708e-10	6.05571050425e-09	6.36706669775e-11	1.66524525975e-09	1.89328444655e-07	3.2226121615e-09	6.4874633335e-08	7.45590044914e-08	8.02115519986e-09	4.72166543359e-09	2.1959054917e-08	1.09786603546e-07	4.95409411693e-08	1.0127507479e-08	3.93362684834e-08	1.82948008943e-08	5.38497335233e-10	1.05737470995e-09	2.42151305414e-09
2.68236146003e-07	2.01254020162e-08	7.55287934084e-08	3.80230006697e-09	4.80464777859e-08	1.91530079896e-09	1.92266429972e-07	3.76663698056e-07	7.5209518543e-07	6.54104486696e-09	1.72360985377e-08	1.64467862582e-08	1.13706188224e-09	3.84987701153e-09	1.04398602536e-08	1.83515283655e-10	6.97553300745e-10	7.59790969035e-09	5.9096250989e-09	3.20552135188e-09	9.30016998588e-10	5.74660721643e-10	4.25017081444e-08	3.737409548e-09	5.18896979311e-09	5.92608004388e-08	8.76432008093e-09	2.74302369191e-10	7.97351533237e-09	1.28961966964e-10	4.47884304909e-09	1.04188799238e-07	3.38313205984e-09	4.90079715331e-08	3.17711889515e-08	2.69787482449e-08	1.20279628452e-08	3.91695965462e-08	1.54015687547e-07	2.89656775118e-08	3.82931112198e-08	8.90655331268e-08	2.72513328632e-08	8.32153703959e-09	2.08583111041e-08	7.6388881067e-09
5.85030372161e-08	3.8017336369e-08	1.53607534211e-07	8.18621929264e-09	2.06783132098e-07	7.86995684202e-09	1.842542723e-07	4.54247003392e-07	1.16570869683e-07	1.76896366615e-09	1.5537692571e-08	2.48589159596e-08	1.21846416358e-09	7.85917957888e-10	6.75872806294e-10	7.63466962376e-11	3.87902891191e-10	7.07416403779e-09	2.94330638395e-09	2.84358746834e-09	4.51017481687e-10	4.82779164204e-10	3.08348678708e-08	1.90046568812e-09	1.98949205335e-09	4.64764649905e-08	6.01213141518e-09	2.32474184854e-10	6.48449573614e-09	7.73501773666e-11	1.7524332586e-09	5.61240756799e-08	3.39529205523e-09	5.10986286489e-08	3.4216926133e-08	5.72750999807e-09	1.37336906373e-09	1.59691488308e-08	1.04699145841e-07	3.1225592318e-08	1.25702192575e-08	7.54848356259e-08	3.664509065e-08	2.23837585566e-09	2.38887050131e-09	5.34456851472e-09
4.89308631521e-08	1.17893026957e-08	4.83538529032e-08	5.17489066671e-09	4.80979638285e-08	2.10888963486e-09	9.49733798746e-08	1.03862403648e-07	7.75779398635e-08	1.92045370555e-09	1.12745543663e-08	1.50347291347e-08	9.62402809566e-10	6.48170822201e-10	6.92250665962e-10	8.41349557961e-11	6.89405006612e-10	5.51906092994e-09	4.27988167139e-09	2.14184916989e-09	4.00270090248e-10	4.13345818509e-10	2.60274948528e-08	2.29786029189e-09	2.89038257835e-09	3.77881989176e-08	6.49262256775e-09	2.05000240846e-10	5.8057527142e-09	7.51358901641e-11	2.37355608936e-09	8.86116108144e-08	3.28261870867e-09	1.83341981966e-07	6.53974661098e-08	1.73900245553e-08	8.79421416305e-09	2.85852729762e-08	2.09958587262e-07	5.19919595031e-08	2.19372508699e-08	6.80555006391e-08	2.83284545121e-08	1.52126182681e-09	2.37504103907e-09	4.28726841142e-09
6.60536258139e-08	1.69037452846e-08	5.79185771416e-08	3.82883219021e-09	4.66982397643e-08	2.6344281532e-09	1.81310055718e-07	1.5924426391e-07	1.32089362068e-07	2.21230986138e-09	1.15172602995e-08	1.36428759509e-08	9.15568644122e-10	5.47332168528e-10	4.38185536419e-10	3.40159034607e-11	3.86285994823e-10	3.53430729485e-09	5.41738547901e-09	2.72214007508e-09	6.00409419635e-10	5.02807962551e-10	2.48167529133e-08	3.30171539162e-09	4.64865351043e-09	9.48991796178e-08	7.05608032299e-09	5.05392996076e-10	1.12169909122e-08	1.31320422328e-10	2.24610788102e-09	1.88068275869e-07	2.75922552567e-09	3.96518181964e-08	1.64487278418e-08	3.70159953613e-09	2.40767587899e-08	7.67229801908e-08	2.13942408555e-07	3.71724614954e-08	2.76428366943e-08	6.97559528151e-08	3.19184460471e-08	1.10160712492e-09	1.27217203388e-09	3.38527655212e-09
2.23223409834e-07	3.33751355771e-08	1.68332563714e-07	1.01364706017e-08	1.93199251509e-07	4.03519833162e-09	2.91951026774e-07	3.54501722863e-07	1.90218224193e-07	3.19567755429e-09	8.43510824796e-09	1.41923045162e-08	1.43481941088e-09	8.27848867085e-10	7.89016672619e-10	1.05290539708e-10	6.60090453664e-10	6.13247328423e-09	5.15487662414e-09	2.3320117151e-09	1.11354917581e-09	7.36202377641e-10	6.77548178337e-08	4.9333796588e-09	5.81992036969e-09	1.12916833983e-07	1.81276444767e-08	6.13581531684e-10	1.25520703446e-08	1.53591068333e-10	3.7219887908e-09	2.26052569105e-07	3.48502189361e-09	7.33674508533e-08	4.61768990566e-08	7.32891463982e-09	4.11926294919e-09	2.21780094963e-08	8.79738027067e-08	5.11810747459e-08	2.17114620709e-08	1.2841150293e-07	3.03062189923e-08	8.99760646287e-10	1.02423514868e-09	2.55140538362e-09
2.20223647815e-07	4.01412383449e-08	1.88394395318e-07	8.03549776099e-09	1.06295896628e-07	4.24403917234e-09	1.84411040762e-07	2.03264709546e-07	1.39161758073e-07	2.07117062096e-09	2.32399681559e-08	1.27894309604e-08	5.65510492024e-10	4.09488483438e-10	1.08460482459e-09	3.70788892599e-11	1.35294389732e-10	1.11563664077e-09	2.88572466457e-09	0.0089637238913	4.37950119411e-10	3.7866565688e-10	3.24945706781e-08	2.69914761134e-09	3.14383924436e-09	7.47656129938e-08	1.14887279213e-08	3.76976422365e-10	9.58292179432e-09	1.05764694733e-10	2.44375882495e-09	7.42264205343e-08	2.7945199239e-09	8.77731973536e-08	4.9593061936e-08	8.31047091167e-09	3.54057225559e-09	2.17985054662e-08	1.90622044901e-07	6.67016436321e-08	1.14871641486e-07	1.10201436697e-07	6.13418662344e-08	3.60638532641e-09	2.42998012261e-09	6.4652455682e-09
7.35845555443e-08	1.67890244696e-08	1.07803993665e-07	6.05753242294e-09	7.03089889172e-08	2.46358358418e-09	6.30557282295e-08	9.91328803174e-08	7.09448616692e-08	1.558120655e-09	1.73304898623e-08	2.03927235564e-08	1.15826024203e-09	1.17086409177e-09	6.66599315464e-10	8.64662815697e-11	5.02188099866e-10	6.41109491458e-09	7.43733339868e-09	2.10668539371e-09	5.86033340426e-10	4.49022314509e-10	2.39120980077e-08	1.75842824264e-09	3.83418852821e-09	8.42372311309e-08	1.00115150936e-08	3.25840990137e-10	6.99678007574e-09	9.16698105159e-11	2.18659766554e-09	2.07979626108e-07	4.36681872386e-09	8.83977945297e-08	4.46251172202e-08	7.69181448576e-09	2.17528869417e-09	1.77209439864e-08	2.30868061121e-07	4.56075774737e-08	2.64870871451e-08	8.33512153638e-08	2.4111175591e-08	1.19473882938e-09	1.93179490728e-09	4.4077814739e-09
6.519043274e-08	2.36612022485e-08	8.49753955855e-08	4.41884496872e-09	7.10563007982e-08	2.91208093218e-09	6.91253762922e-07	4.41402567792e-07	1.68111926255e-07	2.99059520037e-09	3.10398847568e-08	1.37643545187e-08	6.93098361056e-10	5.22875788604e-10	3.72807735878e-10	3.61438749652e-11	2.86734097609e-10	1.68808388025e-09	2.72646499403e-09	1.24699664557e-09	4.75172558209e-10	3.55228327751e-10	1.37000491725e-08	1.84378187549e-09	2.88426250631e-09	4.84330515724e-08	1.06671521935e-08	2.70910101044e-10	7.73238604851e-09	1.25628058203e-10	7.08550609621e-09	9.67917879063e-08	3.52883224936e-09	7.6961445808e-08	3.83352032547e-08	6.04636160187e-09	1.8005706585e-09	2.29903693918e-08	9.18658244574e-08	1.004542654e-07	8.59594158174e-08	4.37283467239e-07	2.17388071527e-07	0.0138336328419	2.63778123854e-09	0.00126729106742
1.96855461443e-07	1.0551158056e-07	1.44885355678e-07	7.33322356931e-09	7.66952219607e-08	4.33740729143e-09	1.59608264474e-07	1.91578661362e-07	9.18747690162e-08	2.38895217213e-09	1.05826075155e-08	8.49386717489e-09	6.06373378028e-10	5.46125778719e-10	4.83213914961e-10	4.20488644619e-11	2.24314344605e-10	1.5696551365e-09	2.42701236396e-09	1.03506977334e-09	3.13677052888e-10	4.09020668756e-10	2.77571808487e-08	2.14548093192e-09	3.2136203132e-09	4.97218344155e-08	8.71072871327e-09	2.79931480057e-10	6.46810715004e-09	8.38927146076e-11	2.1437797173e-09	1.0076874623e-07	2.79911559864e-09	6.08046040527e-08	3.60280409217e-08	8.10596196203e-09	2.15116874988e-09	1.83349478394e-08	9.24428895546e-08	3.51713629045e-08	2.10640259429e-08	5.52125423524e-08	2.59158535527e-08	1.66760765378e-09	1.86803575359e-09	7.78252640271e-09
3.29596643813e-08	6.69340701266e-09	3.24654430522e-08	5.6576650364e-09	6.63237585939e-08	5.92049834346e-09	1.86719941561e-07	4.5904276079e-07	0.000556253887951	5.60300702615e-09	1.39076296845e-08	1.09356348212e-08	6.666611451e-10	4.74799016307e-10	2.93118214022e-10	3.44843026354e-11	3.76116664111e-10	2.27946402247e-09	1.61661493349e-08	4.22572490479e-09	4.76392121218e-10	3.80978129782e-10	2.29709100108e-08	3.14823224392e-09	3.25296848486e-09	6.0948752852e-08	1.00848784835e-08	3.32919186215e-10	9.21452096464e-09	1.09156343848e-10	6.52405670848e-09	8.69653155316e-08	2.70311234991e-09	8.31522287612e-08	1.00288651775e-07	9.3458219346e-09	1.58516209327e-09	1.55155353242e-08	6.4861960603e-08	3.34220423515e-08	1.69416457773e-08	7.09121175431e-08	3.19346505883e-08	8.68230377885e-10	1.445192462e-09	5.6185292336e-09
6.39274637308e-07	6.31308409375e-08	1.40534205307e-07	7.09311791044e-09	5.41361634994e-08	2.92339758933e-09	1.56383898828e-07	3.19046691028e-07	1.95060466136e-07	5.3301049918e-09	1.93170768252e-08	2.0265490263e-08	1.3604880688e-09	1.21538298633e-09	8.0539965007e-10	9.04532774593e-11	5.58479888025e-10	8.18406767417e-09	6.94622503633e-09	4.07287628149e-09	8.09432361792e-10	4.7023385648e-10	3.7481976913e-08	3.82898386759e-09	6.68448627169e-09	1.00795177149e-07	1.42349248368e-08	6.54633423746e-10	1.11153585641e-08	1.8055473206e-10	4.778155081e-09	2.2642543083e-07	5.96474600928e-09	1.98348052327e-07	1.23614351159e-07	1.36826501219e-08	4.98741504753e-09	3.86699366042e-08	1.53169438039e-07	8.88374781027e-08	3.03332371039e-08	1.38393522624e-07	4.13266773803e-08	1.35129160882e-09	2.74924749907e-09	5.38114231009e-09
5.76675812833e-08	2.19312844013e-08	6.76555911732e-08	7.76815680493e-09	1.67172574388e-07	3.9666673716e-09	1.16463145249e-07	1.89889302822e-07	8.96404839858e-08	1.63963303206e-09	1.43853415563e-08	1.12780996991e-08	5.57600271914e-10	3.90060956253e-10	3.62497940401e-10	4.65048377168e-11	4.85584004873e-10	4.86595471096e-09	4.22780123107e-09	1.66124431037e-09	4.02720611434e-10	5.92987243355e-10	3.79071303682e-08	2.24390028988e-09	2.48803948147e-09	8.82322908581e-08	1.21389672082e-08	4.82630198558e-10	1.13000803229e-08	1.57975037588e-10	4.97648472471e-09	1.06055365644e-07	2.81856635276e-09	5.05535350851e-08	2.97048355671e-08	4.62715152923e-09	2.29901772502e-09	2.75483766399e-08	2.52598273162e-07	6.49263998905e-08	2.71636615817e-08	1.12865006783e-07	3.18719533807e-08	7.58024739807e-10	1.03323833352e-09	2.73965935883e-09
9.30885616062e-08	2.53862466256e-08	9.31800411058e-08	5.18902080729e-09	6.51198764761e-08	2.47776338274e-09	1.15527698221e-07	1.98907838923e-07	1.18416774281e-07	2.29382998842e-09	1.0116630071e-08	1.39140032224e-08	1.09001733895e-09	1.05220530084e-09	7.02314443887e-10	1.00733083646e-10	9.58152187848e-10	1.17415765254e-08	8.02686619605e-09	3.1293397643e-09	1.00081096354e-09	6.00150042354e-10	4.36049397338e-08	6.28462657274e-09	7.89553891459e-09	6.88757191599e-08	9.00222392864e-09	2.61818715861e-10	6.9434724332e-09	8.91760530812e-11	4.34346854027e-09	6.75155255396e-06	6.22235435315e-08	3.39205191274e-07	5.74269195991e-08	7.38712141796e-09	3.03099054668e-09	1.75975970477e-08	9.69776256732e-08	3.09283255417e-08	2.02550100829e-08	5.51321601552e-08	2.74309395343e-08	1.15524527116e-09	1.91277616622e-09	7.55629804958e-09
3.63023425562e-08	2.24476874098e-08	1.61957887394e-07	5.78605850051e-09	7.19471977591e-08	2.39100309853e-09	7.52552316335e-08	1.3758103708e-07	1.81811362602e-07	3.60547521488e-09	1.59288475353e-08	2.66067139063e-08	1.40878357372e-09	9.47720463735e-10	1.27243092102e-09	7.89951254382e-11	8.94638688344e-10	1.04095574026e-08	5.87354764188e-09	3.15307924197e-09	7.32789962972e-10	3.76268524457e-10	1.87721624234e-08	2.90745369471e-09	3.10168898169e-09	6.52009365603e-08	9.8412046908e-09	2.98035023064e-10	8.54586221494e-09	9.3723083442e-11	2.48023504884e-09	8.45745820603e-08	2.33473456543e-09	8.18570156835e-08	6.78062459827e-08	1.45988338342e-08	2.41144051585e-09	1.7789239957e-08	1.27979004875e-07	3.91800170549e-08	2.70517069589e-08	1.02301395829e-07	2.92548469718e-08	1.87309896651e-09	3.13377269365e-09	4.27302437806e-09
1.54845078852e-07	7.77731151505e-08	0.000173869257456	8.8130239862e-09	8.84308731206e-08	1.78074472957e-08	2.11917398851e-07	0.0554966154647	3.96684127531e-06	4.24129359921e-09	2.29788642957e-08	2.52106106356e-08	1.35918323383e-09	1.50803923573e-09	1.1350367981e-09	2.52570308393e-10	2.14325324915e-08	3.75750047797e-08	2.17084408572e-08	4.50265478859e-09	1.15797574796e-09	8.68140604586e-10	4.69767766409e-08	5.12165220297e-09	9.23112987636e-09	1.2860232249e-07	2.11321197904e-08	6.25178104619e-10	1.46385100938e-08	1.94176083191e-10	5.72328399497e-09	1.45969465005e-07	1.86148969332e-08	3.10643897014e-06	3.26742996985e-07	1.10576286766e-08	2.70963904965e-09	1.63495331543e-08	7.66340132548e-08	5.69147091538e-08	3.81778075839e-08	2.17025195662e-07	8.47470802665e-08	2.06738227795e-09	4.15661072543e-09	8.71520848956e-09
1.53823206365e-07	6.85440631161e-08	2.54035302003e-07	9.17426310855e-09	8.97357782847e-08	2.23796847959e-09	1.22101061136e-07	1.48451053919e-07	3.28506249754e-07	2.93831452309e-09	1.65973466145e-08	2.16547774768e-08	1.29527376396e-09	9.67797978413e-10	6.52342869051e-10	1.125833448e-10	2.23834291788e-09	9.78726701897e-09	1.03416118664e-08	2.65472530656e-09	4.74247714648e-10	5.79664334858e-10	4.2026852235e-08	2.85542537229e-09	4.80525696768e-09	9.04418248469e-08	1.11361821671e-08	4.42341910804e-10	1.15819510787e-08	1.5946063369e-10	3.88760920291e-09	1.74662168259e-07	4.82145356053e-09	6.17440817073e-08	4.17016780306e-08	8.1885366538e-09	2.39746730605e-09	2.1864712226e-08	1.13936970389e-07	3.38718046932e-08	2.22708746197e-08	6.20388309435e-08	2.28745177537e-08	1.08285374859e-09	2.02135092686e-09	3.55000728489e-09
1.1175821372e-07	5.95154819624e-08	1.95623576784e-06	3.75851910532e-08	8.9120103729e-07	0.0443947594393	0.0256718460488	6.54456119932e-07	2.79223035169e-07	9.01808134565e-09	5.77537840198e-08	9.41724163025e-08	2.03546462364e-09	1.26648954582e-09	1.50582607516e-09	1.26444596906e-10	2.5970697544e-09	7.00261290577e-08	6.31050129188e-08	0.0563356470096	1.22085625587e-08	4.94221316725e-09	6.35607479451e-08	8.08259829266e-09	8.60075647614e-09	1.22250162012e-07	2.03237289288e-08	6.04302114746e-10	1.64249480583e-08	3.74151901798e-10	0.00429763675315	3.81830056625e-07	0.019668411543	6.16313853633e-07	3.3440161491e-07	1.23056967833e-07	7.15663572544e-09	4.03465019279e-08	2.27737182851e-07	1.73849336225e-07	4.7339573491e-08	0.000106517772407	1.5489793136e-07	3.21209893128e-09	1.40426490988e-08	1.7402687721e-08
6.66149257935e-08	2.21279770872e-08	5.85329036254e-08	5.25681883702e-09	9.41179750821e-08	3.03654339493e-09	2.92587537364e-07	4.57593990321e-07	5.8767296713e-07	5.03789230771e-09	1.87568371317e-08	2.13996395887e-08	7.95477062214e-10	3.58763618726e-09	8.09392239207e-10	7.03255540269e-11	5.22687882162e-10	1.80204176986e-08	2.1229535322e-08	4.5159765192e-09	1.68556419559e-09	4.1935367904e-10	1.44755446055e-07	1.29045850237e-08	8.46336193609e-09	5.00125738576e-08	1.18607663077e-08	2.75813922776e-10	8.17607862039e-09	9.58467633915e-11	3.77941943357e-09	9.64014317699e-08	3.38412930276e-09	1.13954491073e-07	6.51245816587e-08	2.30453336881e-08	4.50261675281e-09	2.62385500259e-08	5.18779085508e-07	6.76404620793e-08	3.35173449703e-08	1.14370559345e-07	7.08993739167e-08	1.39266392289e-09	2.03854527133e-09	3.17057343351e-09
7.99402395437e-08	4.79308779187e-08	5.45360723302e-07	2.14057971664e-08	7.49563211425e-07	4.00090611487e-09	1.06735015651e-07	1.47216905779e-07	1.02512435017e-07	3.36432751433e-09	1.40810173007e-08	2.21464447343e-08	2.11466865973e-09	1.33416311155e-09	9.61173173768e-10	1.01869573182e-10	1.25391829202e-09	1.44533965375e-08	2.62266281804e-08	3.68106406902e-09	7.41505594196e-10	6.89815186353e-10	5.43195668738e-08	7.82360915001e-09	1.14743601319e-08	1.62914052712e-07	1.9324771368e-08	6.40472173393e-10	1.14693263796e-08	2.1175178758e-10	7.18112898124e-09	3.1892012085e-07	2.79704129021e-08	1.35315711895e-07	2.0548082622e-07	5.38620091596e-08	8.5426352589e-09	5.96732400195e-08	4.63558951299e-07	1.53784220204e-07	4.47837027102e-08	7.52211519707e-08	3.57355096978e-08	1.9160609311e-09	8.16984778829e-09	8.33409916298e-09
5.07984720228e-08	2.52232951596e-08	1.51839971299e-07	5.44375412613e-09	4.40122729025e-08	1.47983954219e-09	5.96883258291e-08	1.00525571999e-07	9.88385832727e-08	1.54391765644e-09	1.49923615813e-08	1.20773708618e-08	8.0105394248e-10	4.9902604579e-10	5.04893654419e-10	5.80076270498e-11	3.33624620221e-10	3.05977539211e-09	4.32165777702e-09	3.30244470173e-09	7.63694776837e-10	4.14782252924e-10	2.11443877271e-08	2.39766129959e-09	3.18427371495e-09	4.30104018963e-08	7.55249468037e-09	2.00742704458e-10	6.03761314525e-09	9.23132714903e-11	2.67931794508e-09	8.97117844831e-08	4.42720733963e-09	6.02376580206e-08	4.68292210996e-08	7.21242376863e-09	3.06059889407e-09	3.40383711393e-08	0.00147259591931	7.27788334413e-08	6.91710185326e-07	8.60788224693e-08	5.74402636812e-08	2.60855538024e-09	1.32792335822e-09	3.33135582876e-09
0.0117780026496	4.45999917898e-07	2.05332392425e-07	5.1526158968e-08	5.87824545995e-08	4.20341423552e-09	1.56941594647e-07	2.27506492944e-07	1.60329225749e-07	8.17980267787e-09	0.0395454257772	0.0739850969274	0.162746680499	5.93513628556e-09	1.45796384909e-09	6.48911148888e-11	4.57382344987e-10	4.71164061499e-09	9.48122592606e-09	5.26513866606e-09	6.83056726968e-10	5.16541811175e-10	2.53774375762e-08	2.35157746375e-09	4.35222263313e-09	7.67481527657e-08	1.47267711016e-08	4.87296063448e-10	1.24956539352e-08	1.97302341558e-10	4.43510437753e-09	1.42876934374e-07	4.38767370848e-09	1.16519804717e-07	1.36021659024e-07	1.85719439981e-08	4.53607913871e-09	2.38145421722e-08	8.58428008427e-08	2.62203588219e-08	2.21582943505e-08	6.96494354766e-08	3.13856588966e-08	1.38171517196e-09	2.78280542444e-09	3.88391677681e-09
9.18623304644e-08	3.44994622433e-08	2.60827335896e-07	1.83450135229e-08	5.93080401028e-07	1.6184657954e-08	6.95057138563e-08	9.40870718649e-08	5.78394543291e-08	1.15572476377e-09	1.07501621974e-08	1.03117671733e-08	6.1049909271e-10	4.4241458653e-10	4.78045148513e-10	5.20408884606e-11	2.33168419496e-10	1.81098787292e-09	2.66544828084e-09	9.23621332641e-10	3.34310144163e-10	2.76864013645e-10	1.54789568562e-08	1.68329681143e-09	2.69288250096e-09	5.43715975142e-08	9.24177882575e-09	2.88142758595e-10	7.18394820091e-09	8.2927549289e-11	2.46277256373e-09	1.00990316933e-07	2.67608569045e-09	4.62393382504e-08	2.79461327272e-08	5.54623587655e-09	2.25290644719e-09	1.44569537417e-08	6.47920615296e-08	2.72375111459e-08	2.17531687272e-08	7.06686456825e-08	2.62915716599e-08	1.71814802007e-09	1.66394129798e-09	3.92357360808e-09
0.0512449523795	0.00200540183689	0.0371630094442	0.00877995219224	1.92250348062e-07	7.15815271145e-09	1.16648164883e-07	2.27917649855e-07	1.05702974829e-07	4.31519777696e-09	2.69192958049e-08	7.83646799195e-08	4.30663989764e-09	1.07133833844e-09	1.18817446151e-09	2.84135672535e-10	3.2748066454e-09	1.98789676386e-08	4.70184557704e-07	6.32246324381e-09	2.06332859547e-09	1.52552812844e-09	1.04745343652e-07	9.38597717259e-09	1.46400705905e-08	2.22831844877e-07	3.08691403391e-08	1.06550256142e-09	2.22666256468e-08	2.64627315088e-10	8.30545614817e-09	2.58200351219e-07	1.15462372772e-08	9.93166407036e-08	0.0039629577004	1.98133817002e-08	3.09562218923e-09	2.87843967081e-08	9.52081074645e-08	5.44150127315e-08	1.90807833024e-08	1.62614715592e-07	8.64541809017e-08	1.91965119727e-09	8.28647642443e-09	7.36162217482e-09
6.04715042768e-08	1.15853836137e-08	5.1349014919e-08	4.51486053159e-09	1.8764553865e-07	8.47815602866e-09	3.77324526243e-07	4.51625236969e-07	2.96721497936e-07	6.51101429797e-09	2.4989302182e-08	1.39035241719e-08	7.73537187447e-10	5.78437917538e-10	2.77814992325e-10	2.55184922811e-11	2.0379212735e-10	1.29203461933e-09	1.68746061699e-09	1.45932385032e-09	3.68355165228e-10	3.31918219951e-10	2.28505463285e-08	1.91491914911e-09	2.99229216487e-09	6.93821481904e-08	7.4481969717e-09	2.54176192524e-10	7.30560656432e-09	7.56306682142e-11	1.84214088824e-09	7.65576198514e-08	1.55970692387e-09	2.50651078985e-08	2.62041172726e-08	1.07601151879e-08	0.0202307736576	0.0165006900357	0.00421445600476	4.03274824048e-08	2.278681292e-08	4.87738683295e-08	1.55521136047e-08	9.50503242084e-10	4.90722345047e-10	1.43668964016e-09
1.55756463875e-07	2.43115730699e-08	1.23992121644e-07	8.02027698942e-09	1.12859478309e-07	3.74047536392e-09	8.65342055232e-08	1.32824892521e-07	1.11464747735e-07	3.04423438441e-09	3.10481444083e-08	2.12647496654e-08	1.4745582275e-09	1.89151737543e-09	0.034398247663	1.48948153899e-10	3.94981704129e-10	6.600479614e-09	3.5285475332e-09	2.82013081726e-09	8.11618332079e-10	6.25219003808e-10	4.07339174715e-08	5.02345316245e-09	5.90188803515e-09	7.70208813989e-08	9.13126244105e-09	2.81213755536e-10	6.41683367939e-09	1.0336149927e-10	2.77410670017e-09	9.26827309845e-08	3.41965290284e-09	8.13157229601e-08	5.13790096074e-08	1.00991376599e-08	3.81276251888e-09	3.00952045813e-08	2.42363685885e-07	1.09105626084e-07	3.51006176008e-08	1.37035814065e-07	7.64168100322e-08	1.12743304473e-09	1.45133333152e-09	3.21421578716e-09
3.26405345886e-07	2.97117672874e-08	1.34532731088e-07	7.33790983741e-09	2.1617487243e-06	4.85941127283e-09	0.011710929451	7.12543765402e-07	1.7421992005e-07	4.73775049877e-09	2.61047077672e-08	2.67377127344e-08	9.12223369941e-10	7.22596866495e-10	6.18214111364e-10	6.1161067795e-11	1.26981743477e-09	2.63256941378e-08	1.69496592064e-08	6.84568862898e-09	1.26447900357e-09	2.1492050739e-09	5.403165021e-08	3.65685473885e-09	4.62547197331e-09	7.34584232812e-08	1.1897641254e-08	4.4070077744e-10	9.79725270645e-09	1.47128165254e-10	2.90363677604e-09	9.98161423438e-08	2.71438948819e-09	4.96950543635e-08	5.84834943331e-08	1.74086137296e-08	3.70656661331e-09	4.38022830508e-08	1.36800011291e-07	4.55373259074e-08	2.03780286713e-08	1.32562453416e-07	2.71277570965e-08	1.79291463411e-09	4.79850554974e-09	0.0632013696333
2.74800345496e-08	1.18828110777e-08	6.08786283296e-08	3.61357430931e-09	5.99689702216e-08	1.7515397248e-09	1.2918833046e-07	2.36053697524e-07	1.45793332802e-07	3.41745910859e-09	1.36946324823e-08	1.67927893642e-08	1.25627386468e-09	5.62411892109e-10	3.73996594668e-10	4.5529165087e-11	3.64341972299e-10	9.45627813237e-09	6.12833917987e-09	2.36723555216e-09	4.96715326562e-10	3.54203391928e-10	2.04059052397e-08	3.20386715436e-09	4.64176616123e-09	6.30546605164e-08	1.38990185142e-08	3.32344660859e-10	8.19501460903e-09	1.26150582201e-10	4.74132557753e-09	6.14028284872e-08	2.92191595064e-09	5.33098081935e-08	6.50654813606e-08	5.89405557206e-08	7.99485604746e-09	8.41612656735e-08	3.51514748527e-07	2.50233984166e-08	2.01399185678e-08	4.98920057851e-08	2.14166560829e-08	8.89052164016e-10	1.80597219881e-09	5.7142742542e-09
1.51320026286e-07	6.57456751465e-08	6.00083938825e-06	3.03832779023e-08	1.38702377458e-07	1.08507504558e-08	2.38602636429e-07	6.54195783302e-07	1.48322853958e-07	3.62341335567e-09	1.69669398936e-08	3.20298751147e-08	1.46226416923e-09	1.06193817931e-09	7.39415401623e-10	1.17136541397e-10	7.00422479412e-10	5.84889546459e-09	4.47432105308e-09	4.47632585573e-09	5.19742056014e-10	4.83934797848e-10	1.84608640786e-08	1.96050462122e-09	2.68463976103e-09	5.65098095108e-08	6.56140952968e-09	2.69650752208e-10	6.06601899363e-09	9.79384944133e-11	2.82624143238e-09	1.26929258183e-07	2.90592957729e-09	5.33000571501e-08	5.02939148495e-08	4.50091483901e-08	5.45145207495e-09	4.85033089846e-08	3.59339171764e-07	4.98311000474e-05	3.04485013794e-08	1.2041811569e-07	5.10653772989e-08	1.54324744956e-09	1.95762235079e-09	3.66327828844e-09
7.2055868442e-08	2.40666887065e-08	1.52295775713e-07	1.00671279431e-07	0.00663797051695	0.0275482995989	0.00944980484171	0.00280324835268	9.20924849856e-08	1.82922897685e-09	1.25030480209e-08	1.63847156933e-08	6.12756205816e-10	4.2622915544e-10	3.64293022106e-10	4.11841252333e-11	5.76421488316e-10	8.58701744405e-09	6.81586462944e-08	4.02979407308e-08	0.0679782687608	0.0396637449736	0.0565842747903	0.00710881341344	2.96508193404e-08	2.01656347036e-07	1.54353402237e-08	6.36806318592e-10	1.5590835902e-08	2.91574035741e-10	6.09570181328e-09	1.52191306418e-07	5.78504330986e-09	5.40486969555e-07	1.10662836344e-07	1.0847815927e-08	2.23707670342e-07	4.43809311327e-08	8.88551756004e-08	4.33694511142e-08	2.0366606252e-08	8.44666739265e-08	8.30442023581e-08	6.98169469531e-09	1.86321463256e-09	4.25855941982e-09
2.86620445024e-07	8.74860422167e-08	3.84193481827e-07	0.0104643557603	0.0683888947	0.0458356226898	5.30055613338e-07	2.17298011767e-07	2.24244492067e-07	7.82294473435e-09	2.68244186792e-08	4.47540163178e-08	2.55064406789e-08	4.21589352289e-09	2.62834114673e-09	7.93977572455e-10	2.16543476149e-09	1.69046803714e-08	6.61701547621e-09	2.78680167705e-09	7.79987020575e-10	9.38601940432e-10	9.19990737743e-08	1.36116043122e-08	1.49839222574e-08	1.59072185847e-07	1.94616650489e-08	7.20216901017e-10	1.56929903013e-08	2.98604192309e-10	1.41189752342e-08	2.0547974609e-07	7.22464760191e-09	8.78280799261e-08	8.66690260063e-08	2.32898186195e-08	6.78327840838e-09	4.29991962265e-08	0.000184883389273	2.45686711207e-07	3.69546048411e-08	7.87967075618e-08	4.17662885534e-08	1.76876161307e-09	4.1511732666e-09	9.35560683362e-09
2.23287497554e-08	9.62949353149e-09	2.98819759614e-08	3.76337650186e-09	2.06797580236e-07	3.78232963498e-09	7.19724605631e-08	8.50719564439e-08	5.58575133205e-08	1.02273243321e-09	7.61426659804e-09	6.60074996579e-09	6.18302781096e-10	3.30619464289e-10	3.42540245166e-10	4.46418891868e-11	2.21922905331e-10	1.12905645372e-09	2.14993329318e-09	1.00738098129e-09	3.03305480628e-10	2.66388579945e-10	1.63685496163e-08	1.82930255744e-09	2.39892747219e-09	4.6163643732e-08	1.08450968746e-08	3.18944651769e-10	7.69987590412e-09	8.51085930776e-11	2.11675218296e-09	6.38760793393e-08	1.51016438018e-09	3.60851518827e-08	2.41459015305e-08	4.27177616532e-09	2.43539146278e-09	1.71337091323e-08	1.0030640207e-07	1.06325670787e-07	4.84940756179e-08	8.00042316412e-08	2.7469340187e-08	1.06986234443e-09	1.91813510376e-09	3.88377990664e-09
3.09223783103e-08	1.14671276247e-08	6.24664094481e-08	2.50338066676e-09	6.98340594434e-08	1.35888215883e-09	8.39889905468e-08	9.58201037264e-08	6.97673722727e-08	1.19232678421e-09	1.82465209387e-08	1.21144489581e-08	7.77159849101e-10	2.50253458655e-10	3.30163415323e-10	2.51650932359e-11	2.45511014954e-10	2.7376303003e-09	3.67265393349e-09	2.67981858631e-09	6.23408209623e-10	9.34686482532e-10	6.24807331318e-08	2.95535513795e-09	3.24674264906e-09	5.51987095118e-08	9.91925538357e-09	3.22424862614e-10	8.2343622966e-09	7.95945642234e-11	2.34683505462e-09	6.15786656636e-08	1.65582465581e-09	2.82041799724e-08	2.4550213483e-08	2.94146030518e-09	1.29832976324e-09	2.14544616454e-08	7.37046171584e-08	3.27644152339e-08	1.02901624436e-07	8.30341997467e-08	2.62649272203e-08	1.04786238204e-09	4.21179902572e-09	3.45083935989e-09
2.10001320482e-07	2.65635090807e-08	1.08727099814e-07	5.61566937156e-09	5.87836604633e-08	2.45993388896e-09	1.06561435864e-07	1.51835176799e-07	1.52704381089e-07	3.05252385604e-09	9.26453474122e-09	1.20599592007e-08	1.21963886477e-09	5.96533032633e-10	4.74686491869e-10	5.92393183154e-11	6.06141007247e-10	6.91899278586e-09	5.1899712921e-09	2.01924048985e-09	4.8379716709e-10	3.19683250391e-10	2.04906772332e-08	2.82381402986e-09	4.13603951784e-09	8.26717406711e-08	1.04067823574e-08	2.61342812998e-10	5.81608805105e-09	8.24119222027e-11	2.16760726772e-09	9.71877672984e-08	4.8531914856e-09	3.11404314171e-07	2.44550824513e-07	2.39039044292e-08	4.92771030034e-09	2.66826495155e-08	1.00523606672e-07	3.45926098997e-08	1.9229094347e-08	9.18673056402e-08	2.64649164687e-08	1.75180081695e-09	2.3238726515e-09	5.44674526636e-09
0.0119175380729	2.53091546142e-07	2.65248283075e-07	2.60462158545e-08	1.14101923908e-07	3.52437792902e-09	7.62790444731e-08	9.75470415364e-08	7.70302062158e-08	1.70258958305e-09	1.30760447257e-08	1.29100130298e-08	1.05133624389e-09	4.61130121984e-10	4.92809598869e-10	7.89613181615e-11	5.7388117083e-10	3.68185450825e-09	4.37766132961e-09	1.22981645662e-09	3.15040855552e-10	2.77758345556e-10	2.25855677398e-08	3.288867439e-09	3.93877536129e-09	7.07568066444e-08	1.21257569291e-08	3.19214121794e-10	7.94269092883e-09	1.18154714199e-10	9.22147063947e-09	1.654577245e-06	1.28460742206e-08	3.29013995021e-07	6.49195853048e-08	1.03253105254e-08	3.3189774508e-09	2.36878153446e-08	7.55740040259e-08	4.3468954855e-08	2.01814064013e-08	9.19419966452e-08	4.31122508552e-08	1.0793478253e-09	1.84657723831e-09	3.05339424461e-09
8.62727548666e-08	5.05157973789e-08	2.10864769733e-07	7.71992648064e-09	8.8274442921e-08	3.9197126202e-09	8.35541350434e-08	1.67963665513e-07	1.21468599096e-07	1.64738935131e-09	1.04280166732e-08	4.5036166981e-08	1.07367213046e-09	1.34043962045e-09	9.07250435792e-10	6.33583675763e-11	4.98273889425e-10	7.97469869877e-09	6.00282685738e-09	4.09907507367e-09	8.60487443948e-10	1.11147258971e-09	4.85591075696e-08	2.74054279301e-09	3.40318294155e-09	5.47606429406e-08	1.12011026288e-08	4.04304029215e-10	1.05095644695e-08	1.26313048177e-10	5.17325215963e-09	1.4652960445e-07	4.05525871978e-09	5.17670215493e-08	3.62803902923e-08	4.90090043724e-09	2.04366629634e-09	2.78358174554e-08	1.8924667912e-07	2.74196548933e-08	3.55241125682e-08	8.54654415903e-08	3.71165799033e-08	4.93784800334e-09	0.0492083438825	1.34851473647e-08
7.50406127274e-08	2.02519401978e-08	9.08610338197e-08	6.6094837851e-09	1.07963377344e-07	3.59751682744e-09	5.77938444366e-08	8.73174769525e-08	5.87106726511e-08	1.06684237938e-09	8.8874673702e-09	8.71816772935e-09	6.33823910505e-10	4.52253106677e-10	4.48741647392e-10	1.00204569204e-10	6.03901179917e-10	6.18681740857e-09	3.9329466466e-09	1.44164813741e-09	4.22883467864e-10	3.54824829391e-10	1.78241092105e-08	1.95007477933e-09	2.90876042266e-09	5.19873174005e-08	8.36896719484e-09	2.68628553261e-10	7.08947339922e-09	1.02183896105e-10	3.61952181815e-09	1.14445366448e-07	3.22563798843e-09	5.19788114875e-08	3.73832261498e-08	6.01858715157e-09	2.01588826129e-09	1.76465037106e-08	6.92433409144e-08	3.87800169889e-08	2.10312870621e-08	6.85491369745e-08	4.32572971393e-08	1.59546246038e-09	2.10822635767e-09	4.60783277978e-09
9.5036956559e-08	2.18469851789e-08	8.95041025203e-08	5.19010551033e-09	5.82153947303e-08	1.85300503937e-09	7.56350789701e-08	1.97822290548e-07	2.34666349108e-07	4.16506818097e-09	3.71950557129e-08	2.59271785518e-08	2.0892856072e-09	1.83161135598e-09	1.36548148843e-09	1.35897883291e-10	7.37769937653e-10	6.38428616773e-09	4.86249624276e-09	2.24660004709e-09	5.68508352263e-10	4.86138356229e-10	2.51746093006e-08	1.94561322229e-09	3.3724422492e-09	7.76324285044e-08	1.36217366154e-08	3.33499307562e-10	7.77243176504e-09	9.50767119701e-11	2.23491286869e-09	1.24371042063e-07	4.01633057195e-09	9.0992720838e-08	6.68687807187e-08	1.26043854789e-08	3.05904287141e-09	1.57769657516e-08	9.78757483836e-08	3.11654452683e-08	4.09309507147e-08	8.3311145036e-08	2.15289147136e-08	1.51135702473e-09	1.56448274009e-09	3.49665975667e-09
4.42121223961e-07	8.85330047585e-07	9.77946838996e-06	0.00247573085411	2.62080853919e-07	7.05302222693e-07	5.50018849011e-08	1.56741136408e-07	6.95307591137e-08	1.30988228462e-09	1.43134718405e-08	0.0859057142501	0.0803215344144	3.54543546025e-09	4.22865896483e-09	1.97177988041e-10	1.93146494708e-09	0.0740019860149	5.00305201588e-08	7.07069254143e-09	1.60824472209e-09	1.83703969371e-09	1.29521433132e-07	5.64561022118e-08	2.57655565055e-08	1.08984257253e-07	1.79685770973e-08	5.26525788823e-10	1.16008588092e-08	2.3419517193e-10	3.84332030783e-09	1.50713857717e-07	5.42663588357e-09	2.55702061735e-07	0.0162654555011	0.000132731417917	5.23777661606e-09	8.06224941359e-08	1.67973401141e-07	2.35157210853e-08	4.03838561025e-08	1.36423468368e-07	1.10916235439e-07	2.32802007788e-09	4.70617325674e-09	8.73335780313e-09
8.7299818063e-08	1.75650881226e-08	8.20526430035e-08	5.56049107738e-09	1.13208519079e-07	5.48110470418e-09	9.88496943124e-08	1.35576763955e-07	7.76228726704e-08	1.43648274087e-09	1.12158495734e-08	1.11509555909e-08	8.19199639601e-10	4.15595487814e-10	4.36333253083e-10	4.6256446006e-11	2.69758329751e-10	1.32370146022e-09	2.10675440271e-09	1.08770745985e-09	4.40033031435e-10	2.56962048668e-10	1.24267434115e-08	2.08798876212e-09	3.16076878599e-09	6.21003353854e-08	9.95061665336e-09	3.04170040667e-10	7.57969530716e-09	1.13078683144e-10	4.90318182626e-09	2.24262169005e-07	6.54212595019e-09	1.07061522997e-07	3.64685463678e-08	6.01103921242e-09	2.16950164959e-09	1.56108115681e-08	7.14087047887e-08	4.1434579457e-08	2.24013218727e-08	0.0715360201998	0.0372761256554	0.0163022480164	0.0338658999125	3.19387786825e-08
1.46246468324e-07	4.61175031171e-08	1.43894748306e-07	7.11630877934e-09	1.78651096454e-07	4.08761998653e-09	1.62947292714e-07	8.79066717308e-08	6.74309405229e-08	1.88651162292e-09	3.2143542313e-08	3.92538569379e-08	1.12019838503e-09	7.74208102045e-10	7.31148571588e-10	5.19076946248e-11	2.8096249223e-10	3.48354295807e-09	2.14469681288e-09	1.39721263727e-09	2.99286927905e-10	4.35900904826e-10	3.87192378336e-08	2.54656706025e-09	3.33188632489e-09	5.94617810411e-08	8.14558802303e-09	2.37214681459e-10	6.41325555565e-09	6.58373813212e-11	1.5696686141e-09	5.10774448971e-08	1.29518464597e-09	2.44664426946e-08	2.26603275117e-08	3.3555216067e-09	1.62098076455e-09	1.76523625502e-08	1.10041251825e-07	3.72718082427e-08	2.35361151302e-08	9.0805066191e-08	2.39097284235e-08	9.80103421778e-10	1.70356224641e-09	2.979968186e-09
9.43614493156e-08	4.64212454084e-08	3.60621620869e-07	5.74170012005e-08	1.40374227178e-07	0.00741240321043	5.07190478898e-07	0.0454251204969	3.74620279844e-07	5.8604460781e-09	1.81394012107e-08	2.7223641667e-08	1.18190905794e-09	8.45811107106e-10	5.21727160973e-10	6.82445795407e-11	6.04424211141e-10	7.22485238137e-09	9.69321021532e-09	2.72638669226e-09	7.39579895602e-10	5.96653007492e-10	3.30047325106e-08	2.95925905712e-09	6.32912524914e-09	1.3471057569e-07	1.73579345011e-08	4.66609868522e-10	1.35429822815e-08	1.86525652292e-10	4.76224356415e-09	2.26166111401e-07	2.32309911743e-08	1.66243098186e-07	4.15864605466e-07	7.8229200266e-08	3.78622592084e-09	4.18737117155e-08	1.28435855906e-07	3.1720453292e-08	0.01752062206	0.0358614282315	0.0663479379413	0.0397556386792	0.0107452346368	5.97534267711e-09
4.81230486766e-08	2.43045611003e-08	3.08808981078e-07	1.47530257715e-08	5.75431702337e-07	3.28352953438e-09	1.41259138828e-07	4.61625639823e-07	0.0258403620112	4.11776954488e-09	8.37374385984e-09	9.12806086519e-09	7.82330570241e-10	5.46494584941e-10	6.17359445985e-10	5.76221525661e-11	6.39623081636e-10	3.88709185631e-09	4.45444620471e-09	1.39728492138e-09	4.21527412858e-10	3.99662556471e-10	2.74505360807e-08	3.93492531115e-09	6.51451413693e-09	8.65459930953e-08	1.08145976598e-08	2.64589787108e-10	6.71098115167e-09	7.04255364603e-11	1.8052437493e-09	7.33220054152e-08	2.40414479928e-09	4.72907844901e-08	5.77719345994e-08	1.39022632032e-08	5.9240792033e-08	1.02271746628e-07	3.62033125683e-07	7.57647709851e-08	5.29590384519e-08	9.36840941049e-08	4.35939462665e-08	0.00251650687546	3.58177469175e-09	4.84067669624e-09
1.65338484954e-07	3.80710132e-08	1.32188374668e-07	1.60900297162e-08	2.19374889884e-05	3.62074289615e-08	3.69241758667e-07	2.223221107e-07	9.56616852827e-08	1.48421542717e-09	1.57814168742e-08	1.41199109176e-08	6.52128696939e-10	6.64669522748e-10	1.85297863415e-09	4.61910886366e-11	2.46518906365e-10	5.05683309783e-09	6.31680758548e-09	2.94298051815e-09	7.4674288598e-10	3.08608852347e-10	5.10552780359e-08	2.59623780621e-09	2.94948973382e-09	4.99618553155e-08	6.83130533939e-09	2.20745306984e-10	6.20094975671e-09	6.68317908747e-11	1.1831072968e-09	4.11008579095e-08	1.41206259402e-09	3.4115687423e-08	4.13899898435e-08	8.00016771133e-09	3.2651042508e-09	2.1899036363e-08	1.1106826987e-07	5.80014499369e-08	3.64718188437e-08	7.24493446912e-08	5.95723270751e-08	4.32702055724e-09	3.00245772079e-09	1.43672001463e-08
8.72539275522e-08	1.9741969036e-08	8.6994672573e-08	3.67159620509e-09	5.62483990944e-08	1.73919557937e-09	9.92748261726e-08	3.33055400773e-07	1.3602734054e-07	2.89762970347e-09	2.04336193814e-07	1.10836656551e-07	2.40148593236e-09	1.75016929547e-09	8.92805404503e-10	9.62387085087e-11	9.95708275496e-10	9.89315960634e-09	9.90179246636e-09	2.69522705645e-09	7.89160605822e-10	7.8216961954e-10	4.25235509963e-08	4.77877033555e-09	8.55989774234e-09	9.26504697885e-08	1.85736688514e-08	4.1153231829e-10	9.45507020339e-09	1.5038081677e-10	2.79233660273e-09	1.23861227556e-07	4.73038812134e-09	2.69834735141e-07	1.51132503219e-06	7.3161622327e-08	6.6441901048e-09	1.93761883951e-08	1.22573903496e-07	4.56976557291e-08	0.0091306111744	4.82853550254e-07	2.61595793503e-08	1.15946662121e-09	1.77054905405e-09	3.60584263291e-09
7.29530375351e-08	1.61910217675e-08	1.24670248813e-07	1.56629995461e-08	1.07634373429e-07	4.51862414951e-09	1.79836060699e-07	4.17053069159e-07	0.0107030365158	6.19773542195e-09	1.02301982596e-08	9.81525994274e-09	5.37620666543e-10	3.92404935821e-10	3.47200058951e-10	4.0246912041e-11	5.10111586454e-10	4.88292267295e-09	5.6826341204e-09	0.0152058594106	0.00500282511163	0.027823607327	0.0738020874362	0.0672277506206	0.073795700594	1.68579019038e-07	1.20565599347e-08	4.05708936693e-10	1.07314576007e-08	1.53772786845e-10	6.36409754702e-09	6.19522770331e-07	2.56465119491e-08	0.0291324063589	2.58051145737e-07	2.51124921871e-08	3.67592764679e-09	2.99039016542e-08	9.31335692694e-08	4.41614506703e-08	3.33414958005e-08	3.02999805575e-07	1.67015008808e-07	5.16802815123e-09	2.11776799235e-09	6.00563814601e-09
2.51946516899e-07	4.62492349332e-08	1.61220296802e-07	7.41634798232e-09	8.38418335961e-08	2.43608584153e-09	1.73001856148e-07	5.0057719746e-07	2.53725501971e-07	6.48449956151e-09	2.68802468901e-08	2.24075328222e-08	1.59494793927e-09	6.88990781686e-10	5.0629395848e-10	7.06523448366e-11	6.20840144091e-10	7.63745010088e-09	1.54653181223e-08	9.91534708107e-09	2.42906552591e-09	7.27968084871e-10	4.46604711202e-08	6.01969043521e-09	7.42442957215e-09	8.41185505008e-08	1.43876915308e-08	4.93776699114e-10	1.22664230502e-08	2.02815448204e-10	6.53387299002e-09	4.076355573e-07	2.20430911251e-08	8.52393657661e-08	0.100366059392	6.08278225176e-08	0.0744465381505	2.118865681e-07	0.0408056089532	0.0264470373781	3.76106342751e-08	1.47224812554e-07	5.49494026111e-08	1.36563543583e-09	1.54692908802e-09	5.52191221646e-09
5.42059099963e-08	1.49226701948e-08	8.84521026787e-08	4.59960149301e-09	1.18151865072e-07	2.05751404262e-09	6.29766795149e-08	1.062798992e-07	1.09897174111e-07	3.51386706407e-09	1.29243185004e-08	1.5314437213e-08	1.07578603127e-09	9.62325433005e-10	8.75226080322e-10	7.60457639486e-11	4.93624761931e-10	6.68785146124e-09	3.45255263071e-09	1.5935355188e-09	5.41898290879e-10	8.18985176387e-10	1.03077139435e-07	5.06594291335e-09	6.49113455475e-09	5.84155215185e-08	5.23494778211e-09	1.73190490273e-10	6.14022994072e-09	7.27771591684e-11	1.95513363378e-09	2.03264710733e-07	4.21144175812e-09	7.12932094976e-08	0.0492105257766	0.0269190808938	0.0358958808113	1.02448186579e-07	2.70337656566e-07	5.02832693913e-08	0.0144861778215	2.14303422285e-07	4.2227038129e-08	1.25507184004e-09	6.42519979821e-09	6.21220754382e-09
1.61620456752e-07	3.77401322708e-08	1.30669304825e-07	6.64357585283e-09	4.60761655357e-08	1.6520865174e-09	6.88678178893e-08	1.20872438238e-07	1.18368050843e-07	1.35977832125e-09	2.36899242646e-08	2.06692689241e-08	7.87080413435e-10	6.06817026761e-10	6.50613312165e-10	9.77758043487e-11	3.50597982412e-10	3.14942578045e-09	4.61831834135e-09	1.70789163601e-09	5.64257512527e-10	5.17957520985e-10	2.56657253727e-08	2.7845668563e-09	5.72119766175e-09	6.07054576581e-08	1.14824958387e-08	4.28522778172e-10	8.71206319814e-09	1.12592861807e-10	3.38914568336e-09	9.97007280999e-08	3.6535926554e-09	7.61844845634e-08	3.70408969904e-08	6.91289672148e-09	4.70787327529e-09	2.63443584331e-08	1.25613213686e-07	2.68358106416e-08	1.32317700517e-08	3.76266028846e-08	1.74216729961e-08	6.20076164577e-10	2.27151362259e-09	6.17930958793e-09
9.32336806982e-08	1.76327990112e-08	5.02386367036e-08	4.67630359512e-09	4.65658612698e-08	3.86887934024e-09	1.00818620024e-07	1.04855799897e-07	2.0621549767e-07	1.57381276997e-09	1.39660369422e-08	1.16306987525e-08	7.92548430893e-10	6.78712218566e-10	8.77059091887e-10	7.82659518351e-11	7.73778933946e-10	9.71232233551e-09	6.4766300442e-09	2.00430795955e-09	5.82116886274e-10	5.80061373413e-10	4.76327754786e-08	5.70466154189e-09	7.64219321587e-09	7.68435842051e-08	1.18414786458e-08	4.12091214286e-10	7.92848877196e-09	1.37022612535e-10	3.38319186136e-09	4.89753457721e-07	0.0481584186354	0.0589324663938	1.28361111534e-07	9.30769945762e-09	9.76908101124e-09	5.14645166937e-08	3.7183019573e-07	0.0306067408951	0.0061840934256	2.92288376562e-07	5.40740907476e-08	2.22711584144e-09	1.48082306634e-08	0.104701682063
1.41590754131e-07	5.14762818608e-08	1.78748511397e-07	1.0246330281e-08	9.75547529307e-08	6.18870640699e-09	5.29066438345e-06	1.63079873168e-07	1.89998820872e-07	2.97876789001e-09	2.08421319413e-08	3.21932588512e-08	1.54175523115e-09	1.03838422737e-09	9.01500904252e-10	8.82228074688e-11	6.3934892062e-10	1.03009276408e-08	9.85291322465e-09	1.52645352874e-08	1.69249932514e-09	7.17488062449e-10	4.68792041572e-08	4.56077142038e-09	7.04502226573e-09	1.64413729602e-07	1.74719678521e-08	6.89166605759e-10	1.43934600502e-08	1.90453699803e-10	5.32665164333e-09	4.91245492556e-07	7.57203163031e-09	1.20698731082e-07	6.16351015101e-08	1.00645191418e-08	4.60280434716e-09	2.39323022971e-08	2.13540218973e-07	7.12574989907e-08	9.88245832985e-08	1.2275406232e-07	5.2183212926e-08	1.93813700559e-09	3.25852813644e-09	5.51088025675e-09
8.22400096619e-08	3.24213091961e-08	9.91136991304e-08	5.08776876212e-09	6.55049424044e-08	3.05473018142e-09	8.85892519398e-08	2.55234200818e-07	1.2538337289e-07	2.15069425084e-09	1.72925586131e-08	1.55324640991e-08	1.04351045343e-09	7.02462426441e-10	1.08796424776e-09	1.02566969558e-10	5.92662564049e-10	6.01607490552e-09	3.84030350651e-09	2.91970959089e-09	4.71531198167e-10	3.51980256176e-10	2.30780668536e-08	2.54955709687e-09	3.30635837958e-09	5.34544362822e-08	9.85149757669e-09	2.73215230897e-10	7.22134035945e-09	9.12563730385e-11	2.03197179381e-09	8.06531094346e-08	2.76239198269e-09	9.22056807461e-08	7.17108754568e-08	1.71881085749e-08	3.9823955558e-09	2.53495784897e-08	7.95201396899e-08	3.20685724546e-08	2.63676203989e-08	7.22126327993e-08	3.29269452256e-08	1.33620047861e-09	1.90958632017e-09	3.27026493904e-09
2.34571561817e-07	5.74073763989e-08	1.70533814103e-07	8.72880707391e-09	1.22583447419e-07	3.44258510646e-09	8.80094490717e-08	1.72209505112e-07	8.85796463854e-08	2.35953173371e-09	9.24497841605e-09	1.64958675849e-08	2.83650302332e-09	1.93623269069e-09	6.95833171611e-10	9.99481628177e-11	9.5070460709e-10	7.61716206752e-09	6.95105086608e-09	2.26590869412e-09	7.54195533502e-10	8.15104260972e-10	7.46437087851e-08	6.4720484263e-09	6.84977471486e-09	6.74053798358e-08	8.38844813148e-09	2.46055800693e-10	6.20229240739e-09	8.84461370562e-11	2.41834164492e-09	1.03131842109e-06	8.49263962218e-09	7.5997006327e-08	6.46263014958e-08	1.09703331271e-08	4.98743887151e-09	0.013609647564	6.63661392564e-07	4.55491476473e-08	1.61146339312e-07	1.47291099684e-07	3.86990233508e-08	1.51557631746e-09	2.36959776423e-09	8.64730952035e-09
4.11037601149e-08	1.60897713264e-08	8.00911433573e-08	5.40334307178e-09	1.03332341639e-07	3.57884433957e-09	7.09361783469e-08	1.689244887e-07	5.05373357719e-07	6.62971577154e-09	1.21815115436e-08	1.39241574591e-08	1.03046528737e-09	8.48400145684e-10	4.0922906367e-10	1.64745536701e-10	2.2596279185e-09	1.41221342851e-08	1.17767121317e-08	8.38351303514e-09	6.86062333372e-10	5.37674728276e-10	4.34226360703e-08	3.37499444099e-09	4.18828704238e-09	9.82995753186e-08	1.04132610422e-08	3.70495873372e-10	8.66157460215e-09	1.35060026571e-10	4.09965360254e-09	1.8080120326e-07	9.84924417294e-09	9.66201717808e-08	8.16450553191e-08	1.85925782037e-08	8.67993943189e-09	2.66120358703e-08	1.07892039733e-07	2.96373278682e-08	1.88213456136e-08	7.20627134019e-08	2.54484499995e-08	1.08660025722e-09	1.63544705358e-09	4.3775459062e-09
1.88615953233e-07	1.17331082653e-07	1.70417328135e-06	4.47869626984e-08	2.5230922567e-07	2.51768738094e-08	1.76575618261e-07	3.57620260746e-07	9.97379178071e-08	2.24013019495e-09	1.38420170691e-08	2.95830513949e-08	5.12232436985e-09	1.47172386024e-08	1.99405938896e-09	1.86092934457e-10	1.48234490445e-09	3.69339859991e-08	1.28648426099e-08	7.99647176268e-09	1.11289750905e-09	5.85319646128e-10	3.64074088439e-08	4.90948247413e-09	7.27034605654e-09	9.66304540712e-08	1.90836167497e-08	5.74387267115e-10	1.09645475476e-08	1.92621414102e-10	5.55221055803e-09	2.05571908192e-07	4.94446625119e-09	6.94534917146e-08	6.11112757068e-08	1.09574436501e-08	3.14169236477e-09	2.58605334404e-08	1.02328464504e-07	4.44325088814e-08	1.78297391329e-08	8.78607225494e-08	3.9551089504e-08	2.55770077667e-09	2.8939465223e-09	6.21608319718e-09
2.45466847278e-07	3.43186720906e-08	1.63783437355e-07	5.94775909458e-09	6.05480754659e-08	2.81226175645e-09	1.3922654959e-07	1.50483922152e-07	2.35700270539e-07	3.82074173949e-09	5.42783327097e-08	3.05110771418e-08	1.54668487526e-09	1.72637895115e-09	8.92563874297e-10	4.61554598154e-10	1.77592759995e-09	1.18368131191e-08	9.82459746883e-09	3.08217568697e-09	7.22335463437e-10	5.37902383934e-10	3.26409247112e-08	3.34093279452e-09	5.61826999819e-09	1.06928146523e-07	1.55413179938e-08	4.90673744831e-10	1.07500435616e-08	1.5506255647e-10	3.03509633617e-09	1.87616071061e-07	7.74182238545e-09	3.07161074041e-07	2.54463652683e-07	3.0897821433e-08	7.14073313263e-09	2.43890703536e-08	2.64298709588e-07	6.9534963241e-08	6.35043962288e-08	1.27070001381e-07	2.5818772725e-08	1.90258350707e-09	2.12005907717e-09	5.96659942409e-09
1.63215194119e-07	3.79832180796e-08	1.50786560128e-07	5.08260565785e-09	5.40306130501e-08	2.84568238668e-09	1.41261670982e-07	1.98573888808e-07	9.2143688344e-08	3.62301980064e-09	1.20216447439e-08	1.80630722745e-08	9.06517381752e-10	7.0478595554e-10	6.34915558499e-10	8.15893902238e-11	6.62684793676e-10	1.25003728107e-08	5.0989472986e-09	1.96396200116e-09	5.22404076312e-10	5.44561739933e-10	3.87135563425e-08	3.11685822566e-09	4.08915401655e-09	5.69424966642e-08	8.72272025999e-09	2.96241436044e-10	6.93116924794e-09	9.78832880092e-11	2.63821086372e-09	4.9507250625e-08	2.17521700667e-09	5.20802931931e-08	4.5705506141e-08	7.0264575392e-09	1.97921693551e-09	1.7482150903e-08	8.44733002592e-08	3.46650609611e-08	2.40330127048e-08	7.89051328643e-08	3.69702073147e-08	2.30232764829e-09	5.58863095176e-09	8.53242747187e-09
2.56616185696e-07	8.10163455083e-08	3.2228892351e-07	1.22263361931e-08	6.12521390383e-08	1.25127300106e-08	0.00314491357543	0.0507524648182	0.0403248286732	0.108281324806	0.179626109005	0.0698782261332	0.118546032997	2.02012574226e-09	8.60543720871e-10	7.07488451427e-11	8.7956678086e-10	1.25476579436e-08	3.120026133e-08	5.27905573718e-09	1.05703812649e-09	2.2085821099e-09	1.32335287112e-07	2.05497163033e-08	1.6421630102e-08	1.00929505887e-07	3.0659957635e-08	8.00421026089e-10	1.70813430099e-08	2.35721439034e-10	4.62030357181e-09	7.53459266666e-08	3.61083611863e-09	4.02060388652e-07	0.0969468259046	0.0956200114365	8.16661735918e-09	2.59254698191e-07	4.13668945652e-07	2.62543055329e-08	3.44680356557e-08	1.12617521835e-07	4.98563163573e-08	1.56727578688e-09	2.45720763745e-09	5.37704097411e-09
6.51471385343e-08	1.53023548893e-08	8.24289917509e-07	0.00151447542409	0.0205741381905	0.0101145775561	9.99449467352e-08	1.65432039232e-07	1.15232925328e-07	4.54188308183e-09	1.72978170827e-08	1.68439426964e-08	1.13381342608e-09	5.38944800158e-09	3.38517784353e-09	1.01241872923e-10	4.12654245255e-10	2.0703282984e-09	2.2594530318e-09	4.353815954e-09	5.20533605655e-10	7.73661256933e-10	3.42416740966e-08	3.0164399193e-09	2.81555089089e-09	3.9704513653e-08	8.41001275021e-09	1.97143352248e-10	6.02103740262e-09	6.56541866676e-11	1.6977235984e-09	5.48750390218e-08	2.04677143959e-09	3.33869765058e-08	2.31928803525e-08	5.68177545034e-09	3.11817295416e-09	1.82714448405e-08	1.50951486068e-07	6.42719976995e-08	1.85185515436e-08	6.16665880438e-08	1.88330824702e-08	1.40095950785e-09	9.81351281315e-10	1.85290632579e-09
3.06927680855e-08	1.17117468403e-08	7.59009607909e-08	5.4711364539e-09	2.54991187071e-07	3.93490508122e-09	9.64351669359e-05	1.22068668434e-05	7.36927361229e-07	5.39517360066e-09	4.13382993389e-08	7.26505241061e-09	1.95168413865e-09	1.79476073042e-09	4.29800854738e-10	4.98301506027e-11	4.08862897933e-10	5.09148017772e-09	7.0490946691e-09	2.6011197384e-09	9.79260118415e-10	8.78135008216e-10	3.86896006928e-08	2.07742042606e-09	2.82269332798e-09	4.83720068374e-08	5.61604972392e-09	1.59827651417e-10	5.11392721035e-09	6.4056910931e-11	1.68346526098e-09	0.0044854204729	1.42556135908e-08	6.70274565083e-08	2.45529427683e-08	2.88044932304e-09	2.76143720858e-09	1.68866166032e-08	7.89165801095e-08	0.00412796121722	3.23583339927e-08	4.00936414237e-08	2.61681529405e-08	8.14071121817e-10	8.67366487188e-10	4.41621951618e-09
0.0179263417743	0.0515963966932	0.0546268090241	0.071811469654	0.03273503041	0.0623851468441	0.096402618415	0.125498470062	0.0612767199318	0.0865470090737	0.0257696025293	7.83696201584e-05	7.84820006359e-09	1.12939176527e-09	1.10795770474e-09	9.31863561927e-11	8.76513096431e-10	1.07103347511e-08	1.02148556747e-08	6.75408840917e-09	2.0016462705e-09	7.43024816157e-10	3.06727162592e-08	6.32757276939e-09	8.76906950197e-09	3.9464471749e-08	7.87206656865e-09	2.35048868965e-10	5.96637790671e-09	1.01515593756e-10	2.6455900148e-09	1.66254052677e-07	2.76843264253e-09	6.19704026803e-08	4.11463385119e-08	8.97231272581e-09	4.64192747143e-09	2.67737704129e-08	1.25380332049e-07	6.17251368965e-08	3.8814095852e-08	2.04658388298e-07	6.3411905984e-07	1.78517053551e-09	2.21924915047e-09	4.87785816204e-09
3.75905715736e-08	8.28095530337e-09	1.40192120592e-07	9.11372039418e-09	7.86820585203e-08	1.99289987123e-09	6.54385936535e-08	9.98521613611e-08	7.12185938981e-08	2.18940630226e-09	7.04019260702e-09	5.46247315544e-09	3.51621551881e-10	5.09451645808e-10	5.95964200027e-10	6.38301052351e-11	6.30611308891e-10	3.52145484066e-09	2.50544256919e-08	3.65539227559e-09	5.4234437185e-10	1.07862472039e-09	5.10221820985e-08	3.6319391846e-09	8.40336942435e-09	1.12457072689e-07	1.24295024267e-08	3.28795343552e-10	6.93380869739e-09	9.91749394908e-11	1.70786394802e-09	5.48439703547e-08	1.85623823714e-09	2.95524233077e-08	2.33996453653e-08	5.59234043657e-09	2.00122907389e-09	1.49872827586e-08	1.79432575379e-07	2.97279337129e-06	3.05276622301e-08	7.28272648524e-08	2.01557046823e-08	1.51896147824e-09	8.82663848648e-10	1.52457020223e-09
4.79768571521e-08	1.91117372134e-08	8.39139906279e-08	6.16092607479e-09	2.05161324469e-07	4.01399034175e-09	1.23158732078e-07	1.45463875098e-07	1.10817114178e-07	2.59312686624e-09	8.67730119293e-09	1.30496021949e-08	2.14394753445e-09	1.27134807398e-09	1.23648879681e-09	8.99075217406e-11	6.16216676372e-10	5.25383951246e-09	4.53787001224e-09	1.98913553969e-09	5.26464128504e-10	4.44487874192e-10	4.42160656229e-08	2.70703245753e-09	3.58149293486e-09	5.87195161939e-08	8.57732254302e-09	2.36236090214e-10	6.93727588584e-09	8.66989890523e-11	4.791715347e-09	1.2767681849e-07	3.78056066315e-09	6.74124321515e-08	3.93569490001e-08	8.5118969351e-09	4.66636851553e-09	2.91356512988e-08	0.0112789527586	1.3792955003e-07	4.97870448026e-08	1.32836614953e-07	2.35108417442e-08	6.02719153625e-10	6.2106336497e-10	1.37249688294e-09
2.02151415908e-06	9.73334312504e-08	1.21343979191e-07	9.10555922606e-09	7.858978604e-08	4.61615646292e-09	1.28341517573e-06	0.00992943329687	1.50581790127e-07	1.73962568241e-09	1.69410565274e-08	9.62149762994e-09	5.32084369615e-10	4.49722211799e-10	5.52010290583e-10	2.54676421649e-11	1.46457402977e-10	1.09661175359e-09	1.17074511189e-08	2.78094616956e-09	4.28901630607e-10	3.94916596729e-10	2.60530807338e-08	2.47407932446e-09	3.15859968033e-09	6.84637109186e-08	1.291051986e-08	4.49102932087e-10	8.49291668877e-09	1.24788881862e-10	3.18661463732e-09	2.35478345927e-07	5.7797688197e-09	7.47173188626e-08	4.21040145248e-08	7.13312214479e-09	2.27304213624e-09	1.516197673e-08	9.75166346357e-08	3.26929038804e-08	1.33073823403e-07	4.65518231347e-06	1.4375332535e-07	3.98621907527e-09	6.09151558141e-09	9.67973879416e-09
1.29389221592e-07	2.07219875651e-08	3.54397686904e-08	3.66699247524e-09	7.64805329977e-08	1.90706272305e-09	3.24321848521e-08	6.80411818382e-08	6.82103635244e-08	1.48956633912e-09	8.09347489945e-09	1.18819200741e-08	1.41872120002e-09	5.59740920435e-09	1.59659014448e-09	9.04882233451e-11	1.18584175198e-09	1.24911583092e-08	1.37971208678e-08	4.03560305425e-09	1.59661852273e-09	2.8456604991e-10	1.65392340071e-08	3.24057233205e-09	4.49693880239e-09	8.21581907174e-08	5.70743103747e-09	2.46286410121e-10	6.67465693913e-09	7.62796802503e-11	1.33122161019e-09	4.99019451187e-08	3.40269155955e-09	4.37859235981e-08	9.4990213953e-08	2.42946848199e-08	1.52547556156e-09	1.34367111118e-08	6.72470924867e-08	2.51280704969e-08	1.38061443107e-08	6.1850357879e-08	2.46784965117e-08	1.62407879828e-09	2.92615150178e-09	6.54465609284e-09
9.77955503331e-08	3.68513536251e-08	8.787722887e-08	9.66421889125e-09	1.31304062888e-07	4.00732167298e-09	1.13761022015e-07	2.51115339439e-07	9.40132846608e-08	2.25280877191e-09	1.21081334059e-08	1.17344913047e-08	8.1326704908e-10	1.22699453802e-09	7.37209943989e-10	5.93900455917e-11	3.86029199665e-10	6.67513580509e-09	4.45139699085e-09	2.40386212847e-09	8.51248191675e-10	4.16923250666e-10	2.26264626614e-08	1.93188894032e-09	2.29724642862e-09	4.56274012589e-08	8.73499697573e-09	2.34198294357e-10	6.25134626152e-09	7.9588867231e-11	2.00551501248e-09	6.51558359972e-08	2.56472413314e-09	4.72009222346e-08	3.54352952054e-08	1.41321512601e-08	2.02742852891e-09	1.79393423276e-08	1.14019299434e-07	3.00718885295e-08	1.91170405687e-08	4.42861117085e-08	2.44268846397e-08	2.64869013672e-09	1.71017563288e-09	5.24484337809e-09
1.5816495218e-07	2.99166489821e-08	4.23797674946e-07	1.71288217389e-08	1.43989405352e-07	7.97178524663e-09	1.41597620041e-07	2.16412653032e-07	1.18884169845e-07	3.12296742361e-09	2.6170355157e-08	1.60633300198e-07	4.18581463903e-09	1.15804920829e-09	7.38763688422e-10	8.28542066755e-11	9.18150966419e-10	9.18848877427e-09	9.0069787085e-09	4.61137188833e-09	1.24820815404e-09	7.88547944168e-10	6.37482648047e-08	9.17975938312e-09	1.09646107587e-08	1.8115125476e-07	2.2264252825e-08	5.50737793112e-10	1.16067580074e-08	1.91088811351e-10	5.27103224706e-09	1.60853008369e-07	5.48165393835e-09	8.84425658656e-08	7.06290149614e-08	9.68163127736e-09	3.0833050511e-09	2.79669365327e-08	5.4710971895e-07	5.3428656706e-08	3.80557969093e-08	1.24587460376e-07	3.41937032679e-08	1.5473052119e-09	3.12047709601e-09	4.71989975852e-09
1.43015185229e-07	3.11309373134e-08	2.4502061252e-07	1.16873604559e-08	9.75252949865e-07	3.58165960121e-09	0.00826230380306	1.85574263253e-07	5.871355975e-07	1.64152245535e-08	1.80704745508e-08	1.71230540058e-08	1.43911531473e-09	7.01034112059e-10	6.6888990398e-10	8.4397216362e-11	5.81874302631e-10	5.32598410848e-09	3.10827107501e-09	1.4424699829e-09	4.78872110735e-10	3.60663546764e-10	2.93045458422e-08	9.06481835979e-09	8.73659343546e-09	9.39598131535e-08	9.75326708626e-09	3.38087251159e-10	6.8380043628e-09	7.59599479537e-11	2.1634290978e-09	1.03136555969e-07	3.42710908502e-09	6.63821154602e-08	4.22345752122e-08	1.41097725221e-08	1.25271697669e-08	1.95052568993e-08	1.0411624949e-07	6.2028914043e-08	2.10275143876e-08	8.54193584923e-08	4.05693634117e-08	1.17460532192e-09	1.21203800024e-09	2.83621638666e-09
1.07667416277e-07	3.61289805154e-08	2.27113995595e-07	8.11695481397e-09	6.02365614221e-08	2.5155934337e-09	1.6694965952e-07	1.2759890434e-07	8.34025230272e-08	2.63690790875e-09	2.28420243416e-08	2.26188919198e-08	1.64648226492e-09	9.72157667338e-10	7.66124126249e-10	5.19819329185e-11	6.31351145215e-10	9.09063644359e-09	9.17602709036e-09	5.93457040622e-09	1.0767288504e-09	8.31753713993e-10	1.08194870216e-07	3.27359015415e-09	4.27260515302e-09	5.66747969604e-08	1.0310013924e-08	2.94661821927e-10	8.67745501979e-09	1.28997430108e-10	2.9655625948e-09	1.3260555265e-07	4.12330254074e-09	7.45279295864e-08	2.60702396032e-07	4.11630203516e-08	4.32204969451e-09	3.18807461495e-08	1.03236792263e-07	8.75820198035e-08	1.92635474003e-08	1.65303479753e-07	6.15788258982e-08	1.55542375681e-09	3.51806182613e-09	6.31892545177e-09
4.34717912126e-08	1.3808102617e-08	6.85625610372e-08	2.90341949396e-09	5.63667168741e-08	1.95351534346e-09	3.035452499e-07	0.0341513408087	1.27703034289e-05	2.46295599873e-09	1.17791909589e-08	8.86346583889e-09	4.52471418854e-10	4.79217290343e-10	4.64268555295e-10	4.09512340088e-11	2.19665481338e-10	1.74286226959e-09	1.85527719449e-09	1.5487858929e-09	3.96876086172e-10	4.56493280223e-10	3.55567884832e-08	1.70737307667e-09	1.46482357439e-09	3.28587297707e-08	5.43738014242e-09	1.41525453728e-10	4.62328735151e-09	5.77875861016e-11	2.09882498181e-09	9.86397104826e-08	3.37325013823e-09	6.08430007659e-08	4.39672738957e-08	3.52354200503e-08	4.74426770938e-09	2.07409420854e-08	1.72835654299e-07	2.87864815013e-08	1.63728490385e-08	3.90508067132e-08	1.69778453197e-08	7.11351223292e-10	1.0754821802e-09	2.72836126031e-09
1.09791755656e-07	3.96676144924e-08	2.91964838722e-07	1.53617775752e-08	2.47512128483e-07	7.27407461251e-08	8.74050598506e-07	6.81082247012e-07	2.51252636718e-07	4.08263114583e-09	6.22207358278e-08	2.51987468605e-08	8.10771534278e-10	6.51785886666e-10	5.11060648572e-10	1.17709076785e-10	3.38848962394e-09	2.88903482293e-08	9.68498725845e-09	1.14062910377e-08	5.15690182404e-09	6.26882785221e-10	3.13990746061e-08	3.79179689179e-09	5.38376252137e-09	9.31833494427e-08	1.18583073365e-08	6.58876847079e-10	1.07063755219e-08	2.18235179527e-10	7.22207655139e-09	2.36108789305e-07	1.34434601242e-08	9.38084160623e-08	9.94680128882e-08	2.50150569334e-08	3.17895350936e-09	2.61638949221e-08	9.44796462806e-08	4.6860388736e-08	1.77591908588e-07	0.0718941521594	0.00301973214536	3.52795490229e-09	5.24670442857e-09	5.43058075521e-09
1.28315550127e-08	8.14244815313e-09	2.27422580595e-08	3.82696300768e-09	3.28977022851e-08	1.71017365175e-09	5.09173174616e-08	1.19479730557e-07	9.54659796449e-08	1.857554213e-09	1.13823755343e-08	1.07379610073e-08	1.22414774952e-09	1.30243195922e-09	2.37188889292e-09	9.65649663338e-11	8.25652645715e-10	7.02414243922e-09	5.24803158668e-09	2.99612368468e-09	8.43101736247e-10	1.10973309284e-09	1.43435123403e-07	1.10910507366e-08	2.05629591024e-08	7.96285076629e-08	1.25940512437e-08	4.40081606902e-10	9.95048404597e-09	1.29893013165e-10	5.08638214336e-09	1.4630222304e-07	6.19785565504e-09	4.23094426194e-07	8.29486314541e-08	7.64703732732e-09	3.14259767018e-09	1.42346267882e-08	9.99596680136e-08	4.82193085482e-08	1.72951120526e-08	7.57692829013e-08	4.01374724572e-08	7.62034893103e-10	2.17959653848e-09	5.43251714218e-09
8.49144693937e-08	3.64583837913e-08	1.74767958986e-07	1.55783204435e-08	7.91266402247e-08	6.48377270547e-09	1.88022213097e-07	2.384954975e-07	9.388183129e-08	1.46159997401e-09	1.29748065112e-08	1.5031170599e-08	7.71655135342e-10	4.1717137686e-10	4.94041221249e-10	4.86789033449e-11	4.42267102226e-10	6.49684149228e-09	5.01286304602e-09	2.05257733537e-09	5.60053923313e-10	4.83180961673e-10	3.13941212063e-08	3.66531828693e-09	5.07182406704e-09	7.44964102872e-08	1.75127759384e-08	5.2029878972e-10	1.60035431513e-08	1.74578377504e-10	4.72541224276e-09	1.05942452004e-07	3.13059025455e-09	6.36766674146e-08	6.09345685672e-08	5.68067947094e-09	2.87530354601e-09	2.4671413238e-08	9.03376770249e-08	5.33670075826e-08	4.58611200448e-08	1.73111287212e-07	8.13632525388e-08	4.67044649001e-09	1.74049398189e-08	5.99180138961e-09
1.67176419153e-07	4.86701972409e-08	2.76232741709e-07	7.90408378762e-09	6.92095205053e-08	2.36020943389e-09	7.95665649085e-08	1.97355379664e-07	1.35953237814e-07	2.37007040037e-09	1.39214625146e-07	1.6720900299e-07	2.09798555225e-09	6.56834509868e-10	7.0065816576e-10	5.69949626105e-11	6.73874914904e-10	5.12072214395e-09	6.60398233631e-09	1.43049070126e-09	3.34435582129e-10	2.32145347881e-10	1.23825247486e-08	1.67488648878e-09	3.34091442664e-09	4.93227628452e-08	7.36164150643e-09	2.08321386328e-10	5.82147949059e-09	6.65946228296e-11	2.95188335911e-09	1.86366391167e-07	3.23994088266e-09	5.56119188634e-08	4.48396565239e-08	2.96672188525e-08	2.93550327847e-09	3.56047209098e-08	1.55233435213e-07	3.19508447043e-08	2.20637342041e-08	6.6342011619e-08	2.51846100465e-08	1.01247645288e-09	1.28784605594e-09	5.02060629893e-09
6.84617645997e-08	3.62467760666e-08	0.0296856066525	0.0301115874004	2.0781763508e-05	3.62005097593e-08	1.52762656673e-07	2.29850081018e-07	1.25054608016e-07	2.74652680938e-09	9.44013539875e-09	1.00203698974e-08	1.21350758675e-09	1.38339064088e-09	8.93754783144e-10	6.03843542116e-11	4.10150852672e-10	1.09654884942e-08	8.3210516632e-09	4.16641493675e-09	7.10120423304e-10	4.54882360255e-10	2.83759237221e-08	3.3467570172e-09	4.66220615286e-09	5.69304567711e-08	8.55149102304e-09	2.57896548012e-10	5.2891308287e-09	7.49136702598e-11	1.69964225552e-09	1.04579550113e-07	3.27890145926e-09	1.64558719655e-07	3.92812778458e-07	7.84947542948e-09	3.38618697512e-09	1.44903890502e-08	9.60229848799e-08	8.52137351526e-08	4.4771701383e-08	8.95610202732e-08	2.42841174728e-08	1.74381882903e-09	2.50250729337e-09	3.95727261227e-09
4.05035324077e-08	2.18256141206e-08	9.30511015692e-08	4.46938022605e-09	4.8238148562e-08	3.25250321715e-09	6.46069284468e-08	1.06282001224e-07	1.13176687837e-07	1.51367694442e-09	1.06387750353e-08	1.11361693617e-08	5.53495066439e-10	4.21684413233e-10	4.45193925967e-10	1.13645354657e-10	2.33369142714e-09	7.56269869382e-09	5.04686990036e-09	1.48813809046e-09	3.27520550041e-10	2.63920070916e-10	1.42975906406e-08	2.33980463462e-09	2.825807699e-09	5.29770725583e-08	8.4002841025e-09	2.02809100902e-10	6.36491735392e-09	8.11541510637e-11	2.81411317837e-09	1.19416716657e-07	2.45763438219e-09	3.40551809671e-08	3.58956303525e-08	7.77895352768e-09	2.46986951806e-09	2.03340504005e-08	1.04758352853e-07	4.12307085721e-08	2.87696236706e-08	2.40590939022e-07	4.90119047911e-08	2.1394480841e-09	2.48656206484e-09	5.42776148909e-09
1.39046706071e-07	3.57767825177e-08	2.01177638326e-07	1.93535163695e-08	0.00169569048349	0.0189310548848	2.69766758437e-07	1.4360998632e-07	1.06587551262e-07	1.61856579627e-09	2.01255368099e-08	1.3209472008e-08	8.49629235308e-10	6.19594623977e-10	1.1863301837e-09	5.60088363604e-11	3.45461846653e-10	4.57243992681e-09	6.98122355805e-09	7.29408585931e-09	9.85543644273e-10	3.68058610075e-10	2.68419060832e-08	2.2439707322e-09	2.98021201133e-09	7.59016157184e-08	1.0084338229e-08	3.64140354672e-10	8.60172058252e-09	1.0953226519e-10	2.43871346447e-09	9.0290256404e-08	3.27517036147e-09	6.51765791189e-08	4.78518698721e-08	7.78801037659e-09	5.57066400802e-09	2.2517466203e-08	1.19539644646e-07	6.02441231352e-08	3.65972763589e-08	5.96545491508e-08	5.25571801979e-08	3.21440422076e-09	3.30127510493e-09	7.91495792709e-08
6.06410974008e-08	1.5385312306e-08	7.75041016153e-08	6.92413849661e-09	1.44850271082e-07	5.17047630121e-09	1.77940007614e-07	1.10532924453e-06	2.47131697395e-07	2.5552771163e-09	9.87431281995e-09	1.48786057588e-08	9.2575846399e-10	8.9166551209e-10	7.93934924367e-10	6.71388250057e-11	5.69067072632e-10	5.57026857119e-09	5.0399638674e-09	1.5955636928e-09	6.44583861806e-10	7.07022470923e-10	9.31318773182e-08	2.58488333488e-07	3.6404866145e-08	6.08669294533e-08	8.60663820197e-09	2.15149741469e-10	5.62506974741e-09	7.36414682064e-11	2.18484476304e-09	9.86921830798e-08	3.19707618285e-09	1.21651156778e-07	5.32695895107e-08	5.34958421581e-09	3.37425321742e-09	2.22842623825e-08	2.13256837106e-07	8.20192372492e-08	3.22260575835e-08	9.99635967214e-08	4.01452922077e-08	1.18657819237e-09	8.36902388595e-10	1.82104921546e-09
5.60922405976e-08	3.2084321587e-08	9.70743613116e-08	6.12699572205e-09	7.90844673767e-08	1.88352592575e-09	5.8094873335e-08	1.15206439021e-07	7.84499261358e-08	1.45300802871e-09	9.86897260089e-09	1.11055608842e-08	6.69406538869e-10	4.42338396475e-10	3.74200019294e-10	4.6764970043e-11	5.43142155865e-10	5.62372995498e-09	6.50151434423e-09	2.04321663536e-09	4.38838422785e-10	6.98905331592e-10	3.9283904913e-08	2.59529761493e-09	3.47109218089e-09	8.88189800846e-08	1.29422680274e-08	6.51752326098e-10	1.7803041216e-08	2.09309568917e-10	3.64635026708e-09	1.21985540707e-07	4.07645386492e-09	5.07344067093e-08	3.28948754777e-08	6.40058996795e-09	2.100165822e-09	2.02314309151e-08	1.22827288201e-07	4.37157894885e-08	4.25600284802e-08	1.87741496902e-07	2.78929974211e-08	9.36617320995e-10	1.41895544972e-09	3.19978341435e-09
7.96589632686e-08	1.4182862882e-08	7.67741439496e-08	5.50127094212e-09	7.33555903683e-08	3.22656811829e-09	1.14616794341e-07	3.01090774386e-07	1.34188459489e-07	2.10224385905e-09	2.9643248523e-08	2.80021639329e-08	1.30633744481e-09	1.60061875598e-09	2.50384437602e-09	7.12037178609e-10	2.83687892446e-09	3.67085688798e-08	9.70055943896e-09	3.67600152665e-09	6.16543600126e-10	5.74897394934e-10	3.86002342541e-08	4.11338415091e-09	6.37427433196e-09	1.20037193008e-07	1.51690253914e-08	4.00589889835e-10	8.22178089865e-09	1.33457508311e-10	2.59689185467e-09	1.09614192112e-07	4.14229051613e-09	1.67679610656e-07	9.56306797379e-08	3.48375485164e-08	3.262871931e-09	1.88640679725e-08	1.07353607364e-07	2.54814452388e-08	2.09765929114e-08	6.26405779547e-08	2.10633476577e-08	1.13802120681e-09	1.25920230423e-09	3.03211456919e-09
3.36079679207e-07	5.27132191801e-08	3.21299814509e-07	5.50609360214e-09	5.49375546944e-08	1.58677126518e-09	2.91881996622e-08	7.80155061582e-08	2.77954646591e-08	8.19783230411e-10	2.79557910193e-09	2.08745218422e-09	1.78491855449e-10	2.82099810341e-10	4.15574304695e-10	7.52604050237e-11	8.21452613111e-10	4.41294187026e-09	1.64955492456e-08	3.66024881158e-09	5.86563376242e-10	4.6615643035e-10	2.85379475584e-08	5.64102852866e-09	1.36148953906e-08	5.38196782627e-07	9.81237858109e-09	3.69237446084e-10	7.27273488827e-09	9.08086489139e-11	2.11986839724e-09	1.22696392144e-07	3.19367293524e-09	5.61206715517e-08	5.42168680324e-08	9.23963422015e-09	2.35333831162e-09	2.39690396634e-08	5.88930591592e-08	3.28973739395e-08	3.10851544288e-08	2.01189408048e-07	4.46117845074e-08	1.76430897993e-09	2.03114101439e-09	4.52474797814e-09
2.89203824246e-08	1.10845923542e-08	6.76536969647e-08	3.93768169487e-09	6.06372056194e-08	2.90716870982e-09	6.70710192848e-08	1.16159528032e-07	1.01084772699e-07	1.98561120754e-09	1.24440921306e-08	1.87173141972e-08	8.48569553666e-10	5.00800568881e-10	5.25619878628e-10	5.02968260637e-11	4.35406361893e-10	3.57850469168e-09	4.01777749527e-09	2.43895439479e-09	3.96548255004e-10	2.99919958196e-10	1.78983201061e-08	1.63890275543e-09	2.18187874091e-09	4.45510715993e-08	8.84978963926e-09	2.34951866229e-10	6.67480736878e-09	9.55927850296e-11	2.91291874591e-09	1.40756886244e-07	4.90339858254e-09	9.7105707342e-08	4.40266051049e-08	6.25862581519e-09	3.39079697026e-09	2.53676347972e-08	1.28202153e-07	0.029939245574	5.49674354016e-08	0.00714670225878	1.15809684342e-05	6.57083023273e-09	7.08879197624e-09	1.44027760616e-08
2.24291035618e-07	5.30751846037e-08	1.95139032235e-07	1.15340796285e-08	7.25520757545e-08	4.06524769833e-09	2.08386757625e-07	1.60704165671e-07	1.71982995611e-07	1.16215205693e-08	2.4742207409e-08	4.68389122471e-08	2.10249974246e-09	1.61489452197e-09	1.48664521299e-09	1.33943897583e-10	1.40702016354e-09	1.4208112053e-08	1.20431061189e-08	3.43725932341e-09	9.23406041605e-10	8.69191857794e-10	6.73321620325e-08	1.57814332299e-08	2.15021719903e-08	1.65378771597e-07	2.24983169387e-08	7.15362571849e-10	1.28919704794e-08	2.43794828292e-10	6.61845980561e-09	2.25709651369e-07	1.44548824108e-08	9.59469465756e-08	9.31343028993e-08	1.76824993678e-08	6.80146405354e-09	3.27236861161e-08	2.55709755987e-07	1.12106078374e-07	2.58284416205e-08	5.90798963423e-08	3.26498954036e-08	1.57242723342e-09	3.09870309019e-09	7.76770698905e-09
0.0184583576376	7.37562945111e-08	1.00009102631e-06	1.70197640415e-08	1.2388329156e-07	2.7797328121e-09	9.38731056825e-08	9.70046208004e-08	8.04534623458e-08	0.0175220263251	0.0126993453277	0.0136743105332	7.68284518794e-09	1.25614491941e-09	6.22105075988e-10	4.06841266514e-11	2.38513005773e-10	2.80512081116e-09	4.91630988255e-09	3.13382154039e-09	7.34107527143e-10	5.49358964008e-10	3.42203768188e-08	3.28654658983e-09	4.11748957782e-09	5.9074589401e-08	8.26860787968e-09	2.37905465961e-10	6.22892545204e-09	7.91632141682e-11	3.13147227935e-09	3.77333723112e-07	7.76509218106e-09	6.21753500064e-08	3.49508156498e-08	6.42395145918e-09	8.57513939677e-09	3.60843064446e-08	3.08295688732e-07	3.52424603737e-07	3.33027211041e-08	2.47422131252e-07	4.20677119354e-08	1.70247754518e-09	2.26165021607e-09	1.70430147466e-08
0.0268337525118	1.20160756129e-07	0.00365460716538	3.04981310142e-08	1.21909235481e-07	6.27260899393e-09	1.61500556767e-07	3.68997979364e-07	0.0537386273954	5.58450645915e-09	1.52926220252e-08	2.88223519105e-08	1.11785110082e-09	8.93028767598e-10	8.27842470137e-10	1.05162969075e-10	2.72366963432e-09	1.98479614637e-08	4.47876198119e-08	3.2166131748e-09	5.90380456449e-10	1.00529810306e-09	7.96744859355e-08	1.08211058771e-08	9.23562655132e-09	8.77122142797e-08	1.572212675e-08	5.25482707528e-10	1.40975151297e-08	2.14199006784e-10	7.56200856942e-09	8.02781611787e-07	4.06406128964e-08	2.61168858082e-07	2.46457354334e-07	6.11079820356e-08	1.20070375404e-06	1.12064372347e-07	5.42972069192e-07	7.89627019921e-06	6.79961845425e-08	3.0835254345e-07	1.38943015452e-07	4.03496956463e-09	0.0591354526455	1.30788975333e-07
9.70943890878e-08	2.73482107745e-08	1.2882777101e-07	5.2601664848e-09	5.62080888717e-08	2.38252489485e-09	1.14666125467e-07	2.21217876739e-07	1.2216804659e-07	3.5452988799e-09	8.71905818293e-09	1.02148235025e-08	1.02739545313e-09	6.99356085689e-10	6.79376853643e-10	6.01765952363e-11	4.41068089507e-10	2.6420502077e-09	2.2064058166e-09	1.21014851336e-09	3.87710512939e-10	3.1740249619e-10	2.23429557363e-08	1.6065335996e-09	2.49998065206e-09	6.00056678535e-08	8.44505576211e-09	3.18108781644e-10	8.45667354658e-09	1.00571013302e-10	2.89577319608e-09	1.14164275657e-07	3.30928342959e-09	7.73000595865e-08	3.77665183335e-08	3.99874412942e-09	1.52465925391e-09	1.14020130106e-08	6.2114561102e-08	2.75699706196e-08	1.5268724635e-08	6.20167718537e-08	2.50868631887e-08	9.03409195073e-10	2.38717900791e-09	1.14715427485e-08
1.38741152338e-07	3.37407887728e-08	7.87817851468e-08	4.70719175536e-09	5.88840899179e-08	1.87089490347e-09	8.16701996199e-08	1.84360757742e-07	7.25059028954e-08	1.92147561598e-09	1.13030743244e-08	1.71032881081e-08	1.23011847089e-09	1.24719164662e-09	4.35604550429e-10	5.11716036078e-11	3.8513393198e-10	3.07611201781e-09	3.68065917353e-09	1.84377708595e-09	4.48845371979e-10	3.83707631193e-10	2.04617375564e-08	1.76143271415e-09	2.52311725524e-09	4.99433944881e-08	7.76998622248e-09	2.45005656575e-10	6.90446500982e-09	1.00811313644e-10	4.81004358881e-09	1.82511514436e-07	2.96426923712e-09	4.12141256323e-08	3.08077604428e-08	5.63244280957e-09	3.04084474783e-09	2.81085247581e-08	1.08513594498e-07	8.82233669588e-08	3.93451994041e-08	1.05166685831e-07	8.64589993843e-08	4.41479172606e-09	1.67951651552e-09	6.04228527502e-09
8.21331813542e-08	2.18203232923e-08	1.03086986748e-07	4.85789530467e-09	1.51897242381e-07	5.78161668117e-09	9.56339113275e-08	1.51069033602e-07	8.04499337417e-08	1.7318810666e-09	1.37083262565e-08	1.45914094107e-08	7.50000854412e-10	5.17012087016e-10	7.050734251e-10	5.01796331265e-10	1.27388236868e-09	6.03860794422e-09	6.01724165356e-09	3.92381755516e-09	6.10514779698e-10	2.87737369465e-10	1.81801308514e-08	2.09445172099e-09	2.93206659274e-09	6.4087839593e-08	1.08126393784e-08	3.51005700979e-10	7.38185574611e-09	1.23827151784e-10	4.30406939209e-09	1.80336916964e-07	8.93384572884e-09	1.0278146108e-07	7.55590793336e-08	1.01647043562e-08	7.82434408389e-09	2.80670287179e-08	9.44528044943e-08	5.7016467693e-08	2.18135866362e-08	1.10680104839e-07	6.27358038676e-08	1.67180438067e-09	2.74294202432e-09	6.19275156308e-09
5.45532999085e-08	2.81891410709e-08	2.31899402575e-07	7.58016042685e-09	1.54365951697e-07	3.52953552543e-09	2.6341667853e-07	4.35042255719e-07	8.09086120424e-08	1.72710288283e-09	7.67207529817e-09	9.31460175456e-09	9.76300450158e-10	8.89763255209e-10	1.12230259068e-09	2.09138826774e-10	1.5344230909e-09	1.15005343582e-08	2.26831882513e-08	3.71457369614e-09	8.24608823422e-09	1.52343297297e-09	9.63999814384e-08	1.08488308156e-08	1.56396262049e-08	1.52325087298e-07	1.26424125856e-08	4.4038884684e-10	9.78959036932e-09	1.4973410706e-10	6.11888452877e-09	1.37233767595e-07	4.1171159568e-09	5.75893417842e-08	6.08855543357e-07	3.89400715729e-08	5.65895041846e-08	5.77702751051e-08	3.60179541737e-07	2.14429264778e-07	1.05145055783e-07	2.97399761686e-07	7.10138681617e-08	1.78409866984e-09	1.29707103946e-09	2.6800555509e-09
2.25944991695e-07	4.63711909543e-08	1.318771197e-07	2.17309040501e-08	5.38894772098e-08	2.3334413361e-09	9.7005963708e-08	2.99256136544e-07	2.10258059892e-07	3.8644653132e-09	1.67035219741e-08	1.2146766721e-07	6.76146104335e-09	1.56207966798e-09	9.43005858943e-10	8.11474444489e-11	7.94989520298e-10	1.1308919738e-08	1.10780693687e-08	9.34286466385e-09	1.18066337635e-09	6.1587996744e-10	3.89157511855e-08	3.23632618169e-09	4.39738690648e-09	4.52667621837e-08	9.34073957293e-09	3.12350386363e-10	7.96199001975e-09	1.39966561729e-10	3.97496068934e-09	9.69085465999e-08	4.85635762854e-09	1.2289604376e-07	6.94162787389e-08	1.08157677343e-08	3.44798361593e-09	2.8470795405e-08	1.18815377486e-07	2.62653441448e-08	4.61704337277e-08	8.61653303432e-08	4.49351237556e-08	1.90192985136e-09	6.02019521798e-09	1.15593929023e-08
3.6010438682e-08	2.4795442719e-08	1.08400649791e-07	9.94281363187e-09	8.88669971568e-08	1.34303215845e-09	1.13526586782e-07	1.16402261383e-07	1.05765178251e-07	1.87972160275e-09	1.02757073219e-08	1.40881923113e-08	3.84239801445e-09	0.0736849753468	0.0852963596333	5.69271977707e-10	7.38433267174e-10	1.34451222493e-08	0.00631577609116	5.43678715101e-09	4.87490397838e-09	6.66941761694e-10	2.14412098414e-08	2.57713500495e-09	2.94375756422e-09	4.6334407899e-08	9.46875368108e-09	2.86787047998e-10	1.07606846865e-08	1.31839143697e-10	4.19733065116e-09	1.205444112e-07	4.50501335205e-09	1.16855999795e-07	7.22565347375e-08	3.22291792624e-08	3.40129603639e-07	1.46544129083e-07	2.45527227252e-05	5.41794124748e-08	0.000369660756005	5.61595632027e-07	3.39352328309e-08	3.62902244946e-09	0.0165450060453	0.00481276945566
1.06667054196e-07	2.94679146365e-08	1.15771209487e-07	8.46509036683e-09	7.82462706148e-08	2.54474174736e-09	7.03562217837e-08	1.05374718629e-07	6.42601807736e-08	1.40679904035e-09	8.97653154705e-09	9.35165408628e-09	5.09530897596e-10	4.28814994263e-10	3.92368895713e-10	3.37088278353e-11	2.21814684102e-10	2.0890345715e-09	3.04597183968e-09	1.90305762936e-09	4.9287351085e-10	3.83051177653e-10	2.01715846382e-08	2.01919515217e-09	2.74156235619e-09	4.56097442425e-08	8.11028112567e-09	2.22729638868e-10	6.14086967344e-09	7.70158322491e-11	2.04775072521e-09	1.05851576342e-07	2.79756084533e-09	5.94850962275e-08	3.38322498142e-08	4.66865104182e-09	2.47475774126e-09	1.48165882334e-08	9.60263450432e-08	3.19214617685e-08	1.82418082791e-08	4.22602137732e-08	2.12535921503e-08	1.12976582212e-09	1.20843875608e-09	3.57114473174e-09
6.43560870315e-08	3.53433176067e-08	1.95427533174e-07	9.6067342816e-09	7.49498780596e-08	4.64989349019e-09	8.27801054986e-08	1.02909101053e-07	7.52620312672e-08	1.83806349976e-09	2.22410856555e-08	2.19659751768e-08	1.08535027246e-09	7.30160109652e-10	5.61647085386e-10	5.26931460773e-11	4.77083976319e-10	6.17915202697e-09	8.93999387323e-09	4.71087881065e-09	7.93863214557e-10	6.08033331566e-10	3.27023920691e-08	3.06998445228e-09	4.68003543858e-09	7.12052077855e-08	1.74326095359e-08	4.99033290732e-10	2.68507006585e-08	1.79836416826e-10	1.85947598011e-08	1.08085174866e-07	3.48050755141e-09	4.10419293716e-08	4.84939112509e-08	2.78130874283e-08	6.86927940422e-08	5.15917404593e-08	1.10378794938e-05	8.20251239106e-08	1.55594898501e-07	4.9033092029e-06	2.92278703302e-07	5.15703757384e-09	3.20065937108e-09	0.0623134698603
7.89962511848e-08	2.5968262685e-08	9.95345286254e-08	5.7080140484e-09	5.59138713058e-08	1.87391473e-09	7.6543387149e-08	9.64876908266e-08	5.50111414644e-08	1.88942525337e-09	1.94711475673e-08	2.93335399394e-08	1.21282546417e-09	1.2436004377e-09	3.313653123e-10	2.83638043389e-11	3.38019127874e-10	3.14819134814e-09	6.79661334737e-09	2.33148205072e-09	9.27261790201e-10	5.65158198262e-10	4.1271649845e-08	3.27744308264e-09	3.99397414475e-09	6.62076471454e-08	1.0843295389e-08	3.28647755133e-10	9.13370339124e-09	1.36008012254e-10	3.4470356829e-09	7.63078287197e-08	3.62692934047e-09	6.42774129517e-08	4.64579553486e-08	4.96237597386e-09	2.75938041107e-09	1.91952341888e-08	1.02600761362e-07	8.65232559171e-08	0.032939528893	5.29422935332e-06	3.10938956688e-07	1.75116657777e-09	2.90149313567e-08	1.26435460056e-08
6.89617619252e-08	2.52523400482e-08	7.90679054444e-08	3.93505105585e-09	3.17276730838e-08	2.49913554758e-09	2.20426070029e-07	1.34940682617e-07	1.85378594169e-07	2.34269020747e-09	1.83882599353e-08	1.39160228484e-08	2.36253389817e-09	1.41623158203e-09	1.04985564139e-09	7.67534537141e-11	8.77018214098e-10	1.04698218928e-08	7.29487918286e-09	2.32140898558e-09	5.09642564443e-10	4.67076251806e-10	2.39638228441e-08	2.37829812674e-09	3.30563408473e-09	6.21664879659e-08	9.28459660544e-09	3.3115445102e-10	9.38279794295e-09	1.4029397612e-10	3.49246699722e-09	8.28719400703e-07	4.2778505578e-08	0.0277964220835	7.91962346164e-08	1.31521500573e-08	5.17718686415e-09	2.52477078283e-08	1.04405796821e-07	3.37831445443e-08	4.94701279981e-08	1.75118803238e-07	7.23694346403e-08	3.9509511622e-09	3.10304598094e-09	9.16803663921e-09
5.32318059626e-08	1.41199198553e-08	4.71695549487e-08	4.88809102585e-09	4.2862505803e-08	2.4777145063e-09	6.34872541781e-08	2.1126512931e-07	1.65650311567e-07	1.827403346e-09	7.65825138854e-09	1.0413190959e-08	3.04363965721e-09	3.37663542198e-09	3.29934191836e-09	1.35528737415e-10	9.15845731542e-10	3.93691951614e-09	4.50882490642e-09	2.09701410464e-09	7.64613772319e-10	1.11191968701e-09	8.45079155152e-08	4.33643100853e-09	6.47514807163e-09	3.52300258834e-07	7.85230748073e-08	2.59005987639e-09	4.50547306087e-08	5.01946899863e-10	5.5573043376e-09	1.10229332117e-07	2.62159426252e-09	5.63201675129e-08	4.65682397291e-08	8.80002373454e-09	3.11369608557e-09	3.21887260325e-08	1.72404209286e-07	8.20042385831e-08	8.82335549029e-08	1.39903019866e-07	5.5847724283e-08	4.41486996196e-09	2.28303943614e-09	4.18673709665e-09
7.94560892477e-08	2.85243774174e-08	9.7806506863e-08	5.82091801202e-09	3.43939283153e-07	1.66412778037e-08	1.96304561146e-07	3.15144251625e-07	1.08459896741e-07	9.87159953566e-09	3.11455763036e-08	1.48361052484e-08	8.8164457192e-10	4.85055247578e-10	5.60430180306e-10	3.71241413909e-11	3.12140303625e-10	4.08949731023e-09	2.31859739648e-09	1.20352154726e-09	2.63379154327e-10	2.58656655197e-10	1.87552890748e-08	1.58386415549e-09	2.43456090591e-09	6.43933129302e-08	1.294449226e-08	3.19910436159e-10	7.60137713369e-09	1.15516090213e-10	3.56200074205e-09	1.40718713075e-07	5.59713254784e-09	7.60128290811e-08	3.22876953327e-08	7.28454950508e-09	2.19615542358e-09	2.15817469683e-08	1.19318654931e-07	2.46944148332e-08	2.21925669771e-08	6.5525203235e-08	2.74105266848e-08	2.84200250161e-09	2.96322328247e-09	6.90008903275e-09
8.49609155085e-08	4.02458946704e-08	7.6131633471e-07	2.49829685439e-08	0.0306898794918	0.0111323180452	1.55455067833e-07	1.15941609556e-07	1.04648916944e-07	2.04108491984e-09	2.05837914709e-08	2.9285487806e-08	1.15559341453e-09	5.14947339165e-10	3.21735804241e-10	3.9650754221e-11	3.60873288131e-10	4.33714304715e-09	1.23699928819e-08	5.12736835392e-09	1.87775161456e-09	9.51129695441e-10	3.21951345099e-08	2.66688033879e-09	4.84936845442e-09	6.9914437612e-08	1.20016461599e-08	4.84104915697e-10	7.92926869842e-09	1.3609142978e-10	5.37966711448e-09	8.30165725074e-08	5.17271825234e-09	0.0129551320287	8.8397703286e-08	4.8427454641e-08	7.0124778415e-07	4.29658488741e-05	7.81079576601e-07	8.31467001278e-08	2.51838350425e-07	0.00489034974769	0.0355984497114	0.0908315157631	0.0248415843155	0.0293999933762
1.18641319105e-07	4.85205468922e-08	2.24832359424e-07	2.93225076316e-08	8.01458356054e-08	3.6944607328e-09	1.78534878268e-07	3.72235089617e-07	2.95022127462e-07	1.56206014774e-08	3.62070199878e-08	3.6149584087e-08	1.76918762548e-09	1.50793133746e-09	8.15003018e-10	1.42248351774e-10	1.50312280195e-09	1.62232875999e-08	8.13216025386e-09	4.46466804982e-09	8.99202209053e-10	7.51017423807e-10	4.62979658522e-08	4.84831745228e-09	7.78846905927e-09	1.00748691302e-07	1.48381291469e-08	5.24492456933e-10	9.18075795044e-09	1.5447845161e-10	3.63132027623e-09	2.49079834402e-07	7.63472222611e-09	1.59238321316e-07	1.22624461825e-07	1.86286426477e-08	3.80449487311e-08	5.03380822522e-08	1.74610005545e-07	7.00459468057e-08	3.7505338997e-08	5.8279126798e-08	2.92333032578e-08	1.94193559215e-09	2.22490390666e-09	7.59151082721e-09
3.79840326715e-08	1.71062331561e-08	7.86656071612e-08	3.33181640877e-09	6.87153364999e-08	1.45876346397e-09	7.34987363796e-08	1.03142632771e-07	6.58939741172e-08	1.44400200886e-09	2.69841393103e-08	1.06473178124e-08	5.24301101323e-10	2.79154144528e-10	2.85440323309e-10	4.1069789824e-11	2.15152441574e-10	1.65226165898e-09	2.63318599276e-09	1.53106260479e-09	3.87457673987e-10	5.9169847474e-10	4.08154729159e-08	2.55677728483e-09	3.42678721176e-09	6.22905756362e-08	9.44061617253e-09	2.91456650606e-10	7.58755687505e-09	7.00218930834e-11	1.66199659554e-09	4.37325427272e-08	1.40597916219e-09	2.96617635142e-08	2.81603641405e-08	4.20520257857e-09	1.83612004527e-09	3.97144647808e-08	1.02825779071e-07	3.62206985345e-08	1.2036244503e-07	1.07355074692e-07	3.11286512759e-08	9.8416983848e-10	2.88331844642e-09	4.61952630847e-09
8.90152351974e-08	2.70446419567e-08	8.07122252002e-08	6.95908771772e-09	6.98821231407e-08	2.56680580931e-09	1.0842449636e-07	1.73399296677e-07	9.90026705093e-08	1.94519449738e-09	1.28954197986e-08	1.0250217991e-08	6.62145111095e-10	4.77079361704e-10	4.05024503706e-10	3.43846229604e-11	1.60308888528e-10	1.00473443695e-09	1.31659093608e-09	9.5664494516e-10	2.96984677313e-10	3.36902736721e-10	2.65507919445e-08	2.02118495768e-09	2.52927933751e-09	4.62595812889e-08	7.79424511764e-09	2.56021742612e-10	6.52945205253e-09	7.52848502693e-11	2.08668992146e-09	6.59884760552e-08	1.73894944436e-09	3.36288263649e-08	2.43534729362e-08	5.02728861626e-09	1.54124040135e-09	1.36511434478e-08	8.74029834112e-08	3.49883796733e-08	2.25374014362e-08	6.35857627491e-08	3.34716415762e-08	2.09389257293e-09	2.26163530965e-09	7.95089035038e-09
8.35809930618e-08	2.88842453137e-08	2.00002082767e-07	5.13738971241e-09	5.35087071977e-08	1.37526758575e-09	8.05193229094e-08	3.1080432391e-07	7.25774227797e-08	1.65581520235e-09	5.91789791089e-09	7.8014297539e-09	7.08029272222e-10	4.64681578565e-10	6.47891241155e-10	1.37079148905e-10	3.96332826335e-10	2.75324761282e-09	3.57613969462e-09	1.32240546105e-09	4.19788053111e-10	4.27727816317e-10	3.45731788675e-08	2.1164586767e-09	2.37987936023e-09	4.48105574703e-08	7.34328810825e-09	2.51729523969e-10	6.76971868806e-09	8.18375579959e-11	2.72365770662e-09	1.52703332566e-07	5.09808565951e-09	7.86229406779e-08	4.99817617007e-08	1.0956014722e-08	2.52315509159e-09	1.78922808726e-08	7.49423335818e-08	3.33235187887e-08	1.59797192294e-08	5.08908090142e-08	2.36054541356e-08	9.64641937058e-10	1.08877251166e-09	3.16944297507e-09
6.86734951646e-08	2.45814019813e-08	7.93760091045e-08	1.1064561919e-08	5.52781705694e-08	2.97194434555e-09	6.12208777987e-08	2.12729910597e-07	9.20339484983e-08	1.60853943664e-09	1.49660192612e-08	1.62558144115e-08	1.02668137618e-09	8.62824389426e-10	6.58762176394e-10	5.04526440926e-11	4.50124839729e-10	4.57699150649e-09	4.5693904124e-09	4.70512656218e-09	4.26030931983e-10	3.15671706321e-10	1.32773041119e-08	1.7128027251e-09	2.45883124383e-09	5.42348058377e-08	8.42728663139e-09	1.97510482626e-10	6.7808656571e-09	8.19124453048e-11	2.7100587477e-09	8.0984073959e-08	2.91332456354e-09	5.53450561319e-08	8.45186965528e-08	6.9500332301e-09	3.5831782275e-09	5.29573224029e-08	1.2816051898e-07	5.32551750646e-08	7.34568127389e-08	6.35033694601e-08	8.01057720063e-08	5.04617860029e-09	2.03630730408e-09	4.73442238087e-09
2.13198378205e-07	0.00134732776789	1.54843088782e-06	4.10513639466e-08	1.83628458319e-07	3.84999382591e-09	1.10267433941e-07	2.02268980199e-07	1.39836213144e-07	5.2039267415e-09	0.0356254122364	0.0213066383417	2.53489656234e-09	3.54754024889e-09	2.06862768958e-09	0.00661899362184	7.24094461718e-10	6.82005635927e-08	5.91258485479e-09	2.53451075647e-09	4.90665811431e-10	4.73402261055e-10	3.44075732324e-08	3.18074275312e-09	4.44158667201e-09	6.68737200509e-08	9.17449610433e-09	4.17396655241e-10	8.93670855588e-09	1.61797689577e-10	3.04678833333e-09	1.13563568808e-07	4.47336007829e-09	2.92310180723e-07	8.68491381115e-08	1.29689695057e-08	1.82912316628e-09	1.54864924928e-08	5.88971654883e-08	3.56980223985e-08	1.67867667232e-08	1.43896317312e-07	3.33283774698e-08	1.28669648623e-09	2.90070017099e-09	3.90736127911e-09
7.36688555486e-08	2.40018914895e-08	7.21092424929e-08	5.99694178095e-09	1.25085849744e-07	2.93583079883e-08	1.13294557139e-07	1.3201729147e-07	6.66430116563e-08	1.53270837636e-09	1.05214953907e-08	8.13466579422e-09	6.07825533697e-10	4.46451403052e-10	5.82833247809e-10	6.25882834707e-11	3.18905329042e-10	1.28825720326e-09	2.28464939889e-09	8.77201213287e-10	2.55927485613e-10	2.11567317147e-10	1.41656673285e-08	2.00410101597e-09	2.77398945007e-09	4.68004801035e-08	8.42891669833e-09	2.55378007957e-10	6.4049344737e-09	8.63534123244e-11	2.82290804663e-09	1.48764616268e-07	3.18461706375e-09	5.44536589718e-08	3.72192158277e-08	6.45365761791e-09	2.24274075596e-09	1.93876191197e-08	8.56507944301e-08	4.41626356331e-08	3.22210069602e-08	1.23610321194e-07	5.58367899114e-08	2.23037893776e-09	3.41276419856e-09	8.69460876041e-09
1.94782696236e-07	2.71855317772e-08	1.23439569467e-07	6.64015402668e-09	7.6937117376e-08	3.94439995916e-09	1.17473256846e-07	5.13091548752e-07	5.92424372748e-07	8.66376217256e-09	1.15605612327e-08	1.09784617982e-08	5.89444891313e-10	4.77256670847e-10	4.47980069694e-10	1.07005580035e-10	9.53258995779e-10	1.05510248091e-08	4.91157562077e-09	3.36277995738e-09	6.57371918045e-10	5.4346351102e-10	2.42297771831e-08	3.06071881701e-09	3.77019022823e-09	5.65049923358e-08	1.03979934097e-08	3.16422223387e-10	7.72120430906e-09	1.03347167161e-10	3.16019833673e-09	1.2883100922e-07	1.09488431552e-08	1.12289654585e-07	8.68195402459e-08	1.23171916621e-08	2.35655043341e-09	1.70737980989e-08	7.14259070737e-08	2.91446760056e-08	1.77131428644e-08	1.15993959809e-07	4.18440621559e-08	1.25794537545e-09	2.24159311042e-09	4.57663871689e-09
4.75480996072e-06	2.01717276186e-08	5.72899220223e-07	1.15473472792e-08	6.10075368732e-08	4.0769255149e-09	6.30231880215e-08	1.19201148791e-07	8.75553809595e-08	2.12315063673e-09	1.88759442994e-08	7.63927107394e-08	1.93459372651e-08	4.28837450092e-09	1.02384471219e-09	2.08835343852e-10	4.32699188162e-09	1.63805306492e-08	1.28941703093e-08	5.12322261953e-09	7.74945656991e-10	7.05783287838e-10	5.11956023471e-08	3.93693647271e-09	6.47875247008e-09	1.59320963288e-07	3.39467525949e-08	7.04312227013e-10	1.63642768973e-08	2.03554578198e-10	4.48187617687e-09	1.08845506898e-07	4.31975404827e-09	9.60483523238e-08	2.94335882531e-07	5.23933648375e-08	1.87600490645e-08	3.91607228012e-08	1.85358547228e-07	6.03341807918e-08	2.29077042548e-08	8.8582104318e-08	5.79657193946e-08	1.07981410947e-09	1.76742992928e-09	5.08006267045e-09
7.54111888856e-08	2.60483045917e-08	1.25269545689e-07	6.01913179001e-09	1.61525818417e-07	0.00273232516707	8.32771476522e-08	8.3838994016e-08	5.33521440067e-08	1.18405117275e-09	7.66878915291e-09	1.25978169059e-08	6.35504482673e-10	5.14793823591e-10	3.83220620995e-10	3.06236713545e-11	2.20972688551e-10	1.22013028681e-09	1.98332340287e-09	7.23322821788e-10	2.74292276598e-10	2.88163002203e-10	1.65860756199e-08	1.68925202988e-09	2.42636597885e-09	4.66815684696e-08	7.26986934228e-09	1.92106323949e-10	5.76477384589e-09	8.59717511693e-11	2.41853531743e-09	0.000145326170558	6.12447867645e-09	2.18828770628e-07	3.78453038507e-08	5.99453713035e-09	8.93552667849e-09	3.33860290871e-08	4.96246235836e-07	0.00627797134212	0.0215259501033	8.22704434702e-07	4.86348571478e-08	1.50847643764e-09	6.87386665106e-10	2.26769071553e-09
7.30452442954e-08	3.50518242315e-08	3.55253408009e-07	8.60575209575e-08	3.06697038334e-06	7.25743535471e-07	8.03527749836e-08	1.36925661578e-07	9.0741115874e-08	2.17700081083e-09	9.89640179721e-09	1.98305270968e-08	1.25524818542e-09	1.15880580906e-09	9.81907026608e-10	8.57596753086e-11	3.29605764723e-10	2.06144733944e-09	2.89744749362e-09	1.32208408385e-09	4.22902771697e-10	5.89875832659e-10	4.34572282779e-08	2.69843817274e-09	3.23232672032e-09	6.001523016e-08	8.856730037e-09	3.50636659923e-10	8.59618980549e-09	1.11453648057e-10	3.51477384906e-09	1.04984643745e-07	2.57595805761e-09	4.86135476758e-08	3.44270992753e-08	5.69927713735e-09	1.60909413942e-09	1.70148636051e-08	7.68138667692e-08	2.64078447128e-08	2.21682548894e-08	5.73958801017e-08	2.4727223087e-08	1.12262815834e-09	1.02695929228e-09	2.74824382565e-09
1.46693300447e-07	4.75736104485e-08	2.97612718233e-07	1.88491599089e-08	5.17692086526e-07	7.98184806054e-09	2.34874081719e-07	1.82921579549e-07	1.05810499388e-07	2.31575440094e-09	1.85496756305e-08	4.99864702731e-08	2.13166271479e-08	1.53132233582e-09	1.14612111105e-09	9.23375237929e-11	8.50140365901e-10	1.13207894444e-08	1.29375281143e-08	6.19758428209e-09	1.82973936484e-09	1.12920163708e-09	7.96172305656e-08	7.43387372278e-09	1.16376797397e-08	1.71352262146e-07	1.40545156826e-08	4.28128795608e-10	8.47891602454e-09	1.62360295742e-10	5.31916893193e-09	1.89120691496e-07	1.1334725835e-08	2.13903624661e-07	1.17038023022e-07	3.37812224502e-08	0.00160029021835	0.0419339148703	0.0257629841889	4.31995779704e-07	4.1239215824e-08	7.02256988047e-08	4.5778634335e-08	0.179705674526	0.216145789838	0.234009622463
6.27475847438e-08	1.50514180849e-08	8.95093468534e-08	7.96164847183e-09	2.8216557855e-07	1.73065031477e-09	8.16808742154e-08	1.46661647802e-07	1.38082292918e-07	1.21878237288e-07	2.70925413233e-08	1.47781461526e-08	7.55066878718e-10	9.26800624628e-10	6.91444628217e-10	4.89760775337e-11	8.72636506927e-10	3.4610336969e-06	2.18178458776e-07	0.00901108850724	1.59143261685e-09	3.07313445689e-10	1.7352714014e-08	3.89049780917e-09	8.11718830332e-09	9.84642308647e-08	9.26341921681e-09	2.19094273216e-10	6.32551267699e-09	7.23563429249e-11	2.01636489578e-09	7.55718241885e-08	1.86207780263e-09	7.80893728424e-08	5.71124547841e-08	5.67556924234e-09	3.10823006759e-09	1.53326864438e-08	6.18956138629e-08	6.11806348557e-08	1.07365675864e-07	2.17139457422e-07	3.34818203462e-08	3.86555410191e-08	0.0293296742801	6.59275995786e-08
5.12715188516e-08	2.27325925658e-08	9.83875139e-08	7.1368860338e-09	1.14521248695e-07	2.93464021103e-09	2.18203097621e-07	1.53874459231e-07	2.9428238305e-07	3.76501190623e-09	7.78228944525e-09	4.93126786609e-09	4.21388056744e-10	5.54269456667e-10	5.00917539162e-10	9.91339523983e-11	7.40173537472e-10	1.05653192634e-08	5.17977319658e-09	1.72638756098e-09	4.86821634753e-10	5.56658119353e-10	3.10836459176e-08	2.26336619332e-09	3.04106605298e-09	5.97795632401e-08	8.00016771644e-09	2.70889174397e-10	6.45025652531e-09	8.20335929589e-11	2.10470606109e-09	9.29442045206e-08	3.17081492853e-09	5.41513960882e-08	3.70080820331e-08	5.86930842047e-09	2.76521912209e-09	1.4689320421e-08	8.88786813383e-08	2.59447781129e-08	3.20243350527e-08	5.90615554599e-08	3.23059024623e-08	3.02403639668e-09	1.33926606271e-09	3.09777946569e-09
9.18343438873e-08	3.94664450661e-08	1.67681860653e-07	6.69957601018e-09	7.65815631428e-08	3.55253220684e-09	1.11659380191e-07	1.34027468525e-07	1.04401096019e-07	1.6328518645e-09	9.35084397806e-09	1.04086609105e-08	4.83553677326e-10	3.77840904738e-10	2.90508140413e-10	3.40338400859e-11	3.82685109669e-10	3.25099742561e-09	5.87378776915e-09	5.37473864985e-09	9.03545529506e-10	4.89974406001e-10	3.60088686009e-08	3.49807657119e-09	4.74650936129e-09	6.93392084367e-08	1.00874001476e-08	2.88021593451e-10	7.75945583564e-09	1.00395072126e-10	3.31295771364e-09	1.20853469815e-07	3.60511895277e-09	8.36996405779e-08	1.80832105018e-07	0.025179398869	4.77624975318e-09	8.94484676188e-08	1.413790287e-07	3.13851067833e-08	3.02390381933e-08	8.79242795418e-08	2.87702908333e-08	9.34005799829e-09	2.02299599792e-09	4.99738521521e-09
6.24828734544e-07	1.64971174057e-07	6.94320740336e-07	0.00482305955797	0.0114780918026	0.039396667743	0.0139750672071	2.33243268729e-07	1.0404125809e-07	2.3251580545e-09	3.65859915276e-08	1.93872599185e-08	9.10326386119e-10	5.0498913601e-10	4.86112982767e-10	5.0556893791e-11	5.98171381441e-10	1.09297616564e-08	1.41913636618e-08	2.96990635977e-09	7.30866433863e-10	3.97885087126e-10	1.52384204043e-08	1.82888444862e-09	2.6621163635e-09	3.9629539369e-08	7.77847248789e-09	1.94511577313e-10	5.83821518853e-09	8.17815636073e-11	3.73146802945e-09	6.33017560424e-08	2.26136504874e-09	4.88561749084e-08	4.37391047615e-08	6.27795739184e-09	3.01980081694e-09	2.21997672141e-08	2.94373642232e-07	1.35328391285e-07	0.0395544990469	0.0746417362938	0.132549855621	0.0944279198738	2.1740705969e-08	8.42884156546e-09
9.49421675316e-08	1.85240887207e-08	6.74676103748e-08	1.21042183489e-08	1.00685304067e-07	3.12499045374e-09	1.02730629557e-07	6.825043762e-06	1.9052334426e-07	0.0248927533547	0.0148134017117	0.00894292131094	0.0282579050151	2.02170633097e-09	4.89284790158e-10	7.89386102957e-11	4.99807922682e-10	2.74805607962e-09	3.49703335559e-09	0.00627820968366	7.0915692768e-10	3.3107950534e-10	1.92762715996e-08	1.52895670807e-09	1.90105203981e-09	3.69327756946e-08	6.18129457736e-09	1.83019011609e-10	5.52491211973e-09	6.60363312014e-11	2.10352273862e-09	1.05529062925e-07	2.98558389639e-09	6.21901640553e-08	2.51381185069e-08	9.88059697702e-09	0.00339788845743	2.66285628638e-08	7.82470767223e-08	3.03498638373e-08	3.10086423068e-08	5.11709800922e-08	3.44127651574e-08	1.05292613319e-09	1.15656393078e-09	3.6747839947e-09
1.16708560964e-07	3.74182774865e-08	1.48492502395e-07	8.30322001147e-09	8.26401292977e-08	3.2389631749e-09	1.72193057359e-07	1.51738385821e-07	9.43594490962e-08	1.894803056e-09	1.42292583088e-08	9.41066884276e-09	4.56461701513e-10	5.86527967312e-10	1.6376572626e-09	2.32395826345e-11	1.10998928913e-10	1.96248706218e-09	3.4492795698e-09	1.04558984975e-08	3.35052749187e-09	4.8233623172e-10	3.1459942341e-08	2.98444591732e-09	3.79890527704e-09	8.50754827333e-08	1.09178789397e-08	2.97052082526e-10	7.44954117727e-09	9.28186425288e-11	2.05484719479e-09	6.59784264464e-08	2.03940639858e-09	5.95712789107e-08	5.37800810215e-08	1.01208117754e-08	4.65088379377e-09	3.87437107691e-08	1.78745517909e-07	1.13238365055e-07	3.00659238243e-08	1.1524210724e-07	8.78849698382e-08	3.95150643467e-09	3.01590090525e-09	1.40167186536e-08
6.92392357645e-08	3.76901392608e-08	2.52814301666e-07	2.72706008601e-08	1.99356806976e-07	8.40589888702e-09	1.75807570693e-07	1.31621246083e-07	1.46294645103e-07	3.69332251431e-09	1.16225881391e-08	1.69478262852e-08	1.25526012784e-09	9.28265541751e-10	5.097777616e-10	4.06180649349e-11	3.85977649804e-10	6.19795224638e-09	5.70196735853e-09	1.84217454478e-09	5.9504555027e-10	8.48584069228e-10	5.99412414372e-08	2.90744266027e-09	3.29120354244e-09	5.7949193511e-08	1.41421955971e-08	4.00945256335e-10	9.72390149812e-09	2.06836716173e-10	8.90923747769e-09	4.52343745154e-07	9.52389317871e-09	4.52695650211e-07	4.82397923771e-08	6.20003575643e-09	3.31809776696e-09	1.94609677858e-08	1.71133557888e-07	5.61382704289e-08	1.72627205731e-08	1.00232536005e-07	2.66677759657e-08	1.40866799736e-09	2.1664002274e-09	4.02458844081e-09
3.6521198712e-07	9.34557344849e-08	3.12670462177e-07	3.19945084933e-08	2.37780863965e-07	7.25538178887e-09	2.86668815346e-07	1.76183915939e-07	3.04803505562e-07	0.00341231794618	1.53162223696e-07	4.70993636161e-07	5.84590821678e-09	1.44899346794e-09	8.46216464624e-10	7.48694593779e-11	6.33946991785e-10	7.81112126811e-09	9.08185417213e-09	3.9059205912e-09	8.53191521478e-10	8.1484243931e-10	8.00506432128e-08	7.73023152028e-09	1.23006614935e-08	1.15541750448e-07	1.59903918485e-08	5.32383873152e-10	1.02091759257e-08	2.15517774341e-10	1.22974363094e-08	2.07057793925e-07	7.09727262412e-09	7.13725629695e-08	4.01159524536e-08	8.88159999058e-09	3.54699671315e-09	2.64472476457e-08	2.79046834903e-07	7.58851807012e-08	2.15441779592e-08	7.48696608584e-08	3.58042173727e-08	2.10326050671e-09	9.55392327985e-09	1.16120282775e-08
8.66804202685e-08	2.22797673852e-08	9.41462220792e-08	5.48789723545e-09	1.15674606298e-07	4.28690438978e-09	6.97563088827e-08	1.14614149964e-07	7.40474507206e-08	1.60805434072e-09	1.69382429882e-08	1.433827374e-08	6.05546555363e-10	3.14220113646e-10	4.78528371072e-10	8.8792310375e-11	3.92804243201e-10	2.78356587799e-09	3.39396694106e-09	1.21766044889e-09	3.40459908004e-10	2.42703892031e-10	1.28575836559e-08	2.08687872485e-09	2.99357745429e-09	6.7405833075e-08	1.12924184189e-08	3.48005090004e-10	7.60765084931e-09	1.10294064061e-10	2.72904528304e-09	1.62957441183e-07	5.14154576279e-09	9.81717043526e-08	8.8108852725e-08	1.43326089719e-08	7.56113900556e-09	2.4405064048e-08	1.14834314815e-07	1.17373459243e-07	2.11399530055e-08	1.01255161664e-07	4.50861366269e-08	2.03043918158e-09	2.5644615198e-09	6.19382008708e-09
7.52493761067e-08	2.98322779831e-08	1.19802461758e-07	6.47015514147e-09	6.32778019376e-08	2.93165771829e-09	1.15896697279e-07	5.89847118839e-07	1.66988339966e-07	6.47107628877e-09	2.69787869003e-08	1.86287687062e-08	9.85563191581e-10	7.08162077149e-10	7.22700566109e-10	1.06946622065e-10	9.0091979238e-10	7.68790074324e-09	5.38662486419e-09	2.05195317197e-09	4.36545535902e-10	3.69101244951e-10	3.04632966099e-08	2.09437379464e-09	3.20594466189e-09	5.9243685748e-08	7.4116065571e-09	2.54554924725e-10	5.45811242997e-09	9.61650590304e-11	2.74899040282e-09	2.14141883796e-07	4.16703557871e-09	1.25636387405e-07	1.04237079593e-07	8.08490301437e-09	2.39171278105e-09	2.87394551764e-08	1.47978308702e-07	5.05592982133e-08	3.82825590357e-08	9.56804508146e-08	3.07456867179e-08	1.22280176794e-09	1.87320811168e-09	4.15405458537e-09
1.88066795688e-07	0.00115434067559	2.1261367475e-05	0.0122488642865	1.64675340017e-07	4.60625188068e-09	1.80806803606e-06	1.60828345436e-07	0.00583165138729	3.62704282502e-09	2.17668119704e-08	1.38649508182e-08	5.80067197204e-10	3.49640768269e-10	2.65850155033e-10	3.30250241282e-11	2.85309914159e-10	3.1593634118e-09	5.26908833052e-09	4.53055241966e-09	7.54373943021e-10	5.45066473942e-10	5.4998459056e-08	5.01006777927e-09	6.56691292541e-09	5.99697140636e-08	9.10437534101e-09	3.26849380705e-10	5.86766212717e-09	8.12203138466e-11	1.9503747569e-09	8.13947459987e-08	2.39177002105e-09	5.91755198444e-08	2.52514111122e-08	1.00676293151e-08	5.14358286903e-09	1.5283687709e-08	1.07468988231e-07	2.59401847848e-07	2.122945225e-08	1.15171953545e-07	2.4898251678e-08	6.1638212362e-10	1.37004055568e-09	2.94923888625e-09
6.90990095805e-08	4.68639927424e-08	2.16272408688e-07	0.00381516772791	0.026975901423	0.00369382689345	0.0147369304454	1.01484772857e-07	1.02294785581e-07	6.77423779017e-09	0.00634616701927	0.0401334465804	3.0211316222e-09	1.09464914361e-09	1.71269436818e-09	3.72124023573e-11	1.04966886544e-09	2.48856731247e-06	8.93116386102e-09	2.74924662832e-09	5.05142165281e-10	5.10994500584e-10	2.68827816744e-08	4.27992846369e-09	1.72559416686e-08	4.76058580765e-08	9.08526927281e-09	2.1682259468e-10	6.43290447931e-09	1.47232671391e-10	3.55468799181e-07	3.11676320232e-07	0.00124812434003	0.0591457747819	0.0343213619761	5.68534539328e-08	5.00632001662e-08	6.95727897058e-07	5.83627321717e-07	9.6290686061e-08	1.60313578318e-08	8.76354461075e-08	1.1343416041e-07	8.77844156958e-10	1.1439528737e-09	3.46768079343e-09
1.44553643834e-07	3.22792115936e-08	2.46196956683e-07	1.76471801447e-08	1.88468809489e-07	8.83261110518e-09	2.490734808e-07	1.30006176684e-07	8.38219462882e-08	1.34555631788e-09	1.29337648792e-08	1.61117865372e-08	6.17686404639e-10	5.02755617121e-10	9.48373214248e-10	4.87813614515e-11	3.05304449451e-10	5.42530538482e-09	6.08489403108e-09	9.66655112031e-09	1.94045068765e-09	4.50276035213e-10	2.91296324096e-08	2.52634585589e-09	2.76431640806e-09	5.49159381021e-08	7.62941550759e-09	3.33248738871e-10	9.22134215373e-09	1.15056195881e-10	2.36831172185e-09	7.44365795332e-08	2.49726214061e-09	5.58363828769e-08	5.31381193535e-08	1.27025345149e-08	2.8415984363e-09	2.04319034547e-08	1.12176400706e-07	5.81149884574e-08	1.02181138794e-07	1.45733296469e-07	1.68869023772e-07	8.90495234352e-09	2.86144616263e-09	1.10855636646e-08
4.83547084825e-08	1.8910376597e-08	5.54726006843e-08	3.71571041625e-09	3.63511207208e-08	1.62568728662e-09	5.65957300604e-08	1.00688465178e-07	8.97975836787e-08	2.44457316659e-09	9.65361184564e-08	8.89050022837e-09	5.52917713695e-10	3.62332663528e-10	4.78873851762e-10	2.0442062362e-11	2.23216034086e-10	3.77928745211e-09	1.97693278982e-09	2.14940550212e-09	6.30194720957e-10	3.73292946658e-10	4.45585620652e-08	3.26251470931e-09	3.22257360004e-09	6.55213469603e-08	8.28924825967e-09	3.03792049639e-10	9.01670191692e-09	8.74549823058e-11	2.08825328427e-09	6.42928731038e-08	1.70110901105e-09	4.62716257909e-08	3.37390875384e-08	6.87989456312e-09	3.29942250258e-09	1.78761938023e-08	7.53632376114e-08	3.70412438745e-08	2.01849634608e-08	6.44459449555e-08	3.03147610829e-08	8.33574726335e-10	1.40398554743e-09	5.02840155043e-09
0.0240735198264	0.026697784921	0.0114178801488	9.36102281159e-09	6.36378399825e-08	2.02569218985e-09	1.72560104291e-07	1.58892087327e-07	1.04043072703e-07	2.88772761017e-09	2.7572925777e-08	3.26917256426e-07	0.0895057980969	1.71484175284e-09	8.72939874882e-10	9.48870514864e-11	1.9082813973e-09	9.46745936001e-09	8.04266830783e-09	5.97294881868e-09	7.4064863932e-10	6.34752013394e-10	3.44700333352e-08	4.48509340649e-09	7.2747739607e-09	7.64174889412e-08	1.33566923985e-08	4.26882544185e-10	9.47775427777e-09	1.82425819884e-10	9.86686201493e-09	1.19671358732e-07	3.69450538873e-09	0.028088520705	0.0471621825018	0.0138608256823	2.61121584747e-09	1.03959127414e-08	0.00382508190965	7.73568488144e-08	1.86845266061e-08	1.96177153081e-07	3.34449866353e-08	7.52214259554e-10	1.25891624237e-09	1.74227970203e-09
1.13196258636e-07	1.96770186665e-08	6.48676239271e-08	3.68693355031e-09	1.50590858028e-07	3.28171007375e-09	1.08899368689e-07	1.73111818334e-07	5.96134070518e-07	2.36297896099e-09	9.64314917996e-09	8.67032410228e-09	1.54640239746e-09	1.00360897768e-09	6.33286114933e-10	5.87279198023e-11	5.04691991268e-10	3.00317025784e-09	3.98189057194e-09	1.86861574307e-09	4.58719285511e-10	4.33910931355e-10	3.07452273193e-08	3.34313143607e-09	5.73549016505e-09	9.71357468822e-08	1.15868756025e-08	3.22701145879e-10	7.30311879055e-09	8.76726480585e-11	1.98133953603e-09	7.7756677915e-08	2.52373349136e-09	4.11453354182e-08	5.6851911578e-08	1.49221435208e-08	1.44526421915e-06	3.05545687885e-08	3.13405432338e-07	0.029489665649	5.56226614833e-08	2.07876704889e-07	7.37608288168e-08	1.96655911657e-09	1.62049638809e-09	5.25277000894e-09
1.52277515468e-07	5.71373492939e-08	1.06971536349e-06	2.15216417005e-08	8.33706224779e-08	6.88626567159e-09	3.14423229625e-07	2.45762092438e-07	1.37922292595e-06	2.08441729339e-08	4.67204075861e-08	2.34423515165e-08	1.43294768701e-09	7.42191139658e-10	9.30426880939e-10	8.47090649601e-11	1.20563337936e-09	6.49686969103e-09	7.63508023778e-09	1.37958290126e-08	1.14798548997e-07	0.0551877347084	1.70519535847e-07	2.45809790746e-07	1.98781561843e-08	8.89761741519e-08	7.87406477405e-09	2.51409828137e-10	2.72344106783e-09	1.16132846045e-10	4.36860468128e-09	2.05840283275e-07	4.21474131112e-09	9.11290370584e-08	2.89833234857e-08	3.68414976537e-09	1.90654769327e-09	1.35020327399e-08	1.14998841502e-07	6.57084173445e-08	1.67596113801e-08	1.50107354956e-07	3.19908748612e-08	1.39217675217e-09	1.92640739408e-09	4.37187972887e-09
1.0560162676e-07	3.58651135258e-08	1.0746632576e-06	0.0231463969606	0.0111380579054	0.0282102194618	0.00745432901047	2.37844100367e-07	1.00724189355e-07	2.26976551146e-09	1.60227843192e-08	1.33449543802e-08	7.65111337777e-10	4.54547275628e-10	3.66654758161e-10	9.12186551189e-11	1.16165932219e-09	6.46181630405e-09	8.94656731841e-09	3.30829921614e-09	2.6366475786e-09	0.0143174662988	0.034867393137	0.0130733717683	0.00871416375618	0.00623440302951	1.54970474433e-08	3.83734994253e-10	1.06722863025e-08	1.59710668832e-10	8.93554613017e-08	0.0464134859848	4.07015424331e-08	5.875628157e-08	2.71913305676e-08	5.46059625172e-09	2.69896151572e-09	1.81069570592e-08	8.92723264376e-08	1.14087560928e-07	2.05325575843e-07	9.74956171308e-08	2.93088426606e-08	9.82270260667e-10	1.96455026544e-09	0.0112098953299
1.11461148306e-07	2.76140386977e-08	9.83261290404e-08	3.52502756405e-09	5.55637434056e-08	2.08244229327e-09	2.07549849331e-07	2.13395470326e-07	7.28929432715e-08	2.57942459144e-09	4.38817911468e-08	1.71032366226e-08	6.26169055909e-10	4.28215722951e-10	4.41934025157e-10	4.57850264236e-11	4.29207086655e-10	7.07055840713e-09	6.24590436768e-09	2.42692874613e-09	5.53951687757e-10	4.88541853296e-10	2.7860872391e-08	2.35681376159e-09	2.66663133253e-09	4.30652749952e-08	7.21449045052e-09	2.12070838053e-10	4.91160009969e-09	7.47755640351e-11	2.1185231402e-09	9.10941816651e-08	2.85882115203e-09	4.64148700497e-08	4.50440555498e-08	5.58228751748e-09	1.95408007268e-09	1.81881514314e-08	8.80707758306e-08	2.80108429581e-08	2.44675067515e-08	9.11083472385e-08	3.82831167102e-08	1.35727941292e-09	2.421776312e-09	6.33037960374e-09
1.58464496852e-07	2.76234379033e-08	3.30614297107e-07	5.63242224223e-09	4.10227667546e-08	1.63720147432e-09	6.85835270199e-08	1.1595385688e-07	1.34835686566e-07	1.45185242271e-08	1.79370654147e-05	8.07670895246e-08	7.87821765316e-10	6.75012019078e-10	5.71509637964e-10	5.11246461914e-11	4.64726109186e-10	4.24838177568e-09	1.20160074444e-08	1.44353760679e-08	1.26385945101e-09	3.49063596998e-10	2.17113213129e-08	2.80054261613e-09	4.29296752997e-09	5.15407916749e-08	7.85543832575e-09	2.76800568925e-10	6.46656102116e-09	1.0979548583e-10	2.47482863768e-09	1.39014086409e-07	4.33747987384e-09	8.47950405592e-08	5.97750478101e-08	1.36811219282e-07	9.10428799312e-09	2.25373001832e-07	0.0211035802652	2.38544685317e-07	5.83263705701e-08	9.09287502789e-07	2.7031636105e-08	2.898509907e-09	1.79823395853e-09	4.17059057159e-09
7.50696172927e-07	9.22975332146e-08	4.37643556291e-07	2.08866038215e-08	0.0685163795951	1.08765888865e-08	5.67148977787e-07	1.387533222e-06	1.50102968144e-07	4.2742824044e-09	4.8026000802e-08	1.34504084837e-07	7.31246097864e-09	1.65143344543e-09	1.19286897148e-06	2.01122292775e-10	1.05658380273e-09	1.44023821658e-08	1.2464682644e-08	4.0974757132e-09	6.86142977618e-10	6.44924053103e-10	5.93119047254e-08	6.88467559703e-09	8.85021728444e-09	1.19969421263e-07	1.95128409994e-08	5.29171617505e-10	1.06169227187e-08	2.10706722504e-10	6.38087425126e-09	3.13623844748e-07	1.00949072784e-08	1.12075413373e-07	7.30626016152e-08	5.46194767079e-08	6.50818555317e-09	4.63226208726e-08	4.33527341709e-07	1.14745370584e-07	2.3184906918e-08	8.06006670281e-08	3.23719898714e-08	1.26850322899e-09	1.88534931366e-09	4.92438296775e-09
3.0026820391e-08	1.19148060749e-08	5.31992494876e-08	2.25734820609e-09	4.98912318969e-08	1.20347904565e-09	5.48178946409e-08	9.76104925815e-08	7.18558047673e-08	1.42359619197e-09	3.12520097912e-08	1.13038125685e-08	5.58477087014e-10	2.45167715078e-10	2.42638658583e-10	3.58933709237e-11	3.46127642139e-10	5.11652178546e-09	4.48612334784e-09	3.24944268729e-09	5.991847989e-10	8.02835933362e-10	6.0883110017e-08	2.69204793601e-09	2.1788980484e-09	4.85410649417e-08	6.52175665938e-09	1.91139234004e-10	5.66975808092e-09	5.13865967666e-11	1.04722487566e-09	1.79570834004e-08	5.5419462945e-10	1.46284020857e-08	1.80773928338e-08	2.64072922576e-09	1.31262478468e-09	2.17435763754e-08	9.49967396514e-08	4.09752221242e-08	5.98298736585e-08	8.5608440471e-08	2.62590011686e-08	9.8187255663e-10	1.84121755916e-09	4.02105025848e-09
8.03146859299e-08	1.04450735149e-08	4.76419387284e-08	3.52022995509e-09	2.60839246416e-08	1.25962152786e-09	5.85972147697e-08	1.36828156661e-07	1.53828476501e-07	4.24946498199e-09	1.51793045998e-08	1.0661498199e-08	5.49679384494e-10	8.06884513813e-10	3.96631158798e-10	2.90972256432e-11	2.67668939944e-10	4.16947218471e-09	9.31757613001e-09	1.95834932642e-09	2.92494184076e-10	3.35345733059e-10	1.28966285195e-08	1.57665448044e-09	2.49175870872e-09	4.87388319379e-08	7.65628475166e-09	2.13598401494e-10	5.49000091105e-09	5.99718496953e-11	1.79374372022e-09	1.05696326403e-07	2.09817064921e-09	4.94064948774e-08	2.29772156241e-08	3.82850902114e-09	1.60009152974e-09	7.61843472215e-09	5.3468408774e-08	3.69064675261e-08	7.24285528271e-09	4.57616085864e-08	1.81239166252e-08	7.31717273505e-10	1.09243831407e-09	4.0752897909e-09
8.70762872156e-08	4.92042175847e-08	2.12411186195e-06	2.33980314133e-06	0.00919378252854	0.0309440424856	1.18405290856e-07	1.19079577994e-07	6.45700592348e-08	1.26337015027e-09	1.41894870692e-08	1.40461391811e-08	5.91142885992e-10	4.0051836984e-10	4.31447938598e-10	3.95329600149e-11	4.56245961392e-10	4.98417234291e-09	1.23691058786e-08	3.56755657056e-09	8.26711619042e-10	6.52536586185e-10	5.16798376673e-08	3.27429574062e-09	4.4891575566e-09	7.90456405412e-08	9.01597121609e-09	4.68030959932e-10	1.03037647918e-08	1.61616165357e-10	2.54941000286e-09	1.28779495525e-07	4.18649864889e-09	0.0130865517151	4.9592208309e-08	1.39991625232e-08	1.47716595439e-07	7.90077400246e-08	0.0242139079334	0.0455596274576	0.0550976293425	0.0304586053226	0.0385071076732	8.47496330246e-09	1.70195617044e-09	7.60547581868e-09
1.928751039e-07	4.68897408353e-08	1.03100797586e-07	7.73177525714e-09	6.45956714942e-08	2.09910780234e-09	1.53430179593e-07	1.1730971284e-07	8.21080126443e-08	1.59803239497e-09	8.76435380334e-09	1.16762714568e-08	5.65922815518e-10	4.27928818241e-10	4.1181822467e-10	3.84910191907e-11	2.97189245672e-10	3.35657175616e-09	3.87938708423e-09	2.50334565683e-09	7.36779483884e-10	4.85118483311e-10	3.2639314984e-08	3.40797771797e-09	3.84181514557e-09	6.14796030229e-08	1.03864180748e-08	3.27917400223e-10	6.85194734999e-09	1.07990985738e-10	2.61920673052e-09	1.02470816227e-07	2.39658014816e-09	5.44529810445e-08	5.63845877081e-08	9.88604714711e-09	2.07317508541e-09	1.85907493251e-08	9.94107558176e-08	3.96924552834e-08	2.56110123997e-08	1.02176819884e-07	6.22486733065e-08	6.23104208659e-09	3.22531780044e-09	6.85769691264e-09
6.47908920242e-08	1.53876732e-08	7.25960619642e-08	6.15358631358e-09	1.14008592316e-07	3.53420074178e-09	6.72483670766e-08	8.60989098906e-08	6.34002546551e-08	2.22499477625e-09	1.94027797096e-08	2.71130843493e-08	9.27962136562e-10	7.35161045031e-10	1.20317081271e-09	9.22758825343e-11	1.35963965674e-09	8.44260270268e-09	1.63775997892e-08	1.66263051192e-08	8.76434714351e-10	7.95575687522e-10	5.94389588698e-08	3.7742147793e-09	5.98572043731e-09	5.71036731844e-08	9.3211100962e-09	3.29559493345e-10	8.45302867038e-09	1.15064772958e-10	4.20770975614e-09	5.22245263378e-07	1.64324687269e-07	0.00987231551431	1.6833475168e-07	8.69914561655e-09	3.61015878811e-09	2.11689630453e-08	1.36338457633e-07	0.018506011894	3.33052110202e-08	1.64481675506e-06	2.10556503111e-07	3.18801086598e-09	3.56120744809e-09	1.25609458615e-08
6.05441838632e-08	1.87260510304e-08	6.91928989404e-08	4.12017693317e-09	6.08190223618e-08	2.79973057319e-09	1.27849715186e-07	2.27681446286e-07	2.71821970528e-07	0.00894805754533	7.63806817327e-09	5.48001249019e-09	3.2505051819e-10	3.44367553608e-10	3.57086422094e-10	5.04186421287e-11	4.999617793e-10	2.33685877726e-09	5.35805370628e-09	2.05537035588e-09	5.23129432268e-10	4.36090605323e-10	3.53676379708e-08	2.4295223961e-09	3.25979355416e-09	7.162900596e-08	9.78306009689e-09	3.08034872209e-10	7.12177111924e-09	8.40669608322e-11	2.50650988662e-09	1.69339785366e-07	4.67390880548e-09	7.1844573865e-08	6.1923742828e-08	7.02950492219e-09	2.53022053149e-09	1.84849521372e-08	1.16457601709e-07	3.21148397709e-08	2.77849233976e-08	5.83627597164e-08	2.55214020629e-08	2.20577658802e-09	1.37478637068e-09	3.89475338427e-09
1.85788583235e-07	1.71128983956e-08	3.54054301222e-08	5.76281692874e-09	2.70848195969e-07	7.1263118945e-08	1.3655742654e-07	0.0157435150562	7.62530243471e-08	1.41552602052e-09	6.03441842228e-09	9.12828290581e-09	5.73281622715e-10	7.08766138615e-10	7.07872418584e-10	1.75072880907e-10	3.30159201422e-09	1.59974412835e-08	1.49946076789e-08	4.68987619553e-09	1.51625049326e-09	8.50083632968e-10	1.20403972185e-07	4.36794281825e-09	9.0014110882e-09	7.85487180765e-08	3.03237314625e-08	5.27641570436e-10	1.30132989775e-08	2.86726863807e-10	4.31092069711e-09	1.07976692827e-07	5.46692568606e-09	4.01274448055e-08	2.18044710636e-08	6.45125893397e-08	7.65420449983e-09	2.91745408495e-08	1.06071212879e-07	2.67664087704e-08	3.28582734677e-08	0.0186436262987	0.0089083856436	3.92887306549e-09	6.09634414186e-09	6.29280163997e-09
4.17926776965e-08	1.75672069106e-08	6.94651062773e-08	5.35049022955e-09	1.08944945332e-07	1.82099181159e-09	8.55497372335e-08	1.32356755087e-07	1.19809868382e-07	2.66318493353e-09	8.65787409055e-09	1.03037127409e-08	8.51396938495e-10	4.19489201327e-10	5.02696442079e-10	5.77965601236e-11	8.71597642183e-10	5.28919967183e-09	4.5590836612e-09	1.71015953432e-09	5.78849068498e-10	5.89630350053e-10	4.45947113888e-08	8.2351866526e-09	8.9982955683e-09	1.21317805834e-07	9.9074670849e-09	2.28182548531e-10	6.47102480162e-09	7.03470627685e-11	2.10957917539e-09	9.50672800898e-08	2.57117753696e-09	4.61686338328e-08	4.17029454472e-08	1.20551567052e-08	7.16510227876e-08	3.01925404886e-08	1.65691039268e-07	9.16679192443e-07	5.53451987067e-08	7.1272853222e-08	4.03807264325e-08	1.29573454624e-09	1.09471360854e-09	2.09016705998e-09
5.68702306566e-08	2.47310061091e-08	1.13039379058e-07	5.09138512082e-09	6.99280118588e-08	2.05463753228e-09	9.42944553797e-08	9.14664896654e-08	9.49071250705e-08	1.30789841082e-09	5.0962481976e-09	4.52071936205e-09	3.91823647068e-10	4.6027251091e-10	3.90612552303e-10	5.93863495198e-11	5.44907542527e-10	5.61238353026e-09	4.64190552254e-09	1.60736445292e-09	5.22816417115e-10	7.5198413861e-10	3.12323426598e-08	2.5072614387e-09	3.11018013472e-09	6.72565616937e-08	9.79067119462e-09	3.80061846441e-10	9.40122252249e-09	1.06907596753e-10	2.83384802867e-09	9.33196791983e-08	2.56567121863e-09	5.02488330214e-08	6.026862696e-08	1.5168183865e-08	3.56284282325e-09	3.45252866748e-08	1.03813083304e-07	2.68443086843e-08	3.03595640505e-08	5.11021173483e-08	3.33832087737e-08	1.68038012156e-09	1.27556102351e-09	2.91206861156e-09
1.05254219573e-07	2.02462407576e-08	7.3035316386e-08	6.00980490239e-09	2.60275295927e-07	8.55649495037e-09	2.99381239136e-07	2.14008717355e-07	1.68519323172e-07	1.84931506351e-09	8.01755486087e-09	8.57782536295e-09	6.06750883859e-10	4.6536096836e-10	5.66091828414e-10	1.03049593848e-10	5.22515216771e-10	5.43029716249e-09	4.39734991846e-09	2.11216397639e-09	4.7019086675e-10	4.6329652527e-10	2.34598424364e-08	2.3090497656e-09	2.62983992843e-09	4.48893943037e-08	9.09835776822e-09	2.5495133495e-10	6.47426563392e-09	8.43937319851e-11	1.72807789661e-09	7.42901418366e-08	2.36968103369e-09	5.72480156577e-08	3.27660685738e-08	6.1602701879e-09	3.25855933323e-09	1.70509531247e-08	8.40728904587e-08	3.15419630887e-08	3.41827754769e-08	7.83115113145e-08	3.05922108261e-08	1.58175711767e-09	3.85578240198e-09	0.0209515809852
6.48695657732e-08	2.14904276206e-08	1.03147781269e-07	7.79504184005e-09	9.45914753672e-08	2.6641099813e-09	1.05069412261e-07	1.29860909215e-07	1.01360125637e-07	1.98501713875e-09	9.44389939124e-09	1.50404274835e-08	4.52333424131e-09	1.23923528845e-09	1.10786095405e-09	7.58279179077e-11	5.43916585845e-10	4.52102234974e-09	4.20581965754e-09	2.34621722476e-09	5.11122432631e-10	4.76000586605e-10	2.83769660671e-08	2.91755833368e-09	4.85422234206e-09	7.4044176393e-08	7.82163961813e-09	2.91630559193e-10	5.09765290314e-09	7.93544476324e-11	2.2809575042e-09	8.69014895635e-08	1.94960673871e-09	6.20477411781e-08	3.49381374454e-08	8.87200859285e-09	3.31617741182e-09	2.99053457114e-08	8.10243983818e-08	4.30966945347e-08	1.64886287553e-08	7.34235415205e-08	2.44329310441e-08	6.13080916379e-10	7.79573932463e-10	2.22918464728e-09
1.15153180309e-07	3.01873885197e-08	1.64386685703e-07	8.45403641685e-09	2.27205847767e-07	4.92442865319e-09	1.69203499323e-07	1.48716156019e-07	9.13942833142e-08	3.91989324824e-09	3.09818775357e-08	3.62838583472e-08	1.60283686928e-08	2.01064097125e-09	9.55012779664e-10	9.95514232338e-11	7.23917808907e-10	5.41427218628e-09	6.29795459741e-09	3.7436754989e-09	5.20295567214e-10	4.61605729678e-10	4.00773479418e-08	3.49506542455e-09	4.41555432943e-09	6.93699411428e-08	1.23292803575e-08	3.1214215456e-10	7.84161723174e-09	1.15029463449e-10	5.61142773702e-09	1.10899609666e-07	4.86845561315e-09	6.39458349308e-08	5.8963556037e-08	1.41633541607e-08	4.93722788017e-08	1.28549716936e-07	5.13147605348e-07	2.94063156841e-08	2.4445606029e-08	5.21373302602e-08	1.96884986243e-08	8.10645588904e-10	7.30372093516e-10	1.87365995657e-09
9.14250203486e-08	4.11160388941e-08	9.43212084409e-08	7.44501599012e-09	6.20424428721e-08	1.72778939949e-09	6.16811559222e-08	1.30472772011e-07	9.60225638827e-08	1.61597829656e-09	1.2421952137e-08	1.87282377806e-08	1.15337524425e-09	5.61999445828e-10	4.45326215542e-10	4.26470735721e-11	4.02672192965e-10	4.02824511498e-09	5.09424111917e-09	4.41888173798e-09	7.37859691086e-10	4.83661228732e-10	2.8068029261e-08	2.36874919395e-09	3.06368137177e-09	5.61690667227e-08	6.90191436759e-09	2.0945869749e-10	7.33246615771e-09	1.07539319739e-10	4.12509684261e-09	1.58844862121e-07	3.20353572986e-09	4.73801996668e-08	2.85191934989e-08	4.24567135238e-09	5.21654883779e-09	3.81210981638e-08	1.90182067193e-06	1.3305208365e-07	1.19698527491e-07	9.02187604446e-08	5.15342007754e-08	4.3414552015e-09	2.35464926162e-09	4.63606736036e-09
7.92021962345e-08	5.35748802695e-08	9.61516904172e-08	3.83808509477e-09	4.31389593953e-08	1.73836869526e-09	1.10070780027e-07	2.12419888839e-07	1.43168597811e-07	2.39011133542e-09	1.24404398108e-08	1.24272812984e-08	8.08436010096e-10	5.13001640908e-10	5.37544627734e-10	4.99047960158e-11	4.98646575985e-10	1.00466249836e-08	5.67446879021e-09	2.57829143017e-09	5.80847325681e-10	4.9311658299e-10	2.31895164273e-08	2.69711839031e-09	4.11967054156e-09	7.15918784692e-08	1.09907897427e-08	3.4935208552e-10	8.47641266434e-09	8.93815159027e-11	2.12170427263e-09	8.57549390147e-08	4.18509062229e-09	1.00974300295e-07	1.38306001836e-07	3.1355512576e-08	8.48742332005e-09	1.78639686938e-08	8.6133514756e-08	3.90327962546e-08	2.3950953946e-08	7.38289932211e-08	4.85112914939e-08	1.84511076826e-09	2.86594160262e-09	7.63576383525e-09
2.20523237384e-08	6.58852209862e-09	2.95425770259e-08	4.25253551603e-09	1.99667983482e-07	2.17867199471e-09	5.06787611719e-08	8.46962977704e-08	1.22079607841e-07	2.85221281248e-09	6.62130606897e-09	8.16828674425e-09	5.21319282374e-10	3.86169084402e-10	3.3777966685e-10	3.87355887015e-11	3.64644713921e-10	3.21187473825e-09	6.44140864792e-09	1.77305199719e-09	1.35256279731e-09	1.40863959609e-09	1.32376992909e-06	1.88207240382e-08	1.508233488e-08	6.66322317945e-08	9.28698666704e-09	3.1754956511e-10	7.43226583718e-09	1.08166128864e-10	3.34065244159e-09	1.2743835363e-07	3.44591025208e-09	6.82541429797e-08	5.09147784622e-08	7.11971806587e-09	2.14623325987e-09	2.1556357527e-08	2.40665167216e-07	5.94913876263e-08	1.1444435023e-07	8.6532416807e-08	3.12204119039e-08	1.47184610569e-09	1.05731890261e-09	2.37351582568e-09
9.78572130056e-08	3.8833003717e-08	2.28153402763e-07	5.16099287754e-08	5.40259654805e-07	1.08488763865e-08	0.0154342944534	2.62176194656e-07	1.62243805044e-07	4.76303423221e-09	1.89314181988e-08	3.40444413897e-08	3.91923708983e-09	0.0366236587465	0.0840164333803	4.07654505553e-10	0.0780016047208	4.53221300039e-08	7.06625405951e-09	2.58432435653e-09	5.94438272231e-10	5.78043273535e-10	4.78975311871e-08	5.79280140533e-09	9.10984597012e-09	1.2505228557e-07	1.74903655547e-08	6.05908472109e-10	9.83230778344e-09	1.97248804109e-10	5.54452080227e-09	3.220616647e-07	1.22760512318e-08	7.96508134858e-08	8.85665941808e-08	1.14714107369e-08	4.70565147539e-09	4.10544656822e-08	2.82606810346e-07	1.51755088962e-07	2.8820347046e-08	7.81821059417e-08	4.02057055119e-08	9.06512432319e-10	1.26515932124e-09	3.84341463333e-09
1.10449550432e-06	8.0054454594e-05	0.0696915336312	1.51132177396e-07	1.95262107795e-07	7.49080257372e-09	3.24749075298e-07	2.44981467334e-07	1.4423498341e-07	5.02721981011e-09	5.02577780546e-08	3.29689195873e-08	1.73025310954e-09	1.02386346823e-09	8.81401905943e-10	6.12149768307e-11	3.65780288984e-10	3.19187125214e-09	3.82322559126e-09	1.76446292293e-09	5.80751755444e-10	4.40276648528e-10	3.50069272341e-08	4.80526082955e-09	7.94322063035e-09	9.41407780872e-08	1.4710501408e-08	4.55957708898e-10	1.00712260643e-08	1.33937885884e-10	5.57429270447e-09	1.7216776345e-07	6.27463044808e-09	9.36725308475e-08	7.89063595871e-08	1.41421737054e-08	4.21447310201e-09	2.93078882488e-08	1.22673371712e-07	8.48379650829e-08	3.31271707825e-08	1.40835127874e-07	9.8664890121e-08	4.78540644274e-09	8.61222452411e-09	1.10637582808e-08
4.62334577473e-08	1.60186489316e-08	1.38779832332e-07	3.80330838118e-09	5.29886298288e-08	1.9453014478e-09	7.44790785696e-08	8.76301491372e-08	6.32416119376e-08	1.5604315262e-09	3.76644637849e-08	1.19495893524e-07	2.66701795016e-08	1.88686361458e-09	5.75539274103e-10	8.29512469258e-11	6.65480440917e-10	3.75751952381e-09	3.25555555324e-09	1.3523147012e-09	3.40590030296e-10	2.0262134653e-10	8.64900327671e-09	8.94491007131e-10	1.26103074023e-09	3.62549787229e-08	4.90829016301e-09	1.37766595308e-10	4.06751630301e-09	4.48259442719e-11	1.25274819892e-09	5.71852491245e-08	1.63735746305e-09	2.60475570999e-08	2.3225715525e-08	4.89062879898e-09	2.55199950705e-09	1.20027727147e-08	6.96234450305e-08	3.5007913931e-08	2.03975675788e-08	4.86082140612e-08	1.94622616086e-08	7.28378295187e-10	6.7380448038e-10	2.31798201814e-09
1.03204544049e-07	5.59143476286e-08	1.66757073504e-07	1.48552065851e-08	1.8736518609e-07	1.8226692337e-08	3.0976271607e-07	1.41721517461e-07	1.16674460768e-07	4.88703497365e-09	1.68172918309e-08	2.29617320085e-08	2.07845063721e-09	0.125341026847	0.0106327907717	3.16457348466e-10	0.0138576316082	2.2545396287e-08	6.32552962886e-09	4.34260669615e-09	9.56723305814e-10	7.15459347048e-10	6.31981030883e-08	3.82929526057e-09	5.29856891534e-09	8.6802572764e-08	1.42078459668e-08	5.98987425615e-10	1.12036181537e-08	2.23947802648e-10	4.3102688339e-09	1.74604253025e-07	4.6468543992e-09	5.88021496023e-08	4.5366751239e-08	1.06942333927e-08	5.29939804617e-09	3.11442437408e-08	1.03092259474e-07	5.56965286368e-08	2.82699571312e-08	7.45195500942e-08	4.22661185253e-08	1.51421983633e-09	2.81166239749e-09	4.14138471967e-09
3.61995738917e-07	8.87752656855e-08	5.8396363445e-07	2.28589897683e-08	1.66962307029e-07	9.16419394674e-09	1.81677633799e-07	6.57225733202e-07	1.09177731048e-07	2.5830825804e-09	1.77245363182e-08	1.80018545268e-08	1.22038647784e-09	8.43565650555e-10	8.38226174638e-10	8.61378563341e-11	1.96133863622e-09	1.03087076526e-07	5.77080108931e-08	6.93434882852e-09	2.83952451342e-09	1.62089144168e-09	6.73063486687e-08	5.61042159855e-09	7.26747445614e-09	1.72982931639e-07	2.1928580549e-08	8.00426219981e-10	1.40291291516e-08	2.11357255319e-10	5.71379847463e-09	2.78957038371e-07	6.03884156176e-09	1.13985566158e-06	5.48495374936e-08	6.24623955936e-09	3.75043036518e-09	2.18286983482e-08	1.80133291837e-07	1.91779919391e-07	8.45959880655e-08	1.05222725293e-07	3.71121314311e-08	1.97839089393e-09	2.35611407367e-09	7.60596844958e-09
0.0277902424776	5.71530337851e-07	1.81835816906e-07	9.71093568905e-09	8.43485025297e-08	2.1371826721e-09	7.05688996082e-08	1.09758071919e-07	6.16036515881e-08	1.33994691763e-09	1.31296518103e-08	1.17431560312e-08	6.14140132105e-10	3.59041285133e-10	4.22466779363e-10	4.5299464694e-11	2.16144741288e-10	1.95915301567e-09	3.49829681292e-09	2.02853345272e-09	4.28808360375e-10	4.21357072495e-10	2.1315603715e-08	1.74180461714e-09	2.34583835797e-09	4.33711472244e-08	6.96169489872e-09	2.50063435186e-10	6.33632661712e-09	7.52717941628e-11	1.98552890848e-09	9.34536989352e-08	3.29633362807e-09	8.8596173861e-08	3.34422001242e-08	4.11257155275e-09	2.88403710215e-09	1.27476190917e-08	6.97414805683e-08	5.0123400644e-08	1.72103974852e-08	5.98742254991e-08	3.10466245883e-08	1.42140245619e-09	2.1069298775e-09	5.25681413336e-09
6.2098458215e-08	3.11771671853e-08	1.59945087177e-07	9.91877335785e-09	5.28458899086e-07	6.5158723597e-09	4.2528873892e-06	2.94140726906e-07	2.83523906535e-07	2.56149495727e-09	8.21431309759e-09	9.68727860738e-09	9.43601368675e-10	9.3083053549e-10	7.46648426627e-10	9.23376029099e-11	6.12762040976e-10	6.00489658557e-09	6.44567770326e-09	2.03163581275e-09	5.37764713369e-10	5.94049300615e-10	2.8696285065e-08	1.94040544337e-09	3.08416449361e-09	5.80171900883e-08	8.77308937442e-09	2.89286836125e-10	7.29527253452e-09	8.70936459038e-11	1.81404264845e-09	1.01157775437e-07	2.9085567721e-09	6.39816684208e-08	9.09602912118e-08	9.56677781879e-09	2.81331260732e-09	1.81817931976e-08	1.11579143853e-07	4.75194812375e-08	1.91001872679e-08	7.35751424909e-08	4.88959291914e-08	1.03639884171e-09	7.95757414419e-10	1.99282830302e-09
1.14865437568e-07	9.20351813553e-08	0.0198272305921	3.34570970106e-08	7.27682428269e-07	6.09521397616e-09	3.12559659869e-07	2.42479909147e-07	1.36628978196e-07	4.12938966558e-09	3.40118500605e-08	8.36711045023e-08	1.48954387742e-09	9.39828606256e-10	9.36570978481e-10	1.34933689944e-10	1.56101420016e-09	4.48687403521e-08	0.0517897799441	1.0091741532e-08	3.84508720129e-09	2.18241255727e-08	5.76524487918e-07	7.2021642421e-09	7.51969717026e-09	8.96005173291e-08	1.36850891887e-08	4.73854242636e-10	1.27564994969e-08	1.90796732119e-10	4.0268021999e-09	9.55446571141e-08	3.25021256344e-09	6.75795828878e-08	1.4341327291e-05	0.0659641764301	0.0508148676998	0.0911301367416	0.000688546528201	0.0347292113511	4.22582484789e-07	1.79545535996e-07	0.0254833787876	1.13607397937e-06	0.107516805673	1.42545047343e-07
1.03221948438e-07	3.37512932875e-08	3.60913351969e-07	2.44111274027e-08	1.14755411666e-07	4.7306244756e-09	2.81551159521e-07	3.28427170228e-07	1.96221631679e-07	2.44064609871e-09	2.20674896817e-08	2.82238961061e-08	1.98424493143e-09	1.02417637853e-09	1.03399212361e-09	1.14264877024e-10	8.378692215e-10	8.99694914783e-09	7.09798269169e-09	2.47040217354e-09	5.42859859097e-10	5.22248175776e-10	3.57033572816e-08	3.36836889681e-09	6.11172149859e-09	7.28729878851e-08	1.26034602115e-08	4.23108760074e-10	1.14911670018e-08	1.8636721563e-10	5.0918900139e-09	1.74111278512e-07	3.88141650338e-09	2.06858243483e-07	9.57510990811e-08	2.30251312213e-08	0.0284652647029	0.0486989273608	2.73610109385e-07	6.45269874425e-08	3.69495690437e-08	6.62403404971e-08	3.24409266995e-08	1.28580842428e-09	2.10493827001e-09	4.30963403124e-09
2.54267082852e-07	3.9730436245e-08	4.43511017184e-07	2.63850163766e-08	3.82611142367e-07	7.22178672295e-09	0.0134435470107	4.10434797425e-07	9.88869714755e-07	5.87985531975e-09	1.25735586925e-07	3.76821708904e-08	1.97943638673e-09	9.34068370822e-10	9.29299901548e-10	7.79598916235e-11	9.59175004946e-10	9.32453753786e-09	5.68333679627e-09	3.33596670288e-09	9.30086214834e-10	8.65951106841e-10	3.78849259135e-08	3.24963634188e-09	4.0748783215e-09	1.14683122719e-07	1.26201664212e-08	4.59624538063e-10	6.25862947932e-09	1.33503190754e-10	2.52292376372e-09	1.38639020059e-07	2.2459131542e-09	4.46956677094e-08	3.61749308376e-08	4.12159536896e-09	2.13291609529e-09	2.67375525303e-08	2.68658573685e-07	8.36357417153e-08	1.45987351332e-06	7.47542103417e-08	3.00513910916e-08	1.36815736152e-09	1.37199470183e-09	4.12914117013e-09
4.9338891276e-08	1.7226945749e-08	6.03639534137e-08	3.95706236326e-09	9.14198678241e-08	1.90382230469e-09	7.33983237877e-08	9.2683236515e-08	1.25572325734e-07	2.29043779497e-09	6.48823551348e-09	6.28180511598e-09	7.43216810405e-10	4.43711719226e-10	5.46145336485e-10	6.64105150076e-11	6.57233027434e-10	5.75965582061e-09	6.18635519445e-09	1.63143924985e-09	7.98489730091e-10	9.07030805178e-10	1.31759073725e-07	1.08927987334e-08	8.13999363076e-09	6.1115946579e-08	8.86501361086e-09	2.47809121374e-10	6.70588413125e-09	9.14955982643e-11	3.057986354e-09	1.40492861363e-07	2.8513591785e-09	4.45475309837e-08	1.14345435232e-07	8.66564884242e-09	2.98652663831e-09	4.92546604844e-08	6.31570367837e-08	2.99091930855e-08	0.0253749202327	1.31674366253e-07	5.37986776366e-08	2.86702254203e-09	1.37408457174e-09	3.31111983715e-09
9.0618907381e-07	8.39964654672e-08	3.48774345829e-07	6.72846005847e-09	5.66395951655e-08	3.07139440972e-09	1.06830196159e-07	1.038633335e-07	6.97570565933e-08	2.5669041364e-09	0.0179630406253	0.00864745643379	0.0020127326068	2.5715182727e-09	1.14394292347e-09	0.0498552520952	2.46459550729e-09	2.15815753979e-09	1.560554205e-09	8.04936394686e-10	1.99801728942e-10	2.23717522627e-10	1.41690664389e-08	1.69991321672e-09	2.15001523543e-09	5.53914688201e-08	8.30372903265e-09	2.09860379909e-10	5.73880130137e-09	6.57629757341e-11	1.76322673232e-09	1.04785369592e-07	2.11148168338e-09	4.13157448723e-08	2.51950035724e-08	8.16018333661e-09	2.4470162734e-09	2.78866384564e-08	1.33079862221e-07	2.79148999718e-08	1.65151878179e-08	4.86442173582e-08	3.18443524944e-08	8.17470638189e-10	1.12833816231e-09	4.31680427453e-09
0.00274817177559	0.0149606717925	0.0132474733786	0.0243365032892	2.84859134564e-08	0.0254350223725	0.0361821911378	1.82954559995e-07	8.61528182806e-08	7.86694790306e-10	6.35467655352e-09	9.74784014995e-09	7.38942323777e-10	3.52449799695e-10	1.50603600852e-09	0.0158199051658	4.20698119013e-10	2.33469672722e-09	0.00834639766018	2.92754330576e-09	5.55945834583e-10	4.49039986186e-10	3.57638933889e-08	2.72102116943e-09	3.17751463216e-09	4.05679798907e-08	7.66503985418e-09	2.17633535902e-10	5.24280488682e-09	6.11146893436e-11	1.35648681913e-09	7.4980880604e-08	1.45944657691e-09	3.33615651801e-08	4.61900797272e-08	7.79028135243e-09	5.15728304031e-09	1.05167003685e-07	1.26044199308e-07	5.74675046356e-08	7.46171738177e-08	2.1388780311e-07	1.4362440837e-07	3.94778640541e-09	2.1316076326e-09	4.1333390513e-09
5.20886855255e-08	3.24003144636e-08	2.44322615332e-07	1.03611327012e-08	1.78306071151e-07	4.78673552099e-09	1.44505294074e-07	2.18729273992e-07	0.0101461274506	1.15043480682e-07	1.17998722627e-08	1.60574064139e-08	9.28931470836e-10	1.07886771006e-09	2.14294582078e-09	1.34468103163e-10	8.49362997832e-10	6.82971915899e-09	5.96982639891e-09	1.96681894529e-09	7.76943828988e-10	8.42297131205e-10	1.91647013997e-07	6.21657808349e-09	1.7462065403e-08	7.94760195312e-08	9.88603967938e-09	4.22658308196e-10	9.00291817009e-09	1.13187608276e-10	2.32039962133e-09	7.8303582106e-08	1.95897019917e-09	3.97255397558e-08	3.33410716286e-08	3.48156572628e-09	3.59787062852e-09	3.33376596173e-08	2.38788010277e-07	4.08231764788e-08	2.15118768522e-08	6.33826084509e-08	3.18021656051e-08	1.01063946611e-09	5.77181988806e-10	1.68801887401e-09
4.97732433601e-08	1.50090016335e-08	8.35432284248e-08	2.75622663793e-09	2.71976139229e-08	1.05079417226e-09	5.89341998954e-08	1.1025538951e-07	4.98188167453e-08	1.08641687593e-09	9.77582555495e-09	3.08492781762e-08	8.37173959942e-10	5.42797164688e-10	5.44959784225e-10	1.09717065482e-10	5.83901153084e-10	5.6635299958e-09	9.82012997978e-09	3.59933209388e-09	1.84155164084e-09	7.51040364846e-10	4.98968020552e-08	4.2606027861e-09	1.37804162849e-08	1.0997979633e-07	2.10555102173e-08	7.95989634439e-10	1.35852960787e-08	2.05383885789e-10	5.81475983845e-09	7.78334373816e-08	2.58770281384e-09	6.51320880736e-08	2.98892841771e-08	4.26117940638e-09	2.05726604256e-09	2.57784493488e-08	1.62469600363e-07	4.25786288012e-08	4.97241827142e-08	7.90181559471e-08	0.000745523550947	0.000800366837162	1.38576023582e-09	3.60652295355e-09
1.18701327011e-07	6.67568634757e-08	3.87793590494e-07	3.24304280456e-08	4.73661467273e-07	1.47341784848e-08	0.0237397834468	2.36524381312e-07	1.32175468616e-07	1.73759129387e-09	2.09766136549e-08	1.60287230594e-08	6.72110603773e-10	6.28455257567e-10	1.62417524177e-09	5.96723399322e-11	2.377773389e-10	3.12825884105e-09	3.83149596352e-09	1.76584774589e-09	5.39890756425e-10	3.3632099158e-10	2.58711940653e-08	2.08546613792e-09	2.65844472734e-09	5.02079544991e-08	8.80314433753e-09	2.8017642457e-10	8.8534596078e-09	8.71731769146e-11	2.11062625438e-09	8.02596026146e-08	2.81290311722e-09	6.10754385137e-08	5.2310409018e-08	1.08640643465e-08	2.44386828692e-09	1.54206017923e-08	5.73836897148e-08	2.70535618103e-08	2.8765356909e-08	7.86782356209e-08	1.38181726191e-07	1.68125004754e-08	7.03353795545e-09	9.90541789666e-09
5.1535722619e-07	5.00571640821e-08	2.47928239842e-07	9.0613765367e-09	1.14200355692e-07	3.73626385351e-09	3.3720638371e-07	1.69935666138e-07	1.15416408602e-07	3.72956750412e-09	2.35752056547e-08	1.89316097348e-08	7.36383389742e-10	3.14607090287e-10	2.43244129701e-10	1.78845322995e-11	1.56853878194e-10	1.5790284737e-09	5.56407744071e-09	2.27149701035e-09	5.32169449697e-10	4.27410620774e-10	3.0820519894e-08	2.48803480113e-09	3.01669532253e-09	7.08424407044e-08	1.67858055522e-08	3.30499394801e-10	8.25374625796e-09	1.0883509712e-10	2.76779654982e-09	6.33750521871e-08	2.48511449962e-09	4.97758447386e-08	3.81437044104e-08	7.90676372907e-09	5.3502263198e-09	3.45679842295e-08	1.03450328458e-07	3.1569116943e-08	2.47559067564e-08	7.16427692874e-08	5.10457845724e-08	9.80123251255e-10	1.54816794001e-09	1.08998723301e-08
4.5184583803e-08	1.79828992811e-08	3.13919567856e-07	0.00731491596085	7.29560161659e-07	4.32578793772e-09	1.45882562874e-07	1.97839129188e-07	1.49400036032e-07	4.36575509185e-09	9.87710131236e-09	1.49304905145e-08	5.91355554259e-09	9.49169671501e-10	1.52921536088e-09	5.76828131843e-11	6.80691257284e-10	3.83892416792e-09	3.43683425664e-09	1.6497708702e-09	1.45959195979e-09	8.41251967299e-10	1.03451094987e-07	9.2149306083e-09	9.07547084592e-09	8.84153209574e-08	1.08215907009e-08	2.88408582519e-10	6.27114298301e-09	8.89026400035e-11	1.8086883576e-09	1.13696150603e-07	2.29905476395e-09	5.655197345e-08	3.72039694064e-08	6.8800919879e-09	2.67624696009e-08	0.0379609823353	1.96030875057e-07	3.50025277187e-08	3.8278313621e-08	6.42924336062e-08	2.15104413457e-08	5.39230766821e-10	2.67099791533e-10	1.1402581857e-09
5.44990556768e-08	2.84142866187e-08	0.00162635550929	6.6459426775e-09	1.12711229653e-07	3.86789326573e-09	1.14765246714e-07	9.70355371723e-08	1.75166035399e-07	3.32551304977e-09	9.34836412574e-09	1.23731442246e-08	1.02262640406e-09	9.94260556622e-10	3.08865096798e-09	1.17606491435e-10	8.62599410506e-10	7.86125811787e-09	6.8521700855e-09	1.92525147597e-09	6.79867933369e-10	0.00191184615725	0.0131352979384	0.0325419043062	0.0613790975984	1.05633180011e-07	1.22848735981e-08	4.22796565505e-10	9.78335166812e-09	1.16629796227e-10	2.7417607191e-09	1.0045137601e-07	3.556765992e-09	6.348426436e-08	5.78819130183e-08	6.67490978004e-09	5.07732917462e-09	2.46206849373e-08	2.3567159845e-07	1.19291167683e-07	0.0170012796421	0.00817813372285	0.0144309666703	3.78280450998e-08	8.27887795861e-10	2.00471444413e-09
5.11150510208e-08	2.399552349e-08	1.19243362954e-07	1.06064794335e-08	3.58302107638e-07	4.54583735742e-08	0.00694723108293	2.57433644423e-07	8.86488992804e-08	1.83153069818e-09	7.80408407786e-09	7.14183368442e-09	5.93536860695e-10	6.71683452652e-10	5.43747112456e-10	1.06236434467e-10	8.31218778299e-09	1.69429923227e-08	7.60955281061e-09	6.6875893523e-09	1.69971122649e-09	9.97901011597e-10	2.61346754335e-07	1.69127304788e-08	1.22186055563e-08	6.48324782767e-08	1.00775226682e-08	3.75718252178e-10	6.09059273469e-09	1.27622291996e-10	3.76436308465e-09	4.38195249555e-07	7.39870473873e-09	1.09727681038e-07	9.28268162596e-08	5.55236149309e-07	2.59328407883e-09	1.75135521769e-08	1.28669150228e-07	4.49078542303e-08	3.79042169308e-08	7.98295695117e-08	3.89709191472e-08	2.24086377714e-09	3.33548054485e-09	0.00385885137936
5.16332152926e-08	2.48724107406e-08	2.49213048354e-07	1.88984163343e-08	3.28442905825e-05	8.76086035609e-09	0.0113944813011	6.13090268082e-07	1.21140353749e-07	2.72377939809e-09	1.00219270175e-08	1.63873652303e-08	1.44474436604e-09	1.11048746915e-09	7.20888895829e-10	2.05704599228e-10	6.44500374549e-10	5.79491936878e-09	6.43314036348e-09	1.96982970391e-09	6.20733604418e-10	1.0940045284e-09	1.20164197741e-07	6.48272302454e-09	5.0626810672e-09	6.99629187151e-08	1.22698771488e-08	3.63397718734e-10	6.20744926084e-09	1.55970708425e-10	3.64821897499e-09	1.5422998841e-07	6.66864942898e-09	6.85527373891e-08	7.45405654041e-08	3.55673087021e-08	8.42540538501e-09	4.54569578073e-08	4.01075283024e-07	3.82789145949e-08	3.48498575788e-08	7.01196314303e-08	2.48741473362e-08	1.58061217342e-09	9.10969478601e-10	2.17865909368e-09
8.52292520127e-08	3.69728480743e-07	0.00272041000348	2.63030019604e-08	2.77793806333e-07	0.00270007556281	1.47751708252e-06	0.000685670564026	0.0235030646877	3.92455185477e-09	4.67671879719e-08	3.11632459044e-08	1.72899816543e-09	1.03381175996e-09	1.01014998698e-09	1.54346515964e-10	1.11374802943e-09	6.78674652863e-09	1.10467174406e-08	2.93399114345e-09	7.24601875529e-10	2.03957350154e-09	1.77185052976e-07	2.05266935829e-08	3.41963144599e-08	9.15265657088e-08	1.86991383943e-08	4.88907437977e-10	1.09846968641e-08	1.92019596385e-10	3.22263565915e-09	9.7416607048e-08	5.1255448909e-09	1.56792551436e-07	1.73134820536e-07	2.88092254822e-08	1.2681711005e-08	8.2636641778e-08	2.01966777096e-07	3.75241154294e-08	3.13830121581e-08	1.40485451969e-07	6.10505790838e-08	7.91852201331e-09	2.69144293322e-08	8.84333071885e-09
3.22323444457e-08	1.32819363168e-08	3.47868309e-08	2.99123173151e-09	3.4741766023e-08	1.59580182291e-09	3.98560968158e-08	5.82209217058e-08	6.32691890793e-08	1.4758615258e-09	7.9825174485e-09	6.48628886791e-09	3.4725783689e-10	3.81697835673e-10	2.39927890681e-10	3.61554575394e-11	4.39565268291e-10	3.91961975992e-09	5.60942671502e-09	1.54985256607e-09	5.31267030368e-10	7.7959468686e-10	2.69291776603e-08	2.84180136473e-09	3.49340074767e-09	1.24782626391e-07	9.5615590355e-09	2.92478861386e-10	6.53824329191e-09	8.97137443664e-11	2.65048053051e-09	1.16892544778e-07	4.9543890502e-09	7.00346237266e-08	4.76753468074e-08	9.36053451074e-09	3.1660198051e-09	1.5054098836e-08	9.14725974154e-08	2.98250275943e-08	4.60176774014e-08	9.02064936383e-08	3.40475943123e-08	1.49140242454e-09	1.27286066525e-09	2.87282268787e-09
1.03583457222e-07	2.94723098172e-08	1.02674895313e-07	4.76288506764e-09	5.33338071152e-08	2.60922838987e-09	1.41638816412e-07	1.97206425115e-07	1.82939936135e-07	2.48568612435e-09	1.60804287029e-08	1.44786218104e-08	6.65531458419e-10	4.66436055811e-10	5.95728480736e-10	1.43321923366e-10	8.48471479016e-10	5.49002152231e-09	3.30060940262e-09	1.45926122868e-09	3.58063022047e-10	4.14625352934e-10	2.88941152489e-08	2.41035900727e-09	2.70243199173e-09	4.10069263868e-08	7.641646786e-09	2.04711622855e-10	5.90767810677e-09	7.81652003845e-11	1.790153115e-09	5.99518961462e-08	1.89806265477e-09	3.95682495525e-08	4.58983375478e-08	5.24457382902e-09	2.27160826656e-09	1.82730448344e-08	9.1944183309e-08	4.24263296818e-08	1.90580104493e-08	5.47856353358e-08	2.33408394013e-08	8.43543843073e-10	1.07692990009e-09	3.00742908283e-09
0.00527913882655	0.0482306559427	0.152555319829	0.207913874073	0.0986496791094	0.106581831086	0.105904962525	0.122511067203	0.118581835865	0.135431114145	0.016634166096	0.0125766956079	0.0499204083137	2.5286362306e-09	2.48787758371e-09	1.26455159919e-10	1.39236917686e-09	1.02380876311e-08	8.61487004753e-09	4.20439298072e-08	2.4552509075e-09	1.52654954893e-09	1.55453877561e-07	4.77594708047e-09	1.14933994284e-08	2.21382860953e-07	1.97915203602e-08	7.60432192607e-10	1.53665324583e-08	2.36706326423e-10	7.3337712063e-09	2.39089732715e-07	8.66815694498e-09	8.88276100287e-08	7.67471688523e-08	1.53229370215e-08	4.00825245217e-09	2.17640206687e-08	1.18657479701e-07	8.24200433379e-08	3.43401661788e-08	8.18658585414e-07	1.15394847352e-07	3.64038844094e-09	5.84299818718e-09	1.27333174631e-08
1.53547284101e-07	5.53769166585e-08	4.65420522034e-07	1.55833210459e-08	0.0283737615082	0.0512623114672	1.91725636546e-07	2.01764363646e-07	2.16535156885e-07	2.50324290977e-09	1.95461027954e-08	2.00565084088e-08	1.63887350466e-09	8.33707084614e-10	6.58686475333e-10	7.06274591799e-11	3.95525363151e-10	2.62113116557e-09	3.91232261831e-09	1.76577026973e-09	4.88735961903e-10	4.23872356351e-10	3.17874145679e-08	2.39586292921e-09	3.02980470705e-09	7.23588380553e-08	8.48285261862e-09	2.41402941619e-10	6.74911042e-09	8.97331205271e-11	2.68719406569e-09	1.18531791336e-07	3.5555835699e-09	6.16344678912e-08	7.92656490909e-08	5.43611468117e-06	2.34390620064e-08	1.00285950381e-07	1.48748932944e-07	3.10051504941e-08	2.36799013812e-08	4.60324017113e-08	2.37292660979e-08	1.76690957271e-09	1.78741173826e-09	4.12309827361e-09
