# Supplementary material for: Real-world datasets for portfolio selection and solutions of some stochastic dominance portfolio models
Source: Data Brief. 2016 Jun 28;8:858–62. doi: 10.1016/j.dib.2016.06.031 (PMC4959918; doi:10.1016/j.dib.2016.06.031)
Supplement: Supplementary file 2 — Supplementary material [file mmc2.zip › Solutions/SP500/OutofSamplePortReturns_CZeSD_SP500_List.txt]

0.0131120493848
-0.004351659776
-0.0115143737448
0.013714171469
-1.14415585669e-05
0.00247039862809
0.0270847440474
-0.0185708671904
0.0593228069104
0.0132790508181
-0.00198458617027
0.0223613335633
0.00257191928872
0.00154620258026
0.0386363420727
0.0107346504012
0.00119974859675
-0.0459386133029
0.0470490281505
0.0282653069415
-0.00509471054341
0.00462778811867
-0.00412779269984
0.0247141640843
-0.0177320442073
0.0232761215968
-0.0543024817792
-0.0412190690242
0.00552815702766
-0.0288302711548
-0.0542597566713
0.0261743928561
0.0402012120244
0.0280770514783
-0.0410642244261
-0.0364845388495
0.00870377417885
0.0221498842805
-0.0211265623052
-0.0141882455553
0.0160026966815
-0.0123754218778
0.0158666579622
-0.00732857132626
0.0195708044282
0.0130015435583
0.0109359394389
0.0320946657146
0.0147658250587
0.0103296349608
0.00722998200115
-0.00835088279276
0.013701280848
0.0199317418318
-0.0163941972896
0.0101548849532
0.0254695979805
-0.00538518352495
-0.00836952084823
0.0092463328717
0.00353707991815
0.0130119952887
-0.00462620235954
0.000637013685454
0.0170326955796
0.0010837793638
0.0147430240605
-0.00230965441415
-0.0641199240189
0.0299876898599
0.000392120898481
0.0228928053989
-0.00945875898711
0.0136597957176
0.0073091385
0.00291882450259
-0.00773497014288
0.0185536632163
-0.0157161665941
0.0178892446709
-0.00433616926415
0.021123684401
-0.0298350040076
0.00775190227194
-0.0254154404229
0.0241626213375
0.00607424634522
0.00703544270838
-0.0186112942239
-0.0651448219194
-0.0315677911624
0.00514759157485
-0.0473426482747
0.0224019847244
0.00728409221599
-0.0298118515471
-0.0105026883446
0.0534009957691
0.00730976330829
0.0186461987051
0.0182286580128
-0.00185359296733
0.0314239995085
-0.0266951749798
-0.0793917525904
0.0170354889111
-0.0286863239064
0.0912756037034
-0.000590659247
-0.049021610031
0.0407025600633
-0.0232439359425
-0.0261154665245
0.0341527410548
-0.0502476282823
0.0046830162704
0.0362721093729
-0.00426266647663
0.0118087794547
0.0184355974957
-0.025237925089
-0.078943454475
0.0146193744238
0.07599396783
-0.0141618730199
0.0545705983794
-0.0332350541351
0.0397266263921
-0.0063302159159
-0.0049923993737
0.0189829524126
0.0154815649482
-0.0245275696171
0.0115749118272
0.00257002687281
0.00570800528491
-0.0330903629851
-0.0407020100035
-0.0150699858777
-0.00765693352299
0.0137664102434
0.00181901079768
-0.0183621198098
0.0345786293724
-0.00180746686895
0.0025815483514
0.0105489964677
-0.0247175486238
-0.0358567001347
0.0164036932591
-0.0896758000183
-0.0622862662437
-0.0696190358842
-0.0101496390203
-0.170284066682
0.145781358602
-0.0299022982599
-0.0668378168322
-0.0103715147864
-0.0233564392922
0.088127036163
-0.0264946379832
-0.00207381816698
0.000271200573765
0.0842344794847
-0.0749202131973
0.00846783500531
-0.0301564613047
-0.00727312566747
0.0726935529626
-0.0351833129868
-0.079201431913
-0.0407991977514
-0.0122306713313
0.106370019867
0.0973229690425
-0.0428094437015
0.0399964769552
0.068298415057
-0.0111582839781
0.0248460359027
0.036732259894
0.0423389020899
-0.0254363107458
0.017781731895
0.0512022138236
-0.0166018647274
-0.0113135241165
-0.017669953383
0.058192259451
-0.0519226745348
-0.00260068338827
0.0518465003386
0.0338845207022
0.0254542816582
-0.0113545549907
-0.0150407947229
0.0352589639979
-0.00361855436642
0.00150685173087
0.0440026232974
0.0171889904781
0.0012612946305
-0.0256480662439
0.0326684776025
0.0130163023048
0.00599141542484
-0.0296318801835
0.0445413926255
0.0256526836818
-0.00380319932383
0.0090821413603
0.0310909370457
0.00973961168277
0.00165746709083
0.0271190866975
0.00224304848563
0.00610058018835
-0.0298265914044
-0.0319681461537
-0.0223875001552
-0.0254854355026
0.0299833134497
0.0220343268173
0.00132762923441
0.0180895834329
-0.000592303034412
0.00945790737158
0.0103997570093
0.00833240424737
0.00575100909076
-0.0103336217154
0.0347268373304
-0.0169559453601
-0.0384886524999
-0.0137505205546
-0.0622929250197
0.0300830243234
-0.0503002687453
0.0559215742436
0.0210115673562
-0.0245207597562
-0.0595285509942
0.0492353021926
-0.00585886472299
0.0359437166105
-0.0237353726171
0.0172289086105
-0.0212860892121
-0.00112484091982
-0.00245034260817
0.0529437460455
0.0257184205428
0.0342862541558
-0.00367896576987
-8.10959115714e-05
-0.00823302001708
0.031742061203
0.0150965788422
0.00266057985998
0.0452605042225
-0.017697911915
0.0293780545488
-0.00446165767613
0.0396184693362
0.0231590611459
0.0228893981527
-0.0113153835985
0.00842307197275
0.000644456737803
0.0158125247211
-0.0154520946488
0.00242430064084
0.0414244149025
0.0214260015118
0.00228813707126
-0.0340374465626
-0.0125853510478
-0.0174354934087
0.0102552870532
0.0193021070942
0.0245588382882
-0.0067604515494
-0.0185063928986
0.0208213872764
-0.0014700200616
-0.0131521886191
-0.000252895118943
-0.00673391085565
0.0158051146197
-0.0354512648601
-0.01590747233
-0.00377480283774
0.0178912786721
0.0530958754226
-0.00749715177104
-0.00121118716452
0.00994336101106
-0.046522917471
-0.149361525949
0.102382131051
-0.0788301045407
0.0932102927417
-0.0207044837005
0.00844596977974
0.0219332497505
-0.0469161023125
-0.0844157781263
0.10831970202
-0.000935459269993
0.0408955141642
-0.0109298535606
0.0117188232003
-0.0120915350555
-0.0575666300989
-0.0122971397725
0.0472062858647
-0.0254962903679
-0.0247808802449
0.0468157396585
-0.00446612565166
0.0163244202861
0.0121847683432
0.00725203793458
-0.00404398025159
0.0245236251529
0.0292333112775
0.0140035790627
0.000413461807047
-0.00503553427626
0.0139545552783
0.00907284107678
0.00702792019198
0.0120316957907
-0.0248872278785
0.0017176670875
0.00720811946105
0.0292146620222
-0.0110804921873
-0.0104503574645
-0.020297604809
0.00425136078658
-0.0382108755338
0.0165000680388
0.0271250611232
-0.0176072225069
0.0439497901105
0.00129459706304
-0.000891220286222
-0.00557245404276
0.0289871136507
0.012094046066
0.0108787036791
0.0131790089843
0.00701564162938
-0.00416197377316
0.0136265882581
0.0263291573286
0.00187359746361
-0.0128064932717
0.0108587350112
-0.0191096060134
-0.0138603514364
-0.0149455275065
0.00131583533717
-0.0221384096371
0.0113654837922
0.0287007358984
0.0147334002277
0.00734176121325
0.00945963057872
-0.00188275935096
0.00194204055708
0.0310407117909
0.00404352242216
0.00339544252929
0.0112262751616
0.00334089578634
0.0125941637403
0.0025031049493
-0.0265615334246
0.0277661099906
0.0181078291627
-0.0115932990235
-0.00330962471375
0.0172033569249
-0.00116993554528
-0.0102792522379
-0.00730452402023
0.0180172605871
0.0221643802008
0.0274100122083
0.0181840951696
-0.00788151751432
-0.0185740018027
-0.0153010714721
0.0011518600548
-0.055773917846
0.0222272128771
0.0189999984737
0.0383652434788
0.0174205495967
-0.00324765728556
0.027285380785
-0.00208139101671
-0.0332729074705
0.0300855742478
-0.0152479666688
0.0544652377235
0.0375655323902
0.00208538538162
-0.0110709495457
0.0111321728061
0.00985644267718
0.0201474196472
0.00926814824473
0.017712007197
0.0487873811287
0.01482652271
0.00645913801457
-0.00159440068404
-0.00851778804335
0.00376767136352
0.021834032542
-0.000107902669885
-0.00373378946834
0.0162307391218
0.0119296639969
-0.0476473616635
-0.014760097108
0.0520008819921
0.0268191595152
0.0272712770775
-0.00933700273565
0.0112131415641
-0.0110041716233
-0.0168842759979
-0.0012782837406
-0.0333397878442
-0.0223813398454
0.0339291594634
-0.0136206151678
0.050844439847
0.0167348918727
-0.0124905879489
0.00638380030297
0.0133197182755
0.0189524302577
-0.00392231463417
0.0118223121741
-0.00154956830323
-0.000159836303565
-0.000376042923775
-0.00286008463047
0.00290843238631
-0.0123072774939
0.00454714025171
0.0165356928644
0.00942438186407
0.0115250000205
-0.00106365287609
-0.025463250666
0.00143265127396
-0.0026645166202
-0.0228962255224
-0.0841333936912
0.0525016757769
0.0313606157165
0.0219881547057
0.00700312986031
0.00537781716944
0.0197486104117
-0.00627228063195
0.00114454150537
-0.0369184750207
0.0496870658006
0.000285446018636
-0.0264743393217
0.00611178576893
-0.00716255471141
0.0410871380651
-0.00867440132822
0.00746548287515
0.0155768396884
0.0111530131581
-0.00207813720761
-0.0172961214386
0.0129408916538
0.0111126416675
-0.0143610407955
-0.00102052407617
0.00982392110604
-0.00453366078371
-0.00456338380523
-0.00902798841333
0.00265951872921
0.0186998684942
0.0010392047506
-0.00864975330191
-0.00854378820518
-0.00251133847027
0.0310051166453
-0.0256428681099
-0.00759403181397
0.0244225215703
0.00508134678411
-0.020262799281
0.0208818133988
-0.00464893817303
0.00338758437341
-0.104675123105
0.0649106275669
-0.0175402636139
0.016906158134
0.0194428914611
-0.0684409523472
0.053250721006
0.019338706052
-0.00669488912609
0.0198688932642
0.017237197646
-0.0146384882291
-0.0114923243883
0.0450260528091
-0.00550596578323
-0.00583031880433
-0.0170155811906
-0.00699944562287
0.012601949787
-0.0284042797943
-0.046877786053
-0.0397906344134
0.0042110074077
0.0240916390957
-0.0720807476253
0.0252880358614
0.0671153244466
-0.00242846103022
0.0370290513847
0.0126950900156
0.00884669204425
-0.00406917008442
0.00837420520633
