# Supplementary material for: Real-world datasets for portfolio selection and solutions of some stochastic dominance portfolio models
Source: Data Brief. 2016 Jun 28;8:858–62. doi: 10.1016/j.dib.2016.06.031 (PMC4959918; doi:10.1016/j.dib.2016.06.031)
Supplement: Supplementary file 2 — Supplementary material [file mmc2.zip › Solutions/SP500/OutofSamplePortReturns_KP_SSD_SP500_List.txt]

0.092666751063
0.0708572829055
0.0079558451446
0.0341571217612
-0.0251440043621
-0.045401369681
0.0543344513603
-0.0570259193203
0.080896923043
0.0437383879984
-0.0302965013449
0.112802094385
-0.0686387590663
-0.0454982568216
0.0224953768473
0.0685678192258
-0.0137933123807
0.0103839391664
0.0410127109114
-0.0304011422452
-0.0227512819079
0.0004919337659
0.0240632674442
-0.0113703634749
-0.0275861846869
0.0392797571533
0.00154057273985
-0.0628520334938
0.0212491133037
-0.0277858431521
-0.0748707207564
0.0295153476227
0.09942630846
0.0579368373542
-0.0660555853887
-0.0381162203145
0.0541950092732
0.00758709141613
-0.069600722239
-0.030202596935
0.0191490136846
-0.0165893556084
0.014787532929
-0.00706746138812
0.0610944558481
-0.00389245712009
-0.00462586039383
0.0383644811559
0.0225051572437
0.0377473074453
-0.00987256054292
0.00278933000322
-0.0223555495804
0.018667389375
-0.0250580726277
0.025748458799
0.033047230908
-0.00902812194665
-0.0105958439032
0.00546861758464
-0.0133912050344
0.0236810060281
0.00145045561015
0.0113204831024
-0.00275481959665
-0.00811749780811
0.0270016879553
-0.013807845606
-0.108411550987
0.0644135123801
-0.0111631013754
0.00479777467741
0.00737290758615
0.0146942899188
0.0019211757011
-0.0131603880225
0.0071821444353
0.0513975484197
-0.0382880757132
0.0313347568867
-0.0154498448974
0.014229814974
-0.0473950206834
0.0202173268829
-0.0256766921802
0.0269737922365
0.0321250919898
-0.00677310283687
-0.0191510640664
-0.0960793911816
-0.0304646117378
0.0612500188987
-0.0431629499194
0.0492617001282
0.00412235729843
-0.0345022117879
0.0613871134926
0.030935881274
0.0422806614206
0.0181267357183
0.0119585454774
-0.0131458440977
0.0376481959412
0.000334853372161
-0.0160967851242
-0.0356189788552
0.014001804929
0.11354461477
0.0683788598749
-0.0625680626631
0.0835329531033
-0.0146454120142
-0.0701307575728
0.000158378453153
-0.101858926549
0.106847816831
0.0676424957385
-0.00802587201346
0.0758047526272
0.0264091944182
-0.046591549919
-0.0684769239628
0.0504021671645
0.0933296000956
0.00328752779108
0.0531205758597
-0.0155814379005
0.00684745505162
-0.0189517825681
0.0139681503572
-0.0372706158888
0.00898735987369
-0.0163578971699
0.00525979495398
-0.00193583593149
0.00373972902578
0.0167559161755
-0.0449060308784
-0.0575434877401
0.0262181016655
-0.000854899696835
0.0048969927168
-0.0311991477195
-0.0142676507537
0.0159509173092
-0.0101763967709
-0.00370976943126
-0.0309309334498
-0.0437766025637
0.0624582509487
-0.0930290657515
-0.215063120648
0.0387802374593
-0.0500411710995
-0.245049158385
0.27582484686
-0.0686159722328
-0.0484059492116
-0.0199216901854
-0.0287369900923
0.0612740418999
-0.0636332356967
0.013186420063
0.00471845142608
0.0359438576237
-0.0560788339901
0.00470747607483
-0.012540402796
0.00915876149817
-0.117213496115
-0.0386504104386
0.00642976283391
0.0650977159585
0.0161619104377
0.0064067137902
0.0565811548809
0.0451793322463
-0.047552247479
0.0248898462065
-0.00273204763866
-0.00641429903939
-3.60527806965e-05
-0.0134342993502
-0.0183267143186
-0.0058658436177
0.0485014469773
-0.00922081109104
-0.0313904510233
0.0195553971769
0.0214996678179
-0.0344905656986
0.0442097257252
0.0376760608574
0.018352710557
0.0214956149893
-0.0228346258791
-0.0405803703747
0.0202761772153
0.024059641567
-0.0268654729757
0.00792810863151
0.023855376918
-0.0238377494814
-0.0103142987052
0.0297324892355
0.00996180454741
0.0369556478715
-0.0755897632934
0.0710069427268
0.14487844548
0.013404279685
0.00185652731536
0.0297743823781
0.0178253798585
0.000121798780467
0.0374618768931
-0.0119265729612
0.00572914473308
-0.069875207091
-0.0199575344515
-0.0354427426542
-0.00535150317355
0.0444800581647
0.108936957188
0.0173659734623
0.0525645875231
-0.0075197852673
0.0280776871492
-0.0101839087792
0.00691078916716
0.0171628077093
-0.00955990000853
0.0366849371242
0.00441351083741
-0.0441977198209
-0.0187303433255
-0.0638162412121
0.0111542488894
-0.0452353899978
0.0463401441818
-0.0129482044541
-0.025149011781
-0.0731134769577
0.0649710113062
-0.0258632689038
-0.0283219675278
0.0110146847628
0.0592790442587
0.0340230055424
-0.0281245530097
-0.0374695021007
0.0655077228804
0.0089851971839
-0.0223252031055
0.137134803948
-0.0309475965593
-0.0136649184419
0.00956297457868
0.0318079458037
0.00207701382653
0.0297947879023
-0.00345970120884
0.060862869959
0.027899722861
-0.00374378910136
-0.025137331353
-0.00965010500397
0.00284048451534
0.000103712281495
0.00795827409771
0.000995389629179
-0.0611819442071
0.0618917728781
0.0357691542397
0.0669268502743
-0.0166208024933
-0.080398247702
0.0208110184
-0.0140539066326
0.0279793893731
0.0563465072419
0.0122647554781
-0.0454150066105
-0.00137136491295
0.0347540890536
-0.0129414638019
-0.00272016256966
0.000641976771196
-0.00256068792017
0.0148359076474
-0.00709304577488
-0.0344560585626
-0.037820736772
0.0528163996258
0.0565412935197
0.026554708842
-0.0316479966331
-0.00259575420661
-0.0139117998555
-0.0904776725758
0.119226245429
-0.128223541338
0.129694270579
-0.000417366632359
-0.0160736461044
-0.0680567290551
-0.0554077389432
-0.124373228716
0.0870325554096
0.0208971577109
0.0253689570509
-0.0772009303218
0.0130813899913
0.0244708842886
-0.0434189135286
0.0108827389179
0.028888844327
-0.0325546246249
-0.0131941215208
0.0376840447196
0.000124570544049
0.0424681064283
-0.0332528013217
-0.00616760976525
0.057150207776
0.0606369483958
0.0686498387889
-0.037693004078
0.0213635404511
0.0322217263017
0.0134276210925
0.0197293286947
0.0307528663138
0.00604365968646
0.00370562828946
0.0130016717927
0.0192996732771
0.0847055698563
-0.0244636886297
-0.00607098365601
-0.0446555564628
0.0293147713074
-0.0351971733197
0.018523028168
-0.0221687206694
-0.0418225135272
-0.011796633183
-0.00988678434668
-0.00311323816217
-0.00113491317761
0.0436407887281
0.0130014733732
-0.0138510155265
0.00282578710258
0.0329586862727
0.000478005269222
0.0014904705659
0.00980407051651
-0.00767673156477
0.0230212818598
0.00923586497959
-0.0211286031556
0.0109391001099
-0.0360002803804
0.00406053443065
-0.0277732063425
0.0413239301225
0.0392670212667
0.00165297112761
0.0133679458832
0.0305291182448
-0.00595247044532
0.00277499253983
0.0384269425339
-0.0066178109435
-0.0125541986198
0.00933813475871
-0.0255819477897
0.00408984466254
0.00512470740679
-0.0223183147036
0.0492145865166
0.00607363586286
-0.0201280954835
0.00700568646366
0.0201162889343
-0.00397698334464
-0.0126443003709
0.0267391021086
0.00263911669278
0.0313892875654
-0.0175293165068
0.0524038478118
-0.000669378006281
-0.0105361964988
0.00613567086583
-0.00885081219221
-0.0481333923694
0.0436553842268
-0.00646362742395
0.0514760103507
0.0156812440181
-0.00719169411565
0.0245015546526
-0.0261216743539
-0.0243455158513
0.0573677393185
-0.0105957675985
0.0276827819084
0.0206876401949
-0.0162220780835
0.00403934015428
0.00444275146064
0.0181108171763
0.0305599073103
-0.0320262000148
0.0332083572593
-0.00492858871715
-0.000899789883961
0.0228861938022
0.0395977739418
0.0258837534058
0.00870034368519
0.00190581067782
-0.0110409000727
-0.0211984574503
0.0237851648719
-0.0213220129786
0.0620934299478
0.0273051883999
0.0773342777041
0.00837830304184
0.0589992448629
-0.0255320147586
-0.0227770908729
-0.0399111707212
-0.0450143148735
-0.00883618147801
-0.0626638122006
-0.0415488323596
0.0939095874069
-0.046330967711
0.067051473783
0.0415379568136
-0.00227459035628
0.0255380975938
0.0137531121059
0.0304849450077
0.0331845049259
-0.000642309210783
0.0308809791367
0.00087478443374
0.0166547357588
-0.0104597479858
-0.0217607539646
-0.0215272260847
-0.00701776405618
0.0495767015887
0.0224602146962
0.015531274255
0.0106512043784
-0.020831588871
0.0119546329221
0.0205589112487
-0.0420341752207
-0.140872217647
0.125900792624
0.0463374994656
0.0386610455696
0.0247493843722
0.00814779377269
0.0159867350859
0.0114729343913
0.00270466166013
-0.0237805312173
0.0523547683096
-0.00297281199455
-0.014851543925
0.0192035285798
0.00736703787473
0.0464213081494
-0.0272482502186
-0.041116223295
0.0456559594744
-0.0146275397884
0.0404109311486
0.0271793880423
0.0167107306586
0.051922595549
-0.0104160975335
-0.0241668301935
-0.0332701230653
-0.00781879353099
0.0143606841803
-0.0454235273667
-0.00551498533743
0.0398060116252
0.0105579629792
0.0437433330531
-0.0342774155211
0.0448137362392
0.0394762063354
-0.0110042186478
-0.0772971366081
0.0225969069865
0.0194870294476
-0.00603217393513
0.00583148742859
-0.0437118068282
0.0313993346304
-0.114027642387
0.0468586760056
-0.023411288869
0.000293864583903
0.0106140531921
-0.040282756101
0.0173437456852
0.00583864120561
0.0265415911438
0.0101673577783
-0.00962278132548
-0.0241745799515
-0.0185314575517
0.000905897399193
-0.0122330355126
0.00849432598744
-0.00741605606641
0.00772354264715
0.0115105907142
-0.0434868094765
-0.0171682929288
-0.0589414474273
0.0145136321962
-0.0226358564086
-0.128092949605
0.0209333882399
0.0853612113031
-0.00300741360525
0.00757228878548
0.0224286767952
-0.00138975748833
0.00631470688404
0.00256746922759
