# Supplementary material for: Real-world datasets for portfolio selection and solutions of some stochastic dominance portfolio models
Source: Data Brief. 2016 Jun 28;8:858–62. doi: 10.1016/j.dib.2016.06.031 (PMC4959918; doi:10.1016/j.dib.2016.06.031)
Supplement: Supplementary file 2 — Supplementary material [file mmc2.zip › Solutions/SP500/OutofSamplePortReturns_LR_ASSD_SP500_List.txt]

0.0118754002029
0.0222922165936
0.00285382298333
-0.00460056360784
-0.00490036318212
-0.0125881120771
0.00242237359461
-0.0151927398115
0.0474671177715
0.00767542998456
-0.0171211681066
-0.00495090225174
-0.00951635037357
0.000133190866629
0.0273458324536
0.00395040459166
-0.0282806628879
0.017410166933
0.00953897271372
0.00354552982018
-0.00171293842822
-0.00315485021536
-0.00976629367784
0.0240524432713
-0.00401335907323
0.0102305911489
-0.00594039608903
0.00458617240727
0.00611588029607
-0.00351198825045
-0.016672157458
-0.00145272602242
0.022523336642
0.0105664922646
0.00586362593658
-0.0126748262982
0.0204044942709
-0.000775162775715
-0.00291087472103
0.0103029397317
0.0222107440576
-0.00927511047392
0.017949880223
0.0143096245248
0.0246472545662
0.0262419212624
-0.00349948003375
0.0232440267051
0.00537350486211
0.0208835346424
0.0159311017721
-0.0054300427914
0.00361157365873
0.0150688145501
0.0113897310007
0.0271672509551
-0.00305418254058
-0.00546385091034
-0.00194634620367
-0.000779052719145
-0.00149105748048
0.024006016172
-0.012453265103
-0.00121706679717
0.0227830967485
-0.0138703906601
0.0179863176264
0.00536041115594
-0.051338915824
0.0162475327674
-0.000879424178651
0.0217984345887
-0.00825172829487
0.0202363216131
0.0189087315306
0.00528557995388
0.00490923231987
0.0234002660342
-0.0347979800246
-0.00210483422519
0.00198594405523
0.0197843564701
-0.00408121453459
0.00721755850113
-0.0124740944289
0.00591604052783
0.0181901460142
0.0073124439151
-0.0231676412207
-0.0217484981186
0.00804883684801
-0.0118918661506
-0.0104507355907
0.00886059344354
0.00616331149784
-0.00440318512911
0.0227629528427
0.0177563972148
0.0125224416971
0.00771766032486
-0.00164560705729
-0.0302572432955
0.0106276365282
-0.0170381406504
-0.0162702495155
-0.0199203103794
-0.0202280552772
0.0467743582364
0.0373979139092
-0.0543848126863
0.0335538495027
-0.0240697199806
-0.0409605720787
-0.00479010195954
-0.0346982945924
0.0261940716852
0.0139331918457
-0.00727535825285
0.00159601016385
0.0220475578019
-0.0254332531321
-0.0340420804423
-0.0233215028768
0.0512287306223
-0.0146075877152
0.0252816036288
-0.0216843740974
0.0313852711364
0.0250661412367
0.00718625431212
0.00391372548962
0.0167519259778
-0.00548547435863
-0.0126374642293
-0.0127234983214
-0.0126533611967
-0.0451883003507
-0.0390696237271
-0.0102967903758
-0.0132560162564
0.0352147214502
0.0371628388431
0.0214397860496
0.0489545734639
-0.0149583117265
-0.0253598440983
-0.00219848096426
0.00200112883024
0.00601073137523
-0.0319568758691
-0.0353530305757
-0.0572901792549
-0.125167795587
-0.0244548978648
-0.184302108608
0.136256665919
-0.0472488354609
-0.0784453999376
0.000996183415915
0.01820826475
0.0967375137921
-0.0469900014354
0.047800268439
-0.00212846764973
0.0553604613299
0.00138446489979
-0.0207397574326
-0.0251264834494
-0.0230899176796
0.0472176147789
-0.0442333904657
-0.0245433365344
-0.055960648551
-0.0359028286997
0.143977061621
0.0828887851353
-0.00216630519724
0.0513874494939
0.00253504260063
-0.00535408297236
0.0269780867899
0.0979545133309
0.0390171272295
-0.0288928377311
0.0284424823708
0.0604594337484
-0.0366430643787
-0.00683560754951
-0.0367630202873
0.0294168007576
-0.0278848674051
-0.00155756140641
0.0326477987988
0.0191549397144
0.0081775714204
0.00941890685078
-0.0092348266737
0.0431093493007
-0.00531812649479
0.0159250452733
0.0228064874784
-0.00153980650996
-0.00842458442508
-0.0119079094313
0.0454768357985
0.0352267534186
-0.0225840338365
-0.0133276225758
0.0313075991973
0.0124375077422
-0.00447671913345
-0.00527831060985
0.0159633750386
-0.0489787917456
0.00330453280235
0.0159086542165
-0.0090327954183
0.00987678947837
-0.000640244783987
-0.00718841441091
-0.00565626118822
-0.0125056511986
0.010883375499
0.0262316330102
0.0162003504058
0.0138031094403
0.00591056817784
0.00643086712084
-0.00268327579402
0.00310076080024
0.0114952915057
0.00727103563864
0.00875218008579
1.10011637576e-005
-0.0148541011747
-0.0021615685
-0.027204262842
0.0103396722222
-0.0190903917589
0.0265346844522
0.0140463822585
-0.0126859842385
-0.0313877466592
0.0446083332698
0.00191316696853
0.0456331972283
0.00296541328949
0.0154069088591
-0.0224835631286
-0.0158737274135
-0.0280601021484
0.0354347115124
-0.00602416498357
0.0336405637431
0.00518954956389
0.00751763284467
0.0175759457702
0.0147796577226
0.00815235686152
0.0148383097755
0.0263094492616
-0.0137068407399
0.00364924428327
-0.0110233883771
0.0161395228348
0.0118572849118
0.0128986199102
-0.00703970106407
0.00648481621983
0.00895578381883
0.0156838262362
-0.000936974505929
-0.0100288821408
0.0145778418224
-0.000570818833242
-0.000102845509666
0.00665930863446
0.00378131163431
-0.00508318077978
0.000578780279561
0.007637838361
0.00756682722488
0.00403785349603
0.00450532941118
0.00918279219348
0.0231203221007
-0.00735788683194
0.0109938850164
-0.00295316401438
0.00331131720981
-0.0345971826693
-0.0115078462667
0.00666417127455
-0.00240177792509
0.0276606063342
-0.0198891214026
-0.00544734929704
0.0169273809574
-0.0305578786
-0.0991643470193
0.0564167832308
-0.0458382995316
0.0641159523949
-0.0204322906707
-0.0169186262621
0.0244048635802
-0.00430696835214
-0.0228486782605
0.0568099830207
-0.00415707301651
0.0373337979336
-0.00219874090307
0.00790693800022
-0.0031532206907
-0.0369156222079
-0.00554635137184
0.043293954973
-0.0107671220464
-0.0239474345523
0.0457997367206
-0.00078053543698
0.0196383375167
0.0177499632354
0.0140988330263
0.00525260206538
0.015496110251
-0.00542449238869
0.0408321521727
-0.00348122363681
-0.00553931532872
0.00174058546443
0.00213264273846
0.00537737357108
0.0143173374992
-0.0221774429621
0.00130208916289
-0.000826799035608
-0.000561541481489
-0.0155981058382
-0.00751904036572
0.00498986179527
0.0146259477996
-0.00574857279348
0.00431187947126
0.0297745372007
-0.0181209441179
0.0240706702007
-0.00149890428173
-0.00159791224437
-0.00626583593462
-0.00823871511209
0.00490686169608
0.0148169923394
0.00990070756758
-0.0075873005297
-0.00396020851985
-0.00600536278965
0.0183860349659
0.000352820974978
-0.00495553577849
0.0142675275462
0.00236299772066
0.00928141881466
-0.0166748318857
-0.0283389006362
-0.022590269169
-0.013994107424
0.00886761255816
0.00487715615614
0.00393709801916
-0.00154567579422
-0.000485333441317
-0.00180165923062
0.0173285245334
0.00833572290601
0.00719433109762
0.0115150551662
0.00111700716254
0.0160179373697
-0.00173697780778
-0.00699828820701
0.018576474845
0.00324170705296
-0.00188288727615
0.00807354734601
0.0274739207833
0.0148545049249
-0.0122638479746
-0.00185841906149
0.0227585929725
0.00680187658649
0.0153125089428
0.00861170724172
-0.0163120827576
0.00360113220986
0.00471195937598
-0.00462332034358
-0.0420622889524
0.0326795883143
-0.00797425704885
0.0222227355609
0.033563078804
-0.001175106733
-0.00393756844727
0.00815038964902
-0.0187182735475
0.0110436610871
-0.0229777519489
0.0229271598371
-0.00537911408799
0.00993794283222
-0.00983810619869
0.00818875340326
0.0220437259988
0.0106082551226
-0.00410409481792
-0.00739579449955
0.00481711346437
0.00156572610882
-0.000695563648389
-0.00642234554777
-0.00388831677606
-0.0187795595613
0.0214037354888
0.0136829303327
-0.00938492940433
0.0170701098183
0.015578923048
-0.0174566078962
-0.0217637917513
0.042428615263
0.0205098739486
0.018362143233
0.00893988936555
0.00470024525397
0.00162097975924
0.00105071099877
0.0202528853026
-0.00134489631687
0.00141199568254
0.0124996176521
0.0120363852796
-0.00392669027434
-0.00363084944794
-0.0160492216724
-0.00805285867911
0.0197061217935
0.0184224301072
-0.00239900100037
0.0207569807105
-0.00180450532344
0.00132566077122
-0.00787866873411
-0.00784792488763
0.00927658673758
-0.00759814844987
0.00726573101598
0.0159117282975
0.00380339589575
0.00933483226084
-0.00400675419971
-0.0263613731838
-0.00593598144687
-0.0200037933587
-0.0128419570683
-0.0306855203893
0.0274877037618
0.0260380411612
0.0224381825249
0.0187839408326
-0.00300615995859
0.0144784819858
-0.0272351076438
-0.00616093103024
-0.0182476161826
0.0595489429996
0.00803340755461
-0.0352215749368
-0.00840489368471
0.0018088950062
0.0155504807831
0.00450708712215
0.000499883151615
0.00401550300187
0.0017791543199
0.00406509374626
-0.0347778496039
-0.00349036344779
0.017746834444
-0.0130638468028
0.0184420485894
-0.00385580851842
0.0264462714904
0.0120930899318
-0.00764956291529
-0.00768621886044
-0.00243361435361
-0.00568570775567
-0.00498373883431
-0.00912829852245
-0.00329622698124
0.0125981497742
-0.0239215351875
-0.000519591727602
0.0151995579678
-0.0142141471329
-0.0162342408576
0.00890813467466
0.00993797569614
0.0158994927351
-0.0862643202464
0.0375412337829
-0.0275340087968
0.012602969203
0.0229043451211
-0.0385674867651
0.0611233793187
0.00823026396385
-0.00274511015425
-0.0183901045777
0.0104828340975
-0.0150250237422
-0.0285716542237
0.00273572509598
-0.00204532644352
-0.0188417287543
-0.0340527442723
0.00844530647642
0.0256491624418
-0.00689579738486
-0.0346573384922
-0.0190176949997
-0.000561457944439
0.0337051065371
-0.0160934517559
-0.00498557177158
0.0493594746398
0.00498632543426
0.0514854875257
0.00921538701831
0.00351526133905
-0.0168107884271
0.00170747770335
