# Supplementary material for: Real-world datasets for portfolio selection and solutions of some stochastic dominance portfolio models
Source: Data Brief. 2016 Jun 28;8:858–62. doi: 10.1016/j.dib.2016.06.031 (PMC4959918; doi:10.1016/j.dib.2016.06.031)
Supplement: Supplementary file 2 — Supplementary material [file mmc2.zip › Solutions/SP500/OutofSamplePortReturns_LR_ASSD_SP500_Matr.txt]

0.0118754002029	-0.00951635037357	-0.00401335907323	0.0204044942709	0.00537350486211	-0.00149105748048	-0.00825172829487	-0.0124740944289	0.0227629528427	0.0373979139092	-0.0254332531321	-0.00548547435863	-0.0149583117265	-0.0472488354609	-0.0230899176796	0.0269780867899	0.0326477987988	0.0454768357985	-0.0090327954183	-0.00268327579402	0.0140463822585	-0.00602416498357	0.0161395228348	0.00665930863446	-0.00295316401438	0.0564167832308	0.00790693800022	0.00525260206538	-0.000826799035608	-0.00159791224437	0.0142675275462	-0.00180165923062	0.00807354734601	-0.00462332034358	0.0229271598371	-0.00642234554777	0.018362143233	-0.0160492216724	0.00726573101598	0.0224381825249	0.0155504807831	0.0264462714904	0.0151995579678	0.0611233793187	0.0256491624418	0.00351526133905
0.0222922165936	0.000133190866629	0.0102305911489	-0.000775162775715	0.0208835346424	0.024006016172	0.0202363216131	0.00591604052783	0.0177563972148	-0.0543848126863	-0.0340420804423	-0.0126374642293	-0.0253598440983	-0.0784453999376	0.0472176147789	0.0979545133309	0.0191549397144	0.0352267534186	0.00987678947837	0.00310076080024	-0.0126859842385	0.0336405637431	0.0118572849118	0.00378131163431	0.00331131720981	-0.0458382995316	-0.0031532206907	0.015496110251	-0.000561541481489	-0.00626583593462	0.00236299772066	0.0173285245334	0.0274739207833	-0.0420622889524	-0.00537911408799	-0.00388831677606	0.00893988936555	-0.00805285867911	0.0159117282975	0.0187839408326	0.00450708712215	0.0120930899318	-0.0142141471329	0.00823026396385	-0.00689579738486	-0.0168107884271
0.00285382298333	0.0273458324536	-0.00594039608903	-0.00291087472103	0.0159311017721	-0.012453265103	0.0189087315306	0.0181901460142	0.0125224416971	0.0335538495027	-0.0233215028768	-0.0127234983214	-0.00219848096426	0.000996183415915	-0.0442333904657	0.0390171272295	0.0081775714204	-0.0225840338365	-0.000640244783987	0.0114952915057	-0.0313877466592	0.00518954956389	0.0128986199102	-0.00508318077978	-0.0345971826693	0.0641159523949	-0.0369156222079	-0.00542449238869	-0.0155981058382	-0.00823871511209	0.00928141881466	0.00833572290601	0.0148545049249	0.0326795883143	0.00993794283222	-0.0187795595613	0.00470024525397	0.0197061217935	0.00380339589575	-0.00300615995859	0.000499883151615	-0.00764956291529	-0.0162342408576	-0.00274511015425	-0.0346573384922	0.00170747770335
-0.00460056360784	0.00395040459166	0.00458617240727	0.0103029397317	-0.0054300427914	-0.00121706679717	0.00528557995388	0.0073124439151	0.00771766032486	-0.0240697199806	0.0512287306223	-0.0126533611967	0.00200112883024	0.01820826475	-0.0245433365344	-0.0288928377311	0.00941890685078	-0.0133276225758	-0.00718841441091	0.00727103563864	0.0446083332698	0.00751763284467	-0.00703970106407	0.000578780279561	-0.0115078462667	-0.0204322906707	-0.00554635137184	0.0408321521727	-0.00751904036572	0.00490686169608	-0.0166748318857	0.00719433109762	-0.0122638479746	-0.00797425704885	-0.00983810619869	0.0214037354888	0.00162097975924	0.0184224301072	0.00933483226084	0.0144784819858	0.00401550300187	-0.00768621886044	0.00890813467466	-0.0183901045777	-0.0190176949997	0
-0.00490036318212	-0.0282806628879	0.00611588029607	0.0222107440576	0.00361157365873	0.0227830967485	0.00490923231987	-0.0231676412207	-0.00164560705729	-0.0409605720787	-0.0146075877152	-0.0451883003507	0.00601073137523	0.0967375137921	-0.055960648551	0.0284424823708	-0.0092348266737	0.0313075991973	-0.00565626118822	0.00875218008579	0.00191316696853	0.0175759457702	0.00648481621983	0.007637838361	0.00666417127455	-0.0169186262621	0.043293954973	-0.00348122363681	0.00498986179527	0.0148169923394	-0.0283389006362	0.0115150551662	-0.00185841906149	0.0222227355609	0.00818875340326	0.0136829303327	0.00105071099877	-0.00239900100037	-0.00400675419971	-0.0272351076438	0.0017791543199	-0.00243361435361	0.00993797569614	0.0104828340975	-0.000561457944439	0
-0.0125881120771	0.017410166933	-0.00351198825045	-0.00927511047392	0.0150688145501	-0.0138703906601	0.0234002660342	-0.0217484981186	-0.0302572432955	-0.00479010195954	0.0252816036288	-0.0390696237271	-0.0319568758691	-0.0469900014354	-0.0359028286997	0.0604594337484	0.0431093493007	0.0124375077422	-0.0125056511986	1.10011637576e-005	0.0456331972283	0.0147796577226	0.00895578381883	0.00756682722488	-0.00240177792509	0.0244048635802	-0.0107671220464	-0.00553931532872	0.0146259477996	0.00990070756758	-0.022590269169	0.00111700716254	0.0227585929725	0.033563078804	0.0220437259988	-0.00938492940433	0.0202528853026	0.0207569807105	-0.0263613731838	-0.00616093103024	0.00406509374626	-0.00568570775567	0.0158994927351	-0.0150250237422	0.0337051065371	0
0.00242237359461	0.00953897271372	-0.016672157458	0.017949880223	0.0113897310007	0.0179863176264	-0.0347979800246	0.00804883684801	0.0106276365282	-0.0346982945924	-0.0216843740974	-0.0102967903758	-0.0353530305757	0.047800268439	0.143977061621	-0.0366430643787	-0.00531812649479	-0.00447671913345	0.010883375499	-0.0148541011747	0.00296541328949	0.00815235686152	0.0156838262362	0.00403785349603	0.0276606063342	-0.00430696835214	-0.0239474345523	0.00174058546443	-0.00574857279348	-0.0075873005297	-0.013994107424	0.0160179373697	0.00680187658649	-0.001175106733	0.0106082551226	0.0170701098183	-0.00134489631687	-0.00180450532344	-0.00593598144687	-0.0182476161826	-0.0347778496039	-0.00498373883431	-0.0862643202464	-0.0285716542237	-0.0160934517559	0
-0.0151927398115	0.00354552982018	-0.00145272602242	0.0143096245248	0.0271672509551	0.00536041115594	-0.00210483422519	-0.0118918661506	-0.0170381406504	0.0261940716852	0.0313852711364	-0.0132560162564	-0.0572901792549	-0.00212846764973	0.0828887851353	-0.00683560754951	0.0159250452733	-0.00527831060985	0.0262316330102	-0.0021615685	0.0154069088591	0.0148383097755	-0.000936974505929	0.00450532941118	-0.0198891214026	-0.0228486782605	0.0457997367206	0.00213264273846	0.00431187947126	-0.00396020851985	0.00886761255816	-0.00173697780778	0.0153125089428	-0.00393756844727	-0.00410409481792	0.015578923048	0.00141199568254	0.00132566077122	-0.0200037933587	0.0595489429996	-0.00349036344779	-0.00912829852245	0.0375412337829	0.00273572509598	-0.00498557177158	0
0.0474671177715	-0.00171293842822	0.022523336642	0.0246472545662	-0.00305418254058	-0.051338915824	0.00198594405523	-0.0104507355907	-0.0162702495155	0.0139331918457	0.0250661412367	0.0352147214502	-0.125167795587	0.0553604613299	-0.00216630519724	-0.0367630202873	0.0228064874784	0.0159633750386	0.0162003504058	-0.027204262842	-0.0224835631286	0.0263094492616	-0.0100288821408	0.00918279219348	-0.00544734929704	0.0568099830207	-0.00078053543698	0.00537737357108	0.0297745372007	-0.00600536278965	0.00487715615614	-0.00699828820701	0.00861170724172	0.00815038964902	-0.00739579449955	-0.0174566078962	0.0124996176521	-0.00787866873411	-0.0128419570683	0.00803340755461	0.017746834444	-0.00329622698124	-0.0275340087968	-0.00204532644352	0.0493594746398	0
0.00767542998456	-0.00315485021536	0.0105664922646	0.0262419212624	-0.00546385091034	0.0162475327674	0.0197843564701	0.00886059344354	-0.0199203103794	-0.00727535825285	0.00718625431212	0.0371628388431	-0.0244548978648	0.00138446489979	0.0513874494939	0.0294168007576	-0.00153980650996	-0.0489787917456	0.0138031094403	0.0103396722222	-0.0158737274135	-0.0137068407399	0.0145778418224	0.0231203221007	0.0169273809574	-0.00415707301651	0.0196383375167	0.0143173374992	-0.0181209441179	0.0183860349659	0.00393709801916	0.018576474845	-0.0163120827576	-0.0187182735475	0.00481711346437	-0.0217637917513	0.0120363852796	-0.00784792488763	-0.0306855203893	-0.0352215749368	-0.0130638468028	0.0125981497742	0.012602969203	-0.0188417287543	0.00498632543426	0
-0.0171211681066	-0.00976629367784	0.00586362593658	-0.00349948003375	-0.00194634620367	-0.000879424178651	-0.00408121453459	0.00616331149784	-0.0202280552772	0.00159601016385	0.00391372548962	0.0214397860496	-0.184302108608	-0.0207397574326	0.00253504260063	-0.0278848674051	-0.00842458442508	0.00330453280235	0.00591056817784	-0.0190903917589	-0.0280601021484	0.00364924428327	-0.000570818833242	-0.00735788683194	-0.0305578786	0.0373337979336	0.0177499632354	-0.0221774429621	0.0240706702007	0.000352820974978	-0.00154567579422	0.00324170705296	0.00360113220986	0.0110436610871	0.00156572610882	0.042428615263	-0.00392669027434	0.00927658673758	0.0274877037618	-0.00840489368471	0.0184420485894	-0.0239215351875	0.0229043451211	-0.0340527442723	0.0514854875257	0
-0.00495090225174	0.0240524432713	-0.0126748262982	0.0232440267051	-0.000779052719145	0.0217984345887	0.00721755850113	-0.00440318512911	0.0467743582364	0.0220475578019	0.0167519259778	0.0489545734639	0.136256665919	-0.0251264834494	-0.00535408297236	-0.00155756140641	-0.0119079094313	0.0159086542165	0.00643086712084	0.0265346844522	0.0354347115124	-0.0110233883771	-0.000102845509666	0.0109938850164	-0.0991643470193	-0.00219874090307	0.0140988330263	0.00130208916289	-0.00149890428173	-0.00495553577849	-0.000485333441317	-0.00188288727615	0.00471195937598	-0.0229777519489	-0.000695563648389	0.0205098739486	-0.00363084944794	-0.00759814844987	0.0260380411612	0.0018088950062	-0.00385580851842	-0.000519591727602	-0.0385674867651	0.00844530647642	0.00921538701831	0
