# Supplementary material for: Real-world datasets for portfolio selection and solutions of some stochastic dominance portfolio models
Source: Data Brief. 2016 Jun 28;8:858–62. doi: 10.1016/j.dib.2016.06.031 (PMC4959918; doi:10.1016/j.dib.2016.06.031)
Supplement: Supplementary file 2 — Supplementary material [file mmc2.zip › Solutions/SP500/OutofSamplePortReturns_L_SSD_SP500_List.txt]

0.0100081625498
0.013907741641
-0.00867209857436
0.0112986803006
-0.00466677719516
0.00267569313923
0.00877538593237
-0.0110607382278
0.0265852394286
0.000224101700436
-0.00557355892372
0.0104271618597
-0.00382473181542
0.0078145495505
0.0248382064251
0.00257877877887
-0.0121136866681
0.00224143920966
0.0142278885949
-0.00819339184682
-0.00694678072161
-0.00650936836435
-0.00760689966465
0.0186126516796
0.012378625298
0.00687357530947
-0.0053868368166
-0.00779926399788
0.00833089620054
-0.00445047813295
-0.0198868317906
0.00261321199414
0.0205566612599
0.0196828349259
-0.00598839649307
-0.0149906206774
0.0125613778834
0.0191209394464
-0.0228853442647
0.00232589197027
0.0309750836109
0.00195455925275
0.0110386717657
0.00056470343827
0.00258263765528
-0.00292826391763
0.0071360736649
0.0255878102884
0.00657045672303
0.00419978273409
0.0147238895833
0.00396638897247
0.00196952930693
0.0214649129631
-0.00529125715301
0.0181926637097
-0.00113206016621
0.00224270922727
-0.00961937729357
-0.00319297693828
-0.00126797443429
0.0249756597613
-0.000227295362932
-0.00469876846089
0.0169726887312
-0.0163392447136
0.00767289903895
-0.0128559022142
-0.052395807911
0.0151603969579
-0.00349604978836
0.0156936557277
-0.00634216424178
0.0106456264149
0.0145302305009
0.00972140622884
0.000773824304016
0.00985636377926
-0.0179902002252
0.00899285950738
-0.00506611305464
0.015479433456
-0.0159583543307
-0.00140638935209
-0.0147180407558
0.0154245165072
0.00823447014006
0.00510425071118
-0.026098196934
-0.026920555859
-0.00474202901413
-0.00209298028543
0.00759255253249
0.00706571992301
-0.000639709967353
-0.0122509203764
0.00324800723327
0.0172133837378
0.0102784793277
0.00789654569878
0.00212346979891
-0.0276008268163
0.0226171433502
-0.00403915237385
-0.0127336638312
-0.00856034562228
-0.0358804470836
0.0351821624585
0.019293004022
-0.0328402606718
0.0180926279896
-0.0113637393011
-0.0200020409851
-0.0238790203915
-0.0275144618854
0.00104176804468
0.0175683911638
-0.0078578451283
0.0155739723726
0.000400597214673
-0.0187104497741
-0.0256739981011
-0.01385125033
0.0443747452673
-0.00160040035072
0.0133714303413
-0.0174566794405
0.0112661357941
0.00143201122608
-0.00332755148756
-0.0105590907469
0.010812571297
-0.0130249018273
0.0183289976323
-0.00937827058431
0.00295890386989
-0.030776251851
-0.0190317660341
0.00605134670845
0.00725650308999
0.018100743499
0.0207795852763
0.0478209971311
0.0434254341358
-0.0207538656293
-0.00461988822457
0.00865622190136
-0.0112351504407
-0.0231151130525
0.0134234648672
-0.0552303941305
-0.072253035888
-0.0813921011064
0.00227147911701
-0.15416885865
0.165169504942
-0.0534266528441
-0.0519083685741
-0.0128762044342
-0.0133727588124
0.0753140604955
-0.0305658106424
0.0255062703917
-0.0137002381576
0.0443411687317
-0.00639549780324
-0.00452286296835
-0.0264817487443
-0.0444677276482
0.0486130505748
-0.0541393140228
-0.0321065111496
-0.0570627403351
-0.0195300186824
0.123182099406
0.0611017865558
-0.0139069945942
0.0542354734095
0.0111820835682
-0.0231632075342
0.0148840727407
0.0578582454488
0.0335443473282
-0.01251139401
0.00995312275046
0.0518103493636
-0.0171728466575
-0.00620177381323
-0.0318348245499
0.0238978097235
-0.00857376110545
-0.00344208316785
0.0320506806183
0.0129827418198
0.0157617719517
-0.018073932142
-0.0092638245289
0.0353560716713
-0.0015213646517
0.0113546469722
0.0129741182051
-0.0111232912661
0.00237945966037
0.00451459130664
0.0317364474117
0.0214243081846
-0.0208005832675
0.00232158859942
0.0319334716213
0.0217773001922
0.000217627904852
-0.0140620998675
0.0274392970205
0.0091190525929
-0.00460193526238
0.0123846822484
-0.0103371550981
0.0135264045304
0.0180144965174
-0.0256609100139
-0.00124587663927
-0.0291343946565
0.0190862189587
0.0360500608034
0.0247813126948
0.0150653693361
-0.000114243248107
0.0224369776754
0.0113223404527
0.00951750550014
-0.00165005545441
0.0101287369531
0.0102770799527
0.00745096544307
-0.0136707953116
0.00549100559101
-0.03510922336
0.0139461288409
-0.0162457926413
0.0288677609449
-0.00161506682604
-0.0210739819122
-0.0417400595371
0.0405449287656
-0.0109306155378
0.028858788372
-0.00357990268521
0.000186780088306
-0.0176733906155
0.00436170163298
-0.0139063815099
0.0296026283705
0.0117834432717
0.0214300266452
0.00034087896964
-0.00676775244213
0.0273386496186
-0.00707896846672
0.000402373974415
-5.49990961266e-005
0.0322568602502
-0.00954064881712
0.0117054500137
-0.0106406054006
0.0105150655789
0.00281722868863
0.00901707206639
-0.00924348861194
0.00565174805651
-0.000991615894063
0.00359125362478
0.0045947527272
-0.0153430046613
0.00974491833078
0.0136853061344
0.00504498800651
-0.000193267520856
-0.00305068966384
0.00300735473433
-0.00307016101236
0.014700674701
0.0109126841095
-0.00621835793144
0.00590810019522
0.0128204151627
0.0213247720778
-0.00497924297149
0.0126452378831
-0.00317044515315
0.00314674607137
-0.0340651537373
0.00141428166028
0.0129924210967
-0.00831553290094
0.0249970304989
-0.01233048438
-0.0149193921946
0.00955270983253
-0.0247837728616
-0.0886871734449
0.0427574761764
-0.0278592548685
0.0425582762016
-0.00680726484842
-0.0141237819724
0.0212656730619
0.00875388651863
-0.0125088618966
0.0332030587848
-0.0029092596935
0.0179666562397
-0.00451568201781
-0.00997663542384
-0.00848452114008
-0.0199256842797
0.00166450658111
0.0390307497496
-0.00590833015056
-0.0154403347468
0.026467952279
-0.000337510683404
-0.0124207148664
0.011923718112
0.00683632184421
-0.0103122402383
0.016792060122
-0.0198283742141
0.00222419947087
0.00927095114624
-0.00406462716212
0.00484905068873
0.0139821804836
0.00955880958285
0.0137732161883
-0.018689627453
0.00490889202175
0.00667921562676
0.00437373590845
-0.00702521346855
-0.00108528273571
0.00374207044548
0.00696569506815
-0.00245102961312
0.0187521774468
0.0244884206775
-0.027280835086
0.0216238422605
-0.000396111827996
0.0164493421439
-0.0098195462558
0.0140748759555
-0.00157511487164
0.00370917329489
0.00600278990265
-0.00225557421226
-0.00243931845514
0.00901848359913
-0.00484497654572
0.00838046697466
-0.00316606092392
0.00559648522087
-0.0111408353714
-0.000814533311731
-0.0173048626224
-0.00432403933248
-0.0264369376657
0.0150432951246
0.0169933010215
0.00484877581998
-0.00658779037738
-0.00393695753204
-0.011967570749
-0.00460482384772
0.0163859691138
0.00353129437328
0.00928327646006
0.0134018326562
0.00659798202194
0.0148319663386
-0.00819199911958
-0.00898718094258
0.0256528013555
0.00924131904143
-0.00573495247944
0.0218989545122
0.0067669227984
0.00814634049627
-0.0120422626471
0.0120491894366
0.0172779069673
-0.000773987687562
0.00479933304435
0.00650629041427
-0.0123567190391
-0.0119095845382
0.000852713945548
-0.000568208807799
-0.0483346531852
0.0228968583801
0.00219278785443
0.0342441879827
0.0167931581812
0.001564912137
0.0102456277273
0.00248866848417
-0.0302439396226
0.0117716310202
-0.0162825228793
0.0167945279135
0.00969658877943
0.00601332434336
-0.00158661105989
-0.00318963144615
0.0189579998433
0.00948945090173
0.00511214575141
0.0130071273403
0.00244009739381
0.0075168420439
0.00147158801611
-0.0117957227831
0.000260348647733
-0.0422913529989
0.013995258997
0.00482681140376
-0.0132472273968
0.00444829890912
0.0104411238601
-0.00754793545098
-0.0269054014659
0.0298343667559
0.0163504454764
0.00781240573267
-0.0031720019107
0.00984576689492
0.00124893529863
0.00520774484211
0.0133632343732
-0.0201509783616
-0.00623623043425
0.0125341519407
0.0191718496017
0.00798830856439
-0.00291801171121
-0.00972859081381
0.0074156397716
0.03147372387
0.0127462351223
0.00125372506266
0.00839548996401
0.00373214381205
-0.0162078009314
-0.0139185401553
-0.00689761515285
0.0105282738944
-0.0260599658143
0.00772911508599
0.0124335256291
0.00988616761774
0.00289147119541
-0.00730422848148
-0.0171046638505
-0.00425407664487
-0.0101485405039
-0.00544280721164
-0.0296263388571
0.0154438752157
0.0244323290384
0.027537162317
0.00627110355111
-0.00141584009009
0.00326224685637
0.0135193619523
0.00702415822122
-0.0156896404819
0.0356379102101
0.00875190584859
-0.0191416585117
0.00727964879984
0.0191523108502
0.0414670947725
-0.0142167501393
-0.0108110864368
0.0135946834882
0.00719820156867
-0.00958675819207
-0.0366412017627
-0.00760474790633
0.0239675381965
-0.00531825367439
0.00665278301969
0.0102620828886
0.0142913296712
0.00502320465532
-0.00477313413396
-0.00366841654661
0.00858815672082
-0.00329975647481
-0.00855996972382
-0.0213702327354
-0.00216090012854
0.0224665274748
-0.0193225445144
0.00841223215262
0.0123793621768
-0.00622296646669
-0.0227500173923
0.011009365565
0.014665615991
-0.000393434602405
-0.0872301466967
0.0290825106655
-0.0266096042196
0.0123076037668
0.0127292745387
-0.0483554101897
0.0394028952835
0.0135041882087
-0.00218553978943
0.00118380318714
0.00691492056172
-0.035379018073
-0.0176003933446
0.0299999876523
0.00300682257173
-3.55725241532e-005
-0.0157331514252
0.00182999104013
0.0177184018429
-0.00456334265965
-0.0229880009215
-0.0108150790102
0.00848152674453
0.0305980986523
-0.0180974401586
-0.00576137919625
0.0300663302417
0.00311106223385
0.0325710555727
0.00730815307162
0.00278265192724
-0.00758490417988
0.0112877524589
