# Supplementary material for: Real-world datasets for portfolio selection and solutions of some stochastic dominance portfolio models
Source: Data Brief. 2016 Jun 28;8:858–62. doi: 10.1016/j.dib.2016.06.031 (PMC4959918; doi:10.1016/j.dib.2016.06.031)
Supplement: Supplementary file 2 — Supplementary material [file mmc2.zip › Solutions/SP500/OutofSamplePortReturns_MeanVar_SP500_List.txt]

0.00507508677321
0.0167792283925
0.000283423637165
0.005237704176
-0.00644212071043
0.00261314315926
0.00804603109258
-0.00903916746348
0.0338468622012
-0.00594982182341
-0.020904768587
0.00583371362743
-0.00626221946864
0.00639586872199
0.015265387949
-0.00347652603714
-0.0109727885286
0.00719019011988
0.010913270239
0.000802138793417
-0.00938169887415
-8.63552390601e-05
-0.00861266506082
0.0202404048871
0.0120945631338
0.00648461967934
-0.00485028593494
-0.00791180695035
0.0107220301441
-0.00508015983625
-0.0179155612792
-1.69899141544e-05
0.0139521233754
0.0164296275585
-0.000988010138287
-0.0145498353776
0.00989749392745
0.0100894293528
-0.0113819807757
3.07896586328e-05
0.0251586864295
0.00191605879689
0.0135102299117
0.0010339196163
0.00612465456925
0.00562895758543
0.00560314611416
0.0231220686955
0.00336360324132
0.00589014471492
0.0153902484327
-0.000188470518099
-0.00909907335908
0.0151421661814
-0.00940925935726
0.0251089283133
0.000656552126148
0.00824536972899
-0.00445810828561
-0.00358554352153
-0.0121925642306
0.0185814790694
0.00167205841138
-0.00449453610499
0.0182003174249
0.000667111537637
0.00719923318034
-0.00110316819267
-0.04540689993
0.0166881412331
0.00312291964956
0.0186471194197
-0.00822003149594
0.0113249241881
0.0129300724257
0.00660428291121
-0.00340803022537
0.0177794481217
-0.0141162149331
0.006375967541
-0.00375165457396
0.0123548534579
-0.0155155406821
-0.00172258267622
-0.0136496902185
0.0116041512128
0.00977663103062
0.00423215160502
-0.0283211706507
-0.0279362347113
0.00483581659028
0.00421230906531
0.00940476862902
0.00788820827876
-0.00110901267791
-0.0167053638728
0.0140947216641
0.0200016248489
0.0156016102642
-0.00218102290484
-0.00200995485885
-0.021809117663
0.0116410877284
-0.00714787020663
-0.012801397684
-0.0070881205333
-0.0127883479291
0.0367782250814
0.0245054444654
-0.0394879592681
0.0169288225285
-0.00968199032834
-0.0295513710274
-0.029301700948
-0.0212301713304
0.00166028425769
0.0164332627671
0.000570790335504
0.0163122626882
0.000840149695938
-0.0145160096267
-0.0206229193992
-0.00862394150344
0.0366897527835
-0.00430835364011
0.0167476257369
-0.0128551129478
0.0196470233128
0.0177832244566
-0.00682622429737
-0.0100441334654
0.00700619688774
-0.0136313792732
0.00821112079223
-0.0133680762007
-4.83983114838e-05
-0.0378568353139
-0.0185100503534
0.00326736432912
-0.00276635742205
0.0194659896354
0.0246902933363
0.0411156245785
0.043926022478
-0.00139352240604
-0.0125962297452
0.00438605916436
-0.00510695681344
-0.005512217423
0.00654529214057
-0.0514072658443
-0.0676725031586
-0.0862282662632
-0.00932025005214
-0.148490732324
0.146925515525
-0.0403118999709
-0.0534256228168
-0.00735992477696
-0.00834242610029
0.053988370368
-0.0213816020142
0.0385656169476
-0.00998887508224
0.0497973492981
-0.00329900059436
-0.00936974851545
-0.0278002382496
-0.0422144177969
0.0400724786796
-0.0606582235768
-0.0505646623878
-0.0526956444996
-0.0107868008907
0.120634328019
0.063619003848
-0.0286252118823
0.050583967935
0.0170843523071
-0.018681315822
0.0185438733052
0.0542753537779
0.038411715663
-0.00970163678928
0.0101245480404
0.0443939737276
-0.0142552776866
-0.0141027962876
-0.014975085773
0.0289496416696
-0.0094514782416
-0.00243427849656
0.0216245829368
0.0104865024998
0.0203865600163
-0.00857379632239
-0.00322445350964
0.0341307488963
0.00318389350131
0.00819143133084
0.00550202327114
-0.0154738950092
0.00414091218517
-2.55991859185e-06
0.0214333125891
0.0240105294143
-0.0215586538503
0.00412211527354
0.0254940649149
0.0143336260219
-0.00161167659504
-0.0103367685019
0.0136471213572
0.0046149798727
0.000959135773333
0.015458006071
-0.00570580087605
0.00118016818231
0.00319911554067
-0.012292333243
-0.000672766239787
-0.0210793318572
0.00995907045842
0.0360743197032
0.0287224063285
0.0115122851239
0.00493022437908
0.0227436829373
-0.00679305498631
0.00703755253429
0.00465058508129
0.00588549670775
0.00828690676474
0.00164912742498
-0.0148615831807
0.000808174835585
-0.0320392468854
0.00778710933111
-0.00463659193893
0.0326825914495
0.0117142304397
-0.0141171478703
-0.0239926561979
0.0247335900462
-0.00242430641755
0.0333254132676
0.00108390108499
0.00441714359296
-0.0103140807772
0.00641777487394
-0.0138728930945
0.0341673658968
0.00259320892536
0.0216964031835
-0.000414187080093
-0.00012366611451
0.0196146330979
0.00805476231115
-0.00739822179183
-0.0171686010607
0.0136944244034
-0.0129473100153
0.000317665236334
-0.0106312259665
0.00569779415191
0.00586996856034
0.0103140301454
-0.00792400130639
0.00345239165774
-0.0121903162661
-0.00218162153879
0.0102746621851
-0.0240638433101
0.0118094253676
0.00604923020625
0.00748050513218
-0.00112113232491
-0.00238879492808
0.00662658186573
0.00235076907914
0.0126027846644
0.0115036001052
-0.00542665698336
0.00869702212069
0.00874702896094
0.015702717528
-0.00137621930038
0.0163722143242
-1.04631782047e-05
0.0132268224351
-0.028109031472
-0.000762215732863
0.00933365574326
-6.51184625859e-05
0.0219911565909
-0.00625410060269
-0.00808020122066
0.00618941570598
-0.0224138274988
-0.0799612889211
0.0364389210925
-0.0117207530691
0.0335739441749
-0.00661998899597
-0.0155048512035
0.0173795347999
0.0110164368665
-0.0225675034214
0.0290657893786
-0.000821981775545
0.00453673061104
-0.00192686992597
0.00618902829235
-0.00348407230852
-0.0132041764397
-0.00234207609112
0.0314216224464
-0.00152972866839
-0.0011149335134
0.030549906133
0.00150567097105
-0.0150500093857
0.00320470279577
0.00647282683883
-0.00184055714167
0.00470995823207
-0.01853267928
0.0020732780814
0.00634204215829
-0.00943678577908
0.011752416044
-0.00620603994587
0.0113650551409
0.00823384908654
-0.022529559878
0.0085562177158
0.00297769173477
0.00697737001736
-0.00458080910078
-0.001553099231
0.00769677725974
0.00802426546365
-0.00285970663103
0.0164224679757
0.0231518378976
-0.0229145414637
0.0213263006249
0.00111649695834
0.0101213307427
-0.01061223438
0.022545508891
0.00138243819146
0.00270342050191
0.00483609590157
0.00536717213391
-0.00530472161073
-0.00158402069259
-0.00267201167798
0.0152242329215
-0.000280338726886
0.00963899303418
-0.0108661382184
-0.00438026001983
-0.0241393876409
-0.00702585528097
-0.0186948363497
0.0152079614107
0.0157419728191
0.00319391221885
-0.00931869139772
-0.008665236799
-0.0161974702425
-0.00288892943324
0.0146907009819
0.00656194788945
0.00915495110828
0.0150282414865
0.00281056398223
0.0227500891629
0.00147895114444
-0.0106283784718
0.0344404961502
0.00954758176129
-0.00211009792101
0.01787467983
0.0154514481052
0.0113917055285
-0.00812459036367
0.0257161892065
0.01110713654
-0.00686990647985
-0.00304872309221
0.00762469564669
-0.0121201279582
-0.0176923800422
-0.00151355684172
0.00477553151151
-0.0353495076014
0.0283186829226
0.0106351196423
0.0262520739451
0.00975952502021
-0.00151821153112
0.0123775266289
-0.00600893800606
-0.0278038347656
0.00915904124203
-0.0116500091841
0.0174385727944
0.00772449721898
0.00369795019028
-0.00780075204572
-0.00333134564608
0.00937868469945
0.00039236448655
0.0171385905779
0.00664435715721
0.025342420849
0.00626660992924
0.0121362896703
-0.000895365221925
-0.0035066750134
-0.0266356825837
0.0186486175309
0.00108834350234
-0.0126881357553
0.0108128220638
0.00381669528325
-0.0180019945159
-0.0162881618387
0.0229348597233
0.0212700915716
0.00045188535319
0.000818498812101
0.00789887981885
-0.00560131598894
-0.0032551006109
0.0181590502783
-0.011113306695
-0.0183880515939
0.016037634021
0.0040594546628
0.0148261117661
-0.00172265521286
-0.00911996875193
0.00715709617862
0.0244434683674
0.00770739451092
0.0016171596896
0.00850126594155
0.005612328614
-0.0118951331086
-0.0108097952267
-0.00168462099273
0.013705923172
-0.0238234338233
0.00361636544414
0.0178628718982
0.0112045058398
0.00817274027077
-0.00495894354861
-0.0175979032379
0.00176761651059
-0.0115283022919
-0.000649207304371
-0.0209103051368
0.0108634928489
0.022767569107
0.0236048658349
0.00983384629584
-0.00433525519016
0.00494077871048
0.00859195719664
-0.000902751784687
-0.0113397883021
0.0359495685546
0.0143323567717
-0.0296362843994
0.00664191451835
0.012489515301
0.0299894094562
-0.0161351215503
-0.0121675843477
0.00906882740888
0.00955889621991
-0.0102327842198
-0.0315303617073
0.00104762878239
0.0278712002968
-0.00174932051836
0.00692180198458
-0.000852475197295
0.0126255088024
0.0039944145275
-0.00543219340417
-0.00490540399533
0.012635396426
-0.000952651350963
-0.00671156075473
-0.0212110945599
0.00326494359792
0.0210709604846
-0.0216875325078
0.0135678233258
0.0139427489147
-0.0147704182759
-0.0253701049176
0.0112496370394
0.0120489624816
0.00362130928486
-0.0835728137935
0.0237994951602
-0.0249937624294
0.0124465010868
0.00863120103579
-0.0391159602006
0.0292466315645
0.00880928749589
-0.00363774238461
-0.00527867737647
0.00651465940338
-0.0324358477979
-0.0159970167973
0.0344547989302
-0.0018036107993
0.00921298776504
-0.0114657056446
-0.00037499698999
0.0174790241488
-0.0127839204689
-0.0270455214488
-0.0147720077233
-0.00697185978078
0.0302923893749
-0.0211399634171
-0.00561951382973
0.0336658462471
-0.00366499259954
0.0360594532405
0.010103600012
0.00480670911287
-0.00603924746395
0.00901670952515
