# Supplementary material for: Real-world datasets for portfolio selection and solutions of some stochastic dominance portfolio models
Source: Data Brief. 2016 Jun 28;8:858–62. doi: 10.1016/j.dib.2016.06.031 (PMC4959918; doi:10.1016/j.dib.2016.06.031)
Supplement: Supplementary file 2 — Supplementary material [file mmc2.zip › Solutions/SP500/OutofSamplePortReturns_RMZ_SSD_SP500_List.txt]

0.0269170757966
0.0219443117112
0.00392636149389
0.0171773212247
-0.01594094854
-0.00421313043452
0.017013805984
-0.0175713646991
0.0377408284158
-0.000167756684178
-0.0331724334455
0.0368869103346
-0.00431364514792
-0.0337089396243
0.0220946284868
-0.00120389357819
-0.00711196883436
-0.0140823028753
0.0369753244437
0.0280892536739
-0.010632143536
0.0223200503381
0.00771644886873
0.0118232419581
0.0121522136503
0.020941363747
-0.0438548155254
-0.0203495875051
0.0145462901104
-0.0200739680854
-0.0386753080632
0.00972293895225
0.0326483678426
0.0377310662043
-0.0207923079634
-0.0411321977443
0.0128697165496
-0.00621516026613
0.000535699155625
-0.00319542608131
0.0138042554855
0.00459613508131
0.015462870292
-0.0135580739467
0.00602165154074
0.00507877835666
-0.000726693723394
0.0139677248194
0.0106124418796
0.00240018190629
0.0296495966192
0.00795000542591
0.00329591629911
0.011237678795
-0.00649203147112
0.0260417319708
0.00333480110019
0.0107240374977
-0.00714100316807
-0.000951682627222
-0.0117686411623
0.0117408350979
-0.000473619284441
-0.00900052703956
0.0236869067837
0.00771871329827
0.00532697587433
0.0113404543051
-0.0434649002165
0.0286225352276
0.00259825554484
0.0238003602273
0.00197130257327
0.0101264627677
0.00550111868145
-0.00304235248642
-0.00982486883026
0.00895154407305
-0.0136771868473
0.00452998698068
0.00111822523873
0.0125794812742
-0.0154219310786
0.00152587524215
-0.0190320172558
0.0127129782159
0.0166020688034
-0.00704652668926
-0.028485637641
-0.0419615836804
-0.0201361173234
0.0271959920634
0.0158624552346
0.00602790879152
0.000407482172877
-0.0102911997539
0.00105713379433
0.0317103851741
0.0409572026664
0.0159074007542
0.00615388592845
-0.0296740957797
0.0334350502099
0.0180336800481
-0.0288034318002
-0.000808982369075
-0.00905865890063
0.0486962780288
0.0272727426072
-0.0477212403903
0.0249807346497
-0.00685808543096
-0.0492006708402
0.00495087852774
-0.0371324443557
0.0390079024513
0.0118904839964
-0.014712786741
0.013797759237
0.00894283573652
-0.0225551892009
-0.0311364957362
-0.0144839699915
0.0272126218998
-0.00809391197842
0.0255235918168
-0.0110315509143
-0.000698149732106
-0.0115639453426
-0.0102750769132
-0.0198700399407
0.0266081641928
-0.0142259205414
0.00919244029952
-0.0126483068632
0.0105899404855
-0.039943112778
-0.00596182482052
-0.0038665041189
-0.0169560801869
0.0067750922145
-0.00727195708447
0.043203858591
0.0367603338632
0.00130294880207
-0.00846929082234
-0.00667520993595
-0.0244266077862
-0.000507010649188
-0.00368385316484
-0.0812831952722
-0.0645990447125
-0.0376308179192
-0.0342964645173
-0.133706738045
0.167770389999
-0.0340347520745
-0.023875124964
-0.039580816016
-0.0568216375318
0.0475715913117
-0.0424767413617
0.0187762017089
0.00323268352876
0.0265979222914
-0.0289691669918
0.0167891912153
-0.0115148973624
-0.00764315581967
-0.0126228251194
-0.0357787127072
-0.0336134822674
-0.0212834229705
-0.0105486187099
0.0736497656361
0.0176968153669
0.00939603761193
-0.0101113654676
0.0149493218012
-0.0155277133831
0.0014503460051
0.021298020908
0.00191726300324
-0.00375092241325
-0.00111416803877
0.0300031725167
-0.00615735616604
-0.0284338598081
0.0108460989194
0.0255347791541
-0.0100243239209
0.0304269819847
0.0245140356667
0.00650011539983
0.0158077168836
-0.00313818259315
-0.0201351944889
0.0294121109062
0.0295269545912
-0.00148440221649
0.0155157141807
0.0088960501423
-0.00863782538074
-0.00830608985772
0.0283862354474
0.0168312880004
-0.0316928810408
-0.0114913469807
0.0433516658852
0.0105486543756
-0.000448177625719
-0.00970348203498
0.00658560421866
0.0138617602918
0.00471944712628
0.00866922639091
-0.00603738620964
0.0103853965405
-0.0080034579439
-0.012351629622
0.011043770489
-0.0187524389853
0.010442605726
0.0452341203326
0.038069154919
0.00216487584827
0.0148495003177
0.0257232937967
0.00765709071593
0.0142332055731
-0.00292443042405
0.00242872888283
0.00412212192379
0.00172004922951
-0.0204330448316
-0.0046283324508
-0.0383120523803
0.0109005216323
-0.0100693566755
0.0355908594854
0.00475268451289
-0.0107600725309
-0.0133044455343
0.0224614793014
0.000459606201646
0.0275150297562
-0.00773809678434
0.00623530134891
-0.0133803937788
0.0121644196441
-0.0175849604671
0.038991933177
-0.00380413640528
0.0110493469557
0.0327547009316
-0.00368258321098
0.0211023190731
0.0103555605132
-0.00289929050191
-0.0166951766186
0.0105783977111
-0.00854941825398
0.00703871943093
-0.00457755388713
0.00883375029966
0.00693558792668
0.00624181955258
0.00196809468532
-0.00376526956466
-0.0218742771059
-0.00265333078895
0.00550496837999
-0.0234767727906
0.0207863806578
0.0111107007841
0.0180353313404
-0.0148573744092
0.00663465153849
0.00774767395362
0.0047709439681
0.0208111043703
0.0141027483746
-0.00326763661429
0.0117438590843
0.0256816842006
0.0142035396916
0.00113722051167
0.00791666363218
-0.014618815299
-0.00223466693521
-0.0259724501259
0.000520902258687
0.0133226597205
0.0201302252261
0.0294756859168
0.00514675421647
-0.0240296689604
0.0110457219662
-0.0309689919273
-0.0907509182803
0.0280659557004
-0.0276094219493
0.0471764851329
-0.00501400959482
-0.0114450425261
0.0254288617881
-0.0104293935979
-0.0450479315805
0.0443161960858
0.00570805519466
0.0174646464023
0.0154079527723
-0.00771661278713
0.00386709308715
-0.0170345055258
0.00457226026365
0.0280694237819
-0.00420294547652
-0.00184903472362
0.0354276156037
-0.00481383579144
-0.022991762359
-0.0103258002545
6.17212130817e-05
-0.00754815580573
0.0127697260323
-0.00401330527927
9.81827321208e-05
-0.00222929276458
0.00957430680272
0.00181190418978
0.00606008880992
0.0105024022072
0.00653965274236
-0.014509474559
0.00508045337816
0.00350928892707
0.0173465182983
-0.00155789429384
-0.00700366958934
-0.00152703257676
0.000395577741729
-0.00940910290732
0.0190356750476
0.0180764758679
-0.0308658049675
0.0259876382005
0.00167549693881
0.00399844043558
-0.0106985813895
0.0434496340521
-0.0210057963427
-0.0127509309554
0.0125945014893
-0.00274036377506
0.000589960779736
-0.0173676439177
0.00582934469629
0.0179487847714
0.0071304892269
0.0103048061938
-0.0169013839347
-0.00244405663559
-0.0226595086789
0.00127897081806
-0.0197710868353
0.0127067421216
0.0150529069814
0.00925053512023
-0.0118546723613
-0.00215803662552
-0.0177704272877
-0.000519656961298
0.0126907348904
0.00995411770857
0.0150526516755
0.0141427366127
-0.0124314067819
0.0236454855451
-0.00026126359682
-0.0165982992111
0.0509917187091
0.0149206790195
-0.00214979952131
0.00343963276833
0.017204564838
0.0114821971436
0.007968322864
0.0178147390881
0.0127633872608
0.00890897430354
0.00310126485577
0.0148243151452
-0.00827239510233
-0.00633821737589
-0.00389350649985
-0.00541341995293
-0.0468241508069
0.0335794755928
0.0203653433499
0.0252379627605
0.00978283332748
0.0102809411486
0.0152839854906
-0.0186794749686
-0.0282392117032
0.0214858837442
-0.0101188750852
0.0267616009484
0.0231495484692
-0.00869103869024
-0.0122384244013
-0.00414162022827
0.021106466457
-0.0154371268497
0.0132523670984
0.0203842294776
0.0638710920506
0.0133586588149
0.0315611817771
0.0217020081866
0.0339597406099
-0.00764458507876
0.0121346422618
0.00201043312575
-0.0140792497687
0.042883229746
0.0405695319383
-0.00677302056986
0.0133451122383
0.0422604058439
0.0191233505348
0.0290244597878
-0.0144921090023
-0.00197075238859
-0.0175857352614
-0.00875124379657
-0.00828669880728
-0.0500494893269
-0.0208468963767
0.0359996502097
-0.0116372561195
0.036772175869
0.0219452061389
-0.00116573914058
0.0109275571619
0.0252457056452
0.00220775773521
0.00356838665081
0.00953789130241
0.00616402176423
0.00111343320002
6.85611920675e-05
-0.0193331936269
0.0125951149717
-0.0362932992621
0.0216455451129
0.0214555779964
0.0161069019063
0.0042227574535
-0.0064267825974
-0.0159446133189
-0.00628734692961
-0.00984080521787
-0.00852289691603
-0.061477168014
0.0149660956295
0.023746977977
0.0303327184936
0.0141664041122
-0.00965036726507
0.0029543688923
0.000827895393214
0.00367796205642
-0.0201527004653
0.0376664947581
0.018159657812
-0.0348178824831
0.00458126039818
0.00751951804753
0.0202000702627
-0.0186634734563
-0.00705542666101
0.0107122889645
0.0207457274928
0.00510392447482
-0.0267520478277
0.0150417104698
0.0316357368084
-0.00672819530174
-0.00872335823588
-0.00713319945955
-0.0148655019403
0.00215720437566
-0.0161896723697
0.00484355388501
0.0137332687036
-0.00739164044641
-0.00358477488116
-0.0271060181918
-0.00241406006512
0.0129590964465
-0.0205342950047
0.00683469105024
0.0186014268868
0.00272090869746
-0.0169300390267
0.0230993107015
0.00493495717443
0.00541980668192
-0.0735152968122
0.0274648874262
-0.0278104404292
0.0123538203505
0.0120269507022
-0.0403796787741
0.0164104560928
0.00471635036052
0.00342822378801
-0.00921161610331
0.0180844602869
-0.0265870648069
-0.0297678909324
0.0522231331052
0.000425977694451
0.0137292713032
-0.0110649461369
0.00116911588592
0.0138449652188
-0.0108240348938
-0.00264668743918
-0.0252542174472
0.0250757070044
0.0395548631958
-0.0597022155042
0.0141046566221
0.0227596636459
-0.0119834912242
0.0026212204908
0.0101188249737
0.0118827941848
-0.000199050107467
-9.1830596255e-05
