# Supplementary material for: Real-world datasets for portfolio selection and solutions of some stochastic dominance portfolio models
Source: Data Brief. 2016 Jun 28;8:858–62. doi: 10.1016/j.dib.2016.06.031 (PMC4959918; doi:10.1016/j.dib.2016.06.031)
Supplement: Supplementary file 2 — Supplementary material [file mmc2.zip › Solutions/SP500/OutofSampleReturns_Index_SP500.txt]

0.00895478447183
0.0170940863701
0.0020799298721
0.0036820256708
-0.00131527862514
-0.000404623818855
0.00693694837767
-0.0160563113837
0.0335338743401
-0.00196876332209
-0.0184760913631
0.0169169660236
-0.0157018362901
-0.00170748288565
0.0193053861869
0.00534476865231
-0.0122554322629
0.00459217999468
0.0163145475925
-0.00266650320287
-0.00291180086048
-0.000932339864849
-0.0086919635971
0.017723075008
-0.00223222817653
0.0149173683525
-0.022768106533
-0.0250521436848
0.0143335948085
-0.0116157355331
-0.0228327102878
0.00302491103203
0.00840227716226
0.0236933853634
-0.0100375725478
-0.0259204317705
0.0214015504378
0.0124909787376
-0.000697131577711
-0.00592583302633
0.0231113143722
0.00328318638634
0.00709029175437
-0.0087489797942
0.0166520461086
0.00392830651387
0.00373199031944
0.0145269356729
0.0136155657234
0.00582155509295
0.000660847337003
0.00134259360055
0.00336285494789
0.011614972335
-0.0132809710818
0.0196975179101
0.00278187805155
0.00668063182925
-0.00823913165739
0.00534463693328
-0.0038496791934
0.0126624387758
-0.00543778350912
-0.00163744333954
0.0185623178612
-0.00941264279643
0.0154670461918
-0.00423897659975
-0.0519191096821
0.0236369458271
-0.00322764112043
0.0252770922785
-0.00900869565217
0.0140816398161
0.0165165684856
0.00848502182544
0.00097236196174
0.0182882816031
-0.00419349709834
0.0146026677311
-0.00614385941905
0.0154710931366
-0.0195298795463
0.0145316475827
-0.0217563110284
0.0144818192744
0.0081741179258
0.0115350719718
-0.00513062109557
-0.0438903196092
-0.00423363706061
-0.0100499431071
-0.00507254356744
0.0146933693058
0.00490867813388
-0.0151222192824
0.017186746573
0.027819727085
0.0193051465017
0.0035875193112
-0.00249262517873
-0.0273647099844
0.0230029276453
-0.0251852717102
-0.0419326707363
-0.00410650509318
-0.0181752216958
0.0463324853257
0.0295703671507
-0.0462149397082
0.034960923992
-0.0187777740653
-0.0355296761671
4.94287449335e-05
-0.0642965578111
0.0217176404893
0.019830572317
-0.030192204632
0.00810974289277
0.0161556752272
-0.0294940953492
-0.0435425961813
0.00253657617189
0.0574024753251
-0.0201351231221
0.0376805020035
-0.0322176402874
0.0450569139966
0.00590705749296
0.00796350537465
-0.0027779948703
0.0164222915687
-0.035538296545
0.00707884848793
-0.0172551906298
-0.00118963694043
-0.0309821047833
-0.0288315629742
-0.0216328125
-0.0191725690923
0.0258080273549
-0.0203412698413
0.0118603012063
0.0450837062954
-0.0204700763031
-0.00919755983107
0.0126219569954
-0.0117240787945
-0.0592290521301
0.0120650624633
-0.0834237712184
-0.0447401006878
-0.0506580628069
-0.0178900682713
-0.138502131114
0.13826980163
-0.0487322777605
-0.0744769965514
0.00124595944755
-0.0417933576737
0.114541600814
-0.045212707486
0.00352303211025
-0.00253547950392
0.066745646523
-0.0616637015473
-0.0231425091352
-0.0159389262692
-0.0133043259978
0.0538500678426
-0.0494890158526
-0.100998984084
-0.0571885972583
-0.0346593989898
0.114348218113
0.0915650824391
-0.0430053954212
0.0608865694005
0.0278283142625
-0.0306732034516
0.030178161679
0.0579934927873
0.00220448833826
0.000516915225903
-0.0249639995163
0.0629875986471
-0.00395600666052
-0.0164192772111
-0.0332135279089
0.0382849592403
-0.0307474952277
0.00259257610824
0.0555796015759
0.0326453797062
0.0208210307683
0.00445827473744
-0.0271770429947
0.046788400886
-0.00482658424096
-0.00413474162764
0.0324085005903
0.0145996531153
-0.00157796855334
-0.0211857231557
0.034340580128
0.0201823098152
-0.0281990327076
-0.0225596325976
0.0481359312673
0.0148388041131
-0.00275849634905
-0.00959104715071
0.00695490265874
0.00984364377974
-5.38546463096e-05
0.0123244019568
0.00461969533065
0.0123478583218
-0.00954680988335
-0.0345501439223
-0.00692025748099
-0.029792781792
0.017762174234
0.0302182220528
0.00694939576358
0.0204264549032
0.0105489679403
0.0132984502525
0.00635609576175
0.0121204889109
0.00761301623661
0.000869216368013
0.0121334090454
-0.00807722453694
-0.0353750436678
-0.019651125693
-0.055666965715
0.0146788990826
-0.035744118376
0.0372785515055
0.0216311959105
-0.0347017606899
-0.0483821435551
0.0549296876528
-0.00695249130939
0.0408494749125
0.0097308544318
0.0017142451104
-0.0429246579594
-0.0111360225315
-0.0172762704242
0.0529973687221
0.0157445383021
0.0185488902754
-0.000481311968916
-0.00449148980878
0.0248806100103
0.0166392063982
0.0007681204683
-0.0010458662978
0.0328188588122
-0.020846106683
7.51408891671e-05
-0.00841514726508
0.0297703239712
0.0141768591798
0.00533672992277
0.00838759341823
0.0113952637689
-0.00166683701951
0.0184997046663
-0.00185580402709
-0.00365653372997
0.0256041426928
0.0100602706493
0.00802359793443
-0.0117571723219
-0.012876538931
-0.0104875088732
0.00153503189627
0.00909595033811
0.0173104664209
-0.00630969261818
-0.0145870769974
0.0230703219578
0.0194495412844
-0.0109681021437
-0.0124935935051
-0.00910137122312
0.0104222807564
-0.0337540380137
-0.011149381497
0.00513433399118
0.00136111893363
0.0465354269198
-0.0150634111386
-0.0106480534146
0.0245051476897
-0.0377515084902
-0.130138157179
0.0759562646276
-0.0669744041046
0.0767560641384
-0.0298410022478
-0.00996618312223
0.0359813124317
-0.0341668812132
-0.054791693538
0.0870245535511
0.00499627580781
0.0444098396149
-0.000709621349237
0.00623952764701
-0.00740611519919
-0.0469731102909
-0.000360441918557
0.0541109387447
-0.0163951379387
-0.0251684230107
0.049761480068
-0.00610907826417
0.0183683206107
0.00655110486453
0.0208751910262
-0.00227203647416
0.02385358832
0.00553435540381
0.00699823194774
0.00467224495493
-0.00238375536528
0.00495481298513
0.0281965443552
0.00479517644973
0.00178607987236
-0.0259612132146
-0.00913760671393
-0.00192031075447
0.0226564443209
-0.0202659684815
-0.0228026110194
-0.0167071393881
0.00139058807438
-0.030079980574
0.0240576444632
0.0273887832046
-0.0230967147043
0.0394224035563
-0.00955686886218
0.000872484213951
-0.00230489642741
0.0257530432722
0.00644625712842
0.0070863487373
0.00998497268733
-0.00542263403214
-0.002736734636
0.0159962462142
0.0224690010356
-0.00294280689027
-0.00851128087913
0.00788513593033
-0.0108181993021
-0.00438154888795
-0.0152599349988
0.00376786549003
-0.0262689979256
0.00497090642957
0.0139881317192
0.00225415810395
0.00644927844706
0.00832540269994
-0.00258676137476
-0.000329440791779
0.0250317278904
0.00601276429827
0.0104033508309
0.00955598325684
-0.00297964244291
0.0142407284835
0.00183255219148
-0.0210160614295
0.0251033370299
0.0203383162864
-0.00264744059323
-0.000264158237227
0.00675392636416
0.000576121676898
-0.00685190042672
0.00653199000232
0.0199104
0.0149911207886
0.0100587326121
0.0199048825722
-0.0100162636756
-0.00556498545102
0.00145694395338
-0.00229484846087
-0.0402369679813
0.0266164046558
0.0157898647645
0.0256269582922
0.00774442793462
-0.00601581806279
0.0129410857221
-0.0103506449383
-0.0256944485549
0.00651252080726
-0.0143712502565
0.0237236446475
0.0154871359267
0.00249764373233
-0.0119223898839
-0.00322916356933
0.0202968761187
0.0201854818904
0.0100019488038
0.00330285850486
0.00223990768865
0.0110842095164
0.00611209413183
-0.00087657005903
0.00414237325782
-0.0120661815125
0.023201271732
0.00715540019366
-0.0077672223218
-0.00414392616476
0.0107189973615
-0.0310763039104
-0.0222670019533
0.0332684612691
0.0215519157258
0.00488407129221
-0.00101753075595
0.017033910702
-0.0097700261564
-0.000747782207087
0.00801640968214
-0.0145754220677
-0.00782096865109
0.022549860429
-0.00131417978621
0.00814686829675
0.00636189020831
-0.00610022935175
0.0081959386339
0.0128595707513
0.0136625505852
-0.00691344611458
0.0128136320945
-0.00121267088214
0.00888671227356
-0.000278107855283
-0.00175509584745
0.00267527348084
-0.0201727213466
-0.001067566104
0.0179769944035
0.013277612667
0.00272783695043
-0.000913460818521
-0.00869830230722
0.00512063221664
-0.00826860687262
-0.00656284760845
-0.0458464388595
0.015612831646
0.0302624461006
0.0286394478062
0.0101347500508
0.00150128050396
0.0137607038583
-0.00771717542681
0.00334560542309
-0.0343055171309
0.0446867005423
0.00578771637784
-0.0334789076663
0.0038008888537
-0.00435841558775
0.0186538709134
-0.0176171193288
0.0128114407304
0.0245512375778
0.00604199352405
0.0036640975323
-0.017927731783
0.000846385788413
0.0111618833456
-0.00863895990344
-0.00269384155227
0.00567619267334
0.00380896851986
0.0040563702152
0.00264116230108
-0.00433201386623
0.011337890022
-0.00147473229382
-0.00674016725774
-0.0153665478068
0.00247681889885
0.0184318974492
-0.0307181383517
0.00540424952859
0.0149074808098
0.0136597447133
-0.0284924915895
0.014702752897
0.00292654096204
-0.000826925453146
-0.09951770324
0.0417122242118
-0.0258394264215
0.0165571876204
0.00713762717419
-0.0433153530557
0.0559473261876
0.0153040940087
0.00802989898189
0.0184494949992
0.0158701802837
-0.0121052256363
-0.0122150699035
0.0162673693131
-0.00296177016088
-0.00160545277133
-0.0265421964594
-0.000390713868859
0.0174900427974
-0.0213177729151
-0.0442151183012
-0.0225298517937
-0.00172842001138
0.0331898480619
-0.0443131310006
0.00611835290055
0.0432866075355
-0.00682086867129
0.0359843289877
0.00893213971705
0.0158246024044
-0.00709202573601
0.0142755455193
